# Supplementary material for: Geometric and energetic data from ab initio calculations of haloethene, haloimine, halomethylenephosphine, haloiminophosphine, halodiazene, halodiphosphene and halocyclopropane
Source: Data Brief. 2019 Nov 2;27:104738. doi: 10.1016/j.dib.2019.104738 (PMC6861602; doi:10.1016/j.dib.2019.104738)
Supplement: Multimedia component 4 [file mmc4.zip › CN/B3LYP/ClICNClE.out]

Q-Chem Developer Version!
                  Welcome to Q-Chem
     A Quantum Leap Into The Future Of Chemistry


 Q-Chem 5.1, Q-Chem, Inc., Pleasanton, CA (2018)

 Yihan Shao,  Zhengting Gan,  E. Epifanovsky,  A. T. B. Gilbert,  M. Wormit,  
 J. Kussmann,  A. W. Lange,  A. Behn,  Jia Deng,  Xintian Feng,  D. Ghosh,  
 M. Goldey,  P. R. Horn,  L. D. Jacobson,  I. Kaliman,  T. Kus,  A. Landau,  
 Jie Liu,  E. I. Proynov,  R. M. Richard,  R. P. Steele,  E. J. Sundstrom,  
 H. L. Woodcock III,  P. M. Zimmerman,  D. Zuev,  B. Albrecht,  E. Alguire,  
 S. A. Baeppler,  D. Barton,  Z. Benda,  Y. A. Bernard,  E. J. Berquist,  
 K. B. Bravaya,  H. Burton,  D. Casanova,  Chun-Min Chang,  Yunqing Chen,  
 A. Chien,  K. D. Closser,  M. P. Coons,  S. Coriani,  S. Dasgupta,  
 A. L. Dempwolff,  M. Diedenhofen,  Hainam Do,  R. G. Edgar,  Po-Tung Fang,  
 S. Faraji,  S. Fatehi,  Qingguo Feng,  K. D. Fenk,  J. Fosso-Tande,  
 Qinghui Ge,  A. Ghysels,  G. Gidofalvi,  J. Gomes,  J. Gonthier,  A. Gunina,  
 D. Hait,  M. W. D. Hanson-Heine,  P. H. P. Harbach,  A. W. Hauser,  
 J. E. Herr,  E. G. Hohenstein,  Z. C. Holden,  Kerwin Hui,  B. C. Huynh,  
 T.-C. Jagau,  Hyunjun Ji,  B. Kaduk,  K. Khistyaev,  Jaehoon Kim,  
 P. Klunzinger,  K. Koh,  D. Kosenkov,  L. Koulias,  T. Kowalczyk,  
 C. M. Krauter,  A. Kunitsa,  Ka Un Lao,  A. Laurent,  K. V. Lawler,  
 Joonho Lee,  D. Lefrancois,  S. Lehtola,  D. S. Levine,  Yi-Pei Li,  
 You-Sheng Lin,  Fenglai Liu,  E. Livshits,  A. Luenser,  P. Manohar,  
 E. Mansoor,  S. F. Manzer,  Shan-Ping Mao,  Yuezhi Mao,  N. Mardirossian,  
 A. V. Marenich,  T. Markovich,  L. A. Martinez-Martinez,  S. A. Maurer,  
 N. J. Mayhall,  S. C. McKenzie,  J.-M. Mewes,  A. F. Morrison,  
 J. W. Mullinax,  K. Nanda,  T. S. Nguyen-Beck,  R. Olivares-Amaya,  
 J. A. Parkhill,  T. M. Perrine,  F. Plasser,  P. Pokhilko,  S. Prager,  
 A. Prociuk,  E. Ramos,  D. R. Rehn,  F. Rob,  M. Schneider,  N. Sergueev,  
 S. M. Sharada,  S. Sharma,  D. W. Small,  T. Stauch,  T. Stein,  
 Yu-Chuan Su,  A. J. W. Thom,  A. Tkatchenko,  T. Tsuchimochi,  N. M. Tubman,  
 L. Vogt,  M. L. Vidal,  O. Vydrov,  M. A. Watson,  J. Wenzel,  
 M. de Wergifosse,  T. A. Wesolowski,  A. White,  J. Witte,  A. Yamada,  
 Jun Yang,  K. Yao,  S. Yeganeh,  S. R. Yost,  Zhi-Qiang You,  A. Zech,  
 Igor Ying Zhang,  Xing Zhang,  Yan Zhao,  Ying Zhu,  B. R. Brooks,  
 G. K. L. Chan,  C. J. Cramer,  M. S. Gordon,  W. J. Hehre,  A. Klamt,  
 M. W. Schmidt,  C. D. Sherrill,  D. G. Truhlar,  A. Aspuru-Guzik,  R. Baer,  
 A. T. Bell,  N. A. Besley,  Jeng-Da Chai,  A. E. DePrince, III,  
 R. A. DiStasio Jr.,  A. Dreuw,  B. D. Dunietz,  T. R. Furlani,  
 Chao-Ping Hsu,  Yousung Jung,  Jing Kong,  D. S. Lambrecht,  WanZhen Liang,  
 C. Ochsenfeld,  V. A. Rassolov,  L. V. Slipchenko,  J. E. Subotnik,  
 T. Van Voorhis,  J. M. Herbert,  A. I. Krylov,  P. M. W. Gill,  M. Head-Gordon

 Contributors to earlier versions of Q-Chem not listed above: 
 R. D. Adamson,  B. Austin,  J. Baker,  G. J. O. Beran,  K. Brandhorst,  
 S. T. Brown,  E. F. C. Byrd,  A. K. Chakraborty,  C.-L. Cheng,  
 Siu Hung Chien,  D. M. Chipman,  D. L. Crittenden,  H. Dachsel,  
 R. J. Doerksen,  A. D. Dutoi,  L. Fusti-Molnar,  W. A. Goddard III,  
 A. Golubeva-Zadorozhnaya,  S. R. Gwaltney,  G. Hawkins,  A. Heyden,  
 S. Hirata,  G. Kedziora,  F. J. Keil,  C. Kelley,  Jihan Kim,  R. A. King,  
 R. Z. Khaliullin,  P. P. Korambath,  W. Kurlancheek,  A. M. Lee,  M. S. Lee,  
 S. V. Levchenko,  Ching Yeh Lin,  D. Liotard,  R. C. Lochan,  I. Lotan,  
 P. E. Maslen,  N. Nair,  D. P. O'Neill,  D. Neuhauser,  E. Neuscamman,  
 C. M. Oana,  R. Olson,  B. Peters,  R. Peverati,  P. A. Pieniazek,  
 Y. M. Rhee,  J. Ritchie,  M. A. Rohrdanz,  E. Rosta,  N. J. Russ,  
 H. F. Schaefer III,  N. E. Schultz,  N. Shenvi,  A. C. Simmonett,  A. Sodt,  
 D. Stuck,  K. S. Thanthiriwatte,  V. Vanovschi,  Tao Wang,  A. Warshel,  
 C. F. Williams,  Q. Wu,  X. Xu,  W. Zhang

 Please cite Q-Chem as follows:
 Y. Shao et al., Mol. Phys. 113, 184-215 (2015)
 DOI: 10.1080/00268976.2014.952696

 Q-Chem 5.1.2 for Intel X86 EM64T Linux

 Parts of Q-Chem use Armadillo 8.300.2 (Tropical Shenanigans).
 http://arma.sourceforge.net/

 Q-Chem begins on Sun Nov 25 21:46:00 2018  

Host: 
0

     Scratch files written to /scratch/taweetham/qchem52820//
Input Ideriv = 2
Curr. Ideriv = -1
Max.  Ideriv = 2

Checking the input file for inconsistencies... 	...done.

--------------------------------------------------------------
User input:
--------------------------------------------------------------
$molecule
0 1
C 
N 1 1.3 
Cl 2 CCl 1 120. 
I 1 CI 2 120.  3 180.0
Cl 1 CCl 2 120.  3 0.0

CC=1.54
CH=1.09
CF=1.35
CCl=1.77
CBr=1.94
CI=2.14
DHA=180.0
$end

$rem
   job_type	optimization
   basis	6-311++g**
   method	b3lyp
$end

--------------------------------------------------------------
 ----------------------------------------------------------------
             Standard Nuclear Orientation (Angstroms)
    I     Atom           X                Y                Z
 ----------------------------------------------------------------
    1      C       0.5226683835    -0.0669409507    -0.0000000000
    2      N       1.2914284747     0.9813948363    -0.0000000000
    3      Cl      3.0508976130     0.7886038835    -0.0000000000
    4      I      -1.6045993882     0.1661509358    -0.0000000000
    5      Cl      1.2354410899    -1.6870813980     0.0000000000
 ----------------------------------------------------------------
 Molecular Point Group                 Cs    NOp =  2
 Largest Abelian Subgroup              Cs    NOp =  2
 Nuclear Repulsion Energy =   562.7959602687 hartrees
 There are       50 alpha and       50 beta electrons
 Requested basis set is 6-311++G(d,p)
 There are 62 shells and 166 basis functions

 Total QAlloc Memory Limit   2000 MB
 Mega-Array Size       188 MB
 MEM_STATIC part       192 MB
 A cutoff of  1.0D-11 yielded   1534 shell pairs
 There are     12046 function pairs (     13427 Cartesian)

 -------------------------------------------------------
 OpenMP Integral Computing Module                       
 Release: version 1.0, May 2013, Q-Chem Inc. Pittsburgh 
 -------------------------------------------------------
 Integral Job Info:
 Integral job number is                      11
 Integral operator is                         1
 short-range coefficients                     0
 long-range coefficients              100000000
 Omega coefficients                           0
 if combine SR and LR in K                    0
 Integral screening is                        0
 Integral computing path is                   2
 max size of driver memory is            800000
 size of driver memory is                593474
 size of scratch memory is             11933652
 max col of scratch BK array               1296
 max len of scratch array in speh3          155
 max len of scratch index in speh4           18
 max int batch size is                      520
 min int batch size is                       52
 fixed nKL is                                52
 max L of basis functions is                  2
 order of int derivative is                   0
 number of shells is                         62
 number of basis is                         175
 number of cartesian basis is               175
 number of contracted shell pairs          1534
 number of primitive shell pairs           3638
 maxK2 (contraction) of shell pair           36
 max number of K2 of shell pair               1
 max number of CS2 of shell pair            183
 max number of PS2 of shell pair            204
 mem total for path MDJ                  525740
 -------------------------------------------------------
 Smallest overlap matrix eigenvalue = 6.86E-04

 Scale SEOQF with 1.000000e-01/1.000000e-01/1.000000e-01

 Standard Electronic Orientation quadrupole field applied
 Nucleus-field energy     =     0.0000000167 hartrees
 Guess from superposition of atomic densities
 Warning:  Energy on first SCF cycle will be non-variational
 SAD guess density has 100.000000 electrons

 -----------------------------------------------------------------------
  General SCF calculation program by
  Eric Jon Sundstrom, Paul Horn, Yuezhi Mao, Dmitri Zuev, Alec White,
  David Stuck, Shaama M.S., Shane Yost, Joonho Lee, David Small,
  Daniel Levine, Susi Lehtola, Hugh Burton, Evgeny Epifanovsky
 -----------------------------------------------------------------------
 Exchange:     0.2000 Hartree-Fock + 0.0800 Slater + 0.7200 B88
 Correlation:  0.1900 VWN1RPA + 0.8100 LYP
 Using SG-1 standard quadrature grid
 using 4 threads for integral computing
 -------------------------------------------------------
 OpenMP Integral computing Module                
 Release: version 2.0, May 2017, Q-Chem Inc. Pleasanton 
 -------------------------------------------------------
 -------------------------------------------------------
 OpenMP BLAS3 based DFT computing Module                
 Release: version 1.0, May 2013, Q-Chem Inc. Pittsburgh 
 -------------------------------------------------------
 A restricted SCF calculation will be
 performed using DIIS
 SCF converges when DIIS error is below 1.0e-08
 ---------------------------------------
  Cycle       Energy         DIIS error
 ---------------------------------------
    1   -7933.3319902552      3.73e-02  
    2   -7932.7519427643      3.11e-03  
    3   -7932.6574225547      6.39e-03  
    4   -7932.7789177192      9.99e-04  
    5   -7932.7814343588      3.55e-04  
    6   -7932.7817130033      1.47e-04  
    7   -7932.7817828701      4.54e-05  
    8   -7932.7817892232      7.45e-06  
    9   -7932.7817894164      2.18e-06  
   10   -7932.7817894323      5.29e-07  
   11   -7932.7817894332      2.28e-07  
   12   -7932.7817894334      4.22e-08  
   13   -7932.7817894334      7.66e-09  Convergence criterion met
 ---------------------------------------
 SCF time:   CPU 26.27s  wall 7.00s 
 SCF   energy in the final basis set =    -7932.7817894334
 Total energy in the final basis set =    -7932.7817894334

 --------------------------------------------------------------
             Orbital Energies (a.u.) and Symmetries
 --------------------------------------------------------------

 Alpha MOs, Restricted
 -- Occupied --                  
******* -176.34 -165.75 -165.75 -165.75 -101.59 -101.59  -35.84
  1 A'    2 A'    3 A'    1 A"    4 A'    5 A'    6 A'    7 A'                 
-31.335 -31.327 -31.327 -22.985 -22.983 -22.983 -22.978 -22.978
  8 A'    2 A"    9 A'   10 A'    3 A"   11 A'   12 A'    4 A"                 
-14.406 -10.345  -9.508  -9.506  -7.273  -7.273  -7.264  -7.262
 13 A'   14 A'   15 A'   16 A'   17 A'   18 A'    5 A"   19 A'                 
 -7.260  -7.259  -6.390  -4.804  -4.786  -4.786  -2.069  -2.064
  6 A"   20 A'   21 A'   22 A'    7 A"   23 A'   24 A'    8 A"                 
 -2.063  -2.049  -2.049  -0.996  -0.884  -0.823  -0.705  -0.572
 25 A'   26 A'    9 A"   27 A'   28 A'   29 A'   30 A'   31 A'                 
 -0.517  -0.469  -0.447  -0.379  -0.367  -0.347  -0.327  -0.306
 32 A'   33 A'   10 A"   34 A'   11 A"   35 A'   12 A"   36 A'                 
 -0.301  -0.291
 37 A'   13 A"                                                                 
 -- Virtual --                   
 -0.111  -0.074  -0.074   0.002   0.036   0.042   0.048   0.056
 38 A'   14 A"   39 A'   40 A'   41 A'   42 A'   43 A'   15 A"                 
  0.081   0.084   0.090   0.099   0.110   0.124   0.127   0.139
 44 A'   45 A'   16 A"   17 A"   46 A'   47 A'   48 A'   49 A'                 
  0.176   0.180   0.194   0.226   0.233   0.251   0.263   0.302
 50 A'   18 A"   51 A'   52 A'   19 A"   53 A'   54 A'   55 A'                 
  0.377   0.382   0.383   0.411   0.417   0.426   0.432   0.451
 20 A"   56 A'   21 A"   57 A'   58 A'   59 A'   22 A"   60 A'                 
  0.467   0.470   0.506   0.525   0.537   0.626   0.712   0.721
 23 A"   61 A'   62 A'   63 A'   24 A"   64 A'   65 A'   25 A"                 
  0.741   0.773   0.805   0.828   0.837   0.845   0.855   0.883
 66 A'   67 A'   26 A"   27 A"   68 A'   28 A"   69 A'   70 A'                 
  0.898   0.968   0.968   1.015   1.047   1.103   1.177   1.239
 71 A'   72 A'   29 A"   73 A'   74 A'   75 A'   76 A'   30 A"                 
  1.257   1.318   1.345   1.370   1.380   1.585   1.718   1.811
 77 A'   31 A"   78 A'   32 A"   79 A'   80 A'   81 A'   82 A'                 
  1.970   2.083   2.216   2.216   2.254   2.297   2.343   2.379
 33 A"   83 A'   34 A"   84 A'   35 A"   85 A'   36 A"   86 A'                 
  2.415   2.699   2.720   2.727   2.912   3.220   3.812   3.921
 87 A'   88 A'   89 A'   37 A"   90 A'   91 A'   38 A"   92 A'                 
  3.931   3.952   3.980   4.061   4.196   4.339   4.414   5.973
 39 A"   93 A'   40 A"   94 A'   95 A'   96 A'   97 A'   41 A"                 
  6.007   6.033   9.651   9.702  23.562  25.757  25.795  25.801
 98 A'   99 A'  100 A'  101 A'  102 A'   42 A"   43 A"  103 A'                 
 25.927  26.251  26.272  27.813  28.312  28.338  28.342  28.501
104 A'  105 A'  106 A'  107 A'   44 A"  108 A'  109 A'   45 A"                 
 28.508  28.520  28.561  28.645  35.403 127.854 127.874 127.893
110 A'   46 A"  111 A'  112 A'  113 A'   47 A"  114 A'  115 A'                 
151.611 215.631 215.6841901.773
116 A'  117 A'  118 A'  119 A'                                                 

 Beta MOs, Restricted
 -- Occupied --                  
******* -176.34 -165.75 -165.75 -165.75 -101.59 -101.59  -35.84
  1 A'    2 A'    3 A'    1 A"    4 A'    5 A'    6 A'    7 A'                 
-31.335 -31.327 -31.327 -22.985 -22.983 -22.983 -22.978 -22.978
  8 A'    2 A"    9 A'   10 A'    3 A"   11 A'   12 A'    4 A"                 
-14.406 -10.345  -9.508  -9.506  -7.273  -7.273  -7.264  -7.262
 13 A'   14 A'   15 A'   16 A'   17 A'   18 A'    5 A"   19 A'                 
 -7.260  -7.259  -6.390  -4.804  -4.786  -4.786  -2.069  -2.064
  6 A"   20 A'   21 A'   22 A'    7 A"   23 A'   24 A'    8 A"                 
 -2.063  -2.049  -2.049  -0.996  -0.884  -0.823  -0.705  -0.572
 25 A'   26 A'    9 A"   27 A'   28 A'   29 A'   30 A'   31 A'                 
 -0.517  -0.469  -0.447  -0.379  -0.367  -0.347  -0.327  -0.306
 32 A'   33 A'   10 A"   34 A'   11 A"   35 A'   12 A"   36 A'                 
 -0.301  -0.291
 37 A'   13 A"                                                                 
 -- Virtual --                   
 -0.111  -0.074  -0.074   0.002   0.036   0.042   0.048   0.056
 38 A'   14 A"   39 A'   40 A'   41 A'   42 A'   43 A'   15 A"                 
  0.081   0.084   0.090   0.099   0.110   0.124   0.127   0.139
 44 A'   45 A'   16 A"   17 A"   46 A'   47 A'   48 A'   49 A'                 
  0.176   0.180   0.194   0.226   0.233   0.251   0.263   0.302
 50 A'   18 A"   51 A'   52 A'   19 A"   53 A'   54 A'   55 A'                 
  0.377   0.382   0.383   0.411   0.417   0.426   0.432   0.451
 20 A"   56 A'   21 A"   57 A'   58 A'   59 A'   22 A"   60 A'                 
  0.467   0.470   0.506   0.525   0.537   0.626   0.712   0.721
 23 A"   61 A'   62 A'   63 A'   24 A"   64 A'   65 A'   25 A"                 
  0.741   0.773   0.805   0.828   0.837   0.845   0.855   0.883
 66 A'   67 A'   26 A"   27 A"   68 A'   28 A"   69 A'   70 A'                 
  0.898   0.968   0.968   1.015   1.047   1.103   1.177   1.239
 71 A'   72 A'   29 A"   73 A'   74 A'   75 A'   76 A'   30 A"                 
  1.257   1.318   1.345   1.370   1.380   1.585   1.718   1.811
 77 A'   31 A"   78 A'   32 A"   79 A'   80 A'   81 A'   82 A'                 
  1.970   2.083   2.216   2.216   2.254   2.297   2.343   2.379
 33 A"   83 A'   34 A"   84 A'   35 A"   85 A'   36 A"   86 A'                 
  2.415   2.699   2.720   2.727   2.912   3.220   3.812   3.921
 87 A'   88 A'   89 A'   37 A"   90 A'   91 A'   38 A"   92 A'                 
  3.931   3.952   3.980   4.061   4.196   4.339   4.414   5.973
 39 A"   93 A'   40 A"   94 A'   95 A'   96 A'   97 A'   41 A"                 
  6.007   6.033   9.651   9.702  23.562  25.757  25.795  25.801
 98 A'   99 A'  100 A'  101 A'  102 A'   42 A"   43 A"  103 A'                 
 25.927  26.251  26.272  27.813  28.312  28.338  28.342  28.501
104 A'  105 A'  106 A'  107 A'   44 A"  108 A'  109 A'   45 A"                 
 28.508  28.520  28.561  28.645  35.403 127.854 127.874 127.893
110 A'   46 A"  111 A'  112 A'  113 A'   47 A"  114 A'  115 A'                 
151.611 215.631 215.6841901.773
116 A'  117 A'  118 A'  119 A'                                                 
 --------------------------------------------------------------

          Ground-State Mulliken Net Atomic Charges

     Atom                 Charge (a.u.)
  ----------------------------------------
      1 C                    -0.657423
      2 N                     0.139790
      3 Cl                   -0.006834
      4 I                     0.214514
      5 Cl                    0.309952
  ----------------------------------------
  Sum of atomic charges =     0.000000

 -----------------------------------------------------------------
                    Cartesian Multipole Moments
 -----------------------------------------------------------------
    Charge (ESU x 10^10)
                 0.0000
    Dipole Moment (Debye)
         X      -1.4976      Y      -0.9659      Z       0.0000
       Tot       1.7821
    Quadrupole Moments (Debye-Ang)
        XX     -59.8377     XY      -2.4097     YY     -67.1287
        XZ      -0.0000     YZ      -0.0000     ZZ     -65.2175
    Octopole Moments (Debye-Ang^2)
       XXX     -64.7119    XXY       1.4013    XYY     -19.3573
       YYY      -3.7770    XXZ       0.0000    XYZ      -0.0000
       YYZ       0.0000    XZZ     -19.2871    YZZ       1.4957
       ZZZ       0.0000
    Hexadecapole Moments (Debye-Ang^3)
      XXXX   -1268.6122   XXXY     -16.5975   XXYY    -296.0239
      XYYY     -28.5719   YYYY    -374.1012   XXXZ      -0.0000
      XXYZ      -0.0000   XYYZ       0.0000   YYYZ      -0.0000
      XXZZ    -250.4690   XYZZ      -4.0644   YYZZ     -78.4061
      XZZZ       0.0000   YZZZ      -0.0000   ZZZZ     -81.4278
 -----------------------------------------------------------------
 Calculating analytic gradient of the SCF energy
 Gradient of SCF Energy
            1           2           3           4           5
    1  -0.0509106   0.0326855   0.0127962  -0.0109302   0.0163590
    2  -0.0208240   0.0184832   0.0009326   0.0002446   0.0011635
    3  -0.0000000   0.0000000  -0.0000000   0.0000000  -0.0000000
 Max gradient component =       5.091E-02
 RMS gradient           =       1.824E-02
 Gradient time:  CPU 7.29 s  wall 1.92 s
 Geometry Optimization Parameters
   NAtoms,    NIC,     NZ,  NCons,   NDum,   NFix, NCnnct, MaxDiis
        5      20       5       0       0       0       0       0


** GEOMETRY OPTIMIZATION IN DELOCALIZED INTERNAL COORDINATES **
   Searching for a Minimum

   Optimization Cycle:   1

                       Coordinates (Angstroms)
     ATOM                X               Y               Z
      1  C         0.5226683835   -0.0669409507    0.0000000000
      2  N         1.2914284747    0.9813948363    0.0000000000
      3  Cl        3.0508976130    0.7886038835    0.0000000000
      4  I        -1.6045993882    0.1661509358    0.0000000000
      5  Cl        1.2354410899   -1.6870813980    0.0000000000
   Point Group: cs    Number of degrees of freedom:     7


   Energy is  -7932.781789433


 Attempting to Generate Delocalized Internal Coordinates

  7 Hessian modes will be used to form the next step
  Hessian Eigenvalues:
     0.108095    0.250000    0.250000    0.250000    0.286300    0.286300
     0.671931

 Minimum Search - Taking Simple RFO Step
 Searching for Lamda that Minimizes Along All modes
 Value Taken    Lamda =  -0.01168663
 Step Taken.  Stepsize is  0.206429

                             Maximum     Tolerance    Cnvgd?
         Gradient           0.048354      0.000300      NO
         Displacement       0.187880      0.001200      NO
         Energy change     *********      0.000001      NO


 New Cartesian Coordinates Obtained by Inverse Iteration

 Displacement from previous Coordinates is:  0.321174
 ----------------------------------------------------------------
             Standard Nuclear Orientation (Angstroms)
    I     Atom           X                Y                Z
 ----------------------------------------------------------------
    1      C       0.5739540572    -0.0814785754     0.0000000000
    2      N       1.2618978237     0.9826025780     0.0000000000
    3      Cl      3.0039882372     0.8450501363     0.0000000000
    4      I      -1.5017394044     0.1780299936     0.0000000000
    5      Cl      1.1577354592    -1.7420768257     0.0000000000
 ----------------------------------------------------------------
 Molecular Point Group                 Cs    NOp =  2
 Largest Abelian Subgroup              Cs    NOp =  2
 Nuclear Repulsion Energy =   574.8897042571 hartrees
 There are       50 alpha and       50 beta electrons
 Applying Cartesian multipole field
    Component          Value
    ---------          -----
     (2,0,0)        1.00000E-11
     (0,2,0)        2.00000E-11
     (0,0,2)       -3.00000E-11
 Nucleus-field energy     =     0.0000000162 hartrees
 Requested basis set is 6-311++G(d,p)
 There are 62 shells and 166 basis functions
 A cutoff of  1.0D-11 yielded   1550 shell pairs
 There are     12146 function pairs (     13537 Cartesian)
 Smallest overlap matrix eigenvalue = 6.36E-04
 Guess MOs from SCF MO coefficient file

 -----------------------------------------------------------------------
  General SCF calculation program by
  Eric Jon Sundstrom, Paul Horn, Yuezhi Mao, Dmitri Zuev, Alec White,
  David Stuck, Shaama M.S., Shane Yost, Joonho Lee, David Small,
  Daniel Levine, Susi Lehtola, Hugh Burton, Evgeny Epifanovsky
 -----------------------------------------------------------------------
 Exchange:     0.2000 Hartree-Fock + 0.0800 Slater + 0.7200 B88
 Correlation:  0.1900 VWN1RPA + 0.8100 LYP
 Using SG-1 standard quadrature grid
 using 4 threads for integral computing
 -------------------------------------------------------
 OpenMP Integral computing Module                
 Release: version 2.0, May 2017, Q-Chem Inc. Pleasanton 
 -------------------------------------------------------
 -------------------------------------------------------
 OpenMP BLAS3 based DFT computing Module                
 Release: version 1.0, May 2013, Q-Chem Inc. Pittsburgh 
 -------------------------------------------------------
 A restricted SCF calculation will be
 performed using DIIS
 SCF converges when DIIS error is below 1.0e-08
 ---------------------------------------
  Cycle       Energy         DIIS error
 ---------------------------------------
    1   -7932.7822403374      1.03e-03  
    2   -7932.7866732157      5.07e-04  
    3   -7932.7861092745      6.37e-04  
    4   -7932.7875436596      7.19e-05  
    5   -7932.7875545219      4.48e-05  
    6   -7932.7875605469      1.09e-05  
    7   -7932.7875608697      2.26e-06  
    8   -7932.7875608862      7.01e-07  
    9   -7932.7875608881      1.37e-07  
   10   -7932.7875608881      3.33e-08  
   11   -7932.7875608880      1.36e-08  
   12   -7932.7875608881      2.04e-09  Convergence criterion met
 ---------------------------------------
 SCF time:   CPU 24.63s  wall 7.00s 
 SCF   energy in the final basis set =    -7932.7875608881
 Total energy in the final basis set =    -7932.7875608881

 --------------------------------------------------------------
             Orbital Energies (a.u.) and Symmetries
 --------------------------------------------------------------

 Alpha MOs, Restricted
 -- Occupied --                  
******* -176.34 -165.74 -165.74 -165.74 -101.60 -101.59  -35.83
  1 A'    2 A'    3 A'    1 A"    4 A'    5 A'    6 A'    7 A'                 
-31.327 -31.320 -31.320 -22.977 -22.976 -22.976 -22.971 -22.971
  8 A'    2 A"    9 A'   10 A'    3 A"   11 A'   12 A'    4 A"                 
-14.405 -10.340  -9.513  -9.506  -7.278  -7.273  -7.268  -7.267
 13 A'   14 A'   15 A'   16 A'   17 A'   18 A'    5 A"   19 A'                 
 -7.260  -7.260  -6.383  -4.796  -4.780  -4.779  -2.062  -2.057
  6 A"   20 A'   21 A'   22 A'    7 A"   23 A'   24 A'    8 A"                 
 -2.056  -2.042  -2.042  -1.012  -0.893  -0.831  -0.705  -0.573
 25 A'   26 A'    9 A"   27 A'   28 A'   29 A'   30 A'   31 A'                 
 -0.526  -0.472  -0.457  -0.374  -0.372  -0.358  -0.328  -0.310
 32 A'   33 A'   10 A"   34 A'   11 A"   35 A'   12 A"   36 A'                 
 -0.294  -0.288
 37 A'   13 A"                                                                 
 -- Virtual --                   
 -0.094  -0.068  -0.067  -0.001   0.035   0.044   0.046   0.055
 38 A'   14 A"   39 A'   40 A'   41 A'   42 A'   43 A'   15 A"                 
  0.081   0.086   0.088   0.100   0.110   0.121   0.127   0.141
 44 A'   45 A'   16 A"   17 A"   46 A'   47 A'   48 A'   49 A'                 
  0.177   0.180   0.192   0.233   0.236   0.249   0.267   0.312
 18 A"   50 A'   51 A'   52 A'   19 A"   53 A'   54 A'   55 A'                 
  0.379   0.380   0.389   0.413   0.422   0.428   0.434   0.457
 56 A'   20 A"   21 A"   57 A'   58 A'   59 A'   22 A"   60 A'                 
  0.462   0.475   0.499   0.532   0.543   0.638   0.710   0.718
 23 A"   61 A'   62 A'   24 A"   63 A'   64 A'   65 A'   25 A"                 
  0.746   0.773   0.802   0.824   0.836   0.846   0.853   0.885
 66 A'   67 A'   26 A"   27 A"   68 A'   28 A"   69 A'   70 A'                 
  0.898   0.950   0.971   1.011   1.047   1.127   1.181   1.240
 71 A'   72 A'   29 A"   73 A'   74 A'   75 A'   76 A'   30 A"                 
  1.262   1.328   1.357   1.370   1.388   1.588   1.712   1.846
 77 A'   31 A"   78 A'   32 A"   79 A'   80 A'   81 A'   82 A'                 
  1.975   2.095   2.208   2.232   2.262   2.295   2.370   2.397
 33 A"   83 A'   34 A"   84 A'   35 A"   85 A'   36 A"   86 A'                 
  2.436   2.733   2.735   2.749   2.900   3.211   3.817   3.933
 87 A'   88 A'   37 A"   89 A'   90 A'   91 A'   38 A"   92 A'                 
  3.939   3.969   3.989   4.080   4.197   4.372   4.425   5.979
 39 A"   93 A'   40 A"   94 A'   95 A'   96 A'   97 A'   41 A"                 
  6.016   6.049   9.669   9.701  23.629  25.756  25.795  25.803
 98 A'   99 A'  100 A'  101 A'  102 A'   42 A"   43 A"  103 A'                 
 25.913  26.243  26.290  27.836  28.319  28.347  28.355  28.508
104 A'  105 A'  106 A'  107 A'   44 A"  108 A'  109 A'   45 A"                 
 28.517  28.530  28.575  28.653  35.442 127.862 127.883 127.904
110 A'   46 A"  111 A'  112 A'  113 A'   47 A"  114 A'  115 A'                 
151.632 215.649 215.6851901.794
116 A'  117 A'  118 A'  119 A'                                                 

 Beta MOs, Restricted
 -- Occupied --                  
******* -176.34 -165.74 -165.74 -165.74 -101.60 -101.59  -35.83
  1 A'    2 A'    3 A'    1 A"    4 A'    5 A'    6 A'    7 A'                 
-31.327 -31.320 -31.320 -22.977 -22.976 -22.976 -22.971 -22.971
  8 A'    2 A"    9 A'   10 A'    3 A"   11 A'   12 A'    4 A"                 
-14.405 -10.340  -9.513  -9.506  -7.278  -7.273  -7.268  -7.267
 13 A'   14 A'   15 A'   16 A'   17 A'   18 A'    5 A"   19 A'                 
 -7.260  -7.260  -6.383  -4.796  -4.780  -4.779  -2.062  -2.057
  6 A"   20 A'   21 A'   22 A'    7 A"   23 A'   24 A'    8 A"                 
 -2.056  -2.042  -2.042  -1.012  -0.893  -0.831  -0.705  -0.573
 25 A'   26 A'    9 A"   27 A'   28 A'   29 A'   30 A'   31 A'                 
 -0.526  -0.472  -0.457  -0.374  -0.372  -0.358  -0.328  -0.310
 32 A'   33 A'   10 A"   34 A'   11 A"   35 A'   12 A"   36 A'                 
 -0.294  -0.288
 37 A'   13 A"                                                                 
 -- Virtual --                   
 -0.094  -0.068  -0.067  -0.001   0.035   0.044   0.046   0.055
 38 A'   14 A"   39 A'   40 A'   41 A'   42 A'   43 A'   15 A"                 
  0.081   0.086   0.088   0.100   0.110   0.121   0.127   0.141
 44 A'   45 A'   16 A"   17 A"   46 A'   47 A'   48 A'   49 A'                 
  0.177   0.180   0.192   0.233   0.236   0.249   0.267   0.312
 18 A"   50 A'   51 A'   52 A'   19 A"   53 A'   54 A'   55 A'                 
  0.379   0.380   0.389   0.413   0.422   0.428   0.434   0.457
 56 A'   20 A"   21 A"   57 A'   58 A'   59 A'   22 A"   60 A'                 
  0.462   0.475   0.499   0.532   0.543   0.638   0.710   0.718
 23 A"   61 A'   62 A'   24 A"   63 A'   64 A'   65 A'   25 A"                 
  0.746   0.773   0.802   0.824   0.836   0.846   0.853   0.885
 66 A'   67 A'   26 A"   27 A"   68 A'   28 A"   69 A'   70 A'                 
  0.898   0.950   0.971   1.011   1.047   1.127   1.181   1.240
 71 A'   72 A'   29 A"   73 A'   74 A'   75 A'   76 A'   30 A"                 
  1.262   1.328   1.357   1.370   1.388   1.588   1.712   1.846
 77 A'   31 A"   78 A'   32 A"   79 A'   80 A'   81 A'   82 A'                 
  1.975   2.095   2.208   2.232   2.262   2.295   2.370   2.397
 33 A"   83 A'   34 A"   84 A'   35 A"   85 A'   36 A"   86 A'                 
  2.436   2.733   2.735   2.749   2.900   3.211   3.817   3.933
 87 A'   88 A'   37 A"   89 A'   90 A'   91 A'   38 A"   92 A'                 
  3.939   3.969   3.989   4.080   4.197   4.372   4.425   5.979
 39 A"   93 A'   40 A"   94 A'   95 A'   96 A'   97 A'   41 A"                 
  6.016   6.049   9.669   9.701  23.629  25.756  25.795  25.803
 98 A'   99 A'  100 A'  101 A'  102 A'   42 A"   43 A"  103 A'                 
 25.913  26.243  26.290  27.836  28.319  28.347  28.355  28.508
104 A'  105 A'  106 A'  107 A'   44 A"  108 A'  109 A'   45 A"                 
 28.517  28.530  28.575  28.653  35.442 127.862 127.883 127.904
110 A'   46 A"  111 A'  112 A'  113 A'   47 A"  114 A'  115 A'                 
151.632 215.649 215.6851901.794
116 A'  117 A'  118 A'  119 A'                                                 
 --------------------------------------------------------------

          Ground-State Mulliken Net Atomic Charges

     Atom                 Charge (a.u.)
  ----------------------------------------
      1 C                    -0.693003
      2 N                     0.160813
      3 Cl                   -0.008804
      4 I                     0.198830
      5 Cl                    0.342164
  ----------------------------------------
  Sum of atomic charges =     0.000000

 -----------------------------------------------------------------
                    Cartesian Multipole Moments
 -----------------------------------------------------------------
    Charge (ESU x 10^10)
                 0.0000
    Dipole Moment (Debye)
         X      -1.1192      Y      -0.9902      Z      -0.0000
       Tot       1.4943
    Quadrupole Moments (Debye-Ang)
        XX     -60.8065     XY      -2.1728     YY     -66.4351
        XZ       0.0000     YZ      -0.0000     ZZ     -65.0418
    Octopole Moments (Debye-Ang^2)
       XXX     -67.2769    XXY       2.1714    XYY     -20.2587
       YYY      -5.6592    XXZ       0.0000    XYZ      -0.0000
       YYZ       0.0000    XZZ     -20.3664    YZZ       1.2230
       ZZZ       0.0000
    Hexadecapole Moments (Debye-Ang^3)
      XXXX   -1197.1448   XXXY     -19.8615   XXYY    -285.2878
      XYYY     -34.5909   YYYY    -388.8707   XXXZ       0.0000
      XXYZ      -0.0000   XYYZ       0.0000   YYYZ      -0.0000
      XXZZ    -235.4913   XYZZ      -6.3073   YYZZ     -81.6732
      XZZZ       0.0000   YZZZ      -0.0000   ZZZZ     -81.1441
 -----------------------------------------------------------------
 Calculating analytic gradient of the SCF energy
 Gradient of SCF Energy
            1           2           3           4           5
    1  -0.0133189   0.0032872   0.0004681   0.0079375   0.0016261
    2  -0.0002943   0.0044635   0.0009775  -0.0007072  -0.0044395
    3   0.0000000  -0.0000000   0.0000000  -0.0000000  -0.0000000
 Max gradient component =       1.332E-02
 RMS gradient           =       4.437E-03
 Gradient time:  CPU 7.41 s  wall 1.96 s
 Geometry Optimization Parameters
   NAtoms,    NIC,     NZ,  NCons,   NDum,   NFix, NCnnct, MaxDiis
        5      20       5       0       0       0       0       0

 Cartesian Hessian Update
 Hessian Updated using BFGS Update


** GEOMETRY OPTIMIZATION IN DELOCALIZED INTERNAL COORDINATES **
   Searching for a Minimum

   Optimization Cycle:   2

                       Coordinates (Angstroms)
     ATOM                X               Y               Z
      1  C         0.5739540572   -0.0814785754    0.0000000000
      2  N         1.2618978237    0.9826025780    0.0000000000
      3  Cl        3.0039882372    0.8450501363    0.0000000000
      4  I        -1.5017394044    0.1780299936    0.0000000000
      5  Cl        1.1577354592   -1.7420768257    0.0000000000
   Point Group: cs    Number of degrees of freedom:     7


   Energy is  -7932.787560888

 Hessian Updated using BFGS Update

  6 Hessian modes will be used to form the next step
  Hessian Eigenvalues:
     0.119359    0.239492    0.263221    0.283386    0.297639    0.627347

 Minimum Search - Taking Simple RFO Step
 Searching for Lamda that Minimizes Along All modes
 Value Taken    Lamda =  -0.00072655
 Step Taken.  Stepsize is  0.070673

                             Maximum     Tolerance    Cnvgd?
         Gradient           0.008037      0.000300      NO
         Displacement       0.053760      0.001200      NO
         Energy change     -0.005771      0.000001      NO


 New Cartesian Coordinates Obtained by Inverse Iteration

 Displacement from previous Coordinates is:  0.061690
 ----------------------------------------------------------------
             Standard Nuclear Orientation (Angstroms)
    I     Atom           X                Y                Z
 ----------------------------------------------------------------
    1      C       0.5865069841    -0.0781041936     0.0000000000
    2      N       1.2648919265     0.9835470316     0.0000000000
    3      Cl      3.0035307944     0.8325652882     0.0000000000
    4      I      -1.5247168107     0.1747889300     0.0000000000
    5      Cl      1.1656232786    -1.7306697493     0.0000000000
 ----------------------------------------------------------------
 Molecular Point Group                 Cs    NOp =  2
 Largest Abelian Subgroup              Cs    NOp =  2
 Nuclear Repulsion Energy =   572.6746418479 hartrees
 There are       50 alpha and       50 beta electrons
 Applying Cartesian multipole field
    Component          Value
    ---------          -----
     (2,0,0)        1.00000E-11
     (0,2,0)        2.00000E-11
     (0,0,2)       -3.00000E-11
 Nucleus-field energy     =     0.0000000163 hartrees
 Requested basis set is 6-311++G(d,p)
 There are 62 shells and 166 basis functions
 A cutoff of  1.0D-11 yielded   1549 shell pairs
 There are     12147 function pairs (     13538 Cartesian)
 Smallest overlap matrix eigenvalue = 6.25E-04
 Guess MOs from SCF MO coefficient file

 -----------------------------------------------------------------------
  General SCF calculation program by
  Eric Jon Sundstrom, Paul Horn, Yuezhi Mao, Dmitri Zuev, Alec White,
  David Stuck, Shaama M.S., Shane Yost, Joonho Lee, David Small,
  Daniel Levine, Susi Lehtola, Hugh Burton, Evgeny Epifanovsky
 -----------------------------------------------------------------------
 Exchange:     0.2000 Hartree-Fock + 0.0800 Slater + 0.7200 B88
 Correlation:  0.1900 VWN1RPA + 0.8100 LYP
 Using SG-1 standard quadrature grid
 using 4 threads for integral computing
 -------------------------------------------------------
 OpenMP Integral computing Module                
 Release: version 2.0, May 2017, Q-Chem Inc. Pleasanton 
 -------------------------------------------------------
 -------------------------------------------------------
 OpenMP BLAS3 based DFT computing Module                
 Release: version 1.0, May 2013, Q-Chem Inc. Pittsburgh 
 -------------------------------------------------------
 A restricted SCF calculation will be
 performed using DIIS
 SCF converges when DIIS error is below 1.0e-08
 ---------------------------------------
  Cycle       Energy         DIIS error
 ---------------------------------------
    1   -7932.7876233396      2.60e-04  
    2   -7932.7878834329      1.48e-04  
    3   -7932.7878452156      1.89e-04  
    4   -7932.7879515701      2.69e-05  
    5   -7932.7879538640      1.14e-05  
    6   -7932.7879542403      3.47e-06  
    7   -7932.7879542798      1.07e-06  
    8   -7932.7879542832      1.96e-07  
    9   -7932.7879542833      3.96e-08  
   10   -7932.7879542833      1.18e-08  
   11   -7932.7879542833      4.11e-09  Convergence criterion met
 ---------------------------------------
 SCF time:   CPU 22.59s  wall 6.00s 
 SCF   energy in the final basis set =    -7932.7879542833
 Total energy in the final basis set =    -7932.7879542833

 --------------------------------------------------------------
             Orbital Energies (a.u.) and Symmetries
 --------------------------------------------------------------

 Alpha MOs, Restricted
 -- Occupied --                  
******* -176.34 -165.74 -165.74 -165.74 -101.60 -101.59  -35.83
  1 A'    2 A'    3 A'    1 A"    4 A'    5 A'    6 A'    7 A'                 
-31.326 -31.319 -31.319 -22.976 -22.974 -22.974 -22.970 -22.970
  8 A'    2 A"    9 A'   10 A'    3 A"   11 A'   12 A'    4 A"                 
-14.405 -10.340  -9.515  -9.507  -7.279  -7.274  -7.270  -7.268
 13 A'   14 A'   15 A'   16 A'   17 A'   18 A'    5 A"   19 A'                 
 -7.261  -7.260  -6.381  -4.795  -4.778  -4.778  -2.060  -2.055
  6 A"   20 A'   21 A'   22 A'    7 A"   23 A'   24 A'    8 A"                 
 -2.055  -2.041  -2.041  -1.015  -0.895  -0.832  -0.701  -0.574
 25 A'   26 A'    9 A"   27 A'   28 A'   29 A'   30 A'   31 A'                 
 -0.528  -0.473  -0.458  -0.373  -0.373  -0.359  -0.327  -0.310
 32 A'   33 A'   10 A"   11 A"   34 A'   35 A'   12 A"   36 A'                 
 -0.293  -0.289
 37 A'   13 A"                                                                 
 -- Virtual --                   
 -0.100  -0.066  -0.066  -0.000   0.035   0.044   0.047   0.055
 38 A'   14 A"   39 A'   40 A'   41 A'   42 A'   43 A'   15 A"                 
  0.081   0.086   0.088   0.100   0.111   0.122   0.127   0.141
 44 A'   45 A'   16 A"   17 A"   46 A'   47 A'   48 A'   49 A'                 
  0.178   0.180   0.191   0.231   0.236   0.249   0.269   0.310
 18 A"   50 A'   51 A'   52 A'   19 A"   53 A'   54 A'   55 A'                 
  0.378   0.381   0.388   0.413   0.422   0.429   0.433   0.456
 56 A'   20 A"   21 A"   57 A'   58 A'   59 A'   22 A"   60 A'                 
  0.461   0.472   0.502   0.533   0.543   0.630   0.705   0.718
 23 A"   61 A'   62 A'   24 A"   63 A'   64 A'   65 A'   25 A"                 
  0.747   0.777   0.799   0.822   0.837   0.846   0.854   0.884
 66 A'   67 A'   26 A"   27 A"   68 A'   28 A"   69 A'   70 A'                 
  0.901   0.952   0.970   1.010   1.049   1.127   1.181   1.238
 71 A'   72 A'   29 A"   73 A'   74 A'   75 A'   76 A'   30 A"                 
  1.260   1.330   1.352   1.371   1.385   1.584   1.718   1.855
 77 A'   31 A"   78 A'   32 A"   79 A'   80 A'   81 A'   82 A'                 
  1.976   2.099   2.207   2.232   2.263   2.296   2.375   2.403
 33 A"   83 A'   34 A"   84 A'   35 A"   85 A'   36 A"   86 A'                 
  2.438   2.734   2.738   2.759   2.900   3.212   3.818   3.936
 87 A'   88 A'   37 A"   89 A'   90 A'   91 A'   38 A"   92 A'                 
  3.940   3.969   3.987   4.077   4.201   4.367   4.424   5.980
 39 A"   93 A'   40 A"   94 A'   95 A'   96 A'   97 A'   41 A"                 
  6.016   6.043   9.668   9.702  23.643  25.756  25.794  25.801
 98 A'   99 A'  100 A'  101 A'  102 A'   42 A"   43 A"  103 A'                 
 25.916  26.242  26.287  27.831  28.320  28.347  28.353  28.510
104 A'  105 A'  106 A'  107 A'   44 A"  108 A'  109 A'   45 A"                 
 28.518  28.529  28.574  28.652  35.451 127.862 127.883 127.902
110 A'   46 A"  111 A'  112 A'  113 A'   47 A"  114 A'  115 A'                 
151.628 215.648 215.6861901.790
116 A'  117 A'  118 A'  119 A'                                                 

 Beta MOs, Restricted
 -- Occupied --                  
******* -176.34 -165.74 -165.74 -165.74 -101.60 -101.59  -35.83
  1 A'    2 A'    3 A'    1 A"    4 A'    5 A'    6 A'    7 A'                 
-31.326 -31.319 -31.319 -22.976 -22.974 -22.974 -22.970 -22.970
  8 A'    2 A"    9 A'   10 A'    3 A"   11 A'   12 A'    4 A"                 
-14.405 -10.340  -9.515  -9.507  -7.279  -7.274  -7.270  -7.268
 13 A'   14 A'   15 A'   16 A'   17 A'   18 A'    5 A"   19 A'                 
 -7.261  -7.260  -6.381  -4.795  -4.778  -4.778  -2.060  -2.055
  6 A"   20 A'   21 A'   22 A'    7 A"   23 A'   24 A'    8 A"                 
 -2.055  -2.041  -2.041  -1.015  -0.895  -0.832  -0.701  -0.574
 25 A'   26 A'    9 A"   27 A'   28 A'   29 A'   30 A'   31 A'                 
 -0.528  -0.473  -0.458  -0.373  -0.373  -0.359  -0.327  -0.310
 32 A'   33 A'   10 A"   11 A"   34 A'   35 A'   12 A"   36 A'                 
 -0.293  -0.289
 37 A'   13 A"                                                                 
 -- Virtual --                   
 -0.100  -0.066  -0.066  -0.000   0.035   0.044   0.047   0.055
 38 A'   14 A"   39 A'   40 A'   41 A'   42 A'   43 A'   15 A"                 
  0.081   0.086   0.088   0.100   0.111   0.122   0.127   0.141
 44 A'   45 A'   16 A"   17 A"   46 A'   47 A'   48 A'   49 A'                 
  0.178   0.180   0.191   0.231   0.236   0.249   0.269   0.310
 18 A"   50 A'   51 A'   52 A'   19 A"   53 A'   54 A'   55 A'                 
  0.378   0.381   0.388   0.413   0.422   0.429   0.433   0.456
 56 A'   20 A"   21 A"   57 A'   58 A'   59 A'   22 A"   60 A'                 
  0.461   0.472   0.502   0.533   0.543   0.630   0.705   0.718
 23 A"   61 A'   62 A'   24 A"   63 A'   64 A'   65 A'   25 A"                 
  0.747   0.777   0.799   0.822   0.837   0.846   0.854   0.884
 66 A'   67 A'   26 A"   27 A"   68 A'   28 A"   69 A'   70 A'                 
  0.901   0.952   0.970   1.010   1.049   1.127   1.181   1.238
 71 A'   72 A'   29 A"   73 A'   74 A'   75 A'   76 A'   30 A"                 
  1.260   1.330   1.352   1.371   1.385   1.584   1.718   1.855
 77 A'   31 A"   78 A'   32 A"   79 A'   80 A'   81 A'   82 A'                 
  1.976   2.099   2.207   2.232   2.263   2.296   2.375   2.403
 33 A"   83 A'   34 A"   84 A'   35 A"   85 A'   36 A"   86 A'                 
  2.438   2.734   2.738   2.759   2.900   3.212   3.818   3.936
 87 A'   88 A'   37 A"   89 A'   90 A'   91 A'   38 A"   92 A'                 
  3.940   3.969   3.987   4.077   4.201   4.367   4.424   5.980
 39 A"   93 A'   40 A"   94 A'   95 A'   96 A'   97 A'   41 A"                 
  6.016   6.043   9.668   9.702  23.643  25.756  25.794  25.801
 98 A'   99 A'  100 A'  101 A'  102 A'   42 A"   43 A"  103 A'                 
 25.916  26.242  26.287  27.831  28.320  28.347  28.353  28.510
104 A'  105 A'  106 A'  107 A'   44 A"  108 A'  109 A'   45 A"                 
 28.518  28.529  28.574  28.652  35.451 127.862 127.883 127.902
110 A'   46 A"  111 A'  112 A'  113 A'   47 A"  114 A'  115 A'                 
151.628 215.648 215.6861901.790
116 A'  117 A'  118 A'  119 A'                                                 
 --------------------------------------------------------------

          Ground-State Mulliken Net Atomic Charges

     Atom                 Charge (a.u.)
  ----------------------------------------
      1 C                    -0.692277
      2 N                     0.164557
      3 Cl                   -0.004905
      4 I                     0.183983
      5 Cl                    0.348641
  ----------------------------------------
  Sum of atomic charges =     0.000000

 -----------------------------------------------------------------
                    Cartesian Multipole Moments
 -----------------------------------------------------------------
    Charge (ESU x 10^10)
                 0.0000
    Dipole Moment (Debye)
         X      -1.0079      Y      -1.0413      Z      -0.0000
       Tot       1.4492
    Quadrupole Moments (Debye-Ang)
        XX     -60.7494     XY      -2.2199     YY     -66.3700
        XZ      -0.0000     YZ       0.0000     ZZ     -65.0803
    Octopole Moments (Debye-Ang^2)
       XXX     -65.6677    XXY       1.9356    XYY     -19.5353
       YYY      -5.6224    XXZ       0.0000    XYZ       0.0000
       YYZ      -0.0000    XZZ     -19.7064    YZZ       1.2582
       ZZZ      -0.0000
    Hexadecapole Moments (Debye-Ang^3)
      XXXX   -1209.2409   XXXY     -19.4039   XXYY    -286.8910
      XYYY     -33.4321   YYYY    -383.7340   XXXZ      -0.0000
      XXYZ       0.0000   XYYZ      -0.0000   YYYZ       0.0000
      XXZZ    -237.8745   XYZZ      -5.8729   YYZZ     -80.8331
      XZZZ      -0.0000   YZZZ       0.0000   ZZZZ     -81.3278
 -----------------------------------------------------------------
 Calculating analytic gradient of the SCF energy
 Gradient of SCF Energy
            1           2           3           4           5
    1  -0.0015632   0.0004459  -0.0017453   0.0012406   0.0016220
    2   0.0036618  -0.0007136  -0.0004989  -0.0003247  -0.0021245
    3   0.0000000  -0.0000000   0.0000000  -0.0000000  -0.0000000
 Max gradient component =       3.662E-03
 RMS gradient           =       1.382E-03
 Gradient time:  CPU 7.35 s  wall 1.94 s
 Geometry Optimization Parameters
   NAtoms,    NIC,     NZ,  NCons,   NDum,   NFix, NCnnct, MaxDiis
        5      20       5       0       0       0       0       0

 Cartesian Hessian Update
 Hessian Updated using BFGS Update


** GEOMETRY OPTIMIZATION IN DELOCALIZED INTERNAL COORDINATES **
   Searching for a Minimum

   Optimization Cycle:   3

                       Coordinates (Angstroms)
     ATOM                X               Y               Z
      1  C         0.5865069841   -0.0781041936    0.0000000000
      2  N         1.2648919265    0.9835470316    0.0000000000
      3  Cl        3.0035307944    0.8325652882    0.0000000000
      4  I        -1.5247168107    0.1747889300    0.0000000000
      5  Cl        1.1656232786   -1.7306697493    0.0000000000
   Point Group: cs    Number of degrees of freedom:     7


   Energy is  -7932.787954283

 Hessian Updated using BFGS Update

  7 Hessian modes will be used to form the next step
  Hessian Eigenvalues:
     0.088380    0.239889    0.250986    0.270208    0.285773    0.320794
     0.683240

 Minimum Search - Taking Simple RFO Step
 Searching for Lamda that Minimizes Along All modes
 Value Taken    Lamda =  -0.00011296
 Step Taken.  Stepsize is  0.029035

                             Maximum     Tolerance    Cnvgd?
         Gradient           0.003196      0.000300      NO
         Displacement       0.021693      0.001200      NO
         Energy change     -0.000393      0.000001      NO


 New Cartesian Coordinates Obtained by Inverse Iteration

 Displacement from previous Coordinates is:  0.042121
 ----------------------------------------------------------------
             Standard Nuclear Orientation (Angstroms)
    I     Atom           X                Y                Z
 ----------------------------------------------------------------
    1      C       0.5910038377    -0.0840053283     0.0000000000
    2      N       1.2684425249     0.9786346068     0.0000000000
    3      Cl      3.0114351034     0.8463963735     0.0000000000
    4      I      -1.5307876764     0.1757514008     0.0000000000
    5      Cl      1.1557423834    -1.7346497459     0.0000000000
 ----------------------------------------------------------------
 Molecular Point Group                 Cs    NOp =  2
 Largest Abelian Subgroup              Cs    NOp =  2
 Nuclear Repulsion Energy =   571.3283921139 hartrees
 There are       50 alpha and       50 beta electrons
 Applying Cartesian multipole field
    Component          Value
    ---------          -----
     (2,0,0)        1.00000E-11
     (0,2,0)        2.00000E-11
     (0,0,2)       -3.00000E-11
 Nucleus-field energy     =     0.0000000164 hartrees
 Requested basis set is 6-311++G(d,p)
 There are 62 shells and 166 basis functions
 A cutoff of  1.0D-11 yielded   1546 shell pairs
 There are     12138 function pairs (     13529 Cartesian)
 Smallest overlap matrix eigenvalue = 6.17E-04
 Guess MOs from SCF MO coefficient file

 -----------------------------------------------------------------------
  General SCF calculation program by
  Eric Jon Sundstrom, Paul Horn, Yuezhi Mao, Dmitri Zuev, Alec White,
  David Stuck, Shaama M.S., Shane Yost, Joonho Lee, David Small,
  Daniel Levine, Susi Lehtola, Hugh Burton, Evgeny Epifanovsky
 -----------------------------------------------------------------------
 Exchange:     0.2000 Hartree-Fock + 0.0800 Slater + 0.7200 B88
 Correlation:  0.1900 VWN1RPA + 0.8100 LYP
 Using SG-1 standard quadrature grid
 using 4 threads for integral computing
 -------------------------------------------------------
 OpenMP Integral computing Module                
 Release: version 2.0, May 2017, Q-Chem Inc. Pleasanton 
 -------------------------------------------------------
 -------------------------------------------------------
 OpenMP BLAS3 based DFT computing Module                
 Release: version 1.0, May 2013, Q-Chem Inc. Pittsburgh 
 -------------------------------------------------------
 A restricted SCF calculation will be
 performed using DIIS
 SCF converges when DIIS error is below 1.0e-08
 ---------------------------------------
  Cycle       Energy         DIIS error
 ---------------------------------------
    1   -7932.7878888238      1.35e-04  
    2   -7932.7879920573      4.65e-05  
    3   -7932.7879825270      7.01e-05  
    4   -7932.7880004371      8.67e-06  
    5   -7932.7880007059      2.81e-06  
    6   -7932.7880007306      1.23e-06  
    7   -7932.7880007334      7.12e-07  
    8   -7932.7880007348      7.84e-08  
    9   -7932.7880007348      2.13e-08  
   10   -7932.7880007348      6.49e-09  Convergence criterion met
 ---------------------------------------
 SCF time:   CPU 20.46s  wall 6.00s 
 SCF   energy in the final basis set =    -7932.7880007348
 Total energy in the final basis set =    -7932.7880007348

 --------------------------------------------------------------
             Orbital Energies (a.u.) and Symmetries
 --------------------------------------------------------------

 Alpha MOs, Restricted
 -- Occupied --                  
******* -176.33 -165.74 -165.74 -165.74 -101.60 -101.60  -35.83
  1 A'    2 A'    3 A'    1 A"    4 A'    5 A'    6 A'    7 A'                 
-31.325 -31.318 -31.318 -22.975 -22.974 -22.974 -22.969 -22.969
  8 A'    2 A"    9 A'   10 A'    3 A"   11 A'   12 A'    4 A"                 
-14.405 -10.341  -9.516  -9.507  -7.281  -7.274  -7.271  -7.270
 13 A'   14 A'   15 A'   16 A'   17 A'   18 A'    5 A"   19 A'                 
 -7.261  -7.260  -6.381  -4.794  -4.778  -4.777  -2.060  -2.055
  6 A"   20 A'   21 A'   22 A'    7 A"   23 A'   24 A'    8 A"                 
 -2.054  -2.040  -2.040  -1.014  -0.897  -0.832  -0.699  -0.575
 25 A'   26 A'    9 A"   27 A'   28 A'   29 A'   30 A'   31 A'                 
 -0.528  -0.472  -0.458  -0.374  -0.372  -0.359  -0.327  -0.310
 32 A'   33 A'   10 A"   11 A"   34 A'   35 A'   12 A"   36 A'                 
 -0.293  -0.289
 37 A'   13 A"                                                                 
 -- Virtual --                   
 -0.102  -0.066  -0.065  -0.000   0.035   0.044   0.047   0.055
 38 A'   14 A"   39 A'   40 A'   41 A'   42 A'   43 A'   15 A"                 
  0.081   0.086   0.088   0.100   0.110   0.121   0.127   0.141
 44 A'   45 A'   16 A"   17 A"   46 A'   47 A'   48 A'   49 A'                 
  0.179   0.180   0.191   0.230   0.236   0.250   0.269   0.310
 18 A"   50 A'   51 A'   52 A'   19 A"   53 A'   54 A'   55 A'                 
  0.378   0.381   0.388   0.413   0.422   0.428   0.433   0.457
 56 A'   20 A"   21 A"   57 A'   58 A'   59 A'   22 A"   60 A'                 
  0.461   0.471   0.503   0.533   0.543   0.627   0.703   0.718
 23 A"   61 A'   62 A'   24 A"   63 A'   64 A'   65 A'   25 A"                 
  0.749   0.777   0.797   0.820   0.835   0.845   0.853   0.885
 66 A'   67 A'   26 A"   27 A"   68 A'   28 A"   69 A'   70 A'                 
  0.899   0.954   0.971   1.010   1.047   1.127   1.181   1.238
 71 A'   72 A'   29 A"   73 A'   74 A'   75 A'   76 A'   30 A"                 
  1.259   1.330   1.350   1.373   1.383   1.583   1.719   1.858
 77 A'   31 A"   78 A'   32 A"   79 A'   80 A'   81 A'   82 A'                 
  1.975   2.095   2.206   2.232   2.262   2.294   2.376   2.403
 33 A"   83 A'   34 A"   84 A'   35 A"   85 A'   36 A"   86 A'                 
  2.437   2.736   2.738   2.758   2.899   3.215   3.819   3.935
 87 A'   88 A'   37 A"   89 A'   90 A'   91 A'   38 A"   92 A'                 
  3.940   3.970   3.987   4.076   4.201   4.366   4.423   5.980
 39 A"   93 A'   40 A"   94 A'   95 A'   96 A'   97 A'   41 A"                 
  6.016   6.041   9.667   9.703  23.642  25.755  25.794  25.803
 98 A'   99 A'  100 A'  101 A'  102 A'   42 A"   43 A"  103 A'                 
 25.910  26.242  26.285  27.830  28.320  28.347  28.352  28.510
104 A'  105 A'  106 A'  107 A'   44 A"  108 A'  109 A'   45 A"                 
 28.519  28.529  28.574  28.652  35.451 127.863 127.884 127.902
110 A'   46 A"  111 A'  112 A'  113 A'   47 A"  114 A'  115 A'                 
151.627 215.647 215.6871901.789
116 A'  117 A'  118 A'  119 A'                                                 

 Beta MOs, Restricted
 -- Occupied --                  
******* -176.33 -165.74 -165.74 -165.74 -101.60 -101.60  -35.83
  1 A'    2 A'    3 A'    1 A"    4 A'    5 A'    6 A'    7 A'                 
-31.325 -31.318 -31.318 -22.975 -22.974 -22.974 -22.969 -22.969
  8 A'    2 A"    9 A'   10 A'    3 A"   11 A'   12 A'    4 A"                 
-14.405 -10.341  -9.516  -9.507  -7.281  -7.274  -7.271  -7.270
 13 A'   14 A'   15 A'   16 A'   17 A'   18 A'    5 A"   19 A'                 
 -7.261  -7.260  -6.381  -4.794  -4.778  -4.777  -2.060  -2.055
  6 A"   20 A'   21 A'   22 A'    7 A"   23 A'   24 A'    8 A"                 
 -2.054  -2.040  -2.040  -1.014  -0.897  -0.832  -0.699  -0.575
 25 A'   26 A'    9 A"   27 A'   28 A'   29 A'   30 A'   31 A'                 
 -0.528  -0.472  -0.458  -0.374  -0.372  -0.359  -0.327  -0.310
 32 A'   33 A'   10 A"   11 A"   34 A'   35 A'   12 A"   36 A'                 
 -0.293  -0.289
 37 A'   13 A"                                                                 
 -- Virtual --                   
 -0.102  -0.066  -0.065  -0.000   0.035   0.044   0.047   0.055
 38 A'   14 A"   39 A'   40 A'   41 A'   42 A'   43 A'   15 A"                 
  0.081   0.086   0.088   0.100   0.110   0.121   0.127   0.141
 44 A'   45 A'   16 A"   17 A"   46 A'   47 A'   48 A'   49 A'                 
  0.179   0.180   0.191   0.230   0.236   0.250   0.269   0.310
 18 A"   50 A'   51 A'   52 A'   19 A"   53 A'   54 A'   55 A'                 
  0.378   0.381   0.388   0.413   0.422   0.428   0.433   0.457
 56 A'   20 A"   21 A"   57 A'   58 A'   59 A'   22 A"   60 A'                 
  0.461   0.471   0.503   0.533   0.543   0.627   0.703   0.718
 23 A"   61 A'   62 A'   24 A"   63 A'   64 A'   65 A'   25 A"                 
  0.749   0.777   0.797   0.820   0.835   0.845   0.853   0.885
 66 A'   67 A'   26 A"   27 A"   68 A'   28 A"   69 A'   70 A'                 
  0.899   0.954   0.971   1.010   1.047   1.127   1.181   1.238
 71 A'   72 A'   29 A"   73 A'   74 A'   75 A'   76 A'   30 A"                 
  1.259   1.330   1.350   1.373   1.383   1.583   1.719   1.858
 77 A'   31 A"   78 A'   32 A"   79 A'   80 A'   81 A'   82 A'                 
  1.975   2.095   2.206   2.232   2.262   2.294   2.376   2.403
 33 A"   83 A'   34 A"   84 A'   35 A"   85 A'   36 A"   86 A'                 
  2.437   2.736   2.738   2.758   2.899   3.215   3.819   3.935
 87 A'   88 A'   37 A"   89 A'   90 A'   91 A'   38 A"   92 A'                 
  3.940   3.970   3.987   4.076   4.201   4.366   4.423   5.980
 39 A"   93 A'   40 A"   94 A'   95 A'   96 A'   97 A'   41 A"                 
  6.016   6.041   9.667   9.703  23.642  25.755  25.794  25.803
 98 A'   99 A'  100 A'  101 A'  102 A'   42 A"   43 A"  103 A'                 
 25.910  26.242  26.285  27.830  28.320  28.347  28.352  28.510
104 A'  105 A'  106 A'  107 A'   44 A"  108 A'  109 A'   45 A"                 
 28.519  28.529  28.574  28.652  35.451 127.863 127.884 127.902
110 A'   46 A"  111 A'  112 A'  113 A'   47 A"  114 A'  115 A'                 
151.627 215.647 215.6871901.789
116 A'  117 A'  118 A'  119 A'                                                 
 --------------------------------------------------------------

          Ground-State Mulliken Net Atomic Charges

     Atom                 Charge (a.u.)
  ----------------------------------------
      1 C                    -0.691608
      2 N                     0.166374
      3 Cl                   -0.005033
      4 I                     0.178668
      5 Cl                    0.351599
  ----------------------------------------
  Sum of atomic charges =    -0.000000

 -----------------------------------------------------------------
                    Cartesian Multipole Moments
 -----------------------------------------------------------------
    Charge (ESU x 10^10)
                -0.0000
    Dipole Moment (Debye)
         X      -0.9695      Y      -1.0750      Z      -0.0000
       Tot       1.4476
    Quadrupole Moments (Debye-Ang)
        XX     -60.7678     XY      -2.2097     YY     -66.2924
        XZ      -0.0000     YZ       0.0000     ZZ     -65.0977
    Octopole Moments (Debye-Ang^2)
       XXX     -65.1101    XXY       2.0538    XYY     -19.2614
       YYY      -6.1282    XXZ      -0.0000    XYZ       0.0000
       YYZ      -0.0000    XZZ     -19.5004    YZZ       1.1161
       ZZZ      -0.0000
    Hexadecapole Moments (Debye-Ang^3)
      XXXX   -1214.3051   XXXY     -20.3795   XXYY    -288.0723
      XYYY     -35.4311   YYYY    -385.5687   XXXZ      -0.0000
      XXYZ       0.0000   XYYZ      -0.0000   YYYZ       0.0000
      XXZZ    -238.8745   XYZZ      -6.5763   YYZZ     -81.2267
      XZZZ      -0.0000   YZZZ       0.0000   ZZZZ     -81.3975
 -----------------------------------------------------------------
 Calculating analytic gradient of the SCF energy
 Gradient of SCF Energy
            1           2           3           4           5
    1  -0.0006120   0.0011199  -0.0002170  -0.0004796   0.0001887
    2   0.0012279  -0.0006704   0.0007826  -0.0005087  -0.0008314
    3   0.0000000  -0.0000000  -0.0000000  -0.0000000  -0.0000000
 Max gradient component =       1.228E-03
 RMS gradient           =       6.034E-04
 Gradient time:  CPU 7.39 s  wall 1.95 s
 Geometry Optimization Parameters
   NAtoms,    NIC,     NZ,  NCons,   NDum,   NFix, NCnnct, MaxDiis
        5      20       5       0       0       0       0       0

 Cartesian Hessian Update
 Hessian Updated using BFGS Update


** GEOMETRY OPTIMIZATION IN DELOCALIZED INTERNAL COORDINATES **
   Searching for a Minimum

   Optimization Cycle:   4

                       Coordinates (Angstroms)
     ATOM                X               Y               Z
      1  C         0.5910038377   -0.0840053283    0.0000000000
      2  N         1.2684425249    0.9786346068    0.0000000000
      3  Cl        3.0114351034    0.8463963735    0.0000000000
      4  I        -1.5307876764    0.1757514008    0.0000000000
      5  Cl        1.1557423834   -1.7346497459    0.0000000000
   Point Group: cs    Number of degrees of freedom:     7


   Energy is  -7932.788000735

 Hessian Updated using BFGS Update

  7 Hessian modes will be used to form the next step
  Hessian Eigenvalues:
     0.088301    0.222327    0.248370    0.279028    0.283171    0.387101
     0.707802

 Minimum Search - Taking Simple RFO Step
 Searching for Lamda that Minimizes Along All modes
 Value Taken    Lamda =  -0.00001605
 Step Taken.  Stepsize is  0.007255

                             Maximum     Tolerance    Cnvgd?
         Gradient           0.001469      0.000300      NO
         Displacement       0.003377      0.001200      NO
         Energy change     -0.000046      0.000001      NO


 New Cartesian Coordinates Obtained by Inverse Iteration

 Displacement from previous Coordinates is:  0.011332
 ----------------------------------------------------------------
             Standard Nuclear Orientation (Angstroms)
    I     Atom           X                Y                Z
 ----------------------------------------------------------------
    1      C       0.5912797301    -0.0842672113     0.0000000000
    2      N       1.2663363445     0.9797084875     0.0000000000
    3      Cl      3.0096585438     0.8427256507     0.0000000000
    4      I      -1.5295191986     0.1760784124     0.0000000000
    5      Cl      1.1580807532    -1.7321180324     0.0000000000
 ----------------------------------------------------------------
 Molecular Point Group                 Cs    NOp =  2
 Largest Abelian Subgroup              Cs    NOp =  2
 Nuclear Repulsion Energy =   571.7064685150 hartrees
 There are       50 alpha and       50 beta electrons
 Applying Cartesian multipole field
    Component          Value
    ---------          -----
     (2,0,0)        1.00000E-11
     (0,2,0)        2.00000E-11
     (0,0,2)       -3.00000E-11
 Nucleus-field energy     =     0.0000000163 hartrees
 Requested basis set is 6-311++G(d,p)
 There are 62 shells and 166 basis functions
 A cutoff of  1.0D-11 yielded   1546 shell pairs
 There are     12138 function pairs (     13529 Cartesian)
 Smallest overlap matrix eigenvalue = 6.13E-04
 Guess MOs from SCF MO coefficient file

 -----------------------------------------------------------------------
  General SCF calculation program by
  Eric Jon Sundstrom, Paul Horn, Yuezhi Mao, Dmitri Zuev, Alec White,
  David Stuck, Shaama M.S., Shane Yost, Joonho Lee, David Small,
  Daniel Levine, Susi Lehtola, Hugh Burton, Evgeny Epifanovsky
 -----------------------------------------------------------------------
 Exchange:     0.2000 Hartree-Fock + 0.0800 Slater + 0.7200 B88
 Correlation:  0.1900 VWN1RPA + 0.8100 LYP
 Using SG-1 standard quadrature grid
 using 4 threads for integral computing
 -------------------------------------------------------
 OpenMP Integral computing Module                
 Release: version 2.0, May 2017, Q-Chem Inc. Pleasanton 
 -------------------------------------------------------
 -------------------------------------------------------
 OpenMP BLAS3 based DFT computing Module                
 Release: version 1.0, May 2013, Q-Chem Inc. Pittsburgh 
 -------------------------------------------------------
 A restricted SCF calculation will be
 performed using DIIS
 SCF converges when DIIS error is below 1.0e-08
 ---------------------------------------
  Cycle       Energy         DIIS error
 ---------------------------------------
    1   -7932.7880024260      3.82e-05  
    2   -7932.7880103013      1.66e-05  
    3   -7932.7880092992      2.45e-05  
    4   -7932.7880112348      3.16e-06  
    5   -7932.7880112631      1.55e-06  
    6   -7932.7880112703      5.03e-07  
    7   -7932.7880112711      1.18e-07  
    8   -7932.7880112713      2.44e-08  
    9   -7932.7880112712      4.37e-09  Convergence criterion met
 ---------------------------------------
 SCF time:   CPU 18.45s  wall 5.00s 
 SCF   energy in the final basis set =    -7932.7880112712
 Total energy in the final basis set =    -7932.7880112712

 --------------------------------------------------------------
             Orbital Energies (a.u.) and Symmetries
 --------------------------------------------------------------

 Alpha MOs, Restricted
 -- Occupied --                  
******* -176.33 -165.74 -165.74 -165.74 -101.60 -101.59  -35.83
  1 A'    2 A'    3 A'    1 A"    4 A'    5 A'    6 A'    7 A'                 
-31.325 -31.318 -31.318 -22.975 -22.974 -22.974 -22.969 -22.969
  8 A'    2 A"    9 A'   10 A'    3 A"   11 A'   12 A'    4 A"                 
-14.405 -10.341  -9.516  -9.507  -7.281  -7.274  -7.271  -7.270
 13 A'   14 A'   15 A'   16 A'   17 A'   18 A'    5 A"   19 A'                 
 -7.261  -7.260  -6.380  -4.794  -4.778  -4.777  -2.060  -2.055
  6 A"   20 A'   21 A'   22 A'    7 A"   23 A'   24 A'    8 A"                 
 -2.054  -2.040  -2.040  -1.015  -0.898  -0.832  -0.699  -0.575
 25 A'   26 A'    9 A"   27 A'   28 A'   29 A'   30 A'   31 A'                 
 -0.528  -0.472  -0.459  -0.374  -0.372  -0.359  -0.327  -0.310
 32 A'   33 A'   10 A"   11 A"   34 A'   35 A'   12 A"   36 A'                 
 -0.293  -0.289
 37 A'   13 A"                                                                 
 -- Virtual --                   
 -0.102  -0.066  -0.065  -0.000   0.035   0.044   0.047   0.055
 38 A'   14 A"   39 A'   40 A'   41 A'   42 A'   43 A'   15 A"                 
  0.081   0.086   0.088   0.100   0.111   0.121   0.127   0.141
 44 A'   45 A'   16 A"   17 A"   46 A'   47 A'   48 A'   49 A'                 
  0.179   0.180   0.191   0.230   0.236   0.249   0.269   0.310
 18 A"   50 A'   51 A'   52 A'   19 A"   53 A'   54 A'   55 A'                 
  0.378   0.382   0.388   0.413   0.422   0.428   0.433   0.456
 56 A'   20 A"   21 A"   57 A'   58 A'   59 A'   22 A"   60 A'                 
  0.461   0.471   0.503   0.533   0.543   0.627   0.703   0.718
 23 A"   61 A'   62 A'   24 A"   63 A'   64 A'   65 A'   25 A"                 
  0.749   0.777   0.797   0.820   0.835   0.845   0.853   0.886
 66 A'   67 A'   26 A"   27 A"   68 A'   28 A"   69 A'   70 A'                 
  0.900   0.954   0.970   1.010   1.048   1.127   1.181   1.238
 71 A'   72 A'   29 A"   73 A'   74 A'   75 A'   76 A'   30 A"                 
  1.260   1.330   1.350   1.374   1.384   1.583   1.720   1.859
 77 A'   31 A"   78 A'   32 A"   79 A'   80 A'   81 A'   82 A'                 
  1.975   2.096   2.206   2.232   2.263   2.294   2.376   2.405
 33 A"   83 A'   34 A"   84 A'   35 A"   85 A'   36 A"   86 A'                 
  2.437   2.735   2.738   2.759   2.899   3.216   3.819   3.936
 87 A'   88 A'   37 A"   89 A'   90 A'   91 A'   38 A"   92 A'                 
  3.940   3.970   3.987   4.077   4.202   4.366   4.423   5.980
 39 A"   93 A'   40 A"   94 A'   95 A'   96 A'   97 A'   41 A"                 
  6.016   6.041   9.667   9.703  23.642  25.755  25.794  25.802
 98 A'   99 A'  100 A'  101 A'  102 A'   42 A"   43 A"  103 A'                 
 25.912  26.242  26.285  27.830  28.320  28.347  28.352  28.510
104 A'  105 A'  106 A'  107 A'   44 A"  108 A'  109 A'   45 A"                 
 28.519  28.529  28.574  28.652  35.451 127.863 127.884 127.902
110 A'   46 A"  111 A'  112 A'  113 A'   47 A"  114 A'  115 A'                 
151.627 215.647 215.6881901.789
116 A'  117 A'  118 A'  119 A'                                                 

 Beta MOs, Restricted
 -- Occupied --                  
******* -176.33 -165.74 -165.74 -165.74 -101.60 -101.59  -35.83
  1 A'    2 A'    3 A'    1 A"    4 A'    5 A'    6 A'    7 A'                 
-31.325 -31.318 -31.318 -22.975 -22.974 -22.974 -22.969 -22.969
  8 A'    2 A"    9 A'   10 A'    3 A"   11 A'   12 A'    4 A"                 
-14.405 -10.341  -9.516  -9.507  -7.281  -7.274  -7.271  -7.270
 13 A'   14 A'   15 A'   16 A'   17 A'   18 A'    5 A"   19 A'                 
 -7.261  -7.260  -6.380  -4.794  -4.778  -4.777  -2.060  -2.055
  6 A"   20 A'   21 A'   22 A'    7 A"   23 A'   24 A'    8 A"                 
 -2.054  -2.040  -2.040  -1.015  -0.898  -0.832  -0.699  -0.575
 25 A'   26 A'    9 A"   27 A'   28 A'   29 A'   30 A'   31 A'                 
 -0.528  -0.472  -0.459  -0.374  -0.372  -0.359  -0.327  -0.310
 32 A'   33 A'   10 A"   11 A"   34 A'   35 A'   12 A"   36 A'                 
 -0.293  -0.289
 37 A'   13 A"                                                                 
 -- Virtual --                   
 -0.102  -0.066  -0.065  -0.000   0.035   0.044   0.047   0.055
 38 A'   14 A"   39 A'   40 A'   41 A'   42 A'   43 A'   15 A"                 
  0.081   0.086   0.088   0.100   0.111   0.121   0.127   0.141
 44 A'   45 A'   16 A"   17 A"   46 A'   47 A'   48 A'   49 A'                 
  0.179   0.180   0.191   0.230   0.236   0.249   0.269   0.310
 18 A"   50 A'   51 A'   52 A'   19 A"   53 A'   54 A'   55 A'                 
  0.378   0.382   0.388   0.413   0.422   0.428   0.433   0.456
 56 A'   20 A"   21 A"   57 A'   58 A'   59 A'   22 A"   60 A'                 
  0.461   0.471   0.503   0.533   0.543   0.627   0.703   0.718
 23 A"   61 A'   62 A'   24 A"   63 A'   64 A'   65 A'   25 A"                 
  0.749   0.777   0.797   0.820   0.835   0.845   0.853   0.886
 66 A'   67 A'   26 A"   27 A"   68 A'   28 A"   69 A'   70 A'                 
  0.900   0.954   0.970   1.010   1.048   1.127   1.181   1.238
 71 A'   72 A'   29 A"   73 A'   74 A'   75 A'   76 A'   30 A"                 
  1.260   1.330   1.350   1.374   1.384   1.583   1.720   1.859
 77 A'   31 A"   78 A'   32 A"   79 A'   80 A'   81 A'   82 A'                 
  1.975   2.096   2.206   2.232   2.263   2.294   2.376   2.405
 33 A"   83 A'   34 A"   84 A'   35 A"   85 A'   36 A"   86 A'                 
  2.437   2.735   2.738   2.759   2.899   3.216   3.819   3.936
 87 A'   88 A'   37 A"   89 A'   90 A'   91 A'   38 A"   92 A'                 
  3.940   3.970   3.987   4.077   4.202   4.366   4.423   5.980
 39 A"   93 A'   40 A"   94 A'   95 A'   96 A'   97 A'   41 A"                 
  6.016   6.041   9.667   9.703  23.642  25.755  25.794  25.802
 98 A'   99 A'  100 A'  101 A'  102 A'   42 A"   43 A"  103 A'                 
 25.912  26.242  26.285  27.830  28.320  28.347  28.352  28.510
104 A'  105 A'  106 A'  107 A'   44 A"  108 A'  109 A'   45 A"                 
 28.519  28.529  28.574  28.652  35.451 127.863 127.884 127.902
110 A'   46 A"  111 A'  112 A'  113 A'   47 A"  114 A'  115 A'                 
151.627 215.647 215.6881901.789
116 A'  117 A'  118 A'  119 A'                                                 
 --------------------------------------------------------------

          Ground-State Mulliken Net Atomic Charges

     Atom                 Charge (a.u.)
  ----------------------------------------
      1 C                    -0.692667
      2 N                     0.165756
      3 Cl                   -0.005707
      4 I                     0.178520
      5 Cl                    0.354097
  ----------------------------------------
  Sum of atomic charges =    -0.000000

 -----------------------------------------------------------------
                    Cartesian Multipole Moments
 -----------------------------------------------------------------
    Charge (ESU x 10^10)
                -0.0000
    Dipole Moment (Debye)
         X      -0.9722      Y      -1.0890      Z      -0.0000
       Tot       1.4599
    Quadrupole Moments (Debye-Ang)
        XX     -60.8115     XY      -2.2501     YY     -66.2790
        XZ       0.0000     YZ       0.0000     ZZ     -65.0944
    Octopole Moments (Debye-Ang^2)
       XXX     -65.3238    XXY       1.9364    XYY     -19.2913
       YYY      -6.1699    XXZ      -0.0000    XYZ       0.0000
       YYZ      -0.0000    XZZ     -19.5347    YZZ       1.1043
       ZZZ      -0.0000
    Hexadecapole Moments (Debye-Ang^3)
      XXXX   -1213.9345   XXXY     -20.3515   XXYY    -287.7331
      XYYY     -34.9944   YYYY    -384.5015   XXXZ       0.0000
      XXYZ      -0.0000   XYYZ       0.0000   YYYZ       0.0000
      XXZZ    -238.6996   XYZZ      -6.4152   YYZZ     -81.0342
      XZZZ       0.0000   YZZZ      -0.0000   ZZZZ     -81.3909
 -----------------------------------------------------------------
 Calculating analytic gradient of the SCF energy
 Gradient of SCF Energy
            1           2           3           4           5
    1   0.0001164   0.0002992  -0.0004334  -0.0001589   0.0001767
    2   0.0010028  -0.0007134   0.0003475  -0.0004015  -0.0002354
    3  -0.0000000   0.0000000   0.0000000   0.0000000   0.0000000
 Max gradient component =       1.003E-03
 RMS gradient           =       3.829E-04
 Gradient time:  CPU 7.39 s  wall 1.95 s
 Geometry Optimization Parameters
   NAtoms,    NIC,     NZ,  NCons,   NDum,   NFix, NCnnct, MaxDiis
        5      20       5       0       0       0       0       0

 Cartesian Hessian Update
 Hessian Updated using BFGS Update


** GEOMETRY OPTIMIZATION IN DELOCALIZED INTERNAL COORDINATES **
   Searching for a Minimum

   Optimization Cycle:   5

                       Coordinates (Angstroms)
     ATOM                X               Y               Z
      1  C         0.5912797301   -0.0842672113    0.0000000000
      2  N         1.2663363445    0.9797084875    0.0000000000
      3  Cl        3.0096585438    0.8427256507    0.0000000000
      4  I        -1.5295191986    0.1760784124    0.0000000000
      5  Cl        1.1580807532   -1.7321180324    0.0000000000
   Point Group: cs    Number of degrees of freedom:     7


   Energy is  -7932.788011271

 Hessian Updated using BFGS Update

  7 Hessian modes will be used to form the next step
  Hessian Eigenvalues:
     0.087523    0.147497    0.243733    0.270596    0.280943    0.370837
     0.819491

 Minimum Search - Taking Simple RFO Step
 Searching for Lamda that Minimizes Along All modes
 Value Taken    Lamda =  -0.00000487
 Step Taken.  Stepsize is  0.005637

                             Maximum     Tolerance    Cnvgd?
         Gradient           0.000608      0.000300      NO
         Displacement       0.003478      0.001200      NO
         Energy change     -0.000011      0.000001      NO


 New Cartesian Coordinates Obtained by Inverse Iteration

 Displacement from previous Coordinates is:  0.005463
 ----------------------------------------------------------------
             Standard Nuclear Orientation (Angstroms)
    I     Atom           X                Y                Z
 ----------------------------------------------------------------
    1      C       0.5912978153    -0.0854449373     0.0000000000
    2      N       1.2648265821     0.9801795779     0.0000000000
    3      Cl      3.0092802957     0.8417733305     0.0000000000
    4      I      -1.5289005762     0.1771251188     0.0000000000
    5      Cl      1.1593320561    -1.7315057831     0.0000000000
 ----------------------------------------------------------------
 Molecular Point Group                 Cs    NOp =  2
 Largest Abelian Subgroup              Cs    NOp =  2
 Nuclear Repulsion Energy =   571.7924926432 hartrees
 There are       50 alpha and       50 beta electrons
 Applying Cartesian multipole field
    Component          Value
    ---------          -----
     (2,0,0)        1.00000E-11
     (0,2,0)        2.00000E-11
     (0,0,2)       -3.00000E-11
 Nucleus-field energy     =     0.0000000163 hartrees
 Requested basis set is 6-311++G(d,p)
 There are 62 shells and 166 basis functions
 A cutoff of  1.0D-11 yielded   1546 shell pairs
 There are     12138 function pairs (     13529 Cartesian)
 Smallest overlap matrix eigenvalue = 6.10E-04
 Guess MOs from SCF MO coefficient file

 -----------------------------------------------------------------------
  General SCF calculation program by
  Eric Jon Sundstrom, Paul Horn, Yuezhi Mao, Dmitri Zuev, Alec White,
  David Stuck, Shaama M.S., Shane Yost, Joonho Lee, David Small,
  Daniel Levine, Susi Lehtola, Hugh Burton, Evgeny Epifanovsky
 -----------------------------------------------------------------------
 Exchange:     0.2000 Hartree-Fock + 0.0800 Slater + 0.7200 B88
 Correlation:  0.1900 VWN1RPA + 0.8100 LYP
 Using SG-1 standard quadrature grid
 using 4 threads for integral computing
 -------------------------------------------------------
 OpenMP Integral computing Module                
 Release: version 2.0, May 2017, Q-Chem Inc. Pleasanton 
 -------------------------------------------------------
 -------------------------------------------------------
 OpenMP BLAS3 based DFT computing Module                
 Release: version 1.0, May 2013, Q-Chem Inc. Pittsburgh 
 -------------------------------------------------------
 A restricted SCF calculation will be
 performed using DIIS
 SCF converges when DIIS error is below 1.0e-08
 ---------------------------------------
  Cycle       Energy         DIIS error
 ---------------------------------------
    1   -7932.7880095789      2.78e-05  
    2   -7932.7880135440      1.34e-05  
    3   -7932.7880129360      1.98e-05  
    4   -7932.7880140553      2.49e-06  
    5   -7932.7880140791      7.00e-07  
    6   -7932.7880140807      1.66e-07  
    7   -7932.7880140808      9.33e-08  
    8   -7932.7880140808      3.03e-08  
    9   -7932.7880140808      3.59e-09  Convergence criterion met
 ---------------------------------------
 SCF time:   CPU 18.43s  wall 5.00s 
 SCF   energy in the final basis set =    -7932.7880140808
 Total energy in the final basis set =    -7932.7880140808

 --------------------------------------------------------------
             Orbital Energies (a.u.) and Symmetries
 --------------------------------------------------------------

 Alpha MOs, Restricted
 -- Occupied --                  
******* -176.33 -165.74 -165.74 -165.74 -101.60 -101.59  -35.83
  1 A'    2 A'    3 A'    1 A"    4 A'    5 A'    6 A'    7 A'                 
-31.325 -31.318 -31.318 -22.975 -22.974 -22.974 -22.969 -22.969
  8 A'    2 A"    9 A'   10 A'    3 A"   11 A'   12 A'    4 A"                 
-14.406 -10.341  -9.516  -9.507  -7.281  -7.274  -7.271  -7.270
 13 A'   14 A'   15 A'   16 A'   17 A'   18 A'    5 A"   19 A'                 
 -7.261  -7.260  -6.380  -4.794  -4.778  -4.777  -2.060  -2.055
  6 A"   20 A'   21 A'   22 A'    7 A"   23 A'   24 A'    8 A"                 
 -2.054  -2.040  -2.040  -1.015  -0.898  -0.831  -0.699  -0.575
 25 A'   26 A'    9 A"   27 A'   28 A'   29 A'   30 A'   31 A'                 
 -0.528  -0.472  -0.459  -0.374  -0.372  -0.360  -0.327  -0.311
 32 A'   33 A'   10 A"   11 A"   34 A'   35 A'   12 A"   36 A'                 
 -0.293  -0.288
 37 A'   13 A"                                                                 
 -- Virtual --                   
 -0.102  -0.066  -0.065  -0.000   0.035   0.044   0.047   0.055
 38 A'   14 A"   39 A'   40 A'   41 A'   42 A'   43 A'   15 A"                 
  0.081   0.086   0.088   0.100   0.111   0.121   0.127   0.141
 44 A'   45 A'   16 A"   17 A"   46 A'   47 A'   48 A'   49 A'                 
  0.178   0.180   0.191   0.230   0.236   0.249   0.269   0.310
 18 A"   50 A'   51 A'   52 A'   19 A"   53 A'   54 A'   55 A'                 
  0.378   0.382   0.388   0.413   0.422   0.428   0.433   0.456
 56 A'   20 A"   21 A"   57 A'   58 A'   59 A'   22 A"   60 A'                 
  0.461   0.471   0.503   0.533   0.542   0.627   0.702   0.718
 23 A"   61 A'   62 A'   24 A"   63 A'   64 A'   65 A'   25 A"                 
  0.749   0.777   0.797   0.819   0.835   0.846   0.853   0.886
 66 A'   67 A'   26 A"   27 A"   68 A'   28 A"   69 A'   70 A'                 
  0.900   0.954   0.970   1.010   1.048   1.127   1.180   1.238
 71 A'   72 A'   29 A"   73 A'   74 A'   75 A'   76 A'   30 A"                 
  1.260   1.330   1.350   1.374   1.384   1.583   1.720   1.858
 77 A'   31 A"   78 A'   32 A"   79 A'   80 A'   81 A'   82 A'                 
  1.975   2.096   2.206   2.232   2.263   2.295   2.376   2.405
 33 A"   83 A'   34 A"   84 A'   35 A"   85 A'   36 A"   86 A'                 
  2.437   2.734   2.738   2.758   2.899   3.216   3.819   3.935
 87 A'   88 A'   37 A"   89 A'   90 A'   91 A'   38 A"   92 A'                 
  3.940   3.970   3.987   4.077   4.202   4.366   4.423   5.980
 39 A"   93 A'   40 A"   94 A'   95 A'   96 A'   97 A'   41 A"                 
  6.016   6.041   9.667   9.704  23.641  25.755  25.794  25.802
 98 A'   99 A'  100 A'  101 A'  102 A'   42 A"   43 A"  103 A'                 
 25.912  26.242  26.286  27.830  28.320  28.348  28.352  28.510
104 A'  105 A'  106 A'  107 A'   44 A"  108 A'  109 A'   45 A"                 
 28.519  28.529  28.574  28.652  35.450 127.863 127.884 127.902
110 A'   46 A"  111 A'  112 A'  113 A'   47 A"  114 A'  115 A'                 
151.627 215.647 215.6881901.789
116 A'  117 A'  118 A'  119 A'                                                 

 Beta MOs, Restricted
 -- Occupied --                  
******* -176.33 -165.74 -165.74 -165.74 -101.60 -101.59  -35.83
  1 A'    2 A'    3 A'    1 A"    4 A'    5 A'    6 A'    7 A'                 
-31.325 -31.318 -31.318 -22.975 -22.974 -22.974 -22.969 -22.969
  8 A'    2 A"    9 A'   10 A'    3 A"   11 A'   12 A'    4 A"                 
-14.406 -10.341  -9.516  -9.507  -7.281  -7.274  -7.271  -7.270
 13 A'   14 A'   15 A'   16 A'   17 A'   18 A'    5 A"   19 A'                 
 -7.261  -7.260  -6.380  -4.794  -4.778  -4.777  -2.060  -2.055
  6 A"   20 A'   21 A'   22 A'    7 A"   23 A'   24 A'    8 A"                 
 -2.054  -2.040  -2.040  -1.015  -0.898  -0.831  -0.699  -0.575
 25 A'   26 A'    9 A"   27 A'   28 A'   29 A'   30 A'   31 A'                 
 -0.528  -0.472  -0.459  -0.374  -0.372  -0.360  -0.327  -0.311
 32 A'   33 A'   10 A"   11 A"   34 A'   35 A'   12 A"   36 A'                 
 -0.293  -0.288
 37 A'   13 A"                                                                 
 -- Virtual --                   
 -0.102  -0.066  -0.065  -0.000   0.035   0.044   0.047   0.055
 38 A'   14 A"   39 A'   40 A'   41 A'   42 A'   43 A'   15 A"                 
  0.081   0.086   0.088   0.100   0.111   0.121   0.127   0.141
 44 A'   45 A'   16 A"   17 A"   46 A'   47 A'   48 A'   49 A'                 
  0.178   0.180   0.191   0.230   0.236   0.249   0.269   0.310
 18 A"   50 A'   51 A'   52 A'   19 A"   53 A'   54 A'   55 A'                 
  0.378   0.382   0.388   0.413   0.422   0.428   0.433   0.456
 56 A'   20 A"   21 A"   57 A'   58 A'   59 A'   22 A"   60 A'                 
  0.461   0.471   0.503   0.533   0.542   0.627   0.702   0.718
 23 A"   61 A'   62 A'   24 A"   63 A'   64 A'   65 A'   25 A"                 
  0.749   0.777   0.797   0.819   0.835   0.846   0.853   0.886
 66 A'   67 A'   26 A"   27 A"   68 A'   28 A"   69 A'   70 A'                 
  0.900   0.954   0.970   1.010   1.048   1.127   1.180   1.238
 71 A'   72 A'   29 A"   73 A'   74 A'   75 A'   76 A'   30 A"                 
  1.260   1.330   1.350   1.374   1.384   1.583   1.720   1.858
 77 A'   31 A"   78 A'   32 A"   79 A'   80 A'   81 A'   82 A'                 
  1.975   2.096   2.206   2.232   2.263   2.295   2.376   2.405
 33 A"   83 A'   34 A"   84 A'   35 A"   85 A'   36 A"   86 A'                 
  2.437   2.734   2.738   2.758   2.899   3.216   3.819   3.935
 87 A'   88 A'   37 A"   89 A'   90 A'   91 A'   38 A"   92 A'                 
  3.940   3.970   3.987   4.077   4.202   4.366   4.423   5.980
 39 A"   93 A'   40 A"   94 A'   95 A'   96 A'   97 A'   41 A"                 
  6.016   6.041   9.667   9.704  23.641  25.755  25.794  25.802
 98 A'   99 A'  100 A'  101 A'  102 A'   42 A"   43 A"  103 A'                 
 25.912  26.242  26.286  27.830  28.320  28.348  28.352  28.510
104 A'  105 A'  106 A'  107 A'   44 A"  108 A'  109 A'   45 A"                 
 28.519  28.529  28.574  28.652  35.450 127.863 127.884 127.902
110 A'   46 A"  111 A'  112 A'  113 A'   47 A"  114 A'  115 A'                 
151.627 215.647 215.6881901.789
116 A'  117 A'  118 A'  119 A'                                                 
 --------------------------------------------------------------

          Ground-State Mulliken Net Atomic Charges

     Atom                 Charge (a.u.)
  ----------------------------------------
      1 C                    -0.693296
      2 N                     0.165353
      3 Cl                   -0.006515
      4 I                     0.178493
      5 Cl                    0.355964
  ----------------------------------------
  Sum of atomic charges =    -0.000000

 -----------------------------------------------------------------
                    Cartesian Multipole Moments
 -----------------------------------------------------------------
    Charge (ESU x 10^10)
                -0.0000
    Dipole Moment (Debye)
         X      -0.9775      Y      -1.1005      Z       0.0000
       Tot       1.4720
    Quadrupole Moments (Debye-Ang)
        XX     -60.8476     XY      -2.2839     YY     -66.2650
        XZ       0.0000     YZ      -0.0000     ZZ     -65.0952
    Octopole Moments (Debye-Ang^2)
       XXX     -65.4980    XXY       1.8593    XYY     -19.3087
       YYY      -6.2814    XXZ       0.0000    XYZ      -0.0000
       YYZ       0.0000    XZZ     -19.5621    YZZ       1.0703
       ZZZ       0.0000
    Hexadecapole Moments (Debye-Ang^3)
      XXXX   -1214.1779   XXXY     -20.3619   XXYY    -287.6280
      XYYY     -34.7805   YYYY    -384.2491   XXXZ       0.0000
      XXYZ      -0.0000   XYYZ       0.0000   YYYZ      -0.0000
      XXZZ    -238.6665   XYZZ      -6.3310   YYZZ     -80.9918
      XZZZ       0.0000   YZZZ      -0.0000   ZZZZ     -81.3921
 -----------------------------------------------------------------
 Calculating analytic gradient of the SCF energy
 Gradient of SCF Energy
            1           2           3           4           5
    1   0.0000755   0.0000203  -0.0002612  -0.0000161   0.0001815
    2   0.0001595  -0.0000944   0.0001835  -0.0002847   0.0000361
    3  -0.0000000   0.0000000  -0.0000000   0.0000000   0.0000000
 Max gradient component =       2.847E-04
 RMS gradient           =       1.311E-04
 Gradient time:  CPU 7.39 s  wall 1.95 s
 Geometry Optimization Parameters
   NAtoms,    NIC,     NZ,  NCons,   NDum,   NFix, NCnnct, MaxDiis
        5      20       5       0       0       0       0       0

 Cartesian Hessian Update
 Hessian Updated using BFGS Update


** GEOMETRY OPTIMIZATION IN DELOCALIZED INTERNAL COORDINATES **
   Searching for a Minimum

   Optimization Cycle:   6

                       Coordinates (Angstroms)
     ATOM                X               Y               Z
      1  C         0.5912978153   -0.0854449373    0.0000000000
      2  N         1.2648265821    0.9801795779    0.0000000000
      3  Cl        3.0092802957    0.8417733305    0.0000000000
      4  I        -1.5289005762    0.1771251188    0.0000000000
      5  Cl        1.1593320561   -1.7315057831    0.0000000000
   Point Group: cs    Number of degrees of freedom:     7


   Energy is  -7932.788014081

 Hessian Updated using BFGS Update

  7 Hessian modes will be used to form the next step
  Hessian Eigenvalues:
     0.084217    0.126992    0.240227    0.268886    0.280474    0.397403
     0.798966

 Minimum Search - Taking Simple RFO Step
 Searching for Lamda that Minimizes Along All modes
 Value Taken    Lamda =   0.00000000
 Step Taken.  Stepsize is  0.001498

                             Maximum     Tolerance    Cnvgd?
         Gradient           0.000217      0.000300     YES
         Displacement       0.000923      0.001200     YES
         Energy change     -0.000003      0.000001      NO


                       Distance Matrix (Angstroms)
             C (  1)   N (  2)   Cl(  3)   I (  4)
   N (  2)  1.260633
   Cl(  3)  2.589667  1.749936
   I (  4)  2.136395  2.906855  4.586594
   Cl(  5)  1.741315  2.713737  3.169239  3.296887

 Final energy is   -7932.7880140807820     


 ******************************
 **  OPTIMIZATION CONVERGED  **
 ******************************

                       Coordinates (Angstroms)
     ATOM                X               Y               Z
      1  C         0.5912978153   -0.0854449373    0.0000000000
      2  N         1.2648265821    0.9801795779    0.0000000000
      3  Cl        3.0092802957    0.8417733305    0.0000000000
      4  I        -1.5289005762    0.1771251188    0.0000000000
      5  Cl        1.1593320561   -1.7315057831    0.0000000000

Z-matrix Print:
$molecule
0 1
I 
C  1 2.136395
N  2 1.260633 1 115.235273
Cl 2 1.741315 1 116.098581 3 -180.000000 0
Cl 3 1.749936 2 117.758577 1 -180.000000 0
$end


 --------------------------------------------------------------
             Orbital Energies (a.u.) and Symmetries
 --------------------------------------------------------------

 Alpha MOs, Restricted
 -- Occupied --                  
******* -176.33 -165.74 -165.74 -165.74 -101.60 -101.59  -35.83
  1 A'    2 A'    3 A'    1 A"    4 A'    5 A'    6 A'    7 A'                 
-31.325 -31.318 -31.318 -22.975 -22.974 -22.974 -22.969 -22.969
  8 A'    2 A"    9 A'   10 A'    3 A"   11 A'   12 A'    4 A"                 
-14.406 -10.341  -9.516  -9.507  -7.281  -7.274  -7.271  -7.270
 13 A'   14 A'   15 A'   16 A'   17 A'   18 A'    5 A"   19 A'                 
 -7.261  -7.260  -6.380  -4.794  -4.778  -4.777  -2.060  -2.055
  6 A"   20 A'   21 A'   22 A'    7 A"   23 A'   24 A'    8 A"                 
 -2.054  -2.040  -2.040  -1.015  -0.898  -0.831  -0.699  -0.575
 25 A'   26 A'    9 A"   27 A'   28 A'   29 A'   30 A'   31 A'                 
 -0.528  -0.472  -0.459  -0.374  -0.372  -0.360  -0.327  -0.311
 32 A'   33 A'   10 A"   11 A"   34 A'   35 A'   12 A"   36 A'                 
 -0.293  -0.288
 37 A'   13 A"                                                                 
 -- Virtual --                   
 -0.102  -0.066  -0.065  -0.000   0.035   0.044   0.047   0.055
 38 A'   14 A"   39 A'   40 A'   41 A'   42 A'   43 A'   15 A"                 
  0.081   0.086   0.088   0.100   0.111   0.121   0.127   0.141
 44 A'   45 A'   16 A"   17 A"   46 A'   47 A'   48 A'   49 A'                 
  0.178   0.180   0.191   0.230   0.236   0.249   0.269   0.310
 18 A"   50 A'   51 A'   52 A'   19 A"   53 A'   54 A'   55 A'                 
  0.378   0.382   0.388   0.413   0.422   0.428   0.433   0.456
 56 A'   20 A"   21 A"   57 A'   58 A'   59 A'   22 A"   60 A'                 
  0.461   0.471   0.503   0.533   0.542   0.627   0.702   0.718
 23 A"   61 A'   62 A'   24 A"   63 A'   64 A'   65 A'   25 A"                 
  0.749   0.777   0.797   0.819   0.835   0.846   0.853   0.886
 66 A'   67 A'   26 A"   27 A"   68 A'   28 A"   69 A'   70 A'                 
  0.900   0.954   0.970   1.010   1.048   1.127   1.180   1.238
 71 A'   72 A'   29 A"   73 A'   74 A'   75 A'   76 A'   30 A"                 
  1.260   1.330   1.350   1.374   1.384   1.583   1.720   1.858
 77 A'   31 A"   78 A'   32 A"   79 A'   80 A'   81 A'   82 A'                 
  1.975   2.096   2.206   2.232   2.263   2.295   2.376   2.405
 33 A"   83 A'   34 A"   84 A'   35 A"   85 A'   36 A"   86 A'                 
  2.437   2.734   2.738   2.758   2.899   3.216   3.819   3.935
 87 A'   88 A'   37 A"   89 A'   90 A'   91 A'   38 A"   92 A'                 
  3.940   3.970   3.987   4.077   4.202   4.366   4.423   5.980
 39 A"   93 A'   40 A"   94 A'   95 A'   96 A'   97 A'   41 A"                 
  6.016   6.041   9.667   9.704  23.641  25.755  25.794  25.802
 98 A'   99 A'  100 A'  101 A'  102 A'   42 A"   43 A"  103 A'                 
 25.912  26.242  26.286  27.830  28.320  28.348  28.352  28.510
104 A'  105 A'  106 A'  107 A'   44 A"  108 A'  109 A'   45 A"                 
 28.519  28.529  28.574  28.652  35.450 127.863 127.884 127.902
110 A'   46 A"  111 A'  112 A'  113 A'   47 A"  114 A'  115 A'                 
151.627 215.647 215.6881901.789
116 A'  117 A'  118 A'  119 A'                                                 

 Beta MOs, Restricted
 -- Occupied --                  
******* -176.33 -165.74 -165.74 -165.74 -101.60 -101.59  -35.83
  1 A'    2 A'    3 A'    1 A"    4 A'    5 A'    6 A'    7 A'                 
-31.325 -31.318 -31.318 -22.975 -22.974 -22.974 -22.969 -22.969
  8 A'    2 A"    9 A'   10 A'    3 A"   11 A'   12 A'    4 A"                 
-14.406 -10.341  -9.516  -9.507  -7.281  -7.274  -7.271  -7.270
 13 A'   14 A'   15 A'   16 A'   17 A'   18 A'    5 A"   19 A'                 
 -7.261  -7.260  -6.380  -4.794  -4.778  -4.777  -2.060  -2.055
  6 A"   20 A'   21 A'   22 A'    7 A"   23 A'   24 A'    8 A"                 
 -2.054  -2.040  -2.040  -1.015  -0.898  -0.831  -0.699  -0.575
 25 A'   26 A'    9 A"   27 A'   28 A'   29 A'   30 A'   31 A'                 
 -0.528  -0.472  -0.459  -0.374  -0.372  -0.360  -0.327  -0.311
 32 A'   33 A'   10 A"   11 A"   34 A'   35 A'   12 A"   36 A'                 
 -0.293  -0.288
 37 A'   13 A"                                                                 
 -- Virtual --                   
 -0.102  -0.066  -0.065  -0.000   0.035   0.044   0.047   0.055
 38 A'   14 A"   39 A'   40 A'   41 A'   42 A'   43 A'   15 A"                 
  0.081   0.086   0.088   0.100   0.111   0.121   0.127   0.141
 44 A'   45 A'   16 A"   17 A"   46 A'   47 A'   48 A'   49 A'                 
  0.178   0.180   0.191   0.230   0.236   0.249   0.269   0.310
 18 A"   50 A'   51 A'   52 A'   19 A"   53 A'   54 A'   55 A'                 
  0.378   0.382   0.388   0.413   0.422   0.428   0.433   0.456
 56 A'   20 A"   21 A"   57 A'   58 A'   59 A'   22 A"   60 A'                 
  0.461   0.471   0.503   0.533   0.542   0.627   0.702   0.718
 23 A"   61 A'   62 A'   24 A"   63 A'   64 A'   65 A'   25 A"                 
  0.749   0.777   0.797   0.819   0.835   0.846   0.853   0.886
 66 A'   67 A'   26 A"   27 A"   68 A'   28 A"   69 A'   70 A'                 
  0.900   0.954   0.970   1.010   1.048   1.127   1.180   1.238
 71 A'   72 A'   29 A"   73 A'   74 A'   75 A'   76 A'   30 A"                 
  1.260   1.330   1.350   1.374   1.384   1.583   1.720   1.858
 77 A'   31 A"   78 A'   32 A"   79 A'   80 A'   81 A'   82 A'                 
  1.975   2.096   2.206   2.232   2.263   2.295   2.376   2.405
 33 A"   83 A'   34 A"   84 A'   35 A"   85 A'   36 A"   86 A'                 
  2.437   2.734   2.738   2.758   2.899   3.216   3.819   3.935
 87 A'   88 A'   37 A"   89 A'   90 A'   91 A'   38 A"   92 A'                 
  3.940   3.970   3.987   4.077   4.202   4.366   4.423   5.980
 39 A"   93 A'   40 A"   94 A'   95 A'   96 A'   97 A'   41 A"                 
  6.016   6.041   9.667   9.704  23.641  25.755  25.794  25.802
 98 A'   99 A'  100 A'  101 A'  102 A'   42 A"   43 A"  103 A'                 
 25.912  26.242  26.286  27.830  28.320  28.348  28.352  28.510
104 A'  105 A'  106 A'  107 A'   44 A"  108 A'  109 A'   45 A"                 
 28.519  28.529  28.574  28.652  35.450 127.863 127.884 127.902
110 A'   46 A"  111 A'  112 A'  113 A'   47 A"  114 A'  115 A'                 
151.627 215.647 215.6881901.789
116 A'  117 A'  118 A'  119 A'                                                 
 --------------------------------------------------------------

          Ground-State Mulliken Net Atomic Charges

     Atom                 Charge (a.u.)
  ----------------------------------------
      1 C                    -0.693296
      2 N                     0.165353
      3 Cl                   -0.006515
      4 I                     0.178493
      5 Cl                    0.355964
  ----------------------------------------
  Sum of atomic charges =    -0.000000

 -----------------------------------------------------------------
                    Cartesian Multipole Moments
 -----------------------------------------------------------------
    Charge (ESU x 10^10)
                -0.0000
    Dipole Moment (Debye)
         X      -0.9775      Y      -1.1005      Z       0.0000
       Tot       1.4720
    Quadrupole Moments (Debye-Ang)
        XX     -60.8476     XY      -2.2839     YY     -66.2650
        XZ       0.0000     YZ      -0.0000     ZZ     -65.0952
    Octopole Moments (Debye-Ang^2)
       XXX     -65.4980    XXY       1.8593    XYY     -19.3087
       YYY      -6.2814    XXZ       0.0000    XYZ      -0.0000
       YYZ       0.0000    XZZ     -19.5621    YZZ       1.0703
       ZZZ       0.0000
    Hexadecapole Moments (Debye-Ang^3)
      XXXX   -1214.1779   XXXY     -20.3619   XXYY    -287.6280
      XYYY     -34.7805   YYYY    -384.2491   XXXZ       0.0000
      XXYZ      -0.0000   XYYZ       0.0000   YYYZ      -0.0000
      XXZZ    -238.6665   XYZZ      -6.3310   YYZZ     -80.9918
      XZZZ       0.0000   YZZZ      -0.0000   ZZZZ     -81.3921
 -----------------------------------------------------------------
Archival summary:
1\1\TWL01\OPT\ProcedureUnspecified\BasisUnspecified\1l211\taweetha\SunNov2521:46:482018SunNov2521:46:482018\0\\#,OPT,ProcedureUnspecified,BasisUnspecified,\\0,1\I\C,1,2.1364\N,2,1.26063,1,115.235\Cl,2,1.74132,1,116.099,3,-180,0\Cl,3,1.74994,2,117.759,1,-180,0\\\@

 Total job time:  47.64s(wall), 175.78s(cpu) 
 Sun Nov 25 21:46:48 2018

        *************************************************************
        *                                                           *
        *  Thank you very much for using Q-Chem.  Have a nice day.  *
        *                                                           *
        *************************************************************


 
User input: 2 of 2 
 
Q-Chem Developer Version!
                  Welcome to Q-Chem
     A Quantum Leap Into The Future Of Chemistry


 Q-Chem 5.1, Q-Chem, Inc., Pleasanton, CA (2018)

 Yihan Shao,  Zhengting Gan,  E. Epifanovsky,  A. T. B. Gilbert,  M. Wormit,  
 J. Kussmann,  A. W. Lange,  A. Behn,  Jia Deng,  Xintian Feng,  D. Ghosh,  
 M. Goldey,  P. R. Horn,  L. D. Jacobson,  I. Kaliman,  T. Kus,  A. Landau,  
 Jie Liu,  E. I. Proynov,  R. M. Richard,  R. P. Steele,  E. J. Sundstrom,  
 H. L. Woodcock III,  P. M. Zimmerman,  D. Zuev,  B. Albrecht,  E. Alguire,  
 S. A. Baeppler,  D. Barton,  Z. Benda,  Y. A. Bernard,  E. J. Berquist,  
 K. B. Bravaya,  H. Burton,  D. Casanova,  Chun-Min Chang,  Yunqing Chen,  
 A. Chien,  K. D. Closser,  M. P. Coons,  S. Coriani,  S. Dasgupta,  
 A. L. Dempwolff,  M. Diedenhofen,  Hainam Do,  R. G. Edgar,  Po-Tung Fang,  
 S. Faraji,  S. Fatehi,  Qingguo Feng,  K. D. Fenk,  J. Fosso-Tande,  
 Qinghui Ge,  A. Ghysels,  G. Gidofalvi,  J. Gomes,  J. Gonthier,  A. Gunina,  
 D. Hait,  M. W. D. Hanson-Heine,  P. H. P. Harbach,  A. W. Hauser,  
 J. E. Herr,  E. G. Hohenstein,  Z. C. Holden,  Kerwin Hui,  B. C. Huynh,  
 T.-C. Jagau,  Hyunjun Ji,  B. Kaduk,  K. Khistyaev,  Jaehoon Kim,  
 P. Klunzinger,  K. Koh,  D. Kosenkov,  L. Koulias,  T. Kowalczyk,  
 C. M. Krauter,  A. Kunitsa,  Ka Un Lao,  A. Laurent,  K. V. Lawler,  
 Joonho Lee,  D. Lefrancois,  S. Lehtola,  D. S. Levine,  Yi-Pei Li,  
 You-Sheng Lin,  Fenglai Liu,  E. Livshits,  A. Luenser,  P. Manohar,  
 E. Mansoor,  S. F. Manzer,  Shan-Ping Mao,  Yuezhi Mao,  N. Mardirossian,  
 A. V. Marenich,  T. Markovich,  L. A. Martinez-Martinez,  S. A. Maurer,  
 N. J. Mayhall,  S. C. McKenzie,  J.-M. Mewes,  A. F. Morrison,  
 J. W. Mullinax,  K. Nanda,  T. S. Nguyen-Beck,  R. Olivares-Amaya,  
 J. A. Parkhill,  T. M. Perrine,  F. Plasser,  P. Pokhilko,  S. Prager,  
 A. Prociuk,  E. Ramos,  D. R. Rehn,  F. Rob,  M. Schneider,  N. Sergueev,  
 S. M. Sharada,  S. Sharma,  D. W. Small,  T. Stauch,  T. Stein,  
 Yu-Chuan Su,  A. J. W. Thom,  A. Tkatchenko,  T. Tsuchimochi,  N. M. Tubman,  
 L. Vogt,  M. L. Vidal,  O. Vydrov,  M. A. Watson,  J. Wenzel,  
 M. de Wergifosse,  T. A. Wesolowski,  A. White,  J. Witte,  A. Yamada,  
 Jun Yang,  K. Yao,  S. Yeganeh,  S. R. Yost,  Zhi-Qiang You,  A. Zech,  
 Igor Ying Zhang,  Xing Zhang,  Yan Zhao,  Ying Zhu,  B. R. Brooks,  
 G. K. L. Chan,  C. J. Cramer,  M. S. Gordon,  W. J. Hehre,  A. Klamt,  
 M. W. Schmidt,  C. D. Sherrill,  D. G. Truhlar,  A. Aspuru-Guzik,  R. Baer,  
 A. T. Bell,  N. A. Besley,  Jeng-Da Chai,  A. E. DePrince, III,  
 R. A. DiStasio Jr.,  A. Dreuw,  B. D. Dunietz,  T. R. Furlani,  
 Chao-Ping Hsu,  Yousung Jung,  Jing Kong,  D. S. Lambrecht,  WanZhen Liang,  
 C. Ochsenfeld,  V. A. Rassolov,  L. V. Slipchenko,  J. E. Subotnik,  
 T. Van Voorhis,  J. M. Herbert,  A. I. Krylov,  P. M. W. Gill,  M. Head-Gordon

 Contributors to earlier versions of Q-Chem not listed above: 
 R. D. Adamson,  B. Austin,  J. Baker,  G. J. O. Beran,  K. Brandhorst,  
 S. T. Brown,  E. F. C. Byrd,  A. K. Chakraborty,  C.-L. Cheng,  
 Siu Hung Chien,  D. M. Chipman,  D. L. Crittenden,  H. Dachsel,  
 R. J. Doerksen,  A. D. Dutoi,  L. Fusti-Molnar,  W. A. Goddard III,  
 A. Golubeva-Zadorozhnaya,  S. R. Gwaltney,  G. Hawkins,  A. Heyden,  
 S. Hirata,  G. Kedziora,  F. J. Keil,  C. Kelley,  Jihan Kim,  R. A. King,  
 R. Z. Khaliullin,  P. P. Korambath,  W. Kurlancheek,  A. M. Lee,  M. S. Lee,  
 S. V. Levchenko,  Ching Yeh Lin,  D. Liotard,  R. C. Lochan,  I. Lotan,  
 P. E. Maslen,  N. Nair,  D. P. O'Neill,  D. Neuhauser,  E. Neuscamman,  
 C. M. Oana,  R. Olson,  B. Peters,  R. Peverati,  P. A. Pieniazek,  
 Y. M. Rhee,  J. Ritchie,  M. A. Rohrdanz,  E. Rosta,  N. J. Russ,  
 H. F. Schaefer III,  N. E. Schultz,  N. Shenvi,  A. C. Simmonett,  A. Sodt,  
 D. Stuck,  K. S. Thanthiriwatte,  V. Vanovschi,  Tao Wang,  A. Warshel,  
 C. F. Williams,  Q. Wu,  X. Xu,  W. Zhang

 Please cite Q-Chem as follows:
 Y. Shao et al., Mol. Phys. 113, 184-215 (2015)
 DOI: 10.1080/00268976.2014.952696

 Q-Chem 5.1.2 for Intel X86 EM64T Linux

 Parts of Q-Chem use Armadillo 8.300.2 (Tropical Shenanigans).
 http://arma.sourceforge.net/

 Q-Chem begins on Sun Nov 25 21:46:48 2018  

Host: 
0

     Scratch files written to /scratch/taweetham/qchem52820//
The previous job contains 0 fragments, simply inherited here
Input Ideriv = 2
Curr. Ideriv = -1
Max.  Ideriv = 2

Checking the input file for inconsistencies... 	...done.

--------------------------------------------------------------
User input:
--------------------------------------------------------------

$molecule
read
$end

$rem
   job_type 	frequency
   basis 	6-311++g**
   method	b3lyp	
$end


--------------------------------------------------------------
 ----------------------------------------------------------------
             Standard Nuclear Orientation (Angstroms)
    I     Atom           X                Y                Z
 ----------------------------------------------------------------
    1      C       0.5677811585    -0.0984571057    -0.0000000000
    2      N       1.2542051118     0.9589069581     0.0000000000
    3      Cl      2.9968487920     0.7993198282     0.0000000000
    4      I      -1.5490711707     0.1898491038     0.0000000000
    5      Cl      1.1157776381    -1.7512968030    -0.0000000000
 ----------------------------------------------------------------
 Molecular Point Group                 Cs    NOp =  2
 Largest Abelian Subgroup              Cs    NOp =  2
 Nuclear Repulsion Energy =   571.7924926432 hartrees
 There are       50 alpha and       50 beta electrons
 Requested basis set is 6-311++G(d,p)
 There are 62 shells and 166 basis functions

 Total QAlloc Memory Limit   2000 MB
 Mega-Array Size       188 MB
 MEM_STATIC part       192 MB

                       Distance Matrix (Angstroms)
             C (  1)   N (  2)   Cl(  3)   I (  4)
   N (  2)  1.260633
   Cl(  3)  2.589667  1.749936
   I (  4)  2.136395  2.906855  4.586594
   Cl(  5)  1.741315  2.713737  3.169239  3.296887

 A cutoff of  1.0D-11 yielded   1546 shell pairs
 There are     12138 function pairs (     13529 Cartesian)

 -------------------------------------------------------
 OpenMP Integral Computing Module                       
 Release: version 1.0, May 2013, Q-Chem Inc. Pittsburgh 
 -------------------------------------------------------
 Integral Job Info:
 Integral job number is                      11
 Integral operator is                         1
 short-range coefficients                     0
 long-range coefficients              100000000
 Omega coefficients                           0
 if combine SR and LR in K                    0
 Integral screening is                        0
 Integral computing path is                   2
 max size of driver memory is            800000
 size of driver memory is                593474
 size of scratch memory is             11933652
 max col of scratch BK array               1296
 max len of scratch array in speh3          155
 max len of scratch index in speh4           18
 max int batch size is                      520
 min int batch size is                       52
 fixed nKL is                                52
 max L of basis functions is                  2
 order of int derivative is                   0
 number of shells is                         62
 number of basis is                         175
 number of cartesian basis is               175
 number of contracted shell pairs          1546
 number of primitive shell pairs           3658
 maxK2 (contraction) of shell pair           36
 max number of K2 of shell pair               1
 max number of CS2 of shell pair            181
 max number of PS2 of shell pair            210
 mem total for path MDJ                  525948
 -------------------------------------------------------
 Smallest overlap matrix eigenvalue = 6.10E-04
 Guess from superposition of atomic densities
 Warning:  Energy on first SCF cycle will be non-variational
 SAD guess density has 100.000000 electrons

 -----------------------------------------------------------------------
  General SCF calculation program by
  Eric Jon Sundstrom, Paul Horn, Yuezhi Mao, Dmitri Zuev, Alec White,
  David Stuck, Shaama M.S., Shane Yost, Joonho Lee, David Small,
  Daniel Levine, Susi Lehtola, Hugh Burton, Evgeny Epifanovsky
 -----------------------------------------------------------------------
 Exchange:     0.2000 Hartree-Fock + 0.0800 Slater + 0.7200 B88
 Correlation:  0.1900 VWN1RPA + 0.8100 LYP
 Using SG-1 standard quadrature grid
 using 4 threads for integral computing
 -------------------------------------------------------
 OpenMP Integral computing Module                
 Release: version 2.0, May 2017, Q-Chem Inc. Pleasanton 
 -------------------------------------------------------
 -------------------------------------------------------
 OpenMP BLAS3 based DFT computing Module                
 Release: version 1.0, May 2013, Q-Chem Inc. Pittsburgh 
 -------------------------------------------------------
 A restricted SCF calculation will be
 performed using DIIS
 SCF converges when DIIS error is below 1.0e-08
 ---------------------------------------
  Cycle       Energy         DIIS error
 ---------------------------------------
    1   -7933.4442349423      3.90e-02  
    2   -7932.7614597448      3.01e-03  
    3   -7932.6855901457      5.85e-03  
    4   -7932.7855636770      9.37e-04  
    5   -7932.7878624320      2.70e-04  
    6   -7932.7880069156      1.20e-04  
    7   -7932.7880529005      3.86e-05  
    8   -7932.7880574785      6.75e-06  
    9   -7932.7880576282      1.89e-06  
   10   -7932.7880576398      4.25e-07  
   11   -7932.7880576404      1.82e-07  
   12   -7932.7880576405      3.89e-08  
   13   -7932.7880576406      7.20e-09  Convergence criterion met
 ---------------------------------------
 SCF time:   CPU 26.66s  wall 7.00s 
 SCF   energy in the final basis set =    -7932.7880576406
 Total energy in the final basis set =    -7932.7880576406

 --------------------------------------------------------------
             Orbital Energies (a.u.) and Symmetries
 --------------------------------------------------------------

 Alpha MOs, Restricted
 -- Occupied --                  
******* -176.33 -165.74 -165.74 -165.74 -101.60 -101.59  -35.83
  1 A'    2 A'    3 A'    1 A"    4 A'    5 A'    6 A'    7 A'                 
-31.325 -31.318 -31.318 -22.975 -22.974 -22.974 -22.969 -22.969
  8 A'    2 A"    9 A'   10 A'    3 A"   11 A'   12 A'    4 A"                 
-14.406 -10.341  -9.516  -9.507  -7.281  -7.274  -7.271  -7.270
 13 A'   14 A'   15 A'   16 A'   17 A'   18 A'    5 A"   19 A'                 
 -7.261  -7.260  -6.380  -4.794  -4.778  -4.777  -2.060  -2.055
  6 A"   20 A'   21 A'   22 A'    7 A"   23 A'   24 A'    8 A"                 
 -2.054  -2.040  -2.040  -1.015  -0.898  -0.831  -0.699  -0.575
 25 A'   26 A'    9 A"   27 A'   28 A'   29 A'   30 A'   31 A'                 
 -0.528  -0.472  -0.459  -0.374  -0.372  -0.360  -0.327  -0.311
 32 A'   33 A'   10 A"   11 A"   34 A'   35 A'   12 A"   36 A'                 
 -0.293  -0.288
 37 A'   13 A"                                                                 
 -- Virtual --                   
 -0.102  -0.066  -0.065  -0.000   0.035   0.044   0.047   0.055
 38 A'   14 A"   39 A'   40 A'   41 A'   42 A'   43 A'   15 A"                 
  0.081   0.086   0.088   0.100   0.111   0.121   0.127   0.141
 44 A'   45 A'   16 A"   17 A"   46 A'   47 A'   48 A'   49 A'                 
  0.178   0.180   0.191   0.230   0.236   0.249   0.269   0.310
 18 A"   50 A'   51 A'   52 A'   19 A"   53 A'   54 A'   55 A'                 
  0.378   0.382   0.388   0.413   0.422   0.428   0.433   0.456
 56 A'   20 A"   21 A"   57 A'   58 A'   59 A'   22 A"   60 A'                 
  0.461   0.471   0.503   0.533   0.542   0.627   0.703   0.718
 23 A"   61 A'   62 A'   24 A"   63 A'   64 A'   65 A'   25 A"                 
  0.749   0.777   0.797   0.819   0.835   0.846   0.853   0.886
 66 A'   67 A'   26 A"   27 A"   68 A'   28 A"   69 A'   70 A'                 
  0.900   0.954   0.970   1.010   1.048   1.127   1.180   1.238
 71 A'   72 A'   29 A"   73 A'   74 A'   75 A'   76 A'   30 A"                 
  1.260   1.330   1.350   1.374   1.384   1.583   1.720   1.858
 77 A'   31 A"   78 A'   32 A"   79 A'   80 A'   81 A'   82 A'                 
  1.975   2.096   2.206   2.232   2.263   2.295   2.376   2.405
 33 A"   83 A'   34 A"   84 A'   35 A"   85 A'   36 A"   86 A'                 
  2.437   2.734   2.738   2.758   2.899   3.216   3.819   3.935
 87 A'   88 A'   37 A"   89 A'   90 A'   91 A'   38 A"   92 A'                 
  3.940   3.970   3.987   4.077   4.202   4.366   4.423   5.980
 39 A"   93 A'   40 A"   94 A'   95 A'   96 A'   97 A'   41 A"                 
  6.016   6.041   9.667   9.704  23.641  25.755  25.794  25.802
 98 A'   99 A'  100 A'  101 A'  102 A'   42 A"   43 A"  103 A'                 
 25.912  26.242  26.285  27.830  28.320  28.348  28.352  28.510
104 A'  105 A'  106 A'  107 A'   44 A"  108 A'  109 A'   45 A"                 
 28.519  28.529  28.574  28.652  35.450 127.863 127.884 127.902
110 A'   46 A"  111 A'  112 A'  113 A'   47 A"  114 A'  115 A'                 
151.627 215.647 215.6881901.789
116 A'  117 A'  118 A'  119 A'                                                 

 Beta MOs, Restricted
 -- Occupied --                  
******* -176.33 -165.74 -165.74 -165.74 -101.60 -101.59  -35.83
  1 A'    2 A'    3 A'    1 A"    4 A'    5 A'    6 A'    7 A'                 
-31.325 -31.318 -31.318 -22.975 -22.974 -22.974 -22.969 -22.969
  8 A'    2 A"    9 A'   10 A'    3 A"   11 A'   12 A'    4 A"                 
-14.406 -10.341  -9.516  -9.507  -7.281  -7.274  -7.271  -7.270
 13 A'   14 A'   15 A'   16 A'   17 A'   18 A'    5 A"   19 A'                 
 -7.261  -7.260  -6.380  -4.794  -4.778  -4.777  -2.060  -2.055
  6 A"   20 A'   21 A'   22 A'    7 A"   23 A'   24 A'    8 A"                 
 -2.054  -2.040  -2.040  -1.015  -0.898  -0.831  -0.699  -0.575
 25 A'   26 A'    9 A"   27 A'   28 A'   29 A'   30 A'   31 A'                 
 -0.528  -0.472  -0.459  -0.374  -0.372  -0.360  -0.327  -0.311
 32 A'   33 A'   10 A"   11 A"   34 A'   35 A'   12 A"   36 A'                 
 -0.293  -0.288
 37 A'   13 A"                                                                 
 -- Virtual --                   
 -0.102  -0.066  -0.065  -0.000   0.035   0.044   0.047   0.055
 38 A'   14 A"   39 A'   40 A'   41 A'   42 A'   43 A'   15 A"                 
  0.081   0.086   0.088   0.100   0.111   0.121   0.127   0.141
 44 A'   45 A'   16 A"   17 A"   46 A'   47 A'   48 A'   49 A'                 
  0.178   0.180   0.191   0.230   0.236   0.249   0.269   0.310
 18 A"   50 A'   51 A'   52 A'   19 A"   53 A'   54 A'   55 A'                 
  0.378   0.382   0.388   0.413   0.422   0.428   0.433   0.456
 56 A'   20 A"   21 A"   57 A'   58 A'   59 A'   22 A"   60 A'                 
  0.461   0.471   0.503   0.533   0.542   0.627   0.703   0.718
 23 A"   61 A'   62 A'   24 A"   63 A'   64 A'   65 A'   25 A"                 
  0.749   0.777   0.797   0.819   0.835   0.846   0.853   0.886
 66 A'   67 A'   26 A"   27 A"   68 A'   28 A"   69 A'   70 A'                 
  0.900   0.954   0.970   1.010   1.048   1.127   1.180   1.238
 71 A'   72 A'   29 A"   73 A'   74 A'   75 A'   76 A'   30 A"                 
  1.260   1.330   1.350   1.374   1.384   1.583   1.720   1.858
 77 A'   31 A"   78 A'   32 A"   79 A'   80 A'   81 A'   82 A'                 
  1.975   2.096   2.206   2.232   2.263   2.295   2.376   2.405
 33 A"   83 A'   34 A"   84 A'   35 A"   85 A'   36 A"   86 A'                 
  2.437   2.734   2.738   2.758   2.899   3.216   3.819   3.935
 87 A'   88 A'   37 A"   89 A'   90 A'   91 A'   38 A"   92 A'                 
  3.940   3.970   3.987   4.077   4.202   4.366   4.423   5.980
 39 A"   93 A'   40 A"   94 A'   95 A'   96 A'   97 A'   41 A"                 
  6.016   6.041   9.667   9.704  23.641  25.755  25.794  25.802
 98 A'   99 A'  100 A'  101 A'  102 A'   42 A"   43 A"  103 A'                 
 25.912  26.242  26.285  27.830  28.320  28.348  28.352  28.510
104 A'  105 A'  106 A'  107 A'   44 A"  108 A'  109 A'   45 A"                 
 28.519  28.529  28.574  28.652  35.450 127.863 127.884 127.902
110 A'   46 A"  111 A'  112 A'  113 A'   47 A"  114 A'  115 A'                 
151.627 215.647 215.6881901.789
116 A'  117 A'  118 A'  119 A'                                                 
 --------------------------------------------------------------

          Ground-State Mulliken Net Atomic Charges

     Atom                 Charge (a.u.)
  ----------------------------------------
      1 C                    -0.693380
      2 N                     0.165354
      3 Cl                   -0.006463
      4 I                     0.178504
      5 Cl                    0.355985
  ----------------------------------------
  Sum of atomic charges =    -0.000000

 -----------------------------------------------------------------
                    Cartesian Multipole Moments
 -----------------------------------------------------------------
    Charge (ESU x 10^10)
                -0.0000
    Dipole Moment (Debye)
         X      -0.9912      Y      -1.0889      Z       0.0000
       Tot       1.4725
    Quadrupole Moments (Debye-Ang)
        XX     -60.8595     XY      -2.3183     YY     -66.1956
        XZ       0.0000     YZ      -0.0000     ZZ     -65.0951
    Octopole Moments (Debye-Ang^2)
       XXX     -61.3313    XXY       2.6431    XYY     -17.9186
       YYY      -4.4168    XXZ       0.0000    XYZ      -0.0000
       YYZ       0.0000    XZZ     -18.0878    YZZ       1.6878
       ZZZ       0.0000
    Hexadecapole Moments (Debye-Ang^3)
      XXXX   -1209.3826   XXXY     -15.8884   XXYY    -287.1476
      XYYY     -28.5122   YYYY    -382.5796   XXXZ      -0.0000
      XXYZ       0.0000   XYYZ      -0.0000   YYYZ      -0.0000
      XXZZ    -237.9531   XYZZ      -4.3381   YYZZ     -80.8779
      XZZZ       0.0000   YZZZ      -0.0000   ZZZZ     -81.3918
 -----------------------------------------------------------------
 Calculating MO derivatives via CPSCF
 D1JvT checksum  = 231960 16797.2149800877
 D1KAT checksum  = 538440 793.7799374424
   1         3          15      0.132468    0.041253
   2         3          15      0.017208    0.005895
   3         3          15      0.002367    0.000922
   4         4          14      0.000243    0.000096
   5        15           3      0.000016    0.000010
   6        18           0      0.000000    0.000000    Roots Converged
 Time for AOints: 8.4 s (CPU) 2.1 s (wall)
 ------------------------------------------------------------------------------
                     AOints        : Timing summary (seconds)
 ------------------------------------------------------------------------------
     job step          cpu (% of tot)      sys (% of tot)     wall (% of tot)
 ------------------------------------------------------------------------------
  cpscf_lag         0.4343E+02 (35.0)   0.4000E-05 (25.0)   0.1123E+02 (34.5)
  iterzp            0.7221E+02 (58.2)   0.1200E-04 (75.0)   0.1909E+02 (58.6)
  make_fx           0.0000E+00 ( 0.0)   0.0000E+00 ( 0.0)   0.0000E+00 ( 0.0)
  AOints            0.8353E+01 ( 6.7)   0.0000E+00 ( 0.0)   0.2117E+01 ( 6.5)
 ------------------------------------------------------------------------------
   Grand Totals     0.1241E+03          0.1600E-04          0.3259E+02
 ------------------------------------------------------------------------------
 Calculating analytic Hessian of the SCF energy
 Polarizability Matrix (a.u.)
            1           2           3
    1-116.7731468  -3.2459287  -0.0000000
    2  -3.2459287 -70.6421711  -0.0000000
    3  -0.0000000  -0.0000000 -45.7818648

 Direct stationary perturbation theory relativistic correction:

 rels  =      98.533010535913
 relv  =    -327.062912695959
 rel2e =      42.996362088509
 E_rel =    -185.533540071537

 Hessian of the SCF Energy
            1           2           3           4           5           6
    1   0.3764525   0.2061031   0.0000000  -0.2225002  -0.2052260   0.0000000
    2   0.2061031   0.5491869   0.0000000  -0.2733902  -0.4149002   0.0000000
    3   0.0000000   0.0000000   0.0878327   0.0000000  -0.0000000  -0.0466823
    4  -0.2225002  -0.2733902   0.0000000   0.3826563   0.2432471  -0.0000000
    5  -0.2052260  -0.4149002  -0.0000000   0.2432471   0.4952356  -0.0000000
    6   0.0000000   0.0000000  -0.0466823  -0.0000000  -0.0000000   0.0422029
    7  -0.0548987   0.0110611  -0.0000000  -0.1243404  -0.0101644  -0.0000000
    8  -0.0305539  -0.0090044  -0.0000000   0.0320780  -0.0210002   0.0000000
    9  -0.0000000   0.0000000   0.0065170   0.0000000   0.0000000  -0.0154606
   10  -0.0526521   0.0160361   0.0000000  -0.0400832  -0.0199684  -0.0000000
   11   0.0073597  -0.0110967  -0.0000000  -0.0116050   0.0009606   0.0000000
   12  -0.0000000  -0.0000000  -0.0194374   0.0000000   0.0000000   0.0008228
   13  -0.0464015   0.0401899  -0.0000000   0.0042674  -0.0078882  -0.0000000
   14   0.0223171  -0.1141856  -0.0000000   0.0096702  -0.0602958  -0.0000000
   15  -0.0000000  -0.0000000  -0.0282300  -0.0000000   0.0000000   0.0191172
            7           8           9          10          11          12
    1  -0.0548987  -0.0305539  -0.0000000  -0.0526521   0.0073597  -0.0000000
    2   0.0110611  -0.0090044   0.0000000   0.0160361  -0.0110967  -0.0000000
    3  -0.0000000  -0.0000000   0.0065170   0.0000000  -0.0000000  -0.0194374
    4  -0.1243404   0.0320780   0.0000000  -0.0400832  -0.0116050   0.0000000
    5  -0.0101644  -0.0210002   0.0000000  -0.0199684   0.0009606   0.0000000
    6  -0.0000000   0.0000000  -0.0154606  -0.0000000   0.0000000   0.0008228
    7   0.1767830   0.0072506   0.0000000  -0.0011009  -0.0054512   0.0000000
    8   0.0072506   0.0284559  -0.0000000   0.0005104   0.0003438   0.0000000
    9   0.0000000  -0.0000000   0.0089506  -0.0000000   0.0000000   0.0043009
   10  -0.0011009   0.0005104  -0.0000000   0.1115451  -0.0096655   0.0000000
   11  -0.0054512   0.0003438   0.0000000  -0.0096655   0.0187811   0.0000000
   12   0.0000000   0.0000000   0.0043009   0.0000000   0.0000000   0.0104029
   13   0.0035569  -0.0092852  -0.0000000  -0.0177089   0.0193621   0.0000000
   14  -0.0026962   0.0012048   0.0000000   0.0130874  -0.0089889   0.0000000
   15   0.0000000   0.0000000  -0.0043078   0.0000000   0.0000000   0.0039108
           13          14          15
    1  -0.0464015   0.0223171  -0.0000000
    2   0.0401899  -0.1141856  -0.0000000
    3  -0.0000000  -0.0000000  -0.0282300
    4   0.0042674   0.0096702  -0.0000000
    5  -0.0078882  -0.0602958   0.0000000
    6  -0.0000000  -0.0000000   0.0191172
    7   0.0035569  -0.0026962   0.0000000
    8  -0.0092852   0.0012048   0.0000000
    9  -0.0000000   0.0000000  -0.0043078
   10  -0.0177089   0.0130874   0.0000000
   11   0.0193621  -0.0089889   0.0000000
   12   0.0000000   0.0000000   0.0039108
   13   0.0562861  -0.0423786   0.0000000
   14  -0.0423786   0.1822655   0.0000000
   15   0.0000000   0.0000000   0.0095098
 Gradient time:  CPU 195.02 s  wall 51.19 s
 **********************************************************************
 **                                                                  **
 **                       VIBRATIONAL ANALYSIS                       **
 **                       --------------------                       **
 **                                                                  **
 **        VIBRATIONAL FREQUENCIES (CM**-1) AND NORMAL MODES         **
 **     FORCE CONSTANTS (mDYN/ANGSTROM) AND REDUCED MASSES (AMU)     **
 **                  INFRARED INTENSITIES (KM/MOL)                   **
 **                                                                  **
 **********************************************************************


 Mode:                 1                      2                      3
 Frequency:       166.58                 180.49                 201.51
 Force Cnst:      0.4532                 0.2996                 0.8835
 Red. Mass:      27.7209                15.6060                36.9293
 IR Active:          YES                    YES                    YES
 IR Intens:        1.893                  1.756                  0.025
 Raman Active:       YES                    YES                    YES
               X      Y      Z        X      Y      Z        X      Y      Z
 C          0.014  0.485  0.000   -0.000 -0.000  0.525    0.055 -0.331 -0.000
 N          0.208  0.369  0.000   -0.000 -0.000  0.799   -0.083 -0.242 -0.000
 Cl         0.208 -0.471 -0.000   -0.000 -0.000 -0.287   -0.060 -0.201  0.000
 I         -0.098 -0.107 -0.000   -0.000  0.000 -0.061   -0.211  0.141  0.000
 Cl         0.059  0.544  0.000    0.000 -0.000  0.010    0.839 -0.101 -0.000
 TransDip  -0.040 -0.019 -0.000   -0.000 -0.000 -0.042    0.002  0.005  0.000

 Mode:                 4                      5                      6
 Frequency:       231.11                 506.43                 569.32
 Force Cnst:      1.0358                 1.9262                 3.2584
 Red. Mass:      32.9141                12.7470                17.0625
 IR Active:          YES                    YES                    YES
 IR Intens:        0.592                  0.315                 20.519
 Raman Active:       YES                    YES                    YES
               X      Y      Z        X      Y      Z        X      Y      Z
 C          0.328 -0.015  0.000   -0.000 -0.000  0.878    0.265  0.540  0.000
 N          0.466 -0.120  0.000   -0.000 -0.000 -0.466    0.160  0.659 -0.000
 Cl         0.680  0.306 -0.000    0.000  0.000  0.037   -0.136 -0.059  0.000
 I         -0.239 -0.018 -0.000    0.000 -0.000 -0.012   -0.021 -0.000 -0.000
 Cl        -0.112 -0.188  0.000   -0.000  0.000 -0.107    0.059 -0.390 -0.000
 TransDip   0.025 -0.002 -0.000   -0.000 -0.000  0.018    0.029  0.142  0.000

 Mode:                 7                      8                      9
 Frequency:       632.35                 788.51                1609.59
 Force Cnst:      3.8326                 4.6505                19.6043
 Red. Mass:      16.2680                12.6953                12.8432
 IR Active:          YES                    YES                    YES
 IR Intens:      101.954                181.831                117.952
 Raman Active:       YES                    YES                    YES
               X      Y      Z        X      Y      Z        X      Y      Z
 C          0.394  0.020  0.000    0.789 -0.467  0.000    0.406  0.646  0.000
 N          0.779 -0.342 -0.000   -0.286  0.247 -0.000   -0.397 -0.510  0.000
 Cl        -0.326  0.035 -0.000   -0.025 -0.043  0.000    0.012 -0.006 -0.000
 I         -0.023 -0.003 -0.000   -0.014  0.005  0.000    0.001 -0.000 -0.000
 Cl        -0.036  0.106 -0.000   -0.081  0.088 -0.000    0.003 -0.012 -0.000
 TransDip   0.314  0.077 -0.000    0.206 -0.380 -0.000    0.203  0.282 -0.000

 STANDARD THERMODYNAMIC QUANTITIES AT   298.15 K  AND     1.00 ATM

   This Molecule has  0 Imaginary Frequencies
   Zero point vibrational energy:        6.985 kcal/mol

   Atom    1 Element C  Has Mass   12.00000
   Atom    2 Element N  Has Mass   14.00307
   Atom    3 Element Cl Has Mass   34.96885
   Atom    4 Element I  Has Mass  126.90440
   Atom    5 Element Cl Has Mass   34.96885
   Molecular Mass:   222.845170 amu
   Principal axes and moments of inertia in amu*Bohr^2:
                             1           2           3
    Eigenvalues --      525.17689  2444.20427  2969.38116
          X               0.99995     0.00992     0.00000
          Y              -0.00992     0.99995     0.00000
          Z              -0.00000    -0.00000     1.00000
   Rotational Symmetry Number is   1
   The Molecule is an Asymmetric Top
   Translational Enthalpy:        0.889 kcal/mol
   Rotational Enthalpy:           0.889 kcal/mol
   Vibrational Enthalpy:          8.807 kcal/mol
   gas constant (RT):             0.592 kcal/mol
   Translational Entropy:        42.106  cal/mol.K
   Rotational Entropy:           29.723  cal/mol.K
   Vibrational Entropy:          10.556  cal/mol.K

   Total Enthalpy:               11.177 kcal/mol
   Total Entropy:                82.385  cal/mol.K
Archival summary:
1\1\TWL01\FREQ\ProcedureUnspecified\BasisUnspecified\1l211\taweetha\SunNov2521:47:462018SunNov2521:47:462018\0\\#,FREQ,ProcedureUnspecified,BasisUnspecified,\\0,1\I\C,1,2.1364\N,2,1.26063,1,115.235\Cl,2,1.74132,1,116.099,3,180,0\Cl,3,1.74994,2,117.759,1,180,0\\\@

 Total job time:  58.48s(wall), 221.83s(cpu) 
 Sun Nov 25 21:47:46 2018

        *************************************************************
        *                                                           *
        *  Thank you very much for using Q-Chem.  Have a nice day.  *
        *                                                           *
        *************************************************************
