# Supplementary material for: Geometric and energetic data from ab initio calculations of haloethene, haloimine, halomethylenephosphine, haloiminophosphine, halodiazene, halodiphosphene and halocyclopropane
Source: Data Brief. 2019 Nov 2;27:104738. doi: 10.1016/j.dib.2019.104738 (PMC6861602; doi:10.1016/j.dib.2019.104738)
Supplement: Multimedia component 4 [file mmc4.zip › CN/B3LYP/ClICNFE.out]

Q-Chem Developer Version!
                  Welcome to Q-Chem
     A Quantum Leap Into The Future Of Chemistry


 Q-Chem 5.1, Q-Chem, Inc., Pleasanton, CA (2018)

 Yihan Shao,  Zhengting Gan,  E. Epifanovsky,  A. T. B. Gilbert,  M. Wormit,  
 J. Kussmann,  A. W. Lange,  A. Behn,  Jia Deng,  Xintian Feng,  D. Ghosh,  
 M. Goldey,  P. R. Horn,  L. D. Jacobson,  I. Kaliman,  T. Kus,  A. Landau,  
 Jie Liu,  E. I. Proynov,  R. M. Richard,  R. P. Steele,  E. J. Sundstrom,  
 H. L. Woodcock III,  P. M. Zimmerman,  D. Zuev,  B. Albrecht,  E. Alguire,  
 S. A. Baeppler,  D. Barton,  Z. Benda,  Y. A. Bernard,  E. J. Berquist,  
 K. B. Bravaya,  H. Burton,  D. Casanova,  Chun-Min Chang,  Yunqing Chen,  
 A. Chien,  K. D. Closser,  M. P. Coons,  S. Coriani,  S. Dasgupta,  
 A. L. Dempwolff,  M. Diedenhofen,  Hainam Do,  R. G. Edgar,  Po-Tung Fang,  
 S. Faraji,  S. Fatehi,  Qingguo Feng,  K. D. Fenk,  J. Fosso-Tande,  
 Qinghui Ge,  A. Ghysels,  G. Gidofalvi,  J. Gomes,  J. Gonthier,  A. Gunina,  
 D. Hait,  M. W. D. Hanson-Heine,  P. H. P. Harbach,  A. W. Hauser,  
 J. E. Herr,  E. G. Hohenstein,  Z. C. Holden,  Kerwin Hui,  B. C. Huynh,  
 T.-C. Jagau,  Hyunjun Ji,  B. Kaduk,  K. Khistyaev,  Jaehoon Kim,  
 P. Klunzinger,  K. Koh,  D. Kosenkov,  L. Koulias,  T. Kowalczyk,  
 C. M. Krauter,  A. Kunitsa,  Ka Un Lao,  A. Laurent,  K. V. Lawler,  
 Joonho Lee,  D. Lefrancois,  S. Lehtola,  D. S. Levine,  Yi-Pei Li,  
 You-Sheng Lin,  Fenglai Liu,  E. Livshits,  A. Luenser,  P. Manohar,  
 E. Mansoor,  S. F. Manzer,  Shan-Ping Mao,  Yuezhi Mao,  N. Mardirossian,  
 A. V. Marenich,  T. Markovich,  L. A. Martinez-Martinez,  S. A. Maurer,  
 N. J. Mayhall,  S. C. McKenzie,  J.-M. Mewes,  A. F. Morrison,  
 J. W. Mullinax,  K. Nanda,  T. S. Nguyen-Beck,  R. Olivares-Amaya,  
 J. A. Parkhill,  T. M. Perrine,  F. Plasser,  P. Pokhilko,  S. Prager,  
 A. Prociuk,  E. Ramos,  D. R. Rehn,  F. Rob,  M. Schneider,  N. Sergueev,  
 S. M. Sharada,  S. Sharma,  D. W. Small,  T. Stauch,  T. Stein,  
 Yu-Chuan Su,  A. J. W. Thom,  A. Tkatchenko,  T. Tsuchimochi,  N. M. Tubman,  
 L. Vogt,  M. L. Vidal,  O. Vydrov,  M. A. Watson,  J. Wenzel,  
 M. de Wergifosse,  T. A. Wesolowski,  A. White,  J. Witte,  A. Yamada,  
 Jun Yang,  K. Yao,  S. Yeganeh,  S. R. Yost,  Zhi-Qiang You,  A. Zech,  
 Igor Ying Zhang,  Xing Zhang,  Yan Zhao,  Ying Zhu,  B. R. Brooks,  
 G. K. L. Chan,  C. J. Cramer,  M. S. Gordon,  W. J. Hehre,  A. Klamt,  
 M. W. Schmidt,  C. D. Sherrill,  D. G. Truhlar,  A. Aspuru-Guzik,  R. Baer,  
 A. T. Bell,  N. A. Besley,  Jeng-Da Chai,  A. E. DePrince, III,  
 R. A. DiStasio Jr.,  A. Dreuw,  B. D. Dunietz,  T. R. Furlani,  
 Chao-Ping Hsu,  Yousung Jung,  Jing Kong,  D. S. Lambrecht,  WanZhen Liang,  
 C. Ochsenfeld,  V. A. Rassolov,  L. V. Slipchenko,  J. E. Subotnik,  
 T. Van Voorhis,  J. M. Herbert,  A. I. Krylov,  P. M. W. Gill,  M. Head-Gordon

 Contributors to earlier versions of Q-Chem not listed above: 
 R. D. Adamson,  B. Austin,  J. Baker,  G. J. O. Beran,  K. Brandhorst,  
 S. T. Brown,  E. F. C. Byrd,  A. K. Chakraborty,  C.-L. Cheng,  
 Siu Hung Chien,  D. M. Chipman,  D. L. Crittenden,  H. Dachsel,  
 R. J. Doerksen,  A. D. Dutoi,  L. Fusti-Molnar,  W. A. Goddard III,  
 A. Golubeva-Zadorozhnaya,  S. R. Gwaltney,  G. Hawkins,  A. Heyden,  
 S. Hirata,  G. Kedziora,  F. J. Keil,  C. Kelley,  Jihan Kim,  R. A. King,  
 R. Z. Khaliullin,  P. P. Korambath,  W. Kurlancheek,  A. M. Lee,  M. S. Lee,  
 S. V. Levchenko,  Ching Yeh Lin,  D. Liotard,  R. C. Lochan,  I. Lotan,  
 P. E. Maslen,  N. Nair,  D. P. O'Neill,  D. Neuhauser,  E. Neuscamman,  
 C. M. Oana,  R. Olson,  B. Peters,  R. Peverati,  P. A. Pieniazek,  
 Y. M. Rhee,  J. Ritchie,  M. A. Rohrdanz,  E. Rosta,  N. J. Russ,  
 H. F. Schaefer III,  N. E. Schultz,  N. Shenvi,  A. C. Simmonett,  A. Sodt,  
 D. Stuck,  K. S. Thanthiriwatte,  V. Vanovschi,  Tao Wang,  A. Warshel,  
 C. F. Williams,  Q. Wu,  X. Xu,  W. Zhang

 Please cite Q-Chem as follows:
 Y. Shao et al., Mol. Phys. 113, 184-215 (2015)
 DOI: 10.1080/00268976.2014.952696

 Q-Chem 5.1.2 for Intel X86 EM64T Linux

 Parts of Q-Chem use Armadillo 8.300.2 (Tropical Shenanigans).
 http://arma.sourceforge.net/

 Q-Chem begins on Sun Nov 25 22:15:20 2018  

Host: 
0

     Scratch files written to /scratch/taweetham/qchem54212//
Input Ideriv = 2
Curr. Ideriv = -1
Max.  Ideriv = 2

Checking the input file for inconsistencies... 	...done.

--------------------------------------------------------------
User input:
--------------------------------------------------------------
$molecule
0 1
C 
N 1 1.3 
F 2 CF 1 120. 
I 1 CI 2 120.  3 180.0
Cl 1 CCl 2 120.  3 0.0

CC=1.54
CH=1.09
CF=1.35
CCl=1.77
CBr=1.94
CI=2.14
DHA=180.0
$end

$rem
   job_type	optimization
   basis	6-311++g**
   method	b3lyp
$end

--------------------------------------------------------------
 ----------------------------------------------------------------
             Standard Nuclear Orientation (Angstroms)
    I     Atom           X                Y                Z
 ----------------------------------------------------------------
    1      C       0.8217553704     0.1079172089    -0.0000000000
    2      N       1.4435589622     1.2495652690    -0.0000000000
    3      F       2.7931415195     1.2831349126     0.0000000000
    4      I      -1.3175829056     0.0547031072    -0.0000000000
    5      Cl      1.7445985509    -1.4024670019     0.0000000000
 ----------------------------------------------------------------
 Molecular Point Group                 Cs    NOp =  2
 Largest Abelian Subgroup              Cs    NOp =  2
 Nuclear Repulsion Energy =   479.7321058435 hartrees
 There are       46 alpha and       46 beta electrons
 Requested basis set is 6-311++G(d,p)
 There are 55 shells and 158 basis functions

 Total QAlloc Memory Limit   2000 MB
 Mega-Array Size       188 MB
 MEM_STATIC part       192 MB
 A cutoff of  1.0D-11 yielded   1260 shell pairs
 There are     11107 function pairs (     12426 Cartesian)

 -------------------------------------------------------
 OpenMP Integral Computing Module                       
 Release: version 1.0, May 2013, Q-Chem Inc. Pittsburgh 
 -------------------------------------------------------
 Integral Job Info:
 Integral job number is                      11
 Integral operator is                         1
 short-range coefficients                     0
 long-range coefficients              100000000
 Omega coefficients                           0
 if combine SR and LR in K                    0
 Integral screening is                        0
 Integral computing path is                   2
 max size of driver memory is            800000
 size of driver memory is                593474
 size of scratch memory is             11933652
 max col of scratch BK array               1296
 max len of scratch array in speh3          155
 max len of scratch index in speh4           18
 max int batch size is                      520
 min int batch size is                       52
 fixed nKL is                                52
 max L of basis functions is                  2
 order of int derivative is                   0
 number of shells is                         55
 number of basis is                         167
 number of cartesian basis is               167
 number of contracted shell pairs          1260
 number of primitive shell pairs           2993
 maxK2 (contraction) of shell pair           36
 max number of K2 of shell pair               1
 max number of CS2 of shell pair            122
 max number of PS2 of shell pair            240
 mem total for path MDJ                  523392
 -------------------------------------------------------
 Smallest overlap matrix eigenvalue = 5.19E-04

 Scale SEOQF with 1.000000e-01/1.000000e-01/1.000000e-01

 Standard Electronic Orientation quadrupole field applied
 Nucleus-field energy     =     0.0000000125 hartrees
 Guess from superposition of atomic densities
 Warning:  Energy on first SCF cycle will be non-variational
 SAD guess density has 92.000000 electrons

 -----------------------------------------------------------------------
  General SCF calculation program by
  Eric Jon Sundstrom, Paul Horn, Yuezhi Mao, Dmitri Zuev, Alec White,
  David Stuck, Shaama M.S., Shane Yost, Joonho Lee, David Small,
  Daniel Levine, Susi Lehtola, Hugh Burton, Evgeny Epifanovsky
 -----------------------------------------------------------------------
 Exchange:     0.2000 Hartree-Fock + 0.0800 Slater + 0.7200 B88
 Correlation:  0.1900 VWN1RPA + 0.8100 LYP
 Using SG-1 standard quadrature grid
 using 4 threads for integral computing
 -------------------------------------------------------
 OpenMP Integral computing Module                
 Release: version 2.0, May 2017, Q-Chem Inc. Pleasanton 
 -------------------------------------------------------
 -------------------------------------------------------
 OpenMP BLAS3 based DFT computing Module                
 Release: version 1.0, May 2013, Q-Chem Inc. Pittsburgh 
 -------------------------------------------------------
 A restricted SCF calculation will be
 performed using DIIS
 SCF converges when DIIS error is below 1.0e-08
 ---------------------------------------
  Cycle       Energy         DIIS error
 ---------------------------------------
    1   -7572.9869192833      4.00e-02  
    2   -7572.3728614812      3.19e-03  
    3   -7572.3420563494      4.59e-03  
    4   -7572.3888967319      1.59e-03  
    5   -7572.3951484639      3.97e-04  
    6   -7572.3954737486      1.56e-04  
    7   -7572.3955280679      5.24e-05  
    8   -7572.3955334088      6.42e-06  
    9   -7572.3955335426      2.09e-06  
   10   -7572.3955335545      3.96e-07  
   11   -7572.3955335548      2.79e-07  
   12   -7572.3955335551      3.76e-08  
   13   -7572.3955335551      9.46e-09  Convergence criterion met
 ---------------------------------------
 SCF time:   CPU 22.00s  wall 6.00s 
 SCF   energy in the final basis set =    -7572.3955335551
 Total energy in the final basis set =    -7572.3955335551

 --------------------------------------------------------------
             Orbital Energies (a.u.) and Symmetries
 --------------------------------------------------------------

 Alpha MOs, Restricted
 -- Occupied --                  
******* -176.35 -165.75 -165.75 -165.75 -101.60  -35.84  -31.34
  1 A'    2 A'    3 A'    1 A"    4 A'    5 A'    6 A'    7 A'                 
-31.330 -31.330 -24.739 -22.988 -22.986 -22.986 -22.981 -22.981
  2 A"    8 A'    9 A'   10 A'    3 A"   11 A'    4 A"   12 A'                 
-14.437 -10.343  -9.511  -7.276  -7.266  -7.265  -6.393  -4.807
 13 A'   14 A'   15 A'   16 A'    5 A"   17 A'   18 A'   19 A'                 
 -4.789  -4.789  -2.072  -2.067  -2.066  -2.051  -2.051  -1.283
  6 A"   20 A'   21 A'    7 A"   22 A'    8 A"   23 A'   24 A'                 
 -0.955  -0.865  -0.716  -0.628  -0.544  -0.514  -0.514  -0.436
 25 A'   26 A'   27 A'   28 A'   29 A'   30 A'    9 A"   31 A'                 
 -0.411  -0.358  -0.334  -0.329  -0.305  -0.296
 10 A"   32 A'   11 A"   33 A'   34 A'   12 A"                                 
 -- Virtual --                   
 -0.107  -0.070  -0.038   0.013   0.044   0.053   0.059   0.072
 35 A'   13 A"   36 A'   37 A'   38 A'   39 A'   14 A"   40 A'                 
  0.092   0.095   0.104   0.141   0.154   0.158   0.172   0.196
 41 A'   15 A"   42 A'   43 A'   16 A"   44 A'   45 A'   46 A'                 
  0.218   0.230   0.251   0.264   0.277   0.289   0.312   0.377
 47 A'   17 A"   48 A'   18 A"   49 A'   50 A'   51 A'   19 A"                 
  0.379   0.388   0.407   0.422   0.442   0.445   0.468   0.502
 52 A'   20 A"   53 A'   54 A'   55 A'   21 A"   56 A'   57 A'                 
  0.527   0.575   0.616   0.701   0.776   0.782   0.824   0.826
 22 A"   58 A'   59 A'   60 A'   23 A"   61 A'   62 A'   24 A"                 
  0.857   0.871   0.885   0.908   1.007   1.133   1.200   1.218
 25 A"   63 A'   64 A'   65 A'   66 A'   67 A'   68 A'   26 A"                 
  1.276   1.280   1.327   1.350   1.358   1.387   1.415   1.591
 27 A"   69 A'   28 A"   70 A'   71 A'   29 A"   72 A'   73 A'                 
  1.697   1.797   1.966   1.980   2.202   2.212   2.257   2.315
 74 A'   75 A'   30 A"   76 A'   77 A'   31 A"   78 A'   32 A"                 
  2.387   2.490   2.638   2.709   2.898   3.203   3.653   3.691
 79 A'   80 A'   81 A'   33 A"   82 A'   83 A'   84 A'   34 A"                 
  3.745   3.755   3.921   3.929   3.952   3.962   3.982   4.059
 35 A"   85 A'   86 A'   36 A"   87 A'   37 A"   38 A"   88 A'                 
  4.188   4.254   4.360   4.992   5.969   6.001   6.028   6.252
 89 A'   90 A'   91 A'   92 A'   39 A"   93 A'   94 A'   40 A"                 
  6.299   6.588   9.687  23.569  25.770  25.861  26.258  27.798
 95 A'   96 A'   97 A'   98 A'   41 A"   99 A'  100 A'  101 A'                 
 28.308  28.332  28.340  28.498  28.504  28.517  28.558  28.643
 42 A"  102 A'  103 A'   43 A"  104 A'   44 A"  105 A'  106 A'                 
 35.375  66.742 127.851 127.869 127.889 151.597 215.6661901.758
107 A'  108 A'   45 A"  109 A'  110 A'  111 A'  112 A'  113 A'                 

 Beta MOs, Restricted
 -- Occupied --                  
******* -176.35 -165.75 -165.75 -165.75 -101.60  -35.84  -31.34
  1 A'    2 A'    3 A'    1 A"    4 A'    5 A'    6 A'    7 A'                 
-31.330 -31.330 -24.739 -22.988 -22.986 -22.986 -22.981 -22.981
  2 A"    8 A'    9 A'   10 A'    3 A"   11 A'    4 A"   12 A'                 
-14.437 -10.343  -9.511  -7.276  -7.266  -7.265  -6.393  -4.807
 13 A'   14 A'   15 A'   16 A'    5 A"   17 A'   18 A'   19 A'                 
 -4.789  -4.789  -2.072  -2.067  -2.066  -2.051  -2.051  -1.283
  6 A"   20 A'   21 A'    7 A"   22 A'    8 A"   23 A'   24 A'                 
 -0.955  -0.865  -0.716  -0.628  -0.544  -0.514  -0.514  -0.436
 25 A'   26 A'   27 A'   28 A'   29 A'   30 A'    9 A"   31 A'                 
 -0.411  -0.358  -0.334  -0.329  -0.305  -0.296
 10 A"   32 A'   11 A"   33 A'   34 A'   12 A"                                 
 -- Virtual --                   
 -0.107  -0.070  -0.038   0.013   0.044   0.053   0.059   0.072
 35 A'   13 A"   36 A'   37 A'   38 A'   39 A'   14 A"   40 A'                 
  0.092   0.095   0.104   0.141   0.154   0.158   0.172   0.196
 41 A'   15 A"   42 A'   43 A'   16 A"   44 A'   45 A'   46 A'                 
  0.218   0.230   0.251   0.264   0.277   0.289   0.312   0.377
 47 A'   17 A"   48 A'   18 A"   49 A'   50 A'   51 A'   19 A"                 
  0.379   0.388   0.407   0.422   0.442   0.445   0.468   0.502
 52 A'   20 A"   53 A'   54 A'   55 A'   21 A"   56 A'   57 A'                 
  0.527   0.575   0.616   0.701   0.776   0.782   0.824   0.826
 22 A"   58 A'   59 A'   60 A'   23 A"   61 A'   62 A'   24 A"                 
  0.857   0.871   0.885   0.908   1.007   1.133   1.200   1.218
 25 A"   63 A'   64 A'   65 A'   66 A'   67 A'   68 A'   26 A"                 
  1.276   1.280   1.327   1.350   1.358   1.387   1.415   1.591
 27 A"   69 A'   28 A"   70 A'   71 A'   29 A"   72 A'   73 A'                 
  1.697   1.797   1.966   1.980   2.202   2.212   2.257   2.315
 74 A'   75 A'   30 A"   76 A'   77 A'   31 A"   78 A'   32 A"                 
  2.387   2.490   2.638   2.709   2.898   3.203   3.653   3.691
 79 A'   80 A'   81 A'   33 A"   82 A'   83 A'   84 A'   34 A"                 
  3.745   3.755   3.921   3.929   3.952   3.962   3.982   4.059
 35 A"   85 A'   86 A'   36 A"   87 A'   37 A"   38 A"   88 A'                 
  4.188   4.254   4.360   4.992   5.969   6.001   6.028   6.252
 89 A'   90 A'   91 A'   92 A'   39 A"   93 A'   94 A'   40 A"                 
  6.299   6.588   9.687  23.569  25.770  25.861  26.258  27.798
 95 A'   96 A'   97 A'   98 A'   41 A"   99 A'  100 A'  101 A'                 
 28.308  28.332  28.340  28.498  28.504  28.517  28.558  28.643
 42 A"  102 A'  103 A'   43 A"  104 A'   44 A"  105 A'  106 A'                 
 35.375  66.742 127.851 127.869 127.889 151.597 215.6661901.758
107 A'  108 A'   45 A"  109 A'  110 A'  111 A'  112 A'  113 A'                 
 --------------------------------------------------------------

          Ground-State Mulliken Net Atomic Charges

     Atom                 Charge (a.u.)
  ----------------------------------------
      1 C                    -0.533788
      2 N                     0.077382
      3 F                    -0.018888
      4 I                     0.224805
      5 Cl                    0.250488
  ----------------------------------------
  Sum of atomic charges =     0.000000

 -----------------------------------------------------------------
                    Cartesian Multipole Moments
 -----------------------------------------------------------------
    Charge (ESU x 10^10)
                 0.0000
    Dipole Moment (Debye)
         X      -1.9474      Y      -1.2799      Z       0.0000
       Tot       2.3303
    Quadrupole Moments (Debye-Ang)
        XX     -55.5593     XY      -2.6668     YY     -59.7710
        XZ       0.0000     YZ      -0.0000     ZZ     -57.0973
    Octopole Moments (Debye-Ang^2)
       XXX     -55.7874    XXY      -4.6646    XYY     -11.8555
       YYY      -1.8218    XXZ       0.0000    XYZ      -0.0000
       YYZ       0.0000    XZZ     -10.3763    YZZ       2.6081
       ZZZ       0.0000
    Hexadecapole Moments (Debye-Ang^3)
      XXXX    -885.0556   XXXY      -5.0544   XXYY    -202.8672
      XYYY      -2.8650   YYYY    -321.7844   XXXZ       0.0000
      XXYZ      -0.0000   XYYZ       0.0000   YYYZ      -0.0000
      XXZZ    -162.9024   XYZZ       5.5699   YYZZ     -65.6717
      XZZZ       0.0000   YZZZ      -0.0000   ZZZZ     -69.0792
 -----------------------------------------------------------------
 Calculating analytic gradient of the SCF energy
 Gradient of SCF Energy
            1           2           3           4           5
    1  -0.0460007   0.0664316  -0.0167568  -0.0143721   0.0106979
    2  -0.0161057   0.0046582   0.0184614  -0.0028380  -0.0041760
    3  -0.0000000  -0.0000000   0.0000000   0.0000000  -0.0000000
 Max gradient component =       6.643E-02
 RMS gradient           =       2.277E-02
 Gradient time:  CPU 6.22 s  wall 1.66 s
 Geometry Optimization Parameters
   NAtoms,    NIC,     NZ,  NCons,   NDum,   NFix, NCnnct, MaxDiis
        5      20       5       0       0       0       0       0


** GEOMETRY OPTIMIZATION IN DELOCALIZED INTERNAL COORDINATES **
   Searching for a Minimum

   Optimization Cycle:   1

                       Coordinates (Angstroms)
     ATOM                X               Y               Z
      1  C         0.8217553704    0.1079172089    0.0000000000
      2  N         1.4435589622    1.2495652690    0.0000000000
      3  F         2.7931415195    1.2831349126    0.0000000000
      4  I        -1.3175829056    0.0547031072    0.0000000000
      5  Cl        1.7445985509   -1.4024670019    0.0000000000
   Point Group: cs    Number of degrees of freedom:     7


   Energy is  -7572.395533555


 Attempting to Generate Delocalized Internal Coordinates

  7 Hessian modes will be used to form the next step
  Hessian Eigenvalues:
     0.108095    0.250000    0.250000    0.250000    0.286300    0.550214
     0.671931

 Minimum Search - Taking Simple RFO Step
 Searching for Lamda that Minimizes Along All modes
 Value Taken    Lamda =  -0.01596377
 Step Taken.  Stepsize is  0.244353

                             Maximum     Tolerance    Cnvgd?
         Gradient           0.046801      0.000300      NO
         Displacement       0.193068      0.001200      NO
         Energy change     *********      0.000001      NO


 New Cartesian Coordinates Obtained by Inverse Iteration

 Displacement from previous Coordinates is:  0.346480
 ----------------------------------------------------------------
             Standard Nuclear Orientation (Angstroms)
    I     Atom           X                Y                Z
 ----------------------------------------------------------------
    1      C       0.8463831705     0.1387613775     0.0000000000
    2      N       1.3761228107     1.2887524005     0.0000000000
    3      F       2.7359927828     1.1684714221     0.0000000000
    4      I      -1.2303894457     0.0570141858     0.0000000000
    5      Cl      1.7573621792    -1.3601458900     0.0000000000
 ----------------------------------------------------------------
 Molecular Point Group                 Cs    NOp =  2
 Largest Abelian Subgroup              Cs    NOp =  2
 Nuclear Repulsion Energy =   493.9454314232 hartrees
 There are       46 alpha and       46 beta electrons
 Applying Cartesian multipole field
    Component          Value
    ---------          -----
     (2,0,0)        1.00000E-11
     (0,2,0)        2.00000E-11
     (0,0,2)       -3.00000E-11
 Nucleus-field energy     =     0.0000000117 hartrees
 Requested basis set is 6-311++G(d,p)
 There are 55 shells and 158 basis functions
 A cutoff of  1.0D-11 yielded   1275 shell pairs
 There are     11203 function pairs (     12535 Cartesian)
 Smallest overlap matrix eigenvalue = 4.78E-04
 Guess MOs from SCF MO coefficient file

 -----------------------------------------------------------------------
  General SCF calculation program by
  Eric Jon Sundstrom, Paul Horn, Yuezhi Mao, Dmitri Zuev, Alec White,
  David Stuck, Shaama M.S., Shane Yost, Joonho Lee, David Small,
  Daniel Levine, Susi Lehtola, Hugh Burton, Evgeny Epifanovsky
 -----------------------------------------------------------------------
 Exchange:     0.2000 Hartree-Fock + 0.0800 Slater + 0.7200 B88
 Correlation:  0.1900 VWN1RPA + 0.8100 LYP
 Using SG-1 standard quadrature grid
 using 4 threads for integral computing
 -------------------------------------------------------
 OpenMP Integral computing Module                
 Release: version 2.0, May 2017, Q-Chem Inc. Pleasanton 
 -------------------------------------------------------
 -------------------------------------------------------
 OpenMP BLAS3 based DFT computing Module                
 Release: version 1.0, May 2013, Q-Chem Inc. Pittsburgh 
 -------------------------------------------------------
 A restricted SCF calculation will be
 performed using DIIS
 SCF converges when DIIS error is below 1.0e-08
 ---------------------------------------
  Cycle       Energy         DIIS error
 ---------------------------------------
    1   -7572.3920029497      1.51e-03  
    2   -7572.4005886153      6.76e-04  
    3   -7572.3996725197      9.05e-04  
    4   -7572.4018994699      7.34e-05  
    5   -7572.4019057572      4.15e-05  
    6   -7572.4019101164      9.71e-06  
    7   -7572.4019103236      5.59e-06  
    8   -7572.4019104098      1.16e-06  
    9   -7572.4019104127      2.13e-07  
   10   -7572.4019104129      8.12e-08  
   11   -7572.4019104129      2.07e-08  
   12   -7572.4019104129      3.13e-09  Convergence criterion met
 ---------------------------------------
 SCF time:   CPU 20.65s  wall 6.00s 
 SCF   energy in the final basis set =    -7572.4019104129
 Total energy in the final basis set =    -7572.4019104129

 --------------------------------------------------------------
             Orbital Energies (a.u.) and Symmetries
 --------------------------------------------------------------

 Alpha MOs, Restricted
 -- Occupied --                  
******* -176.34 -165.75 -165.74 -165.74 -101.60  -35.84  -31.33
  1 A'    2 A'    3 A'    1 A"    4 A'    5 A'    6 A'    7 A'                 
-31.326 -31.326 -24.727 -22.983 -22.981 -22.981 -22.977 -22.977
  2 A"    8 A'    9 A'   10 A'    3 A"   11 A'    4 A"   12 A'                 
-14.436 -10.336  -9.516  -7.281  -7.271  -7.269  -6.388  -4.802
 13 A'   14 A'   15 A'   16 A'    5 A"   17 A'   18 A'   19 A'                 
 -4.786  -4.785  -2.068  -2.063  -2.062  -2.048  -2.048  -1.276
  6 A"   20 A'   21 A'    7 A"   22 A'    8 A"   23 A'   24 A'                 
 -0.967  -0.877  -0.720  -0.615  -0.552  -0.514  -0.513  -0.426
 25 A'   26 A'   27 A'   28 A'   29 A'   30 A'    9 A"   31 A'                 
 -0.414  -0.359  -0.349  -0.340  -0.303  -0.295
 10 A"   32 A'   33 A'   11 A"   34 A'   12 A"                                 
 -- Virtual --                   
 -0.088  -0.065  -0.042   0.013   0.043   0.054   0.058   0.073
 35 A'   13 A"   36 A'   37 A'   38 A'   39 A'   14 A"   40 A'                 
  0.092   0.094   0.106   0.141   0.155   0.161   0.173   0.198
 41 A'   15 A"   42 A'   43 A'   16 A"   44 A'   45 A'   46 A'                 
  0.227   0.234   0.248   0.255   0.274   0.294   0.319   0.378
 47 A'   17 A"   48 A'   18 A"   49 A'   50 A'   51 A'   52 A'                 
  0.379   0.396   0.407   0.423   0.443   0.447   0.469   0.520
 19 A"   20 A"   53 A'   54 A'   21 A"   55 A'   56 A'   57 A'                 
  0.522   0.598   0.630   0.707   0.771   0.774   0.824   0.831
 22 A"   58 A'   59 A'   60 A'   61 A'   23 A"   24 A"   62 A'                 
  0.860   0.862   0.886   0.898   1.011   1.133   1.213   1.235
 25 A"   63 A'   64 A'   65 A'   66 A'   67 A'   68 A'   26 A"                 
  1.262   1.279   1.323   1.348   1.371   1.397   1.437   1.604
 27 A"   69 A'   28 A"   70 A'   71 A'   29 A"   72 A'   73 A'                 
  1.692   1.824   1.973   2.000   2.209   2.232   2.276   2.351
 74 A'   75 A'   30 A"   76 A'   31 A"   77 A'   78 A'   32 A"                 
  2.400   2.467   2.709   2.722   2.891   3.194   3.631   3.696
 79 A'   80 A'   81 A'   33 A"   82 A'   83 A'   84 A'   34 A"                 
  3.753   3.770   3.901   3.932   3.956   3.961   3.989   4.074
 35 A"   85 A'   86 A'   36 A"   87 A'   37 A"   38 A"   88 A'                 
  4.196   4.325   4.381   4.969   5.974   6.007   6.048   6.257
 89 A'   90 A'   91 A'   92 A'   39 A"   93 A'   94 A'   40 A"                 
  6.330   6.568   9.696  23.646  25.769  25.875  26.267  27.815
 95 A'   96 A'   97 A'   98 A'   41 A"   99 A'  100 A'  101 A'                 
 28.313  28.339  28.354  28.503  28.510  28.525  28.569  28.657
 42 A"  102 A'  103 A'   43 A"  104 A'   44 A"  105 A'  106 A'                 
 35.416  66.750 127.856 127.876 127.902 151.613 215.6771901.775
107 A'  108 A'   45 A"  109 A'  110 A'  111 A'  112 A'  113 A'                 

 Beta MOs, Restricted
 -- Occupied --                  
******* -176.34 -165.75 -165.74 -165.74 -101.60  -35.84  -31.33
  1 A'    2 A'    3 A'    1 A"    4 A'    5 A'    6 A'    7 A'                 
-31.326 -31.326 -24.727 -22.983 -22.981 -22.981 -22.977 -22.977
  2 A"    8 A'    9 A'   10 A'    3 A"   11 A'    4 A"   12 A'                 
-14.436 -10.336  -9.516  -7.281  -7.271  -7.269  -6.388  -4.802
 13 A'   14 A'   15 A'   16 A'    5 A"   17 A'   18 A'   19 A'                 
 -4.786  -4.785  -2.068  -2.063  -2.062  -2.048  -2.048  -1.276
  6 A"   20 A'   21 A'    7 A"   22 A'    8 A"   23 A'   24 A'                 
 -0.967  -0.877  -0.720  -0.615  -0.552  -0.514  -0.513  -0.426
 25 A'   26 A'   27 A'   28 A'   29 A'   30 A'    9 A"   31 A'                 
 -0.414  -0.359  -0.349  -0.340  -0.303  -0.295
 10 A"   32 A'   33 A'   11 A"   34 A'   12 A"                                 
 -- Virtual --                   
 -0.088  -0.065  -0.042   0.013   0.043   0.054   0.058   0.073
 35 A'   13 A"   36 A'   37 A'   38 A'   39 A'   14 A"   40 A'                 
  0.092   0.094   0.106   0.141   0.155   0.161   0.173   0.198
 41 A'   15 A"   42 A'   43 A'   16 A"   44 A'   45 A'   46 A'                 
  0.227   0.234   0.248   0.255   0.274   0.294   0.319   0.378
 47 A'   17 A"   48 A'   18 A"   49 A'   50 A'   51 A'   52 A'                 
  0.379   0.396   0.407   0.423   0.443   0.447   0.469   0.520
 19 A"   20 A"   53 A'   54 A'   21 A"   55 A'   56 A'   57 A'                 
  0.522   0.598   0.630   0.707   0.771   0.774   0.824   0.831
 22 A"   58 A'   59 A'   60 A'   61 A'   23 A"   24 A"   62 A'                 
  0.860   0.862   0.886   0.898   1.011   1.133   1.213   1.235
 25 A"   63 A'   64 A'   65 A'   66 A'   67 A'   68 A'   26 A"                 
  1.262   1.279   1.323   1.348   1.371   1.397   1.437   1.604
 27 A"   69 A'   28 A"   70 A'   71 A'   29 A"   72 A'   73 A'                 
  1.692   1.824   1.973   2.000   2.209   2.232   2.276   2.351
 74 A'   75 A'   30 A"   76 A'   31 A"   77 A'   78 A'   32 A"                 
  2.400   2.467   2.709   2.722   2.891   3.194   3.631   3.696
 79 A'   80 A'   81 A'   33 A"   82 A'   83 A'   84 A'   34 A"                 
  3.753   3.770   3.901   3.932   3.956   3.961   3.989   4.074
 35 A"   85 A'   86 A'   36 A"   87 A'   37 A"   38 A"   88 A'                 
  4.196   4.325   4.381   4.969   5.974   6.007   6.048   6.257
 89 A'   90 A'   91 A'   92 A'   39 A"   93 A'   94 A'   40 A"                 
  6.330   6.568   9.696  23.646  25.769  25.875  26.267  27.815
 95 A'   96 A'   97 A'   98 A'   41 A"   99 A'  100 A'  101 A'                 
 28.313  28.339  28.354  28.503  28.510  28.525  28.569  28.657
 42 A"  102 A'  103 A'   43 A"  104 A'   44 A"  105 A'  106 A'                 
 35.416  66.750 127.856 127.876 127.902 151.613 215.6771901.775
107 A'  108 A'   45 A"  109 A'  110 A'  111 A'  112 A'  113 A'                 
 --------------------------------------------------------------

          Ground-State Mulliken Net Atomic Charges

     Atom                 Charge (a.u.)
  ----------------------------------------
      1 C                    -0.552494
      2 N                     0.087149
      3 F                    -0.042994
      4 I                     0.217981
      5 Cl                    0.290358
  ----------------------------------------
  Sum of atomic charges =     0.000000

 -----------------------------------------------------------------
                    Cartesian Multipole Moments
 -----------------------------------------------------------------
    Charge (ESU x 10^10)
                -0.0000
    Dipole Moment (Debye)
         X      -1.8035      Y      -1.3606      Z       0.0000
       Tot       2.2592
    Quadrupole Moments (Debye-Ang)
        XX     -56.4287     XY      -3.0104     YY     -59.2643
        XZ       0.0000     YZ       0.0000     ZZ     -56.8790
    Octopole Moments (Debye-Ang^2)
       XXX     -61.4862    XXY      -6.2303    XYY     -13.3551
       YYY      -3.4610    XXZ       0.0000    XYZ       0.0000
       YYZ      -0.0000    XZZ     -12.2834    YZZ       2.1444
       ZZZ       0.0000
    Hexadecapole Moments (Debye-Ang^3)
      XXXX    -848.3618   XXXY      -5.1453   XXYY    -192.3285
      XYYY      -0.2456   YYYY    -306.0785   XXXZ      -0.0000
      XXYZ       0.0000   XYYZ      -0.0000   YYYZ       0.0000
      XXZZ    -154.8831   XYZZ       6.4317   YYZZ     -63.0289
      XZZZ      -0.0000   YZZZ       0.0000   ZZZZ     -68.5482
 -----------------------------------------------------------------
 Calculating analytic gradient of the SCF energy
 Gradient of SCF Energy
            1           2           3           4           5
    1  -0.0020390   0.0157858  -0.0265448   0.0065137   0.0062844
    2   0.0147617  -0.0032074  -0.0066788  -0.0002711  -0.0046044
    3  -0.0000000   0.0000000  -0.0000000   0.0000000   0.0000000
 Max gradient component =       2.654E-02
 RMS gradient           =       9.430E-03
 Gradient time:  CPU 6.39 s  wall 1.70 s
 Geometry Optimization Parameters
   NAtoms,    NIC,     NZ,  NCons,   NDum,   NFix, NCnnct, MaxDiis
        5      20       5       0       0       0       0       0

 Cartesian Hessian Update
 Hessian Updated using BFGS Update


** GEOMETRY OPTIMIZATION IN DELOCALIZED INTERNAL COORDINATES **
   Searching for a Minimum

   Optimization Cycle:   2

                       Coordinates (Angstroms)
     ATOM                X               Y               Z
      1  C         0.8463831705    0.1387613775    0.0000000000
      2  N         1.3761228107    1.2887524005    0.0000000000
      3  F         2.7359927828    1.1684714221    0.0000000000
      4  I        -1.2303894457    0.0570141858    0.0000000000
      5  Cl        1.7573621792   -1.3601458900    0.0000000000
   Point Group: cs    Number of degrees of freedom:     7


   Energy is  -7572.401910413

 Hessian Updated using BFGS Update

  6 Hessian modes will be used to form the next step
  Hessian Eigenvalues:
     0.113426    0.218262    0.279843    0.341007    0.529651    0.767495

 Minimum Search - Taking Simple RFO Step
 Searching for Lamda that Minimizes Along All modes
 Value Taken    Lamda =  -0.00294442
 Step Taken.  Stepsize is  0.082675

                             Maximum     Tolerance    Cnvgd?
         Gradient           0.024130      0.000300      NO
         Displacement       0.057228      0.001200      NO
         Energy change     -0.006377      0.000001      NO


 New Cartesian Coordinates Obtained by Inverse Iteration

 Displacement from previous Coordinates is:  0.161608
 ----------------------------------------------------------------
             Standard Nuclear Orientation (Angstroms)
    I     Atom           X                Y                Z
 ----------------------------------------------------------------
    1      C       0.8555214961     0.1175516401     0.0000000000
    2      N       1.3773326401     1.2753263040     0.0000000000
    3      F       2.7634293885     1.2307898474     0.0000000000
    4      I      -1.2367896515     0.0598009126     0.0000000000
    5      Cl      1.7259776243    -1.3906152083     0.0000000000
 ----------------------------------------------------------------
 Molecular Point Group                 Cs    NOp =  2
 Largest Abelian Subgroup              Cs    NOp =  2
 Nuclear Repulsion Energy =   491.2060311274 hartrees
 There are       46 alpha and       46 beta electrons
 Applying Cartesian multipole field
    Component          Value
    ---------          -----
     (2,0,0)        1.00000E-11
     (0,2,0)        2.00000E-11
     (0,0,2)       -3.00000E-11
 Nucleus-field energy     =     0.0000000119 hartrees
 Requested basis set is 6-311++G(d,p)
 There are 55 shells and 158 basis functions
 A cutoff of  1.0D-11 yielded   1272 shell pairs
 There are     11172 function pairs (     12501 Cartesian)
 Smallest overlap matrix eigenvalue = 4.79E-04
 Guess MOs from SCF MO coefficient file

 -----------------------------------------------------------------------
  General SCF calculation program by
  Eric Jon Sundstrom, Paul Horn, Yuezhi Mao, Dmitri Zuev, Alec White,
  David Stuck, Shaama M.S., Shane Yost, Joonho Lee, David Small,
  Daniel Levine, Susi Lehtola, Hugh Burton, Evgeny Epifanovsky
 -----------------------------------------------------------------------
 Exchange:     0.2000 Hartree-Fock + 0.0800 Slater + 0.7200 B88
 Correlation:  0.1900 VWN1RPA + 0.8100 LYP
 Using SG-1 standard quadrature grid
 using 4 threads for integral computing
 -------------------------------------------------------
 OpenMP Integral computing Module                
 Release: version 2.0, May 2017, Q-Chem Inc. Pleasanton 
 -------------------------------------------------------
 -------------------------------------------------------
 OpenMP BLAS3 based DFT computing Module                
 Release: version 1.0, May 2013, Q-Chem Inc. Pittsburgh 
 -------------------------------------------------------
 A restricted SCF calculation will be
 performed using DIIS
 SCF converges when DIIS error is below 1.0e-08
 ---------------------------------------
  Cycle       Energy         DIIS error
 ---------------------------------------
    1   -7572.4013889944      6.76e-04  
    2   -7572.4034159519      1.67e-04  
    3   -7572.4033347407      2.52e-04  
    4   -7572.4034816536      5.09e-05  
    5   -7572.4034878220      2.43e-05  
    6   -7572.4034892914      4.56e-06  
    7   -7572.4034893259      1.68e-06  
    8   -7572.4034893323      7.92e-07  
    9   -7572.4034893337      1.07e-07  
   10   -7572.4034893338      2.34e-08  
   11   -7572.4034893338      9.93e-09  Convergence criterion met
 ---------------------------------------
 SCF time:   CPU 18.85s  wall 6.00s 
 SCF   energy in the final basis set =    -7572.4034893338
 Total energy in the final basis set =    -7572.4034893338

 --------------------------------------------------------------
             Orbital Energies (a.u.) and Symmetries
 --------------------------------------------------------------

 Alpha MOs, Restricted
 -- Occupied --                  
******* -176.34 -165.75 -165.74 -165.74 -101.61  -35.84  -31.33
  1 A'    2 A'    3 A'    1 A"    4 A'    5 A'    6 A'    7 A'                 
-31.326 -31.326 -24.725 -22.983 -22.982 -22.981 -22.977 -22.977
  2 A"    8 A'    9 A'   10 A'    3 A"   11 A'    4 A"   12 A'                 
-14.436 -10.339  -9.519  -7.284  -7.274  -7.273  -6.388  -4.802
 13 A'   14 A'   15 A'   16 A'    5 A"   17 A'   18 A'   19 A'                 
 -4.785  -4.785  -2.068  -2.063  -2.062  -2.048  -2.048  -1.263
  6 A"   20 A'   21 A'    7 A"   22 A'    8 A"   23 A'   24 A'                 
 -0.970  -0.880  -0.718  -0.612  -0.553  -0.509  -0.506  -0.428
 25 A'   26 A'   27 A'   28 A'   29 A'   30 A'    9 A"   31 A'                 
 -0.416  -0.362  -0.347  -0.341  -0.302  -0.296
 10 A"   32 A'   33 A'   11 A"   34 A'   12 A"                                 
 -- Virtual --                   
 -0.092  -0.066  -0.044   0.012   0.043   0.053   0.058   0.070
 35 A'   13 A"   36 A'   37 A'   38 A'   39 A'   14 A"   40 A'                 
  0.091   0.094   0.104   0.141   0.156   0.160   0.172   0.195
 41 A'   15 A"   42 A'   43 A'   16 A"   44 A'   45 A'   46 A'                 
  0.225   0.234   0.246   0.256   0.274   0.293   0.314   0.377
 47 A'   17 A"   48 A'   18 A"   49 A'   50 A'   51 A'   52 A'                 
  0.378   0.395   0.404   0.421   0.442   0.446   0.472   0.519
 19 A"   20 A"   53 A'   54 A'   21 A"   55 A'   56 A'   57 A'                 
  0.521   0.593   0.624   0.703   0.772   0.774   0.819   0.827
 22 A"   58 A'   59 A'   60 A'   23 A"   61 A'   24 A"   62 A'                 
  0.858   0.867   0.886   0.900   1.007   1.138   1.212   1.233
 25 A"   63 A'   64 A'   65 A'   66 A'   67 A'   68 A'   26 A"                 
  1.264   1.285   1.325   1.350   1.369   1.397   1.435   1.601
 27 A"   69 A'   28 A"   70 A'   71 A'   29 A"   72 A'   73 A'                 
  1.690   1.825   1.977   1.988   2.205   2.231   2.268   2.351
 74 A'   75 A'   30 A"   76 A'   31 A"   77 A'   78 A'   32 A"                 
  2.403   2.470   2.700   2.720   2.885   3.203   3.625   3.706
 79 A'   80 A'   81 A'   33 A"   82 A'   83 A'   84 A'   34 A"                 
  3.757   3.771   3.898   3.929   3.943   3.956   3.985   4.073
 35 A"   85 A'   86 A'   36 A"   37 A"   87 A'   38 A"   88 A'                 
  4.194   4.302   4.375   4.937   5.973   6.006   6.041   6.260
 89 A'   90 A'   91 A'   92 A'   39 A"   93 A'   94 A'   40 A"                 
  6.323   6.529   9.697  23.633  25.767  25.872  26.267  27.812
 95 A'   96 A'   97 A'   98 A'   41 A"   99 A'  100 A'  101 A'                 
 28.313  28.338  28.351  28.503  28.511  28.524  28.568  28.653
 42 A"  102 A'  103 A'   43 A"  104 A'   44 A"  105 A'  106 A'                 
 35.409  66.753 127.855 127.875 127.899 151.610 215.6781901.772
107 A'  108 A'   45 A"  109 A'  110 A'  111 A'  112 A'  113 A'                 

 Beta MOs, Restricted
 -- Occupied --                  
******* -176.34 -165.75 -165.74 -165.74 -101.61  -35.84  -31.33
  1 A'    2 A'    3 A'    1 A"    4 A'    5 A'    6 A'    7 A'                 
-31.326 -31.326 -24.725 -22.983 -22.982 -22.981 -22.977 -22.977
  2 A"    8 A'    9 A'   10 A'    3 A"   11 A'    4 A"   12 A'                 
-14.436 -10.339  -9.519  -7.284  -7.274  -7.273  -6.388  -4.802
 13 A'   14 A'   15 A'   16 A'    5 A"   17 A'   18 A'   19 A'                 
 -4.785  -4.785  -2.068  -2.063  -2.062  -2.048  -2.048  -1.263
  6 A"   20 A'   21 A'    7 A"   22 A'    8 A"   23 A'   24 A'                 
 -0.970  -0.880  -0.718  -0.612  -0.553  -0.509  -0.506  -0.428
 25 A'   26 A'   27 A'   28 A'   29 A'   30 A'    9 A"   31 A'                 
 -0.416  -0.362  -0.347  -0.341  -0.302  -0.296
 10 A"   32 A'   33 A'   11 A"   34 A'   12 A"                                 
 -- Virtual --                   
 -0.092  -0.066  -0.044   0.012   0.043   0.053   0.058   0.070
 35 A'   13 A"   36 A'   37 A'   38 A'   39 A'   14 A"   40 A'                 
  0.091   0.094   0.104   0.141   0.156   0.160   0.172   0.195
 41 A'   15 A"   42 A'   43 A'   16 A"   44 A'   45 A'   46 A'                 
  0.225   0.234   0.246   0.256   0.274   0.293   0.314   0.377
 47 A'   17 A"   48 A'   18 A"   49 A'   50 A'   51 A'   52 A'                 
  0.378   0.395   0.404   0.421   0.442   0.446   0.472   0.519
 19 A"   20 A"   53 A'   54 A'   21 A"   55 A'   56 A'   57 A'                 
  0.521   0.593   0.624   0.703   0.772   0.774   0.819   0.827
 22 A"   58 A'   59 A'   60 A'   23 A"   61 A'   24 A"   62 A'                 
  0.858   0.867   0.886   0.900   1.007   1.138   1.212   1.233
 25 A"   63 A'   64 A'   65 A'   66 A'   67 A'   68 A'   26 A"                 
  1.264   1.285   1.325   1.350   1.369   1.397   1.435   1.601
 27 A"   69 A'   28 A"   70 A'   71 A'   29 A"   72 A'   73 A'                 
  1.690   1.825   1.977   1.988   2.205   2.231   2.268   2.351
 74 A'   75 A'   30 A"   76 A'   31 A"   77 A'   78 A'   32 A"                 
  2.403   2.470   2.700   2.720   2.885   3.203   3.625   3.706
 79 A'   80 A'   81 A'   33 A"   82 A'   83 A'   84 A'   34 A"                 
  3.757   3.771   3.898   3.929   3.943   3.956   3.985   4.073
 35 A"   85 A'   86 A'   36 A"   37 A"   87 A'   38 A"   88 A'                 
  4.194   4.302   4.375   4.937   5.973   6.006   6.041   6.260
 89 A'   90 A'   91 A'   92 A'   39 A"   93 A'   94 A'   40 A"                 
  6.323   6.529   9.697  23.633  25.767  25.872  26.267  27.812
 95 A'   96 A'   97 A'   98 A'   41 A"   99 A'  100 A'  101 A'                 
 28.313  28.338  28.351  28.503  28.511  28.524  28.568  28.653
 42 A"  102 A'  103 A'   43 A"  104 A'   44 A"  105 A'  106 A'                 
 35.409  66.753 127.855 127.875 127.899 151.610 215.6781901.772
107 A'  108 A'   45 A"  109 A'  110 A'  111 A'  112 A'  113 A'                 
 --------------------------------------------------------------

          Ground-State Mulliken Net Atomic Charges

     Atom                 Charge (a.u.)
  ----------------------------------------
      1 C                    -0.560066
      2 N                     0.090315
      3 F                    -0.054085
      4 I                     0.215181
      5 Cl                    0.308655
  ----------------------------------------
  Sum of atomic charges =     0.000000

 -----------------------------------------------------------------
                    Cartesian Multipole Moments
 -----------------------------------------------------------------
    Charge (ESU x 10^10)
                 0.0000
    Dipole Moment (Debye)
         X      -1.8345      Y      -1.5161      Z      -0.0000
       Tot       2.3799
    Quadrupole Moments (Debye-Ang)
        XX     -56.6638     XY      -3.3531     YY     -59.2483
        XZ      -0.0000     YZ       0.0000     ZZ     -56.9066
    Octopole Moments (Debye-Ang^2)
       XXX     -61.5312    XXY      -6.6561    XYY     -13.1302
       YYY      -3.6440    XXZ      -0.0000    XYZ       0.0000
       YYZ      -0.0000    XZZ     -11.9000    YZZ       2.2094
       ZZZ       0.0000
    Hexadecapole Moments (Debye-Ang^3)
      XXXX    -851.5307   XXXY      -8.7408   XXYY    -194.9166
      XYYY      -3.5783   YYYY    -314.0750   XXXZ       0.0000
      XXYZ       0.0000   XYYZ      -0.0000   YYYZ       0.0000
      XXZZ    -154.9702   XYZZ       5.5900   YYZZ     -64.5851
      XZZZ       0.0000   YZZZ       0.0000   ZZZZ     -68.6036
 -----------------------------------------------------------------
 Calculating analytic gradient of the SCF energy
 Gradient of SCF Energy
            1           2           3           4           5
    1  -0.0066081   0.0096522  -0.0083790   0.0038172   0.0015177
    2   0.0061430  -0.0036799   0.0021049  -0.0006803  -0.0038877
    3  -0.0000000   0.0000000   0.0000000   0.0000000  -0.0000000
 Max gradient component =       9.652E-03
 RMS gradient           =       4.436E-03
 Gradient time:  CPU 6.36 s  wall 1.69 s
 Geometry Optimization Parameters
   NAtoms,    NIC,     NZ,  NCons,   NDum,   NFix, NCnnct, MaxDiis
        5      20       5       0       0       0       0       0

 Cartesian Hessian Update
 Hessian Updated using BFGS Update


** GEOMETRY OPTIMIZATION IN DELOCALIZED INTERNAL COORDINATES **
   Searching for a Minimum

   Optimization Cycle:   3

                       Coordinates (Angstroms)
     ATOM                X               Y               Z
      1  C         0.8555214961    0.1175516401    0.0000000000
      2  N         1.3773326401    1.2753263040    0.0000000000
      3  F         2.7634293885    1.2307898474    0.0000000000
      4  I        -1.2367896515    0.0598009126    0.0000000000
      5  Cl        1.7259776243   -1.3906152083    0.0000000000
   Point Group: cs    Number of degrees of freedom:     7


   Energy is  -7572.403489334

 Hessian Updated using BFGS Update

  7 Hessian modes will be used to form the next step
  Hessian Eigenvalues:
     0.104439    0.200197    0.249947    0.273163    0.410250    0.484322
     0.761876

 Minimum Search - Taking Simple RFO Step
 Searching for Lamda that Minimizes Along All modes
 Value Taken    Lamda =  -0.00055627
 Step Taken.  Stepsize is  0.058058

                             Maximum     Tolerance    Cnvgd?
         Gradient           0.008010      0.000300      NO
         Displacement       0.052634      0.001200      NO
         Energy change     -0.001579      0.000001      NO


 New Cartesian Coordinates Obtained by Inverse Iteration

 Displacement from previous Coordinates is:  0.046767
 ----------------------------------------------------------------
             Standard Nuclear Orientation (Angstroms)
    I     Atom           X                Y                Z
 ----------------------------------------------------------------
    1      C       0.8612850803     0.1142134837     0.0000000000
    2      N       1.3733844061     1.2771505812     0.0000000000
    3      F       2.7733881242     1.2240988824     0.0000000000
    4      I      -1.2535985666     0.0582600494     0.0000000000
    5      Cl      1.7310124533    -1.3808695009     0.0000000000
 ----------------------------------------------------------------
 Molecular Point Group                 Cs    NOp =  2
 Largest Abelian Subgroup              Cs    NOp =  2
 Nuclear Repulsion Energy =   489.1903504474 hartrees
 There are       46 alpha and       46 beta electrons
 Applying Cartesian multipole field
    Component          Value
    ---------          -----
     (2,0,0)        1.00000E-11
     (0,2,0)        2.00000E-11
     (0,0,2)       -3.00000E-11
 Nucleus-field energy     =     0.0000000120 hartrees
 Requested basis set is 6-311++G(d,p)
 There are 55 shells and 158 basis functions
 A cutoff of  1.0D-11 yielded   1268 shell pairs
 There are     11160 function pairs (     12487 Cartesian)
 Smallest overlap matrix eigenvalue = 4.69E-04
 Guess MOs from SCF MO coefficient file

 -----------------------------------------------------------------------
  General SCF calculation program by
  Eric Jon Sundstrom, Paul Horn, Yuezhi Mao, Dmitri Zuev, Alec White,
  David Stuck, Shaama M.S., Shane Yost, Joonho Lee, David Small,
  Daniel Levine, Susi Lehtola, Hugh Burton, Evgeny Epifanovsky
 -----------------------------------------------------------------------
 Exchange:     0.2000 Hartree-Fock + 0.0800 Slater + 0.7200 B88
 Correlation:  0.1900 VWN1RPA + 0.8100 LYP
 Using SG-1 standard quadrature grid
 using 4 threads for integral computing
 -------------------------------------------------------
 OpenMP Integral computing Module                
 Release: version 2.0, May 2017, Q-Chem Inc. Pleasanton 
 -------------------------------------------------------
 -------------------------------------------------------
 OpenMP BLAS3 based DFT computing Module                
 Release: version 1.0, May 2013, Q-Chem Inc. Pittsburgh 
 -------------------------------------------------------
 A restricted SCF calculation will be
 performed using DIIS
 SCF converges when DIIS error is below 1.0e-08
 ---------------------------------------
  Cycle       Energy         DIIS error
 ---------------------------------------
    1   -7572.4034740989      2.78e-04  
    2   -7572.4037812728      8.01e-05  
    3   -7572.4037443089      1.40e-04  
    4   -7572.4038022506      2.07e-05  
    5   -7572.4038032073      7.71e-06  
    6   -7572.4038033775      2.74e-06  
    7   -7572.4038033968      1.03e-06  
    8   -7572.4038033991      3.15e-07  
    9   -7572.4038033993      1.01e-07  
   10   -7572.4038033993      2.14e-08  
   11   -7572.4038033994      5.00e-09  Convergence criterion met
 ---------------------------------------
 SCF time:   CPU 18.81s  wall 5.00s 
 SCF   energy in the final basis set =    -7572.4038033994
 Total energy in the final basis set =    -7572.4038033994

 --------------------------------------------------------------
             Orbital Energies (a.u.) and Symmetries
 --------------------------------------------------------------

 Alpha MOs, Restricted
 -- Occupied --                  
******* -176.34 -165.75 -165.74 -165.74 -101.61  -35.84  -31.33
  1 A'    2 A'    3 A'    1 A"    4 A'    5 A'    6 A'    7 A'                 
-31.326 -31.326 -24.722 -22.983 -22.982 -22.981 -22.977 -22.977
  2 A"    8 A'    9 A'   10 A'    3 A"   11 A'    4 A"   12 A'                 
-14.437 -10.340  -9.521  -7.286  -7.276  -7.275  -6.388  -4.802
 13 A'   14 A'   15 A'   16 A'    5 A"   17 A'   18 A'   19 A'                 
 -4.785  -4.785  -2.068  -2.062  -2.062  -2.048  -2.047  -1.255
  6 A"   20 A'   21 A'    7 A"   22 A'    8 A"   23 A'   24 A'                 
 -0.971  -0.883  -0.715  -0.609  -0.555  -0.506  -0.502  -0.426
 25 A'   26 A'   27 A'   28 A'   29 A'   30 A'    9 A"   31 A'                 
 -0.417  -0.362  -0.349  -0.341  -0.302  -0.296
 10 A"   32 A'   33 A'   11 A"   34 A'   12 A"                                 
 -- Virtual --                   
 -0.097  -0.067  -0.045   0.011   0.042   0.052   0.058   0.069
 35 A'   13 A"   36 A'   37 A'   38 A'   39 A'   14 A"   40 A'                 
  0.091   0.094   0.104   0.141   0.157   0.160   0.171   0.195
 41 A'   15 A"   42 A'   43 A'   16 A"   44 A'   45 A'   46 A'                 
  0.222   0.233   0.246   0.256   0.274   0.292   0.314   0.377
 47 A'   17 A"   48 A'   18 A"   49 A'   50 A'   51 A'   52 A'                 
  0.377   0.394   0.403   0.421   0.440   0.444   0.472   0.516
 19 A"   20 A"   53 A'   54 A'   21 A"   55 A'   56 A'   57 A'                 
  0.522   0.594   0.617   0.698   0.771   0.776   0.817   0.826
 22 A"   58 A'   59 A'   60 A'   23 A"   61 A'   24 A"   62 A'                 
  0.855   0.866   0.886   0.903   1.007   1.138   1.211   1.231
 25 A"   63 A'   64 A'   65 A'   66 A'   67 A'   68 A'   26 A"                 
  1.266   1.285   1.323   1.349   1.369   1.399   1.433   1.598
 27 A"   69 A'   28 A"   70 A'   71 A'   29 A"   72 A'   73 A'                 
  1.692   1.828   1.979   1.985   2.204   2.232   2.265   2.353
 74 A'   75 A'   30 A"   76 A'   31 A"   77 A'   78 A'   32 A"                 
  2.408   2.463   2.702   2.720   2.884   3.208   3.618   3.711
 79 A'   80 A'   81 A'   33 A"   82 A'   83 A'   84 A'   34 A"                 
  3.760   3.775   3.891   3.923   3.937   3.955   3.982   4.069
 35 A"   85 A'   86 A'   36 A"   37 A"   87 A'   38 A"   88 A'                 
  4.197   4.298   4.369   4.911   5.973   6.005   6.036   6.262
 89 A'   90 A'   91 A'   92 A'   39 A"   93 A'   94 A'   40 A"                 
  6.325   6.505   9.700  23.631  25.766  25.870  26.263  27.807
 95 A'   96 A'   97 A'   98 A'   41 A"   99 A'  100 A'  101 A'                 
 28.312  28.337  28.348  28.503  28.510  28.523  28.566  28.652
 42 A"  102 A'  103 A'   43 A"  104 A'   44 A"  105 A'  106 A'                 
 35.407  66.755 127.855 127.874 127.897 151.606 215.6811901.768
107 A'  108 A'   45 A"  109 A'  110 A'  111 A'  112 A'  113 A'                 

 Beta MOs, Restricted
 -- Occupied --                  
******* -176.34 -165.75 -165.74 -165.74 -101.61  -35.84  -31.33
  1 A'    2 A'    3 A'    1 A"    4 A'    5 A'    6 A'    7 A'                 
-31.326 -31.326 -24.722 -22.983 -22.982 -22.981 -22.977 -22.977
  2 A"    8 A'    9 A'   10 A'    3 A"   11 A'    4 A"   12 A'                 
-14.437 -10.340  -9.521  -7.286  -7.276  -7.275  -6.388  -4.802
 13 A'   14 A'   15 A'   16 A'    5 A"   17 A'   18 A'   19 A'                 
 -4.785  -4.785  -2.068  -2.062  -2.062  -2.048  -2.047  -1.255
  6 A"   20 A'   21 A'    7 A"   22 A'    8 A"   23 A'   24 A'                 
 -0.971  -0.883  -0.715  -0.609  -0.555  -0.506  -0.502  -0.426
 25 A'   26 A'   27 A'   28 A'   29 A'   30 A'    9 A"   31 A'                 
 -0.417  -0.362  -0.349  -0.341  -0.302  -0.296
 10 A"   32 A'   33 A'   11 A"   34 A'   12 A"                                 
 -- Virtual --                   
 -0.097  -0.067  -0.045   0.011   0.042   0.052   0.058   0.069
 35 A'   13 A"   36 A'   37 A'   38 A'   39 A'   14 A"   40 A'                 
  0.091   0.094   0.104   0.141   0.157   0.160   0.171   0.195
 41 A'   15 A"   42 A'   43 A'   16 A"   44 A'   45 A'   46 A'                 
  0.222   0.233   0.246   0.256   0.274   0.292   0.314   0.377
 47 A'   17 A"   48 A'   18 A"   49 A'   50 A'   51 A'   52 A'                 
  0.377   0.394   0.403   0.421   0.440   0.444   0.472   0.516
 19 A"   20 A"   53 A'   54 A'   21 A"   55 A'   56 A'   57 A'                 
  0.522   0.594   0.617   0.698   0.771   0.776   0.817   0.826
 22 A"   58 A'   59 A'   60 A'   23 A"   61 A'   24 A"   62 A'                 
  0.855   0.866   0.886   0.903   1.007   1.138   1.211   1.231
 25 A"   63 A'   64 A'   65 A'   66 A'   67 A'   68 A'   26 A"                 
  1.266   1.285   1.323   1.349   1.369   1.399   1.433   1.598
 27 A"   69 A'   28 A"   70 A'   71 A'   29 A"   72 A'   73 A'                 
  1.692   1.828   1.979   1.985   2.204   2.232   2.265   2.353
 74 A'   75 A'   30 A"   76 A'   31 A"   77 A'   78 A'   32 A"                 
  2.408   2.463   2.702   2.720   2.884   3.208   3.618   3.711
 79 A'   80 A'   81 A'   33 A"   82 A'   83 A'   84 A'   34 A"                 
  3.760   3.775   3.891   3.923   3.937   3.955   3.982   4.069
 35 A"   85 A'   86 A'   36 A"   37 A"   87 A'   38 A"   88 A'                 
  4.197   4.298   4.369   4.911   5.973   6.005   6.036   6.262
 89 A'   90 A'   91 A'   92 A'   39 A"   93 A'   94 A'   40 A"                 
  6.325   6.505   9.700  23.631  25.766  25.870  26.263  27.807
 95 A'   96 A'   97 A'   98 A'   41 A"   99 A'  100 A'  101 A'                 
 28.312  28.337  28.348  28.503  28.510  28.523  28.566  28.652
 42 A"  102 A'  103 A'   43 A"  104 A'   44 A"  105 A'  106 A'                 
 35.407  66.755 127.855 127.874 127.897 151.606 215.6811901.768
107 A'  108 A'   45 A"  109 A'  110 A'  111 A'  112 A'  113 A'                 
 --------------------------------------------------------------

          Ground-State Mulliken Net Atomic Charges

     Atom                 Charge (a.u.)
  ----------------------------------------
      1 C                    -0.557929
      2 N                     0.092850
      3 F                    -0.062862
      4 I                     0.207986
      5 Cl                    0.319955
  ----------------------------------------
  Sum of atomic charges =     0.000000

 -----------------------------------------------------------------
                    Cartesian Multipole Moments
 -----------------------------------------------------------------
    Charge (ESU x 10^10)
                 0.0000
    Dipole Moment (Debye)
         X      -1.8460      Y      -1.6080      Z       0.0000
       Tot       2.4481
    Quadrupole Moments (Debye-Ang)
        XX     -56.7653     XY      -3.5926     YY     -59.2281
        XZ       0.0000     YZ       0.0000     ZZ     -56.9365
    Octopole Moments (Debye-Ang^2)
       XXX     -61.1450    XXY      -7.3639    XYY     -12.7593
       YYY      -4.0337    XXZ       0.0000    XYZ       0.0000
       YYZ      -0.0000    XZZ     -11.5032    YZZ       2.0713
       ZZZ       0.0000
    Hexadecapole Moments (Debye-Ang^3)
      XXXX    -862.3273   XXXY     -11.0267   XXYY    -196.4025
      XYYY      -4.5541   YYYY    -311.6398   XXXZ       0.0000
      XXYZ       0.0000   XYYZ      -0.0000   YYYZ       0.0000
      XXZZ    -156.7498   XYZZ       5.2922   YYZZ     -64.1686
      XZZZ       0.0000   YZZZ      -0.0000   ZZZZ     -68.6863
 -----------------------------------------------------------------
 Calculating analytic gradient of the SCF energy
 Gradient of SCF Energy
            1           2           3           4           5
    1  -0.0009348   0.0037431  -0.0022151  -0.0013486   0.0007553
    2   0.0023843  -0.0016921   0.0009607  -0.0006881  -0.0009648
    3  -0.0000000   0.0000000   0.0000000  -0.0000000   0.0000000
 Max gradient component =       3.743E-03
 RMS gradient           =       1.484E-03
 Gradient time:  CPU 6.36 s  wall 1.69 s
 Geometry Optimization Parameters
   NAtoms,    NIC,     NZ,  NCons,   NDum,   NFix, NCnnct, MaxDiis
        5      20       5       0       0       0       0       0

 Cartesian Hessian Update
 Hessian Updated using BFGS Update


** GEOMETRY OPTIMIZATION IN DELOCALIZED INTERNAL COORDINATES **
   Searching for a Minimum

   Optimization Cycle:   4

                       Coordinates (Angstroms)
     ATOM                X               Y               Z
      1  C         0.8612850803    0.1142134837    0.0000000000
      2  N         1.3733844061    1.2771505812    0.0000000000
      3  F         2.7733881242    1.2240988824    0.0000000000
      4  I        -1.2535985666    0.0582600494    0.0000000000
      5  Cl        1.7310124533   -1.3808695009    0.0000000000
   Point Group: cs    Number of degrees of freedom:     7


   Energy is  -7572.403803399

 Hessian Updated using BFGS Update

  7 Hessian modes will be used to form the next step
  Hessian Eigenvalues:
     0.117163    0.166741    0.247694    0.277551    0.373236    0.486848
     0.762860

 Minimum Search - Taking Simple RFO Step
 Searching for Lamda that Minimizes Along All modes
 Value Taken    Lamda =  -0.00008680
 Step Taken.  Stepsize is  0.022692

                             Maximum     Tolerance    Cnvgd?
         Gradient           0.003102      0.000300      NO
         Displacement       0.015805      0.001200      NO
         Energy change     -0.000314      0.000001      NO


 New Cartesian Coordinates Obtained by Inverse Iteration

 Displacement from previous Coordinates is:  0.018013
 ----------------------------------------------------------------
             Standard Nuclear Orientation (Angstroms)
    I     Atom           X                Y                Z
 ----------------------------------------------------------------
    1      C       0.8633298505     0.1108302877     0.0000000000
    2      N       1.3671356575     1.2777913359     0.0000000000
    3      F       2.7734468545     1.2231528193     0.0000000000
    4      I      -1.2485004340     0.0608699648     0.0000000000
    5      Cl      1.7300595690    -1.3797909119     0.0000000000
 ----------------------------------------------------------------
 Molecular Point Group                 Cs    NOp =  2
 Largest Abelian Subgroup              Cs    NOp =  2
 Nuclear Repulsion Energy =   489.8643499753 hartrees
 There are       46 alpha and       46 beta electrons
 Applying Cartesian multipole field
    Component          Value
    ---------          -----
     (2,0,0)        1.00000E-11
     (0,2,0)        2.00000E-11
     (0,0,2)       -3.00000E-11
 Nucleus-field energy     =     0.0000000120 hartrees
 Requested basis set is 6-311++G(d,p)
 There are 55 shells and 158 basis functions
 A cutoff of  1.0D-11 yielded   1269 shell pairs
 There are     11165 function pairs (     12493 Cartesian)
 Smallest overlap matrix eigenvalue = 4.64E-04
 Guess MOs from SCF MO coefficient file

 -----------------------------------------------------------------------
  General SCF calculation program by
  Eric Jon Sundstrom, Paul Horn, Yuezhi Mao, Dmitri Zuev, Alec White,
  David Stuck, Shaama M.S., Shane Yost, Joonho Lee, David Small,
  Daniel Levine, Susi Lehtola, Hugh Burton, Evgeny Epifanovsky
 -----------------------------------------------------------------------
 Exchange:     0.2000 Hartree-Fock + 0.0800 Slater + 0.7200 B88
 Correlation:  0.1900 VWN1RPA + 0.8100 LYP
 Using SG-1 standard quadrature grid
 using 4 threads for integral computing
 -------------------------------------------------------
 OpenMP Integral computing Module                
 Release: version 2.0, May 2017, Q-Chem Inc. Pleasanton 
 -------------------------------------------------------
 -------------------------------------------------------
 OpenMP BLAS3 based DFT computing Module                
 Release: version 1.0, May 2013, Q-Chem Inc. Pittsburgh 
 -------------------------------------------------------
 A restricted SCF calculation will be
 performed using DIIS
 SCF converges when DIIS error is below 1.0e-08
 ---------------------------------------
  Cycle       Energy         DIIS error
 ---------------------------------------
    1   -7572.4037789935      1.27e-04  
    2   -7572.4038402357      4.47e-05  
    3   -7572.4038317450      7.15e-05  
    4   -7572.4038460430      6.91e-06  
    5   -7572.4038461383      4.72e-06  
    6   -7572.4038462000      1.09e-06  
    7   -7572.4038462022      5.08e-07  
    8   -7572.4038462027      1.31e-07  
    9   -7572.4038462028      2.01e-08  
   10   -7572.4038462028      8.89e-09  Convergence criterion met
 ---------------------------------------
 SCF time:   CPU 17.11s  wall 5.00s 
 SCF   energy in the final basis set =    -7572.4038462028
 Total energy in the final basis set =    -7572.4038462028

 --------------------------------------------------------------
             Orbital Energies (a.u.) and Symmetries
 --------------------------------------------------------------

 Alpha MOs, Restricted
 -- Occupied --                  
******* -176.34 -165.75 -165.74 -165.74 -101.61  -35.84  -31.33
  1 A'    2 A'    3 A'    1 A"    4 A'    5 A'    6 A'    7 A'                 
-31.326 -31.326 -24.720 -22.983 -22.981 -22.981 -22.976 -22.976
  2 A"    8 A'    9 A'   10 A'    3 A"   11 A'    4 A"   12 A'                 
-14.437 -10.340  -9.522  -7.288  -7.277  -7.276  -6.388  -4.802
 13 A'   14 A'   15 A'   16 A'    5 A"   17 A'   18 A'   19 A'                 
 -4.785  -4.785  -2.068  -2.062  -2.062  -2.047  -2.047  -1.251
  6 A"   20 A'   21 A'    7 A"   22 A'    8 A"   23 A'   24 A'                 
 -0.972  -0.884  -0.715  -0.607  -0.555  -0.505  -0.501  -0.426
 25 A'   26 A'   27 A'   28 A'   29 A'   30 A'    9 A"   31 A'                 
 -0.417  -0.363  -0.350  -0.342  -0.302  -0.296
 10 A"   32 A'   33 A'   11 A"   34 A'   12 A"                                 
 -- Virtual --                   
 -0.096  -0.067  -0.045   0.011   0.042   0.052   0.057   0.068
 35 A'   13 A"   36 A'   37 A'   38 A'   39 A'   14 A"   40 A'                 
  0.091   0.094   0.104   0.141   0.157   0.160   0.171   0.195
 41 A'   15 A"   42 A'   43 A'   16 A"   44 A'   45 A'   46 A'                 
  0.223   0.233   0.246   0.256   0.274   0.292   0.314   0.376
 47 A'   17 A"   48 A'   18 A"   49 A'   50 A'   51 A'   52 A'                 
  0.377   0.395   0.403   0.421   0.440   0.444   0.472   0.516
 19 A"   20 A"   53 A'   54 A'   21 A"   55 A'   56 A'   57 A'                 
  0.522   0.594   0.617   0.697   0.770   0.776   0.816   0.825
 22 A"   58 A'   59 A'   60 A'   23 A"   61 A'   24 A"   62 A'                 
  0.855   0.867   0.885   0.904   1.007   1.139   1.212   1.231
 25 A"   63 A'   64 A'   65 A'   66 A'   67 A'   68 A'   26 A"                 
  1.266   1.287   1.323   1.349   1.370   1.401   1.434   1.599
 27 A"   69 A'   28 A"   70 A'   71 A'   29 A"   72 A'   73 A'                 
  1.691   1.829   1.980   1.984   2.203   2.233   2.265   2.354
 74 A'   75 A'   30 A"   76 A'   31 A"   77 A'   78 A'   32 A"                 
  2.411   2.460   2.704   2.720   2.883   3.210   3.616   3.714
 79 A'   80 A'   81 A'   33 A"   82 A'   83 A'   84 A'   34 A"                 
  3.762   3.777   3.889   3.919   3.936   3.956   3.982   4.070
 35 A"   85 A'   86 A'   36 A"   37 A"   87 A'   38 A"   88 A'                 
  4.198   4.299   4.370   4.899   5.973   6.005   6.037   6.263
 89 A'   90 A'   91 A'   92 A'   39 A"   93 A'   94 A'   40 A"                 
  6.327   6.496   9.701  23.630  25.765  25.870  26.264  27.808
 95 A'   96 A'   97 A'   98 A'   41 A"   99 A'  100 A'  101 A'                 
 28.312  28.338  28.348  28.503  28.511  28.523  28.567  28.652
 42 A"  102 A'  103 A'   43 A"  104 A'   44 A"  105 A'  106 A'                 
 35.407  66.757 127.855 127.875 127.897 151.607 215.6831901.769
107 A'  108 A'   45 A"  109 A'  110 A'  111 A'  112 A'  113 A'                 

 Beta MOs, Restricted
 -- Occupied --                  
******* -176.34 -165.75 -165.74 -165.74 -101.61  -35.84  -31.33
  1 A'    2 A'    3 A'    1 A"    4 A'    5 A'    6 A'    7 A'                 
-31.326 -31.326 -24.720 -22.983 -22.981 -22.981 -22.976 -22.976
  2 A"    8 A'    9 A'   10 A'    3 A"   11 A'    4 A"   12 A'                 
-14.437 -10.340  -9.522  -7.288  -7.277  -7.276  -6.388  -4.802
 13 A'   14 A'   15 A'   16 A'    5 A"   17 A'   18 A'   19 A'                 
 -4.785  -4.785  -2.068  -2.062  -2.062  -2.047  -2.047  -1.251
  6 A"   20 A'   21 A'    7 A"   22 A'    8 A"   23 A'   24 A'                 
 -0.972  -0.884  -0.715  -0.607  -0.555  -0.505  -0.501  -0.426
 25 A'   26 A'   27 A'   28 A'   29 A'   30 A'    9 A"   31 A'                 
 -0.417  -0.363  -0.350  -0.342  -0.302  -0.296
 10 A"   32 A'   33 A'   11 A"   34 A'   12 A"                                 
 -- Virtual --                   
 -0.096  -0.067  -0.045   0.011   0.042   0.052   0.057   0.068
 35 A'   13 A"   36 A'   37 A'   38 A'   39 A'   14 A"   40 A'                 
  0.091   0.094   0.104   0.141   0.157   0.160   0.171   0.195
 41 A'   15 A"   42 A'   43 A'   16 A"   44 A'   45 A'   46 A'                 
  0.223   0.233   0.246   0.256   0.274   0.292   0.314   0.376
 47 A'   17 A"   48 A'   18 A"   49 A'   50 A'   51 A'   52 A'                 
  0.377   0.395   0.403   0.421   0.440   0.444   0.472   0.516
 19 A"   20 A"   53 A'   54 A'   21 A"   55 A'   56 A'   57 A'                 
  0.522   0.594   0.617   0.697   0.770   0.776   0.816   0.825
 22 A"   58 A'   59 A'   60 A'   23 A"   61 A'   24 A"   62 A'                 
  0.855   0.867   0.885   0.904   1.007   1.139   1.212   1.231
 25 A"   63 A'   64 A'   65 A'   66 A'   67 A'   68 A'   26 A"                 
  1.266   1.287   1.323   1.349   1.370   1.401   1.434   1.599
 27 A"   69 A'   28 A"   70 A'   71 A'   29 A"   72 A'   73 A'                 
  1.691   1.829   1.980   1.984   2.203   2.233   2.265   2.354
 74 A'   75 A'   30 A"   76 A'   31 A"   77 A'   78 A'   32 A"                 
  2.411   2.460   2.704   2.720   2.883   3.210   3.616   3.714
 79 A'   80 A'   81 A'   33 A"   82 A'   83 A'   84 A'   34 A"                 
  3.762   3.777   3.889   3.919   3.936   3.956   3.982   4.070
 35 A"   85 A'   86 A'   36 A"   37 A"   87 A'   38 A"   88 A'                 
  4.198   4.299   4.370   4.899   5.973   6.005   6.037   6.263
 89 A'   90 A'   91 A'   92 A'   39 A"   93 A'   94 A'   40 A"                 
  6.327   6.496   9.701  23.630  25.765  25.870  26.264  27.808
 95 A'   96 A'   97 A'   98 A'   41 A"   99 A'  100 A'  101 A'                 
 28.312  28.338  28.348  28.503  28.511  28.523  28.567  28.652
 42 A"  102 A'  103 A'   43 A"  104 A'   44 A"  105 A'  106 A'                 
 35.407  66.757 127.855 127.875 127.897 151.607 215.6831901.769
107 A'  108 A'   45 A"  109 A'  110 A'  111 A'  112 A'  113 A'                 
 --------------------------------------------------------------

          Ground-State Mulliken Net Atomic Charges

     Atom                 Charge (a.u.)
  ----------------------------------------
      1 C                    -0.559980
      2 N                     0.093020
      3 F                    -0.067483
      4 I                     0.207364
      5 Cl                    0.327079
  ----------------------------------------
  Sum of atomic charges =     0.000000

 -----------------------------------------------------------------
                    Cartesian Multipole Moments
 -----------------------------------------------------------------
    Charge (ESU x 10^10)
                 0.0000
    Dipole Moment (Debye)
         X      -1.8508      Y      -1.6496      Z       0.0000
       Tot       2.4793
    Quadrupole Moments (Debye-Ang)
        XX     -56.8769     XY      -3.7210     YY     -59.1946
        XZ       0.0000     YZ      -0.0000     ZZ     -56.9243
    Octopole Moments (Debye-Ang^2)
       XXX     -61.6741    XXY      -7.6822    XYY     -12.8704
       YYY      -4.3826    XXZ       0.0000    XYZ      -0.0000
       YYZ       0.0000    XZZ     -11.6062    YZZ       1.9630
       ZZZ       0.0000
    Hexadecapole Moments (Debye-Ang^3)
      XXXX    -860.9646   XXXY     -11.7084   XXYY    -196.0374
      XYYY      -4.5889   YYYY    -311.1943   XXXZ       0.0000
      XXYZ      -0.0000   XYYZ       0.0000   YYYZ      -0.0000
      XXZZ    -156.3128   XYZZ       5.2996   YYZZ     -64.1016
      XZZZ       0.0000   YZZZ      -0.0000   ZZZZ     -68.6471
 -----------------------------------------------------------------
 Calculating analytic gradient of the SCF energy
 Gradient of SCF Energy
            1           2           3           4           5
    1   0.0005136  -0.0001664  -0.0000856   0.0000419  -0.0003035
    2   0.0003283  -0.0005346   0.0002131  -0.0002151   0.0002082
    3  -0.0000000   0.0000000  -0.0000000   0.0000000  -0.0000000
 Max gradient component =       5.346E-04
 RMS gradient           =       2.478E-04
 Gradient time:  CPU 6.32 s  wall 1.69 s
 Geometry Optimization Parameters
   NAtoms,    NIC,     NZ,  NCons,   NDum,   NFix, NCnnct, MaxDiis
        5      20       5       0       0       0       0       0

 Cartesian Hessian Update
 Hessian Updated using BFGS Update


** GEOMETRY OPTIMIZATION IN DELOCALIZED INTERNAL COORDINATES **
   Searching for a Minimum

   Optimization Cycle:   5

                       Coordinates (Angstroms)
     ATOM                X               Y               Z
      1  C         0.8633298505    0.1108302877    0.0000000000
      2  N         1.3671356575    1.2777913359    0.0000000000
      3  F         2.7734468545    1.2231528193    0.0000000000
      4  I        -1.2485004340    0.0608699648    0.0000000000
      5  Cl        1.7300595690   -1.3797909119    0.0000000000
   Point Group: cs    Number of degrees of freedom:     7


   Energy is  -7572.403846203

 Hessian Updated using BFGS Update

  7 Hessian modes will be used to form the next step
  Hessian Eigenvalues:
     0.118614    0.171778    0.250649    0.276943    0.358499    0.486209
     0.765619

 Minimum Search - Taking Simple RFO Step
 Searching for Lamda that Minimizes Along All modes
 Value Taken    Lamda =  -0.00000224
 Step Taken.  Stepsize is  0.002713

                             Maximum     Tolerance    Cnvgd?
         Gradient           0.000521      0.000300      NO
         Displacement       0.001341      0.001200      NO
         Energy change     -0.000043      0.000001      NO


 New Cartesian Coordinates Obtained by Inverse Iteration

 Displacement from previous Coordinates is:  0.004355
 ----------------------------------------------------------------
             Standard Nuclear Orientation (Angstroms)
    I     Atom           X                Y                Z
 ----------------------------------------------------------------
    1      C       0.8627627062     0.1107185226     0.0000000000
    2      N       1.3668609858     1.2780216783     0.0000000000
    3      F       2.7731782790     1.2219988361     0.0000000000
    4      I      -1.2490114829     0.0614809709     0.0000000000
    5      Cl      1.7316810092    -1.3793665122     0.0000000000
 ----------------------------------------------------------------
 Molecular Point Group                 Cs    NOp =  2
 Largest Abelian Subgroup              Cs    NOp =  2
 Nuclear Repulsion Energy =   489.7872511066 hartrees
 There are       46 alpha and       46 beta electrons
 Applying Cartesian multipole field
    Component          Value
    ---------          -----
     (2,0,0)        1.00000E-11
     (0,2,0)        2.00000E-11
     (0,0,2)       -3.00000E-11
 Nucleus-field energy     =     0.0000000120 hartrees
 Requested basis set is 6-311++G(d,p)
 There are 55 shells and 158 basis functions
 A cutoff of  1.0D-11 yielded   1269 shell pairs
 There are     11165 function pairs (     12493 Cartesian)
 Smallest overlap matrix eigenvalue = 4.64E-04
 Guess MOs from SCF MO coefficient file

 -----------------------------------------------------------------------
  General SCF calculation program by
  Eric Jon Sundstrom, Paul Horn, Yuezhi Mao, Dmitri Zuev, Alec White,
  David Stuck, Shaama M.S., Shane Yost, Joonho Lee, David Small,
  Daniel Levine, Susi Lehtola, Hugh Burton, Evgeny Epifanovsky
 -----------------------------------------------------------------------
 Exchange:     0.2000 Hartree-Fock + 0.0800 Slater + 0.7200 B88
 Correlation:  0.1900 VWN1RPA + 0.8100 LYP
 Using SG-1 standard quadrature grid
 using 4 threads for integral computing
 -------------------------------------------------------
 OpenMP Integral computing Module                
 Release: version 2.0, May 2017, Q-Chem Inc. Pleasanton 
 -------------------------------------------------------
 -------------------------------------------------------
 OpenMP BLAS3 based DFT computing Module                
 Release: version 1.0, May 2013, Q-Chem Inc. Pittsburgh 
 -------------------------------------------------------
 A restricted SCF calculation will be
 performed using DIIS
 SCF converges when DIIS error is below 1.0e-08
 ---------------------------------------
  Cycle       Energy         DIIS error
 ---------------------------------------
    1   -7572.4038460382      1.67e-05  
    2   -7572.4038473601      6.88e-06  
    3   -7572.4038472014      1.07e-05  
    4   -7572.4038474932      1.01e-06  
    5   -7572.4038474952      6.08e-07  
    6   -7572.4038474960      2.13e-07  
    7   -7572.4038474962      3.62e-08  
    8   -7572.4038474962      1.65e-08  
    9   -7572.4038474961      3.61e-09  Convergence criterion met
 ---------------------------------------
 SCF time:   CPU 15.41s  wall 4.00s 
 SCF   energy in the final basis set =    -7572.4038474961
 Total energy in the final basis set =    -7572.4038474961

 --------------------------------------------------------------
             Orbital Energies (a.u.) and Symmetries
 --------------------------------------------------------------

 Alpha MOs, Restricted
 -- Occupied --                  
******* -176.34 -165.75 -165.74 -165.74 -101.61  -35.84  -31.33
  1 A'    2 A'    3 A'    1 A"    4 A'    5 A'    6 A'    7 A'                 
-31.326 -31.326 -24.720 -22.983 -22.981 -22.981 -22.976 -22.976
  2 A"    8 A'    9 A'   10 A'    3 A"   11 A'    4 A"   12 A'                 
-14.437 -10.340  -9.522  -7.287  -7.277  -7.276  -6.388  -4.802
 13 A'   14 A'   15 A'   16 A'    5 A"   17 A'   18 A'   19 A'                 
 -4.785  -4.785  -2.068  -2.062  -2.062  -2.048  -2.047  -1.251
  6 A"   20 A'   21 A'    7 A"   22 A'    8 A"   23 A'   24 A'                 
 -0.972  -0.884  -0.715  -0.607  -0.555  -0.505  -0.501  -0.426
 25 A'   26 A'   27 A'   28 A'   29 A'   30 A'    9 A"   31 A'                 
 -0.417  -0.363  -0.350  -0.342  -0.302  -0.296
 10 A"   32 A'   33 A'   11 A"   34 A'   12 A"                                 
 -- Virtual --                   
 -0.096  -0.068  -0.046   0.011   0.042   0.052   0.057   0.068
 35 A'   13 A"   36 A'   37 A'   38 A'   39 A'   14 A"   40 A'                 
  0.091   0.094   0.104   0.141   0.157   0.160   0.171   0.195
 41 A'   15 A"   42 A'   43 A'   16 A"   44 A'   45 A'   46 A'                 
  0.223   0.233   0.246   0.256   0.274   0.292   0.314   0.376
 47 A'   17 A"   48 A'   18 A"   49 A'   50 A'   51 A'   52 A'                 
  0.377   0.395   0.403   0.421   0.440   0.444   0.472   0.516
 19 A"   20 A"   53 A'   54 A'   21 A"   55 A'   56 A'   57 A'                 
  0.522   0.594   0.618   0.697   0.770   0.775   0.816   0.825
 22 A"   58 A'   59 A'   60 A'   23 A"   61 A'   24 A"   62 A'                 
  0.855   0.867   0.885   0.904   1.007   1.139   1.212   1.231
 25 A"   63 A'   64 A'   65 A'   66 A'   67 A'   68 A'   26 A"                 
  1.266   1.287   1.323   1.349   1.370   1.400   1.434   1.599
 27 A"   69 A'   28 A"   70 A'   71 A'   29 A"   72 A'   73 A'                 
  1.691   1.829   1.980   1.984   2.203   2.233   2.265   2.354
 74 A'   75 A'   30 A"   76 A'   31 A"   77 A'   78 A'   32 A"                 
  2.411   2.459   2.703   2.720   2.883   3.209   3.616   3.714
 79 A'   80 A'   81 A'   33 A"   82 A'   83 A'   84 A'   34 A"                 
  3.762   3.777   3.888   3.919   3.936   3.956   3.982   4.070
 35 A"   85 A'   86 A'   36 A"   37 A"   87 A'   38 A"   88 A'                 
  4.198   4.299   4.370   4.898   5.973   6.005   6.037   6.263
 89 A'   90 A'   91 A'   92 A'   39 A"   93 A'   94 A'   40 A"                 
  6.327   6.496   9.701  23.629  25.765  25.870  26.264  27.808
 95 A'   96 A'   97 A'   98 A'   41 A"   99 A'  100 A'  101 A'                 
 28.312  28.338  28.348  28.503  28.511  28.523  28.567  28.652
 42 A"  102 A'  103 A'   43 A"  104 A'   44 A"  105 A'  106 A'                 
 35.406  66.757 127.855 127.875 127.897 151.607 215.6821901.769
107 A'  108 A'   45 A"  109 A'  110 A'  111 A'  112 A'  113 A'                 

 Beta MOs, Restricted
 -- Occupied --                  
******* -176.34 -165.75 -165.74 -165.74 -101.61  -35.84  -31.33
  1 A'    2 A'    3 A'    1 A"    4 A'    5 A'    6 A'    7 A'                 
-31.326 -31.326 -24.720 -22.983 -22.981 -22.981 -22.976 -22.976
  2 A"    8 A'    9 A'   10 A'    3 A"   11 A'    4 A"   12 A'                 
-14.437 -10.340  -9.522  -7.287  -7.277  -7.276  -6.388  -4.802
 13 A'   14 A'   15 A'   16 A'    5 A"   17 A'   18 A'   19 A'                 
 -4.785  -4.785  -2.068  -2.062  -2.062  -2.048  -2.047  -1.251
  6 A"   20 A'   21 A'    7 A"   22 A'    8 A"   23 A'   24 A'                 
 -0.972  -0.884  -0.715  -0.607  -0.555  -0.505  -0.501  -0.426
 25 A'   26 A'   27 A'   28 A'   29 A'   30 A'    9 A"   31 A'                 
 -0.417  -0.363  -0.350  -0.342  -0.302  -0.296
 10 A"   32 A'   33 A'   11 A"   34 A'   12 A"                                 
 -- Virtual --                   
 -0.096  -0.068  -0.046   0.011   0.042   0.052   0.057   0.068
 35 A'   13 A"   36 A'   37 A'   38 A'   39 A'   14 A"   40 A'                 
  0.091   0.094   0.104   0.141   0.157   0.160   0.171   0.195
 41 A'   15 A"   42 A'   43 A'   16 A"   44 A'   45 A'   46 A'                 
  0.223   0.233   0.246   0.256   0.274   0.292   0.314   0.376
 47 A'   17 A"   48 A'   18 A"   49 A'   50 A'   51 A'   52 A'                 
  0.377   0.395   0.403   0.421   0.440   0.444   0.472   0.516
 19 A"   20 A"   53 A'   54 A'   21 A"   55 A'   56 A'   57 A'                 
  0.522   0.594   0.618   0.697   0.770   0.775   0.816   0.825
 22 A"   58 A'   59 A'   60 A'   23 A"   61 A'   24 A"   62 A'                 
  0.855   0.867   0.885   0.904   1.007   1.139   1.212   1.231
 25 A"   63 A'   64 A'   65 A'   66 A'   67 A'   68 A'   26 A"                 
  1.266   1.287   1.323   1.349   1.370   1.400   1.434   1.599
 27 A"   69 A'   28 A"   70 A'   71 A'   29 A"   72 A'   73 A'                 
  1.691   1.829   1.980   1.984   2.203   2.233   2.265   2.354
 74 A'   75 A'   30 A"   76 A'   31 A"   77 A'   78 A'   32 A"                 
  2.411   2.459   2.703   2.720   2.883   3.209   3.616   3.714
 79 A'   80 A'   81 A'   33 A"   82 A'   83 A'   84 A'   34 A"                 
  3.762   3.777   3.888   3.919   3.936   3.956   3.982   4.070
 35 A"   85 A'   86 A'   36 A"   37 A"   87 A'   38 A"   88 A'                 
  4.198   4.299   4.370   4.898   5.973   6.005   6.037   6.263
 89 A'   90 A'   91 A'   92 A'   39 A"   93 A'   94 A'   40 A"                 
  6.327   6.496   9.701  23.629  25.765  25.870  26.264  27.808
 95 A'   96 A'   97 A'   98 A'   41 A"   99 A'  100 A'  101 A'                 
 28.312  28.338  28.348  28.503  28.511  28.523  28.567  28.652
 42 A"  102 A'  103 A'   43 A"  104 A'   44 A"  105 A'  106 A'                 
 35.406  66.757 127.855 127.875 127.897 151.607 215.6821901.769
107 A'  108 A'   45 A"  109 A'  110 A'  111 A'  112 A'  113 A'                 
 --------------------------------------------------------------

          Ground-State Mulliken Net Atomic Charges

     Atom                 Charge (a.u.)
  ----------------------------------------
      1 C                    -0.559770
      2 N                     0.092987
      3 F                    -0.067515
      4 I                     0.207615
      5 Cl                    0.326682
  ----------------------------------------
  Sum of atomic charges =     0.000000

 -----------------------------------------------------------------
                    Cartesian Multipole Moments
 -----------------------------------------------------------------
    Charge (ESU x 10^10)
                 0.0000
    Dipole Moment (Debye)
         X      -1.8551      Y      -1.6467      Z       0.0000
       Tot       2.4806
    Quadrupole Moments (Debye-Ang)
        XX     -56.8733     XY      -3.7234     YY     -59.1985
        XZ      -0.0000     YZ      -0.0000     ZZ     -56.9260
    Octopole Moments (Debye-Ang^2)
       XXX     -61.6841    XXY      -7.6958    XYY     -12.8737
       YYY      -4.4167    XXZ      -0.0000    XYZ      -0.0000
       YYZ       0.0000    XZZ     -11.6126    YZZ       1.9465
       ZZZ       0.0000
    Hexadecapole Moments (Debye-Ang^3)
      XXXX    -861.3992   XXXY     -11.5969   XXYY    -196.0758
      XYYY      -4.3979   YYYY    -311.1134   XXXZ       0.0000
      XXYZ      -0.0000   XYYZ       0.0000   YYYZ      -0.0000
      XXZZ    -156.4060   XYZZ       5.3592   YYZZ     -64.0824
      XZZZ       0.0000   YZZZ      -0.0000   ZZZZ     -68.6485
 -----------------------------------------------------------------
 Calculating analytic gradient of the SCF energy
 Gradient of SCF Energy
            1           2           3           4           5
    1   0.0001689  -0.0000509  -0.0000845  -0.0000400   0.0000065
    2   0.0000254  -0.0000178   0.0000775  -0.0001238   0.0000387
    3   0.0000000  -0.0000000   0.0000000  -0.0000000   0.0000000
 Max gradient component =       1.689E-04
 RMS gradient           =       6.517E-05
 Gradient time:  CPU 6.36 s  wall 1.69 s
 Geometry Optimization Parameters
   NAtoms,    NIC,     NZ,  NCons,   NDum,   NFix, NCnnct, MaxDiis
        5      20       5       0       0       0       0       0

 Cartesian Hessian Update
 Hessian Updated using BFGS Update


** GEOMETRY OPTIMIZATION IN DELOCALIZED INTERNAL COORDINATES **
   Searching for a Minimum

   Optimization Cycle:   6

                       Coordinates (Angstroms)
     ATOM                X               Y               Z
      1  C         0.8627627062    0.1107185226    0.0000000000
      2  N         1.3668609858    1.2780216783    0.0000000000
      3  F         2.7731782790    1.2219988361    0.0000000000
      4  I        -1.2490114829    0.0614809709    0.0000000000
      5  Cl        1.7316810092   -1.3793665122    0.0000000000
   Point Group: cs    Number of degrees of freedom:     7


   Energy is  -7572.403847496

 Hessian Updated using BFGS Update

  7 Hessian modes will be used to form the next step
  Hessian Eigenvalues:
     0.113963    0.169824    0.223468    0.278953    0.347353    0.499270
     0.762306

 Minimum Search - Taking Simple RFO Step
 Searching for Lamda that Minimizes Along All modes
 Value Taken    Lamda =   0.00000000
 Step Taken.  Stepsize is  0.000881

                             Maximum     Tolerance    Cnvgd?
         Gradient           0.000079      0.000300     YES
         Displacement       0.000615      0.001200     YES
         Energy change     -0.000001      0.000001      NO


                       Distance Matrix (Angstroms)
             C (  1)   N (  2)   F (  3)   I (  4)
   N (  2)  1.271500
   F (  3)  2.210120  1.407433
   I (  4)  2.112348  2.884919  4.186265
   Cl(  5)  1.724927  2.682313  2.802110  3.310675

 Final energy is   -7572.4038474961117     


 ******************************
 **  OPTIMIZATION CONVERGED  **
 ******************************

                       Coordinates (Angstroms)
     ATOM                X               Y               Z
      1  C         0.8627627062    0.1107185226    0.0000000000
      2  N         1.3668609858    1.2780216783    0.0000000000
      3  F         2.7731782790    1.2219988361    0.0000000000
      4  I        -1.2490114829    0.0614809709    0.0000000000
      5  Cl        1.7316810092   -1.3793665122    0.0000000000

Z-matrix Print:
$molecule
0 1
I 
C  1 2.112348
N  2 1.271500 1 114.692686
F  3 1.407433 2 111.075775 1 -180.000000 0
Cl 2 1.724927 1 118.912237 3 -180.000000 0
$end


 --------------------------------------------------------------
             Orbital Energies (a.u.) and Symmetries
 --------------------------------------------------------------

 Alpha MOs, Restricted
 -- Occupied --                  
******* -176.34 -165.75 -165.74 -165.74 -101.61  -35.84  -31.33
  1 A'    2 A'    3 A'    1 A"    4 A'    5 A'    6 A'    7 A'                 
-31.326 -31.326 -24.720 -22.983 -22.981 -22.981 -22.976 -22.976
  2 A"    8 A'    9 A'   10 A'    3 A"   11 A'    4 A"   12 A'                 
-14.437 -10.340  -9.522  -7.287  -7.277  -7.276  -6.388  -4.802
 13 A'   14 A'   15 A'   16 A'    5 A"   17 A'   18 A'   19 A'                 
 -4.785  -4.785  -2.068  -2.062  -2.062  -2.048  -2.047  -1.251
  6 A"   20 A'   21 A'    7 A"   22 A'    8 A"   23 A'   24 A'                 
 -0.972  -0.884  -0.715  -0.607  -0.555  -0.505  -0.501  -0.426
 25 A'   26 A'   27 A'   28 A'   29 A'   30 A'    9 A"   31 A'                 
 -0.417  -0.363  -0.350  -0.342  -0.302  -0.296
 10 A"   32 A'   33 A'   11 A"   34 A'   12 A"                                 
 -- Virtual --                   
 -0.096  -0.068  -0.046   0.011   0.042   0.052   0.057   0.068
 35 A'   13 A"   36 A'   37 A'   38 A'   39 A'   14 A"   40 A'                 
  0.091   0.094   0.104   0.141   0.157   0.160   0.171   0.195
 41 A'   15 A"   42 A'   43 A'   16 A"   44 A'   45 A'   46 A'                 
  0.223   0.233   0.246   0.256   0.274   0.292   0.314   0.376
 47 A'   17 A"   48 A'   18 A"   49 A'   50 A'   51 A'   52 A'                 
  0.377   0.395   0.403   0.421   0.440   0.444   0.472   0.516
 19 A"   20 A"   53 A'   54 A'   21 A"   55 A'   56 A'   57 A'                 
  0.522   0.594   0.618   0.697   0.770   0.775   0.816   0.825
 22 A"   58 A'   59 A'   60 A'   23 A"   61 A'   24 A"   62 A'                 
  0.855   0.867   0.885   0.904   1.007   1.139   1.212   1.231
 25 A"   63 A'   64 A'   65 A'   66 A'   67 A'   68 A'   26 A"                 
  1.266   1.287   1.323   1.349   1.370   1.400   1.434   1.599
 27 A"   69 A'   28 A"   70 A'   71 A'   29 A"   72 A'   73 A'                 
  1.691   1.829   1.980   1.984   2.203   2.233   2.265   2.354
 74 A'   75 A'   30 A"   76 A'   31 A"   77 A'   78 A'   32 A"                 
  2.411   2.459   2.703   2.720   2.883   3.209   3.616   3.714
 79 A'   80 A'   81 A'   33 A"   82 A'   83 A'   84 A'   34 A"                 
  3.762   3.777   3.888   3.919   3.936   3.956   3.982   4.070
 35 A"   85 A'   86 A'   36 A"   37 A"   87 A'   38 A"   88 A'                 
  4.198   4.299   4.370   4.898   5.973   6.005   6.037   6.263
 89 A'   90 A'   91 A'   92 A'   39 A"   93 A'   94 A'   40 A"                 
  6.327   6.496   9.701  23.629  25.765  25.870  26.264  27.808
 95 A'   96 A'   97 A'   98 A'   41 A"   99 A'  100 A'  101 A'                 
 28.312  28.338  28.348  28.503  28.511  28.523  28.567  28.652
 42 A"  102 A'  103 A'   43 A"  104 A'   44 A"  105 A'  106 A'                 
 35.406  66.757 127.855 127.875 127.897 151.607 215.6821901.769
107 A'  108 A'   45 A"  109 A'  110 A'  111 A'  112 A'  113 A'                 

 Beta MOs, Restricted
 -- Occupied --                  
******* -176.34 -165.75 -165.74 -165.74 -101.61  -35.84  -31.33
  1 A'    2 A'    3 A'    1 A"    4 A'    5 A'    6 A'    7 A'                 
-31.326 -31.326 -24.720 -22.983 -22.981 -22.981 -22.976 -22.976
  2 A"    8 A'    9 A'   10 A'    3 A"   11 A'    4 A"   12 A'                 
-14.437 -10.340  -9.522  -7.287  -7.277  -7.276  -6.388  -4.802
 13 A'   14 A'   15 A'   16 A'    5 A"   17 A'   18 A'   19 A'                 
 -4.785  -4.785  -2.068  -2.062  -2.062  -2.048  -2.047  -1.251
  6 A"   20 A'   21 A'    7 A"   22 A'    8 A"   23 A'   24 A'                 
 -0.972  -0.884  -0.715  -0.607  -0.555  -0.505  -0.501  -0.426
 25 A'   26 A'   27 A'   28 A'   29 A'   30 A'    9 A"   31 A'                 
 -0.417  -0.363  -0.350  -0.342  -0.302  -0.296
 10 A"   32 A'   33 A'   11 A"   34 A'   12 A"                                 
 -- Virtual --                   
 -0.096  -0.068  -0.046   0.011   0.042   0.052   0.057   0.068
 35 A'   13 A"   36 A'   37 A'   38 A'   39 A'   14 A"   40 A'                 
  0.091   0.094   0.104   0.141   0.157   0.160   0.171   0.195
 41 A'   15 A"   42 A'   43 A'   16 A"   44 A'   45 A'   46 A'                 
  0.223   0.233   0.246   0.256   0.274   0.292   0.314   0.376
 47 A'   17 A"   48 A'   18 A"   49 A'   50 A'   51 A'   52 A'                 
  0.377   0.395   0.403   0.421   0.440   0.444   0.472   0.516
 19 A"   20 A"   53 A'   54 A'   21 A"   55 A'   56 A'   57 A'                 
  0.522   0.594   0.618   0.697   0.770   0.775   0.816   0.825
 22 A"   58 A'   59 A'   60 A'   23 A"   61 A'   24 A"   62 A'                 
  0.855   0.867   0.885   0.904   1.007   1.139   1.212   1.231
 25 A"   63 A'   64 A'   65 A'   66 A'   67 A'   68 A'   26 A"                 
  1.266   1.287   1.323   1.349   1.370   1.400   1.434   1.599
 27 A"   69 A'   28 A"   70 A'   71 A'   29 A"   72 A'   73 A'                 
  1.691   1.829   1.980   1.984   2.203   2.233   2.265   2.354
 74 A'   75 A'   30 A"   76 A'   31 A"   77 A'   78 A'   32 A"                 
  2.411   2.459   2.703   2.720   2.883   3.209   3.616   3.714
 79 A'   80 A'   81 A'   33 A"   82 A'   83 A'   84 A'   34 A"                 
  3.762   3.777   3.888   3.919   3.936   3.956   3.982   4.070
 35 A"   85 A'   86 A'   36 A"   37 A"   87 A'   38 A"   88 A'                 
  4.198   4.299   4.370   4.898   5.973   6.005   6.037   6.263
 89 A'   90 A'   91 A'   92 A'   39 A"   93 A'   94 A'   40 A"                 
  6.327   6.496   9.701  23.629  25.765  25.870  26.264  27.808
 95 A'   96 A'   97 A'   98 A'   41 A"   99 A'  100 A'  101 A'                 
 28.312  28.338  28.348  28.503  28.511  28.523  28.567  28.652
 42 A"  102 A'  103 A'   43 A"  104 A'   44 A"  105 A'  106 A'                 
 35.406  66.757 127.855 127.875 127.897 151.607 215.6821901.769
107 A'  108 A'   45 A"  109 A'  110 A'  111 A'  112 A'  113 A'                 
 --------------------------------------------------------------

          Ground-State Mulliken Net Atomic Charges

     Atom                 Charge (a.u.)
  ----------------------------------------
      1 C                    -0.559770
      2 N                     0.092987
      3 F                    -0.067515
      4 I                     0.207615
      5 Cl                    0.326682
  ----------------------------------------
  Sum of atomic charges =     0.000000

 -----------------------------------------------------------------
                    Cartesian Multipole Moments
 -----------------------------------------------------------------
    Charge (ESU x 10^10)
                 0.0000
    Dipole Moment (Debye)
         X      -1.8551      Y      -1.6467      Z       0.0000
       Tot       2.4806
    Quadrupole Moments (Debye-Ang)
        XX     -56.8733     XY      -3.7234     YY     -59.1985
        XZ      -0.0000     YZ      -0.0000     ZZ     -56.9260
    Octopole Moments (Debye-Ang^2)
       XXX     -61.6841    XXY      -7.6958    XYY     -12.8737
       YYY      -4.4167    XXZ      -0.0000    XYZ      -0.0000
       YYZ       0.0000    XZZ     -11.6126    YZZ       1.9465
       ZZZ       0.0000
    Hexadecapole Moments (Debye-Ang^3)
      XXXX    -861.3992   XXXY     -11.5969   XXYY    -196.0758
      XYYY      -4.3979   YYYY    -311.1134   XXXZ       0.0000
      XXYZ      -0.0000   XYYZ       0.0000   YYYZ      -0.0000
      XXZZ    -156.4060   XYZZ       5.3592   YYZZ     -64.0824
      XZZZ       0.0000   YZZZ      -0.0000   ZZZZ     -68.6485
 -----------------------------------------------------------------
Archival summary:
1\1\TWL01\OPT\ProcedureUnspecified\BasisUnspecified\1l1111\taweetha\SunNov2522:16:022018SunNov2522:16:022018\0\\#,OPT,ProcedureUnspecified,BasisUnspecified,\\0,1\I\C,1,2.11235\N,2,1.2715,1,114.693\F,3,1.40743,2,111.076,1,-180,0\Cl,2,1.72493,1,118.912,3,-180,0\\\@

 Total job time:  41.39s(wall), 151.50s(cpu) 
 Sun Nov 25 22:16:02 2018

        *************************************************************
        *                                                           *
        *  Thank you very much for using Q-Chem.  Have a nice day.  *
        *                                                           *
        *************************************************************


 
User input: 2 of 2 
 
Q-Chem Developer Version!
                  Welcome to Q-Chem
     A Quantum Leap Into The Future Of Chemistry


 Q-Chem 5.1, Q-Chem, Inc., Pleasanton, CA (2018)

 Yihan Shao,  Zhengting Gan,  E. Epifanovsky,  A. T. B. Gilbert,  M. Wormit,  
 J. Kussmann,  A. W. Lange,  A. Behn,  Jia Deng,  Xintian Feng,  D. Ghosh,  
 M. Goldey,  P. R. Horn,  L. D. Jacobson,  I. Kaliman,  T. Kus,  A. Landau,  
 Jie Liu,  E. I. Proynov,  R. M. Richard,  R. P. Steele,  E. J. Sundstrom,  
 H. L. Woodcock III,  P. M. Zimmerman,  D. Zuev,  B. Albrecht,  E. Alguire,  
 S. A. Baeppler,  D. Barton,  Z. Benda,  Y. A. Bernard,  E. J. Berquist,  
 K. B. Bravaya,  H. Burton,  D. Casanova,  Chun-Min Chang,  Yunqing Chen,  
 A. Chien,  K. D. Closser,  M. P. Coons,  S. Coriani,  S. Dasgupta,  
 A. L. Dempwolff,  M. Diedenhofen,  Hainam Do,  R. G. Edgar,  Po-Tung Fang,  
 S. Faraji,  S. Fatehi,  Qingguo Feng,  K. D. Fenk,  J. Fosso-Tande,  
 Qinghui Ge,  A. Ghysels,  G. Gidofalvi,  J. Gomes,  J. Gonthier,  A. Gunina,  
 D. Hait,  M. W. D. Hanson-Heine,  P. H. P. Harbach,  A. W. Hauser,  
 J. E. Herr,  E. G. Hohenstein,  Z. C. Holden,  Kerwin Hui,  B. C. Huynh,  
 T.-C. Jagau,  Hyunjun Ji,  B. Kaduk,  K. Khistyaev,  Jaehoon Kim,  
 P. Klunzinger,  K. Koh,  D. Kosenkov,  L. Koulias,  T. Kowalczyk,  
 C. M. Krauter,  A. Kunitsa,  Ka Un Lao,  A. Laurent,  K. V. Lawler,  
 Joonho Lee,  D. Lefrancois,  S. Lehtola,  D. S. Levine,  Yi-Pei Li,  
 You-Sheng Lin,  Fenglai Liu,  E. Livshits,  A. Luenser,  P. Manohar,  
 E. Mansoor,  S. F. Manzer,  Shan-Ping Mao,  Yuezhi Mao,  N. Mardirossian,  
 A. V. Marenich,  T. Markovich,  L. A. Martinez-Martinez,  S. A. Maurer,  
 N. J. Mayhall,  S. C. McKenzie,  J.-M. Mewes,  A. F. Morrison,  
 J. W. Mullinax,  K. Nanda,  T. S. Nguyen-Beck,  R. Olivares-Amaya,  
 J. A. Parkhill,  T. M. Perrine,  F. Plasser,  P. Pokhilko,  S. Prager,  
 A. Prociuk,  E. Ramos,  D. R. Rehn,  F. Rob,  M. Schneider,  N. Sergueev,  
 S. M. Sharada,  S. Sharma,  D. W. Small,  T. Stauch,  T. Stein,  
 Yu-Chuan Su,  A. J. W. Thom,  A. Tkatchenko,  T. Tsuchimochi,  N. M. Tubman,  
 L. Vogt,  M. L. Vidal,  O. Vydrov,  M. A. Watson,  J. Wenzel,  
 M. de Wergifosse,  T. A. Wesolowski,  A. White,  J. Witte,  A. Yamada,  
 Jun Yang,  K. Yao,  S. Yeganeh,  S. R. Yost,  Zhi-Qiang You,  A. Zech,  
 Igor Ying Zhang,  Xing Zhang,  Yan Zhao,  Ying Zhu,  B. R. Brooks,  
 G. K. L. Chan,  C. J. Cramer,  M. S. Gordon,  W. J. Hehre,  A. Klamt,  
 M. W. Schmidt,  C. D. Sherrill,  D. G. Truhlar,  A. Aspuru-Guzik,  R. Baer,  
 A. T. Bell,  N. A. Besley,  Jeng-Da Chai,  A. E. DePrince, III,  
 R. A. DiStasio Jr.,  A. Dreuw,  B. D. Dunietz,  T. R. Furlani,  
 Chao-Ping Hsu,  Yousung Jung,  Jing Kong,  D. S. Lambrecht,  WanZhen Liang,  
 C. Ochsenfeld,  V. A. Rassolov,  L. V. Slipchenko,  J. E. Subotnik,  
 T. Van Voorhis,  J. M. Herbert,  A. I. Krylov,  P. M. W. Gill,  M. Head-Gordon

 Contributors to earlier versions of Q-Chem not listed above: 
 R. D. Adamson,  B. Austin,  J. Baker,  G. J. O. Beran,  K. Brandhorst,  
 S. T. Brown,  E. F. C. Byrd,  A. K. Chakraborty,  C.-L. Cheng,  
 Siu Hung Chien,  D. M. Chipman,  D. L. Crittenden,  H. Dachsel,  
 R. J. Doerksen,  A. D. Dutoi,  L. Fusti-Molnar,  W. A. Goddard III,  
 A. Golubeva-Zadorozhnaya,  S. R. Gwaltney,  G. Hawkins,  A. Heyden,  
 S. Hirata,  G. Kedziora,  F. J. Keil,  C. Kelley,  Jihan Kim,  R. A. King,  
 R. Z. Khaliullin,  P. P. Korambath,  W. Kurlancheek,  A. M. Lee,  M. S. Lee,  
 S. V. Levchenko,  Ching Yeh Lin,  D. Liotard,  R. C. Lochan,  I. Lotan,  
 P. E. Maslen,  N. Nair,  D. P. O'Neill,  D. Neuhauser,  E. Neuscamman,  
 C. M. Oana,  R. Olson,  B. Peters,  R. Peverati,  P. A. Pieniazek,  
 Y. M. Rhee,  J. Ritchie,  M. A. Rohrdanz,  E. Rosta,  N. J. Russ,  
 H. F. Schaefer III,  N. E. Schultz,  N. Shenvi,  A. C. Simmonett,  A. Sodt,  
 D. Stuck,  K. S. Thanthiriwatte,  V. Vanovschi,  Tao Wang,  A. Warshel,  
 C. F. Williams,  Q. Wu,  X. Xu,  W. Zhang

 Please cite Q-Chem as follows:
 Y. Shao et al., Mol. Phys. 113, 184-215 (2015)
 DOI: 10.1080/00268976.2014.952696

 Q-Chem 5.1.2 for Intel X86 EM64T Linux

 Parts of Q-Chem use Armadillo 8.300.2 (Tropical Shenanigans).
 http://arma.sourceforge.net/

 Q-Chem begins on Sun Nov 25 22:16:02 2018  

Host: 
0

     Scratch files written to /scratch/taweetham/qchem54212//
The previous job contains 0 fragments, simply inherited here
Input Ideriv = 2
Curr. Ideriv = -1
Max.  Ideriv = 2

Checking the input file for inconsistencies... 	...done.

--------------------------------------------------------------
User input:
--------------------------------------------------------------

$molecule
read
$end

$rem
   job_type 	frequency
   basis 	6-311++g**
   method	b3lyp	
$end


--------------------------------------------------------------
 ----------------------------------------------------------------
             Standard Nuclear Orientation (Angstroms)
    I     Atom           X                Y                Z
 ----------------------------------------------------------------
    1      C       0.8298248369     0.1132609103    -0.0000000000
    2      N       1.3239473683     1.2848216884    -0.0000000000
    3      F       2.7306913848     1.2407971462    -0.0000000000
    4      I      -1.2814525092     0.0460111527    -0.0000000000
    5      Cl      1.7114223487    -1.3693578052     0.0000000000
 ----------------------------------------------------------------
 Molecular Point Group                 Cs    NOp =  2
 Largest Abelian Subgroup              Cs    NOp =  2
 Nuclear Repulsion Energy =   489.7872511066 hartrees
 There are       46 alpha and       46 beta electrons
 Requested basis set is 6-311++G(d,p)
 There are 55 shells and 158 basis functions

 Total QAlloc Memory Limit   2000 MB
 Mega-Array Size       188 MB
 MEM_STATIC part       192 MB

                       Distance Matrix (Angstroms)
             C (  1)   N (  2)   F (  3)   I (  4)
   N (  2)  1.271500
   F (  3)  2.210120  1.407433
   I (  4)  2.112348  2.884919  4.186265
   Cl(  5)  1.724927  2.682313  2.802110  3.310675

 A cutoff of  1.0D-11 yielded   1269 shell pairs
 There are     11165 function pairs (     12493 Cartesian)

 -------------------------------------------------------
 OpenMP Integral Computing Module                       
 Release: version 1.0, May 2013, Q-Chem Inc. Pittsburgh 
 -------------------------------------------------------
 Integral Job Info:
 Integral job number is                      11
 Integral operator is                         1
 short-range coefficients                     0
 long-range coefficients              100000000
 Omega coefficients                           0
 if combine SR and LR in K                    0
 Integral screening is                        0
 Integral computing path is                   2
 max size of driver memory is            800000
 size of driver memory is                593474
 size of scratch memory is             11933652
 max col of scratch BK array               1296
 max len of scratch array in speh3          155
 max len of scratch index in speh4           18
 max int batch size is                      520
 min int batch size is                       52
 fixed nKL is                                52
 max L of basis functions is                  2
 order of int derivative is                   0
 number of shells is                         55
 number of basis is                         167
 number of cartesian basis is               167
 number of contracted shell pairs          1269
 number of primitive shell pairs           3015
 maxK2 (contraction) of shell pair           36
 max number of K2 of shell pair               1
 max number of CS2 of shell pair            122
 max number of PS2 of shell pair            246
 mem total for path MDJ                  523392
 -------------------------------------------------------
 Smallest overlap matrix eigenvalue = 4.64E-04
 Guess from superposition of atomic densities
 Warning:  Energy on first SCF cycle will be non-variational
 SAD guess density has 92.000000 electrons

 -----------------------------------------------------------------------
  General SCF calculation program by
  Eric Jon Sundstrom, Paul Horn, Yuezhi Mao, Dmitri Zuev, Alec White,
  David Stuck, Shaama M.S., Shane Yost, Joonho Lee, David Small,
  Daniel Levine, Susi Lehtola, Hugh Burton, Evgeny Epifanovsky
 -----------------------------------------------------------------------
 Exchange:     0.2000 Hartree-Fock + 0.0800 Slater + 0.7200 B88
 Correlation:  0.1900 VWN1RPA + 0.8100 LYP
 Using SG-1 standard quadrature grid
 using 4 threads for integral computing
 -------------------------------------------------------
 OpenMP Integral computing Module                
 Release: version 2.0, May 2017, Q-Chem Inc. Pleasanton 
 -------------------------------------------------------
 -------------------------------------------------------
 OpenMP BLAS3 based DFT computing Module                
 Release: version 1.0, May 2013, Q-Chem Inc. Pittsburgh 
 -------------------------------------------------------
 A restricted SCF calculation will be
 performed using DIIS
 SCF converges when DIIS error is below 1.0e-08
 ---------------------------------------
  Cycle       Energy         DIIS error
 ---------------------------------------
    1   -7573.0339078288      4.11e-02  
    2   -7572.3820226997      3.15e-03  
    3   -7572.3474067382      4.84e-03  
    4   -7572.3999014296      1.27e-03  
    5   -7572.4036340241      3.02e-04  
    6   -7572.4037795128      1.53e-04  
    7   -7572.4038294067      4.60e-05  
    8   -7572.4038333729      5.81e-06  
    9   -7572.4038334645      2.90e-06  
   10   -7572.4038334914      9.32e-07  
   11   -7572.4038334940      1.69e-07  
   12   -7572.4038334941      2.80e-08  
   13   -7572.4038334941      7.58e-09  Convergence criterion met
 ---------------------------------------
 SCF time:   CPU 22.37s  wall 6.00s 
 SCF   energy in the final basis set =    -7572.4038334941
 Total energy in the final basis set =    -7572.4038334941

 --------------------------------------------------------------
             Orbital Energies (a.u.) and Symmetries
 --------------------------------------------------------------

 Alpha MOs, Restricted
 -- Occupied --                  
******* -176.34 -165.75 -165.74 -165.74 -101.61  -35.84  -31.33
  1 A'    2 A'    3 A'    1 A"    4 A'    5 A'    6 A'    7 A'                 
-31.326 -31.326 -24.720 -22.983 -22.981 -22.981 -22.976 -22.976
  2 A"    8 A'    9 A'   10 A'    3 A"   11 A'    4 A"   12 A'                 
-14.437 -10.340  -9.522  -7.287  -7.277  -7.276  -6.388  -4.802
 13 A'   14 A'   15 A'   16 A'    5 A"   17 A'   18 A'   19 A'                 
 -4.785  -4.785  -2.068  -2.062  -2.062  -2.048  -2.047  -1.251
  6 A"   20 A'   21 A'    7 A"   22 A'    8 A"   23 A'   24 A'                 
 -0.972  -0.884  -0.715  -0.607  -0.555  -0.505  -0.501  -0.426
 25 A'   26 A'   27 A'   28 A'   29 A'   30 A'    9 A"   31 A'                 
 -0.417  -0.363  -0.350  -0.342  -0.302  -0.296
 10 A"   32 A'   33 A'   11 A"   34 A'   12 A"                                 
 -- Virtual --                   
 -0.096  -0.068  -0.046   0.011   0.042   0.052   0.057   0.068
 35 A'   13 A"   36 A'   37 A'   38 A'   39 A'   14 A"   40 A'                 
  0.091   0.094   0.104   0.141   0.157   0.160   0.171   0.195
 41 A'   15 A"   42 A'   43 A'   16 A"   44 A'   45 A'   46 A'                 
  0.223   0.233   0.246   0.256   0.274   0.292   0.314   0.376
 47 A'   17 A"   48 A'   18 A"   49 A'   50 A'   51 A'   52 A'                 
  0.377   0.395   0.403   0.421   0.440   0.444   0.472   0.516
 19 A"   20 A"   53 A'   54 A'   21 A"   55 A'   56 A'   57 A'                 
  0.522   0.594   0.618   0.697   0.770   0.776   0.816   0.825
 22 A"   58 A'   59 A'   60 A'   23 A"   61 A'   24 A"   62 A'                 
  0.855   0.867   0.885   0.904   1.007   1.139   1.212   1.231
 25 A"   63 A'   64 A'   65 A'   66 A'   67 A'   68 A'   26 A"                 
  1.266   1.287   1.323   1.349   1.370   1.400   1.434   1.599
 27 A"   69 A'   28 A"   70 A'   71 A'   29 A"   72 A'   73 A'                 
  1.691   1.829   1.980   1.984   2.203   2.233   2.265   2.354
 74 A'   75 A'   30 A"   76 A'   31 A"   77 A'   78 A'   32 A"                 
  2.411   2.459   2.703   2.720   2.883   3.209   3.616   3.714
 79 A'   80 A'   81 A'   33 A"   82 A'   83 A'   84 A'   34 A"                 
  3.762   3.777   3.888   3.919   3.936   3.956   3.982   4.070
 35 A"   85 A'   86 A'   36 A"   37 A"   87 A'   38 A"   88 A'                 
  4.198   4.299   4.370   4.898   5.973   6.005   6.037   6.263
 89 A'   90 A'   91 A'   92 A'   39 A"   93 A'   94 A'   40 A"                 
  6.327   6.496   9.701  23.629  25.765  25.870  26.264  27.808
 95 A'   96 A'   97 A'   98 A'   41 A"   99 A'  100 A'  101 A'                 
 28.312  28.338  28.348  28.503  28.511  28.523  28.567  28.652
 42 A"  102 A'  103 A'   43 A"  104 A'   44 A"  105 A'  106 A'                 
 35.406  66.757 127.855 127.875 127.897 151.607 215.6821901.769
107 A'  108 A'   45 A"  109 A'  110 A'  111 A'  112 A'  113 A'                 

 Beta MOs, Restricted
 -- Occupied --                  
******* -176.34 -165.75 -165.74 -165.74 -101.61  -35.84  -31.33
  1 A'    2 A'    3 A'    1 A"    4 A'    5 A'    6 A'    7 A'                 
-31.326 -31.326 -24.720 -22.983 -22.981 -22.981 -22.976 -22.976
  2 A"    8 A'    9 A'   10 A'    3 A"   11 A'    4 A"   12 A'                 
-14.437 -10.340  -9.522  -7.287  -7.277  -7.276  -6.388  -4.802
 13 A'   14 A'   15 A'   16 A'    5 A"   17 A'   18 A'   19 A'                 
 -4.785  -4.785  -2.068  -2.062  -2.062  -2.048  -2.047  -1.251
  6 A"   20 A'   21 A'    7 A"   22 A'    8 A"   23 A'   24 A'                 
 -0.972  -0.884  -0.715  -0.607  -0.555  -0.505  -0.501  -0.426
 25 A'   26 A'   27 A'   28 A'   29 A'   30 A'    9 A"   31 A'                 
 -0.417  -0.363  -0.350  -0.342  -0.302  -0.296
 10 A"   32 A'   33 A'   11 A"   34 A'   12 A"                                 
 -- Virtual --                   
 -0.096  -0.068  -0.046   0.011   0.042   0.052   0.057   0.068
 35 A'   13 A"   36 A'   37 A'   38 A'   39 A'   14 A"   40 A'                 
  0.091   0.094   0.104   0.141   0.157   0.160   0.171   0.195
 41 A'   15 A"   42 A'   43 A'   16 A"   44 A'   45 A'   46 A'                 
  0.223   0.233   0.246   0.256   0.274   0.292   0.314   0.376
 47 A'   17 A"   48 A'   18 A"   49 A'   50 A'   51 A'   52 A'                 
  0.377   0.395   0.403   0.421   0.440   0.444   0.472   0.516
 19 A"   20 A"   53 A'   54 A'   21 A"   55 A'   56 A'   57 A'                 
  0.522   0.594   0.618   0.697   0.770   0.776   0.816   0.825
 22 A"   58 A'   59 A'   60 A'   23 A"   61 A'   24 A"   62 A'                 
  0.855   0.867   0.885   0.904   1.007   1.139   1.212   1.231
 25 A"   63 A'   64 A'   65 A'   66 A'   67 A'   68 A'   26 A"                 
  1.266   1.287   1.323   1.349   1.370   1.400   1.434   1.599
 27 A"   69 A'   28 A"   70 A'   71 A'   29 A"   72 A'   73 A'                 
  1.691   1.829   1.980   1.984   2.203   2.233   2.265   2.354
 74 A'   75 A'   30 A"   76 A'   31 A"   77 A'   78 A'   32 A"                 
  2.411   2.459   2.703   2.720   2.883   3.209   3.616   3.714
 79 A'   80 A'   81 A'   33 A"   82 A'   83 A'   84 A'   34 A"                 
  3.762   3.777   3.888   3.919   3.936   3.956   3.982   4.070
 35 A"   85 A'   86 A'   36 A"   37 A"   87 A'   38 A"   88 A'                 
  4.198   4.299   4.370   4.898   5.973   6.005   6.037   6.263
 89 A'   90 A'   91 A'   92 A'   39 A"   93 A'   94 A'   40 A"                 
  6.327   6.496   9.701  23.629  25.765  25.870  26.264  27.808
 95 A'   96 A'   97 A'   98 A'   41 A"   99 A'  100 A'  101 A'                 
 28.312  28.338  28.348  28.503  28.511  28.523  28.567  28.652
 42 A"  102 A'  103 A'   43 A"  104 A'   44 A"  105 A'  106 A'                 
 35.406  66.757 127.855 127.875 127.897 151.607 215.6821901.769
107 A'  108 A'   45 A"  109 A'  110 A'  111 A'  112 A'  113 A'                 
 --------------------------------------------------------------

          Ground-State Mulliken Net Atomic Charges

     Atom                 Charge (a.u.)
  ----------------------------------------
      1 C                    -0.559829
      2 N                     0.093026
      3 F                    -0.067523
      4 I                     0.207627
      5 Cl                    0.326699
  ----------------------------------------
  Sum of atomic charges =     0.000000

 -----------------------------------------------------------------
                    Cartesian Multipole Moments
 -----------------------------------------------------------------
    Charge (ESU x 10^10)
                 0.0000
    Dipole Moment (Debye)
         X      -1.8412      Y      -1.6628      Z       0.0000
       Tot       2.4809
    Quadrupole Moments (Debye-Ang)
        XX     -56.6919     XY      -3.6409     YY     -59.2454
        XZ       0.0000     YZ       0.0000     ZZ     -56.9257
    Octopole Moments (Debye-Ang^2)
       XXX     -56.0436    XXY      -7.4933    XYY     -11.0403
       YYY      -3.8924    XXZ       0.0000    XYZ       0.0000
       YYZ       0.0000    XZZ      -9.8096    YZZ       2.1214
       ZZZ      -0.0000
    Hexadecapole Moments (Debye-Ang^3)
      XXXX    -853.4474   XXXY     -12.9001   XXYY    -195.3542
      XYYY      -6.4518   YYYY    -311.2178   XXXZ       0.0000
      XXYZ       0.0000   XYYZ       0.0000   YYYZ      -0.0000
      XXZZ    -155.8045   XYZZ       4.5587   YYZZ     -64.0161
      XZZZ      -0.0000   YZZZ       0.0000   ZZZZ     -68.6474
 -----------------------------------------------------------------
 Calculating MO derivatives via CPSCF
 D1JvT checksum  = 207360 15934.0265929352
 D1KAT checksum  = 469200 813.6385420175
   1         3          15      0.130098    0.038621
   2         3          15      0.017278    0.005960
   3         3          15      0.001892    0.000698
   4         3          15      0.000196    0.000074
   5        15           3      0.000012    0.000008
   6        18           0      0.000000    0.000000    Roots Converged
 Time for AOints: 7.0 s (CPU) 1.8 s (wall)
 ------------------------------------------------------------------------------
                     AOints        : Timing summary (seconds)
 ------------------------------------------------------------------------------
     job step          cpu (% of tot)      sys (% of tot)     wall (% of tot)
 ------------------------------------------------------------------------------
  cpscf_lag         0.3758E+02 (34.5)   0.7000E-05 (38.9)   0.9727E+01 (34.0)
  iterzp            0.6425E+02 (58.9)   0.1100E-04 (61.1)   0.1699E+02 (59.3)
  make_fx           0.0000E+00 ( 0.0)   0.0000E+00 ( 0.0)   0.0000E+00 ( 0.0)
  AOints            0.7036E+01 ( 6.5)   0.0000E+00 ( 0.0)   0.1785E+01 ( 6.2)
 ------------------------------------------------------------------------------
   Grand Totals     0.1090E+03          0.1800E-04          0.2863E+02
 ------------------------------------------------------------------------------
 Calculating analytic Hessian of the SCF energy
 Polarizability Matrix (a.u.)
            1           2           3
    1 -85.7779408  -0.0406986  -0.0000000
    2  -0.0406986 -61.5380797   0.0000000
    3  -0.0000000   0.0000000 -39.7276450

 Direct stationary perturbation theory relativistic correction:

 rels  =      97.807736371271
 relv  =    -324.260457449619
 rel2e =      42.229328166390
 E_rel =    -184.223392911957

 Hessian of the SCF Energy
            1           2           3           4           5           6
    1   0.3513787   0.1420369   0.0000000  -0.1332973  -0.1344470  -0.0000000
    2   0.1420369   0.6431995   0.0000000  -0.2053253  -0.4889682  -0.0000000
    3   0.0000000   0.0000000   0.0892238  -0.0000000  -0.0000000  -0.0458290
    4  -0.1332973  -0.2053253  -0.0000000   0.3714200   0.1592037   0.0000000
    5  -0.1344470  -0.4889682  -0.0000000   0.1592037   0.5947931   0.0000000
    6  -0.0000000  -0.0000000  -0.0458290   0.0000000   0.0000000   0.0489712
    7  -0.0712081  -0.0022557  -0.0000000  -0.2056751  -0.0161578   0.0000000
    8  -0.0535880  -0.0102216   0.0000000   0.0372025  -0.0465608  -0.0000000
    9   0.0000000   0.0000000   0.0084962  -0.0000000  -0.0000000  -0.0231788
   10  -0.0774900   0.0010472   0.0000000  -0.0312424  -0.0146184   0.0000000
   11   0.0011500  -0.0195511   0.0000000  -0.0165917  -0.0023406   0.0000000
   12   0.0000000   0.0000000  -0.0225885  -0.0000000  -0.0000000  -0.0008736
   13  -0.0693834   0.0644969  -0.0000000  -0.0012051   0.0060195  -0.0000000
   14   0.0448480  -0.1244586   0.0000000   0.0255107  -0.0569236   0.0000000
   15  -0.0000000   0.0000000  -0.0293025  -0.0000000  -0.0000000   0.0209102
            7           8           9          10          11          12
    1  -0.0712081  -0.0535880   0.0000000  -0.0774900   0.0011500   0.0000000
    2  -0.0022557  -0.0102216   0.0000000   0.0010472  -0.0195511   0.0000000
    3  -0.0000000   0.0000000   0.0084962   0.0000000   0.0000000  -0.0225885
    4  -0.2056751   0.0372025  -0.0000000  -0.0312424  -0.0165917  -0.0000000
    5  -0.0161578  -0.0465608  -0.0000000  -0.0146184  -0.0023406  -0.0000000
    6   0.0000000  -0.0000000  -0.0231788   0.0000000   0.0000000  -0.0008736
    7   0.2710113   0.0262394  -0.0000000  -0.0013357  -0.0060869  -0.0000000
    8   0.0262394   0.0550248   0.0000000  -0.0015697  -0.0010113  -0.0000000
    9  -0.0000000   0.0000000   0.0155408  -0.0000000  -0.0000000   0.0059433
   10  -0.0013357  -0.0015697  -0.0000000   0.1315161   0.0052159  -0.0000000
   11  -0.0060869  -0.0010113  -0.0000000   0.0052159   0.0264691  -0.0000000
   12  -0.0000000  -0.0000000   0.0059433  -0.0000000  -0.0000000   0.0141345
   13   0.0072076  -0.0082843  -0.0000000  -0.0214480   0.0163127   0.0000000
   14  -0.0017390   0.0027689   0.0000000   0.0099250  -0.0035661   0.0000000
   15  -0.0000000  -0.0000000  -0.0068015   0.0000000  -0.0000000   0.0033843
           13          14          15
    1  -0.0693834   0.0448480  -0.0000000
    2   0.0644969  -0.1244586   0.0000000
    3  -0.0000000   0.0000000  -0.0293025
    4  -0.0012051   0.0255107  -0.0000000
    5   0.0060195  -0.0569236  -0.0000000
    6  -0.0000000   0.0000000   0.0209102
    7   0.0072076  -0.0017390  -0.0000000
    8  -0.0082843   0.0027689  -0.0000000
    9  -0.0000000   0.0000000  -0.0068015
   10  -0.0214480   0.0099250   0.0000000
   11   0.0163127  -0.0035661  -0.0000000
   12   0.0000000   0.0000000   0.0033843
   13   0.0848288  -0.0785448   0.0000000
   14  -0.0785448   0.1821794  -0.0000000
   15   0.0000000  -0.0000000   0.0118095
 Gradient time:  CPU 172.81 s  wall 45.38 s
 **********************************************************************
 **                                                                  **
 **                       VIBRATIONAL ANALYSIS                       **
 **                       --------------------                       **
 **                                                                  **
 **        VIBRATIONAL FREQUENCIES (CM**-1) AND NORMAL MODES         **
 **     FORCE CONSTANTS (mDYN/ANGSTROM) AND REDUCED MASSES (AMU)     **
 **                  INFRARED INTENSITIES (KM/MOL)                   **
 **                                                                  **
 **********************************************************************


 Mode:                 1                      2                      3
 Frequency:       208.40                 215.62                 235.89
 Force Cnst:      0.8651                 0.5948                 0.4924
 Red. Mass:      33.8084                21.7146                15.0200
 IR Active:          YES                    YES                    YES
 IR Intens:        0.316                  3.722                  0.142
 Raman Active:       YES                    YES                    YES
               X      Y      Z        X      Y      Z        X      Y      Z
 C          0.080 -0.375  0.000    0.014 -0.364  0.000   -0.000  0.000  0.537
 N         -0.052 -0.323  0.000   -0.368 -0.209  0.000    0.000  0.000  0.669
 F         -0.042 -0.234 -0.000   -0.397  0.582 -0.000    0.000 -0.000 -0.511
 I         -0.214  0.111 -0.000    0.094  0.086 -0.000    0.000 -0.000 -0.051
 Cl         0.794 -0.019 -0.000    0.017 -0.418  0.000   -0.000  0.000  0.009
 TransDip   0.003  0.018 -0.000    0.061 -0.006 -0.000   -0.000  0.000 -0.012

 Mode:                 4                      5                      6
 Frequency:       301.50                 514.28                 636.89
 Force Cnst:      1.0999                 2.0028                 3.9886
 Red. Mass:      20.5369                12.8521                16.6892
 IR Active:          YES                    YES                    YES
 IR Intens:        0.624                  0.019                 23.599
 Raman Active:       YES                    YES                    YES
               X      Y      Z        X      Y      Z        X      Y      Z
 C          0.387  0.091 -0.000   -0.000  0.000  0.859    0.019  0.567 -0.000
 N          0.454  0.076  0.000    0.000  0.000 -0.490   -0.065  0.677  0.000
 F          0.525  0.524 -0.000   -0.000  0.000  0.102   -0.182 -0.203 -0.000
 I         -0.160 -0.033  0.000    0.000  0.000 -0.012   -0.008 -0.003  0.000
 Cl        -0.021 -0.228  0.000    0.000 -0.000 -0.111    0.147 -0.345  0.000
 TransDip   0.013 -0.022 -0.000   -0.000  0.000  0.004   -0.051  0.147 -0.000

 Mode:                 7                      8                      9
 Frequency:       865.81                 895.51                1600.71
 Force Cnst:      6.1287                 6.6928                19.3630
 Red. Mass:      13.8763                14.1650                12.8262
 IR Active:          YES                    YES                    YES
 IR Intens:      261.529                109.937                 38.656
 Raman Active:       YES                    YES                    YES
               X      Y      Z        X      Y      Z        X      Y      Z
 C          0.839 -0.118  0.000   -0.458  0.272 -0.000    0.264  0.724  0.000
 N          0.260  0.035 -0.000    0.714 -0.265  0.000   -0.285 -0.569 -0.000
 F         -0.436 -0.095  0.000   -0.352  0.097 -0.000    0.030 -0.003  0.000
 I         -0.020 -0.000 -0.000    0.004 -0.003  0.000   -0.000 -0.001  0.000
 Cl        -0.081  0.079 -0.000    0.046 -0.028  0.000    0.008 -0.017 -0.000
 TransDip   0.516 -0.047  0.000    0.068  0.329  0.000   -0.040  0.195  0.000

 STANDARD THERMODYNAMIC QUANTITIES AT   298.15 K  AND     1.00 ATM

   This Molecule has  0 Imaginary Frequencies
   Zero point vibrational energy:        7.826 kcal/mol

   Atom    1 Element C  Has Mass   12.00000
   Atom    2 Element N  Has Mass   14.00307
   Atom    3 Element F  Has Mass   18.99840
   Atom    4 Element I  Has Mass  126.90440
   Atom    5 Element Cl Has Mass   34.96885
   Molecular Mass:   206.874720 amu
   Principal axes and moments of inertia in amu*Bohr^2:
                             1           2           3
    Eigenvalues --      422.65588  1724.33471  2146.99059
          X               1.00000     0.00005    -0.00000
          Y              -0.00005     1.00000     0.00000
          Z               0.00000    -0.00000     1.00000
   Rotational Symmetry Number is   1
   The Molecule is an Asymmetric Top
   Translational Enthalpy:        0.889 kcal/mol
   Rotational Enthalpy:           0.889 kcal/mol
   Vibrational Enthalpy:          9.385 kcal/mol
   gas constant (RT):             0.592 kcal/mol
   Translational Entropy:        41.885  cal/mol.K
   Rotational Entropy:           28.838  cal/mol.K
   Vibrational Entropy:           8.619  cal/mol.K

   Total Enthalpy:               11.755 kcal/mol
   Total Entropy:                79.342  cal/mol.K
Archival summary:
1\1\TWL01\FREQ\ProcedureUnspecified\BasisUnspecified\1l1111\taweetha\SunNov2522:16:532018SunNov2522:16:532018\0\\#,FREQ,ProcedureUnspecified,BasisUnspecified,\\0,1\I\C,1,2.11235\N,2,1.2715,1,114.693\F,3,1.40743,2,111.076,1,180,0\Cl,2,1.72493,1,118.912,3,-180,0\\\@

 Total job time:  51.55s(wall), 195.32s(cpu) 
 Sun Nov 25 22:16:53 2018

        *************************************************************
        *                                                           *
        *  Thank you very much for using Q-Chem.  Have a nice day.  *
        *                                                           *
        *************************************************************
