# Supplementary material for: Geometric and energetic data from ab initio calculations of haloethene, haloimine, halomethylenephosphine, haloiminophosphine, halodiazene, halodiphosphene and halocyclopropane
Source: Data Brief. 2019 Nov 2;27:104738. doi: 10.1016/j.dib.2019.104738 (PMC6861602; doi:10.1016/j.dib.2019.104738)
Supplement: Multimedia component 4 [file mmc4.zip › CN/B3LYP/ClICNHE.out]

Q-Chem Developer Version!
                  Welcome to Q-Chem
     A Quantum Leap Into The Future Of Chemistry


 Q-Chem 5.1, Q-Chem, Inc., Pleasanton, CA (2018)

 Yihan Shao,  Zhengting Gan,  E. Epifanovsky,  A. T. B. Gilbert,  M. Wormit,  
 J. Kussmann,  A. W. Lange,  A. Behn,  Jia Deng,  Xintian Feng,  D. Ghosh,  
 M. Goldey,  P. R. Horn,  L. D. Jacobson,  I. Kaliman,  T. Kus,  A. Landau,  
 Jie Liu,  E. I. Proynov,  R. M. Richard,  R. P. Steele,  E. J. Sundstrom,  
 H. L. Woodcock III,  P. M. Zimmerman,  D. Zuev,  B. Albrecht,  E. Alguire,  
 S. A. Baeppler,  D. Barton,  Z. Benda,  Y. A. Bernard,  E. J. Berquist,  
 K. B. Bravaya,  H. Burton,  D. Casanova,  Chun-Min Chang,  Yunqing Chen,  
 A. Chien,  K. D. Closser,  M. P. Coons,  S. Coriani,  S. Dasgupta,  
 A. L. Dempwolff,  M. Diedenhofen,  Hainam Do,  R. G. Edgar,  Po-Tung Fang,  
 S. Faraji,  S. Fatehi,  Qingguo Feng,  K. D. Fenk,  J. Fosso-Tande,  
 Qinghui Ge,  A. Ghysels,  G. Gidofalvi,  J. Gomes,  J. Gonthier,  A. Gunina,  
 D. Hait,  M. W. D. Hanson-Heine,  P. H. P. Harbach,  A. W. Hauser,  
 J. E. Herr,  E. G. Hohenstein,  Z. C. Holden,  Kerwin Hui,  B. C. Huynh,  
 T.-C. Jagau,  Hyunjun Ji,  B. Kaduk,  K. Khistyaev,  Jaehoon Kim,  
 P. Klunzinger,  K. Koh,  D. Kosenkov,  L. Koulias,  T. Kowalczyk,  
 C. M. Krauter,  A. Kunitsa,  Ka Un Lao,  A. Laurent,  K. V. Lawler,  
 Joonho Lee,  D. Lefrancois,  S. Lehtola,  D. S. Levine,  Yi-Pei Li,  
 You-Sheng Lin,  Fenglai Liu,  E. Livshits,  A. Luenser,  P. Manohar,  
 E. Mansoor,  S. F. Manzer,  Shan-Ping Mao,  Yuezhi Mao,  N. Mardirossian,  
 A. V. Marenich,  T. Markovich,  L. A. Martinez-Martinez,  S. A. Maurer,  
 N. J. Mayhall,  S. C. McKenzie,  J.-M. Mewes,  A. F. Morrison,  
 J. W. Mullinax,  K. Nanda,  T. S. Nguyen-Beck,  R. Olivares-Amaya,  
 J. A. Parkhill,  T. M. Perrine,  F. Plasser,  P. Pokhilko,  S. Prager,  
 A. Prociuk,  E. Ramos,  D. R. Rehn,  F. Rob,  M. Schneider,  N. Sergueev,  
 S. M. Sharada,  S. Sharma,  D. W. Small,  T. Stauch,  T. Stein,  
 Yu-Chuan Su,  A. J. W. Thom,  A. Tkatchenko,  T. Tsuchimochi,  N. M. Tubman,  
 L. Vogt,  M. L. Vidal,  O. Vydrov,  M. A. Watson,  J. Wenzel,  
 M. de Wergifosse,  T. A. Wesolowski,  A. White,  J. Witte,  A. Yamada,  
 Jun Yang,  K. Yao,  S. Yeganeh,  S. R. Yost,  Zhi-Qiang You,  A. Zech,  
 Igor Ying Zhang,  Xing Zhang,  Yan Zhao,  Ying Zhu,  B. R. Brooks,  
 G. K. L. Chan,  C. J. Cramer,  M. S. Gordon,  W. J. Hehre,  A. Klamt,  
 M. W. Schmidt,  C. D. Sherrill,  D. G. Truhlar,  A. Aspuru-Guzik,  R. Baer,  
 A. T. Bell,  N. A. Besley,  Jeng-Da Chai,  A. E. DePrince, III,  
 R. A. DiStasio Jr.,  A. Dreuw,  B. D. Dunietz,  T. R. Furlani,  
 Chao-Ping Hsu,  Yousung Jung,  Jing Kong,  D. S. Lambrecht,  WanZhen Liang,  
 C. Ochsenfeld,  V. A. Rassolov,  L. V. Slipchenko,  J. E. Subotnik,  
 T. Van Voorhis,  J. M. Herbert,  A. I. Krylov,  P. M. W. Gill,  M. Head-Gordon

 Contributors to earlier versions of Q-Chem not listed above: 
 R. D. Adamson,  B. Austin,  J. Baker,  G. J. O. Beran,  K. Brandhorst,  
 S. T. Brown,  E. F. C. Byrd,  A. K. Chakraborty,  C.-L. Cheng,  
 Siu Hung Chien,  D. M. Chipman,  D. L. Crittenden,  H. Dachsel,  
 R. J. Doerksen,  A. D. Dutoi,  L. Fusti-Molnar,  W. A. Goddard III,  
 A. Golubeva-Zadorozhnaya,  S. R. Gwaltney,  G. Hawkins,  A. Heyden,  
 S. Hirata,  G. Kedziora,  F. J. Keil,  C. Kelley,  Jihan Kim,  R. A. King,  
 R. Z. Khaliullin,  P. P. Korambath,  W. Kurlancheek,  A. M. Lee,  M. S. Lee,  
 S. V. Levchenko,  Ching Yeh Lin,  D. Liotard,  R. C. Lochan,  I. Lotan,  
 P. E. Maslen,  N. Nair,  D. P. O'Neill,  D. Neuhauser,  E. Neuscamman,  
 C. M. Oana,  R. Olson,  B. Peters,  R. Peverati,  P. A. Pieniazek,  
 Y. M. Rhee,  J. Ritchie,  M. A. Rohrdanz,  E. Rosta,  N. J. Russ,  
 H. F. Schaefer III,  N. E. Schultz,  N. Shenvi,  A. C. Simmonett,  A. Sodt,  
 D. Stuck,  K. S. Thanthiriwatte,  V. Vanovschi,  Tao Wang,  A. Warshel,  
 C. F. Williams,  Q. Wu,  X. Xu,  W. Zhang

 Please cite Q-Chem as follows:
 Y. Shao et al., Mol. Phys. 113, 184-215 (2015)
 DOI: 10.1080/00268976.2014.952696

 Q-Chem 5.1.2 for Intel X86 EM64T Linux

 Parts of Q-Chem use Armadillo 8.300.2 (Tropical Shenanigans).
 http://arma.sourceforge.net/

 Q-Chem begins on Mon Nov 26 08:31:43 2018  

Host: 
0

     Scratch files written to /scratch/taweetham/qchem59939//
Input Ideriv = 2
Curr. Ideriv = -1
Max.  Ideriv = 2

Checking the input file for inconsistencies... 	...done.

--------------------------------------------------------------
User input:
--------------------------------------------------------------
$molecule
0 1
C 
N 1 1.3 
H 2 CH 1 120. 
I 1 CI 2 120.  3 180.0
Cl 1 CCl 2 120.  3 0.0

CC=1.54
CH=1.09
CF=1.35
CCl=1.77
CBr=1.94
CI=2.14
DHA=180.0
$end

$rem
   job_type	optimization
   basis	6-311++g**
   method	b3lyp
$end

--------------------------------------------------------------
 ----------------------------------------------------------------
             Standard Nuclear Orientation (Angstroms)
    I     Atom           X                Y                Z
 ----------------------------------------------------------------
    1      C       1.0012203637     0.4904396397    -0.0000000000
    2      N       1.3243740707     1.7496344942    -0.0000000000
    3      H       2.3741879388     2.0428764460    -0.0000000000
    4      I      -1.0598820930    -0.0852830913    -0.0000000000
    5      Cl      2.2659777832    -0.7478207003     0.0000000000
 ----------------------------------------------------------------
 Molecular Point Group                 Cs    NOp =  2
 Largest Abelian Subgroup              Cs    NOp =  2
 Nuclear Repulsion Energy =   370.7634568147 hartrees
 There are       42 alpha and       42 beta electrons
 Requested basis set is 6-311++G(d,p)
 There are 54 shells and 143 basis functions

 Total QAlloc Memory Limit   2000 MB
 Mega-Array Size       188 MB
 MEM_STATIC part       192 MB
 A cutoff of  1.0D-11 yielded   1262 shell pairs
 There are      9405 function pairs (     10532 Cartesian)
 Smallest overlap matrix eigenvalue = 5.96E-04

 Scale SEOQF with 1.000000e-01/1.000000e-01/1.000000e-01

 Standard Electronic Orientation quadrupole field applied
 Nucleus-field energy     =     0.0000000087 hartrees
 Guess from superposition of atomic densities
 Warning:  Energy on first SCF cycle will be non-variational
 SAD guess density has 84.000000 electrons

 -----------------------------------------------------------------------
  General SCF calculation program by
  Eric Jon Sundstrom, Paul Horn, Yuezhi Mao, Dmitri Zuev, Alec White,
  David Stuck, Shaama M.S., Shane Yost, Joonho Lee, David Small,
  Daniel Levine, Susi Lehtola, Hugh Burton, Evgeny Epifanovsky
 -----------------------------------------------------------------------
 Exchange:     0.2000 Hartree-Fock + 0.0800 Slater + 0.7200 B88
 Correlation:  0.1900 VWN1RPA + 0.8100 LYP
 Using SG-1 standard quadrature grid
 A restricted SCF calculation will be
 performed using DIIS
 SCF converges when DIIS error is below 1.0e-08
 ---------------------------------------
  Cycle       Energy         DIIS error
 ---------------------------------------
    1   -7473.5676417639      4.14e-02  
    2   -7473.1243806778      5.71e-03  
    3   -7472.7897314253      1.30e-02  
    4   -7473.1933330228      1.17e-03  
    5   -7473.1961288900      5.43e-04  
    6   -7473.1967559055      2.26e-04  
    7   -7473.1969087363      4.68e-05  
    8   -7473.1969140153      1.51e-05  
    9   -7473.1969145613      4.32e-06  
   10   -7473.1969145893      1.08e-06  
   11   -7473.1969145919      1.56e-07  
   12   -7473.1969145920      2.98e-08  
   13   -7473.1969145920      3.45e-09  Convergence criterion met
 ---------------------------------------
 SCF time:   CPU 16.09s  wall 16.00s 
 SCF   energy in the final basis set =    -7473.1969145920
 Total energy in the final basis set =    -7473.1969145920

 --------------------------------------------------------------
             Orbital Energies (a.u.) and Symmetries
 --------------------------------------------------------------

 Alpha MOs, Restricted
 -- Occupied --                  
******* -176.33 -165.73 -165.73 -165.73 -101.58  -35.82  -31.32
  1 A'    2 A'    3 A'    1 A"    4 A'    5 A'    6 A'    7 A'                 
-31.312 -31.311 -22.969 -22.967 -22.967 -22.962 -22.962 -14.351
  2 A"    8 A'    9 A'    3 A"   10 A'    4 A"   11 A'   12 A'                 
-10.336  -9.499  -7.264  -7.254  -7.253  -6.374  -4.787  -4.771
 13 A'   14 A'   15 A'    5 A"   16 A'   17 A'   18 A'    6 A"                 
 -4.770  -2.053  -2.048  -2.047  -2.034  -2.033  -0.951  -0.855
 19 A'   20 A'    7 A"   21 A'    8 A"   22 A'   23 A'   24 A'                 
 -0.702  -0.585  -0.517  -0.443  -0.418  -0.350  -0.328  -0.309
 25 A'   26 A'   27 A'   28 A'    9 A"   29 A'   10 A"   30 A'                 
 -0.287  -0.284
 11 A"   31 A'                                                                 
 -- Virtual --                   
 -0.090  -0.064  -0.012   0.004   0.041   0.049   0.061   0.082
 32 A'   12 A"   33 A'   34 A'   35 A'   36 A'   13 A"   37 A'                 
  0.092   0.099   0.103   0.139   0.144   0.154   0.176   0.181
 38 A'   14 A"   39 A'   40 A'   41 A'   15 A"   42 A'   43 A'                 
  0.209   0.241   0.249   0.283   0.304   0.389   0.390   0.395
 44 A'   16 A"   45 A'   46 A'   47 A'   17 A"   18 A"   48 A'                 
  0.417   0.430   0.449   0.453   0.504   0.530   0.538   0.545
 49 A'   50 A'   19 A"   51 A'   52 A'   53 A'   20 A"   54 A'                 
  0.639   0.705   0.773   0.790   0.818   0.835   0.849   0.853
 55 A'   56 A'   57 A'   21 A"   58 A'   22 A"   59 A'   23 A"                 
  0.874   0.928   1.022   1.114   1.189   1.198   1.282   1.339
 60 A'   61 A'   62 A'   63 A'   64 A'   24 A"   25 A"   65 A'                 
  1.347   1.384   1.454   1.536   1.592   1.679   1.826   1.926
 26 A"   66 A'   27 A"   67 A'   68 A'   69 A'   70 A'   71 A'                 
  2.208   2.238   2.259   2.377   2.396   2.411   2.629   2.737
 28 A"   29 A"   72 A'   73 A'   30 A"   74 A'   75 A'   31 A"                 
  2.758   2.919   3.044   3.234   3.830   3.945   3.958   3.994
 76 A'   77 A'   78 A'   79 A'   32 A"   33 A"   80 A'   34 A"                 
  4.068   4.117   4.211   4.367   4.634   5.986   6.018   6.044
 81 A'   82 A'   83 A'   84 A'   85 A'   35 A"   86 A'   87 A'                 
  9.688  23.573  25.781  25.860  26.256  27.819  28.326  28.350
 88 A'   89 A'   36 A"   90 A'   91 A'   92 A'   37 A"   93 A'                 
 28.357  28.516  28.522  28.536  28.576  28.659  35.477 127.869
 94 A'   38 A"   95 A'   39 A"   96 A'   97 A'   98 A'   40 A"                 
127.887 127.906 151.618 215.6691901.779
 99 A'  100 A'  101 A'  102 A'  103 A'                                         

 Beta MOs, Restricted
 -- Occupied --                  
******* -176.33 -165.73 -165.73 -165.73 -101.58  -35.82  -31.32
  1 A'    2 A'    3 A'    1 A"    4 A'    5 A'    6 A'    7 A'                 
-31.312 -31.311 -22.969 -22.967 -22.967 -22.962 -22.962 -14.351
  2 A"    8 A'    9 A'    3 A"   10 A'    4 A"   11 A'   12 A'                 
-10.336  -9.499  -7.264  -7.254  -7.253  -6.374  -4.787  -4.771
 13 A'   14 A'   15 A'    5 A"   16 A'   17 A'   18 A'    6 A"                 
 -4.770  -2.053  -2.048  -2.047  -2.034  -2.033  -0.951  -0.855
 19 A'   20 A'    7 A"   21 A'    8 A"   22 A'   23 A'   24 A'                 
 -0.702  -0.585  -0.517  -0.443  -0.418  -0.350  -0.328  -0.309
 25 A'   26 A'   27 A'   28 A'    9 A"   29 A'   10 A"   30 A'                 
 -0.287  -0.284
 11 A"   31 A'                                                                 
 -- Virtual --                   
 -0.090  -0.064  -0.012   0.004   0.041   0.049   0.061   0.082
 32 A'   12 A"   33 A'   34 A'   35 A'   36 A'   13 A"   37 A'                 
  0.092   0.099   0.103   0.139   0.144   0.154   0.176   0.181
 38 A'   14 A"   39 A'   40 A'   41 A'   15 A"   42 A'   43 A'                 
  0.209   0.241   0.249   0.283   0.304   0.389   0.390   0.395
 44 A'   16 A"   45 A'   46 A'   47 A'   17 A"   18 A"   48 A'                 
  0.417   0.430   0.449   0.453   0.504   0.530   0.538   0.545
 49 A'   50 A'   19 A"   51 A'   52 A'   53 A'   20 A"   54 A'                 
  0.639   0.705   0.773   0.790   0.818   0.835   0.849   0.853
 55 A'   56 A'   57 A'   21 A"   58 A'   22 A"   59 A'   23 A"                 
  0.874   0.928   1.022   1.114   1.189   1.198   1.282   1.339
 60 A'   61 A'   62 A'   63 A'   64 A'   24 A"   25 A"   65 A'                 
  1.347   1.384   1.454   1.536   1.592   1.679   1.826   1.926
 26 A"   66 A'   27 A"   67 A'   68 A'   69 A'   70 A'   71 A'                 
  2.208   2.238   2.259   2.377   2.396   2.411   2.629   2.737
 28 A"   29 A"   72 A'   73 A'   30 A"   74 A'   75 A'   31 A"                 
  2.758   2.919   3.044   3.234   3.830   3.945   3.958   3.994
 76 A'   77 A'   78 A'   79 A'   32 A"   33 A"   80 A'   34 A"                 
  4.068   4.117   4.211   4.367   4.634   5.986   6.018   6.044
 81 A'   82 A'   83 A'   84 A'   85 A'   35 A"   86 A'   87 A'                 
  9.688  23.573  25.781  25.860  26.256  27.819  28.326  28.350
 88 A'   89 A'   36 A"   90 A'   91 A'   92 A'   37 A"   93 A'                 
 28.357  28.516  28.522  28.536  28.576  28.659  35.477 127.869
 94 A'   38 A"   95 A'   39 A"   96 A'   97 A'   98 A'   40 A"                 
127.887 127.906 151.618 215.6691901.779
 99 A'  100 A'  101 A'  102 A'  103 A'                                         
 --------------------------------------------------------------

          Ground-State Mulliken Net Atomic Charges

     Atom                 Charge (a.u.)
  ----------------------------------------
      1 C                    -0.532164
      2 N                    -0.074760
      3 H                     0.229843
      4 I                     0.175347
      5 Cl                    0.201733
  ----------------------------------------
  Sum of atomic charges =     0.000000

 -----------------------------------------------------------------
                    Cartesian Multipole Moments
 -----------------------------------------------------------------
    Charge (ESU x 10^10)
                 0.0000
    Dipole Moment (Debye)
         X       0.5246      Y      -0.3490      Z       0.0000
       Tot       0.6301
    Quadrupole Moments (Debye-Ang)
        XX     -45.5255     XY       3.6236     YY     -55.1670
        XZ       0.0000     YZ      -0.0000     ZZ     -53.6571
    Octopole Moments (Debye-Ang^2)
       XXX     -34.2528    XXY       5.8474    XYY      -5.6398
       YYY     -11.6701    XXZ       0.0000    XYZ       0.0000
       YYZ       0.0000    XZZ     -13.3862    YZZ      -2.2979
       ZZZ       0.0000
    Hexadecapole Moments (Debye-Ang^3)
      XXXX    -684.6531   XXXY      29.7337   XXYY    -134.1019
      XYYY      10.7491   YYYY    -255.3014   XXXZ       0.0000
      XXYZ       0.0000   XYYZ      -0.0000   YYYZ       0.0000
      XXZZ    -139.4533   XYZZ       0.2664   YYZZ     -53.4366
      XZZZ       0.0000   YZZZ       0.0000   ZZZZ     -68.6818
 -----------------------------------------------------------------
 Calculating analytic gradient of the SCF energy
 Gradient of SCF Energy
            1           2           3           4           5
    1  -0.0371203  -0.0045036   0.0432490  -0.0081452   0.0065201
    2  -0.0733474   0.0386660   0.0249239  -0.0005263   0.0102839
    3  -0.0000000  -0.0000000   0.0000000  -0.0000000   0.0000000
 Max gradient component =       7.335E-02
 RMS gradient           =       2.706E-02
 Gradient time:  CPU 4.31 s  wall 4.31 s
 Geometry Optimization Parameters
   NAtoms,    NIC,     NZ,  NCons,   NDum,   NFix, NCnnct, MaxDiis
        5      20       5       0       0       0       0       0


** GEOMETRY OPTIMIZATION IN DELOCALIZED INTERNAL COORDINATES **
   Searching for a Minimum

   Optimization Cycle:   1

                       Coordinates (Angstroms)
     ATOM                X               Y               Z
      1  C         1.0012203637    0.4904396397    0.0000000000
      2  N         1.3243740707    1.7496344942    0.0000000000
      3  H         2.3741879388    2.0428764460    0.0000000000
      4  I        -1.0598820930   -0.0852830913    0.0000000000
      5  Cl        2.2659777832   -0.7478207003    0.0000000000
   Point Group: cs    Number of degrees of freedom:     7


   Energy is  -7473.196914592


 Attempting to Generate Delocalized Internal Coordinates

  7 Hessian modes will be used to form the next step
  Hessian Eigenvalues:
     0.108095    0.160000    0.250000    0.250000    0.286300    0.348126
     0.671931

 Minimum Search - Taking Simple RFO Step
 Searching for Lamda that Minimizes Along All modes
 Value Taken    Lamda =  -0.02065634
 Step Taken.  Stepsize is  0.248846

                             Maximum     Tolerance    Cnvgd?
         Gradient           0.070633      0.000300      NO
         Displacement       0.229162      0.001200      NO
         Energy change     *********      0.000001      NO


 New Cartesian Coordinates Obtained by Inverse Iteration

 Displacement from previous Coordinates is:  0.314890
 ----------------------------------------------------------------
             Standard Nuclear Orientation (Angstroms)
    I     Atom           X                Y                Z
 ----------------------------------------------------------------
    1      C       1.0382046868     0.5450595023     0.0000000000
    2      N       1.2948562929     1.7640216376     0.0000000000
    3      H       2.2989530515     1.9452454564     0.0000000000
    4      I      -0.9808054676    -0.0576643761     0.0000000000
    5      Cl      2.2546694998    -0.7468154319     0.0000000000
 ----------------------------------------------------------------
 Molecular Point Group                 Cs    NOp =  2
 Largest Abelian Subgroup              Cs    NOp =  2
 Nuclear Repulsion Energy =   378.9857469717 hartrees
 There are       42 alpha and       42 beta electrons
 Applying Cartesian multipole field
    Component          Value
    ---------          -----
     (2,0,0)        1.00000E-11
     (0,2,0)        2.00000E-11
     (0,0,2)       -3.00000E-11
 Nucleus-field energy     =     0.0000000084 hartrees
 Requested basis set is 6-311++G(d,p)
 There are 54 shells and 143 basis functions
 A cutoff of  1.0D-11 yielded   1276 shell pairs
 There are      9487 function pairs (     10627 Cartesian)
 Smallest overlap matrix eigenvalue = 5.22E-04
 Guess MOs from SCF MO coefficient file

 -----------------------------------------------------------------------
  General SCF calculation program by
  Eric Jon Sundstrom, Paul Horn, Yuezhi Mao, Dmitri Zuev, Alec White,
  David Stuck, Shaama M.S., Shane Yost, Joonho Lee, David Small,
  Daniel Levine, Susi Lehtola, Hugh Burton, Evgeny Epifanovsky
 -----------------------------------------------------------------------
 Exchange:     0.2000 Hartree-Fock + 0.0800 Slater + 0.7200 B88
 Correlation:  0.1900 VWN1RPA + 0.8100 LYP
 Using SG-1 standard quadrature grid
 A restricted SCF calculation will be
 performed using DIIS
 SCF converges when DIIS error is below 1.0e-08
 ---------------------------------------
  Cycle       Energy         DIIS error
 ---------------------------------------
    1   -7473.2028181417      1.30e-03  
    2   -7473.2059602324      7.56e-04  
    3   -7473.2060413722      7.01e-04  
    4   -7473.2072451979      1.34e-04  
    5   -7473.2072806651      5.93e-05  
    6   -7473.2072897268      9.64e-06  
    7   -7473.2072899088      1.98e-06  
    8   -7473.2072899162      5.35e-07  
    9   -7473.2072899168      2.62e-07  
   10   -7473.2072899170      3.01e-08  
   11   -7473.2072899170      8.77e-09  Convergence criterion met
 ---------------------------------------
 SCF time:   CPU 13.87s  wall 13.00s 
 SCF   energy in the final basis set =    -7473.2072899170
 Total energy in the final basis set =    -7473.2072899170

 --------------------------------------------------------------
             Orbital Energies (a.u.) and Symmetries
 --------------------------------------------------------------

 Alpha MOs, Restricted
 -- Occupied --                  
******* -176.32 -165.73 -165.72 -165.72 -101.59  -35.82  -31.31
  1 A'    2 A'    3 A'    1 A"    4 A'    5 A'    6 A'    7 A'                 
-31.306 -31.306 -22.963 -22.961 -22.961 -22.957 -22.957 -14.347
  2 A"    8 A'    9 A'    3 A"   10 A'    4 A"   11 A'   12 A'                 
-10.330  -9.501  -7.266  -7.256  -7.255  -6.368  -4.781  -4.766
 13 A'   14 A'   15 A'    5 A"   16 A'   17 A'   18 A'    6 A"                 
 -4.765  -2.047  -2.042  -2.042  -2.029  -2.028  -0.979  -0.866
 19 A'   20 A'    7 A"   21 A'    8 A"   22 A'   23 A'   24 A'                 
 -0.707  -0.588  -0.530  -0.444  -0.430  -0.351  -0.336  -0.323
 25 A'   26 A'   27 A'   28 A'    9 A"   29 A'   10 A"   30 A'                 
 -0.286  -0.282
 11 A"   31 A'                                                                 
 -- Virtual --                   
 -0.078  -0.054  -0.008   0.002   0.043   0.048   0.060   0.083
 32 A'   12 A"   33 A'   34 A'   35 A'   36 A'   13 A"   37 A'                 
  0.093   0.096   0.105   0.140   0.154   0.156   0.173   0.182
 38 A'   14 A"   39 A'   40 A'   41 A'   15 A"   42 A'   43 A'                 
  0.213   0.245   0.252   0.288   0.312   0.391   0.392   0.392
 44 A'   16 A"   45 A'   46 A'   47 A'   17 A"   48 A'   18 A"                 
  0.416   0.434   0.449   0.458   0.518   0.532   0.552   0.563
 49 A'   50 A'   19 A"   51 A'   52 A'   20 A"   53 A'   54 A'                 
  0.642   0.711   0.785   0.789   0.823   0.833   0.841   0.861
 55 A'   56 A'   57 A'   21 A"   58 A'   22 A"   59 A'   23 A"                 
  0.883   0.908   1.010   1.118   1.205   1.219   1.257   1.338
 60 A'   61 A'   62 A'   63 A'   64 A'   24 A"   25 A"   65 A'                 
  1.346   1.387   1.462   1.526   1.652   1.705   1.861   1.989
 26 A"   66 A'   27 A"   67 A'   68 A'   69 A'   70 A'   71 A'                 
  2.216   2.274   2.309   2.405   2.427   2.465   2.636   2.749
 28 A"   72 A'   29 A"   73 A'   30 A"   74 A'   75 A'   31 A"                 
  2.831   2.898   3.096   3.198   3.845   3.951   3.966   4.002
 76 A'   77 A'   78 A'   79 A'   32 A"   33 A"   80 A'   34 A"                 
  4.082   4.197   4.226   4.386   4.733   5.990   6.024   6.055
 81 A'   82 A'   83 A'   84 A'   85 A'   35 A"   86 A'   87 A'                 
  9.693  23.700  25.779  25.865  26.264  27.833  28.332  28.356
 88 A'   89 A'   36 A"   90 A'   91 A'   92 A'   37 A"   93 A'                 
 28.365  28.522  28.529  28.543  28.586  28.665  35.576 127.875
 94 A'   38 A"   95 A'   39 A"   96 A'   97 A'   98 A'   40 A"                 
127.894 127.913 151.631 215.6751901.793
 99 A'  100 A'  101 A'  102 A'  103 A'                                         

 Beta MOs, Restricted
 -- Occupied --                  
******* -176.32 -165.73 -165.72 -165.72 -101.59  -35.82  -31.31
  1 A'    2 A'    3 A'    1 A"    4 A'    5 A'    6 A'    7 A'                 
-31.306 -31.306 -22.963 -22.961 -22.961 -22.957 -22.957 -14.347
  2 A"    8 A'    9 A'    3 A"   10 A'    4 A"   11 A'   12 A'                 
-10.330  -9.501  -7.266  -7.256  -7.255  -6.368  -4.781  -4.766
 13 A'   14 A'   15 A'    5 A"   16 A'   17 A'   18 A'    6 A"                 
 -4.765  -2.047  -2.042  -2.042  -2.029  -2.028  -0.979  -0.866
 19 A'   20 A'    7 A"   21 A'    8 A"   22 A'   23 A'   24 A'                 
 -0.707  -0.588  -0.530  -0.444  -0.430  -0.351  -0.336  -0.323
 25 A'   26 A'   27 A'   28 A'    9 A"   29 A'   10 A"   30 A'                 
 -0.286  -0.282
 11 A"   31 A'                                                                 
 -- Virtual --                   
 -0.078  -0.054  -0.008   0.002   0.043   0.048   0.060   0.083
 32 A'   12 A"   33 A'   34 A'   35 A'   36 A'   13 A"   37 A'                 
  0.093   0.096   0.105   0.140   0.154   0.156   0.173   0.182
 38 A'   14 A"   39 A'   40 A'   41 A'   15 A"   42 A'   43 A'                 
  0.213   0.245   0.252   0.288   0.312   0.391   0.392   0.392
 44 A'   16 A"   45 A'   46 A'   47 A'   17 A"   48 A'   18 A"                 
  0.416   0.434   0.449   0.458   0.518   0.532   0.552   0.563
 49 A'   50 A'   19 A"   51 A'   52 A'   20 A"   53 A'   54 A'                 
  0.642   0.711   0.785   0.789   0.823   0.833   0.841   0.861
 55 A'   56 A'   57 A'   21 A"   58 A'   22 A"   59 A'   23 A"                 
  0.883   0.908   1.010   1.118   1.205   1.219   1.257   1.338
 60 A'   61 A'   62 A'   63 A'   64 A'   24 A"   25 A"   65 A'                 
  1.346   1.387   1.462   1.526   1.652   1.705   1.861   1.989
 26 A"   66 A'   27 A"   67 A'   68 A'   69 A'   70 A'   71 A'                 
  2.216   2.274   2.309   2.405   2.427   2.465   2.636   2.749
 28 A"   72 A'   29 A"   73 A'   30 A"   74 A'   75 A'   31 A"                 
  2.831   2.898   3.096   3.198   3.845   3.951   3.966   4.002
 76 A'   77 A'   78 A'   79 A'   32 A"   33 A"   80 A'   34 A"                 
  4.082   4.197   4.226   4.386   4.733   5.990   6.024   6.055
 81 A'   82 A'   83 A'   84 A'   85 A'   35 A"   86 A'   87 A'                 
  9.693  23.700  25.779  25.865  26.264  27.833  28.332  28.356
 88 A'   89 A'   36 A"   90 A'   91 A'   92 A'   37 A"   93 A'                 
 28.365  28.522  28.529  28.543  28.586  28.665  35.576 127.875
 94 A'   38 A"   95 A'   39 A"   96 A'   97 A'   98 A'   40 A"                 
127.894 127.913 151.631 215.6751901.793
 99 A'  100 A'  101 A'  102 A'  103 A'                                         
 --------------------------------------------------------------

          Ground-State Mulliken Net Atomic Charges

     Atom                 Charge (a.u.)
  ----------------------------------------
      1 C                    -0.586292
      2 N                    -0.018288
      3 H                     0.215121
      4 I                     0.159103
      5 Cl                    0.230356
  ----------------------------------------
  Sum of atomic charges =     0.000000

 -----------------------------------------------------------------
                    Cartesian Multipole Moments
 -----------------------------------------------------------------
    Charge (ESU x 10^10)
                 0.0000
    Dipole Moment (Debye)
         X       0.7427      Y      -0.2850      Z      -0.0000
       Tot       0.7955
    Quadrupole Moments (Debye-Ang)
        XX     -46.1603     XY       3.2223     YY     -55.1177
        XZ      -0.0000     YZ       0.0000     ZZ     -53.4235
    Octopole Moments (Debye-Ang^2)
       XXX     -40.4598    XXY       3.5648    XYY      -8.6208
       YYY     -15.7932    XXZ      -0.0000    XYZ       0.0000
       YYZ      -0.0000    XZZ     -14.9730    YZZ      -2.9563
       ZZZ      -0.0000
    Hexadecapole Moments (Debye-Ang^3)
      XXXX    -663.4660   XXXY      28.0367   XXYY    -133.0050
      XYYY       8.2426   YYYY    -256.7104   XXXZ       0.0000
      XXYZ       0.0000   XYYZ      -0.0000   YYYZ       0.0000
      XXZZ    -133.4815   XYZZ       1.7150   YYZZ     -52.7703
      XZZZ       0.0000   YZZZ       0.0000   ZZZZ     -68.3123
 -----------------------------------------------------------------
 Calculating analytic gradient of the SCF energy
 Gradient of SCF Energy
            1           2           3           4           5
    1   0.0008623  -0.0044395  -0.0010788   0.0038645   0.0007915
    2  -0.0066747   0.0010731  -0.0027493   0.0050582   0.0032927
    3   0.0000000  -0.0000000   0.0000000  -0.0000000  -0.0000000
 Max gradient component =       6.675E-03
 RMS gradient           =       2.908E-03
 Gradient time:  CPU 4.39 s  wall 4.39 s
 Geometry Optimization Parameters
   NAtoms,    NIC,     NZ,  NCons,   NDum,   NFix, NCnnct, MaxDiis
        5      20       5       0       0       0       0       0

 Cartesian Hessian Update
 Hessian Updated using BFGS Update


** GEOMETRY OPTIMIZATION IN DELOCALIZED INTERNAL COORDINATES **
   Searching for a Minimum

   Optimization Cycle:   2

                       Coordinates (Angstroms)
     ATOM                X               Y               Z
      1  C         1.0382046868    0.5450595023    0.0000000000
      2  N         1.2948562929    1.7640216376    0.0000000000
      3  H         2.2989530515    1.9452454564    0.0000000000
      4  I        -0.9808054676   -0.0576643761    0.0000000000
      5  Cl        2.2546694998   -0.7468154319    0.0000000000
   Point Group: cs    Number of degrees of freedom:     7


   Energy is  -7473.207289917

 Hessian Updated using BFGS Update

  7 Hessian modes will be used to form the next step
  Hessian Eigenvalues:
     0.110681    0.172712    0.231314    0.259957    0.285935    0.362440
     0.682871

 Minimum Search - Taking Simple RFO Step
 Searching for Lamda that Minimizes Along All modes
 Value Taken    Lamda =  -0.00081773
 Step Taken.  Stepsize is  0.064933

                             Maximum     Tolerance    Cnvgd?
         Gradient           0.011133      0.000300      NO
         Displacement       0.039721      0.001200      NO
         Energy change     -0.010375      0.000001      NO


 New Cartesian Coordinates Obtained by Inverse Iteration

 Displacement from previous Coordinates is:  0.091461
 ----------------------------------------------------------------
             Standard Nuclear Orientation (Angstroms)
    I     Atom           X                Y                Z
 ----------------------------------------------------------------
    1      C       1.0399995928     0.5562944580     0.0000000000
    2      N       1.3100160448     1.7722312291     0.0000000000
    3      H       2.3109719681     1.9656393307     0.0000000000
    4      I      -0.9904356080    -0.0844748176     0.0000000000
    5      Cl      2.2353260657    -0.7598434119     0.0000000000
 ----------------------------------------------------------------
 Molecular Point Group                 Cs    NOp =  2
 Largest Abelian Subgroup              Cs    NOp =  2
 Nuclear Repulsion Energy =   377.5000899884 hartrees
 There are       42 alpha and       42 beta electrons
 Applying Cartesian multipole field
    Component          Value
    ---------          -----
     (2,0,0)        1.00000E-11
     (0,2,0)        2.00000E-11
     (0,0,2)       -3.00000E-11
 Nucleus-field energy     =     0.0000000084 hartrees
 Requested basis set is 6-311++G(d,p)
 There are 54 shells and 143 basis functions
 A cutoff of  1.0D-11 yielded   1274 shell pairs
 There are      9485 function pairs (     10625 Cartesian)
 Smallest overlap matrix eigenvalue = 5.35E-04
 Guess MOs from SCF MO coefficient file

 -----------------------------------------------------------------------
  General SCF calculation program by
  Eric Jon Sundstrom, Paul Horn, Yuezhi Mao, Dmitri Zuev, Alec White,
  David Stuck, Shaama M.S., Shane Yost, Joonho Lee, David Small,
  Daniel Levine, Susi Lehtola, Hugh Burton, Evgeny Epifanovsky
 -----------------------------------------------------------------------
 Exchange:     0.2000 Hartree-Fock + 0.0800 Slater + 0.7200 B88
 Correlation:  0.1900 VWN1RPA + 0.8100 LYP
 Using SG-1 standard quadrature grid
 A restricted SCF calculation will be
 performed using DIIS
 SCF converges when DIIS error is below 1.0e-08
 ---------------------------------------
  Cycle       Energy         DIIS error
 ---------------------------------------
    1   -7473.2073750656      2.97e-04  
    2   -7473.2076924229      1.69e-04  
    3   -7473.2076656647      2.03e-04  
    4   -7473.2077602576      3.07e-05  
    5   -7473.2077623273      1.47e-05  
    6   -7473.2077628501      2.89e-06  
    7   -7473.2077628719      6.92e-07  
    8   -7473.2077628730      2.49e-07  
    9   -7473.2077628731      3.05e-08  
   10   -7473.2077628731      1.05e-08  
   11   -7473.2077628731      1.81e-09  Convergence criterion met
 ---------------------------------------
 SCF time:   CPU 13.84s  wall 14.00s 
 SCF   energy in the final basis set =    -7473.2077628731
 Total energy in the final basis set =    -7473.2077628731

 --------------------------------------------------------------
             Orbital Energies (a.u.) and Symmetries
 --------------------------------------------------------------

 Alpha MOs, Restricted
 -- Occupied --                  
******* -176.32 -165.73 -165.72 -165.72 -101.59  -35.82  -31.31
  1 A'    2 A'    3 A'    1 A"    4 A'    5 A'    6 A'    7 A'                 
-31.306 -31.306 -22.963 -22.961 -22.961 -22.957 -22.957 -14.348
  2 A"    8 A'    9 A'    3 A"   10 A'    4 A"   11 A'   12 A'                 
-10.332  -9.500  -7.265  -7.255  -7.254  -6.368  -4.781  -4.766
 13 A'   14 A'   15 A'    5 A"   16 A'   17 A'   18 A'    6 A"                 
 -4.765  -2.047  -2.042  -2.041  -2.028  -2.028  -0.978  -0.866
 19 A'   20 A'    7 A"   21 A'    8 A"   22 A'   23 A'   24 A'                 
 -0.704  -0.591  -0.529  -0.444  -0.429  -0.350  -0.335  -0.321
 25 A'   26 A'   27 A'   28 A'    9 A"   29 A'   10 A"   30 A'                 
 -0.286  -0.282
 11 A"   31 A'                                                                 
 -- Virtual --                   
 -0.082  -0.054  -0.009   0.002   0.043   0.048   0.060   0.083
 32 A'   12 A"   33 A'   34 A'   35 A'   36 A'   13 A"   37 A'                 
  0.093   0.096   0.105   0.141   0.154   0.157   0.172   0.183
 38 A'   14 A"   39 A'   40 A'   41 A'   15 A"   42 A'   43 A'                 
  0.210   0.244   0.251   0.289   0.310   0.389   0.390   0.392
 44 A'   16 A"   45 A'   46 A'   47 A'   17 A"   48 A'   18 A"                 
  0.415   0.434   0.450   0.457   0.521   0.533   0.555   0.560
 49 A'   50 A'   19 A"   51 A'   52 A'   20 A"   53 A'   54 A'                 
  0.638   0.709   0.785   0.787   0.825   0.833   0.840   0.860
 55 A'   56 A'   57 A'   21 A"   58 A'   22 A"   59 A'   23 A"                 
  0.885   0.908   1.010   1.114   1.208   1.217   1.256   1.331
 60 A'   61 A'   62 A'   63 A'   64 A'   24 A"   25 A"   65 A'                 
  1.347   1.385   1.461   1.531   1.644   1.699   1.863   1.991
 26 A"   66 A'   27 A"   67 A'   68 A'   69 A'   70 A'   71 A'                 
  2.216   2.274   2.302   2.405   2.430   2.457   2.633   2.750
 28 A"   72 A'   29 A"   73 A'   30 A"   74 A'   75 A'   31 A"                 
  2.835   2.899   3.102   3.197   3.845   3.951   3.965   4.000
 76 A'   77 A'   78 A'   79 A'   32 A"   33 A"   80 A'   34 A"                 
  4.082   4.189   4.224   4.379   4.739   5.990   6.023   6.050
 81 A'   82 A'   83 A'   84 A'   85 A'   35 A"   86 A'   87 A'                 
  9.691  23.698  25.779  25.867  26.263  27.828  28.331  28.355
 88 A'   89 A'   36 A"   90 A'   91 A'   92 A'   37 A"   93 A'                 
 28.363  28.522  28.529  28.542  28.586  28.664  35.576 127.875
 94 A'   38 A"   95 A'   39 A"   96 A'   97 A'   98 A'   40 A"                 
127.893 127.912 151.627 215.6731901.789
 99 A'  100 A'  101 A'  102 A'  103 A'                                         

 Beta MOs, Restricted
 -- Occupied --                  
******* -176.32 -165.73 -165.72 -165.72 -101.59  -35.82  -31.31
  1 A'    2 A'    3 A'    1 A"    4 A'    5 A'    6 A'    7 A'                 
-31.306 -31.306 -22.963 -22.961 -22.961 -22.957 -22.957 -14.348
  2 A"    8 A'    9 A'    3 A"   10 A'    4 A"   11 A'   12 A'                 
-10.332  -9.500  -7.265  -7.255  -7.254  -6.368  -4.781  -4.766
 13 A'   14 A'   15 A'    5 A"   16 A'   17 A'   18 A'    6 A"                 
 -4.765  -2.047  -2.042  -2.041  -2.028  -2.028  -0.978  -0.866
 19 A'   20 A'    7 A"   21 A'    8 A"   22 A'   23 A'   24 A'                 
 -0.704  -0.591  -0.529  -0.444  -0.429  -0.350  -0.335  -0.321
 25 A'   26 A'   27 A'   28 A'    9 A"   29 A'   10 A"   30 A'                 
 -0.286  -0.282
 11 A"   31 A'                                                                 
 -- Virtual --                   
 -0.082  -0.054  -0.009   0.002   0.043   0.048   0.060   0.083
 32 A'   12 A"   33 A'   34 A'   35 A'   36 A'   13 A"   37 A'                 
  0.093   0.096   0.105   0.141   0.154   0.157   0.172   0.183
 38 A'   14 A"   39 A'   40 A'   41 A'   15 A"   42 A'   43 A'                 
  0.210   0.244   0.251   0.289   0.310   0.389   0.390   0.392
 44 A'   16 A"   45 A'   46 A'   47 A'   17 A"   48 A'   18 A"                 
  0.415   0.434   0.450   0.457   0.521   0.533   0.555   0.560
 49 A'   50 A'   19 A"   51 A'   52 A'   20 A"   53 A'   54 A'                 
  0.638   0.709   0.785   0.787   0.825   0.833   0.840   0.860
 55 A'   56 A'   57 A'   21 A"   58 A'   22 A"   59 A'   23 A"                 
  0.885   0.908   1.010   1.114   1.208   1.217   1.256   1.331
 60 A'   61 A'   62 A'   63 A'   64 A'   24 A"   25 A"   65 A'                 
  1.347   1.385   1.461   1.531   1.644   1.699   1.863   1.991
 26 A"   66 A'   27 A"   67 A'   68 A'   69 A'   70 A'   71 A'                 
  2.216   2.274   2.302   2.405   2.430   2.457   2.633   2.750
 28 A"   72 A'   29 A"   73 A'   30 A"   74 A'   75 A'   31 A"                 
  2.835   2.899   3.102   3.197   3.845   3.951   3.965   4.000
 76 A'   77 A'   78 A'   79 A'   32 A"   33 A"   80 A'   34 A"                 
  4.082   4.189   4.224   4.379   4.739   5.990   6.023   6.050
 81 A'   82 A'   83 A'   84 A'   85 A'   35 A"   86 A'   87 A'                 
  9.691  23.698  25.779  25.867  26.263  27.828  28.331  28.355
 88 A'   89 A'   36 A"   90 A'   91 A'   92 A'   37 A"   93 A'                 
 28.363  28.522  28.529  28.542  28.586  28.664  35.576 127.875
 94 A'   38 A"   95 A'   39 A"   96 A'   97 A'   98 A'   40 A"                 
127.893 127.912 151.627 215.6731901.789
 99 A'  100 A'  101 A'  102 A'  103 A'                                         
 --------------------------------------------------------------

          Ground-State Mulliken Net Atomic Charges

     Atom                 Charge (a.u.)
  ----------------------------------------
      1 C                    -0.578759
      2 N                    -0.016271
      3 H                     0.220120
      4 I                     0.151584
      5 Cl                    0.223327
  ----------------------------------------
  Sum of atomic charges =     0.000000

 -----------------------------------------------------------------
                    Cartesian Multipole Moments
 -----------------------------------------------------------------
    Charge (ESU x 10^10)
                 0.0000
    Dipole Moment (Debye)
         X       0.7781      Y      -0.2458      Z      -0.0000
       Tot       0.8160
    Quadrupole Moments (Debye-Ang)
        XX     -46.1599     XY       3.4913     YY     -54.9350
        XZ      -0.0000     YZ       0.0000     ZZ     -53.4722
    Octopole Moments (Debye-Ang^2)
       XXX     -39.0259    XXY       4.6106    XYY      -7.8541
       YYY     -13.1331    XXZ      -0.0000    XYZ       0.0000
       YYZ      -0.0000    XZZ     -14.5425    YZZ      -2.1503
       ZZZ      -0.0000
    Hexadecapole Moments (Debye-Ang^3)
      XXXX    -662.4283   XXXY      27.9274   XXYY    -131.9086
      XYYY       6.5519   YYYY    -259.3645   XXXZ      -0.0000
      XXYZ       0.0000   XYYZ      -0.0000   YYYZ       0.0000
      XXZZ    -133.2757   XYZZ       0.8887   YYZZ     -53.4169
      XZZZ      -0.0000   YZZZ       0.0000   ZZZZ     -68.4652
 -----------------------------------------------------------------
 Calculating analytic gradient of the SCF energy
 Gradient of SCF Energy
            1           2           3           4           5
    1   0.0012800   0.0005850  -0.0012814  -0.0005986   0.0000149
    2  -0.0051223   0.0040216  -0.0009374   0.0004444   0.0015936
    3   0.0000000  -0.0000000  -0.0000000  -0.0000000  -0.0000000
 Max gradient component =       5.122E-03
 RMS gradient           =       1.826E-03
 Gradient time:  CPU 4.36 s  wall 4.36 s
 Geometry Optimization Parameters
   NAtoms,    NIC,     NZ,  NCons,   NDum,   NFix, NCnnct, MaxDiis
        5      20       5       0       0       0       0       0

 Cartesian Hessian Update
 Hessian Updated using BFGS Update


** GEOMETRY OPTIMIZATION IN DELOCALIZED INTERNAL COORDINATES **
   Searching for a Minimum

   Optimization Cycle:   3

                       Coordinates (Angstroms)
     ATOM                X               Y               Z
      1  C         1.0399995928    0.5562944580    0.0000000000
      2  N         1.3100160448    1.7722312291    0.0000000000
      3  H         2.3109719681    1.9656393307    0.0000000000
      4  I        -0.9904356080   -0.0844748176    0.0000000000
      5  Cl        2.2353260657   -0.7598434119    0.0000000000
   Point Group: cs    Number of degrees of freedom:     7


   Energy is  -7473.207762873

 Hessian Updated using BFGS Update

  7 Hessian modes will be used to form the next step
  Hessian Eigenvalues:
     0.122014    0.147658    0.196767    0.258273    0.286437    0.352873
     0.729098

 Minimum Search - Taking Simple RFO Step
 Searching for Lamda that Minimizes Along All modes
 Value Taken    Lamda =  -0.00009657
 Step Taken.  Stepsize is  0.023511

                             Maximum     Tolerance    Cnvgd?
         Gradient           0.003868      0.000300      NO
         Displacement       0.013812      0.001200      NO
         Energy change     -0.000473      0.000001      NO


 New Cartesian Coordinates Obtained by Inverse Iteration

 Displacement from previous Coordinates is:  0.035498
 ----------------------------------------------------------------
             Standard Nuclear Orientation (Angstroms)
    I     Atom           X                Y                Z
 ----------------------------------------------------------------
    1      C       1.0394837488     0.5605259761     0.0000000000
    2      N       1.3130617891     1.7724347983     0.0000000000
    3      H       2.3137563165     1.9758370897     0.0000000000
    4      I      -0.9863150429    -0.0912575828     0.0000000000
    5      Cl      2.2258912519    -0.7676934930     0.0000000000
 ----------------------------------------------------------------
 Molecular Point Group                 Cs    NOp =  2
 Largest Abelian Subgroup              Cs    NOp =  2
 Nuclear Repulsion Energy =   377.9518714375 hartrees
 There are       42 alpha and       42 beta electrons
 Applying Cartesian multipole field
    Component          Value
    ---------          -----
     (2,0,0)        1.00000E-11
     (0,2,0)        2.00000E-11
     (0,0,2)       -3.00000E-11
 Nucleus-field energy     =     0.0000000084 hartrees
 Requested basis set is 6-311++G(d,p)
 There are 54 shells and 143 basis functions
 A cutoff of  1.0D-11 yielded   1274 shell pairs
 There are      9485 function pairs (     10625 Cartesian)
 Smallest overlap matrix eigenvalue = 5.42E-04
 Guess MOs from SCF MO coefficient file

 -----------------------------------------------------------------------
  General SCF calculation program by
  Eric Jon Sundstrom, Paul Horn, Yuezhi Mao, Dmitri Zuev, Alec White,
  David Stuck, Shaama M.S., Shane Yost, Joonho Lee, David Small,
  Daniel Levine, Susi Lehtola, Hugh Burton, Evgeny Epifanovsky
 -----------------------------------------------------------------------
 Exchange:     0.2000 Hartree-Fock + 0.0800 Slater + 0.7200 B88
 Correlation:  0.1900 VWN1RPA + 0.8100 LYP
 Using SG-1 standard quadrature grid
 A restricted SCF calculation will be
 performed using DIIS
 SCF converges when DIIS error is below 1.0e-08
 ---------------------------------------
  Cycle       Energy         DIIS error
 ---------------------------------------
    1   -7473.2077453323      1.23e-04  
    2   -7473.2078114332      3.09e-05  
    3   -7473.2078123627      2.59e-05  
    4   -7473.2078135581      1.25e-05  
    5   -7473.2078139582      2.59e-06  
    6   -7473.2078139693      1.55e-06  
    7   -7473.2078139755      2.58e-07  
    8   -7473.2078139756      6.47e-08  
    9   -7473.2078139757      7.83e-09  Convergence criterion met
 ---------------------------------------
 SCF time:   CPU 11.33s  wall 12.00s 
 SCF   energy in the final basis set =    -7473.2078139757
 Total energy in the final basis set =    -7473.2078139757

 --------------------------------------------------------------
             Orbital Energies (a.u.) and Symmetries
 --------------------------------------------------------------

 Alpha MOs, Restricted
 -- Occupied --                  
******* -176.32 -165.73 -165.72 -165.72 -101.58  -35.82  -31.31
  1 A'    2 A'    3 A'    1 A"    4 A'    5 A'    6 A'    7 A'                 
-31.306 -31.305 -22.963 -22.961 -22.961 -22.956 -22.956 -14.349
  2 A"    8 A'    9 A'    3 A"   10 A'    4 A"   11 A'   12 A'                 
-10.331  -9.499  -7.264  -7.254  -7.253  -6.368  -4.781  -4.766
 13 A'   14 A'   15 A'    5 A"   16 A'   17 A'   18 A'    6 A"                 
 -4.765  -2.047  -2.042  -2.041  -2.028  -2.028  -0.978  -0.865
 19 A'   20 A'    7 A"   21 A'    8 A"   22 A'   23 A'   24 A'                 
 -0.704  -0.592  -0.529  -0.444  -0.429  -0.349  -0.335  -0.321
 25 A'   26 A'   27 A'   28 A'    9 A"   29 A'   10 A"   30 A'                 
 -0.287  -0.281
 11 A"   31 A'                                                                 
 -- Virtual --                   
 -0.082  -0.054  -0.009   0.002   0.043   0.047   0.060   0.083
 32 A'   12 A"   33 A'   34 A'   35 A'   36 A'   13 A"   37 A'                 
  0.093   0.096   0.104   0.141   0.153   0.157   0.171   0.183
 38 A'   14 A"   39 A'   40 A'   41 A'   15 A"   42 A'   43 A'                 
  0.210   0.245   0.251   0.289   0.311   0.389   0.390   0.392
 44 A'   16 A"   45 A'   46 A'   47 A'   17 A"   48 A'   18 A"                 
  0.415   0.434   0.451   0.457   0.523   0.533   0.556   0.559
 49 A'   50 A'   19 A"   51 A'   52 A'   20 A"   53 A'   54 A'                 
  0.640   0.710   0.784   0.788   0.827   0.834   0.842   0.861
 55 A'   56 A'   57 A'   21 A"   58 A'   22 A"   59 A'   23 A"                 
  0.885   0.909   1.010   1.114   1.210   1.217   1.257   1.331
 60 A'   61 A'   62 A'   63 A'   64 A'   24 A"   25 A"   65 A'                 
  1.348   1.386   1.462   1.534   1.641   1.695   1.866   1.991
 26 A"   66 A'   27 A"   67 A'   68 A'   69 A'   70 A'   71 A'                 
  2.217   2.274   2.299   2.405   2.432   2.454   2.633   2.751
 28 A"   72 A'   29 A"   73 A'   30 A"   74 A'   75 A'   31 A"                 
  2.840   2.899   3.105   3.194   3.845   3.951   3.965   4.001
 76 A'   77 A'   78 A'   79 A'   32 A"   33 A"   80 A'   34 A"                 
  4.083   4.185   4.223   4.379   4.742   5.990   6.023   6.050
 81 A'   82 A'   83 A'   84 A'   85 A'   35 A"   86 A'   87 A'                 
  9.690  23.704  25.780  25.869  26.264  27.829  28.331  28.355
 88 A'   89 A'   36 A"   90 A'   91 A'   92 A'   37 A"   93 A'                 
 28.363  28.522  28.529  28.543  28.586  28.664  35.579 127.875
 94 A'   38 A"   95 A'   39 A"   96 A'   97 A'   98 A'   40 A"                 
127.893 127.912 151.627 215.6721901.789
 99 A'  100 A'  101 A'  102 A'  103 A'                                         

 Beta MOs, Restricted
 -- Occupied --                  
******* -176.32 -165.73 -165.72 -165.72 -101.58  -35.82  -31.31
  1 A'    2 A'    3 A'    1 A"    4 A'    5 A'    6 A'    7 A'                 
-31.306 -31.305 -22.963 -22.961 -22.961 -22.956 -22.956 -14.349
  2 A"    8 A'    9 A'    3 A"   10 A'    4 A"   11 A'   12 A'                 
-10.331  -9.499  -7.264  -7.254  -7.253  -6.368  -4.781  -4.766
 13 A'   14 A'   15 A'    5 A"   16 A'   17 A'   18 A'    6 A"                 
 -4.765  -2.047  -2.042  -2.041  -2.028  -2.028  -0.978  -0.865
 19 A'   20 A'    7 A"   21 A'    8 A"   22 A'   23 A'   24 A'                 
 -0.704  -0.592  -0.529  -0.444  -0.429  -0.349  -0.335  -0.321
 25 A'   26 A'   27 A'   28 A'    9 A"   29 A'   10 A"   30 A'                 
 -0.287  -0.281
 11 A"   31 A'                                                                 
 -- Virtual --                   
 -0.082  -0.054  -0.009   0.002   0.043   0.047   0.060   0.083
 32 A'   12 A"   33 A'   34 A'   35 A'   36 A'   13 A"   37 A'                 
  0.093   0.096   0.104   0.141   0.153   0.157   0.171   0.183
 38 A'   14 A"   39 A'   40 A'   41 A'   15 A"   42 A'   43 A'                 
  0.210   0.245   0.251   0.289   0.311   0.389   0.390   0.392
 44 A'   16 A"   45 A'   46 A'   47 A'   17 A"   48 A'   18 A"                 
  0.415   0.434   0.451   0.457   0.523   0.533   0.556   0.559
 49 A'   50 A'   19 A"   51 A'   52 A'   20 A"   53 A'   54 A'                 
  0.640   0.710   0.784   0.788   0.827   0.834   0.842   0.861
 55 A'   56 A'   57 A'   21 A"   58 A'   22 A"   59 A'   23 A"                 
  0.885   0.909   1.010   1.114   1.210   1.217   1.257   1.331
 60 A'   61 A'   62 A'   63 A'   64 A'   24 A"   25 A"   65 A'                 
  1.348   1.386   1.462   1.534   1.641   1.695   1.866   1.991
 26 A"   66 A'   27 A"   67 A'   68 A'   69 A'   70 A'   71 A'                 
  2.217   2.274   2.299   2.405   2.432   2.454   2.633   2.751
 28 A"   72 A'   29 A"   73 A'   30 A"   74 A'   75 A'   31 A"                 
  2.840   2.899   3.105   3.194   3.845   3.951   3.965   4.001
 76 A'   77 A'   78 A'   79 A'   32 A"   33 A"   80 A'   34 A"                 
  4.083   4.185   4.223   4.379   4.742   5.990   6.023   6.050
 81 A'   82 A'   83 A'   84 A'   85 A'   35 A"   86 A'   87 A'                 
  9.690  23.704  25.780  25.869  26.264  27.829  28.331  28.355
 88 A'   89 A'   36 A"   90 A'   91 A'   92 A'   37 A"   93 A'                 
 28.363  28.522  28.529  28.543  28.586  28.664  35.579 127.875
 94 A'   38 A"   95 A'   39 A"   96 A'   97 A'   98 A'   40 A"                 
127.893 127.912 151.627 215.6721901.789
 99 A'  100 A'  101 A'  102 A'  103 A'                                         
 --------------------------------------------------------------

          Ground-State Mulliken Net Atomic Charges

     Atom                 Charge (a.u.)
  ----------------------------------------
      1 C                    -0.577138
      2 N                    -0.015370
      3 H                     0.222667
      4 I                     0.150927
      5 Cl                    0.218914
  ----------------------------------------
  Sum of atomic charges =     0.000000

 -----------------------------------------------------------------
                    Cartesian Multipole Moments
 -----------------------------------------------------------------
    Charge (ESU x 10^10)
                 0.0000
    Dipole Moment (Debye)
         X       0.7793      Y      -0.2026      Z       0.0000
       Tot       0.8052
    Quadrupole Moments (Debye-Ang)
        XX     -46.2263     XY       3.6345     YY     -54.8094
        XZ       0.0000     YZ      -0.0000     ZZ     -53.4706
    Octopole Moments (Debye-Ang^2)
       XXX     -39.1220    XXY       5.1024    XYY      -7.6622
       YYY     -12.0763    XXZ       0.0000    XYZ      -0.0000
       YYZ       0.0000    XZZ     -14.5671    YZZ      -1.8637
       ZZZ       0.0000
    Hexadecapole Moments (Debye-Ang^3)
      XXXX    -659.4228   XXXY      28.7012   XXYY    -130.8142
      XYYY       6.8615   YYYY    -259.8707   XXXZ       0.0000
      XXYZ      -0.0000   XYYZ       0.0000   YYYZ      -0.0000
      XXZZ    -132.6108   XYZZ       0.8272   YYZZ     -53.6260
      XZZZ       0.0000   YZZZ      -0.0000   ZZZZ     -68.4649
 -----------------------------------------------------------------
 Calculating analytic gradient of the SCF energy
 Gradient of SCF Energy
            1           2           3           4           5
    1   0.0013133  -0.0009078   0.0003139  -0.0000725  -0.0006470
    2  -0.0009410   0.0002751   0.0001751  -0.0002199   0.0007107
    3  -0.0000000   0.0000000  -0.0000000   0.0000000   0.0000000
 Max gradient component =       1.313E-03
 RMS gradient           =       5.548E-04
 Gradient time:  CPU 4.37 s  wall 4.37 s
 Geometry Optimization Parameters
   NAtoms,    NIC,     NZ,  NCons,   NDum,   NFix, NCnnct, MaxDiis
        5      20       5       0       0       0       0       0

 Cartesian Hessian Update
 Hessian Updated using BFGS Update


** GEOMETRY OPTIMIZATION IN DELOCALIZED INTERNAL COORDINATES **
   Searching for a Minimum

   Optimization Cycle:   4

                       Coordinates (Angstroms)
     ATOM                X               Y               Z
      1  C         1.0394837488    0.5605259761    0.0000000000
      2  N         1.3130617891    1.7724347983    0.0000000000
      3  H         2.3137563165    1.9758370897    0.0000000000
      4  I        -0.9863150429   -0.0912575828    0.0000000000
      5  Cl        2.2258912519   -0.7676934930    0.0000000000
   Point Group: cs    Number of degrees of freedom:     7


   Energy is  -7473.207813976

 Hessian Updated using BFGS Update

  7 Hessian modes will be used to form the next step
  Hessian Eigenvalues:
     0.120165    0.134241    0.191036    0.263222    0.287403    0.376734
     0.724291

 Minimum Search - Taking Simple RFO Step
 Searching for Lamda that Minimizes Along All modes
 Value Taken    Lamda =  -0.00000675
 Step Taken.  Stepsize is  0.005673

                             Maximum     Tolerance    Cnvgd?
         Gradient           0.001028      0.000300      NO
         Displacement       0.005000      0.001200      NO
         Energy change     -0.000051      0.000001      NO


 New Cartesian Coordinates Obtained by Inverse Iteration

 Displacement from previous Coordinates is:  0.003505
 ----------------------------------------------------------------
             Standard Nuclear Orientation (Angstroms)
    I     Atom           X                Y                Z
 ----------------------------------------------------------------
    1      C       1.0382967987     0.5614756909     0.0000000000
    2      N       1.3137278153     1.7725174148     0.0000000000
    3      H       2.3138196157     1.9757255018     0.0000000000
    4      I      -0.9863443044    -0.0917186679     0.0000000000
    5      Cl      2.2263781381    -0.7681531512     0.0000000000
 ----------------------------------------------------------------
 Molecular Point Group                 Cs    NOp =  2
 Largest Abelian Subgroup              Cs    NOp =  2
 Nuclear Repulsion Energy =   377.9015299714 hartrees
 There are       42 alpha and       42 beta electrons
 Applying Cartesian multipole field
    Component          Value
    ---------          -----
     (2,0,0)        1.00000E-11
     (0,2,0)        2.00000E-11
     (0,0,2)       -3.00000E-11
 Nucleus-field energy     =     0.0000000084 hartrees
 Requested basis set is 6-311++G(d,p)
 There are 54 shells and 143 basis functions
 A cutoff of  1.0D-11 yielded   1274 shell pairs
 There are      9485 function pairs (     10625 Cartesian)
 Smallest overlap matrix eigenvalue = 5.43E-04
 Guess MOs from SCF MO coefficient file

 -----------------------------------------------------------------------
  General SCF calculation program by
  Eric Jon Sundstrom, Paul Horn, Yuezhi Mao, Dmitri Zuev, Alec White,
  David Stuck, Shaama M.S., Shane Yost, Joonho Lee, David Small,
  Daniel Levine, Susi Lehtola, Hugh Burton, Evgeny Epifanovsky
 -----------------------------------------------------------------------
 Exchange:     0.2000 Hartree-Fock + 0.0800 Slater + 0.7200 B88
 Correlation:  0.1900 VWN1RPA + 0.8100 LYP
 Using SG-1 standard quadrature grid
 A restricted SCF calculation will be
 performed using DIIS
 SCF converges when DIIS error is below 1.0e-08
 ---------------------------------------
  Cycle       Energy         DIIS error
 ---------------------------------------
    1   -7473.2078153344      3.02e-05  
    2   -7473.2078186300      9.80e-06  
    3   -7473.2078183504      1.52e-05  
    4   -7473.2078188356      2.66e-06  
    5   -7473.2078188540      7.39e-07  
    6   -7473.2078188555      1.62e-07  
    7   -7473.2078188555      3.80e-08  
    8   -7473.2078188555      2.10e-08  
    9   -7473.2078188555      4.60e-09  Convergence criterion met
 ---------------------------------------
 SCF time:   CPU 11.32s  wall 11.00s 
 SCF   energy in the final basis set =    -7473.2078188555
 Total energy in the final basis set =    -7473.2078188555

 --------------------------------------------------------------
             Orbital Energies (a.u.) and Symmetries
 --------------------------------------------------------------

 Alpha MOs, Restricted
 -- Occupied --                  
******* -176.32 -165.73 -165.72 -165.72 -101.58  -35.82  -31.31
  1 A'    2 A'    3 A'    1 A"    4 A'    5 A'    6 A'    7 A'                 
-31.306 -31.306 -22.963 -22.961 -22.961 -22.957 -22.957 -14.349
  2 A"    8 A'    9 A'    3 A"   10 A'    4 A"   11 A'   12 A'                 
-10.331  -9.499  -7.264  -7.254  -7.253  -6.368  -4.781  -4.766
 13 A'   14 A'   15 A'    5 A"   16 A'   17 A'   18 A'    6 A"                 
 -4.765  -2.047  -2.042  -2.041  -2.028  -2.028  -0.979  -0.865
 19 A'   20 A'    7 A"   21 A'    8 A"   22 A'   23 A'   24 A'                 
 -0.704  -0.592  -0.528  -0.445  -0.429  -0.349  -0.335  -0.321
 25 A'   26 A'   27 A'   28 A'    9 A"   29 A'   10 A"   30 A'                 
 -0.287  -0.281
 11 A"   31 A'                                                                 
 -- Virtual --                   
 -0.082  -0.054  -0.009   0.001   0.043   0.047   0.060   0.083
 32 A'   12 A"   33 A'   34 A'   35 A'   36 A'   13 A"   37 A'                 
  0.093   0.096   0.104   0.141   0.153   0.157   0.171   0.183
 38 A'   14 A"   39 A'   40 A'   41 A'   15 A"   42 A'   43 A'                 
  0.210   0.245   0.252   0.289   0.311   0.389   0.390   0.392
 44 A'   16 A"   45 A'   46 A'   47 A'   17 A"   48 A'   18 A"                 
  0.415   0.434   0.451   0.457   0.523   0.533   0.557   0.559
 49 A'   50 A'   19 A"   51 A'   52 A'   20 A"   53 A'   54 A'                 
  0.640   0.710   0.784   0.788   0.827   0.835   0.842   0.861
 55 A'   56 A'   57 A'   21 A"   58 A'   22 A"   59 A'   23 A"                 
  0.885   0.909   1.010   1.113   1.211   1.216   1.257   1.331
 60 A'   61 A'   62 A'   63 A'   64 A'   24 A"   25 A"   65 A'                 
  1.348   1.386   1.461   1.534   1.641   1.694   1.866   1.991
 26 A"   66 A'   27 A"   67 A'   68 A'   69 A'   70 A'   71 A'                 
  2.217   2.274   2.299   2.405   2.433   2.454   2.632   2.751
 28 A"   72 A'   29 A"   73 A'   30 A"   74 A'   75 A'   31 A"                 
  2.840   2.900   3.106   3.193   3.845   3.951   3.965   4.001
 76 A'   77 A'   78 A'   79 A'   32 A"   33 A"   80 A'   34 A"                 
  4.083   4.184   4.223   4.379   4.743   5.990   6.022   6.050
 81 A'   82 A'   83 A'   84 A'   85 A'   35 A"   86 A'   87 A'                 
  9.690  23.705  25.780  25.869  26.264  27.829  28.331  28.355
 88 A'   89 A'   36 A"   90 A'   91 A'   92 A'   37 A"   93 A'                 
 28.363  28.522  28.529  28.542  28.586  28.664  35.580 127.875
 94 A'   38 A"   95 A'   39 A"   96 A'   97 A'   98 A'   40 A"                 
127.893 127.912 151.627 215.6721901.789
 99 A'  100 A'  101 A'  102 A'  103 A'                                         

 Beta MOs, Restricted
 -- Occupied --                  
******* -176.32 -165.73 -165.72 -165.72 -101.58  -35.82  -31.31
  1 A'    2 A'    3 A'    1 A"    4 A'    5 A'    6 A'    7 A'                 
-31.306 -31.306 -22.963 -22.961 -22.961 -22.957 -22.957 -14.349
  2 A"    8 A'    9 A'    3 A"   10 A'    4 A"   11 A'   12 A'                 
-10.331  -9.499  -7.264  -7.254  -7.253  -6.368  -4.781  -4.766
 13 A'   14 A'   15 A'    5 A"   16 A'   17 A'   18 A'    6 A"                 
 -4.765  -2.047  -2.042  -2.041  -2.028  -2.028  -0.979  -0.865
 19 A'   20 A'    7 A"   21 A'    8 A"   22 A'   23 A'   24 A'                 
 -0.704  -0.592  -0.528  -0.445  -0.429  -0.349  -0.335  -0.321
 25 A'   26 A'   27 A'   28 A'    9 A"   29 A'   10 A"   30 A'                 
 -0.287  -0.281
 11 A"   31 A'                                                                 
 -- Virtual --                   
 -0.082  -0.054  -0.009   0.001   0.043   0.047   0.060   0.083
 32 A'   12 A"   33 A'   34 A'   35 A'   36 A'   13 A"   37 A'                 
  0.093   0.096   0.104   0.141   0.153   0.157   0.171   0.183
 38 A'   14 A"   39 A'   40 A'   41 A'   15 A"   42 A'   43 A'                 
  0.210   0.245   0.252   0.289   0.311   0.389   0.390   0.392
 44 A'   16 A"   45 A'   46 A'   47 A'   17 A"   48 A'   18 A"                 
  0.415   0.434   0.451   0.457   0.523   0.533   0.557   0.559
 49 A'   50 A'   19 A"   51 A'   52 A'   20 A"   53 A'   54 A'                 
  0.640   0.710   0.784   0.788   0.827   0.835   0.842   0.861
 55 A'   56 A'   57 A'   21 A"   58 A'   22 A"   59 A'   23 A"                 
  0.885   0.909   1.010   1.113   1.211   1.216   1.257   1.331
 60 A'   61 A'   62 A'   63 A'   64 A'   24 A"   25 A"   65 A'                 
  1.348   1.386   1.461   1.534   1.641   1.694   1.866   1.991
 26 A"   66 A'   27 A"   67 A'   68 A'   69 A'   70 A'   71 A'                 
  2.217   2.274   2.299   2.405   2.433   2.454   2.632   2.751
 28 A"   72 A'   29 A"   73 A'   30 A"   74 A'   75 A'   31 A"                 
  2.840   2.900   3.106   3.193   3.845   3.951   3.965   4.001
 76 A'   77 A'   78 A'   79 A'   32 A"   33 A"   80 A'   34 A"                 
  4.083   4.184   4.223   4.379   4.743   5.990   6.022   6.050
 81 A'   82 A'   83 A'   84 A'   85 A'   35 A"   86 A'   87 A'                 
  9.690  23.705  25.780  25.869  26.264  27.829  28.331  28.355
 88 A'   89 A'   36 A"   90 A'   91 A'   92 A'   37 A"   93 A'                 
 28.363  28.522  28.529  28.542  28.586  28.664  35.580 127.875
 94 A'   38 A"   95 A'   39 A"   96 A'   97 A'   98 A'   40 A"                 
127.893 127.912 151.627 215.6721901.789
 99 A'  100 A'  101 A'  102 A'  103 A'                                         
 --------------------------------------------------------------

          Ground-State Mulliken Net Atomic Charges

     Atom                 Charge (a.u.)
  ----------------------------------------
      1 C                    -0.576138
      2 N                    -0.015284
      3 H                     0.223018
      4 I                     0.151754
      5 Cl                    0.216650
  ----------------------------------------
  Sum of atomic charges =     0.000000

 -----------------------------------------------------------------
                    Cartesian Multipole Moments
 -----------------------------------------------------------------
    Charge (ESU x 10^10)
                 0.0000
    Dipole Moment (Debye)
         X       0.7636      Y      -0.1936      Z       0.0000
       Tot       0.7877
    Quadrupole Moments (Debye-Ang)
        XX     -46.2499     XY       3.6598     YY     -54.8042
        XZ       0.0000     YZ      -0.0000     ZZ     -53.4701
    Octopole Moments (Debye-Ang^2)
       XXX     -39.2210    XXY       5.1580    XYY      -7.6794
       YYY     -12.0042    XXZ       0.0000    XYZ      -0.0000
       YYZ       0.0000    XZZ     -14.5870    YZZ      -1.8416
       ZZZ       0.0000
    Hexadecapole Moments (Debye-Ang^3)
      XXXX    -659.7793   XXXY      28.8615   XXYY    -130.8473
      XYYY       6.9338   YYYY    -259.9587   XXXZ       0.0000
      XXYZ      -0.0000   XYYZ       0.0000   YYYZ       0.0000
      XXZZ    -132.6592   XYZZ       0.8452   YYZZ     -53.6386
      XZZZ       0.0000   YZZZ      -0.0000   ZZZZ     -68.4595
 -----------------------------------------------------------------
 Calculating analytic gradient of the SCF energy
 Gradient of SCF Energy
            1           2           3           4           5
    1   0.0008135  -0.0002970  -0.0001184  -0.0001037  -0.0002944
    2  -0.0002174  -0.0000490   0.0001415  -0.0002753   0.0004002
    3  -0.0000000   0.0000000   0.0000000   0.0000000   0.0000000
 Max gradient component =       8.135E-04
 RMS gradient           =       2.789E-04
 Gradient time:  CPU 4.37 s  wall 4.37 s
 Geometry Optimization Parameters
   NAtoms,    NIC,     NZ,  NCons,   NDum,   NFix, NCnnct, MaxDiis
        5      20       5       0       0       0       0       0

 Cartesian Hessian Update
 Hessian Updated using BFGS Update


** GEOMETRY OPTIMIZATION IN DELOCALIZED INTERNAL COORDINATES **
   Searching for a Minimum

   Optimization Cycle:   5

                       Coordinates (Angstroms)
     ATOM                X               Y               Z
      1  C         1.0382967987    0.5614756909    0.0000000000
      2  N         1.3137278153    1.7725174148    0.0000000000
      3  H         2.3138196157    1.9757255018    0.0000000000
      4  I        -0.9863443044   -0.0917186679    0.0000000000
      5  Cl        2.2263781381   -0.7681531512    0.0000000000
   Point Group: cs    Number of degrees of freedom:     7


   Energy is  -7473.207818856

 Hessian Updated using BFGS Update

  7 Hessian modes will be used to form the next step
  Hessian Eigenvalues:
     0.082454    0.149601    0.172959    0.212095    0.271175    0.389584
     0.736743

 Minimum Search - Taking Simple RFO Step
 Searching for Lamda that Minimizes Along All modes
 Value Taken    Lamda =  -0.00000390
 Step Taken.  Stepsize is  0.006351

                             Maximum     Tolerance    Cnvgd?
         Gradient           0.000515      0.000300      NO
         Displacement       0.005775      0.001200      NO
         Energy change     -0.000005      0.000001      NO


 New Cartesian Coordinates Obtained by Inverse Iteration

 Displacement from previous Coordinates is:  0.004360
 ----------------------------------------------------------------
             Standard Nuclear Orientation (Angstroms)
    I     Atom           X                Y                Z
 ----------------------------------------------------------------
    1      C       1.0365981849     0.5621262392     0.0000000000
    2      N       1.3138177017     1.7726985470     0.0000000000
    3      H       2.3140559351     1.9748642829     0.0000000000
    4      I      -0.9859984081    -0.0916768882     0.0000000000
    5      Cl      2.2274046499    -0.7681653926     0.0000000000
 ----------------------------------------------------------------
 Molecular Point Group                 Cs    NOp =  2
 Largest Abelian Subgroup              Cs    NOp =  2
 Nuclear Repulsion Energy =   377.8990606973 hartrees
 There are       42 alpha and       42 beta electrons
 Applying Cartesian multipole field
    Component          Value
    ---------          -----
     (2,0,0)        1.00000E-11
     (0,2,0)        2.00000E-11
     (0,0,2)       -3.00000E-11
 Nucleus-field energy     =     0.0000000084 hartrees
 Requested basis set is 6-311++G(d,p)
 There are 54 shells and 143 basis functions
 A cutoff of  1.0D-11 yielded   1274 shell pairs
 There are      9485 function pairs (     10625 Cartesian)
 Smallest overlap matrix eigenvalue = 5.45E-04
 Guess MOs from SCF MO coefficient file

 -----------------------------------------------------------------------
  General SCF calculation program by
  Eric Jon Sundstrom, Paul Horn, Yuezhi Mao, Dmitri Zuev, Alec White,
  David Stuck, Shaama M.S., Shane Yost, Joonho Lee, David Small,
  Daniel Levine, Susi Lehtola, Hugh Burton, Evgeny Epifanovsky
 -----------------------------------------------------------------------
 Exchange:     0.2000 Hartree-Fock + 0.0800 Slater + 0.7200 B88
 Correlation:  0.1900 VWN1RPA + 0.8100 LYP
 Using SG-1 standard quadrature grid
 A restricted SCF calculation will be
 performed using DIIS
 SCF converges when DIIS error is below 1.0e-08
 ---------------------------------------
  Cycle       Energy         DIIS error
 ---------------------------------------
    1   -7473.2078170206      3.12e-05  
    2   -7473.2078208291      5.71e-06  
    3   -7473.2078208434      5.78e-06  
    4   -7473.2078209550      1.45e-06  
    5   -7473.2078209579      5.19e-07  
    6   -7473.2078209584      2.84e-07  
    7   -7473.2078209585      6.66e-08  
    8   -7473.2078209586      3.01e-08  
    9   -7473.2078209585      2.63e-09  Convergence criterion met
 ---------------------------------------
 SCF time:   CPU 11.33s  wall 11.00s 
 SCF   energy in the final basis set =    -7473.2078209585
 Total energy in the final basis set =    -7473.2078209585

 --------------------------------------------------------------
             Orbital Energies (a.u.) and Symmetries
 --------------------------------------------------------------

 Alpha MOs, Restricted
 -- Occupied --                  
******* -176.32 -165.73 -165.72 -165.72 -101.58  -35.82  -31.31
  1 A'    2 A'    3 A'    1 A"    4 A'    5 A'    6 A'    7 A'                 
-31.306 -31.306 -22.963 -22.962 -22.961 -22.957 -22.957 -14.349
  2 A"    8 A'    9 A'    3 A"   10 A'    4 A"   11 A'   12 A'                 
-10.331  -9.498  -7.263  -7.253  -7.253  -6.368  -4.781  -4.766
 13 A'   14 A'   15 A'    5 A"   16 A'   17 A'   18 A'    6 A"                 
 -4.765  -2.047  -2.042  -2.042  -2.028  -2.028  -0.978  -0.864
 19 A'   20 A'    7 A"   21 A'    8 A"   22 A'   23 A'   24 A'                 
 -0.704  -0.592  -0.528  -0.445  -0.428  -0.349  -0.335  -0.321
 25 A'   26 A'   27 A'   28 A'    9 A"   29 A'   10 A"   30 A'                 
 -0.287  -0.282
 11 A"   31 A'                                                                 
 -- Virtual --                   
 -0.082  -0.054  -0.009   0.001   0.043   0.047   0.060   0.083
 32 A'   12 A"   33 A'   34 A'   35 A'   36 A'   13 A"   37 A'                 
  0.093   0.096   0.104   0.141   0.153   0.157   0.171   0.183
 38 A'   14 A"   39 A'   40 A'   41 A'   15 A"   42 A'   43 A'                 
  0.210   0.245   0.252   0.289   0.311   0.389   0.391   0.392
 44 A'   16 A"   45 A'   46 A'   47 A'   17 A"   48 A'   18 A"                 
  0.415   0.434   0.451   0.457   0.523   0.533   0.556   0.559
 49 A'   50 A'   19 A"   51 A'   52 A'   20 A"   53 A'   54 A'                 
  0.641   0.711   0.783   0.788   0.827   0.835   0.842   0.861
 55 A'   56 A'   57 A'   21 A"   58 A'   22 A"   59 A'   23 A"                 
  0.884   0.909   1.010   1.112   1.211   1.216   1.257   1.331
 60 A'   61 A'   62 A'   63 A'   64 A'   24 A"   25 A"   65 A'                 
  1.348   1.386   1.461   1.534   1.641   1.694   1.866   1.991
 26 A"   66 A'   27 A"   67 A'   68 A'   69 A'   70 A'   71 A'                 
  2.217   2.274   2.299   2.404   2.432   2.454   2.632   2.751
 28 A"   72 A'   29 A"   73 A'   30 A"   74 A'   75 A'   31 A"                 
  2.840   2.900   3.106   3.192   3.845   3.950   3.965   4.001
 76 A'   77 A'   78 A'   79 A'   32 A"   33 A"   80 A'   34 A"                 
  4.083   4.183   4.222   4.379   4.743   5.990   6.022   6.050
 81 A'   82 A'   83 A'   84 A'   85 A'   35 A"   86 A'   87 A'                 
  9.690  23.705  25.780  25.869  26.264  27.829  28.331  28.355
 88 A'   89 A'   36 A"   90 A'   91 A'   92 A'   37 A"   93 A'                 
 28.363  28.521  28.528  28.542  28.586  28.664  35.580 127.874
 94 A'   38 A"   95 A'   39 A"   96 A'   97 A'   98 A'   40 A"                 
127.893 127.912 151.627 215.6711901.789
 99 A'  100 A'  101 A'  102 A'  103 A'                                         

 Beta MOs, Restricted
 -- Occupied --                  
******* -176.32 -165.73 -165.72 -165.72 -101.58  -35.82  -31.31
  1 A'    2 A'    3 A'    1 A"    4 A'    5 A'    6 A'    7 A'                 
-31.306 -31.306 -22.963 -22.962 -22.961 -22.957 -22.957 -14.349
  2 A"    8 A'    9 A'    3 A"   10 A'    4 A"   11 A'   12 A'                 
-10.331  -9.498  -7.263  -7.253  -7.253  -6.368  -4.781  -4.766
 13 A'   14 A'   15 A'    5 A"   16 A'   17 A'   18 A'    6 A"                 
 -4.765  -2.047  -2.042  -2.042  -2.028  -2.028  -0.978  -0.864
 19 A'   20 A'    7 A"   21 A'    8 A"   22 A'   23 A'   24 A'                 
 -0.704  -0.592  -0.528  -0.445  -0.428  -0.349  -0.335  -0.321
 25 A'   26 A'   27 A'   28 A'    9 A"   29 A'   10 A"   30 A'                 
 -0.287  -0.282
 11 A"   31 A'                                                                 
 -- Virtual --                   
 -0.082  -0.054  -0.009   0.001   0.043   0.047   0.060   0.083
 32 A'   12 A"   33 A'   34 A'   35 A'   36 A'   13 A"   37 A'                 
  0.093   0.096   0.104   0.141   0.153   0.157   0.171   0.183
 38 A'   14 A"   39 A'   40 A'   41 A'   15 A"   42 A'   43 A'                 
  0.210   0.245   0.252   0.289   0.311   0.389   0.391   0.392
 44 A'   16 A"   45 A'   46 A'   47 A'   17 A"   48 A'   18 A"                 
  0.415   0.434   0.451   0.457   0.523   0.533   0.556   0.559
 49 A'   50 A'   19 A"   51 A'   52 A'   20 A"   53 A'   54 A'                 
  0.641   0.711   0.783   0.788   0.827   0.835   0.842   0.861
 55 A'   56 A'   57 A'   21 A"   58 A'   22 A"   59 A'   23 A"                 
  0.884   0.909   1.010   1.112   1.211   1.216   1.257   1.331
 60 A'   61 A'   62 A'   63 A'   64 A'   24 A"   25 A"   65 A'                 
  1.348   1.386   1.461   1.534   1.641   1.694   1.866   1.991
 26 A"   66 A'   27 A"   67 A'   68 A'   69 A'   70 A'   71 A'                 
  2.217   2.274   2.299   2.404   2.432   2.454   2.632   2.751
 28 A"   72 A'   29 A"   73 A'   30 A"   74 A'   75 A'   31 A"                 
  2.840   2.900   3.106   3.192   3.845   3.950   3.965   4.001
 76 A'   77 A'   78 A'   79 A'   32 A"   33 A"   80 A'   34 A"                 
  4.083   4.183   4.222   4.379   4.743   5.990   6.022   6.050
 81 A'   82 A'   83 A'   84 A'   85 A'   35 A"   86 A'   87 A'                 
  9.690  23.705  25.780  25.869  26.264  27.829  28.331  28.355
 88 A'   89 A'   36 A"   90 A'   91 A'   92 A'   37 A"   93 A'                 
 28.363  28.521  28.528  28.542  28.586  28.664  35.580 127.874
 94 A'   38 A"   95 A'   39 A"   96 A'   97 A'   98 A'   40 A"                 
127.893 127.912 151.627 215.6711901.789
 99 A'  100 A'  101 A'  102 A'  103 A'                                         
 --------------------------------------------------------------

          Ground-State Mulliken Net Atomic Charges

     Atom                 Charge (a.u.)
  ----------------------------------------
      1 C                    -0.575314
      2 N                    -0.015426
      3 H                     0.223131
      4 I                     0.153187
      5 Cl                    0.214421
  ----------------------------------------
  Sum of atomic charges =     0.000000

 -----------------------------------------------------------------
                    Cartesian Multipole Moments
 -----------------------------------------------------------------
    Charge (ESU x 10^10)
                 0.0000
    Dipole Moment (Debye)
         X       0.7426      Y      -0.1881      Z       0.0000
       Tot       0.7661
    Quadrupole Moments (Debye-Ang)
        XX     -46.2755     XY       3.6770     YY     -54.8114
        XZ       0.0000     YZ       0.0000     ZZ     -53.4689
    Octopole Moments (Debye-Ang^2)
       XXX     -39.3739    XXY       5.1844    XYY      -7.7337
       YYY     -12.0173    XXZ       0.0000    XYZ       0.0000
       YYZ       0.0000    XZZ     -14.6260    YZZ      -1.8411
       ZZZ       0.0000
    Hexadecapole Moments (Debye-Ang^3)
      XXXX    -660.1000   XXXY      29.0073   XXYY    -130.9188
      XYYY       7.0030   YYYY    -260.0769   XXXZ      -0.0000
      XXYZ       0.0000   XYYZ      -0.0000   YYYZ       0.0000
      XXZZ    -132.7073   XYZZ       0.8740   YYZZ     -53.6438
      XZZZ       0.0000   YZZZ      -0.0000   ZZZZ     -68.4480
 -----------------------------------------------------------------
 Calculating analytic gradient of the SCF energy
 Gradient of SCF Energy
            1           2           3           4           5
    1   0.0000736  -0.0000776  -0.0001197  -0.0000060   0.0001298
    2   0.0000453  -0.0000893   0.0001599  -0.0002129   0.0000970
    3  -0.0000000   0.0000000   0.0000000   0.0000000   0.0000000
 Max gradient component =       2.129E-04
 RMS gradient           =       9.414E-05
 Gradient time:  CPU 4.37 s  wall 4.37 s
 Geometry Optimization Parameters
   NAtoms,    NIC,     NZ,  NCons,   NDum,   NFix, NCnnct, MaxDiis
        5      20       5       0       0       0       0       0

 Cartesian Hessian Update
 Hessian Updated using BFGS Update


** GEOMETRY OPTIMIZATION IN DELOCALIZED INTERNAL COORDINATES **
   Searching for a Minimum

   Optimization Cycle:   6

                       Coordinates (Angstroms)
     ATOM                X               Y               Z
      1  C         1.0365981849    0.5621262392    0.0000000000
      2  N         1.3138177017    1.7726985470    0.0000000000
      3  H         2.3140559351    1.9748642829    0.0000000000
      4  I        -0.9859984081   -0.0916768882    0.0000000000
      5  Cl        2.2274046499   -0.7681653926    0.0000000000
   Point Group: cs    Number of degrees of freedom:     7


   Energy is  -7473.207820958

 Hessian Updated using BFGS Update

  7 Hessian modes will be used to form the next step
  Hessian Eigenvalues:
     0.073752    0.152210    0.166286    0.223068    0.271821    0.389479
     0.735645

 Minimum Search - Taking Simple RFO Step
 Searching for Lamda that Minimizes Along All modes
 Value Taken    Lamda =   0.00000000
 Step Taken.  Stepsize is  0.001171

                             Maximum     Tolerance    Cnvgd?
         Gradient           0.000074      0.000300     YES
         Displacement       0.000598      0.001200     YES
         Energy change     -0.000002      0.000001      NO


                       Distance Matrix (Angstroms)
             C (  1)   N (  2)   H (  3)   I (  4)
   N (  2)  1.241908
   H (  3)  1.904659  1.020464
   I (  4)  2.125642  2.960583  3.893707
   Cl(  5)  1.785412  2.700117  2.744398  3.283839

 Final energy is   -7473.2078209584806     


 ******************************
 **  OPTIMIZATION CONVERGED  **
 ******************************

                       Coordinates (Angstroms)
     ATOM                X               Y               Z
      1  C         1.0365981849    0.5621262392    0.0000000000
      2  N         1.3138177017    1.7726985470    0.0000000000
      3  H         2.3140559351    1.9748642829    0.0000000000
      4  I        -0.9859984081   -0.0916768882    0.0000000000
      5  Cl        2.2274046499   -0.7681653926    0.0000000000

Z-matrix Print:
$molecule
0 1
I 
C  1 2.125642
N  2 1.241908 1 120.811661
H  3 1.020464 2 114.324813 1 -180.000000 0
Cl 2 1.785412 1 113.919822 3 -180.000000 0
$end


 --------------------------------------------------------------
             Orbital Energies (a.u.) and Symmetries
 --------------------------------------------------------------

 Alpha MOs, Restricted
 -- Occupied --                  
******* -176.32 -165.73 -165.72 -165.72 -101.58  -35.82  -31.31
  1 A'    2 A'    3 A'    1 A"    4 A'    5 A'    6 A'    7 A'                 
-31.306 -31.306 -22.963 -22.962 -22.961 -22.957 -22.957 -14.349
  2 A"    8 A'    9 A'    3 A"   10 A'    4 A"   11 A'   12 A'                 
-10.331  -9.498  -7.263  -7.253  -7.253  -6.368  -4.781  -4.766
 13 A'   14 A'   15 A'    5 A"   16 A'   17 A'   18 A'    6 A"                 
 -4.765  -2.047  -2.042  -2.042  -2.028  -2.028  -0.978  -0.864
 19 A'   20 A'    7 A"   21 A'    8 A"   22 A'   23 A'   24 A'                 
 -0.704  -0.592  -0.528  -0.445  -0.428  -0.349  -0.335  -0.321
 25 A'   26 A'   27 A'   28 A'    9 A"   29 A'   10 A"   30 A'                 
 -0.287  -0.282
 11 A"   31 A'                                                                 
 -- Virtual --                   
 -0.082  -0.054  -0.009   0.001   0.043   0.047   0.060   0.083
 32 A'   12 A"   33 A'   34 A'   35 A'   36 A'   13 A"   37 A'                 
  0.093   0.096   0.104   0.141   0.153   0.157   0.171   0.183
 38 A'   14 A"   39 A'   40 A'   41 A'   15 A"   42 A'   43 A'                 
  0.210   0.245   0.252   0.289   0.311   0.389   0.391   0.392
 44 A'   16 A"   45 A'   46 A'   47 A'   17 A"   48 A'   18 A"                 
  0.415   0.434   0.451   0.457   0.523   0.533   0.556   0.559
 49 A'   50 A'   19 A"   51 A'   52 A'   20 A"   53 A'   54 A'                 
  0.641   0.711   0.783   0.788   0.827   0.835   0.842   0.861
 55 A'   56 A'   57 A'   21 A"   58 A'   22 A"   59 A'   23 A"                 
  0.884   0.909   1.010   1.112   1.211   1.216   1.257   1.331
 60 A'   61 A'   62 A'   63 A'   64 A'   24 A"   25 A"   65 A'                 
  1.348   1.386   1.461   1.534   1.641   1.694   1.866   1.991
 26 A"   66 A'   27 A"   67 A'   68 A'   69 A'   70 A'   71 A'                 
  2.217   2.274   2.299   2.404   2.432   2.454   2.632   2.751
 28 A"   72 A'   29 A"   73 A'   30 A"   74 A'   75 A'   31 A"                 
  2.840   2.900   3.106   3.192   3.845   3.950   3.965   4.001
 76 A'   77 A'   78 A'   79 A'   32 A"   33 A"   80 A'   34 A"                 
  4.083   4.183   4.222   4.379   4.743   5.990   6.022   6.050
 81 A'   82 A'   83 A'   84 A'   85 A'   35 A"   86 A'   87 A'                 
  9.690  23.705  25.780  25.869  26.264  27.829  28.331  28.355
 88 A'   89 A'   36 A"   90 A'   91 A'   92 A'   37 A"   93 A'                 
 28.363  28.521  28.528  28.542  28.586  28.664  35.580 127.874
 94 A'   38 A"   95 A'   39 A"   96 A'   97 A'   98 A'   40 A"                 
127.893 127.912 151.627 215.6711901.789
 99 A'  100 A'  101 A'  102 A'  103 A'                                         

 Beta MOs, Restricted
 -- Occupied --                  
******* -176.32 -165.73 -165.72 -165.72 -101.58  -35.82  -31.31
  1 A'    2 A'    3 A'    1 A"    4 A'    5 A'    6 A'    7 A'                 
-31.306 -31.306 -22.963 -22.962 -22.961 -22.957 -22.957 -14.349
  2 A"    8 A'    9 A'    3 A"   10 A'    4 A"   11 A'   12 A'                 
-10.331  -9.498  -7.263  -7.253  -7.253  -6.368  -4.781  -4.766
 13 A'   14 A'   15 A'    5 A"   16 A'   17 A'   18 A'    6 A"                 
 -4.765  -2.047  -2.042  -2.042  -2.028  -2.028  -0.978  -0.864
 19 A'   20 A'    7 A"   21 A'    8 A"   22 A'   23 A'   24 A'                 
 -0.704  -0.592  -0.528  -0.445  -0.428  -0.349  -0.335  -0.321
 25 A'   26 A'   27 A'   28 A'    9 A"   29 A'   10 A"   30 A'                 
 -0.287  -0.282
 11 A"   31 A'                                                                 
 -- Virtual --                   
 -0.082  -0.054  -0.009   0.001   0.043   0.047   0.060   0.083
 32 A'   12 A"   33 A'   34 A'   35 A'   36 A'   13 A"   37 A'                 
  0.093   0.096   0.104   0.141   0.153   0.157   0.171   0.183
 38 A'   14 A"   39 A'   40 A'   41 A'   15 A"   42 A'   43 A'                 
  0.210   0.245   0.252   0.289   0.311   0.389   0.391   0.392
 44 A'   16 A"   45 A'   46 A'   47 A'   17 A"   48 A'   18 A"                 
  0.415   0.434   0.451   0.457   0.523   0.533   0.556   0.559
 49 A'   50 A'   19 A"   51 A'   52 A'   20 A"   53 A'   54 A'                 
  0.641   0.711   0.783   0.788   0.827   0.835   0.842   0.861
 55 A'   56 A'   57 A'   21 A"   58 A'   22 A"   59 A'   23 A"                 
  0.884   0.909   1.010   1.112   1.211   1.216   1.257   1.331
 60 A'   61 A'   62 A'   63 A'   64 A'   24 A"   25 A"   65 A'                 
  1.348   1.386   1.461   1.534   1.641   1.694   1.866   1.991
 26 A"   66 A'   27 A"   67 A'   68 A'   69 A'   70 A'   71 A'                 
  2.217   2.274   2.299   2.404   2.432   2.454   2.632   2.751
 28 A"   72 A'   29 A"   73 A'   30 A"   74 A'   75 A'   31 A"                 
  2.840   2.900   3.106   3.192   3.845   3.950   3.965   4.001
 76 A'   77 A'   78 A'   79 A'   32 A"   33 A"   80 A'   34 A"                 
  4.083   4.183   4.222   4.379   4.743   5.990   6.022   6.050
 81 A'   82 A'   83 A'   84 A'   85 A'   35 A"   86 A'   87 A'                 
  9.690  23.705  25.780  25.869  26.264  27.829  28.331  28.355
 88 A'   89 A'   36 A"   90 A'   91 A'   92 A'   37 A"   93 A'                 
 28.363  28.521  28.528  28.542  28.586  28.664  35.580 127.874
 94 A'   38 A"   95 A'   39 A"   96 A'   97 A'   98 A'   40 A"                 
127.893 127.912 151.627 215.6711901.789
 99 A'  100 A'  101 A'  102 A'  103 A'                                         
 --------------------------------------------------------------

          Ground-State Mulliken Net Atomic Charges

     Atom                 Charge (a.u.)
  ----------------------------------------
      1 C                    -0.575314
      2 N                    -0.015426
      3 H                     0.223131
      4 I                     0.153187
      5 Cl                    0.214421
  ----------------------------------------
  Sum of atomic charges =     0.000000

 -----------------------------------------------------------------
                    Cartesian Multipole Moments
 -----------------------------------------------------------------
    Charge (ESU x 10^10)
                 0.0000
    Dipole Moment (Debye)
         X       0.7426      Y      -0.1881      Z       0.0000
       Tot       0.7661
    Quadrupole Moments (Debye-Ang)
        XX     -46.2755     XY       3.6770     YY     -54.8114
        XZ       0.0000     YZ       0.0000     ZZ     -53.4689
    Octopole Moments (Debye-Ang^2)
       XXX     -39.3739    XXY       5.1844    XYY      -7.7337
       YYY     -12.0173    XXZ       0.0000    XYZ       0.0000
       YYZ       0.0000    XZZ     -14.6260    YZZ      -1.8411
       ZZZ       0.0000
    Hexadecapole Moments (Debye-Ang^3)
      XXXX    -660.1000   XXXY      29.0073   XXYY    -130.9188
      XYYY       7.0030   YYYY    -260.0769   XXXZ      -0.0000
      XXYZ       0.0000   XYYZ      -0.0000   YYYZ       0.0000
      XXZZ    -132.7073   XYZZ       0.8740   YYZZ     -53.6438
      XZZZ       0.0000   YZZZ      -0.0000   ZZZZ     -68.4480
 -----------------------------------------------------------------
Archival summary:
1\1\TWL01\OPT\ProcedureUnspecified\BasisUnspecified\1l1111\taweetha\MonNov2608:33:282018MonNov2608:33:282018\0\\#,OPT,ProcedureUnspecified,BasisUnspecified,\\0,1\I\C,1,2.12564\N,2,1.24191,1,120.812\H,3,1.02046,2,114.325,1,-180,0\Cl,2,1.78541,1,113.92,3,-180,0\\\@

 Total job time:  104.51s(wall), 104.32s(cpu) 
 Mon Nov 26 08:33:28 2018

        *************************************************************
        *                                                           *
        *  Thank you very much for using Q-Chem.  Have a nice day.  *
        *                                                           *
        *************************************************************


 
User input: 2 of 2 
 
Q-Chem Developer Version!
                  Welcome to Q-Chem
     A Quantum Leap Into The Future Of Chemistry


 Q-Chem 5.1, Q-Chem, Inc., Pleasanton, CA (2018)

 Yihan Shao,  Zhengting Gan,  E. Epifanovsky,  A. T. B. Gilbert,  M. Wormit,  
 J. Kussmann,  A. W. Lange,  A. Behn,  Jia Deng,  Xintian Feng,  D. Ghosh,  
 M. Goldey,  P. R. Horn,  L. D. Jacobson,  I. Kaliman,  T. Kus,  A. Landau,  
 Jie Liu,  E. I. Proynov,  R. M. Richard,  R. P. Steele,  E. J. Sundstrom,  
 H. L. Woodcock III,  P. M. Zimmerman,  D. Zuev,  B. Albrecht,  E. Alguire,  
 S. A. Baeppler,  D. Barton,  Z. Benda,  Y. A. Bernard,  E. J. Berquist,  
 K. B. Bravaya,  H. Burton,  D. Casanova,  Chun-Min Chang,  Yunqing Chen,  
 A. Chien,  K. D. Closser,  M. P. Coons,  S. Coriani,  S. Dasgupta,  
 A. L. Dempwolff,  M. Diedenhofen,  Hainam Do,  R. G. Edgar,  Po-Tung Fang,  
 S. Faraji,  S. Fatehi,  Qingguo Feng,  K. D. Fenk,  J. Fosso-Tande,  
 Qinghui Ge,  A. Ghysels,  G. Gidofalvi,  J. Gomes,  J. Gonthier,  A. Gunina,  
 D. Hait,  M. W. D. Hanson-Heine,  P. H. P. Harbach,  A. W. Hauser,  
 J. E. Herr,  E. G. Hohenstein,  Z. C. Holden,  Kerwin Hui,  B. C. Huynh,  
 T.-C. Jagau,  Hyunjun Ji,  B. Kaduk,  K. Khistyaev,  Jaehoon Kim,  
 P. Klunzinger,  K. Koh,  D. Kosenkov,  L. Koulias,  T. Kowalczyk,  
 C. M. Krauter,  A. Kunitsa,  Ka Un Lao,  A. Laurent,  K. V. Lawler,  
 Joonho Lee,  D. Lefrancois,  S. Lehtola,  D. S. Levine,  Yi-Pei Li,  
 You-Sheng Lin,  Fenglai Liu,  E. Livshits,  A. Luenser,  P. Manohar,  
 E. Mansoor,  S. F. Manzer,  Shan-Ping Mao,  Yuezhi Mao,  N. Mardirossian,  
 A. V. Marenich,  T. Markovich,  L. A. Martinez-Martinez,  S. A. Maurer,  
 N. J. Mayhall,  S. C. McKenzie,  J.-M. Mewes,  A. F. Morrison,  
 J. W. Mullinax,  K. Nanda,  T. S. Nguyen-Beck,  R. Olivares-Amaya,  
 J. A. Parkhill,  T. M. Perrine,  F. Plasser,  P. Pokhilko,  S. Prager,  
 A. Prociuk,  E. Ramos,  D. R. Rehn,  F. Rob,  M. Schneider,  N. Sergueev,  
 S. M. Sharada,  S. Sharma,  D. W. Small,  T. Stauch,  T. Stein,  
 Yu-Chuan Su,  A. J. W. Thom,  A. Tkatchenko,  T. Tsuchimochi,  N. M. Tubman,  
 L. Vogt,  M. L. Vidal,  O. Vydrov,  M. A. Watson,  J. Wenzel,  
 M. de Wergifosse,  T. A. Wesolowski,  A. White,  J. Witte,  A. Yamada,  
 Jun Yang,  K. Yao,  S. Yeganeh,  S. R. Yost,  Zhi-Qiang You,  A. Zech,  
 Igor Ying Zhang,  Xing Zhang,  Yan Zhao,  Ying Zhu,  B. R. Brooks,  
 G. K. L. Chan,  C. J. Cramer,  M. S. Gordon,  W. J. Hehre,  A. Klamt,  
 M. W. Schmidt,  C. D. Sherrill,  D. G. Truhlar,  A. Aspuru-Guzik,  R. Baer,  
 A. T. Bell,  N. A. Besley,  Jeng-Da Chai,  A. E. DePrince, III,  
 R. A. DiStasio Jr.,  A. Dreuw,  B. D. Dunietz,  T. R. Furlani,  
 Chao-Ping Hsu,  Yousung Jung,  Jing Kong,  D. S. Lambrecht,  WanZhen Liang,  
 C. Ochsenfeld,  V. A. Rassolov,  L. V. Slipchenko,  J. E. Subotnik,  
 T. Van Voorhis,  J. M. Herbert,  A. I. Krylov,  P. M. W. Gill,  M. Head-Gordon

 Contributors to earlier versions of Q-Chem not listed above: 
 R. D. Adamson,  B. Austin,  J. Baker,  G. J. O. Beran,  K. Brandhorst,  
 S. T. Brown,  E. F. C. Byrd,  A. K. Chakraborty,  C.-L. Cheng,  
 Siu Hung Chien,  D. M. Chipman,  D. L. Crittenden,  H. Dachsel,  
 R. J. Doerksen,  A. D. Dutoi,  L. Fusti-Molnar,  W. A. Goddard III,  
 A. Golubeva-Zadorozhnaya,  S. R. Gwaltney,  G. Hawkins,  A. Heyden,  
 S. Hirata,  G. Kedziora,  F. J. Keil,  C. Kelley,  Jihan Kim,  R. A. King,  
 R. Z. Khaliullin,  P. P. Korambath,  W. Kurlancheek,  A. M. Lee,  M. S. Lee,  
 S. V. Levchenko,  Ching Yeh Lin,  D. Liotard,  R. C. Lochan,  I. Lotan,  
 P. E. Maslen,  N. Nair,  D. P. O'Neill,  D. Neuhauser,  E. Neuscamman,  
 C. M. Oana,  R. Olson,  B. Peters,  R. Peverati,  P. A. Pieniazek,  
 Y. M. Rhee,  J. Ritchie,  M. A. Rohrdanz,  E. Rosta,  N. J. Russ,  
 H. F. Schaefer III,  N. E. Schultz,  N. Shenvi,  A. C. Simmonett,  A. Sodt,  
 D. Stuck,  K. S. Thanthiriwatte,  V. Vanovschi,  Tao Wang,  A. Warshel,  
 C. F. Williams,  Q. Wu,  X. Xu,  W. Zhang

 Please cite Q-Chem as follows:
 Y. Shao et al., Mol. Phys. 113, 184-215 (2015)
 DOI: 10.1080/00268976.2014.952696

 Q-Chem 5.1.2 for Intel X86 EM64T Linux

 Parts of Q-Chem use Armadillo 8.300.2 (Tropical Shenanigans).
 http://arma.sourceforge.net/

 Q-Chem begins on Mon Nov 26 08:33:28 2018  

Host: 
0

     Scratch files written to /scratch/taweetham/qchem59939//
The previous job contains 0 fragments, simply inherited here
Input Ideriv = 2
Curr. Ideriv = -1
Max.  Ideriv = 2

Checking the input file for inconsistencies... 	...done.

--------------------------------------------------------------
User input:
--------------------------------------------------------------

$molecule
read
$end

$rem
   job_type 	frequency
   basis 	6-311++g**
   method	b3lyp	
$end


--------------------------------------------------------------
 ----------------------------------------------------------------
             Standard Nuclear Orientation (Angstroms)
    I     Atom           X                Y                Z
 ----------------------------------------------------------------
    1      C       0.9972238142     0.5633946808    -0.0000000000
    2      N       1.2752328574     1.7737859171    -0.0000000000
    3      H       2.2756027390     1.9752992132    -0.0000000000
    4      I      -1.0257987860    -0.0890890863     0.0000000000
    5      Cl      2.1871623547    -0.7676733613    -0.0000000000
 ----------------------------------------------------------------
 Molecular Point Group                 Cs    NOp =  2
 Largest Abelian Subgroup              Cs    NOp =  2
 Nuclear Repulsion Energy =   377.8990606973 hartrees
 There are       42 alpha and       42 beta electrons
 Requested basis set is 6-311++G(d,p)
 There are 54 shells and 143 basis functions

 Total QAlloc Memory Limit   2000 MB
 Mega-Array Size       188 MB
 MEM_STATIC part       192 MB

                       Distance Matrix (Angstroms)
             C (  1)   N (  2)   H (  3)   I (  4)
   N (  2)  1.241908
   H (  3)  1.904659  1.020464
   I (  4)  2.125642  2.960583  3.893707
   Cl(  5)  1.785412  2.700117  2.744398  3.283839

 A cutoff of  1.0D-11 yielded   1274 shell pairs
 There are      9485 function pairs (     10625 Cartesian)
 Smallest overlap matrix eigenvalue = 5.45E-04
 Guess from superposition of atomic densities
 Warning:  Energy on first SCF cycle will be non-variational
 SAD guess density has 84.000000 electrons

 -----------------------------------------------------------------------
  General SCF calculation program by
  Eric Jon Sundstrom, Paul Horn, Yuezhi Mao, Dmitri Zuev, Alec White,
  David Stuck, Shaama M.S., Shane Yost, Joonho Lee, David Small,
  Daniel Levine, Susi Lehtola, Hugh Burton, Evgeny Epifanovsky
 -----------------------------------------------------------------------
 Exchange:     0.2000 Hartree-Fock + 0.0800 Slater + 0.7200 B88
 Correlation:  0.1900 VWN1RPA + 0.8100 LYP
 Using SG-1 standard quadrature grid
 A restricted SCF calculation will be
 performed using DIIS
 SCF converges when DIIS error is below 1.0e-08
 ---------------------------------------
  Cycle       Energy         DIIS error
 ---------------------------------------
    1   -7473.6940177045      4.41e-02  
    2   -7473.1372526338      5.76e-03  
    3   -7472.8706088651      1.21e-02  
    4   -7473.2041657813      1.18e-03  
    5   -7473.2072245828      4.69e-04  
    6   -7473.2076880569      2.08e-04  
    7   -7473.2078174217      4.38e-05  
    8   -7473.2078219570      1.32e-05  
    9   -7473.2078223792      3.79e-06  
   10   -7473.2078224000      7.27e-07  
   11   -7473.2078224013      1.14e-07  
   12   -7473.2078224013      2.95e-08  
   13   -7473.2078224013      3.40e-09  Convergence criterion met
 ---------------------------------------
 SCF time:   CPU 16.25s  wall 16.00s 
 SCF   energy in the final basis set =    -7473.2078224013
 Total energy in the final basis set =    -7473.2078224013

 --------------------------------------------------------------
             Orbital Energies (a.u.) and Symmetries
 --------------------------------------------------------------

 Alpha MOs, Restricted
 -- Occupied --                  
******* -176.32 -165.73 -165.72 -165.72 -101.58  -35.82  -31.31
  1 A'    2 A'    3 A'    1 A"    4 A'    5 A'    6 A'    7 A'                 
-31.306 -31.306 -22.963 -22.962 -22.961 -22.957 -22.957 -14.349
  2 A"    8 A'    9 A'    3 A"   10 A'    4 A"   11 A'   12 A'                 
-10.331  -9.498  -7.263  -7.253  -7.253  -6.368  -4.781  -4.766
 13 A'   14 A'   15 A'    5 A"   16 A'   17 A'   18 A'    6 A"                 
 -4.765  -2.047  -2.042  -2.042  -2.028  -2.028  -0.978  -0.864
 19 A'   20 A'    7 A"   21 A'    8 A"   22 A'   23 A'   24 A'                 
 -0.704  -0.592  -0.528  -0.445  -0.428  -0.349  -0.335  -0.321
 25 A'   26 A'   27 A'   28 A'    9 A"   29 A'   10 A"   30 A'                 
 -0.287  -0.282
 11 A"   31 A'                                                                 
 -- Virtual --                   
 -0.082  -0.054  -0.009   0.001   0.043   0.047   0.060   0.083
 32 A'   12 A"   33 A'   34 A'   35 A'   36 A'   13 A"   37 A'                 
  0.093   0.096   0.104   0.141   0.153   0.157   0.171   0.183
 38 A'   14 A"   39 A'   40 A'   41 A'   15 A"   42 A'   43 A'                 
  0.210   0.245   0.252   0.289   0.311   0.389   0.391   0.392
 44 A'   16 A"   45 A'   46 A'   47 A'   17 A"   48 A'   18 A"                 
  0.415   0.434   0.451   0.457   0.523   0.533   0.556   0.559
 49 A'   50 A'   19 A"   51 A'   52 A'   20 A"   53 A'   54 A'                 
  0.641   0.711   0.783   0.788   0.827   0.835   0.842   0.861
 55 A'   56 A'   57 A'   21 A"   58 A'   22 A"   59 A'   23 A"                 
  0.884   0.909   1.010   1.112   1.211   1.216   1.257   1.331
 60 A'   61 A'   62 A'   63 A'   64 A'   24 A"   25 A"   65 A'                 
  1.348   1.386   1.461   1.534   1.641   1.694   1.866   1.991
 26 A"   66 A'   27 A"   67 A'   68 A'   69 A'   70 A'   71 A'                 
  2.217   2.274   2.299   2.404   2.432   2.454   2.632   2.751
 28 A"   72 A'   29 A"   73 A'   30 A"   74 A'   75 A'   31 A"                 
  2.840   2.900   3.106   3.192   3.845   3.950   3.965   4.001
 76 A'   77 A'   78 A'   79 A'   32 A"   33 A"   80 A'   34 A"                 
  4.083   4.183   4.222   4.379   4.743   5.990   6.022   6.050
 81 A'   82 A'   83 A'   84 A'   85 A'   35 A"   86 A'   87 A'                 
  9.690  23.705  25.780  25.869  26.264  27.829  28.331  28.355
 88 A'   89 A'   36 A"   90 A'   91 A'   92 A'   37 A"   93 A'                 
 28.363  28.521  28.528  28.542  28.586  28.664  35.580 127.874
 94 A'   38 A"   95 A'   39 A"   96 A'   97 A'   98 A'   40 A"                 
127.893 127.912 151.627 215.6711901.789
 99 A'  100 A'  101 A'  102 A'  103 A'                                         

 Beta MOs, Restricted
 -- Occupied --                  
******* -176.32 -165.73 -165.72 -165.72 -101.58  -35.82  -31.31
  1 A'    2 A'    3 A'    1 A"    4 A'    5 A'    6 A'    7 A'                 
-31.306 -31.306 -22.963 -22.962 -22.961 -22.957 -22.957 -14.349
  2 A"    8 A'    9 A'    3 A"   10 A'    4 A"   11 A'   12 A'                 
-10.331  -9.498  -7.263  -7.253  -7.253  -6.368  -4.781  -4.766
 13 A'   14 A'   15 A'    5 A"   16 A'   17 A'   18 A'    6 A"                 
 -4.765  -2.047  -2.042  -2.042  -2.028  -2.028  -0.978  -0.864
 19 A'   20 A'    7 A"   21 A'    8 A"   22 A'   23 A'   24 A'                 
 -0.704  -0.592  -0.528  -0.445  -0.428  -0.349  -0.335  -0.321
 25 A'   26 A'   27 A'   28 A'    9 A"   29 A'   10 A"   30 A'                 
 -0.287  -0.282
 11 A"   31 A'                                                                 
 -- Virtual --                   
 -0.082  -0.054  -0.009   0.001   0.043   0.047   0.060   0.083
 32 A'   12 A"   33 A'   34 A'   35 A'   36 A'   13 A"   37 A'                 
  0.093   0.096   0.104   0.141   0.153   0.157   0.171   0.183
 38 A'   14 A"   39 A'   40 A'   41 A'   15 A"   42 A'   43 A'                 
  0.210   0.245   0.252   0.289   0.311   0.389   0.391   0.392
 44 A'   16 A"   45 A'   46 A'   47 A'   17 A"   48 A'   18 A"                 
  0.415   0.434   0.451   0.457   0.523   0.533   0.556   0.559
 49 A'   50 A'   19 A"   51 A'   52 A'   20 A"   53 A'   54 A'                 
  0.641   0.711   0.783   0.788   0.827   0.835   0.842   0.861
 55 A'   56 A'   57 A'   21 A"   58 A'   22 A"   59 A'   23 A"                 
  0.884   0.909   1.010   1.112   1.211   1.216   1.257   1.331
 60 A'   61 A'   62 A'   63 A'   64 A'   24 A"   25 A"   65 A'                 
  1.348   1.386   1.461   1.534   1.641   1.694   1.866   1.991
 26 A"   66 A'   27 A"   67 A'   68 A'   69 A'   70 A'   71 A'                 
  2.217   2.274   2.299   2.404   2.432   2.454   2.632   2.751
 28 A"   72 A'   29 A"   73 A'   30 A"   74 A'   75 A'   31 A"                 
  2.840   2.900   3.106   3.192   3.845   3.950   3.965   4.001
 76 A'   77 A'   78 A'   79 A'   32 A"   33 A"   80 A'   34 A"                 
  4.083   4.183   4.222   4.379   4.743   5.990   6.022   6.050
 81 A'   82 A'   83 A'   84 A'   85 A'   35 A"   86 A'   87 A'                 
  9.690  23.705  25.780  25.869  26.264  27.829  28.331  28.355
 88 A'   89 A'   36 A"   90 A'   91 A'   92 A'   37 A"   93 A'                 
 28.363  28.521  28.528  28.542  28.586  28.664  35.580 127.874
 94 A'   38 A"   95 A'   39 A"   96 A'   97 A'   98 A'   40 A"                 
127.893 127.912 151.627 215.6711901.789
 99 A'  100 A'  101 A'  102 A'  103 A'                                         
 --------------------------------------------------------------

          Ground-State Mulliken Net Atomic Charges

     Atom                 Charge (a.u.)
  ----------------------------------------
      1 C                    -0.575317
      2 N                    -0.015423
      3 H                     0.223132
      4 I                     0.153187
      5 Cl                    0.214421
  ----------------------------------------
  Sum of atomic charges =     0.000000

 -----------------------------------------------------------------
                    Cartesian Multipole Moments
 -----------------------------------------------------------------
    Charge (ESU x 10^10)
                 0.0000
    Dipole Moment (Debye)
         X       0.7425      Y      -0.1886      Z       0.0000
       Tot       0.7661
    Quadrupole Moments (Debye-Ang)
        XX     -46.3297     XY       3.6803     YY     -54.8169
        XZ       0.0000     YZ      -0.0000     ZZ     -53.4689
    Octopole Moments (Debye-Ang^2)
       XXX     -33.8438    XXY       4.8177    XYY      -5.5556
       YYY     -12.3219    XXZ      -0.0000    XYZ      -0.0000
       YYZ       0.0000    XZZ     -12.5023    YZZ      -1.9355
       ZZZ       0.0000
    Hexadecapole Moments (Debye-Ang^3)
      XXXX    -654.2053   XXXY      28.5133   XXYY    -130.3993
      XYYY       7.5341   YYYY    -260.1897   XXXZ      -0.0000
      XXYZ      -0.0000   XYYZ      -0.0000   YYYZ      -0.0000
      XXZZ    -131.6280   XYZZ       0.9740   YYZZ     -53.6522
      XZZZ       0.0000   YZZZ      -0.0000   ZZZZ     -68.4479
 -----------------------------------------------------------------
 Calculating MO derivatives via CPSCF
   1         3          15      0.136967    0.042721
   2         3          15      0.016440    0.005166
   3         3          15      0.001842    0.000799
   4         3          15      0.000151    0.000068
   5        16           2      0.000009    0.000007
   6        18           0      0.000000    0.000000    Roots Converged
 Time for AOints: 5.2 s (CPU) 5.2 s (wall)
 ------------------------------------------------------------------------------
                     AOints        : Timing summary (seconds)
 ------------------------------------------------------------------------------
     job step          cpu (% of tot)      sys (% of tot)     wall (% of tot)
 ------------------------------------------------------------------------------
  cpscf_lag         0.4136E+02 (47.5)   0.5900E-04 (15.0)   0.4137E+02 (47.5)
  iterzp            0.4042E+02 (46.4)   0.3340E-03 (84.8)   0.4043E+02 (46.4)
  make_fx           0.0000E+00 ( 0.0)   0.0000E+00 ( 0.0)   0.0000E+00 ( 0.0)
  AOints            0.5176E+01 ( 5.9)   0.1000E-05 ( 0.3)   0.5177E+01 ( 5.9)
 ------------------------------------------------------------------------------
   Grand Totals     0.8706E+02          0.3940E-03          0.8708E+02
 ------------------------------------------------------------------------------
 Calculating analytic Hessian of the SCF energy
 Polarizability Matrix (a.u.)
            1           2           3
    1 -82.0812891  -2.1946410  -0.0000000
    2  -2.1946410 -62.9687236  -0.0000000
    3  -0.0000000  -0.0000000 -39.5268425

 Direct stationary perturbation theory relativistic correction:

 rels  =      97.754244542261
 relv  =    -323.829843945825
 rel2e =      41.937700889850
 E_rel =    -184.137898513714

 Hessian of the SCF Energy
            1           2           3           4           5           6
    1   0.2442233   0.1604649  -0.0000000  -0.1253140  -0.1257180   0.0000000
    2   0.1604649   0.7256707   0.0000000  -0.1965907  -0.6093883  -0.0000000
    3  -0.0000000   0.0000000   0.0856624   0.0000000  -0.0000000  -0.0503952
    4  -0.1253140  -0.1965907   0.0000000   0.5425391   0.2381430  -0.0000000
    5  -0.1257180  -0.6093883  -0.0000000   0.2381430   0.7147226   0.0000000
    6   0.0000000  -0.0000000  -0.0503952  -0.0000000   0.0000000   0.0581409
    7  -0.0145245   0.0117586   0.0000000  -0.3992781  -0.1026611  -0.0000000
    8  -0.0439159  -0.0353300  -0.0000000  -0.0445305  -0.0287500   0.0000000
    9  -0.0000000   0.0000000   0.0074212   0.0000000  -0.0000000  -0.0297869
   10  -0.0381336  -0.0082424   0.0000000  -0.0223735  -0.0320664   0.0000000
   11  -0.0153104  -0.0155474  -0.0000000  -0.0277898  -0.0197171  -0.0000000
   12  -0.0000000   0.0000000  -0.0149183   0.0000000  -0.0000000   0.0013708
   13  -0.0662512   0.0326096   0.0000000   0.0044264   0.0223026  -0.0000000
   14   0.0244793  -0.0654051  -0.0000000   0.0307681  -0.0568672   0.0000000
   15   0.0000000  -0.0000000  -0.0277700  -0.0000000   0.0000000   0.0206704
            7           8           9          10          11          12
    1  -0.0145245  -0.0439159  -0.0000000  -0.0381336  -0.0153104  -0.0000000
    2   0.0117586  -0.0353300   0.0000000  -0.0082424  -0.0155474   0.0000000
    3   0.0000000  -0.0000000   0.0074212   0.0000000  -0.0000000  -0.0149183
    4  -0.3992781  -0.0445305   0.0000000  -0.0223735  -0.0277898   0.0000000
    5  -0.1026611  -0.0287500  -0.0000000  -0.0320664  -0.0197171  -0.0000000
    6  -0.0000000   0.0000000  -0.0297869   0.0000000  -0.0000000   0.0013708
    7   0.4111812   0.0898273  -0.0000000   0.0006758  -0.0018227   0.0000000
    8   0.0898273   0.0599023   0.0000000   0.0009274  -0.0002857  -0.0000000
    9  -0.0000000   0.0000000   0.0224225  -0.0000000  -0.0000000   0.0063195
   10   0.0006758   0.0009274  -0.0000000   0.0890712   0.0345585  -0.0000000
   11  -0.0018227  -0.0002857  -0.0000000   0.0345585   0.0334221   0.0000000
   12   0.0000000  -0.0000000   0.0063195  -0.0000000   0.0000000   0.0027521
   13   0.0019456  -0.0023083   0.0000000  -0.0292398   0.0103644   0.0000000
   14   0.0028979   0.0044634  -0.0000000   0.0048229   0.0021280  -0.0000000
   15   0.0000000  -0.0000000  -0.0063763  -0.0000000   0.0000000   0.0044759
           13          14          15
    1  -0.0662512   0.0244793   0.0000000
    2   0.0326096  -0.0654051  -0.0000000
    3   0.0000000  -0.0000000  -0.0277700
    4   0.0044264   0.0307681  -0.0000000
    5   0.0223026  -0.0568672   0.0000000
    6  -0.0000000   0.0000000   0.0206704
    7   0.0019456   0.0028979   0.0000000
    8  -0.0023083   0.0044634  -0.0000000
    9   0.0000000  -0.0000000  -0.0063763
   10  -0.0292398   0.0048229  -0.0000000
   11   0.0103644   0.0021280   0.0000000
   12   0.0000000  -0.0000000   0.0044759
   13   0.0891190  -0.0629682  -0.0000000
   14  -0.0629682   0.1156810   0.0000000
   15  -0.0000000   0.0000000   0.0090000
 Gradient time:  CPU 116.44 s  wall 116.47 s
 **********************************************************************
 **                                                                  **
 **                       VIBRATIONAL ANALYSIS                       **
 **                       --------------------                       **
 **                                                                  **
 **        VIBRATIONAL FREQUENCIES (CM**-1) AND NORMAL MODES         **
 **     FORCE CONSTANTS (mDYN/ANGSTROM) AND REDUCED MASSES (AMU)     **
 **                  INFRARED INTENSITIES (KM/MOL)                   **
 **                                                                  **
 **********************************************************************


 Mode:                 1                      2                      3
 Frequency:       190.27                 319.18                 458.88
 Force Cnst:      0.7147                 0.5367                 0.7557
 Red. Mass:      33.5070                 8.9413                 6.0912
 IR Active:          YES                    YES                    YES
 IR Intens:        0.811                  4.083                  5.219
 Raman Active:       YES                    YES                    YES
               X      Y      Z        X      Y      Z        X      Y      Z
 C          0.285 -0.342  0.000    0.232  0.256 -0.000    0.000 -0.000  0.637
 N          0.103 -0.309 -0.000    0.598  0.166  0.000    0.000 -0.000 -0.188
 H          0.070 -0.140 -0.000    0.666 -0.173  0.000    0.000 -0.000 -0.745
 I         -0.253  0.054 -0.000   -0.073 -0.065  0.000    0.000 -0.000 -0.017
 Cl         0.776  0.048 -0.000   -0.073  0.085  0.000   -0.000  0.000 -0.062
 TransDip   0.017  0.023 -0.000    0.044 -0.047  0.000    0.000 -0.000 -0.073

 Mode:                 4                      5                      6
 Frequency:       470.85                 644.36                 828.09
 Force Cnst:      0.7142                 1.4050                 0.4839
 Red. Mass:       5.4679                 5.7433                 1.1976
 IR Active:          YES                    YES                    YES
 IR Intens:       36.698                281.633                 77.420
 Raman Active:       YES                    YES                    YES
               X      Y      Z        X      Y      Z        X      Y      Z
 C         -0.171 -0.256 -0.000    0.542 -0.225 -0.000   -0.000  0.000  0.058
 N          0.137 -0.327  0.000   -0.107 -0.085  0.000    0.000  0.000 -0.107
 H          0.235 -0.820  0.000   -0.271  0.737  0.000    0.000 -0.000  0.993
 I          0.019  0.008  0.000   -0.005  0.002  0.000    0.000 -0.000  0.002
 Cl        -0.073  0.213  0.000   -0.117  0.084  0.000    0.000 -0.000 -0.011
 TransDip  -0.065 -0.183  0.000    0.535 -0.051  0.000   -0.000 -0.000  0.282

 Mode:                 7                      8                      9
 Frequency:      1104.07                1707.62                3483.04
 Force Cnst:      1.0055                14.8885                 7.6905
 Red. Mass:       1.4001                 8.6660                 1.0759
 IR Active:          YES                    YES                    YES
 IR Intens:      238.595                251.792                 31.437
 Raman Active:       YES                    YES                    YES
               X      Y      Z        X      Y      Z        X      Y      Z
 C         -0.107  0.028  0.000    0.188  0.609  0.000   -0.002  0.006  0.000
 N          0.089 -0.109 -0.000   -0.148 -0.473 -0.000   -0.069 -0.022  0.000
 H         -0.177  0.968  0.000   -0.208 -0.552  0.000    0.972  0.226 -0.000
 I          0.001 -0.000 -0.000    0.000  0.000 -0.000    0.000  0.000 -0.000
 Cl         0.002  0.006 -0.000   -0.001 -0.005 -0.000    0.000  0.000 -0.000
 TransDip  -0.151  0.471  0.000    0.201  0.467  0.000    0.136  0.117  0.000

 STANDARD THERMODYNAMIC QUANTITIES AT   298.15 K  AND     1.00 ATM

   This Molecule has  0 Imaginary Frequencies
   Zero point vibrational energy:       13.161 kcal/mol

   Atom    1 Element C  Has Mass   12.00000
   Atom    2 Element N  Has Mass   14.00307
   Atom    3 Element H  Has Mass    1.00783
   Atom    4 Element I  Has Mass  126.90440
   Atom    5 Element Cl Has Mass   34.96885
   Molecular Mass:   188.884150 amu
   Principal axes and moments of inertia in amu*Bohr^2:
                             1           2           3
    Eigenvalues --      261.47857  1208.30132  1469.77988
          X               0.99984     0.01769     0.00000
          Y              -0.01769     0.99984     0.00000
          Z               0.00000    -0.00000     1.00000
   Rotational Symmetry Number is   1
   The Molecule is an Asymmetric Top
   Translational Enthalpy:        0.889 kcal/mol
   Rotational Enthalpy:           0.889 kcal/mol
   Vibrational Enthalpy:         14.234 kcal/mol
   gas constant (RT):             0.592 kcal/mol
   Translational Entropy:        41.614  cal/mol.K
   Rotational Entropy:           27.631  cal/mol.K
   Vibrational Entropy:           5.675  cal/mol.K

   Total Enthalpy:               16.604 kcal/mol
   Total Entropy:                74.920  cal/mol.K
Archival summary:
1\1\TWL01\FREQ\ProcedureUnspecified\BasisUnspecified\1l1111\taweetha\MonNov2608:35:402018MonNov2608:35:402018\0\\#,FREQ,ProcedureUnspecified,BasisUnspecified,\\0,1\I\C,1,2.12564\N,2,1.24191,1,120.812\H,3,1.02046,2,114.325,1,180,0\Cl,2,1.78541,1,113.92,3,-180,0\\\@

 Total job time:  132.82s(wall), 132.76s(cpu) 
 Mon Nov 26 08:35:40 2018

        *************************************************************
        *                                                           *
        *  Thank you very much for using Q-Chem.  Have a nice day.  *
        *                                                           *
        *************************************************************
