# Supplementary material for: Geometric and energetic data from ab initio calculations of haloethene, haloimine, halomethylenephosphine, haloiminophosphine, halodiazene, halodiphosphene and halocyclopropane
Source: Data Brief. 2019 Nov 2;27:104738. doi: 10.1016/j.dib.2019.104738 (PMC6861602; doi:10.1016/j.dib.2019.104738)
Supplement: Multimedia component 4 [file mmc4.zip › CN/B3LYP/ClICNIE.out]

Q-Chem Developer Version!
                  Welcome to Q-Chem
     A Quantum Leap Into The Future Of Chemistry


 Q-Chem 5.1, Q-Chem, Inc., Pleasanton, CA (2018)

 Yihan Shao,  Zhengting Gan,  E. Epifanovsky,  A. T. B. Gilbert,  M. Wormit,  
 J. Kussmann,  A. W. Lange,  A. Behn,  Jia Deng,  Xintian Feng,  D. Ghosh,  
 M. Goldey,  P. R. Horn,  L. D. Jacobson,  I. Kaliman,  T. Kus,  A. Landau,  
 Jie Liu,  E. I. Proynov,  R. M. Richard,  R. P. Steele,  E. J. Sundstrom,  
 H. L. Woodcock III,  P. M. Zimmerman,  D. Zuev,  B. Albrecht,  E. Alguire,  
 S. A. Baeppler,  D. Barton,  Z. Benda,  Y. A. Bernard,  E. J. Berquist,  
 K. B. Bravaya,  H. Burton,  D. Casanova,  Chun-Min Chang,  Yunqing Chen,  
 A. Chien,  K. D. Closser,  M. P. Coons,  S. Coriani,  S. Dasgupta,  
 A. L. Dempwolff,  M. Diedenhofen,  Hainam Do,  R. G. Edgar,  Po-Tung Fang,  
 S. Faraji,  S. Fatehi,  Qingguo Feng,  K. D. Fenk,  J. Fosso-Tande,  
 Qinghui Ge,  A. Ghysels,  G. Gidofalvi,  J. Gomes,  J. Gonthier,  A. Gunina,  
 D. Hait,  M. W. D. Hanson-Heine,  P. H. P. Harbach,  A. W. Hauser,  
 J. E. Herr,  E. G. Hohenstein,  Z. C. Holden,  Kerwin Hui,  B. C. Huynh,  
 T.-C. Jagau,  Hyunjun Ji,  B. Kaduk,  K. Khistyaev,  Jaehoon Kim,  
 P. Klunzinger,  K. Koh,  D. Kosenkov,  L. Koulias,  T. Kowalczyk,  
 C. M. Krauter,  A. Kunitsa,  Ka Un Lao,  A. Laurent,  K. V. Lawler,  
 Joonho Lee,  D. Lefrancois,  S. Lehtola,  D. S. Levine,  Yi-Pei Li,  
 You-Sheng Lin,  Fenglai Liu,  E. Livshits,  A. Luenser,  P. Manohar,  
 E. Mansoor,  S. F. Manzer,  Shan-Ping Mao,  Yuezhi Mao,  N. Mardirossian,  
 A. V. Marenich,  T. Markovich,  L. A. Martinez-Martinez,  S. A. Maurer,  
 N. J. Mayhall,  S. C. McKenzie,  J.-M. Mewes,  A. F. Morrison,  
 J. W. Mullinax,  K. Nanda,  T. S. Nguyen-Beck,  R. Olivares-Amaya,  
 J. A. Parkhill,  T. M. Perrine,  F. Plasser,  P. Pokhilko,  S. Prager,  
 A. Prociuk,  E. Ramos,  D. R. Rehn,  F. Rob,  M. Schneider,  N. Sergueev,  
 S. M. Sharada,  S. Sharma,  D. W. Small,  T. Stauch,  T. Stein,  
 Yu-Chuan Su,  A. J. W. Thom,  A. Tkatchenko,  T. Tsuchimochi,  N. M. Tubman,  
 L. Vogt,  M. L. Vidal,  O. Vydrov,  M. A. Watson,  J. Wenzel,  
 M. de Wergifosse,  T. A. Wesolowski,  A. White,  J. Witte,  A. Yamada,  
 Jun Yang,  K. Yao,  S. Yeganeh,  S. R. Yost,  Zhi-Qiang You,  A. Zech,  
 Igor Ying Zhang,  Xing Zhang,  Yan Zhao,  Ying Zhu,  B. R. Brooks,  
 G. K. L. Chan,  C. J. Cramer,  M. S. Gordon,  W. J. Hehre,  A. Klamt,  
 M. W. Schmidt,  C. D. Sherrill,  D. G. Truhlar,  A. Aspuru-Guzik,  R. Baer,  
 A. T. Bell,  N. A. Besley,  Jeng-Da Chai,  A. E. DePrince, III,  
 R. A. DiStasio Jr.,  A. Dreuw,  B. D. Dunietz,  T. R. Furlani,  
 Chao-Ping Hsu,  Yousung Jung,  Jing Kong,  D. S. Lambrecht,  WanZhen Liang,  
 C. Ochsenfeld,  V. A. Rassolov,  L. V. Slipchenko,  J. E. Subotnik,  
 T. Van Voorhis,  J. M. Herbert,  A. I. Krylov,  P. M. W. Gill,  M. Head-Gordon

 Contributors to earlier versions of Q-Chem not listed above: 
 R. D. Adamson,  B. Austin,  J. Baker,  G. J. O. Beran,  K. Brandhorst,  
 S. T. Brown,  E. F. C. Byrd,  A. K. Chakraborty,  C.-L. Cheng,  
 Siu Hung Chien,  D. M. Chipman,  D. L. Crittenden,  H. Dachsel,  
 R. J. Doerksen,  A. D. Dutoi,  L. Fusti-Molnar,  W. A. Goddard III,  
 A. Golubeva-Zadorozhnaya,  S. R. Gwaltney,  G. Hawkins,  A. Heyden,  
 S. Hirata,  G. Kedziora,  F. J. Keil,  C. Kelley,  Jihan Kim,  R. A. King,  
 R. Z. Khaliullin,  P. P. Korambath,  W. Kurlancheek,  A. M. Lee,  M. S. Lee,  
 S. V. Levchenko,  Ching Yeh Lin,  D. Liotard,  R. C. Lochan,  I. Lotan,  
 P. E. Maslen,  N. Nair,  D. P. O'Neill,  D. Neuhauser,  E. Neuscamman,  
 C. M. Oana,  R. Olson,  B. Peters,  R. Peverati,  P. A. Pieniazek,  
 Y. M. Rhee,  J. Ritchie,  M. A. Rohrdanz,  E. Rosta,  N. J. Russ,  
 H. F. Schaefer III,  N. E. Schultz,  N. Shenvi,  A. C. Simmonett,  A. Sodt,  
 D. Stuck,  K. S. Thanthiriwatte,  V. Vanovschi,  Tao Wang,  A. Warshel,  
 C. F. Williams,  Q. Wu,  X. Xu,  W. Zhang

 Please cite Q-Chem as follows:
 Y. Shao et al., Mol. Phys. 113, 184-215 (2015)
 DOI: 10.1080/00268976.2014.952696

 Q-Chem 5.1.2 for Intel X86 EM64T Linux

 Parts of Q-Chem use Armadillo 8.300.2 (Tropical Shenanigans).
 http://arma.sourceforge.net/

 Q-Chem begins on Sun Nov 25 23:26:57 2018  

Host: 
0

     Scratch files written to /scratch/taweetham/qchem57037//
Input Ideriv = 2
Curr. Ideriv = -1
Max.  Ideriv = 2

Checking the input file for inconsistencies... 	...done.

--------------------------------------------------------------
User input:
--------------------------------------------------------------
$molecule
0 1
C 
N 1 1.3 
I 2 CI 1 120. 
I 1 CI 2 120.  3 180.0
Cl 1 CCl 2 120.  3 0.0

CC=1.54
CH=1.09
CF=1.35
CCl=1.77
CBr=1.94
CI=2.14
DHA=180.0
$end

$rem
   job_type	optimization
   basis	6-311++g**
   method	b3lyp
$end

--------------------------------------------------------------
 ----------------------------------------------------------------
             Standard Nuclear Orientation (Angstroms)
    I     Atom           X                Y                Z
 ----------------------------------------------------------------
    1      C       0.4554383660    -0.2087344271     0.0000000000
    2      N      -0.4293550386     0.7437048787     0.0000000000
    3      I      -2.5154160697     0.2662644380     0.0000000000
    4      I       2.5414993972     0.2687060136    -0.0000000000
    5      Cl     -0.0652683107    -1.9004095013    -0.0000000000
 ----------------------------------------------------------------
 Molecular Point Group                 Cs    NOp =  2
 Largest Abelian Subgroup              Cs    NOp =  2
 Nuclear Repulsion Energy =   943.0629187557 hartrees
 There are       68 alpha and       68 beta electrons
 Requested basis set is 6-311++G(d,p)
 There are 73 shells and 198 basis functions

 Total QAlloc Memory Limit   2000 MB
 Mega-Array Size       188 MB
 MEM_STATIC part       192 MB
 A cutoff of  1.0D-11 yielded   1971 shell pairs
 There are     15774 function pairs (     17940 Cartesian)

 -------------------------------------------------------
 OpenMP Integral Computing Module                       
 Release: version 1.0, May 2013, Q-Chem Inc. Pittsburgh 
 -------------------------------------------------------
 Integral Job Info:
 Integral job number is                      11
 Integral operator is                         1
 short-range coefficients                     0
 long-range coefficients              100000000
 Omega coefficients                           0
 if combine SR and LR in K                    0
 Integral screening is                        0
 Integral computing path is                   2
 max size of driver memory is            800000
 size of driver memory is                593474
 size of scratch memory is             11933652
 max col of scratch BK array               1296
 max len of scratch array in speh3          155
 max len of scratch index in speh4           18
 max int batch size is                      520
 min int batch size is                       52
 fixed nKL is                                52
 max L of basis functions is                  2
 order of int derivative is                   0
 number of shells is                         73
 number of basis is                         211
 number of cartesian basis is               211
 number of contracted shell pairs          1971
 number of primitive shell pairs           4085
 maxK2 (contraction) of shell pair           36
 max number of K2 of shell pair               1
 max number of CS2 of shell pair            283
 max number of PS2 of shell pair            283
 mem total for path MDJ                  539676
 -------------------------------------------------------
 Smallest overlap matrix eigenvalue = 5.96E-04

 Scale SEOQF with 1.000000e-01/1.000000e-01/1.000000e-01

 Standard Electronic Orientation quadrupole field applied
 Nucleus-field energy     =     0.0000000295 hartrees
 Guess from superposition of atomic densities
 Warning:  Energy on first SCF cycle will be non-variational
 SAD guess density has 136.000000 electrons

 -----------------------------------------------------------------------
  General SCF calculation program by
  Eric Jon Sundstrom, Paul Horn, Yuezhi Mao, Dmitri Zuev, Alec White,
  David Stuck, Shaama M.S., Shane Yost, Joonho Lee, David Small,
  Daniel Levine, Susi Lehtola, Hugh Burton, Evgeny Epifanovsky
 -----------------------------------------------------------------------
 Exchange:     0.2000 Hartree-Fock + 0.0800 Slater + 0.7200 B88
 Correlation:  0.1900 VWN1RPA + 0.8100 LYP
 Using SG-1 standard quadrature grid
 using 4 threads for integral computing
 -------------------------------------------------------
 OpenMP Integral computing Module                
 Release: version 2.0, May 2017, Q-Chem Inc. Pleasanton 
 -------------------------------------------------------
 -------------------------------------------------------
 OpenMP BLAS3 based DFT computing Module                
 Release: version 1.0, May 2013, Q-Chem Inc. Pittsburgh 
 -------------------------------------------------------
 A restricted SCF calculation will be
 performed using DIIS
 SCF converges when DIIS error is below 1.0e-08
 ---------------------------------------
  Cycle       Energy         DIIS error
 ---------------------------------------
    1  -14392.5297975973      3.37e-02  
    2  -14392.0507035053      3.25e-03  
    3  -14391.8554993147      7.32e-03  
    4  -14392.0889874285      9.95e-04  
    5  -14392.0928083002      3.17e-04  
    6  -14392.0930974481      1.78e-04  
    7  -14392.0932530531      3.49e-05  
    8  -14392.0932589684      8.44e-06  
    9  -14392.0932593583      2.38e-06  
   10  -14392.0932593828      7.14e-07  
   11  -14392.0932593845      2.12e-07  
   12  -14392.0932593848      6.12e-08  
   13  -14392.0932593846      1.32e-08  
   14  -14392.0932593847      1.21e-09  Convergence criterion met
 ---------------------------------------
 SCF time:   CPU 42.87s  wall 11.00s 
 SCF   energy in the final basis set =   -14392.0932593847
 Total energy in the final basis set =   -14392.0932593847

 --------------------------------------------------------------
             Orbital Energies (a.u.) and Symmetries
 --------------------------------------------------------------

 Alpha MOs, Restricted
 -- Occupied --                  
*******-1165.90 -176.34 -176.33 -165.74 -165.74 -165.74 -165.73
  1 A'    2 A'    3 A'    4 A'    5 A'    1 A"    6 A'    7 A'                 
-165.73 -165.73 -101.59  -35.84  -35.82  -31.33  -31.32  -31.32
  2 A"    8 A'    9 A'   10 A'   11 A'   12 A'    3 A"   13 A'                 
-31.319 -31.311 -31.310 -22.979 -22.978 -22.977 -22.973 -22.973
 14 A'    4 A"   15 A'   16 A'    5 A"   17 A'    6 A"   18 A'                 
-22.969 -22.967 -22.967 -22.961 -22.961 -14.385 -10.340  -9.505
 19 A'    7 A"   20 A'    8 A"   21 A'   22 A'   23 A'   24 A'                 
 -7.270  -7.260  -7.259  -6.384  -6.373  -4.798  -4.788  -4.781
 25 A'    9 A"   26 A'   27 A'   28 A'   29 A'   30 A'   10 A"                 
 -4.781  -4.769  -4.768  -2.063  -2.058  -2.058  -2.053  -2.048
 31 A'   11 A"   32 A'   33 A'   12 A"   34 A'   35 A'   13 A"                 
 -2.047  -2.043  -2.043  -2.031  -2.031  -0.964  -0.862  -0.716
 36 A'   37 A'   14 A"   15 A"   38 A'   39 A'   40 A'   41 A'                 
 -0.663  -0.555  -0.483  -0.452  -0.432  -0.361  -0.341  -0.323
 42 A'   43 A'   44 A'   45 A'   16 A"   46 A'   17 A"   47 A'                 
 -0.307  -0.293  -0.274  -0.272
 18 A"   48 A'   19 A"   49 A'                                                 
 -- Virtual --                   
 -0.125  -0.088  -0.071   0.002   0.039   0.052   0.056   0.062
 50 A'   51 A'   20 A"   52 A'   53 A'   54 A'   55 A'   21 A"                 
  0.090   0.095   0.100   0.128   0.152   0.163   0.164   0.174
 56 A'   22 A"   57 A'   58 A'   59 A'   23 A"   60 A'   61 A'                 
  0.199   0.210   0.221   0.236   0.265   0.266   0.288   0.367
 62 A'   24 A"   63 A'   25 A"   64 A'   65 A'   66 A'   67 A'                 
  0.374   0.380   0.381   0.388   0.394   0.416   0.434   0.439
 26 A"   68 A'   27 A"   28 A"   69 A'   70 A'   29 A"   71 A'                 
  0.452   0.456   0.478   0.518   0.535   0.619   0.637   0.672
 72 A'   30 A"   73 A'   74 A'   31 A"   75 A'   76 A'   77 A'                 
  0.708   0.775   0.793   0.830   0.839   0.873   0.876   0.908
 78 A'   79 A'   32 A"   33 A"   80 A'   34 A"   81 A'   82 A'                 
  0.956   1.026   1.134   1.234   1.237   1.272   1.317   1.323
 83 A'   84 A'   85 A'   86 A'   35 A"   36 A"   87 A'   88 A'                 
  1.326   1.351   1.374   1.391   1.588   1.706   1.816   2.000
 37 A"   89 A'   38 A"   90 A'   91 A'   92 A'   93 A'   39 A"                 
  2.151   2.220   2.264   2.346   2.403   2.476   2.698   2.729
 94 A'   40 A"   95 A'   41 A"   96 A'   97 A'   98 A'   42 A"                 
  2.911   3.208   3.820   3.880   3.934   3.947   3.950   3.970
 99 A'  100 A'   43 A"  101 A'   44 A"   45 A"  102 A'  103 A'                 
  3.981   3.987   4.039   4.070   4.176   4.213   4.322   4.391
 46 A"   47 A"  104 A'  105 A'  106 A'  107 A'  108 A'  109 A'                 
  4.423   5.966   5.978   5.995   6.000   6.010   6.048   9.697
110 A'   48 A"   49 A"  111 A'  112 A'  113 A'  114 A'  115 A'                 
 23.565  25.780  25.903  26.262  27.796  27.829  28.310  28.318
116 A'   50 A"  117 A'  118 A'  119 A'  120 A'   51 A"   52 A"                 
 28.332  28.336  28.341  28.350  28.506  28.511  28.517  28.525
121 A'  122 A'  123 A'  124 A'   53 A"  125 A'   54 A"   55 A"                 
 28.528  28.531  28.556  28.567  28.631  28.662  35.423 127.856
126 A'   56 A"  127 A'  128 A'  129 A'  130 A'  131 A'   57 A"                 
127.861 127.873 127.876 127.887 127.903 151.599 151.630 215.680
 58 A"  132 A'  133 A'  134 A'  135 A'  136 A'  137 A'  138 A'                 
*******1901.792
139 A'  140 A'                                                                 

 Beta MOs, Restricted
 -- Occupied --                  
*******-1165.90 -176.34 -176.33 -165.74 -165.74 -165.74 -165.73
  1 A'    2 A'    3 A'    4 A'    5 A'    1 A"    6 A'    7 A'                 
-165.73 -165.73 -101.59  -35.84  -35.82  -31.33  -31.32  -31.32
  2 A"    8 A'    9 A'   10 A'   11 A'   12 A'    3 A"   13 A'                 
-31.319 -31.311 -31.310 -22.979 -22.978 -22.977 -22.973 -22.973
 14 A'    4 A"   15 A'   16 A'    5 A"   17 A'    6 A"   18 A'                 
-22.969 -22.967 -22.967 -22.961 -22.961 -14.385 -10.340  -9.505
 19 A'    7 A"   20 A'    8 A"   21 A'   22 A'   23 A'   24 A'                 
 -7.270  -7.260  -7.259  -6.384  -6.373  -4.798  -4.788  -4.781
 25 A'    9 A"   26 A'   27 A'   28 A'   29 A'   30 A'   10 A"                 
 -4.781  -4.769  -4.768  -2.063  -2.058  -2.058  -2.053  -2.048
 31 A'   11 A"   32 A'   33 A'   12 A"   34 A'   35 A'   13 A"                 
 -2.047  -2.043  -2.043  -2.031  -2.031  -0.964  -0.862  -0.716
 36 A'   37 A'   14 A"   15 A"   38 A'   39 A'   40 A'   41 A'                 
 -0.663  -0.555  -0.483  -0.452  -0.432  -0.361  -0.341  -0.323
 42 A'   43 A'   44 A'   45 A'   16 A"   46 A'   17 A"   47 A'                 
 -0.307  -0.293  -0.274  -0.272
 18 A"   48 A'   19 A"   49 A'                                                 
 -- Virtual --                   
 -0.125  -0.088  -0.071   0.002   0.039   0.052   0.056   0.062
 50 A'   51 A'   20 A"   52 A'   53 A'   54 A'   55 A'   21 A"                 
  0.090   0.095   0.100   0.128   0.152   0.163   0.164   0.174
 56 A'   22 A"   57 A'   58 A'   59 A'   23 A"   60 A'   61 A'                 
  0.199   0.210   0.221   0.236   0.265   0.266   0.288   0.367
 62 A'   24 A"   63 A'   25 A"   64 A'   65 A'   66 A'   67 A'                 
  0.374   0.380   0.381   0.388   0.394   0.416   0.434   0.439
 26 A"   68 A'   27 A"   28 A"   69 A'   70 A'   29 A"   71 A'                 
  0.452   0.456   0.478   0.518   0.535   0.619   0.637   0.672
 72 A'   30 A"   73 A'   74 A'   31 A"   75 A'   76 A'   77 A'                 
  0.708   0.775   0.793   0.830   0.839   0.873   0.876   0.908
 78 A'   79 A'   32 A"   33 A"   80 A'   34 A"   81 A'   82 A'                 
  0.956   1.026   1.134   1.234   1.237   1.272   1.317   1.323
 83 A'   84 A'   85 A'   86 A'   35 A"   36 A"   87 A'   88 A'                 
  1.326   1.351   1.374   1.391   1.588   1.706   1.816   2.000
 37 A"   89 A'   38 A"   90 A'   91 A'   92 A'   93 A'   39 A"                 
  2.151   2.220   2.264   2.346   2.403   2.476   2.698   2.729
 94 A'   40 A"   95 A'   41 A"   96 A'   97 A'   98 A'   42 A"                 
  2.911   3.208   3.820   3.880   3.934   3.947   3.950   3.970
 99 A'  100 A'   43 A"  101 A'   44 A"   45 A"  102 A'  103 A'                 
  3.981   3.987   4.039   4.070   4.176   4.213   4.322   4.391
 46 A"   47 A"  104 A'  105 A'  106 A'  107 A'  108 A'  109 A'                 
  4.423   5.966   5.978   5.995   6.000   6.010   6.048   9.697
110 A'   48 A"   49 A"  111 A'  112 A'  113 A'  114 A'  115 A'                 
 23.565  25.780  25.903  26.262  27.796  27.829  28.310  28.318
116 A'   50 A"  117 A'  118 A'  119 A'  120 A'   51 A"   52 A"                 
 28.332  28.336  28.341  28.350  28.506  28.511  28.517  28.525
121 A'  122 A'  123 A'  124 A'   53 A"  125 A'   54 A"   55 A"                 
 28.528  28.531  28.556  28.567  28.631  28.662  35.423 127.856
126 A'   56 A"  127 A'  128 A'  129 A'  130 A'  131 A'   57 A"                 
127.861 127.873 127.876 127.887 127.903 151.599 151.630 215.680
 58 A"  132 A'  133 A'  134 A'  135 A'  136 A'  137 A'  138 A'                 
*******1901.792
139 A'  140 A'                                                                 
 --------------------------------------------------------------

          Ground-State Mulliken Net Atomic Charges

     Atom                 Charge (a.u.)
  ----------------------------------------
      1 C                    -0.615555
      2 N                    -0.005972
      3 I                     0.123352
      4 I                     0.205427
      5 Cl                    0.292748
  ----------------------------------------
  Sum of atomic charges =    -0.000000

 -----------------------------------------------------------------
                    Cartesian Multipole Moments
 -----------------------------------------------------------------
    Charge (ESU x 10^10)
                -0.0000
    Dipole Moment (Debye)
         X       0.7149      Y      -0.8062      Z       0.0000
       Tot       1.0775
    Quadrupole Moments (Debye-Ang)
        XX     -70.2953     XY       2.4571     YY     -82.6837
        XZ      -0.0000     YZ      -0.0000     ZZ     -81.3683
    Octopole Moments (Debye-Ang^2)
       XXX       4.8109    XXY      10.2063    XYY       0.2878
       YYY      10.2889    XXZ       0.0000    XYZ       0.0000
       YYZ       0.0000    XZZ       0.8062    YZZ       5.8541
       ZZZ       0.0000
    Hexadecapole Moments (Debye-Ang^3)
      XXXX   -2020.4200   XXXY      34.3942   XXYY    -455.2911
      XYYY      12.6161   YYYY    -409.7979   XXXZ      -0.0000
      XXYZ      -0.0000   XYYZ      -0.0000   YYYZ      -0.0000
      XXZZ    -405.0305   XYZZ       1.2704   YYZZ     -90.2372
      XZZZ      -0.0000   YZZZ      -0.0000   ZZZZ    -107.8079
 -----------------------------------------------------------------
 Calculating analytic gradient of the SCF energy
 Gradient of SCF Energy
            1           2           3           4           5
    1   0.0601541  -0.0431558  -0.0029323   0.0067299  -0.0207959
    2  -0.0274330   0.0260465  -0.0066469   0.0028912   0.0051422
    3   0.0000000   0.0000000  -0.0000000   0.0000000  -0.0000000
 Max gradient component =       6.015E-02
 RMS gradient           =       2.233E-02
 Gradient time:  CPU 11.36 s  wall 2.95 s
 Geometry Optimization Parameters
   NAtoms,    NIC,     NZ,  NCons,   NDum,   NFix, NCnnct, MaxDiis
        5      20       5       0       0       0       0       0


** GEOMETRY OPTIMIZATION IN DELOCALIZED INTERNAL COORDINATES **
   Searching for a Minimum

   Optimization Cycle:   1

                       Coordinates (Angstroms)
     ATOM                X               Y               Z
      1  C         0.4554383660   -0.2087344271    0.0000000000
      2  N        -0.4293550386    0.7437048787    0.0000000000
      3  I        -2.5154160697    0.2662644380    0.0000000000
      4  I         2.5414993972    0.2687060136    0.0000000000
      5  Cl       -0.0652683107   -1.9004095013    0.0000000000
   Point Group: cs    Number of degrees of freedom:     7


   Energy is -14392.093259385


 Attempting to Generate Delocalized Internal Coordinates

  7 Hessian modes will be used to form the next step
  Hessian Eigenvalues:
     0.108095    0.108095    0.250000    0.250000    0.250000    0.286300
     0.671931

 Minimum Search - Taking Simple RFO Step
 Searching for Lamda that Minimizes Along All modes
 Value Taken    Lamda =  -0.01800614
 Step Taken.  Stepsize is  0.249994

                             Maximum     Tolerance    Cnvgd?
         Gradient           0.042200      0.000300      NO
         Displacement       0.170542      0.001200      NO
         Energy change     *********      0.000001      NO


 New Cartesian Coordinates Obtained by Inverse Iteration

 Displacement from previous Coordinates is:  0.621072
 ----------------------------------------------------------------
             Standard Nuclear Orientation (Angstroms)
    I     Atom           X                Y                Z
 ----------------------------------------------------------------
    1      C       0.3990629259    -0.2665578800     0.0000000000
    2      N      -0.4286459707     0.6898145108     0.0000000000
    3      I      -2.5384908160     0.4559471325     0.0000000000
    4      I       2.4306050496     0.3031323469     0.0000000000
    5      Cl      0.1243671554    -2.0128047084     0.0000000000
 ----------------------------------------------------------------
 Molecular Point Group                 Cs    NOp =  2
 Largest Abelian Subgroup              Cs    NOp =  2
 Nuclear Repulsion Energy =   943.0285755182 hartrees
 There are       68 alpha and       68 beta electrons
 Applying Cartesian multipole field
    Component          Value
    ---------          -----
     (2,0,0)        1.00000E-11
     (0,2,0)        2.00000E-11
     (0,0,2)       -3.00000E-11
 Nucleus-field energy     =     0.0000000298 hartrees
 Requested basis set is 6-311++G(d,p)
 There are 73 shells and 198 basis functions
 A cutoff of  1.0D-11 yielded   1969 shell pairs
 There are     15673 function pairs (     17801 Cartesian)
 Smallest overlap matrix eigenvalue = 6.17E-04
 Guess MOs from SCF MO coefficient file

 -----------------------------------------------------------------------
  General SCF calculation program by
  Eric Jon Sundstrom, Paul Horn, Yuezhi Mao, Dmitri Zuev, Alec White,
  David Stuck, Shaama M.S., Shane Yost, Joonho Lee, David Small,
  Daniel Levine, Susi Lehtola, Hugh Burton, Evgeny Epifanovsky
 -----------------------------------------------------------------------
 Exchange:     0.2000 Hartree-Fock + 0.0800 Slater + 0.7200 B88
 Correlation:  0.1900 VWN1RPA + 0.8100 LYP
 Using SG-1 standard quadrature grid
 using 4 threads for integral computing
 -------------------------------------------------------
 OpenMP Integral computing Module                
 Release: version 2.0, May 2017, Q-Chem Inc. Pleasanton 
 -------------------------------------------------------
 -------------------------------------------------------
 OpenMP BLAS3 based DFT computing Module                
 Release: version 1.0, May 2013, Q-Chem Inc. Pittsburgh 
 -------------------------------------------------------
 A restricted SCF calculation will be
 performed using DIIS
 SCF converges when DIIS error is below 1.0e-08
 ---------------------------------------
  Cycle       Energy         DIIS error
 ---------------------------------------
    1  -14392.0854659466      1.27e-03  
    2  -14392.0990212251      4.17e-04  
    3  -14392.0977297833      6.66e-04  
    4  -14392.0998152870      1.73e-04  
    5  -14392.0999437212      5.25e-05  
    6  -14392.0999547278      2.10e-05  
    7  -14392.0999567104      4.92e-06  
    8  -14392.0999568040      1.01e-06  
    9  -14392.0999568086      2.08e-07  
   10  -14392.0999568088      6.73e-08  
   11  -14392.0999568090      1.06e-08  
   12  -14392.0999568086      6.26e-09  Convergence criterion met
 ---------------------------------------
 SCF time:   CPU 36.00s  wall 10.00s 
 SCF   energy in the final basis set =   -14392.0999568086
 Total energy in the final basis set =   -14392.0999568086

 --------------------------------------------------------------
             Orbital Energies (a.u.) and Symmetries
 --------------------------------------------------------------

 Alpha MOs, Restricted
 -- Occupied --                  
*******-1165.90 -176.33 -176.33 -165.74 -165.73 -165.73 -165.73
  1 A'    2 A'    3 A'    4 A'    5 A'    6 A'    1 A"    7 A'                 
-165.73 -165.73 -101.59  -35.83  -35.83  -31.32  -31.32  -31.31
  2 A"    8 A'    9 A'   10 A'   11 A'   12 A'   13 A'    3 A"                 
-31.314 -31.313 -31.313 -22.972 -22.970 -22.970 -22.970 -22.969
 14 A'    4 A"   15 A'   16 A'   17 A'    5 A"   18 A'    6 A"                 
-22.969 -22.964 -22.964 -22.964 -22.964 -14.385 -10.337  -9.508
 19 A'   20 A'    7 A"    8 A"   21 A'   22 A'   23 A'   24 A'                 
 -7.273  -7.263  -7.262  -6.376  -6.376  -4.792  -4.789  -4.773
 25 A'    9 A"   26 A'   27 A'   28 A'   29 A'   30 A'   10 A"                 
 -4.773  -4.772  -4.772  -2.056  -2.055  -2.051  -2.050  -2.050
 11 A"   31 A'   32 A'   33 A'   34 A'   12 A"   35 A'   13 A"                 
 -2.049  -2.036  -2.036  -2.034  -2.034  -0.974  -0.874  -0.716
 36 A'   14 A"   37 A'   38 A'   15 A"   39 A'   40 A'   41 A'                 
 -0.665  -0.557  -0.489  -0.455  -0.439  -0.355  -0.348  -0.332
 42 A'   43 A'   44 A'   45 A'   16 A"   46 A'   17 A"   47 A'                 
 -0.303  -0.288  -0.274  -0.273
 18 A"   48 A'   19 A"   49 A'                                                 
 -- Virtual --                   
 -0.122  -0.077  -0.065  -0.002   0.040   0.049   0.056   0.061
 50 A'   51 A'   20 A"   52 A'   53 A'   54 A'   55 A'   21 A"                 
  0.090   0.095   0.101   0.132   0.149   0.163   0.166   0.172
 56 A'   22 A"   57 A'   58 A'   59 A'   23 A"   60 A'   61 A'                 
  0.206   0.206   0.217   0.240   0.262   0.269   0.295   0.360
 62 A'   24 A"   63 A'   25 A"   64 A'   65 A'   66 A'   67 A'                 
  0.377   0.381   0.382   0.387   0.393   0.429   0.440   0.441
 26 A"   27 A"   68 A'   69 A'   28 A"   70 A'   29 A"   71 A'                 
  0.448   0.451   0.474   0.530   0.541   0.633   0.645   0.674
 72 A'   30 A"   73 A'   31 A"   74 A'   75 A'   76 A'   77 A'                 
  0.715   0.766   0.790   0.828   0.843   0.875   0.884   0.916
 78 A'   79 A'   32 A"   33 A"   80 A'   81 A'   34 A"   82 A'                 
  0.949   1.018   1.155   1.240   1.240   1.265   1.307   1.315
 83 A'   84 A'   85 A'   35 A"   86 A'   36 A"   87 A'   88 A'                 
  1.339   1.365   1.371   1.399   1.594   1.683   1.865   2.003
 37 A"   89 A'   38 A"   90 A'   91 A'   92 A'   93 A'   39 A"                 
  2.137   2.211   2.272   2.378   2.403   2.530   2.737   2.744
 94 A'   40 A"   95 A'   41 A"   96 A'   97 A'   42 A"   98 A'                 
  2.890   3.200   3.830   3.891   3.940   3.945   3.960   3.964
 99 A'  100 A'   43 A"  101 A'   44 A"   45 A"  102 A'  103 A'                 
  3.983   3.994   4.042   4.092   4.173   4.220   4.347   4.400
 46 A"   47 A"  104 A'  105 A'  106 A'  107 A'  108 A'  109 A'                 
  4.432   5.961   5.983   5.984   5.998   6.019   6.061   9.701
110 A'   48 A"  111 A'   49 A"  112 A'  113 A'  114 A'  115 A'                 
 23.634  25.776  25.874  26.278  27.806  27.845  28.306  28.323
116 A'   50 A"  117 A'  118 A'  119 A'  120 A'   51 A"  121 A'                 
 28.325  28.334  28.350  28.360  28.513  28.515  28.521  28.522
 52 A"  122 A'  123 A'  124 A'   53 A"   54 A"  125 A'  126 A'                 
 28.528  28.536  28.554  28.581  28.631  28.671  35.462 127.852
 55 A"   56 A"  127 A'  128 A'  129 A'  130 A'  131 A'   57 A"                 
127.865 127.868 127.882 127.889 127.912 151.609 151.642 215.686
132 A'   58 A"  133 A'  134 A'  135 A'  136 A'  137 A'  138 A'                 
*******1901.805
139 A'  140 A'                                                                 

 Beta MOs, Restricted
 -- Occupied --                  
*******-1165.90 -176.33 -176.33 -165.74 -165.73 -165.73 -165.73
  1 A'    2 A'    3 A'    4 A'    5 A'    6 A'    1 A"    7 A'                 
-165.73 -165.73 -101.59  -35.83  -35.83  -31.32  -31.32  -31.31
  2 A"    8 A'    9 A'   10 A'   11 A'   12 A'   13 A'    3 A"                 
-31.314 -31.313 -31.313 -22.972 -22.970 -22.970 -22.970 -22.969
 14 A'    4 A"   15 A'   16 A'   17 A'    5 A"   18 A'    6 A"                 
-22.969 -22.964 -22.964 -22.964 -22.964 -14.385 -10.337  -9.508
 19 A'   20 A'    7 A"    8 A"   21 A'   22 A'   23 A'   24 A'                 
 -7.273  -7.263  -7.262  -6.376  -6.376  -4.792  -4.789  -4.773
 25 A'    9 A"   26 A'   27 A'   28 A'   29 A'   30 A'   10 A"                 
 -4.773  -4.772  -4.772  -2.056  -2.055  -2.051  -2.050  -2.050
 11 A"   31 A'   32 A'   33 A'   34 A'   12 A"   35 A'   13 A"                 
 -2.049  -2.036  -2.036  -2.034  -2.034  -0.974  -0.874  -0.716
 36 A'   14 A"   37 A'   38 A'   15 A"   39 A'   40 A'   41 A'                 
 -0.665  -0.557  -0.489  -0.455  -0.439  -0.355  -0.348  -0.332
 42 A'   43 A'   44 A'   45 A'   16 A"   46 A'   17 A"   47 A'                 
 -0.303  -0.288  -0.274  -0.273
 18 A"   48 A'   19 A"   49 A'                                                 
 -- Virtual --                   
 -0.122  -0.077  -0.065  -0.002   0.040   0.049   0.056   0.061
 50 A'   51 A'   20 A"   52 A'   53 A'   54 A'   55 A'   21 A"                 
  0.090   0.095   0.101   0.132   0.149   0.163   0.166   0.172
 56 A'   22 A"   57 A'   58 A'   59 A'   23 A"   60 A'   61 A'                 
  0.206   0.206   0.217   0.240   0.262   0.269   0.295   0.360
 62 A'   24 A"   63 A'   25 A"   64 A'   65 A'   66 A'   67 A'                 
  0.377   0.381   0.382   0.387   0.393   0.429   0.440   0.441
 26 A"   27 A"   68 A'   69 A'   28 A"   70 A'   29 A"   71 A'                 
  0.448   0.451   0.474   0.530   0.541   0.633   0.645   0.674
 72 A'   30 A"   73 A'   31 A"   74 A'   75 A'   76 A'   77 A'                 
  0.715   0.766   0.790   0.828   0.843   0.875   0.884   0.916
 78 A'   79 A'   32 A"   33 A"   80 A'   81 A'   34 A"   82 A'                 
  0.949   1.018   1.155   1.240   1.240   1.265   1.307   1.315
 83 A'   84 A'   85 A'   35 A"   86 A'   36 A"   87 A'   88 A'                 
  1.339   1.365   1.371   1.399   1.594   1.683   1.865   2.003
 37 A"   89 A'   38 A"   90 A'   91 A'   92 A'   93 A'   39 A"                 
  2.137   2.211   2.272   2.378   2.403   2.530   2.737   2.744
 94 A'   40 A"   95 A'   41 A"   96 A'   97 A'   42 A"   98 A'                 
  2.890   3.200   3.830   3.891   3.940   3.945   3.960   3.964
 99 A'  100 A'   43 A"  101 A'   44 A"   45 A"  102 A'  103 A'                 
  3.983   3.994   4.042   4.092   4.173   4.220   4.347   4.400
 46 A"   47 A"  104 A'  105 A'  106 A'  107 A'  108 A'  109 A'                 
  4.432   5.961   5.983   5.984   5.998   6.019   6.061   9.701
110 A'   48 A"  111 A'   49 A"  112 A'  113 A'  114 A'  115 A'                 
 23.634  25.776  25.874  26.278  27.806  27.845  28.306  28.323
116 A'   50 A"  117 A'  118 A'  119 A'  120 A'   51 A"  121 A'                 
 28.325  28.334  28.350  28.360  28.513  28.515  28.521  28.522
 52 A"  122 A'  123 A'  124 A'   53 A"   54 A"  125 A'  126 A'                 
 28.528  28.536  28.554  28.581  28.631  28.671  35.462 127.852
 55 A"   56 A"  127 A'  128 A'  129 A'  130 A'  131 A'   57 A"                 
127.865 127.868 127.882 127.889 127.912 151.609 151.642 215.686
132 A'   58 A"  133 A'  134 A'  135 A'  136 A'  137 A'  138 A'                 
*******1901.805
139 A'  140 A'                                                                 
 --------------------------------------------------------------

          Ground-State Mulliken Net Atomic Charges

     Atom                 Charge (a.u.)
  ----------------------------------------
      1 C                    -0.642267
      2 N                     0.024556
      3 I                     0.131370
      4 I                     0.182040
      5 Cl                    0.304301
  ----------------------------------------
  Sum of atomic charges =     0.000000

 -----------------------------------------------------------------
                    Cartesian Multipole Moments
 -----------------------------------------------------------------
    Charge (ESU x 10^10)
                 0.0000
    Dipole Moment (Debye)
         X       0.1922      Y      -0.6195      Z      -0.0000
       Tot       0.6486
    Quadrupole Moments (Debye-Ang)
        XX     -71.6605     XY       1.1345     YY     -81.9167
        XZ       0.0000     YZ       0.0000     ZZ     -81.2599
    Octopole Moments (Debye-Ang^2)
       XXX       0.7940    XXY      10.0801    XYY       2.9892
       YYY      -3.8563    XXZ      -0.0000    XYZ      -0.0000
       YYZ      -0.0000    XZZ       2.1710    YZZ       1.4612
       ZZZ      -0.0000
    Hexadecapole Moments (Debye-Ang^3)
      XXXX   -1968.9863   XXXY      67.8691   XXYY    -452.3086
      XYYY      57.6598   YYYY    -458.6265   XXXZ       0.0000
      XXYZ       0.0000   XYYZ       0.0000   YYYZ       0.0000
      XXZZ    -393.3978   XYZZ      18.0033   YYZZ     -99.7104
      XZZZ       0.0000   YZZZ       0.0000   ZZZZ    -107.7276
 -----------------------------------------------------------------
 Calculating analytic gradient of the SCF energy
 Gradient of SCF Energy
            1           2           3           4           5
    1   0.0221610  -0.0123650  -0.0039468  -0.0079795   0.0021302
    2  -0.0108512   0.0114451   0.0044029  -0.0009814  -0.0040153
    3   0.0000000  -0.0000000   0.0000000  -0.0000000   0.0000000
 Max gradient component =       2.216E-02
 RMS gradient           =       8.218E-03
 Gradient time:  CPU 11.35 s  wall 2.94 s
 Geometry Optimization Parameters
   NAtoms,    NIC,     NZ,  NCons,   NDum,   NFix, NCnnct, MaxDiis
        5      20       5       0       0       0       0       0

 Cartesian Hessian Update
 Hessian Updated using BFGS Update


** GEOMETRY OPTIMIZATION IN DELOCALIZED INTERNAL COORDINATES **
   Searching for a Minimum

   Optimization Cycle:   2

                       Coordinates (Angstroms)
     ATOM                X               Y               Z
      1  C         0.3990629259   -0.2665578800    0.0000000000
      2  N        -0.4286459707    0.6898145108    0.0000000000
      3  I        -2.5384908160    0.4559471325    0.0000000000
      4  I         2.4306050496    0.3031323469    0.0000000000
      5  Cl        0.1243671554   -2.0128047084    0.0000000000
   Point Group: cs    Number of degrees of freedom:     7


   Energy is -14392.099956809

 Hessian Updated using BFGS Update

  6 Hessian modes will be used to form the next step
  Hessian Eigenvalues:
     0.106458    0.111313    0.226372    0.284913    0.371989    0.597247

 Minimum Search - Taking Simple RFO Step
 Searching for Lamda that Minimizes Along All modes
 Value Taken    Lamda =  -0.00260183
 Step Taken.  Stepsize is  0.094718

                             Maximum     Tolerance    Cnvgd?
         Gradient           0.025011      0.000300      NO
         Displacement       0.056986      0.001200      NO
         Energy change     -0.006697      0.000001      NO


 New Cartesian Coordinates Obtained by Inverse Iteration

 Displacement from previous Coordinates is:  0.199493
 ----------------------------------------------------------------
             Standard Nuclear Orientation (Angstroms)
    I     Atom           X                Y                Z
 ----------------------------------------------------------------
    1      C       0.3798549496    -0.2413854572     0.0000000000
    2      N      -0.4213522000     0.7106559609     0.0000000000
    3      I      -2.5026281283     0.3916030344     0.0000000000
    4      I       2.4528536585     0.2855507493     0.0000000000
    5      Cl      0.0781700644    -1.9768928855     0.0000000000
 ----------------------------------------------------------------
 Molecular Point Group                 Cs    NOp =  2
 Largest Abelian Subgroup              Cs    NOp =  2
 Nuclear Repulsion Energy =   949.4186344505 hartrees
 There are       68 alpha and       68 beta electrons
 Applying Cartesian multipole field
    Component          Value
    ---------          -----
     (2,0,0)        1.00000E-11
     (0,2,0)        2.00000E-11
     (0,0,2)       -3.00000E-11
 Nucleus-field energy     =     0.0000000292 hartrees
 Requested basis set is 6-311++G(d,p)
 There are 73 shells and 198 basis functions
 A cutoff of  1.0D-11 yielded   1976 shell pairs
 There are     15734 function pairs (     17877 Cartesian)
 Smallest overlap matrix eigenvalue = 5.95E-04
 Guess MOs from SCF MO coefficient file

 -----------------------------------------------------------------------
  General SCF calculation program by
  Eric Jon Sundstrom, Paul Horn, Yuezhi Mao, Dmitri Zuev, Alec White,
  David Stuck, Shaama M.S., Shane Yost, Joonho Lee, David Small,
  Daniel Levine, Susi Lehtola, Hugh Burton, Evgeny Epifanovsky
 -----------------------------------------------------------------------
 Exchange:     0.2000 Hartree-Fock + 0.0800 Slater + 0.7200 B88
 Correlation:  0.1900 VWN1RPA + 0.8100 LYP
 Using SG-1 standard quadrature grid
 using 4 threads for integral computing
 -------------------------------------------------------
 OpenMP Integral computing Module                
 Release: version 2.0, May 2017, Q-Chem Inc. Pleasanton 
 -------------------------------------------------------
 -------------------------------------------------------
 OpenMP BLAS3 based DFT computing Module                
 Release: version 1.0, May 2013, Q-Chem Inc. Pittsburgh 
 -------------------------------------------------------
 A restricted SCF calculation will be
 performed using DIIS
 SCF converges when DIIS error is below 1.0e-08
 ---------------------------------------
  Cycle       Energy         DIIS error
 ---------------------------------------
    1  -14392.1000602391      4.25e-04  
    2  -14392.1011086300      2.66e-04  
    3  -14392.1009664643      3.15e-04  
    4  -14392.1014031697      5.91e-05  
    5  -14392.1014203173      1.62e-05  
    6  -14392.1014213699      7.16e-06  
    7  -14392.1014216151      2.30e-06  
    8  -14392.1014216357      5.71e-07  
    9  -14392.1014216373      7.77e-08  
   10  -14392.1014216373      3.21e-08  
   11  -14392.1014216372      1.07e-08  
   12  -14392.1014216372      2.92e-09  Convergence criterion met
 ---------------------------------------
 SCF time:   CPU 36.22s  wall 10.00s 
 SCF   energy in the final basis set =   -14392.1014216372
 Total energy in the final basis set =   -14392.1014216372

 --------------------------------------------------------------
             Orbital Energies (a.u.) and Symmetries
 --------------------------------------------------------------

 Alpha MOs, Restricted
 -- Occupied --                  
*******-1165.90 -176.33 -176.33 -165.74 -165.73 -165.73 -165.73
  1 A'    2 A'    3 A'    4 A'    5 A'    1 A"    6 A'    7 A'                 
-165.73 -165.73 -101.59  -35.83  -35.82  -31.32  -31.32  -31.31
  2 A"    8 A'    9 A'   10 A'   11 A'   12 A'   13 A'    3 A"                 
-31.314 -31.311 -31.311 -22.973 -22.971 -22.971 -22.968 -22.967
 14 A'    4 A"   15 A'   16 A'    5 A"   17 A'   18 A'    6 A"                 
-22.967 -22.965 -22.965 -22.962 -22.962 -14.384 -10.336  -9.509
 19 A'   20 A'    7 A"    8 A"   21 A'   22 A'   23 A'   24 A'                 
 -7.274  -7.264  -7.263  -6.377  -6.374  -4.792  -4.787  -4.773
 25 A'    9 A"   26 A'   27 A'   28 A'   29 A'   30 A'   10 A"                 
 -4.772  -4.771  -4.770  -2.057  -2.053  -2.052  -2.051  -2.048
 31 A'   11 A"   32 A'   33 A'   34 A'   12 A"   35 A'   13 A"                 
 -2.047  -2.035  -2.035  -2.033  -2.033  -0.984  -0.877  -0.714
 36 A'   37 A'   14 A"   15 A"   38 A'   39 A'   40 A'   41 A'                 
 -0.665  -0.557  -0.491  -0.457  -0.444  -0.356  -0.350  -0.332
 42 A'   43 A'   44 A'   45 A'   16 A"   46 A'   17 A"   47 A'                 
 -0.302  -0.286  -0.275  -0.275
 18 A"   48 A'   19 A"   49 A'                                                 
 -- Virtual --                   
 -0.121  -0.078  -0.060  -0.001   0.042   0.049   0.055   0.061
 50 A'   51 A'   20 A"   52 A'   53 A'   54 A'   55 A'   21 A"                 
  0.089   0.094   0.101   0.133   0.151   0.164   0.165   0.172
 56 A'   22 A"   57 A'   58 A'   59 A'   23 A"   60 A'   61 A'                 
  0.204   0.205   0.217   0.240   0.261   0.269   0.296   0.362
 62 A'   24 A"   63 A'   25 A"   64 A'   65 A'   66 A'   67 A'                 
  0.378   0.379   0.380   0.388   0.391   0.424   0.438   0.444
 26 A"   68 A'   27 A"   69 A'   28 A"   70 A'   29 A"   71 A'                 
  0.449   0.450   0.477   0.532   0.545   0.627   0.652   0.682
 72 A'   30 A"   73 A'   31 A"   74 A'   75 A'   76 A'   77 A'                 
  0.719   0.770   0.789   0.826   0.843   0.874   0.882   0.918
 78 A'   79 A'   32 A"   33 A"   80 A'   81 A'   34 A"   82 A'                 
  0.948   1.018   1.154   1.240   1.240   1.264   1.309   1.311
 83 A'   84 A'   85 A'   35 A"   86 A'   36 A"   87 A'   88 A'                 
  1.340   1.364   1.372   1.405   1.585   1.691   1.883   2.008
 37 A"   89 A'   38 A"   90 A'   91 A'   92 A'   93 A'   39 A"                 
  2.154   2.213   2.277   2.392   2.411   2.541   2.744   2.770
 94 A'   40 A"   95 A'   41 A"   96 A'   97 A'   42 A"   98 A'                 
  2.895   3.193   3.833   3.892   3.940   3.946   3.963   3.964
 99 A'  100 A'   43 A"  101 A'   44 A"   45 A"  102 A'  103 A'                 
  3.982   3.994   4.044   4.092   4.176   4.226   4.346   4.397
 46 A"   47 A"  104 A'  105 A'  106 A'  107 A'  108 A'  109 A'                 
  4.435   5.961   5.986   5.987   5.995   6.019   6.061   9.703
110 A'   48 A"   49 A"  111 A'  112 A'  113 A'  114 A'  115 A'                 
 23.677  25.776  25.889  26.279  27.803  27.844  28.305  28.325
116 A'   50 A"  117 A'  118 A'  119 A'  120 A'   51 A"  121 A'                 
 28.326  28.333  28.350  28.360  28.513  28.516  28.522  28.523
 52 A"  122 A'  123 A'  124 A'   53 A"   54 A"  125 A'  126 A'                 
 28.528  28.536  28.556  28.581  28.629  28.674  35.491 127.852
 55 A"   56 A"  127 A'  128 A'  129 A'  130 A'  131 A'   57 A"                 
127.867 127.869 127.881 127.889 127.913 151.607 151.641 215.687
132 A'   58 A"  133 A'  134 A'  135 A'  136 A'  137 A'  138 A'                 
*******1901.804
139 A'  140 A'                                                                 

 Beta MOs, Restricted
 -- Occupied --                  
*******-1165.90 -176.33 -176.33 -165.74 -165.73 -165.73 -165.73
  1 A'    2 A'    3 A'    4 A'    5 A'    1 A"    6 A'    7 A'                 
-165.73 -165.73 -101.59  -35.83  -35.82  -31.32  -31.32  -31.31
  2 A"    8 A'    9 A'   10 A'   11 A'   12 A'   13 A'    3 A"                 
-31.314 -31.311 -31.311 -22.973 -22.971 -22.971 -22.968 -22.967
 14 A'    4 A"   15 A'   16 A'    5 A"   17 A'   18 A'    6 A"                 
-22.967 -22.965 -22.965 -22.962 -22.962 -14.384 -10.336  -9.509
 19 A'   20 A'    7 A"    8 A"   21 A'   22 A'   23 A'   24 A'                 
 -7.274  -7.264  -7.263  -6.377  -6.374  -4.792  -4.787  -4.773
 25 A'    9 A"   26 A'   27 A'   28 A'   29 A'   30 A'   10 A"                 
 -4.772  -4.771  -4.770  -2.057  -2.053  -2.052  -2.051  -2.048
 31 A'   11 A"   32 A'   33 A'   34 A'   12 A"   35 A'   13 A"                 
 -2.047  -2.035  -2.035  -2.033  -2.033  -0.984  -0.877  -0.714
 36 A'   37 A'   14 A"   15 A"   38 A'   39 A'   40 A'   41 A'                 
 -0.665  -0.557  -0.491  -0.457  -0.444  -0.356  -0.350  -0.332
 42 A'   43 A'   44 A'   45 A'   16 A"   46 A'   17 A"   47 A'                 
 -0.302  -0.286  -0.275  -0.275
 18 A"   48 A'   19 A"   49 A'                                                 
 -- Virtual --                   
 -0.121  -0.078  -0.060  -0.001   0.042   0.049   0.055   0.061
 50 A'   51 A'   20 A"   52 A'   53 A'   54 A'   55 A'   21 A"                 
  0.089   0.094   0.101   0.133   0.151   0.164   0.165   0.172
 56 A'   22 A"   57 A'   58 A'   59 A'   23 A"   60 A'   61 A'                 
  0.204   0.205   0.217   0.240   0.261   0.269   0.296   0.362
 62 A'   24 A"   63 A'   25 A"   64 A'   65 A'   66 A'   67 A'                 
  0.378   0.379   0.380   0.388   0.391   0.424   0.438   0.444
 26 A"   68 A'   27 A"   69 A'   28 A"   70 A'   29 A"   71 A'                 
  0.449   0.450   0.477   0.532   0.545   0.627   0.652   0.682
 72 A'   30 A"   73 A'   31 A"   74 A'   75 A'   76 A'   77 A'                 
  0.719   0.770   0.789   0.826   0.843   0.874   0.882   0.918
 78 A'   79 A'   32 A"   33 A"   80 A'   81 A'   34 A"   82 A'                 
  0.948   1.018   1.154   1.240   1.240   1.264   1.309   1.311
 83 A'   84 A'   85 A'   35 A"   86 A'   36 A"   87 A'   88 A'                 
  1.340   1.364   1.372   1.405   1.585   1.691   1.883   2.008
 37 A"   89 A'   38 A"   90 A'   91 A'   92 A'   93 A'   39 A"                 
  2.154   2.213   2.277   2.392   2.411   2.541   2.744   2.770
 94 A'   40 A"   95 A'   41 A"   96 A'   97 A'   42 A"   98 A'                 
  2.895   3.193   3.833   3.892   3.940   3.946   3.963   3.964
 99 A'  100 A'   43 A"  101 A'   44 A"   45 A"  102 A'  103 A'                 
  3.982   3.994   4.044   4.092   4.176   4.226   4.346   4.397
 46 A"   47 A"  104 A'  105 A'  106 A'  107 A'  108 A'  109 A'                 
  4.435   5.961   5.986   5.987   5.995   6.019   6.061   9.703
110 A'   48 A"   49 A"  111 A'  112 A'  113 A'  114 A'  115 A'                 
 23.677  25.776  25.889  26.279  27.803  27.844  28.305  28.325
116 A'   50 A"  117 A'  118 A'  119 A'  120 A'   51 A"  121 A'                 
 28.326  28.333  28.350  28.360  28.513  28.516  28.522  28.523
 52 A"  122 A'  123 A'  124 A'   53 A"   54 A"  125 A'  126 A'                 
 28.528  28.536  28.556  28.581  28.629  28.674  35.491 127.852
 55 A"   56 A"  127 A'  128 A'  129 A'  130 A'  131 A'   57 A"                 
127.867 127.869 127.881 127.889 127.913 151.607 151.641 215.687
132 A'   58 A"  133 A'  134 A'  135 A'  136 A'  137 A'  138 A'                 
*******1901.804
139 A'  140 A'                                                                 
 --------------------------------------------------------------

          Ground-State Mulliken Net Atomic Charges

     Atom                 Charge (a.u.)
  ----------------------------------------
      1 C                    -0.641164
      2 N                     0.030805
      3 I                     0.130440
      4 I                     0.165207
      5 Cl                    0.314713
  ----------------------------------------
  Sum of atomic charges =     0.000000

 -----------------------------------------------------------------
                    Cartesian Multipole Moments
 -----------------------------------------------------------------
    Charge (ESU x 10^10)
                 0.0000
    Dipole Moment (Debye)
         X       0.0462      Y      -0.7210      Z      -0.0000
       Tot       0.7225
    Quadrupole Moments (Debye-Ang)
        XX     -71.9656     XY       1.3544     YY     -81.9511
        XZ       0.0000     YZ      -0.0000     ZZ     -81.2457
    Octopole Moments (Debye-Ang^2)
       XXX      -2.0076    XXY       9.6392    XYY       1.5555
       YYY       0.8630    XXZ      -0.0000    XYZ      -0.0000
       YYZ       0.0000    XZZ       0.9027    YZZ       3.0857
       ZZZ      -0.0000
    Hexadecapole Moments (Debye-Ang^3)
      XXXX   -1959.4864   XXXY      57.1685   XXYY    -448.1193
      XYYY      42.1359   YYYY    -437.8752   XXXZ       0.0000
      XXYZ       0.0000   XYYZ       0.0000   YYYZ      -0.0000
      XXZZ    -391.5199   XYZZ      12.6380   YYZZ     -96.0793
      XZZZ       0.0000   YZZZ      -0.0000   ZZZZ    -107.8053
 -----------------------------------------------------------------
 Calculating analytic gradient of the SCF energy
 Gradient of SCF Energy
            1           2           3           4           5
    1  -0.0003723   0.0024562   0.0028036  -0.0051084   0.0002209
    2   0.0042899  -0.0048352   0.0012323   0.0003093  -0.0009962
    3   0.0000000  -0.0000000   0.0000000   0.0000000   0.0000000
 Max gradient component =       5.108E-03
 RMS gradient           =       2.374E-03
 Gradient time:  CPU 11.39 s  wall 2.96 s
 Geometry Optimization Parameters
   NAtoms,    NIC,     NZ,  NCons,   NDum,   NFix, NCnnct, MaxDiis
        5      20       5       0       0       0       0       0

 Cartesian Hessian Update
 Hessian Updated using BFGS Update


** GEOMETRY OPTIMIZATION IN DELOCALIZED INTERNAL COORDINATES **
   Searching for a Minimum

   Optimization Cycle:   3

                       Coordinates (Angstroms)
     ATOM                X               Y               Z
      1  C         0.3798549496   -0.2413854572    0.0000000000
      2  N        -0.4213522000    0.7106559609    0.0000000000
      3  I        -2.5026281283    0.3916030344    0.0000000000
      4  I         2.4528536585    0.2855507493    0.0000000000
      5  Cl        0.0781700644   -1.9768928855    0.0000000000
   Point Group: cs    Number of degrees of freedom:     7


   Energy is -14392.101421637

 Hessian Updated using BFGS Update

  7 Hessian modes will be used to form the next step
  Hessian Eigenvalues:
     0.091747    0.115395    0.222142    0.253965    0.284970    0.312191
     0.745561

 Minimum Search - Taking Simple RFO Step
 Searching for Lamda that Minimizes Along All modes
 Value Taken    Lamda =  -0.00054663
 Step Taken.  Stepsize is  0.064911

                             Maximum     Tolerance    Cnvgd?
         Gradient           0.005835      0.000300      NO
         Displacement       0.037392      0.001200      NO
         Energy change     -0.001465      0.000001      NO


 New Cartesian Coordinates Obtained by Inverse Iteration

 Displacement from previous Coordinates is:  0.107368
 ----------------------------------------------------------------
             Standard Nuclear Orientation (Angstroms)
    I     Atom           X                Y                Z
 ----------------------------------------------------------------
    1      C       0.3777642925    -0.2283815502     0.0000000000
    2      N      -0.4264406966     0.7245561251     0.0000000000
    3      I      -2.5145438202     0.3635539930     0.0000000000
    4      I       2.4862190270     0.2689578063     0.0000000000
    5      Cl      0.0638995415    -1.9591549724     0.0000000000
 ----------------------------------------------------------------
 Molecular Point Group                 Cs    NOp =  2
 Largest Abelian Subgroup              Cs    NOp =  2
 Nuclear Repulsion Energy =   944.9612245332 hartrees
 There are       68 alpha and       68 beta electrons
 Applying Cartesian multipole field
    Component          Value
    ---------          -----
     (2,0,0)        1.00000E-11
     (0,2,0)        2.00000E-11
     (0,0,2)       -3.00000E-11
 Nucleus-field energy     =     0.0000000295 hartrees
 Requested basis set is 6-311++G(d,p)
 There are 73 shells and 198 basis functions
 A cutoff of  1.0D-11 yielded   1971 shell pairs
 There are     15733 function pairs (     17883 Cartesian)
 Smallest overlap matrix eigenvalue = 5.93E-04
 Guess MOs from SCF MO coefficient file

 -----------------------------------------------------------------------
  General SCF calculation program by
  Eric Jon Sundstrom, Paul Horn, Yuezhi Mao, Dmitri Zuev, Alec White,
  David Stuck, Shaama M.S., Shane Yost, Joonho Lee, David Small,
  Daniel Levine, Susi Lehtola, Hugh Burton, Evgeny Epifanovsky
 -----------------------------------------------------------------------
 Exchange:     0.2000 Hartree-Fock + 0.0800 Slater + 0.7200 B88
 Correlation:  0.1900 VWN1RPA + 0.8100 LYP
 Using SG-1 standard quadrature grid
 using 4 threads for integral computing
 -------------------------------------------------------
 OpenMP Integral computing Module                
 Release: version 2.0, May 2017, Q-Chem Inc. Pleasanton 
 -------------------------------------------------------
 -------------------------------------------------------
 OpenMP BLAS3 based DFT computing Module                
 Release: version 1.0, May 2013, Q-Chem Inc. Pittsburgh 
 -------------------------------------------------------
 A restricted SCF calculation will be
 performed using DIIS
 SCF converges when DIIS error is below 1.0e-08
 ---------------------------------------
  Cycle       Energy         DIIS error
 ---------------------------------------
    1  -14392.1013120182      2.13e-04  
    2  -14392.1016041180      1.09e-04  
    3  -14392.1015625895      1.41e-04  
    4  -14392.1016667353      2.29e-05  
    5  -14392.1016686212      1.27e-05  
    6  -14392.1016692746      3.50e-06  
    7  -14392.1016693296      6.14e-07  
    8  -14392.1016693308      2.00e-07  
    9  -14392.1016693309      5.76e-08  
   10  -14392.1016693310      1.18e-08  
   11  -14392.1016693310      2.26e-09  Convergence criterion met
 ---------------------------------------
 SCF time:   CPU 33.14s  wall 9.00s 
 SCF   energy in the final basis set =   -14392.1016693310
 Total energy in the final basis set =   -14392.1016693310

 --------------------------------------------------------------
             Orbital Energies (a.u.) and Symmetries
 --------------------------------------------------------------

 Alpha MOs, Restricted
 -- Occupied --                  
*******-1165.90 -176.33 -176.33 -165.74 -165.73 -165.73 -165.73
  1 A'    2 A'    3 A'    4 A'    5 A'    1 A"    6 A'    7 A'                 
-165.73 -165.73 -101.60  -35.83  -35.82  -31.32  -31.32  -31.31
  2 A"    8 A'    9 A'   10 A'   11 A'   12 A'   13 A'    3 A"                 
-31.314 -31.312 -31.311 -22.973 -22.971 -22.971 -22.969 -22.967
 14 A'    4 A"   15 A'   16 A'    5 A"   17 A'   18 A'    6 A"                 
-22.967 -22.965 -22.965 -22.962 -22.962 -14.385 -10.337  -9.510
 19 A'   20 A'    7 A"    8 A"   21 A'   22 A'   23 A'   24 A'                 
 -7.275  -7.265  -7.264  -6.377  -6.374  -4.793  -4.787  -4.773
 25 A'    9 A"   26 A'   27 A'   28 A'   29 A'   30 A'   10 A"                 
 -4.773  -4.771  -4.770  -2.058  -2.053  -2.052  -2.051  -2.048
 31 A'   11 A"   32 A'   33 A'   34 A'   12 A"   35 A'   13 A"                 
 -2.047  -2.035  -2.035  -2.033  -2.033  -0.983  -0.877  -0.710
 36 A'   37 A'   14 A"   38 A'   15 A"   39 A'   40 A'   41 A'                 
 -0.665  -0.558  -0.490  -0.456  -0.443  -0.356  -0.350  -0.331
 42 A'   43 A'   44 A'   45 A'   16 A"   46 A'   17 A"   47 A'                 
 -0.302  -0.286  -0.276  -0.276
 18 A"   48 A'   49 A'   19 A"                                                 
 -- Virtual --                   
 -0.126  -0.081  -0.060   0.000   0.041   0.050   0.055   0.061
 50 A'   51 A'   20 A"   52 A'   53 A'   54 A'   55 A'   21 A"                 
  0.089   0.094   0.101   0.133   0.151   0.165   0.165   0.173
 56 A'   22 A"   57 A'   58 A'   59 A'   60 A'   23 A"   61 A'                 
  0.200   0.205   0.217   0.239   0.260   0.268   0.296   0.363
 62 A'   24 A"   63 A'   25 A"   64 A'   65 A'   66 A'   67 A'                 
  0.375   0.378   0.379   0.387   0.390   0.421   0.436   0.445
 68 A'   26 A"   27 A"   69 A'   28 A"   70 A'   29 A"   71 A'                 
  0.449   0.450   0.475   0.533   0.543   0.619   0.647   0.681
 72 A'   30 A"   73 A'   31 A"   74 A'   75 A'   76 A'   77 A'                 
  0.717   0.771   0.787   0.825   0.841   0.873   0.879   0.918
 78 A'   79 A'   32 A"   33 A"   80 A'   81 A'   34 A"   82 A'                 
  0.952   1.019   1.150   1.239   1.240   1.264   1.305   1.311
 83 A'   84 A'   85 A'   35 A"   86 A'   36 A"   87 A'   88 A'                 
  1.339   1.360   1.371   1.399   1.581   1.695   1.880   2.007
 37 A"   89 A'   38 A"   90 A'   91 A'   92 A'   93 A'   39 A"                 
  2.154   2.213   2.277   2.390   2.410   2.537   2.744   2.769
 94 A'   40 A"   95 A'   41 A"   96 A'   97 A'   42 A"   98 A'                 
  2.896   3.194   3.832   3.892   3.940   3.946   3.962   3.964
 99 A'  100 A'   43 A"  101 A'   44 A"   45 A"  102 A'  103 A'                 
  3.980   3.991   4.042   4.086   4.177   4.222   4.336   4.394
 46 A"   47 A"  104 A'  105 A'  106 A'  107 A'  108 A'  109 A'                 
  4.432   5.961   5.985   5.987   5.994   6.017   6.055   9.701
110 A'   48 A"   49 A"  111 A'  112 A'  113 A'  114 A'  115 A'                 
 23.671  25.776  25.894  26.275  27.796  27.837  28.305  28.325
116 A'   50 A"  117 A'  118 A'  119 A'  120 A'   51 A"  121 A'                 
 28.326  28.332  28.349  28.357  28.513  28.516  28.522  28.523
 52 A"  122 A'  123 A'  124 A'   53 A"   54 A"  125 A'  126 A'                 
 28.527  28.535  28.555  28.579  28.628  28.671  35.486 127.852
 55 A"   56 A"  127 A'  128 A'  129 A'  130 A'  131 A'   57 A"                 
127.867 127.869 127.881 127.888 127.911 151.601 151.636 215.686
132 A'   58 A"  133 A'  134 A'  135 A'  136 A'  137 A'  138 A'                 
*******1901.799
139 A'  140 A'                                                                 

 Beta MOs, Restricted
 -- Occupied --                  
*******-1165.90 -176.33 -176.33 -165.74 -165.73 -165.73 -165.73
  1 A'    2 A'    3 A'    4 A'    5 A'    1 A"    6 A'    7 A'                 
-165.73 -165.73 -101.60  -35.83  -35.82  -31.32  -31.32  -31.31
  2 A"    8 A'    9 A'   10 A'   11 A'   12 A'   13 A'    3 A"                 
-31.314 -31.312 -31.311 -22.973 -22.971 -22.971 -22.969 -22.967
 14 A'    4 A"   15 A'   16 A'    5 A"   17 A'   18 A'    6 A"                 
-22.967 -22.965 -22.965 -22.962 -22.962 -14.385 -10.337  -9.510
 19 A'   20 A'    7 A"    8 A"   21 A'   22 A'   23 A'   24 A'                 
 -7.275  -7.265  -7.264  -6.377  -6.374  -4.793  -4.787  -4.773
 25 A'    9 A"   26 A'   27 A'   28 A'   29 A'   30 A'   10 A"                 
 -4.773  -4.771  -4.770  -2.058  -2.053  -2.052  -2.051  -2.048
 31 A'   11 A"   32 A'   33 A'   34 A'   12 A"   35 A'   13 A"                 
 -2.047  -2.035  -2.035  -2.033  -2.033  -0.983  -0.877  -0.710
 36 A'   37 A'   14 A"   38 A'   15 A"   39 A'   40 A'   41 A'                 
 -0.665  -0.558  -0.490  -0.456  -0.443  -0.356  -0.350  -0.331
 42 A'   43 A'   44 A'   45 A'   16 A"   46 A'   17 A"   47 A'                 
 -0.302  -0.286  -0.276  -0.276
 18 A"   48 A'   49 A'   19 A"                                                 
 -- Virtual --                   
 -0.126  -0.081  -0.060   0.000   0.041   0.050   0.055   0.061
 50 A'   51 A'   20 A"   52 A'   53 A'   54 A'   55 A'   21 A"                 
  0.089   0.094   0.101   0.133   0.151   0.165   0.165   0.173
 56 A'   22 A"   57 A'   58 A'   59 A'   60 A'   23 A"   61 A'                 
  0.200   0.205   0.217   0.239   0.260   0.268   0.296   0.363
 62 A'   24 A"   63 A'   25 A"   64 A'   65 A'   66 A'   67 A'                 
  0.375   0.378   0.379   0.387   0.390   0.421   0.436   0.445
 68 A'   26 A"   27 A"   69 A'   28 A"   70 A'   29 A"   71 A'                 
  0.449   0.450   0.475   0.533   0.543   0.619   0.647   0.681
 72 A'   30 A"   73 A'   31 A"   74 A'   75 A'   76 A'   77 A'                 
  0.717   0.771   0.787   0.825   0.841   0.873   0.879   0.918
 78 A'   79 A'   32 A"   33 A"   80 A'   81 A'   34 A"   82 A'                 
  0.952   1.019   1.150   1.239   1.240   1.264   1.305   1.311
 83 A'   84 A'   85 A'   35 A"   86 A'   36 A"   87 A'   88 A'                 
  1.339   1.360   1.371   1.399   1.581   1.695   1.880   2.007
 37 A"   89 A'   38 A"   90 A'   91 A'   92 A'   93 A'   39 A"                 
  2.154   2.213   2.277   2.390   2.410   2.537   2.744   2.769
 94 A'   40 A"   95 A'   41 A"   96 A'   97 A'   42 A"   98 A'                 
  2.896   3.194   3.832   3.892   3.940   3.946   3.962   3.964
 99 A'  100 A'   43 A"  101 A'   44 A"   45 A"  102 A'  103 A'                 
  3.980   3.991   4.042   4.086   4.177   4.222   4.336   4.394
 46 A"   47 A"  104 A'  105 A'  106 A'  107 A'  108 A'  109 A'                 
  4.432   5.961   5.985   5.987   5.994   6.017   6.055   9.701
110 A'   48 A"   49 A"  111 A'  112 A'  113 A'  114 A'  115 A'                 
 23.671  25.776  25.894  26.275  27.796  27.837  28.305  28.325
116 A'   50 A"  117 A'  118 A'  119 A'  120 A'   51 A"  121 A'                 
 28.326  28.332  28.349  28.357  28.513  28.516  28.522  28.523
 52 A"  122 A'  123 A'  124 A'   53 A"   54 A"  125 A'  126 A'                 
 28.527  28.535  28.555  28.579  28.628  28.671  35.486 127.852
 55 A"   56 A"  127 A'  128 A'  129 A'  130 A'  131 A'   57 A"                 
127.867 127.869 127.881 127.888 127.911 151.601 151.636 215.686
132 A'   58 A"  133 A'  134 A'  135 A'  136 A'  137 A'  138 A'                 
*******1901.799
139 A'  140 A'                                                                 
 --------------------------------------------------------------

          Ground-State Mulliken Net Atomic Charges

     Atom                 Charge (a.u.)
  ----------------------------------------
      1 C                    -0.634082
      2 N                     0.031017
      3 I                     0.128021
      4 I                     0.158791
      5 Cl                    0.316253
  ----------------------------------------
  Sum of atomic charges =    -0.000000

 -----------------------------------------------------------------
                    Cartesian Multipole Moments
 -----------------------------------------------------------------
    Charge (ESU x 10^10)
                -0.0000
    Dipole Moment (Debye)
         X       0.0370      Y      -0.8000      Z      -0.0000
       Tot       0.8008
    Quadrupole Moments (Debye-Ang)
        XX     -71.8127     XY       1.4244     YY     -82.0171
        XZ       0.0000     YZ       0.0000     ZZ     -81.3113
    Octopole Moments (Debye-Ang^2)
       XXX      -2.5601    XXY       9.5680    XYY       0.9057
       YYY       3.3112    XXZ       0.0000    XYZ      -0.0000
       YYZ      -0.0000    XZZ       0.4492    YZZ       3.9443
       ZZZ      -0.0000
    Hexadecapole Moments (Debye-Ang^3)
      XXXX   -1990.6814   XXXY      54.5053   XXYY    -453.6624
      XYYY      38.2901   YYYY    -428.2760   XXXZ       0.0000
      XXYZ      -0.0000   XYYZ      -0.0000   YYYZ       0.0000
      XXZZ    -398.1335   XYZZ      11.2979   YYZZ     -94.4290
      XZZZ       0.0000   YZZZ       0.0000   ZZZZ    -107.9885
 -----------------------------------------------------------------
 Calculating analytic gradient of the SCF energy
 Gradient of SCF Energy
            1           2           3           4           5
    1   0.0000693  -0.0014024   0.0013572   0.0010539  -0.0010780
    2   0.0015819  -0.0013213  -0.0001650   0.0002587  -0.0003543
    3  -0.0000000   0.0000000  -0.0000000  -0.0000000   0.0000000
 Max gradient component =       1.582E-03
 RMS gradient           =       8.388E-04
 Gradient time:  CPU 11.26 s  wall 2.92 s
 Geometry Optimization Parameters
   NAtoms,    NIC,     NZ,  NCons,   NDum,   NFix, NCnnct, MaxDiis
        5      20       5       0       0       0       0       0

 Cartesian Hessian Update
 Hessian Updated using BFGS Update


** GEOMETRY OPTIMIZATION IN DELOCALIZED INTERNAL COORDINATES **
   Searching for a Minimum

   Optimization Cycle:   4

                       Coordinates (Angstroms)
     ATOM                X               Y               Z
      1  C         0.3777642925   -0.2283815502    0.0000000000
      2  N        -0.4264406966    0.7245561251    0.0000000000
      3  I        -2.5145438202    0.3635539930    0.0000000000
      4  I         2.4862190270    0.2689578063    0.0000000000
      5  Cl        0.0638995415   -1.9591549724    0.0000000000
   Point Group: cs    Number of degrees of freedom:     7


   Energy is -14392.101669331

 Hessian Updated using BFGS Update

  7 Hessian modes will be used to form the next step
  Hessian Eigenvalues:
     0.092552    0.111719    0.218621    0.261471    0.285722    0.374548
     0.711306

 Minimum Search - Taking Simple RFO Step
 Searching for Lamda that Minimizes Along All modes
 Value Taken    Lamda =  -0.00004575
 Step Taken.  Stepsize is  0.014245

                             Maximum     Tolerance    Cnvgd?
         Gradient           0.002882      0.000300      NO
         Displacement       0.011412      0.001200      NO
         Energy change     -0.000248      0.000001      NO


 New Cartesian Coordinates Obtained by Inverse Iteration

 Displacement from previous Coordinates is:  0.023373
 ----------------------------------------------------------------
             Standard Nuclear Orientation (Angstroms)
    I     Atom           X                Y                Z
 ----------------------------------------------------------------
    1      C       0.3779492244    -0.2308400414     0.0000000000
    2      N      -0.4250744635     0.7237935557     0.0000000000
    3      I      -2.5198032468     0.3697039038     0.0000000000
    4      I       2.4823867270     0.2687458845     0.0000000000
    5      Cl      0.0714401032    -1.9618719007     0.0000000000
 ----------------------------------------------------------------
 Molecular Point Group                 Cs    NOp =  2
 Largest Abelian Subgroup              Cs    NOp =  2
 Nuclear Repulsion Energy =   944.4087643973 hartrees
 There are       68 alpha and       68 beta electrons
 Applying Cartesian multipole field
    Component          Value
    ---------          -----
     (2,0,0)        1.00000E-11
     (0,2,0)        2.00000E-11
     (0,0,2)       -3.00000E-11
 Nucleus-field energy     =     0.0000000295 hartrees
 Requested basis set is 6-311++G(d,p)
 There are 73 shells and 198 basis functions
 A cutoff of  1.0D-11 yielded   1971 shell pairs
 There are     15733 function pairs (     17883 Cartesian)
 Smallest overlap matrix eigenvalue = 5.93E-04
 Guess MOs from SCF MO coefficient file

 -----------------------------------------------------------------------
  General SCF calculation program by
  Eric Jon Sundstrom, Paul Horn, Yuezhi Mao, Dmitri Zuev, Alec White,
  David Stuck, Shaama M.S., Shane Yost, Joonho Lee, David Small,
  Daniel Levine, Susi Lehtola, Hugh Burton, Evgeny Epifanovsky
 -----------------------------------------------------------------------
 Exchange:     0.2000 Hartree-Fock + 0.0800 Slater + 0.7200 B88
 Correlation:  0.1900 VWN1RPA + 0.8100 LYP
 Using SG-1 standard quadrature grid
 using 4 threads for integral computing
 -------------------------------------------------------
 OpenMP Integral computing Module                
 Release: version 2.0, May 2017, Q-Chem Inc. Pleasanton 
 -------------------------------------------------------
 -------------------------------------------------------
 OpenMP BLAS3 based DFT computing Module                
 Release: version 1.0, May 2013, Q-Chem Inc. Pittsburgh 
 -------------------------------------------------------
 A restricted SCF calculation will be
 performed using DIIS
 SCF converges when DIIS error is below 1.0e-08
 ---------------------------------------
  Cycle       Energy         DIIS error
 ---------------------------------------
    1  -14392.1016739615      5.23e-05  
    2  -14392.1016891367      3.81e-05  
    3  -14392.1016876921      4.21e-05  
    4  -14392.1016951396      6.60e-06  
    5  -14392.1016953538      1.72e-06  
    6  -14392.1016953638      7.61e-07  
    7  -14392.1016953664      2.93e-07  
    8  -14392.1016953666      6.91e-08  
    9  -14392.1016953668      1.01e-08  
   10  -14392.1016953668      4.77e-09  Convergence criterion met
 ---------------------------------------
 SCF time:   CPU 30.06s  wall 8.00s 
 SCF   energy in the final basis set =   -14392.1016953668
 Total energy in the final basis set =   -14392.1016953668

 --------------------------------------------------------------
             Orbital Energies (a.u.) and Symmetries
 --------------------------------------------------------------

 Alpha MOs, Restricted
 -- Occupied --                  
*******-1165.90 -176.33 -176.33 -165.74 -165.73 -165.73 -165.73
  1 A'    2 A'    3 A'    4 A'    5 A'    1 A"    6 A'    7 A'                 
-165.73 -165.73 -101.60  -35.83  -35.82  -31.32  -31.32  -31.31
  2 A"    8 A'    9 A'   10 A'   11 A'   12 A'   13 A'    3 A"                 
-31.314 -31.312 -31.311 -22.973 -22.971 -22.971 -22.969 -22.967
 14 A'    4 A"   15 A'   16 A'    5 A"   17 A'   18 A'    6 A"                 
-22.967 -22.965 -22.965 -22.962 -22.962 -14.385 -10.337  -9.510
 19 A'   20 A'    7 A"    8 A"   21 A'   22 A'   23 A'   24 A'                 
 -7.275  -7.265  -7.264  -6.377  -6.374  -4.792  -4.787  -4.773
 25 A'    9 A"   26 A'   27 A'   28 A'   29 A'   30 A'   10 A"                 
 -4.772  -4.771  -4.770  -2.057  -2.053  -2.052  -2.051  -2.048
 31 A'   11 A"   32 A'   33 A'   34 A'   12 A"   35 A'   13 A"                 
 -2.048  -2.035  -2.035  -2.033  -2.033  -0.982  -0.877  -0.710
 36 A'   37 A'   14 A"   38 A'   15 A"   39 A'   40 A'   41 A'                 
 -0.664  -0.558  -0.490  -0.456  -0.443  -0.356  -0.350  -0.331
 42 A'   43 A'   44 A'   45 A'   16 A"   46 A'   17 A"   47 A'                 
 -0.302  -0.286  -0.276  -0.276
 18 A"   48 A'   49 A'   19 A"                                                 
 -- Virtual --                   
 -0.126  -0.081  -0.060  -0.000   0.041   0.050   0.055   0.061
 50 A'   51 A'   20 A"   52 A'   53 A'   54 A'   55 A'   21 A"                 
  0.089   0.094   0.101   0.133   0.151   0.164   0.165   0.173
 56 A'   22 A"   57 A'   58 A'   59 A'   60 A'   23 A"   61 A'                 
  0.201   0.205   0.217   0.239   0.260   0.268   0.296   0.362
 62 A'   24 A"   63 A'   25 A"   64 A'   65 A'   66 A'   67 A'                 
  0.375   0.378   0.379   0.387   0.390   0.422   0.436   0.445
 68 A'   26 A"   27 A"   69 A'   28 A"   70 A'   29 A"   71 A'                 
  0.449   0.450   0.475   0.533   0.543   0.620   0.646   0.681
 72 A'   30 A"   73 A'   31 A"   74 A'   75 A'   76 A'   77 A'                 
  0.716   0.771   0.787   0.825   0.841   0.873   0.879   0.918
 78 A'   79 A'   32 A"   33 A"   80 A'   81 A'   34 A"   82 A'                 
  0.952   1.018   1.151   1.238   1.241   1.265   1.306   1.310
 83 A'   84 A'   85 A'   35 A"   86 A'   36 A"   87 A'   88 A'                 
  1.339   1.360   1.371   1.398   1.582   1.693   1.881   2.006
 37 A"   89 A'   38 A"   90 A'   91 A'   92 A'   93 A'   39 A"                 
  2.152   2.213   2.277   2.390   2.410   2.538   2.744   2.769
 94 A'   40 A"   95 A'   41 A"   96 A'   97 A'   42 A"   98 A'                 
  2.895   3.195   3.832   3.892   3.940   3.946   3.962   3.963
 99 A'  100 A'   43 A"  101 A'   44 A"   45 A"  102 A'  103 A'                 
  3.980   3.992   4.042   4.086   4.176   4.222   4.336   4.394
 46 A"   47 A"  104 A'  105 A'  106 A'  107 A'  108 A'  109 A'                 
  4.432   5.961   5.985   5.987   5.995   6.017   6.055   9.702
110 A'   48 A"   49 A"  111 A'  112 A'  113 A'  114 A'  115 A'                 
 23.670  25.776  25.893  26.275  27.796  27.837  28.305  28.325
116 A'   50 A"  117 A'  118 A'  119 A'  120 A'   51 A"  121 A'                 
 28.326  28.332  28.349  28.357  28.513  28.516  28.522  28.523
 52 A"  122 A'  123 A'  124 A'   53 A"   54 A"  125 A'  126 A'                 
 28.527  28.535  28.554  28.579  28.628  28.671  35.485 127.852
 55 A"   56 A"  127 A'  128 A'  129 A'  130 A'  131 A'   57 A"                 
127.867 127.869 127.881 127.888 127.911 151.600 151.636 215.686
132 A'   58 A"  133 A'  134 A'  135 A'  136 A'  137 A'  138 A'                 
*******1901.799
139 A'  140 A'                                                                 

 Beta MOs, Restricted
 -- Occupied --                  
*******-1165.90 -176.33 -176.33 -165.74 -165.73 -165.73 -165.73
  1 A'    2 A'    3 A'    4 A'    5 A'    1 A"    6 A'    7 A'                 
-165.73 -165.73 -101.60  -35.83  -35.82  -31.32  -31.32  -31.31
  2 A"    8 A'    9 A'   10 A'   11 A'   12 A'   13 A'    3 A"                 
-31.314 -31.312 -31.311 -22.973 -22.971 -22.971 -22.969 -22.967
 14 A'    4 A"   15 A'   16 A'    5 A"   17 A'   18 A'    6 A"                 
-22.967 -22.965 -22.965 -22.962 -22.962 -14.385 -10.337  -9.510
 19 A'   20 A'    7 A"    8 A"   21 A'   22 A'   23 A'   24 A'                 
 -7.275  -7.265  -7.264  -6.377  -6.374  -4.792  -4.787  -4.773
 25 A'    9 A"   26 A'   27 A'   28 A'   29 A'   30 A'   10 A"                 
 -4.772  -4.771  -4.770  -2.057  -2.053  -2.052  -2.051  -2.048
 31 A'   11 A"   32 A'   33 A'   34 A'   12 A"   35 A'   13 A"                 
 -2.048  -2.035  -2.035  -2.033  -2.033  -0.982  -0.877  -0.710
 36 A'   37 A'   14 A"   38 A'   15 A"   39 A'   40 A'   41 A'                 
 -0.664  -0.558  -0.490  -0.456  -0.443  -0.356  -0.350  -0.331
 42 A'   43 A'   44 A'   45 A'   16 A"   46 A'   17 A"   47 A'                 
 -0.302  -0.286  -0.276  -0.276
 18 A"   48 A'   49 A'   19 A"                                                 
 -- Virtual --                   
 -0.126  -0.081  -0.060  -0.000   0.041   0.050   0.055   0.061
 50 A'   51 A'   20 A"   52 A'   53 A'   54 A'   55 A'   21 A"                 
  0.089   0.094   0.101   0.133   0.151   0.164   0.165   0.173
 56 A'   22 A"   57 A'   58 A'   59 A'   60 A'   23 A"   61 A'                 
  0.201   0.205   0.217   0.239   0.260   0.268   0.296   0.362
 62 A'   24 A"   63 A'   25 A"   64 A'   65 A'   66 A'   67 A'                 
  0.375   0.378   0.379   0.387   0.390   0.422   0.436   0.445
 68 A'   26 A"   27 A"   69 A'   28 A"   70 A'   29 A"   71 A'                 
  0.449   0.450   0.475   0.533   0.543   0.620   0.646   0.681
 72 A'   30 A"   73 A'   31 A"   74 A'   75 A'   76 A'   77 A'                 
  0.716   0.771   0.787   0.825   0.841   0.873   0.879   0.918
 78 A'   79 A'   32 A"   33 A"   80 A'   81 A'   34 A"   82 A'                 
  0.952   1.018   1.151   1.238   1.241   1.265   1.306   1.310
 83 A'   84 A'   85 A'   35 A"   86 A'   36 A"   87 A'   88 A'                 
  1.339   1.360   1.371   1.398   1.582   1.693   1.881   2.006
 37 A"   89 A'   38 A"   90 A'   91 A'   92 A'   93 A'   39 A"                 
  2.152   2.213   2.277   2.390   2.410   2.538   2.744   2.769
 94 A'   40 A"   95 A'   41 A"   96 A'   97 A'   42 A"   98 A'                 
  2.895   3.195   3.832   3.892   3.940   3.946   3.962   3.963
 99 A'  100 A'   43 A"  101 A'   44 A"   45 A"  102 A'  103 A'                 
  3.980   3.992   4.042   4.086   4.176   4.222   4.336   4.394
 46 A"   47 A"  104 A'  105 A'  106 A'  107 A'  108 A'  109 A'                 
  4.432   5.961   5.985   5.987   5.995   6.017   6.055   9.702
110 A'   48 A"   49 A"  111 A'  112 A'  113 A'  114 A'  115 A'                 
 23.670  25.776  25.893  26.275  27.796  27.837  28.305  28.325
116 A'   50 A"  117 A'  118 A'  119 A'  120 A'   51 A"  121 A'                 
 28.326  28.332  28.349  28.357  28.513  28.516  28.522  28.523
 52 A"  122 A'  123 A'  124 A'   53 A"   54 A"  125 A'  126 A'                 
 28.527  28.535  28.554  28.579  28.628  28.671  35.485 127.852
 55 A"   56 A"  127 A'  128 A'  129 A'  130 A'  131 A'   57 A"                 
127.867 127.869 127.881 127.888 127.911 151.600 151.636 215.686
132 A'   58 A"  133 A'  134 A'  135 A'  136 A'  137 A'  138 A'                 
*******1901.799
139 A'  140 A'                                                                 
 --------------------------------------------------------------

          Ground-State Mulliken Net Atomic Charges

     Atom                 Charge (a.u.)
  ----------------------------------------
      1 C                    -0.635022
      2 N                     0.031656
      3 I                     0.126380
      4 I                     0.159324
      5 Cl                    0.317661
  ----------------------------------------
  Sum of atomic charges =    -0.000000

 -----------------------------------------------------------------
                    Cartesian Multipole Moments
 -----------------------------------------------------------------
    Charge (ESU x 10^10)
                -0.0000
    Dipole Moment (Debye)
         X       0.0489      Y      -0.8048      Z      -0.0000
       Tot       0.8062
    Quadrupole Moments (Debye-Ang)
        XX     -71.8383     XY       1.3823     YY     -81.9898
        XZ       0.0000     YZ      -0.0000     ZZ     -81.3141
    Octopole Moments (Debye-Ang^2)
       XXX      -2.2058    XXY       9.5744    XYY       1.1309
       YYY       2.8727    XXZ      -0.0000    XYZ      -0.0000
       YYZ       0.0000    XZZ       0.6379    YZZ       3.8125
       ZZZ      -0.0000
    Hexadecapole Moments (Debye-Ang^3)
      XXXX   -1992.1357   XXXY      56.0332   XXYY    -454.1338
      XYYY      40.2759   YYYY    -429.5137   XXXZ       0.0000
      XXYZ      -0.0000   XYYZ       0.0000   YYYZ      -0.0000
      XXZZ    -398.3868   XYZZ      12.0280   YYZZ     -94.6758
      XZZZ       0.0000   YZZZ      -0.0000   ZZZZ    -107.9984
 -----------------------------------------------------------------
 Calculating analytic gradient of the SCF energy
 Gradient of SCF Energy
            1           2           3           4           5
    1   0.0006841  -0.0007212   0.0001929   0.0000650  -0.0002209
    2   0.0008822  -0.0007285   0.0001915  -0.0000533  -0.0002919
    3   0.0000000  -0.0000000   0.0000000   0.0000000  -0.0000000
 Max gradient component =       8.822E-04
 RMS gradient           =       4.092E-04
 Gradient time:  CPU 11.23 s  wall 2.93 s
 Geometry Optimization Parameters
   NAtoms,    NIC,     NZ,  NCons,   NDum,   NFix, NCnnct, MaxDiis
        5      20       5       0       0       0       0       0

 Cartesian Hessian Update
 Hessian Updated using BFGS Update


** GEOMETRY OPTIMIZATION IN DELOCALIZED INTERNAL COORDINATES **
   Searching for a Minimum

   Optimization Cycle:   5

                       Coordinates (Angstroms)
     ATOM                X               Y               Z
      1  C         0.3779492244   -0.2308400414    0.0000000000
      2  N        -0.4250744635    0.7237935557    0.0000000000
      3  I        -2.5198032468    0.3697039038    0.0000000000
      4  I         2.4823867270    0.2687458845    0.0000000000
      5  Cl        0.0714401032   -1.9618719007    0.0000000000
   Point Group: cs    Number of degrees of freedom:     7


   Energy is -14392.101695367

 Hessian Updated using BFGS Update

  7 Hessian modes will be used to form the next step
  Hessian Eigenvalues:
     0.084748    0.107237    0.204071    0.243690    0.282522    0.420991
     0.718954

 Minimum Search - Taking Simple RFO Step
 Searching for Lamda that Minimizes Along All modes
 Value Taken    Lamda =  -0.00000702
 Step Taken.  Stepsize is  0.007263

                             Maximum     Tolerance    Cnvgd?
         Gradient           0.000708      0.000300      NO
         Displacement       0.005157      0.001200      NO
         Energy change     -0.000026      0.000001      NO


 New Cartesian Coordinates Obtained by Inverse Iteration

 Displacement from previous Coordinates is:  0.005821
 ----------------------------------------------------------------
             Standard Nuclear Orientation (Angstroms)
    I     Atom           X                Y                Z
 ----------------------------------------------------------------
    1      C       0.3770465631    -0.2310692779     0.0000000000
    2      N      -0.4236678566     0.7255821329     0.0000000000
    3      I      -2.5202960302     0.3686376001     0.0000000000
    4      I       2.4816911529     0.2677960017     0.0000000000
    5      Cl      0.0721245150    -1.9614150549     0.0000000000
 ----------------------------------------------------------------
 Molecular Point Group                 Cs    NOp =  2
 Largest Abelian Subgroup              Cs    NOp =  2
 Nuclear Repulsion Energy =   944.4644766856 hartrees
 There are       68 alpha and       68 beta electrons
 Applying Cartesian multipole field
    Component          Value
    ---------          -----
     (2,0,0)        1.00000E-11
     (0,2,0)        2.00000E-11
     (0,0,2)       -3.00000E-11
 Nucleus-field energy     =     0.0000000295 hartrees
 Requested basis set is 6-311++G(d,p)
 There are 73 shells and 198 basis functions
 A cutoff of  1.0D-11 yielded   1970 shell pairs
 There are     15721 function pairs (     17871 Cartesian)
 Smallest overlap matrix eigenvalue = 5.91E-04
 Guess MOs from SCF MO coefficient file

 -----------------------------------------------------------------------
  General SCF calculation program by
  Eric Jon Sundstrom, Paul Horn, Yuezhi Mao, Dmitri Zuev, Alec White,
  David Stuck, Shaama M.S., Shane Yost, Joonho Lee, David Small,
  Daniel Levine, Susi Lehtola, Hugh Burton, Evgeny Epifanovsky
 -----------------------------------------------------------------------
 Exchange:     0.2000 Hartree-Fock + 0.0800 Slater + 0.7200 B88
 Correlation:  0.1900 VWN1RPA + 0.8100 LYP
 Using SG-1 standard quadrature grid
 using 4 threads for integral computing
 -------------------------------------------------------
 OpenMP Integral computing Module                
 Release: version 2.0, May 2017, Q-Chem Inc. Pleasanton 
 -------------------------------------------------------
 -------------------------------------------------------
 OpenMP BLAS3 based DFT computing Module                
 Release: version 1.0, May 2013, Q-Chem Inc. Pittsburgh 
 -------------------------------------------------------
 A restricted SCF calculation will be
 performed using DIIS
 SCF converges when DIIS error is below 1.0e-08
 ---------------------------------------
  Cycle       Energy         DIIS error
 ---------------------------------------
    1  -14392.1016940996      2.69e-05  
    2  -14392.1016989752      1.29e-05  
    3  -14392.1016975486      2.25e-05  
    4  -14392.1016997086      1.75e-06  
    5  -14392.1016997215      7.64e-07  
    6  -14392.1016997237      2.61e-07  
    7  -14392.1016997240      1.24e-07  
    8  -14392.1016997240      1.30e-08  
    9  -14392.1016997240      4.22e-09  Convergence criterion met
 ---------------------------------------
 SCF time:   CPU 27.05s  wall 7.00s 
 SCF   energy in the final basis set =   -14392.1016997240
 Total energy in the final basis set =   -14392.1016997240

 --------------------------------------------------------------
             Orbital Energies (a.u.) and Symmetries
 --------------------------------------------------------------

 Alpha MOs, Restricted
 -- Occupied --                  
*******-1165.90 -176.33 -176.33 -165.74 -165.73 -165.73 -165.73
  1 A'    2 A'    3 A'    4 A'    5 A'    1 A"    6 A'    7 A'                 
-165.73 -165.73 -101.60  -35.83  -35.82  -31.32  -31.32  -31.31
  2 A"    8 A'    9 A'   10 A'   11 A'   12 A'   13 A'    3 A"                 
-31.314 -31.312 -31.311 -22.973 -22.971 -22.971 -22.969 -22.967
 14 A'    4 A"   15 A'   16 A'    5 A"   17 A'   18 A'    6 A"                 
-22.967 -22.965 -22.965 -22.962 -22.962 -14.386 -10.337  -9.510
 19 A'   20 A'    7 A"    8 A"   21 A'   22 A'   23 A'   24 A'                 
 -7.275  -7.265  -7.265  -6.377  -6.374  -4.792  -4.787  -4.773
 25 A'    9 A"   26 A'   27 A'   28 A'   29 A'   30 A'   10 A"                 
 -4.772  -4.771  -4.770  -2.057  -2.053  -2.052  -2.051  -2.048
 31 A'   11 A"   32 A'   33 A'   34 A'   12 A"   35 A'   13 A"                 
 -2.047  -2.035  -2.035  -2.033  -2.033  -0.982  -0.878  -0.710
 36 A'   37 A'   14 A"   38 A'   15 A"   39 A'   40 A'   41 A'                 
 -0.664  -0.559  -0.490  -0.456  -0.443  -0.356  -0.350  -0.331
 42 A'   43 A'   44 A'   45 A'   16 A"   46 A'   17 A"   47 A'                 
 -0.301  -0.286  -0.276  -0.276
 18 A"   48 A'   49 A'   19 A"                                                 
 -- Virtual --                   
 -0.126  -0.081  -0.061  -0.000   0.041   0.050   0.055   0.061
 50 A'   51 A'   20 A"   52 A'   53 A'   54 A'   55 A'   21 A"                 
  0.089   0.094   0.101   0.133   0.151   0.164   0.165   0.173
 56 A'   22 A"   57 A'   58 A'   59 A'   60 A'   23 A"   61 A'                 
  0.201   0.205   0.217   0.239   0.260   0.268   0.296   0.362
 62 A'   24 A"   63 A'   25 A"   64 A'   65 A'   66 A'   67 A'                 
  0.375   0.378   0.379   0.387   0.390   0.422   0.436   0.445
 68 A'   26 A"   27 A"   69 A'   28 A"   70 A'   29 A"   71 A'                 
  0.449   0.450   0.475   0.533   0.543   0.619   0.645   0.681
 72 A'   30 A"   73 A'   31 A"   74 A'   75 A'   76 A'   77 A'                 
  0.716   0.770   0.787   0.825   0.841   0.872   0.879   0.918
 78 A'   79 A'   32 A"   33 A"   80 A'   81 A'   34 A"   82 A'                 
  0.952   1.018   1.151   1.238   1.241   1.265   1.306   1.310
 83 A'   84 A'   85 A'   35 A"   86 A'   36 A"   87 A'   88 A'                 
  1.339   1.360   1.371   1.398   1.582   1.693   1.881   2.006
 37 A"   89 A'   38 A"   90 A'   91 A'   92 A'   93 A'   39 A"                 
  2.152   2.212   2.277   2.390   2.410   2.538   2.744   2.769
 94 A'   40 A"   95 A'   41 A"   96 A'   97 A'   42 A"   98 A'                 
  2.894   3.195   3.832   3.892   3.940   3.946   3.962   3.964
 99 A'  100 A'   43 A"  101 A'   44 A"   45 A"  102 A'  103 A'                 
  3.980   3.991   4.042   4.087   4.176   4.222   4.336   4.394
 46 A"   47 A"  104 A'  105 A'  106 A'  107 A'  108 A'  109 A'                 
  4.432   5.961   5.985   5.987   5.995   6.017   6.055   9.702
110 A'   48 A"   49 A"  111 A'  112 A'  113 A'  114 A'  115 A'                 
 23.670  25.776  25.893  26.275  27.795  27.837  28.305  28.325
116 A'   50 A"  117 A'  118 A'  119 A'  120 A'   51 A"  121 A'                 
 28.326  28.332  28.349  28.357  28.513  28.516  28.522  28.523
 52 A"  122 A'  123 A'  124 A'   53 A"   54 A"  125 A'  126 A'                 
 28.527  28.535  28.554  28.579  28.627  28.671  35.485 127.852
 55 A"   56 A"  127 A'  128 A'  129 A'  130 A'  131 A'   57 A"                 
127.867 127.869 127.881 127.888 127.911 151.600 151.636 215.686
132 A'   58 A"  133 A'  134 A'  135 A'  136 A'  137 A'  138 A'                 
*******1901.798
139 A'  140 A'                                                                 

 Beta MOs, Restricted
 -- Occupied --                  
*******-1165.90 -176.33 -176.33 -165.74 -165.73 -165.73 -165.73
  1 A'    2 A'    3 A'    4 A'    5 A'    1 A"    6 A'    7 A'                 
-165.73 -165.73 -101.60  -35.83  -35.82  -31.32  -31.32  -31.31
  2 A"    8 A'    9 A'   10 A'   11 A'   12 A'   13 A'    3 A"                 
-31.314 -31.312 -31.311 -22.973 -22.971 -22.971 -22.969 -22.967
 14 A'    4 A"   15 A'   16 A'    5 A"   17 A'   18 A'    6 A"                 
-22.967 -22.965 -22.965 -22.962 -22.962 -14.386 -10.337  -9.510
 19 A'   20 A'    7 A"    8 A"   21 A'   22 A'   23 A'   24 A'                 
 -7.275  -7.265  -7.265  -6.377  -6.374  -4.792  -4.787  -4.773
 25 A'    9 A"   26 A'   27 A'   28 A'   29 A'   30 A'   10 A"                 
 -4.772  -4.771  -4.770  -2.057  -2.053  -2.052  -2.051  -2.048
 31 A'   11 A"   32 A'   33 A'   34 A'   12 A"   35 A'   13 A"                 
 -2.047  -2.035  -2.035  -2.033  -2.033  -0.982  -0.878  -0.710
 36 A'   37 A'   14 A"   38 A'   15 A"   39 A'   40 A'   41 A'                 
 -0.664  -0.559  -0.490  -0.456  -0.443  -0.356  -0.350  -0.331
 42 A'   43 A'   44 A'   45 A'   16 A"   46 A'   17 A"   47 A'                 
 -0.301  -0.286  -0.276  -0.276
 18 A"   48 A'   49 A'   19 A"                                                 
 -- Virtual --                   
 -0.126  -0.081  -0.061  -0.000   0.041   0.050   0.055   0.061
 50 A'   51 A'   20 A"   52 A'   53 A'   54 A'   55 A'   21 A"                 
  0.089   0.094   0.101   0.133   0.151   0.164   0.165   0.173
 56 A'   22 A"   57 A'   58 A'   59 A'   60 A'   23 A"   61 A'                 
  0.201   0.205   0.217   0.239   0.260   0.268   0.296   0.362
 62 A'   24 A"   63 A'   25 A"   64 A'   65 A'   66 A'   67 A'                 
  0.375   0.378   0.379   0.387   0.390   0.422   0.436   0.445
 68 A'   26 A"   27 A"   69 A'   28 A"   70 A'   29 A"   71 A'                 
  0.449   0.450   0.475   0.533   0.543   0.619   0.645   0.681
 72 A'   30 A"   73 A'   31 A"   74 A'   75 A'   76 A'   77 A'                 
  0.716   0.770   0.787   0.825   0.841   0.872   0.879   0.918
 78 A'   79 A'   32 A"   33 A"   80 A'   81 A'   34 A"   82 A'                 
  0.952   1.018   1.151   1.238   1.241   1.265   1.306   1.310
 83 A'   84 A'   85 A'   35 A"   86 A'   36 A"   87 A'   88 A'                 
  1.339   1.360   1.371   1.398   1.582   1.693   1.881   2.006
 37 A"   89 A'   38 A"   90 A'   91 A'   92 A'   93 A'   39 A"                 
  2.152   2.212   2.277   2.390   2.410   2.538   2.744   2.769
 94 A'   40 A"   95 A'   41 A"   96 A'   97 A'   42 A"   98 A'                 
  2.894   3.195   3.832   3.892   3.940   3.946   3.962   3.964
 99 A'  100 A'   43 A"  101 A'   44 A"   45 A"  102 A'  103 A'                 
  3.980   3.991   4.042   4.087   4.176   4.222   4.336   4.394
 46 A"   47 A"  104 A'  105 A'  106 A'  107 A'  108 A'  109 A'                 
  4.432   5.961   5.985   5.987   5.995   6.017   6.055   9.702
110 A'   48 A"   49 A"  111 A'  112 A'  113 A'  114 A'  115 A'                 
 23.670  25.776  25.893  26.275  27.795  27.837  28.305  28.325
116 A'   50 A"  117 A'  118 A'  119 A'  120 A'   51 A"  121 A'                 
 28.326  28.332  28.349  28.357  28.513  28.516  28.522  28.523
 52 A"  122 A'  123 A'  124 A'   53 A"   54 A"  125 A'  126 A'                 
 28.527  28.535  28.554  28.579  28.627  28.671  35.485 127.852
 55 A"   56 A"  127 A'  128 A'  129 A'  130 A'  131 A'   57 A"                 
127.867 127.869 127.881 127.888 127.911 151.600 151.636 215.686
132 A'   58 A"  133 A'  134 A'  135 A'  136 A'  137 A'  138 A'                 
*******1901.798
139 A'  140 A'                                                                 
 --------------------------------------------------------------

          Ground-State Mulliken Net Atomic Charges

     Atom                 Charge (a.u.)
  ----------------------------------------
      1 C                    -0.635725
      2 N                     0.032281
      3 I                     0.124876
      4 I                     0.158845
      5 Cl                    0.319724
  ----------------------------------------
  Sum of atomic charges =    -0.000000

 -----------------------------------------------------------------
                    Cartesian Multipole Moments
 -----------------------------------------------------------------
    Charge (ESU x 10^10)
                -0.0000
    Dipole Moment (Debye)
         X       0.0538      Y      -0.8185      Z      -0.0000
       Tot       0.8202
    Quadrupole Moments (Debye-Ang)
        XX     -71.8841     XY       1.3839     YY     -81.9694
        XZ       0.0000     YZ       0.0000     ZZ     -81.3180
    Octopole Moments (Debye-Ang^2)
       XXX      -2.0923    XXY       9.5475    XYY       1.1670
       YYY       2.9196    XXZ       0.0000    XYZ       0.0000
       YYZ      -0.0000    XZZ       0.6702    YZZ       3.8438
       ZZZ      -0.0000
    Hexadecapole Moments (Debye-Ang^3)
      XXXX   -1992.5299   XXXY      56.1729   XXYY    -454.1074
      XYYY      40.2739   YYYY    -429.0465   XXXZ      -0.0000
      XXYZ      -0.0000   XYYZ      -0.0000   YYYZ       0.0000
      XXZZ    -398.4046   XYZZ      12.0465   YYZZ     -94.6153
      XZZZ      -0.0000   YZZZ       0.0000   ZZZZ    -108.0147
 -----------------------------------------------------------------
 Calculating analytic gradient of the SCF energy
 Gradient of SCF Energy
            1           2           3           4           5
    1   0.0001499  -0.0001105   0.0000274  -0.0001112   0.0000444
    2   0.0005952  -0.0003118   0.0000379  -0.0001317  -0.0001895
    3  -0.0000000   0.0000000  -0.0000000   0.0000000   0.0000000
 Max gradient component =       5.952E-04
 RMS gradient           =       1.925E-04
 Gradient time:  CPU 11.30 s  wall 2.95 s
 Geometry Optimization Parameters
   NAtoms,    NIC,     NZ,  NCons,   NDum,   NFix, NCnnct, MaxDiis
        5      20       5       0       0       0       0       0

 Cartesian Hessian Update
 Hessian Updated using BFGS Update


** GEOMETRY OPTIMIZATION IN DELOCALIZED INTERNAL COORDINATES **
   Searching for a Minimum

   Optimization Cycle:   6

                       Coordinates (Angstroms)
     ATOM                X               Y               Z
      1  C         0.3770465631   -0.2310692779    0.0000000000
      2  N        -0.4236678566    0.7255821329    0.0000000000
      3  I        -2.5202960302    0.3686376001    0.0000000000
      4  I         2.4816911529    0.2677960017    0.0000000000
      5  Cl        0.0721245150   -1.9614150549    0.0000000000
   Point Group: cs    Number of degrees of freedom:     7


   Energy is -14392.101699724

 Hessian Updated using BFGS Update

  7 Hessian modes will be used to form the next step
  Hessian Eigenvalues:
     0.067768    0.111304    0.179986    0.251046    0.287779    0.415231
     0.721086

 Minimum Search - Taking Simple RFO Step
 Searching for Lamda that Minimizes Along All modes
 Value Taken    Lamda =  -0.00000160
 Step Taken.  Stepsize is  0.003920

                             Maximum     Tolerance    Cnvgd?
         Gradient           0.000290      0.000300     YES
         Displacement       0.003347      0.001200      NO
         Energy change     -0.000004      0.000001      NO


 New Cartesian Coordinates Obtained by Inverse Iteration

 Displacement from previous Coordinates is:  0.002851
 ----------------------------------------------------------------
             Standard Nuclear Orientation (Angstroms)
    I     Atom           X                Y                Z
 ----------------------------------------------------------------
    1      C       0.3767260694    -0.2318550007     0.0000000000
    2      N      -0.4228623911     0.7259858932     0.0000000000
    3      I      -2.5204278098     0.3684500231     0.0000000000
    4      I       2.4818308362     0.2684465487     0.0000000000
    5      Cl      0.0716316395    -1.9614960625     0.0000000000
 ----------------------------------------------------------------
 Molecular Point Group                 Cs    NOp =  2
 Largest Abelian Subgroup              Cs    NOp =  2
 Nuclear Repulsion Energy =   944.3716432868 hartrees
 There are       68 alpha and       68 beta electrons
 Applying Cartesian multipole field
    Component          Value
    ---------          -----
     (2,0,0)        1.00000E-11
     (0,2,0)        2.00000E-11
     (0,0,2)       -3.00000E-11
 Nucleus-field energy     =     0.0000000295 hartrees
 Requested basis set is 6-311++G(d,p)
 There are 73 shells and 198 basis functions
 A cutoff of  1.0D-11 yielded   1970 shell pairs
 There are     15721 function pairs (     17871 Cartesian)
 Smallest overlap matrix eigenvalue = 5.89E-04
 Guess MOs from SCF MO coefficient file

 -----------------------------------------------------------------------
  General SCF calculation program by
  Eric Jon Sundstrom, Paul Horn, Yuezhi Mao, Dmitri Zuev, Alec White,
  David Stuck, Shaama M.S., Shane Yost, Joonho Lee, David Small,
  Daniel Levine, Susi Lehtola, Hugh Burton, Evgeny Epifanovsky
 -----------------------------------------------------------------------
 Exchange:     0.2000 Hartree-Fock + 0.0800 Slater + 0.7200 B88
 Correlation:  0.1900 VWN1RPA + 0.8100 LYP
 Using SG-1 standard quadrature grid
 using 4 threads for integral computing
 -------------------------------------------------------
 OpenMP Integral computing Module                
 Release: version 2.0, May 2017, Q-Chem Inc. Pleasanton 
 -------------------------------------------------------
 -------------------------------------------------------
 OpenMP BLAS3 based DFT computing Module                
 Release: version 1.0, May 2013, Q-Chem Inc. Pittsburgh 
 -------------------------------------------------------
 A restricted SCF calculation will be
 performed using DIIS
 SCF converges when DIIS error is below 1.0e-08
 ---------------------------------------
  Cycle       Energy         DIIS error
 ---------------------------------------
    1  -14392.1016989931      1.45e-05  
    2  -14392.1017003986      7.18e-06  
    3  -14392.1017000015      1.17e-05  
    4  -14392.1017006351      1.28e-06  
    5  -14392.1017006422      6.45e-07  
    6  -14392.1017006439      1.64e-07  
    7  -14392.1017006441      5.77e-08  
    8  -14392.1017006442      1.08e-08  
    9  -14392.1017006443      1.86e-09  Convergence criterion met
 ---------------------------------------
 SCF time:   CPU 27.08s  wall 7.00s 
 SCF   energy in the final basis set =   -14392.1017006443
 Total energy in the final basis set =   -14392.1017006443

 --------------------------------------------------------------
             Orbital Energies (a.u.) and Symmetries
 --------------------------------------------------------------

 Alpha MOs, Restricted
 -- Occupied --                  
*******-1165.90 -176.33 -176.33 -165.74 -165.73 -165.73 -165.73
  1 A'    2 A'    3 A'    4 A'    5 A'    1 A"    6 A'    7 A'                 
-165.73 -165.73 -101.60  -35.83  -35.82  -31.32  -31.32  -31.31
  2 A"    8 A'    9 A'   10 A'   11 A'   12 A'   13 A'    3 A"                 
-31.314 -31.312 -31.311 -22.973 -22.971 -22.970 -22.969 -22.967
 14 A'    4 A"   15 A'   16 A'    5 A"   17 A'   18 A'    6 A"                 
-22.967 -22.965 -22.965 -22.962 -22.962 -14.386 -10.337  -9.511
 19 A'   20 A'    7 A"    8 A"   21 A'   22 A'   23 A'   24 A'                 
 -7.275  -7.266  -7.265  -6.377  -6.374  -4.792  -4.787  -4.773
 25 A'    9 A"   26 A'   27 A'   28 A'   29 A'   30 A'   10 A"                 
 -4.772  -4.771  -4.770  -2.057  -2.053  -2.052  -2.051  -2.048
 31 A'   11 A"   32 A'   33 A'   34 A'   12 A"   35 A'   13 A"                 
 -2.047  -2.035  -2.035  -2.033  -2.033  -0.982  -0.878  -0.710
 36 A'   37 A'   14 A"   38 A'   15 A"   39 A'   40 A'   41 A'                 
 -0.664  -0.559  -0.490  -0.456  -0.443  -0.356  -0.350  -0.331
 42 A'   43 A'   44 A'   45 A'   16 A"   46 A'   17 A"   47 A'                 
 -0.301  -0.286  -0.276  -0.276
 18 A"   48 A'   49 A'   19 A"                                                 
 -- Virtual --                   
 -0.127  -0.081  -0.061  -0.000   0.041   0.050   0.055   0.060
 50 A'   51 A'   20 A"   52 A'   53 A'   54 A'   55 A'   21 A"                 
  0.089   0.094   0.101   0.133   0.151   0.164   0.165   0.173
 56 A'   22 A"   57 A'   58 A'   59 A'   60 A'   23 A"   61 A'                 
  0.201   0.205   0.217   0.239   0.260   0.268   0.295   0.362
 62 A'   24 A"   63 A'   25 A"   64 A'   65 A'   66 A'   67 A'                 
  0.375   0.378   0.379   0.386   0.390   0.421   0.436   0.445
 68 A'   26 A"   27 A"   69 A'   28 A"   70 A'   29 A"   71 A'                 
  0.449   0.450   0.475   0.533   0.543   0.619   0.645   0.680
 72 A'   30 A"   73 A'   31 A"   74 A'   75 A'   76 A'   77 A'                 
  0.716   0.770   0.787   0.825   0.841   0.872   0.879   0.918
 78 A'   79 A'   32 A"   33 A"   80 A'   81 A'   34 A"   82 A'                 
  0.952   1.018   1.151   1.238   1.241   1.265   1.305   1.310
 83 A'   84 A'   85 A'   35 A"   86 A'   36 A"   87 A'   88 A'                 
  1.339   1.360   1.371   1.398   1.582   1.693   1.882   2.006
 37 A"   89 A'   38 A"   90 A'   91 A'   92 A'   93 A'   39 A"                 
  2.152   2.212   2.277   2.390   2.411   2.537   2.744   2.769
 94 A'   40 A"   95 A'   41 A"   96 A'   97 A'   42 A"   98 A'                 
  2.894   3.195   3.831   3.892   3.940   3.946   3.962   3.964
 99 A'  100 A'   43 A"  101 A'   44 A"   45 A"  102 A'  103 A'                 
  3.980   3.991   4.042   4.087   4.176   4.222   4.336   4.394
 46 A"   47 A"  104 A'  105 A'  106 A'  107 A'  108 A'  109 A'                 
  4.431   5.961   5.985   5.987   5.995   6.017   6.055   9.702
110 A'   48 A"   49 A"  111 A'  112 A'  113 A'  114 A'  115 A'                 
 23.670  25.775  25.893  26.275  27.795  27.837  28.305  28.325
116 A'   50 A"  117 A'  118 A'  119 A'  120 A'   51 A"  121 A'                 
 28.326  28.332  28.349  28.357  28.513  28.516  28.522  28.523
 52 A"  122 A'  123 A'  124 A'   53 A"   54 A"  125 A'  126 A'                 
 28.527  28.535  28.555  28.579  28.627  28.671  35.484 127.852
 55 A"   56 A"  127 A'  128 A'  129 A'  130 A'  131 A'   57 A"                 
127.867 127.869 127.881 127.888 127.911 151.600 151.636 215.686
132 A'   58 A"  133 A'  134 A'  135 A'  136 A'  137 A'  138 A'                 
*******1901.798
139 A'  140 A'                                                                 

 Beta MOs, Restricted
 -- Occupied --                  
*******-1165.90 -176.33 -176.33 -165.74 -165.73 -165.73 -165.73
  1 A'    2 A'    3 A'    4 A'    5 A'    1 A"    6 A'    7 A'                 
-165.73 -165.73 -101.60  -35.83  -35.82  -31.32  -31.32  -31.31
  2 A"    8 A'    9 A'   10 A'   11 A'   12 A'   13 A'    3 A"                 
-31.314 -31.312 -31.311 -22.973 -22.971 -22.970 -22.969 -22.967
 14 A'    4 A"   15 A'   16 A'    5 A"   17 A'   18 A'    6 A"                 
-22.967 -22.965 -22.965 -22.962 -22.962 -14.386 -10.337  -9.511
 19 A'   20 A'    7 A"    8 A"   21 A'   22 A'   23 A'   24 A'                 
 -7.275  -7.266  -7.265  -6.377  -6.374  -4.792  -4.787  -4.773
 25 A'    9 A"   26 A'   27 A'   28 A'   29 A'   30 A'   10 A"                 
 -4.772  -4.771  -4.770  -2.057  -2.053  -2.052  -2.051  -2.048
 31 A'   11 A"   32 A'   33 A'   34 A'   12 A"   35 A'   13 A"                 
 -2.047  -2.035  -2.035  -2.033  -2.033  -0.982  -0.878  -0.710
 36 A'   37 A'   14 A"   38 A'   15 A"   39 A'   40 A'   41 A'                 
 -0.664  -0.559  -0.490  -0.456  -0.443  -0.356  -0.350  -0.331
 42 A'   43 A'   44 A'   45 A'   16 A"   46 A'   17 A"   47 A'                 
 -0.301  -0.286  -0.276  -0.276
 18 A"   48 A'   49 A'   19 A"                                                 
 -- Virtual --                   
 -0.127  -0.081  -0.061  -0.000   0.041   0.050   0.055   0.060
 50 A'   51 A'   20 A"   52 A'   53 A'   54 A'   55 A'   21 A"                 
  0.089   0.094   0.101   0.133   0.151   0.164   0.165   0.173
 56 A'   22 A"   57 A'   58 A'   59 A'   60 A'   23 A"   61 A'                 
  0.201   0.205   0.217   0.239   0.260   0.268   0.295   0.362
 62 A'   24 A"   63 A'   25 A"   64 A'   65 A'   66 A'   67 A'                 
  0.375   0.378   0.379   0.386   0.390   0.421   0.436   0.445
 68 A'   26 A"   27 A"   69 A'   28 A"   70 A'   29 A"   71 A'                 
  0.449   0.450   0.475   0.533   0.543   0.619   0.645   0.680
 72 A'   30 A"   73 A'   31 A"   74 A'   75 A'   76 A'   77 A'                 
  0.716   0.770   0.787   0.825   0.841   0.872   0.879   0.918
 78 A'   79 A'   32 A"   33 A"   80 A'   81 A'   34 A"   82 A'                 
  0.952   1.018   1.151   1.238   1.241   1.265   1.305   1.310
 83 A'   84 A'   85 A'   35 A"   86 A'   36 A"   87 A'   88 A'                 
  1.339   1.360   1.371   1.398   1.582   1.693   1.882   2.006
 37 A"   89 A'   38 A"   90 A'   91 A'   92 A'   93 A'   39 A"                 
  2.152   2.212   2.277   2.390   2.411   2.537   2.744   2.769
 94 A'   40 A"   95 A'   41 A"   96 A'   97 A'   42 A"   98 A'                 
  2.894   3.195   3.831   3.892   3.940   3.946   3.962   3.964
 99 A'  100 A'   43 A"  101 A'   44 A"   45 A"  102 A'  103 A'                 
  3.980   3.991   4.042   4.087   4.176   4.222   4.336   4.394
 46 A"   47 A"  104 A'  105 A'  106 A'  107 A'  108 A'  109 A'                 
  4.431   5.961   5.985   5.987   5.995   6.017   6.055   9.702
110 A'   48 A"   49 A"  111 A'  112 A'  113 A'  114 A'  115 A'                 
 23.670  25.775  25.893  26.275  27.795  27.837  28.305  28.325
116 A'   50 A"  117 A'  118 A'  119 A'  120 A'   51 A"  121 A'                 
 28.326  28.332  28.349  28.357  28.513  28.516  28.522  28.523
 52 A"  122 A'  123 A'  124 A'   53 A"   54 A"  125 A'  126 A'                 
 28.527  28.535  28.555  28.579  28.627  28.671  35.484 127.852
 55 A"   56 A"  127 A'  128 A'  129 A'  130 A'  131 A'   57 A"                 
127.867 127.869 127.881 127.888 127.911 151.600 151.636 215.686
132 A'   58 A"  133 A'  134 A'  135 A'  136 A'  137 A'  138 A'                 
*******1901.798
139 A'  140 A'                                                                 
 --------------------------------------------------------------

          Ground-State Mulliken Net Atomic Charges

     Atom                 Charge (a.u.)
  ----------------------------------------
      1 C                    -0.635956
      2 N                     0.032517
      3 I                     0.124126
      4 I                     0.158452
      5 Cl                    0.320861
  ----------------------------------------
  Sum of atomic charges =    -0.000000

 -----------------------------------------------------------------
                    Cartesian Multipole Moments
 -----------------------------------------------------------------
    Charge (ESU x 10^10)
                -0.0000
    Dipole Moment (Debye)
         X       0.0558      Y      -0.8258      Z       0.0000
       Tot       0.8277
    Quadrupole Moments (Debye-Ang)
        XX     -71.9105     XY       1.3902     YY     -81.9535
        XZ      -0.0000     YZ      -0.0000     ZZ     -81.3213
    Octopole Moments (Debye-Ang^2)
       XXX      -2.0588    XXY       9.5391    XYY       1.1769
       YYY       2.8433    XXZ       0.0000    XYZ      -0.0000
       YYZ       0.0000    XZZ       0.6750    YZZ       3.8260
       ZZZ       0.0000
    Hexadecapole Moments (Debye-Ang^3)
      XXXX   -1993.0917   XXXY      56.0763   XXYY    -454.1419
      XYYY      40.0756   YYYY    -429.0079   XXXZ      -0.0000
      XXYZ      -0.0000   XYYZ       0.0000   YYYZ      -0.0000
      XXZZ    -398.4735   XYZZ      11.9769   YYZZ     -94.6205
      XZZZ      -0.0000   YZZZ      -0.0000   ZZZZ    -108.0269
 -----------------------------------------------------------------
 Calculating analytic gradient of the SCF energy
 Gradient of SCF Energy
            1           2           3           4           5
    1   0.0000029   0.0000182  -0.0000427  -0.0000219   0.0000435
    2   0.0001617  -0.0000053  -0.0000176  -0.0000064  -0.0001324
    3  -0.0000000  -0.0000000   0.0000000   0.0000000   0.0000000
 Max gradient component =       1.617E-04
 RMS gradient           =       5.691E-05
 Gradient time:  CPU 11.38 s  wall 2.95 s
 Geometry Optimization Parameters
   NAtoms,    NIC,     NZ,  NCons,   NDum,   NFix, NCnnct, MaxDiis
        5      20       5       0       0       0       0       0

 Cartesian Hessian Update
 Hessian Updated using BFGS Update


** GEOMETRY OPTIMIZATION IN DELOCALIZED INTERNAL COORDINATES **
   Searching for a Minimum

   Optimization Cycle:   7

                       Coordinates (Angstroms)
     ATOM                X               Y               Z
      1  C         0.3767260694   -0.2318550007    0.0000000000
      2  N        -0.4228623911    0.7259858932    0.0000000000
      3  I        -2.5204278098    0.3684500231    0.0000000000
      4  I         2.4818308362    0.2684465487    0.0000000000
      5  Cl        0.0716316395   -1.9614960625    0.0000000000
   Point Group: cs    Number of degrees of freedom:     7


   Energy is -14392.101700644

 Hessian Updated using BFGS Update

  7 Hessian modes will be used to form the next step
  Hessian Eigenvalues:
     0.069332    0.111110    0.159579    0.243906    0.287483    0.399574
     0.727742

 Minimum Search - Taking Simple RFO Step
 Searching for Lamda that Minimizes Along All modes
 Value Taken    Lamda =   0.00000000
 Step Taken.  Stepsize is  0.000873

                             Maximum     Tolerance    Cnvgd?
         Gradient           0.000099      0.000300     YES
         Displacement       0.000529      0.001200     YES
         Energy change     -0.000001      0.000001     YES


                       Distance Matrix (Angstroms)
             C (  1)   N (  2)   I (  3)   I (  4)
   N (  2)  1.247718
   I (  3)  2.958693  2.127819
   I (  4)  2.163739  2.940508  5.003258
   Cl(  5)  1.756343  2.732596  3.485315  3.283551

 Final energy is   -14392.101700644285     


 ******************************
 **  OPTIMIZATION CONVERGED  **
 ******************************

                       Coordinates (Angstroms)
     ATOM                X               Y               Z
      1  C         0.3767260694   -0.2318550007    0.0000000000
      2  N        -0.4228623911    0.7259858932    0.0000000000
      3  I        -2.5204278098    0.3684500231    0.0000000000
      4  I         2.4818308362    0.2684465487    0.0000000000
      5  Cl        0.0716316395   -1.9614960625    0.0000000000

Z-matrix Print:
$molecule
0 1
I 
C  1 2.163739
N  2 1.247718 1 116.485569
Cl 2 1.756343 1 113.372556 3 -180.000000 0
I  3 2.127819 2 120.181268 1 -180.000000 0
$end


 --------------------------------------------------------------
             Orbital Energies (a.u.) and Symmetries
 --------------------------------------------------------------

 Alpha MOs, Restricted
 -- Occupied --                  
*******-1165.90 -176.33 -176.33 -165.74 -165.73 -165.73 -165.73
  1 A'    2 A'    3 A'    4 A'    5 A'    1 A"    6 A'    7 A'                 
-165.73 -165.73 -101.60  -35.83  -35.82  -31.32  -31.32  -31.31
  2 A"    8 A'    9 A'   10 A'   11 A'   12 A'   13 A'    3 A"                 
-31.314 -31.312 -31.311 -22.973 -22.971 -22.970 -22.969 -22.967
 14 A'    4 A"   15 A'   16 A'    5 A"   17 A'   18 A'    6 A"                 
-22.967 -22.965 -22.965 -22.962 -22.962 -14.386 -10.337  -9.511
 19 A'   20 A'    7 A"    8 A"   21 A'   22 A'   23 A'   24 A'                 
 -7.275  -7.266  -7.265  -6.377  -6.374  -4.792  -4.787  -4.773
 25 A'    9 A"   26 A'   27 A'   28 A'   29 A'   30 A'   10 A"                 
 -4.772  -4.771  -4.770  -2.057  -2.053  -2.052  -2.051  -2.048
 31 A'   11 A"   32 A'   33 A'   34 A'   12 A"   35 A'   13 A"                 
 -2.047  -2.035  -2.035  -2.033  -2.033  -0.982  -0.878  -0.710
 36 A'   37 A'   14 A"   38 A'   15 A"   39 A'   40 A'   41 A'                 
 -0.664  -0.559  -0.490  -0.456  -0.443  -0.356  -0.350  -0.331
 42 A'   43 A'   44 A'   45 A'   16 A"   46 A'   17 A"   47 A'                 
 -0.301  -0.286  -0.276  -0.276
 18 A"   48 A'   49 A'   19 A"                                                 
 -- Virtual --                   
 -0.127  -0.081  -0.061  -0.000   0.041   0.050   0.055   0.060
 50 A'   51 A'   20 A"   52 A'   53 A'   54 A'   55 A'   21 A"                 
  0.089   0.094   0.101   0.133   0.151   0.164   0.165   0.173
 56 A'   22 A"   57 A'   58 A'   59 A'   60 A'   23 A"   61 A'                 
  0.201   0.205   0.217   0.239   0.260   0.268   0.295   0.362
 62 A'   24 A"   63 A'   25 A"   64 A'   65 A'   66 A'   67 A'                 
  0.375   0.378   0.379   0.386   0.390   0.421   0.436   0.445
 68 A'   26 A"   27 A"   69 A'   28 A"   70 A'   29 A"   71 A'                 
  0.449   0.450   0.475   0.533   0.543   0.619   0.645   0.680
 72 A'   30 A"   73 A'   31 A"   74 A'   75 A'   76 A'   77 A'                 
  0.716   0.770   0.787   0.825   0.841   0.872   0.879   0.918
 78 A'   79 A'   32 A"   33 A"   80 A'   81 A'   34 A"   82 A'                 
  0.952   1.018   1.151   1.238   1.241   1.265   1.305   1.310
 83 A'   84 A'   85 A'   35 A"   86 A'   36 A"   87 A'   88 A'                 
  1.339   1.360   1.371   1.398   1.582   1.693   1.882   2.006
 37 A"   89 A'   38 A"   90 A'   91 A'   92 A'   93 A'   39 A"                 
  2.152   2.212   2.277   2.390   2.411   2.537   2.744   2.769
 94 A'   40 A"   95 A'   41 A"   96 A'   97 A'   42 A"   98 A'                 
  2.894   3.195   3.831   3.892   3.940   3.946   3.962   3.964
 99 A'  100 A'   43 A"  101 A'   44 A"   45 A"  102 A'  103 A'                 
  3.980   3.991   4.042   4.087   4.176   4.222   4.336   4.394
 46 A"   47 A"  104 A'  105 A'  106 A'  107 A'  108 A'  109 A'                 
  4.431   5.961   5.985   5.987   5.995   6.017   6.055   9.702
110 A'   48 A"   49 A"  111 A'  112 A'  113 A'  114 A'  115 A'                 
 23.670  25.775  25.893  26.275  27.795  27.837  28.305  28.325
116 A'   50 A"  117 A'  118 A'  119 A'  120 A'   51 A"  121 A'                 
 28.326  28.332  28.349  28.357  28.513  28.516  28.522  28.523
 52 A"  122 A'  123 A'  124 A'   53 A"   54 A"  125 A'  126 A'                 
 28.527  28.535  28.555  28.579  28.627  28.671  35.484 127.852
 55 A"   56 A"  127 A'  128 A'  129 A'  130 A'  131 A'   57 A"                 
127.867 127.869 127.881 127.888 127.911 151.600 151.636 215.686
132 A'   58 A"  133 A'  134 A'  135 A'  136 A'  137 A'  138 A'                 
*******1901.798
139 A'  140 A'                                                                 

 Beta MOs, Restricted
 -- Occupied --                  
*******-1165.90 -176.33 -176.33 -165.74 -165.73 -165.73 -165.73
  1 A'    2 A'    3 A'    4 A'    5 A'    1 A"    6 A'    7 A'                 
-165.73 -165.73 -101.60  -35.83  -35.82  -31.32  -31.32  -31.31
  2 A"    8 A'    9 A'   10 A'   11 A'   12 A'   13 A'    3 A"                 
-31.314 -31.312 -31.311 -22.973 -22.971 -22.970 -22.969 -22.967
 14 A'    4 A"   15 A'   16 A'    5 A"   17 A'   18 A'    6 A"                 
-22.967 -22.965 -22.965 -22.962 -22.962 -14.386 -10.337  -9.511
 19 A'   20 A'    7 A"    8 A"   21 A'   22 A'   23 A'   24 A'                 
 -7.275  -7.266  -7.265  -6.377  -6.374  -4.792  -4.787  -4.773
 25 A'    9 A"   26 A'   27 A'   28 A'   29 A'   30 A'   10 A"                 
 -4.772  -4.771  -4.770  -2.057  -2.053  -2.052  -2.051  -2.048
 31 A'   11 A"   32 A'   33 A'   34 A'   12 A"   35 A'   13 A"                 
 -2.047  -2.035  -2.035  -2.033  -2.033  -0.982  -0.878  -0.710
 36 A'   37 A'   14 A"   38 A'   15 A"   39 A'   40 A'   41 A'                 
 -0.664  -0.559  -0.490  -0.456  -0.443  -0.356  -0.350  -0.331
 42 A'   43 A'   44 A'   45 A'   16 A"   46 A'   17 A"   47 A'                 
 -0.301  -0.286  -0.276  -0.276
 18 A"   48 A'   49 A'   19 A"                                                 
 -- Virtual --                   
 -0.127  -0.081  -0.061  -0.000   0.041   0.050   0.055   0.060
 50 A'   51 A'   20 A"   52 A'   53 A'   54 A'   55 A'   21 A"                 
  0.089   0.094   0.101   0.133   0.151   0.164   0.165   0.173
 56 A'   22 A"   57 A'   58 A'   59 A'   60 A'   23 A"   61 A'                 
  0.201   0.205   0.217   0.239   0.260   0.268   0.295   0.362
 62 A'   24 A"   63 A'   25 A"   64 A'   65 A'   66 A'   67 A'                 
  0.375   0.378   0.379   0.386   0.390   0.421   0.436   0.445
 68 A'   26 A"   27 A"   69 A'   28 A"   70 A'   29 A"   71 A'                 
  0.449   0.450   0.475   0.533   0.543   0.619   0.645   0.680
 72 A'   30 A"   73 A'   31 A"   74 A'   75 A'   76 A'   77 A'                 
  0.716   0.770   0.787   0.825   0.841   0.872   0.879   0.918
 78 A'   79 A'   32 A"   33 A"   80 A'   81 A'   34 A"   82 A'                 
  0.952   1.018   1.151   1.238   1.241   1.265   1.305   1.310
 83 A'   84 A'   85 A'   35 A"   86 A'   36 A"   87 A'   88 A'                 
  1.339   1.360   1.371   1.398   1.582   1.693   1.882   2.006
 37 A"   89 A'   38 A"   90 A'   91 A'   92 A'   93 A'   39 A"                 
  2.152   2.212   2.277   2.390   2.411   2.537   2.744   2.769
 94 A'   40 A"   95 A'   41 A"   96 A'   97 A'   42 A"   98 A'                 
  2.894   3.195   3.831   3.892   3.940   3.946   3.962   3.964
 99 A'  100 A'   43 A"  101 A'   44 A"   45 A"  102 A'  103 A'                 
  3.980   3.991   4.042   4.087   4.176   4.222   4.336   4.394
 46 A"   47 A"  104 A'  105 A'  106 A'  107 A'  108 A'  109 A'                 
  4.431   5.961   5.985   5.987   5.995   6.017   6.055   9.702
110 A'   48 A"   49 A"  111 A'  112 A'  113 A'  114 A'  115 A'                 
 23.670  25.775  25.893  26.275  27.795  27.837  28.305  28.325
116 A'   50 A"  117 A'  118 A'  119 A'  120 A'   51 A"  121 A'                 
 28.326  28.332  28.349  28.357  28.513  28.516  28.522  28.523
 52 A"  122 A'  123 A'  124 A'   53 A"   54 A"  125 A'  126 A'                 
 28.527  28.535  28.555  28.579  28.627  28.671  35.484 127.852
 55 A"   56 A"  127 A'  128 A'  129 A'  130 A'  131 A'   57 A"                 
127.867 127.869 127.881 127.888 127.911 151.600 151.636 215.686
132 A'   58 A"  133 A'  134 A'  135 A'  136 A'  137 A'  138 A'                 
*******1901.798
139 A'  140 A'                                                                 
 --------------------------------------------------------------

          Ground-State Mulliken Net Atomic Charges

     Atom                 Charge (a.u.)
  ----------------------------------------
      1 C                    -0.635956
      2 N                     0.032517
      3 I                     0.124126
      4 I                     0.158452
      5 Cl                    0.320861
  ----------------------------------------
  Sum of atomic charges =    -0.000000

 -----------------------------------------------------------------
                    Cartesian Multipole Moments
 -----------------------------------------------------------------
    Charge (ESU x 10^10)
                -0.0000
    Dipole Moment (Debye)
         X       0.0558      Y      -0.8258      Z       0.0000
       Tot       0.8277
    Quadrupole Moments (Debye-Ang)
        XX     -71.9105     XY       1.3902     YY     -81.9535
        XZ      -0.0000     YZ      -0.0000     ZZ     -81.3213
    Octopole Moments (Debye-Ang^2)
       XXX      -2.0588    XXY       9.5391    XYY       1.1769
       YYY       2.8433    XXZ       0.0000    XYZ      -0.0000
       YYZ       0.0000    XZZ       0.6750    YZZ       3.8260
       ZZZ       0.0000
    Hexadecapole Moments (Debye-Ang^3)
      XXXX   -1993.0917   XXXY      56.0763   XXYY    -454.1419
      XYYY      40.0756   YYYY    -429.0079   XXXZ      -0.0000
      XXYZ      -0.0000   XYYZ       0.0000   YYYZ      -0.0000
      XXZZ    -398.4735   XYZZ      11.9769   YYZZ     -94.6205
      XZZZ      -0.0000   YZZZ      -0.0000   ZZZZ    -108.0269
 -----------------------------------------------------------------
Archival summary:
1\1\TWL01\OPT\ProcedureUnspecified\BasisUnspecified\2l111\taweetha\SunNov2523:28:222018SunNov2523:28:222018\0\\#,OPT,ProcedureUnspecified,BasisUnspecified,\\0,1\I\C,1,2.16374\N,2,1.24772,1,116.486\Cl,2,1.75634,1,113.373,3,-180,0\I,3,2.12782,2,120.181,1,-180,0\\\@

 Total job time:  84.53s(wall), 312.82s(cpu) 
 Sun Nov 25 23:28:22 2018

        *************************************************************
        *                                                           *
        *  Thank you very much for using Q-Chem.  Have a nice day.  *
        *                                                           *
        *************************************************************


 
User input: 2 of 2 
 
Q-Chem Developer Version!
                  Welcome to Q-Chem
     A Quantum Leap Into The Future Of Chemistry


 Q-Chem 5.1, Q-Chem, Inc., Pleasanton, CA (2018)

 Yihan Shao,  Zhengting Gan,  E. Epifanovsky,  A. T. B. Gilbert,  M. Wormit,  
 J. Kussmann,  A. W. Lange,  A. Behn,  Jia Deng,  Xintian Feng,  D. Ghosh,  
 M. Goldey,  P. R. Horn,  L. D. Jacobson,  I. Kaliman,  T. Kus,  A. Landau,  
 Jie Liu,  E. I. Proynov,  R. M. Richard,  R. P. Steele,  E. J. Sundstrom,  
 H. L. Woodcock III,  P. M. Zimmerman,  D. Zuev,  B. Albrecht,  E. Alguire,  
 S. A. Baeppler,  D. Barton,  Z. Benda,  Y. A. Bernard,  E. J. Berquist,  
 K. B. Bravaya,  H. Burton,  D. Casanova,  Chun-Min Chang,  Yunqing Chen,  
 A. Chien,  K. D. Closser,  M. P. Coons,  S. Coriani,  S. Dasgupta,  
 A. L. Dempwolff,  M. Diedenhofen,  Hainam Do,  R. G. Edgar,  Po-Tung Fang,  
 S. Faraji,  S. Fatehi,  Qingguo Feng,  K. D. Fenk,  J. Fosso-Tande,  
 Qinghui Ge,  A. Ghysels,  G. Gidofalvi,  J. Gomes,  J. Gonthier,  A. Gunina,  
 D. Hait,  M. W. D. Hanson-Heine,  P. H. P. Harbach,  A. W. Hauser,  
 J. E. Herr,  E. G. Hohenstein,  Z. C. Holden,  Kerwin Hui,  B. C. Huynh,  
 T.-C. Jagau,  Hyunjun Ji,  B. Kaduk,  K. Khistyaev,  Jaehoon Kim,  
 P. Klunzinger,  K. Koh,  D. Kosenkov,  L. Koulias,  T. Kowalczyk,  
 C. M. Krauter,  A. Kunitsa,  Ka Un Lao,  A. Laurent,  K. V. Lawler,  
 Joonho Lee,  D. Lefrancois,  S. Lehtola,  D. S. Levine,  Yi-Pei Li,  
 You-Sheng Lin,  Fenglai Liu,  E. Livshits,  A. Luenser,  P. Manohar,  
 E. Mansoor,  S. F. Manzer,  Shan-Ping Mao,  Yuezhi Mao,  N. Mardirossian,  
 A. V. Marenich,  T. Markovich,  L. A. Martinez-Martinez,  S. A. Maurer,  
 N. J. Mayhall,  S. C. McKenzie,  J.-M. Mewes,  A. F. Morrison,  
 J. W. Mullinax,  K. Nanda,  T. S. Nguyen-Beck,  R. Olivares-Amaya,  
 J. A. Parkhill,  T. M. Perrine,  F. Plasser,  P. Pokhilko,  S. Prager,  
 A. Prociuk,  E. Ramos,  D. R. Rehn,  F. Rob,  M. Schneider,  N. Sergueev,  
 S. M. Sharada,  S. Sharma,  D. W. Small,  T. Stauch,  T. Stein,  
 Yu-Chuan Su,  A. J. W. Thom,  A. Tkatchenko,  T. Tsuchimochi,  N. M. Tubman,  
 L. Vogt,  M. L. Vidal,  O. Vydrov,  M. A. Watson,  J. Wenzel,  
 M. de Wergifosse,  T. A. Wesolowski,  A. White,  J. Witte,  A. Yamada,  
 Jun Yang,  K. Yao,  S. Yeganeh,  S. R. Yost,  Zhi-Qiang You,  A. Zech,  
 Igor Ying Zhang,  Xing Zhang,  Yan Zhao,  Ying Zhu,  B. R. Brooks,  
 G. K. L. Chan,  C. J. Cramer,  M. S. Gordon,  W. J. Hehre,  A. Klamt,  
 M. W. Schmidt,  C. D. Sherrill,  D. G. Truhlar,  A. Aspuru-Guzik,  R. Baer,  
 A. T. Bell,  N. A. Besley,  Jeng-Da Chai,  A. E. DePrince, III,  
 R. A. DiStasio Jr.,  A. Dreuw,  B. D. Dunietz,  T. R. Furlani,  
 Chao-Ping Hsu,  Yousung Jung,  Jing Kong,  D. S. Lambrecht,  WanZhen Liang,  
 C. Ochsenfeld,  V. A. Rassolov,  L. V. Slipchenko,  J. E. Subotnik,  
 T. Van Voorhis,  J. M. Herbert,  A. I. Krylov,  P. M. W. Gill,  M. Head-Gordon

 Contributors to earlier versions of Q-Chem not listed above: 
 R. D. Adamson,  B. Austin,  J. Baker,  G. J. O. Beran,  K. Brandhorst,  
 S. T. Brown,  E. F. C. Byrd,  A. K. Chakraborty,  C.-L. Cheng,  
 Siu Hung Chien,  D. M. Chipman,  D. L. Crittenden,  H. Dachsel,  
 R. J. Doerksen,  A. D. Dutoi,  L. Fusti-Molnar,  W. A. Goddard III,  
 A. Golubeva-Zadorozhnaya,  S. R. Gwaltney,  G. Hawkins,  A. Heyden,  
 S. Hirata,  G. Kedziora,  F. J. Keil,  C. Kelley,  Jihan Kim,  R. A. King,  
 R. Z. Khaliullin,  P. P. Korambath,  W. Kurlancheek,  A. M. Lee,  M. S. Lee,  
 S. V. Levchenko,  Ching Yeh Lin,  D. Liotard,  R. C. Lochan,  I. Lotan,  
 P. E. Maslen,  N. Nair,  D. P. O'Neill,  D. Neuhauser,  E. Neuscamman,  
 C. M. Oana,  R. Olson,  B. Peters,  R. Peverati,  P. A. Pieniazek,  
 Y. M. Rhee,  J. Ritchie,  M. A. Rohrdanz,  E. Rosta,  N. J. Russ,  
 H. F. Schaefer III,  N. E. Schultz,  N. Shenvi,  A. C. Simmonett,  A. Sodt,  
 D. Stuck,  K. S. Thanthiriwatte,  V. Vanovschi,  Tao Wang,  A. Warshel,  
 C. F. Williams,  Q. Wu,  X. Xu,  W. Zhang

 Please cite Q-Chem as follows:
 Y. Shao et al., Mol. Phys. 113, 184-215 (2015)
 DOI: 10.1080/00268976.2014.952696

 Q-Chem 5.1.2 for Intel X86 EM64T Linux

 Parts of Q-Chem use Armadillo 8.300.2 (Tropical Shenanigans).
 http://arma.sourceforge.net/

 Q-Chem begins on Sun Nov 25 23:28:22 2018  

Host: 
0

     Scratch files written to /scratch/taweetham/qchem57037//
The previous job contains 0 fragments, simply inherited here
Input Ideriv = 2
Curr. Ideriv = -1
Max.  Ideriv = 2

Checking the input file for inconsistencies... 	...done.

--------------------------------------------------------------
User input:
--------------------------------------------------------------

$molecule
read
$end

$rem
   job_type 	frequency
   basis 	6-311++g**
   method	b3lyp	
$end


--------------------------------------------------------------
 ----------------------------------------------------------------
             Standard Nuclear Orientation (Angstroms)
    I     Atom           X                Y                Z
 ----------------------------------------------------------------
    1      C       0.3962179814    -0.2493417847    -0.0000000000
    2      N      -0.4338887292     0.6821751144     0.0000000000
    3      I      -2.5188125474     0.2570807051     0.0000000000
    4      I       2.4840663120     0.3186873236    -0.0000000000
    5      Cl      0.1471449231    -1.9879341537    -0.0000000000
 ----------------------------------------------------------------
 Molecular Point Group                 Cs    NOp =  2
 Largest Abelian Subgroup              Cs    NOp =  2
 Nuclear Repulsion Energy =   944.3716432868 hartrees
 There are       68 alpha and       68 beta electrons
 Requested basis set is 6-311++G(d,p)
 There are 73 shells and 198 basis functions

 Total QAlloc Memory Limit   2000 MB
 Mega-Array Size       188 MB
 MEM_STATIC part       192 MB

                       Distance Matrix (Angstroms)
             C (  1)   N (  2)   I (  3)   I (  4)
   N (  2)  1.247718
   I (  3)  2.958693  2.127819
   I (  4)  2.163739  2.940508  5.003258
   Cl(  5)  1.756343  2.732596  3.485315  3.283551

 A cutoff of  1.0D-11 yielded   1970 shell pairs
 There are     15721 function pairs (     17871 Cartesian)

 -------------------------------------------------------
 OpenMP Integral Computing Module                       
 Release: version 1.0, May 2013, Q-Chem Inc. Pittsburgh 
 -------------------------------------------------------
 Integral Job Info:
 Integral job number is                      11
 Integral operator is                         1
 short-range coefficients                     0
 long-range coefficients              100000000
 Omega coefficients                           0
 if combine SR and LR in K                    0
 Integral screening is                        0
 Integral computing path is                   2
 max size of driver memory is            800000
 size of driver memory is                593474
 size of scratch memory is             11933652
 max col of scratch BK array               1296
 max len of scratch array in speh3          155
 max len of scratch index in speh4           18
 max int batch size is                      520
 min int batch size is                       52
 fixed nKL is                                52
 max L of basis functions is                  2
 order of int derivative is                   0
 number of shells is                         73
 number of basis is                         211
 number of cartesian basis is               211
 number of contracted shell pairs          1970
 number of primitive shell pairs           4084
 maxK2 (contraction) of shell pair           36
 max number of K2 of shell pair               1
 max number of CS2 of shell pair            283
 max number of PS2 of shell pair            283
 mem total for path MDJ                  539260
 -------------------------------------------------------
 Smallest overlap matrix eigenvalue = 5.89E-04
 Guess from superposition of atomic densities
 Warning:  Energy on first SCF cycle will be non-variational
 SAD guess density has 136.000000 electrons

 -----------------------------------------------------------------------
  General SCF calculation program by
  Eric Jon Sundstrom, Paul Horn, Yuezhi Mao, Dmitri Zuev, Alec White,
  David Stuck, Shaama M.S., Shane Yost, Joonho Lee, David Small,
  Daniel Levine, Susi Lehtola, Hugh Burton, Evgeny Epifanovsky
 -----------------------------------------------------------------------
 Exchange:     0.2000 Hartree-Fock + 0.0800 Slater + 0.7200 B88
 Correlation:  0.1900 VWN1RPA + 0.8100 LYP
 Using SG-1 standard quadrature grid
 using 4 threads for integral computing
 -------------------------------------------------------
 OpenMP Integral computing Module                
 Release: version 2.0, May 2017, Q-Chem Inc. Pleasanton 
 -------------------------------------------------------
 -------------------------------------------------------
 OpenMP BLAS3 based DFT computing Module                
 Release: version 1.0, May 2013, Q-Chem Inc. Pittsburgh 
 -------------------------------------------------------
 A restricted SCF calculation will be
 performed using DIIS
 SCF converges when DIIS error is below 1.0e-08
 ---------------------------------------
  Cycle       Energy         DIIS error
 ---------------------------------------
    1  -14392.6055191699      3.46e-02  
    2  -14392.0621664871      3.20e-03  
    3  -14391.9039185132      6.76e-03  
    4  -14392.0976697502      9.44e-04  
    5  -14392.1012565657      2.67e-04  
    6  -14392.1014624829      1.39e-04  
    7  -14392.1015546589      3.47e-05  
    8  -14392.1015604629      7.25e-06  
    9  -14392.1015607122      1.75e-06  
   10  -14392.1015607250      5.37e-07  
   11  -14392.1015607260      1.30e-07  
   12  -14392.1015607260      3.59e-08  
   13  -14392.1015607263      1.27e-08  
   14  -14392.1015607261      1.14e-09  Convergence criterion met
 ---------------------------------------
 SCF time:   CPU 42.77s  wall 12.00s 
 SCF   energy in the final basis set =   -14392.1015607261
 Total energy in the final basis set =   -14392.1015607261

 --------------------------------------------------------------
             Orbital Energies (a.u.) and Symmetries
 --------------------------------------------------------------

 Alpha MOs, Restricted
 -- Occupied --                  
*******-1165.90 -176.33 -176.33 -165.74 -165.73 -165.73 -165.73
  1 A'    2 A'    3 A'    4 A'    5 A'    1 A"    6 A'    7 A'                 
-165.73 -165.73 -101.60  -35.83  -35.82  -31.32  -31.32  -31.31
  2 A"    8 A'    9 A'   10 A'   11 A'   12 A'   13 A'    3 A"                 
-31.314 -31.312 -31.311 -22.973 -22.971 -22.970 -22.969 -22.967
 14 A'    4 A"   15 A'   16 A'    5 A"   17 A'   18 A'    6 A"                 
-22.967 -22.965 -22.965 -22.962 -22.962 -14.386 -10.337  -9.511
 19 A'    7 A"   20 A'    8 A"   21 A'   22 A'   23 A'   24 A'                 
 -7.275  -7.266  -7.265  -6.377  -6.374  -4.792  -4.787  -4.773
 25 A'    9 A"   26 A'   27 A'   28 A'   29 A'   30 A'   10 A"                 
 -4.772  -4.771  -4.770  -2.057  -2.053  -2.052  -2.051  -2.048
 31 A'   11 A"   32 A'   33 A'   34 A'   12 A"   35 A'   13 A"                 
 -2.047  -2.035  -2.034  -2.033  -2.033  -0.982  -0.878  -0.710
 36 A'   37 A'   14 A"   15 A"   38 A'   39 A'   40 A'   41 A'                 
 -0.664  -0.559  -0.490  -0.456  -0.443  -0.356  -0.350  -0.331
 42 A'   43 A'   44 A'   45 A'   16 A"   46 A'   17 A"   47 A'                 
 -0.301  -0.286  -0.276  -0.276
 18 A"   48 A'   49 A'   19 A"                                                 
 -- Virtual --                   
 -0.127  -0.081  -0.061  -0.000   0.041   0.050   0.055   0.060
 50 A'   51 A'   20 A"   52 A'   53 A'   54 A'   55 A'   21 A"                 
  0.089   0.094   0.101   0.133   0.151   0.164   0.165   0.173
 56 A'   22 A"   57 A'   58 A'   59 A'   60 A'   23 A"   61 A'                 
  0.201   0.205   0.217   0.239   0.260   0.268   0.295   0.362
 62 A'   24 A"   63 A'   25 A"   64 A'   65 A'   66 A'   67 A'                 
  0.375   0.378   0.379   0.386   0.390   0.422   0.436   0.445
 68 A'   26 A"   27 A"   69 A'   28 A"   70 A'   29 A"   71 A'                 
  0.449   0.450   0.474   0.533   0.543   0.619   0.645   0.680
 72 A'   30 A"   73 A'   31 A"   74 A'   75 A'   76 A'   77 A'                 
  0.716   0.770   0.787   0.824   0.841   0.872   0.879   0.918
 78 A'   79 A'   32 A"   33 A"   80 A'   81 A'   34 A"   82 A'                 
  0.952   1.018   1.151   1.238   1.241   1.265   1.305   1.311
 83 A'   84 A'   85 A'   35 A"   86 A'   36 A"   87 A'   88 A'                 
  1.339   1.360   1.371   1.398   1.582   1.693   1.882   2.006
 37 A"   89 A'   38 A"   90 A'   91 A'   92 A'   93 A'   39 A"                 
  2.152   2.212   2.277   2.390   2.411   2.537   2.744   2.769
 94 A'   40 A"   95 A'   41 A"   96 A'   97 A'   42 A"   98 A'                 
  2.894   3.195   3.832   3.892   3.941   3.946   3.962   3.964
 99 A'  100 A'   43 A"  101 A'   44 A"   45 A"  102 A'  103 A'                 
  3.980   3.991   4.042   4.087   4.176   4.222   4.336   4.394
 46 A"   47 A"  104 A'  105 A'  106 A'  107 A'  108 A'  109 A'                 
  4.431   5.961   5.985   5.987   5.995   6.017   6.055   9.702
110 A'   48 A"   49 A"  111 A'  112 A'  113 A'  114 A'  115 A'                 
 23.670  25.775  25.893  26.275  27.795  27.837  28.306  28.325
116 A'   50 A"  117 A'  118 A'  119 A'  120 A'   51 A"  121 A'                 
 28.326  28.332  28.349  28.358  28.513  28.516  28.523  28.523
 52 A"  122 A'  123 A'  124 A'   53 A"   54 A"  125 A'  126 A'                 
 28.527  28.535  28.555  28.579  28.627  28.671  35.484 127.852
 55 A"   56 A"  127 A'  128 A'  129 A'  130 A'  131 A'   57 A"                 
127.867 127.869 127.881 127.888 127.911 151.600 151.636 215.686
132 A'   58 A"  133 A'  134 A'  135 A'  136 A'  137 A'  138 A'                 
*******1901.798
139 A'  140 A'                                                                 

 Beta MOs, Restricted
 -- Occupied --                  
*******-1165.90 -176.33 -176.33 -165.74 -165.73 -165.73 -165.73
  1 A'    2 A'    3 A'    4 A'    5 A'    1 A"    6 A'    7 A'                 
-165.73 -165.73 -101.60  -35.83  -35.82  -31.32  -31.32  -31.31
  2 A"    8 A'    9 A'   10 A'   11 A'   12 A'   13 A'    3 A"                 
-31.314 -31.312 -31.311 -22.973 -22.971 -22.970 -22.969 -22.967
 14 A'    4 A"   15 A'   16 A'    5 A"   17 A'   18 A'    6 A"                 
-22.967 -22.965 -22.965 -22.962 -22.962 -14.386 -10.337  -9.511
 19 A'    7 A"   20 A'    8 A"   21 A'   22 A'   23 A'   24 A'                 
 -7.275  -7.266  -7.265  -6.377  -6.374  -4.792  -4.787  -4.773
 25 A'    9 A"   26 A'   27 A'   28 A'   29 A'   30 A'   10 A"                 
 -4.772  -4.771  -4.770  -2.057  -2.053  -2.052  -2.051  -2.048
 31 A'   11 A"   32 A'   33 A'   34 A'   12 A"   35 A'   13 A"                 
 -2.047  -2.035  -2.034  -2.033  -2.033  -0.982  -0.878  -0.710
 36 A'   37 A'   14 A"   15 A"   38 A'   39 A'   40 A'   41 A'                 
 -0.664  -0.559  -0.490  -0.456  -0.443  -0.356  -0.350  -0.331
 42 A'   43 A'   44 A'   45 A'   16 A"   46 A'   17 A"   47 A'                 
 -0.301  -0.286  -0.276  -0.276
 18 A"   48 A'   49 A'   19 A"                                                 
 -- Virtual --                   
 -0.127  -0.081  -0.061  -0.000   0.041   0.050   0.055   0.060
 50 A'   51 A'   20 A"   52 A'   53 A'   54 A'   55 A'   21 A"                 
  0.089   0.094   0.101   0.133   0.151   0.164   0.165   0.173
 56 A'   22 A"   57 A'   58 A'   59 A'   60 A'   23 A"   61 A'                 
  0.201   0.205   0.217   0.239   0.260   0.268   0.295   0.362
 62 A'   24 A"   63 A'   25 A"   64 A'   65 A'   66 A'   67 A'                 
  0.375   0.378   0.379   0.386   0.390   0.422   0.436   0.445
 68 A'   26 A"   27 A"   69 A'   28 A"   70 A'   29 A"   71 A'                 
  0.449   0.450   0.474   0.533   0.543   0.619   0.645   0.680
 72 A'   30 A"   73 A'   31 A"   74 A'   75 A'   76 A'   77 A'                 
  0.716   0.770   0.787   0.824   0.841   0.872   0.879   0.918
 78 A'   79 A'   32 A"   33 A"   80 A'   81 A'   34 A"   82 A'                 
  0.952   1.018   1.151   1.238   1.241   1.265   1.305   1.311
 83 A'   84 A'   85 A'   35 A"   86 A'   36 A"   87 A'   88 A'                 
  1.339   1.360   1.371   1.398   1.582   1.693   1.882   2.006
 37 A"   89 A'   38 A"   90 A'   91 A'   92 A'   93 A'   39 A"                 
  2.152   2.212   2.277   2.390   2.411   2.537   2.744   2.769
 94 A'   40 A"   95 A'   41 A"   96 A'   97 A'   42 A"   98 A'                 
  2.894   3.195   3.832   3.892   3.941   3.946   3.962   3.964
 99 A'  100 A'   43 A"  101 A'   44 A"   45 A"  102 A'  103 A'                 
  3.980   3.991   4.042   4.087   4.176   4.222   4.336   4.394
 46 A"   47 A"  104 A'  105 A'  106 A'  107 A'  108 A'  109 A'                 
  4.431   5.961   5.985   5.987   5.995   6.017   6.055   9.702
110 A'   48 A"   49 A"  111 A'  112 A'  113 A'  114 A'  115 A'                 
 23.670  25.775  25.893  26.275  27.795  27.837  28.306  28.325
116 A'   50 A"  117 A'  118 A'  119 A'  120 A'   51 A"  121 A'                 
 28.326  28.332  28.349  28.358  28.513  28.516  28.523  28.523
 52 A"  122 A'  123 A'  124 A'   53 A"   54 A"  125 A'  126 A'                 
 28.527  28.535  28.555  28.579  28.627  28.671  35.484 127.852
 55 A"   56 A"  127 A'  128 A'  129 A'  130 A'  131 A'   57 A"                 
127.867 127.869 127.881 127.888 127.911 151.600 151.636 215.686
132 A'   58 A"  133 A'  134 A'  135 A'  136 A'  137 A'  138 A'                 
*******1901.798
139 A'  140 A'                                                                 
 --------------------------------------------------------------

          Ground-State Mulliken Net Atomic Charges

     Atom                 Charge (a.u.)
  ----------------------------------------
      1 C                    -0.636475
      2 N                     0.032716
      3 I                     0.124120
      4 I                     0.158556
      5 Cl                    0.321084
  ----------------------------------------
  Sum of atomic charges =    -0.000000

 -----------------------------------------------------------------
                    Cartesian Multipole Moments
 -----------------------------------------------------------------
    Charge (ESU x 10^10)
                -0.0000
    Dipole Moment (Debye)
         X       0.0829      Y      -0.8239      Z       0.0000
       Tot       0.8280
    Quadrupole Moments (Debye-Ang)
        XX     -72.0068     XY       1.7055     YY     -81.8033
        XZ       0.0000     YZ      -0.0000     ZZ     -81.3204
    Octopole Moments (Debye-Ang^2)
       XXX      -5.5973    XXY      11.5484    XYY       0.6008
       YYY      10.2943    XXZ      -0.0000    XYZ      -0.0000
       YYZ       0.0000    XZZ      -0.4393    YZZ       6.2673
       ZZZ       0.0000
    Hexadecapole Moments (Debye-Ang^3)
      XXXX   -1999.1723   XXXY      36.0850   XXYY    -453.3815
      XYYY       9.9153   YYYY    -426.5702   XXXZ       0.0000
      XXYZ      -0.0000   XYYZ      -0.0000   YYYZ      -0.0000
      XXZZ    -398.9229   XYZZ       2.2033   YYZZ     -94.4647
      XZZZ       0.0000   YZZZ      -0.0000   ZZZZ    -108.0235
 -----------------------------------------------------------------
 Calculating MO derivatives via CPSCF
 D1JvT checksum  = 307980 20956.5901504983
 D1KAT checksum  = 786000 778.5054096084
   1         3          15      0.120556    0.037301
   2         3          15      0.017035    0.006409
   3         3          15      0.002681    0.001064
   4         5          13      0.000349    0.000130
   5        13           5      0.000028    0.000015
   6        17           1      0.000001    0.000001
   7        18           0      0.000000    0.000000    Roots Converged
 Time for AOints: 14.2 s (CPU) 3.6 s (wall)
 ------------------------------------------------------------------------------
                     AOints        : Timing summary (seconds)
 ------------------------------------------------------------------------------
     job step          cpu (% of tot)      sys (% of tot)     wall (% of tot)
 ------------------------------------------------------------------------------
  cpscf_lag         0.7413E+02 (36.7)   0.8000E-05 (24.2)   0.1906E+02 (35.8)
  iterzp            0.1133E+03 (56.1)   0.2500E-04 (75.8)   0.3018E+02 (56.6)
  make_fx           0.0000E+00 ( 0.0)   0.0000E+00 ( 0.0)   0.0000E+00 ( 0.0)
  AOints            0.1415E+02 ( 7.0)   0.0000E+00 ( 0.0)   0.3584E+01 ( 6.7)
 ------------------------------------------------------------------------------
   Grand Totals     0.2019E+03          0.3300E-04          0.5328E+02
 ------------------------------------------------------------------------------
 Calculating analytic Hessian of the SCF energy
 Polarizability Matrix (a.u.)
            1           2           3
    1-163.7554710  -1.5102179   0.0000000
    2  -1.5102179 -80.9548807  -0.0000000
    3   0.0000000  -0.0000000 -56.7691364

 Direct stationary perturbation theory relativistic correction:

 rels  =     194.709410864546
 relv  =    -646.790318564982
 rel2e =      85.243274822314
 E_rel =    -366.837632878121

 Hessian of the SCF Energy
            1           2           3           4           5           6
    1   0.4189467  -0.2411416   0.0000000  -0.3133464   0.2501300  -0.0000000
    2  -0.2411416   0.4929897   0.0000000   0.3040946  -0.3565688  -0.0000000
    3   0.0000000   0.0000000   0.0811863  -0.0000000  -0.0000000  -0.0447670
    4  -0.3133464   0.3040946  -0.0000000   0.4188459  -0.2902289   0.0000000
    5   0.2501300  -0.3565688  -0.0000000  -0.2902289   0.4295094   0.0000000
    6  -0.0000000  -0.0000000  -0.0447670   0.0000000   0.0000000   0.0374002
    7  -0.0402906  -0.0110409  -0.0000000  -0.0623761   0.0016830  -0.0000000
    8   0.0147450  -0.0061558   0.0000000  -0.0239821  -0.0199748   0.0000000
    9   0.0000000   0.0000000   0.0040731   0.0000000   0.0000000  -0.0117369
   10  -0.0292577  -0.0296043  -0.0000000  -0.0472475   0.0194861   0.0000000
   11  -0.0151233  -0.0219346  -0.0000000   0.0046697   0.0038712  -0.0000000
   12  -0.0000000  -0.0000000  -0.0120576   0.0000000  -0.0000000   0.0025523
   13  -0.0360520  -0.0223078  -0.0000000   0.0041241   0.0189298   0.0000000
   14  -0.0086102  -0.1083305  -0.0000000   0.0054468  -0.0568371   0.0000000
   15  -0.0000000  -0.0000000  -0.0284348   0.0000000   0.0000000   0.0165515
            7           8           9          10          11          12
    1  -0.0402906   0.0147450   0.0000000  -0.0292577  -0.0151233  -0.0000000
    2  -0.0110409  -0.0061558   0.0000000  -0.0296043  -0.0219346  -0.0000000
    3  -0.0000000   0.0000000   0.0040731  -0.0000000  -0.0000000  -0.0120576
    4  -0.0623761  -0.0239821   0.0000000  -0.0472475   0.0046697   0.0000000
    5   0.0016830  -0.0199748   0.0000000   0.0194861   0.0038712  -0.0000000
    6  -0.0000000   0.0000000  -0.0117369   0.0000000  -0.0000000   0.0025523
    7   0.1030414   0.0027258   0.0000000  -0.0002245   0.0041873   0.0000000
    8   0.0027258   0.0247023  -0.0000000  -0.0007093   0.0007362  -0.0000000
    9   0.0000000  -0.0000000   0.0072148  -0.0000000  -0.0000000   0.0029193
   10  -0.0002245  -0.0007093  -0.0000000   0.0910068   0.0267479   0.0000000
   11   0.0041873   0.0007362  -0.0000000   0.0267479   0.0327270   0.0000000
   12   0.0000000  -0.0000000   0.0029193   0.0000000   0.0000000   0.0022313
   13  -0.0001502   0.0072206  -0.0000000  -0.0142772  -0.0204816   0.0000000
   14   0.0024448   0.0006920  -0.0000000  -0.0159205  -0.0153997  -0.0000000
   15  -0.0000000  -0.0000000  -0.0024704  -0.0000000   0.0000000   0.0043547
           13          14          15
    1  -0.0360520  -0.0086102  -0.0000000
    2  -0.0223078  -0.1083305  -0.0000000
    3  -0.0000000  -0.0000000  -0.0284348
    4   0.0041241   0.0054468   0.0000000
    5   0.0189298  -0.0568371   0.0000000
    6   0.0000000   0.0000000   0.0165515
    7  -0.0001502   0.0024448  -0.0000000
    8   0.0072206   0.0006920  -0.0000000
    9  -0.0000000  -0.0000000  -0.0024704
   10  -0.0142772  -0.0159205  -0.0000000
   11  -0.0204816  -0.0153997   0.0000000
   12   0.0000000  -0.0000000   0.0043547
   13   0.0463553   0.0166391   0.0000000
   14   0.0166391   0.1798752   0.0000000
   15   0.0000000   0.0000000   0.0099990
 Gradient time:  CPU 305.55 s  wall 80.54 s
 **********************************************************************
 **                                                                  **
 **                       VIBRATIONAL ANALYSIS                       **
 **                       --------------------                       **
 **                                                                  **
 **        VIBRATIONAL FREQUENCIES (CM**-1) AND NORMAL MODES         **
 **     FORCE CONSTANTS (mDYN/ANGSTROM) AND REDUCED MASSES (AMU)     **
 **                  INFRARED INTENSITIES (KM/MOL)                   **
 **                                                                  **
 **********************************************************************


 Mode:                 1                      2                      3
 Frequency:       129.98                 141.92                 146.70
 Force Cnst:      0.7163                 0.1743                 0.4409
 Red. Mass:      71.9601                14.6878                34.7737
 IR Active:          YES                    YES                    YES
 IR Intens:        0.647                  2.543                  1.552
 Raman Active:       YES                    YES                    YES
               X      Y      Z        X      Y      Z        X      Y      Z
 C         -0.082  0.417  0.000    0.000 -0.000  0.524    0.070 -0.372 -0.000
 N         -0.166  0.325  0.000   -0.000 -0.000  0.845   -0.003 -0.447 -0.000
 I         -0.462 -0.104 -0.000   -0.000  0.000 -0.077   -0.210  0.178  0.000
 I          0.494 -0.097 -0.000   -0.000  0.000 -0.070    0.042  0.039  0.000
 Cl        -0.022  0.456  0.000    0.000 -0.000  0.017    0.586 -0.484 -0.000
 TransDip  -0.011 -0.023 -0.000   -0.000  0.000 -0.051   -0.032  0.024  0.000

 Mode:                 4                      5                      6
 Frequency:       211.98                 454.40                 488.58
 Force Cnst:      0.9101                 1.7643                 1.7870
 Red. Mass:      34.3733                14.5027                12.7060
 IR Active:          YES                    YES                    YES
 IR Intens:        0.339                 61.534                  0.368
 Raman Active:       YES                    YES                    YES
               X      Y      Z        X      Y      Z        X      Y      Z
 C          0.023  0.439 -0.000    0.520 -0.129 -0.000    0.000 -0.000  0.880
 N         -0.105  0.335 -0.000    0.814  0.197  0.000    0.000  0.000 -0.464
 I          0.013 -0.007  0.000   -0.079 -0.018 -0.000   -0.000 -0.000  0.009
 I         -0.187 -0.186  0.000   -0.051 -0.000  0.000   -0.000  0.000 -0.012
 Cl         0.662  0.419 -0.000   -0.032  0.031  0.000   -0.000 -0.000 -0.104
 TransDip   0.012 -0.014  0.000    0.246 -0.053 -0.000    0.000 -0.000  0.019

 Mode:                 7                      8                      9
 Frequency:       546.12                 736.53                1643.43
 Force Cnst:      2.9771                 4.0512                20.4482
 Red. Mass:      16.9420                12.6752                12.8500
 IR Active:          YES                    YES                    YES
 IR Intens:        7.112                183.856                288.722
 Raman Active:       YES                    YES                    YES
               X      Y      Z        X      Y      Z        X      Y      Z
 C         -0.263  0.418 -0.000    0.696  0.623  0.000   -0.493  0.578 -0.000
 N          0.060  0.768  0.000   -0.253 -0.213 -0.000    0.459 -0.461  0.000
 I          0.002 -0.015 -0.000   -0.008  0.005 -0.000   -0.001 -0.001  0.000
 I          0.010  0.001  0.000   -0.011 -0.008 -0.000   -0.003 -0.000  0.000
 Cl         0.021 -0.402  0.000   -0.067 -0.118 -0.000   -0.001 -0.009  0.000
 TransDip   0.006  0.085 -0.000    0.125  0.416  0.000   -0.470  0.274  0.000

 STANDARD THERMODYNAMIC QUANTITIES AT   298.15 K  AND     1.00 ATM

   This Molecule has  0 Imaginary Frequencies
   Zero point vibrational energy:        6.433 kcal/mol

   Atom    1 Element C  Has Mass   12.00000
   Atom    2 Element N  Has Mass   14.00307
   Atom    3 Element I  Has Mass  126.90440
   Atom    4 Element I  Has Mass  126.90440
   Atom    5 Element Cl Has Mass   34.96885
   Molecular Mass:   314.780720 amu
   Principal axes and moments of inertia in amu*Bohr^2:
                             1           2           3
    Eigenvalues --      594.22874  5690.45694  6284.68568
          X               1.00000    -0.00192     0.00000
          Y               0.00192     1.00000     0.00000
          Z               0.00000    -0.00000     1.00000
   Rotational Symmetry Number is   1
   The Molecule is an Asymmetric Top
   Translational Enthalpy:        0.889 kcal/mol
   Rotational Enthalpy:           0.889 kcal/mol
   Vibrational Enthalpy:          8.512 kcal/mol
   gas constant (RT):             0.592 kcal/mol
   Translational Entropy:        43.136  cal/mol.K
   Rotational Entropy:           31.430  cal/mol.K
   Vibrational Entropy:          12.759  cal/mol.K

   Total Enthalpy:               10.882 kcal/mol
   Total Entropy:                87.325  cal/mol.K
Archival summary:
1\1\TWL01\FREQ\ProcedureUnspecified\BasisUnspecified\2l111\taweetha\SunNov2523:29:542018SunNov2523:29:542018\0\\#,FREQ,ProcedureUnspecified,BasisUnspecified,\\0,1\I\C,1,2.16374\N,2,1.24772,1,116.486\Cl,2,1.75634,1,113.373,3,-180,0\I,3,2.12782,2,120.181,1,180,0\\\@

 Total job time:  92.21s(wall), 348.51s(cpu) 
 Sun Nov 25 23:29:54 2018

        *************************************************************
        *                                                           *
        *  Thank you very much for using Q-Chem.  Have a nice day.  *
        *                                                           *
        *************************************************************
