# Supplementary material for: Geometric and energetic data from ab initio calculations of haloethene, haloimine, halomethylenephosphine, haloiminophosphine, halodiazene, halodiphosphene and halocyclopropane
Source: Data Brief. 2019 Nov 2;27:104738. doi: 10.1016/j.dib.2019.104738 (PMC6861602; doi:10.1016/j.dib.2019.104738)
Supplement: Multimedia component 4 [file mmc4.zip › CN/B3LYP/FBrCNBrE.out]

Q-Chem Developer Version!
                  Welcome to Q-Chem
     A Quantum Leap Into The Future Of Chemistry


 Q-Chem 5.1, Q-Chem, Inc., Pleasanton, CA (2018)

 Yihan Shao,  Zhengting Gan,  E. Epifanovsky,  A. T. B. Gilbert,  M. Wormit,  
 J. Kussmann,  A. W. Lange,  A. Behn,  Jia Deng,  Xintian Feng,  D. Ghosh,  
 M. Goldey,  P. R. Horn,  L. D. Jacobson,  I. Kaliman,  T. Kus,  A. Landau,  
 Jie Liu,  E. I. Proynov,  R. M. Richard,  R. P. Steele,  E. J. Sundstrom,  
 H. L. Woodcock III,  P. M. Zimmerman,  D. Zuev,  B. Albrecht,  E. Alguire,  
 S. A. Baeppler,  D. Barton,  Z. Benda,  Y. A. Bernard,  E. J. Berquist,  
 K. B. Bravaya,  H. Burton,  D. Casanova,  Chun-Min Chang,  Yunqing Chen,  
 A. Chien,  K. D. Closser,  M. P. Coons,  S. Coriani,  S. Dasgupta,  
 A. L. Dempwolff,  M. Diedenhofen,  Hainam Do,  R. G. Edgar,  Po-Tung Fang,  
 S. Faraji,  S. Fatehi,  Qingguo Feng,  K. D. Fenk,  J. Fosso-Tande,  
 Qinghui Ge,  A. Ghysels,  G. Gidofalvi,  J. Gomes,  J. Gonthier,  A. Gunina,  
 D. Hait,  M. W. D. Hanson-Heine,  P. H. P. Harbach,  A. W. Hauser,  
 J. E. Herr,  E. G. Hohenstein,  Z. C. Holden,  Kerwin Hui,  B. C. Huynh,  
 T.-C. Jagau,  Hyunjun Ji,  B. Kaduk,  K. Khistyaev,  Jaehoon Kim,  
 P. Klunzinger,  K. Koh,  D. Kosenkov,  L. Koulias,  T. Kowalczyk,  
 C. M. Krauter,  A. Kunitsa,  Ka Un Lao,  A. Laurent,  K. V. Lawler,  
 Joonho Lee,  D. Lefrancois,  S. Lehtola,  D. S. Levine,  Yi-Pei Li,  
 You-Sheng Lin,  Fenglai Liu,  E. Livshits,  A. Luenser,  P. Manohar,  
 E. Mansoor,  S. F. Manzer,  Shan-Ping Mao,  Yuezhi Mao,  N. Mardirossian,  
 A. V. Marenich,  T. Markovich,  L. A. Martinez-Martinez,  S. A. Maurer,  
 N. J. Mayhall,  S. C. McKenzie,  J.-M. Mewes,  A. F. Morrison,  
 J. W. Mullinax,  K. Nanda,  T. S. Nguyen-Beck,  R. Olivares-Amaya,  
 J. A. Parkhill,  T. M. Perrine,  F. Plasser,  P. Pokhilko,  S. Prager,  
 A. Prociuk,  E. Ramos,  D. R. Rehn,  F. Rob,  M. Schneider,  N. Sergueev,  
 S. M. Sharada,  S. Sharma,  D. W. Small,  T. Stauch,  T. Stein,  
 Yu-Chuan Su,  A. J. W. Thom,  A. Tkatchenko,  T. Tsuchimochi,  N. M. Tubman,  
 L. Vogt,  M. L. Vidal,  O. Vydrov,  M. A. Watson,  J. Wenzel,  
 M. de Wergifosse,  T. A. Wesolowski,  A. White,  J. Witte,  A. Yamada,  
 Jun Yang,  K. Yao,  S. Yeganeh,  S. R. Yost,  Zhi-Qiang You,  A. Zech,  
 Igor Ying Zhang,  Xing Zhang,  Yan Zhao,  Ying Zhu,  B. R. Brooks,  
 G. K. L. Chan,  C. J. Cramer,  M. S. Gordon,  W. J. Hehre,  A. Klamt,  
 M. W. Schmidt,  C. D. Sherrill,  D. G. Truhlar,  A. Aspuru-Guzik,  R. Baer,  
 A. T. Bell,  N. A. Besley,  Jeng-Da Chai,  A. E. DePrince, III,  
 R. A. DiStasio Jr.,  A. Dreuw,  B. D. Dunietz,  T. R. Furlani,  
 Chao-Ping Hsu,  Yousung Jung,  Jing Kong,  D. S. Lambrecht,  WanZhen Liang,  
 C. Ochsenfeld,  V. A. Rassolov,  L. V. Slipchenko,  J. E. Subotnik,  
 T. Van Voorhis,  J. M. Herbert,  A. I. Krylov,  P. M. W. Gill,  M. Head-Gordon

 Contributors to earlier versions of Q-Chem not listed above: 
 R. D. Adamson,  B. Austin,  J. Baker,  G. J. O. Beran,  K. Brandhorst,  
 S. T. Brown,  E. F. C. Byrd,  A. K. Chakraborty,  C.-L. Cheng,  
 Siu Hung Chien,  D. M. Chipman,  D. L. Crittenden,  H. Dachsel,  
 R. J. Doerksen,  A. D. Dutoi,  L. Fusti-Molnar,  W. A. Goddard III,  
 A. Golubeva-Zadorozhnaya,  S. R. Gwaltney,  G. Hawkins,  A. Heyden,  
 S. Hirata,  G. Kedziora,  F. J. Keil,  C. Kelley,  Jihan Kim,  R. A. King,  
 R. Z. Khaliullin,  P. P. Korambath,  W. Kurlancheek,  A. M. Lee,  M. S. Lee,  
 S. V. Levchenko,  Ching Yeh Lin,  D. Liotard,  R. C. Lochan,  I. Lotan,  
 P. E. Maslen,  N. Nair,  D. P. O'Neill,  D. Neuhauser,  E. Neuscamman,  
 C. M. Oana,  R. Olson,  B. Peters,  R. Peverati,  P. A. Pieniazek,  
 Y. M. Rhee,  J. Ritchie,  M. A. Rohrdanz,  E. Rosta,  N. J. Russ,  
 H. F. Schaefer III,  N. E. Schultz,  N. Shenvi,  A. C. Simmonett,  A. Sodt,  
 D. Stuck,  K. S. Thanthiriwatte,  V. Vanovschi,  Tao Wang,  A. Warshel,  
 C. F. Williams,  Q. Wu,  X. Xu,  W. Zhang

 Please cite Q-Chem as follows:
 Y. Shao et al., Mol. Phys. 113, 184-215 (2015)
 DOI: 10.1080/00268976.2014.952696

 Q-Chem 5.1.2 for Intel X86 EM64T Linux

 Parts of Q-Chem use Armadillo 8.300.2 (Tropical Shenanigans).
 http://arma.sourceforge.net/

 Q-Chem begins on Sun Nov 25 20:37:57 2018  

Host: 
0

     Scratch files written to /scratch/taweetham/qchem50145//
Input Ideriv = 2
Curr. Ideriv = -1
Max.  Ideriv = 2

Checking the input file for inconsistencies... 	...done.

--------------------------------------------------------------
User input:
--------------------------------------------------------------
$molecule
0 1
C 
N 1 1.3 
Br 2 CBr 1 120. 
Br 1 CBr 2 120.  3 180.0
F 1 CF 2 120.  3 0.0

CC=1.54
CH=1.09
CF=1.35
CCl=1.77
CBr=1.94
CI=2.14
DHA=180.0
$end

$rem
   job_type	optimization
   basis	6-311++g**
   method	b3lyp
$end

--------------------------------------------------------------
 ----------------------------------------------------------------
             Standard Nuclear Orientation (Angstroms)
    I     Atom           X                Y                Z
 ----------------------------------------------------------------
    1      C       0.4517415051    -0.2953124529     0.0000000000
    2      N      -0.4609264402     0.6304505954     0.0000000000
    3      Br     -2.3383514274     0.1417017669     0.0000000000
    4      Br      2.3291664923     0.1934363757    -0.0000000000
    5      F       0.0930565313    -1.5967904933     0.0000000000
 ----------------------------------------------------------------
 Molecular Point Group                 Cs    NOp =  2
 Largest Abelian Subgroup              Cs    NOp =  2
 Nuclear Repulsion Energy =   514.9938434876 hartrees
 There are       46 alpha and       46 beta electrons
 Requested basis set is 6-311++G(d,p)
 There are 56 shells and 162 basis functions

 Total QAlloc Memory Limit   2000 MB
 Mega-Array Size       188 MB
 MEM_STATIC part       192 MB
 A cutoff of  1.0D-11 yielded   1254 shell pairs
 There are     11376 function pairs (     12650 Cartesian)

 -------------------------------------------------------
 OpenMP Integral Computing Module                       
 Release: version 1.0, May 2013, Q-Chem Inc. Pittsburgh 
 -------------------------------------------------------
 Integral Job Info:
 Integral job number is                      11
 Integral operator is                         1
 short-range coefficients                     0
 long-range coefficients              100000000
 Omega coefficients                           0
 if combine SR and LR in K                    0
 Integral screening is                        0
 Integral computing path is                   2
 max size of driver memory is            800000
 size of driver memory is                593474
 size of scratch memory is             29623520
 max col of scratch BK array               1296
 max len of scratch array in speh3          155
 max len of scratch index in speh4           18
 max int batch size is                      520
 min int batch size is                       52
 fixed nKL is                                45
 max L of basis functions is                  2
 order of int derivative is                   0
 number of shells is                         56
 number of basis is                         171
 number of cartesian basis is               171
 number of contracted shell pairs          1254
 number of primitive shell pairs           3518
 maxK2 (contraction) of shell pair           36
 max number of K2 of shell pair               1
 max number of CS2 of shell pair            133
 max number of PS2 of shell pair            330
 mem total for path MDJ                  523734
 -------------------------------------------------------
 Smallest overlap matrix eigenvalue = 4.68E-04

 Scale SEOQF with 1.000000e-01/1.000000e-01/1.000000e-01

 Standard Electronic Orientation quadrupole field applied
 Nucleus-field energy     =     0.0000000157 hartrees
 Guess from superposition of atomic densities
 Warning:  Energy on first SCF cycle will be non-variational
 SAD guess density has 92.000000 electrons

 -----------------------------------------------------------------------
  General SCF calculation program by
  Eric Jon Sundstrom, Paul Horn, Yuezhi Mao, Dmitri Zuev, Alec White,
  David Stuck, Shaama M.S., Shane Yost, Joonho Lee, David Small,
  Daniel Levine, Susi Lehtola, Hugh Burton, Evgeny Epifanovsky
 -----------------------------------------------------------------------
 Exchange:     0.2000 Hartree-Fock + 0.0800 Slater + 0.7200 B88
 Correlation:  0.1900 VWN1RPA + 0.8100 LYP
 Using SG-1 standard quadrature grid
 using 4 threads for integral computing
 -------------------------------------------------------
 OpenMP Integral computing Module                
 Release: version 2.0, May 2017, Q-Chem Inc. Pleasanton 
 -------------------------------------------------------
 -------------------------------------------------------
 OpenMP BLAS3 based DFT computing Module                
 Release: version 1.0, May 2013, Q-Chem Inc. Pittsburgh 
 -------------------------------------------------------
 A restricted SCF calculation will be
 performed using DIIS
 SCF converges when DIIS error is below 1.0e-08
 ---------------------------------------
  Cycle       Energy         DIIS error
 ---------------------------------------
    1   -5341.4624479162      3.94e-02  
    2   -5340.9157255878      5.36e-03  
    3   -5340.7066201210      1.01e-02  
    4   -5340.9697387398      2.03e-03  
    5   -5340.9786575905      6.80e-04  
    6   -5340.9795881008      2.57e-04  
    7   -5340.9797209204      5.20e-05  
    8   -5340.9797267851      2.01e-05  
    9   -5340.9797280707      4.10e-06  
   10   -5340.9797281182      9.98e-07  
   11   -5340.9797281209      1.98e-07  
   12   -5340.9797281210      7.94e-08  
   13   -5340.9797281211      1.73e-08  
   14   -5340.9797281210      2.49e-09  Convergence criterion met
 ---------------------------------------
 SCF time:   CPU 33.68s  wall 9.00s 
 SCF   energy in the final basis set =    -5340.9797281210
 Total energy in the final basis set =    -5340.9797281210

 --------------------------------------------------------------
             Orbital Energies (a.u.) and Symmetries
 --------------------------------------------------------------

 Alpha MOs, Restricted
 -- Occupied --                  
-482.89 -482.87  -62.54  -62.52  -56.36  -56.36  -56.36  -56.34
  1 A'    2 A'    3 A'    4 A'    5 A'    1 A"    6 A'    7 A'                 
-56.336 -56.336 -24.752 -14.395 -10.385  -8.749  -8.728  -6.583
  2 A"    8 A'    9 A'   10 A'   11 A'   12 A'   13 A'   14 A'                 
 -6.567  -6.567  -6.563  -6.545  -6.544  -2.693  -2.689  -2.689
  3 A"   15 A'   16 A'    4 A"   17 A'   18 A'    5 A"   19 A'                 
 -2.676  -2.676  -2.673  -2.668  -2.667  -2.653  -2.653  -1.290
  6 A"   20 A'   21 A'    7 A"   22 A'    8 A"   23 A'   24 A'                 
 -0.961  -0.847  -0.784  -0.648  -0.551  -0.529  -0.521  -0.436
 25 A'   26 A'   27 A'   28 A'   29 A'    9 A"   30 A'   31 A'                 
 -0.396  -0.370  -0.347  -0.338  -0.295  -0.295
 10 A"   32 A'   11 A"   33 A'   12 A"   34 A'                                 
 -- Virtual --                   
 -0.116  -0.063  -0.058  -0.001   0.023   0.041   0.043   0.049
 35 A'   13 A"   36 A'   37 A'   38 A'   39 A'   14 A"   40 A'                 
  0.065   0.067   0.082   0.087   0.098   0.121   0.156   0.158
 41 A'   15 A"   42 A'   43 A'   16 A"   44 A'   45 A'   17 A"                 
  0.163   0.195   0.226   0.252   0.276   0.278   0.284   0.316
 46 A'   47 A'   48 A'   49 A'   50 A'   51 A'   18 A"   52 A'                 
  0.343   0.367   0.402   0.404   0.422   0.424   0.439   0.454
 53 A'   54 A'   55 A'   19 A"   56 A'   20 A"   57 A'   21 A"                 
  0.515   0.526   0.548   0.550   0.559   0.584   0.590   0.610
 58 A'   22 A"   59 A'   23 A"   24 A"   60 A'   61 A'   62 A'                 
  0.633   0.650   0.751   0.787   0.827   0.855   0.858   0.898
 63 A'   25 A"   64 A'   65 A'   66 A'   67 A'   26 A"   68 A'                 
  0.928   1.044   1.201   1.258   1.273   1.343   1.394   1.412
 69 A'   70 A'   27 A"   71 A'   28 A"   72 A'   29 A"   73 A'                 
  1.580   1.652   1.772   1.857   1.902   1.957   1.972   1.989
 74 A'   75 A'   76 A'   77 A'   30 A"   31 A"   78 A'   79 A'                 
  2.013   2.077   2.127   2.311   2.335   2.562   2.706   2.712
 80 A'   32 A"   81 A'   33 A"   82 A'   83 A'   84 A'   34 A"                 
  2.905   3.195   3.715   3.720   3.814   3.821   3.916   3.963
 85 A'   86 A'   35 A"   87 A'   36 A"   88 A'   37 A"   38 A"                 
  3.968   3.979   4.004   4.021   4.025   4.032   4.107   4.152
 89 A'   39 A"   90 A'   40 A"   91 A'   41 A"   92 A'   93 A'                 
  4.282   4.324   4.401   4.787   6.244   6.315   6.500   6.615
 94 A'   95 A'   96 A'   97 A'   42 A"   98 A'   99 A'  100 A'                 
  6.635   7.504   7.531   7.532   7.548   7.614   7.636  23.583
101 A'   43 A"   44 A"  102 A'  103 A'  104 A'  105 A'  106 A'                 
 35.431  47.838  47.892  66.697 289.696 289.721 289.722 289.737
107 A'  108 A'  109 A'  110 A'   45 A"   46 A"  111 A'  112 A'                 
289.832 289.8551020.6201020.684
113 A'  114 A'  115 A'  116 A'                                                 

 Beta MOs, Restricted
 -- Occupied --                  
-482.89 -482.87  -62.54  -62.52  -56.36  -56.36  -56.36  -56.34
  1 A'    2 A'    3 A'    4 A'    5 A'    1 A"    6 A'    7 A'                 
-56.336 -56.336 -24.752 -14.395 -10.385  -8.749  -8.728  -6.583
  2 A"    8 A'    9 A'   10 A'   11 A'   12 A'   13 A'   14 A'                 
 -6.567  -6.567  -6.563  -6.545  -6.544  -2.693  -2.689  -2.689
  3 A"   15 A'   16 A'    4 A"   17 A'   18 A'    5 A"   19 A'                 
 -2.676  -2.676  -2.673  -2.668  -2.667  -2.653  -2.653  -1.290
  6 A"   20 A'   21 A'    7 A"   22 A'    8 A"   23 A'   24 A'                 
 -0.961  -0.847  -0.784  -0.648  -0.551  -0.529  -0.521  -0.436
 25 A'   26 A'   27 A'   28 A'   29 A'    9 A"   30 A'   31 A'                 
 -0.396  -0.370  -0.347  -0.338  -0.295  -0.295
 10 A"   32 A'   11 A"   33 A'   12 A"   34 A'                                 
 -- Virtual --                   
 -0.116  -0.063  -0.058  -0.001   0.023   0.041   0.043   0.049
 35 A'   13 A"   36 A'   37 A'   38 A'   39 A'   14 A"   40 A'                 
  0.065   0.067   0.082   0.087   0.098   0.121   0.156   0.158
 41 A'   15 A"   42 A'   43 A'   16 A"   44 A'   45 A'   17 A"                 
  0.163   0.195   0.226   0.252   0.276   0.278   0.284   0.316
 46 A'   47 A'   48 A'   49 A'   50 A'   51 A'   18 A"   52 A'                 
  0.343   0.367   0.402   0.404   0.422   0.424   0.439   0.454
 53 A'   54 A'   55 A'   19 A"   56 A'   20 A"   57 A'   21 A"                 
  0.515   0.526   0.548   0.550   0.559   0.584   0.590   0.610
 58 A'   22 A"   59 A'   23 A"   24 A"   60 A'   61 A'   62 A'                 
  0.633   0.650   0.751   0.787   0.827   0.855   0.858   0.898
 63 A'   25 A"   64 A'   65 A'   66 A'   67 A'   26 A"   68 A'                 
  0.928   1.044   1.201   1.258   1.273   1.343   1.394   1.412
 69 A'   70 A'   27 A"   71 A'   28 A"   72 A'   29 A"   73 A'                 
  1.580   1.652   1.772   1.857   1.902   1.957   1.972   1.989
 74 A'   75 A'   76 A'   77 A'   30 A"   31 A"   78 A'   79 A'                 
  2.013   2.077   2.127   2.311   2.335   2.562   2.706   2.712
 80 A'   32 A"   81 A'   33 A"   82 A'   83 A'   84 A'   34 A"                 
  2.905   3.195   3.715   3.720   3.814   3.821   3.916   3.963
 85 A'   86 A'   35 A"   87 A'   36 A"   88 A'   37 A"   38 A"                 
  3.968   3.979   4.004   4.021   4.025   4.032   4.107   4.152
 89 A'   39 A"   90 A'   40 A"   91 A'   41 A"   92 A'   93 A'                 
  4.282   4.324   4.401   4.787   6.244   6.315   6.500   6.615
 94 A'   95 A'   96 A'   97 A'   42 A"   98 A'   99 A'  100 A'                 
  6.635   7.504   7.531   7.532   7.548   7.614   7.636  23.583
101 A'   43 A"   44 A"  102 A'  103 A'  104 A'  105 A'  106 A'                 
 35.431  47.838  47.892  66.697 289.696 289.721 289.722 289.737
107 A'  108 A'  109 A'  110 A'   45 A"   46 A"  111 A'  112 A'                 
289.832 289.8551020.6201020.684
113 A'  114 A'  115 A'  116 A'                                                 
 --------------------------------------------------------------

          Ground-State Mulliken Net Atomic Charges

     Atom                 Charge (a.u.)
  ----------------------------------------
      1 C                    -0.070019
      2 N                    -0.063198
      3 Br                    0.082037
      4 Br                    0.084691
      5 F                    -0.033512
  ----------------------------------------
  Sum of atomic charges =    -0.000000

 -----------------------------------------------------------------
                    Cartesian Multipole Moments
 -----------------------------------------------------------------
    Charge (ESU x 10^10)
                -0.0000
    Dipole Moment (Debye)
         X       1.2079      Y      -0.4891      Z      -0.0000
       Tot       1.3032
    Quadrupole Moments (Debye-Ang)
        XX     -45.4644     XY       1.4291     YY     -55.8413
        XZ      -0.0000     YZ       0.0000     ZZ     -52.7288
    Octopole Moments (Debye-Ang^2)
       XXX       4.1224    XXY       2.5896    XYY       1.9291
       YYY      -0.2940    XXZ      -0.0000    XYZ       0.0000
       YYZ      -0.0000    XZZ       0.8616    YZZ      -0.8005
       ZZZ       0.0000
    Hexadecapole Moments (Debye-Ang^3)
      XXXX   -1106.0204   XXXY      24.6128   XXYY    -238.1970
      XYYY       5.5646   YYYY    -164.1594   XXXZ      -0.0000
      XXYZ       0.0000   XYYZ      -0.0000   YYYZ       0.0000
      XXZZ    -224.2363   XYZZ       1.1563   YYZZ     -36.3592
      XZZZ      -0.0000   YZZZ       0.0000   ZZZZ     -59.5029
 -----------------------------------------------------------------
 Calculating analytic gradient of the SCF energy
 Gradient of SCF Energy
            1           2           3           4           5
    1   0.0569567  -0.0383069  -0.0179416   0.0257170  -0.0264252
    2  -0.0232096   0.0181872   0.0015852   0.0119958  -0.0085587
    3   0.0000000  -0.0000000  -0.0000000  -0.0000000   0.0000000
 Max gradient component =       5.696E-02
 RMS gradient           =       2.233E-02
 Gradient time:  CPU 7.62 s  wall 2.01 s
 Geometry Optimization Parameters
   NAtoms,    NIC,     NZ,  NCons,   NDum,   NFix, NCnnct, MaxDiis
        5      20       5       0       0       0       0       0


** GEOMETRY OPTIMIZATION IN DELOCALIZED INTERNAL COORDINATES **
   Searching for a Minimum

   Optimization Cycle:   1

                       Coordinates (Angstroms)
     ATOM                X               Y               Z
      1  C         0.4517415051   -0.2953124529    0.0000000000
      2  N        -0.4609264402    0.6304505954    0.0000000000
      3  Br       -2.3383514274    0.1417017669    0.0000000000
      4  Br        2.3291664923    0.1934363757    0.0000000000
      5  F         0.0930565313   -1.5967904933    0.0000000000
   Point Group: cs    Number of degrees of freedom:     7


   Energy is  -5340.979728121


 Attempting to Generate Delocalized Internal Coordinates

  7 Hessian modes will be used to form the next step
  Hessian Eigenvalues:
     0.175927    0.175927    0.250000    0.250000    0.250000    0.550214
     0.671931

 Minimum Search - Taking Simple RFO Step
 Searching for Lamda that Minimizes Along All modes
 Value Taken    Lamda =  -0.01884723
 Step Taken.  Stepsize is  0.259922

                             Maximum     Tolerance    Cnvgd?
         Gradient           0.061517      0.000300      NO
         Displacement       0.249310      0.001200      NO
         Energy change     *********      0.000001      NO


 New Cartesian Coordinates Obtained by Inverse Iteration

 Displacement from previous Coordinates is:  0.324780
 ----------------------------------------------------------------
             Standard Nuclear Orientation (Angstroms)
    I     Atom           X                Y                Z
 ----------------------------------------------------------------
    1      C       0.4019438481    -0.2772920668     0.0000000000
    2      N      -0.4354651375     0.6626986242     0.0000000000
    3      Br     -2.2511908089     0.1235849539     0.0000000000
    4      Br      2.2159810816     0.1523014267     0.0000000000
    5      F       0.1434176777    -1.5878071461     0.0000000000
 ----------------------------------------------------------------
 Molecular Point Group                 Cs    NOp =  2
 Largest Abelian Subgroup              Cs    NOp =  2
 Nuclear Repulsion Energy =   534.2245640498 hartrees
 There are       46 alpha and       46 beta electrons
 Applying Cartesian multipole field
    Component          Value
    ---------          -----
     (2,0,0)        1.00000E-11
     (0,2,0)        2.00000E-11
     (0,0,2)       -3.00000E-11
 Nucleus-field energy     =     0.0000000145 hartrees
 Requested basis set is 6-311++G(d,p)
 There are 56 shells and 162 basis functions
 A cutoff of  1.0D-11 yielded   1280 shell pairs
 There are     11574 function pairs (     12873 Cartesian)
 Smallest overlap matrix eigenvalue = 3.77E-04
 Guess MOs from SCF MO coefficient file

 -----------------------------------------------------------------------
  General SCF calculation program by
  Eric Jon Sundstrom, Paul Horn, Yuezhi Mao, Dmitri Zuev, Alec White,
  David Stuck, Shaama M.S., Shane Yost, Joonho Lee, David Small,
  Daniel Levine, Susi Lehtola, Hugh Burton, Evgeny Epifanovsky
 -----------------------------------------------------------------------
 Exchange:     0.2000 Hartree-Fock + 0.0800 Slater + 0.7200 B88
 Correlation:  0.1900 VWN1RPA + 0.8100 LYP
 Using SG-1 standard quadrature grid
 using 4 threads for integral computing
 -------------------------------------------------------
 OpenMP Integral computing Module                
 Release: version 2.0, May 2017, Q-Chem Inc. Pleasanton 
 -------------------------------------------------------
 -------------------------------------------------------
 OpenMP BLAS3 based DFT computing Module                
 Release: version 1.0, May 2013, Q-Chem Inc. Pittsburgh 
 -------------------------------------------------------
 A restricted SCF calculation will be
 performed using DIIS
 SCF converges when DIIS error is below 1.0e-08
 ---------------------------------------
  Cycle       Energy         DIIS error
 ---------------------------------------
    1   -5340.9828363606      1.23e-03  
    2   -5340.9875566043      7.26e-04  
    3   -5340.9873794680      7.59e-04  
    4   -5340.9890692903      1.66e-04  
    5   -5340.9891336029      5.96e-05  
    6   -5340.9891441514      1.18e-05  
    7   -5340.9891443868      2.79e-06  
    8   -5340.9891444037      1.66e-06  
    9   -5340.9891444096      3.32e-07  
   10   -5340.9891444099      9.19e-08  
   11   -5340.9891444099      3.52e-08  
   12   -5340.9891444099      7.31e-09  Convergence criterion met
 ---------------------------------------
 SCF time:   CPU 29.51s  wall 8.00s 
 SCF   energy in the final basis set =    -5340.9891444099
 Total energy in the final basis set =    -5340.9891444099

 --------------------------------------------------------------
             Orbital Energies (a.u.) and Symmetries
 --------------------------------------------------------------

 Alpha MOs, Restricted
 -- Occupied --                  
-482.88 -482.87  -62.53  -62.52  -56.35  -56.35  -56.35  -56.34
  1 A'    2 A'    3 A'    4 A'    5 A'    1 A"    6 A'    7 A'                 
-56.336 -56.335 -24.755 -14.393 -10.378  -8.742  -8.728  -6.575
  2 A"    8 A'    9 A'   10 A'   11 A'   12 A'   13 A'   14 A'                 
 -6.563  -6.560  -6.559  -6.545  -6.544  -2.685  -2.681  -2.681
 15 A'    3 A"   16 A'    4 A"   17 A'   18 A'    5 A"   19 A'                 
 -2.673  -2.669  -2.669  -2.668  -2.667  -2.653  -2.653  -1.299
 20 A'   21 A'    6 A"    7 A"   22 A'    8 A"   23 A'   24 A'                 
 -0.989  -0.856  -0.785  -0.654  -0.557  -0.539  -0.528  -0.437
 25 A'   26 A'   27 A'   28 A'   29 A'    9 A"   30 A'   31 A'                 
 -0.408  -0.381  -0.347  -0.334  -0.297  -0.294
 10 A"   32 A'   11 A"   33 A'   34 A'   12 A"                                 
 -- Virtual --                   
 -0.097  -0.052  -0.031  -0.003   0.025   0.043   0.044   0.049
 35 A'   13 A"   36 A'   37 A'   38 A'   14 A"   39 A'   40 A'                 
  0.067   0.069   0.085   0.089   0.098   0.121   0.154   0.154
 41 A'   15 A"   42 A'   43 A'   16 A"   44 A'   17 A"   45 A'                 
  0.170   0.199   0.225   0.256   0.273   0.281   0.286   0.325
 46 A'   47 A'   48 A'   49 A'   50 A'   51 A'   18 A"   52 A'                 
  0.340   0.373   0.403   0.410   0.416   0.422   0.453   0.463
 53 A'   54 A'   19 A"   55 A'   56 A'   20 A"   57 A'   21 A"                 
  0.511   0.529   0.544   0.555   0.561   0.597   0.612   0.630
 58 A'   22 A"   23 A"   59 A'   24 A"   60 A'   61 A'   62 A'                 
  0.631   0.649   0.768   0.800   0.845   0.852   0.878   0.909
 63 A'   25 A"   64 A'   65 A'   66 A'   26 A"   67 A'   68 A'                 
  0.958   1.015   1.207   1.255   1.297   1.339   1.392   1.420
 69 A'   70 A'   27 A"   71 A'   28 A"   72 A'   29 A"   73 A'                 
  1.607   1.672   1.791   1.864   1.898   1.964   1.991   2.011
 74 A'   75 A'   76 A'   77 A'   30 A"   31 A"   78 A'   79 A'                 
  2.026   2.095   2.135   2.334   2.389   2.606   2.731   2.768
 80 A'   32 A"   81 A'   33 A"   82 A'   83 A'   34 A"   84 A'                 
  2.925   3.204   3.713   3.721   3.813   3.840   3.928   3.976
 85 A'   86 A'   35 A"   87 A'   36 A"   88 A'   37 A"   38 A"                 
  3.982   3.984   4.007   4.017   4.032   4.044   4.119   4.191
 89 A'   39 A"   90 A'   91 A'   40 A"   41 A"   92 A'   93 A'                 
  4.299   4.344   4.427   4.778   6.242   6.312   6.528   6.644
 94 A'   95 A'   96 A'   97 A'   42 A"   98 A'   99 A'  100 A'                 
  6.673   7.511   7.531   7.548   7.553   7.624   7.630  23.677
101 A'   43 A"   44 A"  102 A'  103 A'  104 A'  105 A'  106 A'                 
 35.490  47.869  47.916  66.699 289.706 289.722 289.741 289.745
107 A'  108 A'  109 A'  110 A'   45 A"   46 A"  111 A'  112 A'                 
289.848 289.8501020.6561020.714
113 A'  114 A'  115 A'  116 A'                                                 

 Beta MOs, Restricted
 -- Occupied --                  
-482.88 -482.87  -62.53  -62.52  -56.35  -56.35  -56.35  -56.34
  1 A'    2 A'    3 A'    4 A'    5 A'    1 A"    6 A'    7 A'                 
-56.336 -56.335 -24.755 -14.393 -10.378  -8.742  -8.728  -6.575
  2 A"    8 A'    9 A'   10 A'   11 A'   12 A'   13 A'   14 A'                 
 -6.563  -6.560  -6.559  -6.545  -6.544  -2.685  -2.681  -2.681
 15 A'    3 A"   16 A'    4 A"   17 A'   18 A'    5 A"   19 A'                 
 -2.673  -2.669  -2.669  -2.668  -2.667  -2.653  -2.653  -1.299
 20 A'   21 A'    6 A"    7 A"   22 A'    8 A"   23 A'   24 A'                 
 -0.989  -0.856  -0.785  -0.654  -0.557  -0.539  -0.528  -0.437
 25 A'   26 A'   27 A'   28 A'   29 A'    9 A"   30 A'   31 A'                 
 -0.408  -0.381  -0.347  -0.334  -0.297  -0.294
 10 A"   32 A'   11 A"   33 A'   34 A'   12 A"                                 
 -- Virtual --                   
 -0.097  -0.052  -0.031  -0.003   0.025   0.043   0.044   0.049
 35 A'   13 A"   36 A'   37 A'   38 A'   14 A"   39 A'   40 A'                 
  0.067   0.069   0.085   0.089   0.098   0.121   0.154   0.154
 41 A'   15 A"   42 A'   43 A'   16 A"   44 A'   17 A"   45 A'                 
  0.170   0.199   0.225   0.256   0.273   0.281   0.286   0.325
 46 A'   47 A'   48 A'   49 A'   50 A'   51 A'   18 A"   52 A'                 
  0.340   0.373   0.403   0.410   0.416   0.422   0.453   0.463
 53 A'   54 A'   19 A"   55 A'   56 A'   20 A"   57 A'   21 A"                 
  0.511   0.529   0.544   0.555   0.561   0.597   0.612   0.630
 58 A'   22 A"   23 A"   59 A'   24 A"   60 A'   61 A'   62 A'                 
  0.631   0.649   0.768   0.800   0.845   0.852   0.878   0.909
 63 A'   25 A"   64 A'   65 A'   66 A'   26 A"   67 A'   68 A'                 
  0.958   1.015   1.207   1.255   1.297   1.339   1.392   1.420
 69 A'   70 A'   27 A"   71 A'   28 A"   72 A'   29 A"   73 A'                 
  1.607   1.672   1.791   1.864   1.898   1.964   1.991   2.011
 74 A'   75 A'   76 A'   77 A'   30 A"   31 A"   78 A'   79 A'                 
  2.026   2.095   2.135   2.334   2.389   2.606   2.731   2.768
 80 A'   32 A"   81 A'   33 A"   82 A'   83 A'   34 A"   84 A'                 
  2.925   3.204   3.713   3.721   3.813   3.840   3.928   3.976
 85 A'   86 A'   35 A"   87 A'   36 A"   88 A'   37 A"   38 A"                 
  3.982   3.984   4.007   4.017   4.032   4.044   4.119   4.191
 89 A'   39 A"   90 A'   91 A'   40 A"   41 A"   92 A'   93 A'                 
  4.299   4.344   4.427   4.778   6.242   6.312   6.528   6.644
 94 A'   95 A'   96 A'   97 A'   42 A"   98 A'   99 A'  100 A'                 
  6.673   7.511   7.531   7.548   7.553   7.624   7.630  23.677
101 A'   43 A"   44 A"  102 A'  103 A'  104 A'  105 A'  106 A'                 
 35.490  47.869  47.916  66.699 289.706 289.722 289.741 289.745
107 A'  108 A'  109 A'  110 A'   45 A"   46 A"  111 A'  112 A'                 
289.848 289.8501020.6561020.714
113 A'  114 A'  115 A'  116 A'                                                 
 --------------------------------------------------------------

          Ground-State Mulliken Net Atomic Charges

     Atom                 Charge (a.u.)
  ----------------------------------------
      1 C                    -0.091252
      2 N                    -0.047272
      3 Br                    0.068909
      4 Br                    0.083669
      5 F                    -0.014054
  ----------------------------------------
  Sum of atomic charges =    -0.000000

 -----------------------------------------------------------------
                    Cartesian Multipole Moments
 -----------------------------------------------------------------
    Charge (ESU x 10^10)
                -0.0000
    Dipole Moment (Debye)
         X       0.9048      Y      -0.5346      Z       0.0000
       Tot       1.0510
    Quadrupole Moments (Debye-Ang)
        XX     -46.7638     XY       1.3629     YY     -55.5637
        XZ       0.0000     YZ       0.0000     ZZ     -52.4268
    Octopole Moments (Debye-Ang^2)
       XXX       3.4669    XXY       1.7675    XYY       1.7335
       YYY       1.8676    XXZ       0.0000    XYZ      -0.0000
       YYZ      -0.0000    XZZ       1.2210    YZZ       0.0079
       ZZZ       0.0000
    Hexadecapole Moments (Debye-Ang^3)
      XXXX   -1030.0363   XXXY      27.0461   XXYY    -221.4062
      XYYY       8.8523   YYYY    -160.9458   XXXZ       0.0000
      XXYZ       0.0000   XYYZ       0.0000   YYYZ       0.0000
      XXZZ    -207.1640   XYZZ       2.4393   YYZZ     -35.7755
      XZZZ      -0.0000   YZZZ       0.0000   ZZZZ     -58.8485
 -----------------------------------------------------------------
 Calculating analytic gradient of the SCF energy
 Gradient of SCF Energy
            1           2           3           4           5
    1   0.0135185  -0.0017961   0.0034961  -0.0103725  -0.0048460
    2   0.0001029   0.0040795  -0.0005690   0.0015087  -0.0051220
    3   0.0000000  -0.0000000  -0.0000000  -0.0000000   0.0000000
 Max gradient component =       1.352E-02
 RMS gradient           =       4.998E-03
 Gradient time:  CPU 7.95 s  wall 2.09 s
 Geometry Optimization Parameters
   NAtoms,    NIC,     NZ,  NCons,   NDum,   NFix, NCnnct, MaxDiis
        5      20       5       0       0       0       0       0

 Cartesian Hessian Update
 Hessian Updated using BFGS Update


** GEOMETRY OPTIMIZATION IN DELOCALIZED INTERNAL COORDINATES **
   Searching for a Minimum

   Optimization Cycle:   2

                       Coordinates (Angstroms)
     ATOM                X               Y               Z
      1  C         0.4019438481   -0.2772920668    0.0000000000
      2  N        -0.4354651375    0.6626986242    0.0000000000
      3  Br       -2.2511908089    0.1235849539    0.0000000000
      4  Br        2.2159810816    0.1523014267    0.0000000000
      5  F         0.1434176777   -1.5878071461    0.0000000000
   Point Group: cs    Number of degrees of freedom:     7


   Energy is  -5340.989144410

 Hessian Updated using BFGS Update

  6 Hessian modes will be used to form the next step
  Hessian Eigenvalues:
     0.175353    0.201012    0.222164    0.289216    0.540172    0.660561

 Minimum Search - Taking Simple RFO Step
 Searching for Lamda that Minimizes Along All modes
 Value Taken    Lamda =  -0.00102679
 Step Taken.  Stepsize is  0.065229

                             Maximum     Tolerance    Cnvgd?
         Gradient           0.011341      0.000300      NO
         Displacement       0.042596      0.001200      NO
         Energy change     -0.009416      0.000001      NO


 New Cartesian Coordinates Obtained by Inverse Iteration

 Displacement from previous Coordinates is:  0.082409
 ----------------------------------------------------------------
             Standard Nuclear Orientation (Angstroms)
    I     Atom           X                Y                Z
 ----------------------------------------------------------------
    1      C       0.3941757634    -0.2728394073     0.0000000000
    2      N      -0.4477180637     0.6584604627     0.0000000000
    3      Br     -2.2735580190     0.1311204916     0.0000000000
    4      Br      2.2359479031     0.1393438955     0.0000000000
    5      F       0.1658390771    -1.5825996507     0.0000000000
 ----------------------------------------------------------------
 Molecular Point Group                 Cs    NOp =  2
 Largest Abelian Subgroup              Cs    NOp =  2
 Nuclear Repulsion Energy =   530.8316527641 hartrees
 There are       46 alpha and       46 beta electrons
 Applying Cartesian multipole field
    Component          Value
    ---------          -----
     (2,0,0)        1.00000E-11
     (0,2,0)        2.00000E-11
     (0,0,2)       -3.00000E-11
 Nucleus-field energy     =     0.0000000148 hartrees
 Requested basis set is 6-311++G(d,p)
 There are 56 shells and 162 basis functions
 A cutoff of  1.0D-11 yielded   1274 shell pairs
 There are     11545 function pairs (     12841 Cartesian)
 Smallest overlap matrix eigenvalue = 3.95E-04
 Guess MOs from SCF MO coefficient file

 -----------------------------------------------------------------------
  General SCF calculation program by
  Eric Jon Sundstrom, Paul Horn, Yuezhi Mao, Dmitri Zuev, Alec White,
  David Stuck, Shaama M.S., Shane Yost, Joonho Lee, David Small,
  Daniel Levine, Susi Lehtola, Hugh Burton, Evgeny Epifanovsky
 -----------------------------------------------------------------------
 Exchange:     0.2000 Hartree-Fock + 0.0800 Slater + 0.7200 B88
 Correlation:  0.1900 VWN1RPA + 0.8100 LYP
 Using SG-1 standard quadrature grid
 using 4 threads for integral computing
 -------------------------------------------------------
 OpenMP Integral computing Module                
 Release: version 2.0, May 2017, Q-Chem Inc. Pleasanton 
 -------------------------------------------------------
 -------------------------------------------------------
 OpenMP BLAS3 based DFT computing Module                
 Release: version 1.0, May 2013, Q-Chem Inc. Pittsburgh 
 -------------------------------------------------------
 A restricted SCF calculation will be
 performed using DIIS
 SCF converges when DIIS error is below 1.0e-08
 ---------------------------------------
  Cycle       Energy         DIIS error
 ---------------------------------------
    1   -5340.9891745355      3.26e-04  
    2   -5340.9896763400      1.09e-04  
    3   -5340.9896244026      1.74e-04  
    4   -5340.9897110959      2.77e-05  
    5   -5340.9897125108      1.73e-05  
    6   -5340.9897134064      2.32e-06  
    7   -5340.9897134223      1.01e-06  
    8   -5340.9897134243      2.28e-07  
    9   -5340.9897134243      8.27e-08  
   10   -5340.9897134243      2.31e-08  
   11   -5340.9897134244      5.14e-09  Convergence criterion met
 ---------------------------------------
 SCF time:   CPU 26.89s  wall 8.00s 
 SCF   energy in the final basis set =    -5340.9897134244
 Total energy in the final basis set =    -5340.9897134244

 --------------------------------------------------------------
             Orbital Energies (a.u.) and Symmetries
 --------------------------------------------------------------

 Alpha MOs, Restricted
 -- Occupied --                  
-482.88 -482.87  -62.53  -62.52  -56.35  -56.35  -56.35  -56.34
  1 A'    2 A'    3 A'    4 A'    5 A'    1 A"    6 A'    7 A'                 
-56.338 -56.337 -24.757 -14.394 -10.379  -8.740  -8.730  -6.572
  2 A"    8 A'    9 A'   10 A'   11 A'   12 A'   13 A'   14 A'                 
 -6.565  -6.558  -6.557  -6.546  -6.546  -2.683  -2.679  -2.679
 15 A'    3 A"   16 A'    4 A"   17 A'   18 A'    5 A"   19 A'                 
 -2.675  -2.670  -2.669  -2.667  -2.667  -2.655  -2.655  -1.303
 20 A'    6 A"   21 A'   22 A'    7 A"    8 A"   23 A'   24 A'                 
 -0.988  -0.851  -0.787  -0.657  -0.557  -0.541  -0.529  -0.435
 25 A'   26 A'   27 A'   28 A'   29 A'    9 A"   30 A'   31 A'                 
 -0.408  -0.380  -0.346  -0.332  -0.298  -0.295
 10 A"   32 A'   11 A"   33 A'   34 A'   12 A"                                 
 -- Virtual --                   
 -0.102  -0.051  -0.032  -0.003   0.025   0.043   0.044   0.050
 35 A'   13 A"   36 A'   37 A'   38 A'   14 A"   39 A'   40 A'                 
  0.066   0.068   0.084   0.089   0.098   0.121   0.154   0.154
 41 A'   15 A"   42 A'   43 A'   16 A"   44 A'   45 A'   17 A"                 
  0.171   0.200   0.225   0.257   0.271   0.282   0.286   0.326
 46 A'   47 A'   48 A'   49 A'   50 A'   51 A'   18 A"   52 A'                 
  0.340   0.372   0.405   0.409   0.416   0.421   0.453   0.461
 53 A'   54 A'   19 A"   55 A'   56 A'   20 A"   57 A'   21 A"                 
  0.511   0.532   0.542   0.556   0.560   0.594   0.610   0.626
 58 A'   22 A"   23 A"   59 A'   24 A"   60 A'   61 A'   62 A'                 
  0.633   0.650   0.768   0.798   0.840   0.853   0.874   0.910
 63 A'   25 A"   64 A'   65 A'   66 A'   26 A"   67 A'   68 A'                 
  0.951   1.020   1.207   1.256   1.292   1.337   1.389   1.421
 69 A'   70 A'   27 A"   71 A'   28 A"   72 A'   29 A"   73 A'                 
  1.593   1.677   1.793   1.861   1.899   1.964   1.991   2.006
 74 A'   75 A'   76 A'   77 A'   30 A"   31 A"   78 A'   79 A'                 
  2.027   2.093   2.137   2.336   2.385   2.612   2.732   2.774
 80 A'   32 A"   81 A'   33 A"   82 A'   83 A'   34 A"   84 A'                 
  2.917   3.204   3.711   3.720   3.813   3.845   3.934   3.975
 85 A'   86 A'   35 A"   87 A'   36 A"   88 A'   37 A"   38 A"                 
  3.984   3.985   4.005   4.017   4.029   4.044   4.114   4.189
 89 A'   39 A"   90 A'   91 A'   40 A"   41 A"   92 A'   93 A'                 
  4.303   4.340   4.433   4.778   6.240   6.312   6.526   6.638
 94 A'   95 A'   96 A'   97 A'   42 A"   98 A'   99 A'  100 A'                 
  6.668   7.513   7.529   7.548   7.552   7.624   7.630  23.685
101 A'   43 A"   44 A"  102 A'  103 A'  104 A'  105 A'  106 A'                 
 35.494  47.864  47.909  66.698 289.707 289.720 289.739 289.744
107 A'  108 A'  109 A'  110 A'   45 A"   46 A"  111 A'  112 A'                 
289.845 289.8521020.6491020.706
113 A'  114 A'  115 A'  116 A'                                                 

 Beta MOs, Restricted
 -- Occupied --                  
-482.88 -482.87  -62.53  -62.52  -56.35  -56.35  -56.35  -56.34
  1 A'    2 A'    3 A'    4 A'    5 A'    1 A"    6 A'    7 A'                 
-56.338 -56.337 -24.757 -14.394 -10.379  -8.740  -8.730  -6.572
  2 A"    8 A'    9 A'   10 A'   11 A'   12 A'   13 A'   14 A'                 
 -6.565  -6.558  -6.557  -6.546  -6.546  -2.683  -2.679  -2.679
 15 A'    3 A"   16 A'    4 A"   17 A'   18 A'    5 A"   19 A'                 
 -2.675  -2.670  -2.669  -2.667  -2.667  -2.655  -2.655  -1.303
 20 A'    6 A"   21 A'   22 A'    7 A"    8 A"   23 A'   24 A'                 
 -0.988  -0.851  -0.787  -0.657  -0.557  -0.541  -0.529  -0.435
 25 A'   26 A'   27 A'   28 A'   29 A'    9 A"   30 A'   31 A'                 
 -0.408  -0.380  -0.346  -0.332  -0.298  -0.295
 10 A"   32 A'   11 A"   33 A'   34 A'   12 A"                                 
 -- Virtual --                   
 -0.102  -0.051  -0.032  -0.003   0.025   0.043   0.044   0.050
 35 A'   13 A"   36 A'   37 A'   38 A'   14 A"   39 A'   40 A'                 
  0.066   0.068   0.084   0.089   0.098   0.121   0.154   0.154
 41 A'   15 A"   42 A'   43 A'   16 A"   44 A'   45 A'   17 A"                 
  0.171   0.200   0.225   0.257   0.271   0.282   0.286   0.326
 46 A'   47 A'   48 A'   49 A'   50 A'   51 A'   18 A"   52 A'                 
  0.340   0.372   0.405   0.409   0.416   0.421   0.453   0.461
 53 A'   54 A'   19 A"   55 A'   56 A'   20 A"   57 A'   21 A"                 
  0.511   0.532   0.542   0.556   0.560   0.594   0.610   0.626
 58 A'   22 A"   23 A"   59 A'   24 A"   60 A'   61 A'   62 A'                 
  0.633   0.650   0.768   0.798   0.840   0.853   0.874   0.910
 63 A'   25 A"   64 A'   65 A'   66 A'   26 A"   67 A'   68 A'                 
  0.951   1.020   1.207   1.256   1.292   1.337   1.389   1.421
 69 A'   70 A'   27 A"   71 A'   28 A"   72 A'   29 A"   73 A'                 
  1.593   1.677   1.793   1.861   1.899   1.964   1.991   2.006
 74 A'   75 A'   76 A'   77 A'   30 A"   31 A"   78 A'   79 A'                 
  2.027   2.093   2.137   2.336   2.385   2.612   2.732   2.774
 80 A'   32 A"   81 A'   33 A"   82 A'   83 A'   34 A"   84 A'                 
  2.917   3.204   3.711   3.720   3.813   3.845   3.934   3.975
 85 A'   86 A'   35 A"   87 A'   36 A"   88 A'   37 A"   38 A"                 
  3.984   3.985   4.005   4.017   4.029   4.044   4.114   4.189
 89 A'   39 A"   90 A'   91 A'   40 A"   41 A"   92 A'   93 A'                 
  4.303   4.340   4.433   4.778   6.240   6.312   6.526   6.638
 94 A'   95 A'   96 A'   97 A'   42 A"   98 A'   99 A'  100 A'                 
  6.668   7.513   7.529   7.548   7.552   7.624   7.630  23.685
101 A'   43 A"   44 A"  102 A'  103 A'  104 A'  105 A'  106 A'                 
 35.494  47.864  47.909  66.698 289.707 289.720 289.739 289.744
107 A'  108 A'  109 A'  110 A'   45 A"   46 A"  111 A'  112 A'                 
289.845 289.8521020.6491020.706
113 A'  114 A'  115 A'  116 A'                                                 
 --------------------------------------------------------------

          Ground-State Mulliken Net Atomic Charges

     Atom                 Charge (a.u.)
  ----------------------------------------
      1 C                    -0.091000
      2 N                    -0.044367
      3 Br                    0.073869
      4 Br                    0.071037
      5 F                    -0.009538
  ----------------------------------------
  Sum of atomic charges =    -0.000000

 -----------------------------------------------------------------
                    Cartesian Multipole Moments
 -----------------------------------------------------------------
    Charge (ESU x 10^10)
                -0.0000
    Dipole Moment (Debye)
         X       0.7540      Y      -0.5683      Z      -0.0000
       Tot       0.9442
    Quadrupole Moments (Debye-Ang)
        XX     -46.7356     XY       1.2577     YY     -55.5785
        XZ       0.0000     YZ      -0.0000     ZZ     -52.4698
    Octopole Moments (Debye-Ang^2)
       XXX       2.5864    XXY       1.6723    XYY       1.5635
       YYY       1.9299    XXZ       0.0000    XYZ       0.0000
       YYZ       0.0000    XZZ       1.1140    YZZ       0.0488
       ZZZ      -0.0000
    Hexadecapole Moments (Debye-Ang^3)
      XXXX   -1047.1791   XXXY      28.5215   XXYY    -225.3840
      XYYY      11.6560   YYYY    -159.8585   XXXZ       0.0000
      XXYZ       0.0000   XYYZ      -0.0000   YYYZ      -0.0000
      XXZZ    -210.9214   XYZZ       3.4062   YYZZ     -35.6411
      XZZZ       0.0000   YZZZ      -0.0000   ZZZZ     -58.9798
 -----------------------------------------------------------------
 Calculating analytic gradient of the SCF energy
 Gradient of SCF Energy
            1           2           3           4           5
    1   0.0029209  -0.0007938  -0.0002330  -0.0012349  -0.0006592
    2  -0.0003663   0.0014139  -0.0000369   0.0002618  -0.0012724
    3   0.0000000  -0.0000000  -0.0000000   0.0000000  -0.0000000
 Max gradient component =       2.921E-03
 RMS gradient           =       9.999E-04
 Gradient time:  CPU 7.91 s  wall 2.08 s
 Geometry Optimization Parameters
   NAtoms,    NIC,     NZ,  NCons,   NDum,   NFix, NCnnct, MaxDiis
        5      20       5       0       0       0       0       0

 Cartesian Hessian Update
 Hessian Updated using BFGS Update


** GEOMETRY OPTIMIZATION IN DELOCALIZED INTERNAL COORDINATES **
   Searching for a Minimum

   Optimization Cycle:   3

                       Coordinates (Angstroms)
     ATOM                X               Y               Z
      1  C         0.3941757634   -0.2728394073    0.0000000000
      2  N        -0.4477180637    0.6584604627    0.0000000000
      3  Br       -2.2735580190    0.1311204916    0.0000000000
      4  Br        2.2359479031    0.1393438955    0.0000000000
      5  F         0.1658390771   -1.5825996507    0.0000000000
   Point Group: cs    Number of degrees of freedom:     7


   Energy is  -5340.989713424

 Hessian Updated using BFGS Update

  7 Hessian modes will be used to form the next step
  Hessian Eigenvalues:
     0.168205    0.191692    0.217341    0.250495    0.288439    0.528888
     0.666262

 Minimum Search - Taking Simple RFO Step
 Searching for Lamda that Minimizes Along All modes
 Value Taken    Lamda =  -0.00002875
 Step Taken.  Stepsize is  0.011526

                             Maximum     Tolerance    Cnvgd?
         Gradient           0.001623      0.000300      NO
         Displacement       0.006920      0.001200      NO
         Energy change     -0.000569      0.000001      NO


 New Cartesian Coordinates Obtained by Inverse Iteration

 Displacement from previous Coordinates is:  0.013253
 ----------------------------------------------------------------
             Standard Nuclear Orientation (Angstroms)
    I     Atom           X                Y                Z
 ----------------------------------------------------------------
    1      C       0.3917421609    -0.2707239156     0.0000000000
    2      N      -0.4491931551     0.6588280922     0.0000000000
    3      Br     -2.2732356016     0.1288070132     0.0000000000
    4      Br      2.2386537547     0.1358743826     0.0000000000
    5      F       0.1667195021    -1.5792997806     0.0000000000
 ----------------------------------------------------------------
 Molecular Point Group                 Cs    NOp =  2
 Largest Abelian Subgroup              Cs    NOp =  2
 Nuclear Repulsion Energy =   530.8285889641 hartrees
 There are       46 alpha and       46 beta electrons
 Applying Cartesian multipole field
    Component          Value
    ---------          -----
     (2,0,0)        1.00000E-11
     (0,2,0)        2.00000E-11
     (0,0,2)       -3.00000E-11
 Nucleus-field energy     =     0.0000000148 hartrees
 Requested basis set is 6-311++G(d,p)
 There are 56 shells and 162 basis functions
 A cutoff of  1.0D-11 yielded   1274 shell pairs
 There are     11545 function pairs (     12841 Cartesian)
 Smallest overlap matrix eigenvalue = 3.97E-04
 Guess MOs from SCF MO coefficient file

 -----------------------------------------------------------------------
  General SCF calculation program by
  Eric Jon Sundstrom, Paul Horn, Yuezhi Mao, Dmitri Zuev, Alec White,
  David Stuck, Shaama M.S., Shane Yost, Joonho Lee, David Small,
  Daniel Levine, Susi Lehtola, Hugh Burton, Evgeny Epifanovsky
 -----------------------------------------------------------------------
 Exchange:     0.2000 Hartree-Fock + 0.0800 Slater + 0.7200 B88
 Correlation:  0.1900 VWN1RPA + 0.8100 LYP
 Using SG-1 standard quadrature grid
 using 4 threads for integral computing
 -------------------------------------------------------
 OpenMP Integral computing Module                
 Release: version 2.0, May 2017, Q-Chem Inc. Pleasanton 
 -------------------------------------------------------
 -------------------------------------------------------
 OpenMP BLAS3 based DFT computing Module                
 Release: version 1.0, May 2013, Q-Chem Inc. Pittsburgh 
 -------------------------------------------------------
 A restricted SCF calculation will be
 performed using DIIS
 SCF converges when DIIS error is below 1.0e-08
 ---------------------------------------
  Cycle       Energy         DIIS error
 ---------------------------------------
    1   -5340.9897094116      5.91e-05  
    2   -5340.9897239975      2.91e-05  
    3   -5340.9897213929      4.23e-05  
    4   -5340.9897262492      5.15e-06  
    5   -5340.9897263286      1.36e-06  
    6   -5340.9897263331      5.12e-07  
    7   -5340.9897263334      1.18e-07  
    8   -5340.9897263335      6.80e-08  
    9   -5340.9897263335      9.36e-09  Convergence criterion met
 ---------------------------------------
 SCF time:   CPU 22.02s  wall 6.00s 
 SCF   energy in the final basis set =    -5340.9897263335
 Total energy in the final basis set =    -5340.9897263335

 --------------------------------------------------------------
             Orbital Energies (a.u.) and Symmetries
 --------------------------------------------------------------

 Alpha MOs, Restricted
 -- Occupied --                  
-482.88 -482.87  -62.53  -62.52  -56.35  -56.35  -56.35  -56.34
  1 A'    2 A'    3 A'    4 A'    5 A'    1 A"    6 A'    7 A'                 
-56.338 -56.338 -24.757 -14.394 -10.379  -8.739  -8.730  -6.572
  2 A"    8 A'    9 A'   10 A'   11 A'   12 A'   13 A'   14 A'                 
 -6.565  -6.557  -6.557  -6.547  -6.546  -2.683  -2.679  -2.678
 15 A'    3 A"   16 A'    4 A"   17 A'   18 A'    5 A"   19 A'                 
 -2.675  -2.670  -2.669  -2.667  -2.667  -2.655  -2.655  -1.304
 20 A'    6 A"   21 A'   22 A'    7 A"    8 A"   23 A'   24 A'                 
 -0.989  -0.851  -0.787  -0.657  -0.557  -0.541  -0.529  -0.435
 25 A'   26 A'   27 A'   28 A'   29 A'    9 A"   30 A'   31 A'                 
 -0.408  -0.380  -0.345  -0.332  -0.298  -0.296
 10 A"   32 A'   11 A"   33 A'   34 A'   12 A"                                 
 -- Virtual --                   
 -0.103  -0.050  -0.032  -0.002   0.025   0.043   0.044   0.050
 35 A'   13 A"   36 A'   37 A'   38 A'   14 A"   39 A'   40 A'                 
  0.066   0.068   0.084   0.089   0.098   0.121   0.154   0.154
 41 A'   15 A"   42 A'   43 A'   16 A"   44 A'   45 A'   17 A"                 
  0.171   0.200   0.224   0.257   0.271   0.283   0.285   0.327
 46 A'   47 A'   48 A'   49 A'   50 A'   51 A'   18 A"   52 A'                 
  0.340   0.372   0.405   0.409   0.416   0.421   0.454   0.461
 53 A'   54 A'   19 A"   55 A'   56 A'   20 A"   57 A'   21 A"                 
  0.511   0.532   0.542   0.556   0.560   0.594   0.609   0.626
 58 A'   22 A"   23 A"   59 A'   24 A"   60 A'   61 A'   62 A'                 
  0.634   0.650   0.769   0.798   0.839   0.853   0.873   0.910
 63 A'   25 A"   64 A'   65 A'   66 A'   26 A"   67 A'   68 A'                 
  0.951   1.020   1.208   1.257   1.292   1.336   1.389   1.421
 69 A'   70 A'   27 A"   71 A'   28 A"   72 A'   29 A"   73 A'                 
  1.590   1.679   1.794   1.862   1.899   1.964   1.992   2.007
 74 A'   75 A'   76 A'   77 A'   30 A"   31 A"   78 A'   79 A'                 
  2.027   2.093   2.138   2.337   2.386   2.613   2.733   2.777
 80 A'   32 A"   81 A'   33 A"   82 A'   83 A'   34 A"   84 A'                 
  2.917   3.204   3.711   3.720   3.813   3.846   3.935   3.975
 85 A'   86 A'   35 A"   87 A'   36 A"   88 A'   37 A"   38 A"                 
  3.985   3.985   4.005   4.018   4.029   4.044   4.114   4.188
 89 A'   39 A"   90 A'   91 A'   40 A"   41 A"   92 A'   93 A'                 
  4.304   4.340   4.434   4.779   6.240   6.311   6.527   6.638
 94 A'   95 A'   96 A'   97 A'   42 A"   98 A'   99 A'  100 A'                 
  6.668   7.513   7.529   7.548   7.552   7.623   7.630  23.690
101 A'   43 A"   44 A"  102 A'  103 A'  104 A'  105 A'  106 A'                 
 35.497  47.863  47.909  66.697 289.708 289.720 289.739 289.745
107 A'  108 A'  109 A'  110 A'   45 A"   46 A"  111 A'  112 A'                 
289.845 289.8521020.6491020.705
113 A'  114 A'  115 A'  116 A'                                                 

 Beta MOs, Restricted
 -- Occupied --                  
-482.88 -482.87  -62.53  -62.52  -56.35  -56.35  -56.35  -56.34
  1 A'    2 A'    3 A'    4 A'    5 A'    1 A"    6 A'    7 A'                 
-56.338 -56.338 -24.757 -14.394 -10.379  -8.739  -8.730  -6.572
  2 A"    8 A'    9 A'   10 A'   11 A'   12 A'   13 A'   14 A'                 
 -6.565  -6.557  -6.557  -6.547  -6.546  -2.683  -2.679  -2.678
 15 A'    3 A"   16 A'    4 A"   17 A'   18 A'    5 A"   19 A'                 
 -2.675  -2.670  -2.669  -2.667  -2.667  -2.655  -2.655  -1.304
 20 A'    6 A"   21 A'   22 A'    7 A"    8 A"   23 A'   24 A'                 
 -0.989  -0.851  -0.787  -0.657  -0.557  -0.541  -0.529  -0.435
 25 A'   26 A'   27 A'   28 A'   29 A'    9 A"   30 A'   31 A'                 
 -0.408  -0.380  -0.345  -0.332  -0.298  -0.296
 10 A"   32 A'   11 A"   33 A'   34 A'   12 A"                                 
 -- Virtual --                   
 -0.103  -0.050  -0.032  -0.002   0.025   0.043   0.044   0.050
 35 A'   13 A"   36 A'   37 A'   38 A'   14 A"   39 A'   40 A'                 
  0.066   0.068   0.084   0.089   0.098   0.121   0.154   0.154
 41 A'   15 A"   42 A'   43 A'   16 A"   44 A'   45 A'   17 A"                 
  0.171   0.200   0.224   0.257   0.271   0.283   0.285   0.327
 46 A'   47 A'   48 A'   49 A'   50 A'   51 A'   18 A"   52 A'                 
  0.340   0.372   0.405   0.409   0.416   0.421   0.454   0.461
 53 A'   54 A'   19 A"   55 A'   56 A'   20 A"   57 A'   21 A"                 
  0.511   0.532   0.542   0.556   0.560   0.594   0.609   0.626
 58 A'   22 A"   23 A"   59 A'   24 A"   60 A'   61 A'   62 A'                 
  0.634   0.650   0.769   0.798   0.839   0.853   0.873   0.910
 63 A'   25 A"   64 A'   65 A'   66 A'   26 A"   67 A'   68 A'                 
  0.951   1.020   1.208   1.257   1.292   1.336   1.389   1.421
 69 A'   70 A'   27 A"   71 A'   28 A"   72 A'   29 A"   73 A'                 
  1.590   1.679   1.794   1.862   1.899   1.964   1.992   2.007
 74 A'   75 A'   76 A'   77 A'   30 A"   31 A"   78 A'   79 A'                 
  2.027   2.093   2.138   2.337   2.386   2.613   2.733   2.777
 80 A'   32 A"   81 A'   33 A"   82 A'   83 A'   34 A"   84 A'                 
  2.917   3.204   3.711   3.720   3.813   3.846   3.935   3.975
 85 A'   86 A'   35 A"   87 A'   36 A"   88 A'   37 A"   38 A"                 
  3.985   3.985   4.005   4.018   4.029   4.044   4.114   4.188
 89 A'   39 A"   90 A'   91 A'   40 A"   41 A"   92 A'   93 A'                 
  4.304   4.340   4.434   4.779   6.240   6.311   6.527   6.638
 94 A'   95 A'   96 A'   97 A'   42 A"   98 A'   99 A'  100 A'                 
  6.668   7.513   7.529   7.548   7.552   7.623   7.630  23.690
101 A'   43 A"   44 A"  102 A'  103 A'  104 A'  105 A'  106 A'                 
 35.497  47.863  47.909  66.697 289.708 289.720 289.739 289.745
107 A'  108 A'  109 A'  110 A'   45 A"   46 A"  111 A'  112 A'                 
289.845 289.8521020.6491020.705
113 A'  114 A'  115 A'  116 A'                                                 
 --------------------------------------------------------------

          Ground-State Mulliken Net Atomic Charges

     Atom                 Charge (a.u.)
  ----------------------------------------
      1 C                    -0.090640
      2 N                    -0.044149
      3 Br                    0.074641
      4 Br                    0.068119
      5 F                    -0.007971
  ----------------------------------------
  Sum of atomic charges =    -0.000000

 -----------------------------------------------------------------
                    Cartesian Multipole Moments
 -----------------------------------------------------------------
    Charge (ESU x 10^10)
                -0.0000
    Dipole Moment (Debye)
         X       0.7243      Y      -0.5782      Z       0.0000
       Tot       0.9268
    Quadrupole Moments (Debye-Ang)
        XX     -46.7593     XY       1.2455     YY     -55.5720
        XZ       0.0000     YZ       0.0000     ZZ     -52.4700
    Octopole Moments (Debye-Ang^2)
       XXX       2.3304    XXY       1.6468    XYY       1.4699
       YYY       2.1171    XXZ       0.0000    XYZ       0.0000
       YYZ       0.0000    XZZ       1.0406    YZZ       0.1224
       ZZZ       0.0000
    Hexadecapole Moments (Debye-Ang^3)
      XXXX   -1048.2724   XXXY      28.4962   XXYY    -225.5785
      XYYY      11.7197   YYYY    -159.3009   XXXZ       0.0000
      XXYZ       0.0000   XYYZ       0.0000   YYYZ      -0.0000
      XXZZ    -211.1540   XYZZ       3.4348   YYZZ     -35.5571
      XZZZ       0.0000   YZZZ      -0.0000   ZZZZ     -58.9884
 -----------------------------------------------------------------
 Calculating analytic gradient of the SCF energy
 Gradient of SCF Energy
            1           2           3           4           5
    1  -0.0003501   0.0001539   0.0002214   0.0000165  -0.0000417
    2   0.0003076  -0.0002547  -0.0000812   0.0000001   0.0000282
    3   0.0000000  -0.0000000   0.0000000  -0.0000000   0.0000000
 Max gradient component =       3.501E-04
 RMS gradient           =       1.558E-04
 Gradient time:  CPU 7.87 s  wall 2.07 s
 Geometry Optimization Parameters
   NAtoms,    NIC,     NZ,  NCons,   NDum,   NFix, NCnnct, MaxDiis
        5      20       5       0       0       0       0       0

 Cartesian Hessian Update
 Hessian Updated using BFGS Update


** GEOMETRY OPTIMIZATION IN DELOCALIZED INTERNAL COORDINATES **
   Searching for a Minimum

   Optimization Cycle:   4

                       Coordinates (Angstroms)
     ATOM                X               Y               Z
      1  C         0.3917421609   -0.2707239156    0.0000000000
      2  N        -0.4491931551    0.6588280922    0.0000000000
      3  Br       -2.2732356016    0.1288070132    0.0000000000
      4  Br        2.2386537547    0.1358743826    0.0000000000
      5  F         0.1667195021   -1.5792997806    0.0000000000
   Point Group: cs    Number of degrees of freedom:     7


   Energy is  -5340.989726334

 Hessian Updated using BFGS Update

  7 Hessian modes will be used to form the next step
  Hessian Eigenvalues:
     0.171607    0.185302    0.214595    0.267874    0.283163    0.531075
     0.714980

 Minimum Search - Taking Simple RFO Step
 Searching for Lamda that Minimizes Along All modes
 Value Taken    Lamda =  -0.00000114
 Step Taken.  Stepsize is  0.001831

                             Maximum     Tolerance    Cnvgd?
         Gradient           0.000526      0.000300      NO
         Displacement       0.001588      0.001200      NO
         Energy change     -0.000013      0.000001      NO


 New Cartesian Coordinates Obtained by Inverse Iteration

 Displacement from previous Coordinates is:  0.004800
 ----------------------------------------------------------------
             Standard Nuclear Orientation (Angstroms)
    I     Atom           X                Y                Z
 ----------------------------------------------------------------
    1      C       0.3919931999    -0.2713331286     0.0000000000
    2      N      -0.4493374389     0.6582563561     0.0000000000
    3      Br     -2.2744195114     0.1302309567     0.0000000000
    4      Br      2.2385530856     0.1363907964     0.0000000000
    5      F       0.1678973258    -1.5800591888     0.0000000000
 ----------------------------------------------------------------
 Molecular Point Group                 Cs    NOp =  2
 Largest Abelian Subgroup              Cs    NOp =  2
 Nuclear Repulsion Energy =   530.6947282218 hartrees
 There are       46 alpha and       46 beta electrons
 Applying Cartesian multipole field
    Component          Value
    ---------          -----
     (2,0,0)        1.00000E-11
     (0,2,0)        2.00000E-11
     (0,0,2)       -3.00000E-11
 Nucleus-field energy     =     0.0000000148 hartrees
 Requested basis set is 6-311++G(d,p)
 There are 56 shells and 162 basis functions
 A cutoff of  1.0D-11 yielded   1272 shell pairs
 There are     11539 function pairs (     12835 Cartesian)
 Smallest overlap matrix eigenvalue = 3.97E-04
 Guess MOs from SCF MO coefficient file

 -----------------------------------------------------------------------
  General SCF calculation program by
  Eric Jon Sundstrom, Paul Horn, Yuezhi Mao, Dmitri Zuev, Alec White,
  David Stuck, Shaama M.S., Shane Yost, Joonho Lee, David Small,
  Daniel Levine, Susi Lehtola, Hugh Burton, Evgeny Epifanovsky
 -----------------------------------------------------------------------
 Exchange:     0.2000 Hartree-Fock + 0.0800 Slater + 0.7200 B88
 Correlation:  0.1900 VWN1RPA + 0.8100 LYP
 Using SG-1 standard quadrature grid
 using 4 threads for integral computing
 -------------------------------------------------------
 OpenMP Integral computing Module                
 Release: version 2.0, May 2017, Q-Chem Inc. Pleasanton 
 -------------------------------------------------------
 -------------------------------------------------------
 OpenMP BLAS3 based DFT computing Module                
 Release: version 1.0, May 2013, Q-Chem Inc. Pittsburgh 
 -------------------------------------------------------
 A restricted SCF calculation will be
 performed using DIIS
 SCF converges when DIIS error is below 1.0e-08
 ---------------------------------------
  Cycle       Energy         DIIS error
 ---------------------------------------
    1   -5340.9897258843      1.31e-05  
    2   -5340.9897267298      5.38e-06  
    3   -5340.9897266291      8.06e-06  
    4   -5340.9897268101      1.42e-06  
    5   -5340.9897268152      5.15e-07  
    6   -5340.9897268161      1.44e-07  
    7   -5340.9897268161      3.45e-08  
    8   -5340.9897268162      1.38e-08  
    9   -5340.9897268161      4.04e-09  Convergence criterion met
 ---------------------------------------
 SCF time:   CPU 22.09s  wall 6.00s 
 SCF   energy in the final basis set =    -5340.9897268161
 Total energy in the final basis set =    -5340.9897268161

 --------------------------------------------------------------
             Orbital Energies (a.u.) and Symmetries
 --------------------------------------------------------------

 Alpha MOs, Restricted
 -- Occupied --                  
-482.88 -482.87  -62.53  -62.52  -56.35  -56.35  -56.35  -56.34
  1 A'    2 A'    3 A'    4 A'    5 A'    1 A"    6 A'    7 A'                 
-56.338 -56.338 -24.757 -14.394 -10.379  -8.739  -8.730  -6.572
  2 A"    8 A'    9 A'   10 A'   11 A'   12 A'   13 A'   14 A'                 
 -6.565  -6.557  -6.557  -6.547  -6.546  -2.683  -2.679  -2.678
 15 A'    3 A"   16 A'    4 A"   17 A'   18 A'    5 A"   19 A'                 
 -2.675  -2.670  -2.669  -2.667  -2.667  -2.655  -2.655  -1.304
 20 A'    6 A"   21 A'   22 A'    7 A"    8 A"   23 A'   24 A'                 
 -0.989  -0.851  -0.787  -0.657  -0.557  -0.541  -0.529  -0.435
 25 A'   26 A'   27 A'   28 A'   29 A'    9 A"   30 A'   31 A'                 
 -0.408  -0.380  -0.345  -0.332  -0.298  -0.296
 10 A"   32 A'   11 A"   33 A'   34 A'   12 A"                                 
 -- Virtual --                   
 -0.103  -0.050  -0.032  -0.002   0.024   0.043   0.044   0.050
 35 A'   13 A"   36 A'   37 A'   38 A'   14 A"   39 A'   40 A'                 
  0.066   0.068   0.084   0.089   0.098   0.121   0.154   0.154
 41 A'   15 A"   42 A'   43 A'   16 A"   44 A'   45 A'   17 A"                 
  0.171   0.200   0.224   0.257   0.271   0.283   0.285   0.327
 46 A'   47 A'   48 A'   49 A'   50 A'   51 A'   18 A"   52 A'                 
  0.340   0.372   0.405   0.409   0.416   0.421   0.454   0.461
 53 A'   54 A'   19 A"   55 A'   56 A'   20 A"   57 A'   21 A"                 
  0.511   0.532   0.542   0.556   0.560   0.594   0.609   0.626
 58 A'   22 A"   23 A"   59 A'   24 A"   60 A'   61 A'   62 A'                 
  0.634   0.650   0.769   0.798   0.839   0.853   0.873   0.910
 63 A'   25 A"   64 A'   65 A'   66 A'   26 A"   67 A'   68 A'                 
  0.951   1.020   1.207   1.256   1.292   1.336   1.389   1.421
 69 A'   70 A'   27 A"   71 A'   28 A"   72 A'   29 A"   73 A'                 
  1.590   1.679   1.794   1.861   1.899   1.964   1.992   2.007
 74 A'   75 A'   76 A'   77 A'   30 A"   31 A"   78 A'   79 A'                 
  2.027   2.093   2.138   2.337   2.386   2.614   2.733   2.776
 80 A'   32 A"   81 A'   33 A"   82 A'   83 A'   34 A"   84 A'                 
  2.917   3.205   3.711   3.720   3.813   3.846   3.935   3.975
 85 A'   86 A'   35 A"   87 A'   36 A"   88 A'   37 A"   38 A"                 
  3.985   3.985   4.005   4.018   4.028   4.044   4.114   4.188
 89 A'   39 A"   90 A'   91 A'   40 A"   41 A"   92 A'   93 A'                 
  4.304   4.340   4.434   4.779   6.240   6.311   6.527   6.638
 94 A'   95 A'   96 A'   97 A'   42 A"   98 A'   99 A'  100 A'                 
  6.668   7.513   7.529   7.548   7.552   7.623   7.630  23.689
101 A'   43 A"   44 A"  102 A'  103 A'  104 A'  105 A'  106 A'                 
 35.497  47.863  47.909  66.697 289.708 289.720 289.739 289.745
107 A'  108 A'  109 A'  110 A'   45 A"   46 A"  111 A'  112 A'                 
289.844 289.8521020.6491020.705
113 A'  114 A'  115 A'  116 A'                                                 

 Beta MOs, Restricted
 -- Occupied --                  
-482.88 -482.87  -62.53  -62.52  -56.35  -56.35  -56.35  -56.34
  1 A'    2 A'    3 A'    4 A'    5 A'    1 A"    6 A'    7 A'                 
-56.338 -56.338 -24.757 -14.394 -10.379  -8.739  -8.730  -6.572
  2 A"    8 A'    9 A'   10 A'   11 A'   12 A'   13 A'   14 A'                 
 -6.565  -6.557  -6.557  -6.547  -6.546  -2.683  -2.679  -2.678
 15 A'    3 A"   16 A'    4 A"   17 A'   18 A'    5 A"   19 A'                 
 -2.675  -2.670  -2.669  -2.667  -2.667  -2.655  -2.655  -1.304
 20 A'    6 A"   21 A'   22 A'    7 A"    8 A"   23 A'   24 A'                 
 -0.989  -0.851  -0.787  -0.657  -0.557  -0.541  -0.529  -0.435
 25 A'   26 A'   27 A'   28 A'   29 A'    9 A"   30 A'   31 A'                 
 -0.408  -0.380  -0.345  -0.332  -0.298  -0.296
 10 A"   32 A'   11 A"   33 A'   34 A'   12 A"                                 
 -- Virtual --                   
 -0.103  -0.050  -0.032  -0.002   0.024   0.043   0.044   0.050
 35 A'   13 A"   36 A'   37 A'   38 A'   14 A"   39 A'   40 A'                 
  0.066   0.068   0.084   0.089   0.098   0.121   0.154   0.154
 41 A'   15 A"   42 A'   43 A'   16 A"   44 A'   45 A'   17 A"                 
  0.171   0.200   0.224   0.257   0.271   0.283   0.285   0.327
 46 A'   47 A'   48 A'   49 A'   50 A'   51 A'   18 A"   52 A'                 
  0.340   0.372   0.405   0.409   0.416   0.421   0.454   0.461
 53 A'   54 A'   19 A"   55 A'   56 A'   20 A"   57 A'   21 A"                 
  0.511   0.532   0.542   0.556   0.560   0.594   0.609   0.626
 58 A'   22 A"   23 A"   59 A'   24 A"   60 A'   61 A'   62 A'                 
  0.634   0.650   0.769   0.798   0.839   0.853   0.873   0.910
 63 A'   25 A"   64 A'   65 A'   66 A'   26 A"   67 A'   68 A'                 
  0.951   1.020   1.207   1.256   1.292   1.336   1.389   1.421
 69 A'   70 A'   27 A"   71 A'   28 A"   72 A'   29 A"   73 A'                 
  1.590   1.679   1.794   1.861   1.899   1.964   1.992   2.007
 74 A'   75 A'   76 A'   77 A'   30 A"   31 A"   78 A'   79 A'                 
  2.027   2.093   2.138   2.337   2.386   2.614   2.733   2.776
 80 A'   32 A"   81 A'   33 A"   82 A'   83 A'   34 A"   84 A'                 
  2.917   3.205   3.711   3.720   3.813   3.846   3.935   3.975
 85 A'   86 A'   35 A"   87 A'   36 A"   88 A'   37 A"   38 A"                 
  3.985   3.985   4.005   4.018   4.028   4.044   4.114   4.188
 89 A'   39 A"   90 A'   91 A'   40 A"   41 A"   92 A'   93 A'                 
  4.304   4.340   4.434   4.779   6.240   6.311   6.527   6.638
 94 A'   95 A'   96 A'   97 A'   42 A"   98 A'   99 A'  100 A'                 
  6.668   7.513   7.529   7.548   7.552   7.623   7.630  23.689
101 A'   43 A"   44 A"  102 A'  103 A'  104 A'  105 A'  106 A'                 
 35.497  47.863  47.909  66.697 289.708 289.720 289.739 289.745
107 A'  108 A'  109 A'  110 A'   45 A"   46 A"  111 A'  112 A'                 
289.844 289.8521020.6491020.705
113 A'  114 A'  115 A'  116 A'                                                 
 --------------------------------------------------------------

          Ground-State Mulliken Net Atomic Charges

     Atom                 Charge (a.u.)
  ----------------------------------------
      1 C                    -0.090804
      2 N                    -0.044096
      3 Br                    0.074651
      4 Br                    0.068325
      5 F                    -0.008076
  ----------------------------------------
  Sum of atomic charges =    -0.000000

 -----------------------------------------------------------------
                    Cartesian Multipole Moments
 -----------------------------------------------------------------
    Charge (ESU x 10^10)
                -0.0000
    Dipole Moment (Debye)
         X       0.7239      Y      -0.5775      Z       0.0000
       Tot       0.9261
    Quadrupole Moments (Debye-Ang)
        XX     -46.7556     XY       1.2427     YY     -55.5721
        XZ      -0.0000     YZ      -0.0000     ZZ     -52.4713
    Octopole Moments (Debye-Ang^2)
       XXX       2.3538    XXY       1.6500    XYY       1.4935
       YYY       2.0442    XXZ      -0.0000    XYZ      -0.0000
       YYZ       0.0000    XZZ       1.0599    YZZ       0.0956
       ZZZ       0.0000
    Hexadecapole Moments (Debye-Ang^3)
      XXXX   -1048.7205   XXXY      28.5962   XXYY    -225.6982
      XYYY      11.8772   YYYY    -159.4146   XXXZ      -0.0000
      XXYZ      -0.0000   XYYZ       0.0000   YYYZ      -0.0000
      XXZZ    -211.2496   XYZZ       3.4870   YYZZ     -35.5757
      XZZZ      -0.0000   YZZZ      -0.0000   ZZZZ     -58.9913
 -----------------------------------------------------------------
 Calculating analytic gradient of the SCF energy
 Gradient of SCF Energy
            1           2           3           4           5
    1   0.0000217   0.0000068  -0.0000506  -0.0000304   0.0000525
    2   0.0000380  -0.0000061  -0.0000151  -0.0000082  -0.0000087
    3   0.0000000   0.0000000   0.0000000  -0.0000000  -0.0000000
 Max gradient component =       5.251E-05
 RMS gradient           =       2.396E-05
 Gradient time:  CPU 7.89 s  wall 2.07 s
 Geometry Optimization Parameters
   NAtoms,    NIC,     NZ,  NCons,   NDum,   NFix, NCnnct, MaxDiis
        5      20       5       0       0       0       0       0

 Cartesian Hessian Update
 Hessian Updated using BFGS Update


** GEOMETRY OPTIMIZATION IN DELOCALIZED INTERNAL COORDINATES **
   Searching for a Minimum

   Optimization Cycle:   5

                       Coordinates (Angstroms)
     ATOM                X               Y               Z
      1  C         0.3919931999   -0.2713331286    0.0000000000
      2  N        -0.4493374389    0.6582563561    0.0000000000
      3  Br       -2.2744195114    0.1302309567    0.0000000000
      4  Br        2.2385530856    0.1363907964    0.0000000000
      5  F         0.1678973258   -1.5800591888    0.0000000000
   Point Group: cs    Number of degrees of freedom:     7


   Energy is  -5340.989726816

 Hessian Updated using BFGS Update

  7 Hessian modes will be used to form the next step
  Hessian Eigenvalues:
     0.171234    0.189869    0.216875    0.272475    0.307535    0.532653
     0.718333

 Minimum Search - Taking Simple RFO Step
 Searching for Lamda that Minimizes Along All modes
 Value Taken    Lamda =   0.00000000
 Step Taken.  Stepsize is  0.000428

                             Maximum     Tolerance    Cnvgd?
         Gradient           0.000081      0.000300     YES
         Displacement       0.000283      0.001200     YES
         Energy change     -0.000000      0.000001     YES


                       Distance Matrix (Angstroms)
             C (  1)   N (  2)   Br(  3)   Br(  4)
   N (  2)  1.253784
   Br(  3)  2.696481  1.899930
   Br(  4)  1.891037  2.738083  4.512977
   F (  5)  1.327774  2.321860  2.981611  2.689575

 Final energy is   -5340.9897268161385     


 ******************************
 **  OPTIMIZATION CONVERGED  **
 ******************************

                       Coordinates (Angstroms)
     ATOM                X               Y               Z
      1  C         0.3919931999   -0.2713331286    0.0000000000
      2  N        -0.4493374389    0.6582563561    0.0000000000
      3  Br       -2.2744195114    0.1302309567    0.0000000000
      4  Br        2.2385530856    0.1363907964    0.0000000000
      5  F         0.1678973258   -1.5800591888    0.0000000000

Z-matrix Print:
$molecule
0 1
Br
C  1 1.891037
N  2 1.253784 1 119.695627
F  2 1.327774 1 112.167876 3 -180.000000 0
Br 3 1.899930 2 116.010861 1 -180.000000 0
$end


 --------------------------------------------------------------
             Orbital Energies (a.u.) and Symmetries
 --------------------------------------------------------------

 Alpha MOs, Restricted
 -- Occupied --                  
-482.88 -482.87  -62.53  -62.52  -56.35  -56.35  -56.35  -56.34
  1 A'    2 A'    3 A'    4 A'    5 A'    1 A"    6 A'    7 A'                 
-56.338 -56.338 -24.757 -14.394 -10.379  -8.739  -8.730  -6.572
  2 A"    8 A'    9 A'   10 A'   11 A'   12 A'   13 A'   14 A'                 
 -6.565  -6.557  -6.557  -6.547  -6.546  -2.683  -2.679  -2.678
 15 A'    3 A"   16 A'    4 A"   17 A'   18 A'    5 A"   19 A'                 
 -2.675  -2.670  -2.669  -2.667  -2.667  -2.655  -2.655  -1.304
 20 A'    6 A"   21 A'   22 A'    7 A"    8 A"   23 A'   24 A'                 
 -0.989  -0.851  -0.787  -0.657  -0.557  -0.541  -0.529  -0.435
 25 A'   26 A'   27 A'   28 A'   29 A'    9 A"   30 A'   31 A'                 
 -0.408  -0.380  -0.345  -0.332  -0.298  -0.296
 10 A"   32 A'   11 A"   33 A'   34 A'   12 A"                                 
 -- Virtual --                   
 -0.103  -0.050  -0.032  -0.002   0.024   0.043   0.044   0.050
 35 A'   13 A"   36 A'   37 A'   38 A'   14 A"   39 A'   40 A'                 
  0.066   0.068   0.084   0.089   0.098   0.121   0.154   0.154
 41 A'   15 A"   42 A'   43 A'   16 A"   44 A'   45 A'   17 A"                 
  0.171   0.200   0.224   0.257   0.271   0.283   0.285   0.327
 46 A'   47 A'   48 A'   49 A'   50 A'   51 A'   18 A"   52 A'                 
  0.340   0.372   0.405   0.409   0.416   0.421   0.454   0.461
 53 A'   54 A'   19 A"   55 A'   56 A'   20 A"   57 A'   21 A"                 
  0.511   0.532   0.542   0.556   0.560   0.594   0.609   0.626
 58 A'   22 A"   23 A"   59 A'   24 A"   60 A'   61 A'   62 A'                 
  0.634   0.650   0.769   0.798   0.839   0.853   0.873   0.910
 63 A'   25 A"   64 A'   65 A'   66 A'   26 A"   67 A'   68 A'                 
  0.951   1.020   1.207   1.256   1.292   1.336   1.389   1.421
 69 A'   70 A'   27 A"   71 A'   28 A"   72 A'   29 A"   73 A'                 
  1.590   1.679   1.794   1.861   1.899   1.964   1.992   2.007
 74 A'   75 A'   76 A'   77 A'   30 A"   31 A"   78 A'   79 A'                 
  2.027   2.093   2.138   2.337   2.386   2.614   2.733   2.776
 80 A'   32 A"   81 A'   33 A"   82 A'   83 A'   34 A"   84 A'                 
  2.917   3.205   3.711   3.720   3.813   3.846   3.935   3.975
 85 A'   86 A'   35 A"   87 A'   36 A"   88 A'   37 A"   38 A"                 
  3.985   3.985   4.005   4.018   4.028   4.044   4.114   4.188
 89 A'   39 A"   90 A'   91 A'   40 A"   41 A"   92 A'   93 A'                 
  4.304   4.340   4.434   4.779   6.240   6.311   6.527   6.638
 94 A'   95 A'   96 A'   97 A'   42 A"   98 A'   99 A'  100 A'                 
  6.668   7.513   7.529   7.548   7.552   7.623   7.630  23.689
101 A'   43 A"   44 A"  102 A'  103 A'  104 A'  105 A'  106 A'                 
 35.497  47.863  47.909  66.697 289.708 289.720 289.739 289.745
107 A'  108 A'  109 A'  110 A'   45 A"   46 A"  111 A'  112 A'                 
289.844 289.8521020.6491020.705
113 A'  114 A'  115 A'  116 A'                                                 

 Beta MOs, Restricted
 -- Occupied --                  
-482.88 -482.87  -62.53  -62.52  -56.35  -56.35  -56.35  -56.34
  1 A'    2 A'    3 A'    4 A'    5 A'    1 A"    6 A'    7 A'                 
-56.338 -56.338 -24.757 -14.394 -10.379  -8.739  -8.730  -6.572
  2 A"    8 A'    9 A'   10 A'   11 A'   12 A'   13 A'   14 A'                 
 -6.565  -6.557  -6.557  -6.547  -6.546  -2.683  -2.679  -2.678
 15 A'    3 A"   16 A'    4 A"   17 A'   18 A'    5 A"   19 A'                 
 -2.675  -2.670  -2.669  -2.667  -2.667  -2.655  -2.655  -1.304
 20 A'    6 A"   21 A'   22 A'    7 A"    8 A"   23 A'   24 A'                 
 -0.989  -0.851  -0.787  -0.657  -0.557  -0.541  -0.529  -0.435
 25 A'   26 A'   27 A'   28 A'   29 A'    9 A"   30 A'   31 A'                 
 -0.408  -0.380  -0.345  -0.332  -0.298  -0.296
 10 A"   32 A'   11 A"   33 A'   34 A'   12 A"                                 
 -- Virtual --                   
 -0.103  -0.050  -0.032  -0.002   0.024   0.043   0.044   0.050
 35 A'   13 A"   36 A'   37 A'   38 A'   14 A"   39 A'   40 A'                 
  0.066   0.068   0.084   0.089   0.098   0.121   0.154   0.154
 41 A'   15 A"   42 A'   43 A'   16 A"   44 A'   45 A'   17 A"                 
  0.171   0.200   0.224   0.257   0.271   0.283   0.285   0.327
 46 A'   47 A'   48 A'   49 A'   50 A'   51 A'   18 A"   52 A'                 
  0.340   0.372   0.405   0.409   0.416   0.421   0.454   0.461
 53 A'   54 A'   19 A"   55 A'   56 A'   20 A"   57 A'   21 A"                 
  0.511   0.532   0.542   0.556   0.560   0.594   0.609   0.626
 58 A'   22 A"   23 A"   59 A'   24 A"   60 A'   61 A'   62 A'                 
  0.634   0.650   0.769   0.798   0.839   0.853   0.873   0.910
 63 A'   25 A"   64 A'   65 A'   66 A'   26 A"   67 A'   68 A'                 
  0.951   1.020   1.207   1.256   1.292   1.336   1.389   1.421
 69 A'   70 A'   27 A"   71 A'   28 A"   72 A'   29 A"   73 A'                 
  1.590   1.679   1.794   1.861   1.899   1.964   1.992   2.007
 74 A'   75 A'   76 A'   77 A'   30 A"   31 A"   78 A'   79 A'                 
  2.027   2.093   2.138   2.337   2.386   2.614   2.733   2.776
 80 A'   32 A"   81 A'   33 A"   82 A'   83 A'   34 A"   84 A'                 
  2.917   3.205   3.711   3.720   3.813   3.846   3.935   3.975
 85 A'   86 A'   35 A"   87 A'   36 A"   88 A'   37 A"   38 A"                 
  3.985   3.985   4.005   4.018   4.028   4.044   4.114   4.188
 89 A'   39 A"   90 A'   91 A'   40 A"   41 A"   92 A'   93 A'                 
  4.304   4.340   4.434   4.779   6.240   6.311   6.527   6.638
 94 A'   95 A'   96 A'   97 A'   42 A"   98 A'   99 A'  100 A'                 
  6.668   7.513   7.529   7.548   7.552   7.623   7.630  23.689
101 A'   43 A"   44 A"  102 A'  103 A'  104 A'  105 A'  106 A'                 
 35.497  47.863  47.909  66.697 289.708 289.720 289.739 289.745
107 A'  108 A'  109 A'  110 A'   45 A"   46 A"  111 A'  112 A'                 
289.844 289.8521020.6491020.705
113 A'  114 A'  115 A'  116 A'                                                 
 --------------------------------------------------------------

          Ground-State Mulliken Net Atomic Charges

     Atom                 Charge (a.u.)
  ----------------------------------------
      1 C                    -0.090804
      2 N                    -0.044096
      3 Br                    0.074651
      4 Br                    0.068325
      5 F                    -0.008076
  ----------------------------------------
  Sum of atomic charges =    -0.000000

 -----------------------------------------------------------------
                    Cartesian Multipole Moments
 -----------------------------------------------------------------
    Charge (ESU x 10^10)
                -0.0000
    Dipole Moment (Debye)
         X       0.7239      Y      -0.5775      Z       0.0000
       Tot       0.9261
    Quadrupole Moments (Debye-Ang)
        XX     -46.7556     XY       1.2427     YY     -55.5721
        XZ      -0.0000     YZ      -0.0000     ZZ     -52.4713
    Octopole Moments (Debye-Ang^2)
       XXX       2.3538    XXY       1.6500    XYY       1.4935
       YYY       2.0442    XXZ      -0.0000    XYZ      -0.0000
       YYZ       0.0000    XZZ       1.0599    YZZ       0.0956
       ZZZ       0.0000
    Hexadecapole Moments (Debye-Ang^3)
      XXXX   -1048.7205   XXXY      28.5962   XXYY    -225.6982
      XYYY      11.8772   YYYY    -159.4146   XXXZ      -0.0000
      XXYZ      -0.0000   XYYZ       0.0000   YYYZ      -0.0000
      XXZZ    -211.2496   XYZZ       3.4870   YYZZ     -35.5757
      XZZZ      -0.0000   YZZZ      -0.0000   ZZZZ     -58.9913
 -----------------------------------------------------------------
Archival summary:
1\1\TWL01\OPT\ProcedureUnspecified\BasisUnspecified\r2111\taweetha\SunNov2520:38:442018SunNov2520:38:442018\0\\#,OPT,ProcedureUnspecified,BasisUnspecified,\\0,1\Br\C,1,1.89104\N,2,1.25378,1,119.696\F,2,1.32777,1,112.168,3,-180,0\Br,3,1.89993,2,116.011,1,-180,0\\\@

 Total job time:  46.56s(wall), 174.03s(cpu) 
 Sun Nov 25 20:38:44 2018

        *************************************************************
        *                                                           *
        *  Thank you very much for using Q-Chem.  Have a nice day.  *
        *                                                           *
        *************************************************************


 
User input: 2 of 2 
 
Q-Chem Developer Version!
                  Welcome to Q-Chem
     A Quantum Leap Into The Future Of Chemistry


 Q-Chem 5.1, Q-Chem, Inc., Pleasanton, CA (2018)

 Yihan Shao,  Zhengting Gan,  E. Epifanovsky,  A. T. B. Gilbert,  M. Wormit,  
 J. Kussmann,  A. W. Lange,  A. Behn,  Jia Deng,  Xintian Feng,  D. Ghosh,  
 M. Goldey,  P. R. Horn,  L. D. Jacobson,  I. Kaliman,  T. Kus,  A. Landau,  
 Jie Liu,  E. I. Proynov,  R. M. Richard,  R. P. Steele,  E. J. Sundstrom,  
 H. L. Woodcock III,  P. M. Zimmerman,  D. Zuev,  B. Albrecht,  E. Alguire,  
 S. A. Baeppler,  D. Barton,  Z. Benda,  Y. A. Bernard,  E. J. Berquist,  
 K. B. Bravaya,  H. Burton,  D. Casanova,  Chun-Min Chang,  Yunqing Chen,  
 A. Chien,  K. D. Closser,  M. P. Coons,  S. Coriani,  S. Dasgupta,  
 A. L. Dempwolff,  M. Diedenhofen,  Hainam Do,  R. G. Edgar,  Po-Tung Fang,  
 S. Faraji,  S. Fatehi,  Qingguo Feng,  K. D. Fenk,  J. Fosso-Tande,  
 Qinghui Ge,  A. Ghysels,  G. Gidofalvi,  J. Gomes,  J. Gonthier,  A. Gunina,  
 D. Hait,  M. W. D. Hanson-Heine,  P. H. P. Harbach,  A. W. Hauser,  
 J. E. Herr,  E. G. Hohenstein,  Z. C. Holden,  Kerwin Hui,  B. C. Huynh,  
 T.-C. Jagau,  Hyunjun Ji,  B. Kaduk,  K. Khistyaev,  Jaehoon Kim,  
 P. Klunzinger,  K. Koh,  D. Kosenkov,  L. Koulias,  T. Kowalczyk,  
 C. M. Krauter,  A. Kunitsa,  Ka Un Lao,  A. Laurent,  K. V. Lawler,  
 Joonho Lee,  D. Lefrancois,  S. Lehtola,  D. S. Levine,  Yi-Pei Li,  
 You-Sheng Lin,  Fenglai Liu,  E. Livshits,  A. Luenser,  P. Manohar,  
 E. Mansoor,  S. F. Manzer,  Shan-Ping Mao,  Yuezhi Mao,  N. Mardirossian,  
 A. V. Marenich,  T. Markovich,  L. A. Martinez-Martinez,  S. A. Maurer,  
 N. J. Mayhall,  S. C. McKenzie,  J.-M. Mewes,  A. F. Morrison,  
 J. W. Mullinax,  K. Nanda,  T. S. Nguyen-Beck,  R. Olivares-Amaya,  
 J. A. Parkhill,  T. M. Perrine,  F. Plasser,  P. Pokhilko,  S. Prager,  
 A. Prociuk,  E. Ramos,  D. R. Rehn,  F. Rob,  M. Schneider,  N. Sergueev,  
 S. M. Sharada,  S. Sharma,  D. W. Small,  T. Stauch,  T. Stein,  
 Yu-Chuan Su,  A. J. W. Thom,  A. Tkatchenko,  T. Tsuchimochi,  N. M. Tubman,  
 L. Vogt,  M. L. Vidal,  O. Vydrov,  M. A. Watson,  J. Wenzel,  
 M. de Wergifosse,  T. A. Wesolowski,  A. White,  J. Witte,  A. Yamada,  
 Jun Yang,  K. Yao,  S. Yeganeh,  S. R. Yost,  Zhi-Qiang You,  A. Zech,  
 Igor Ying Zhang,  Xing Zhang,  Yan Zhao,  Ying Zhu,  B. R. Brooks,  
 G. K. L. Chan,  C. J. Cramer,  M. S. Gordon,  W. J. Hehre,  A. Klamt,  
 M. W. Schmidt,  C. D. Sherrill,  D. G. Truhlar,  A. Aspuru-Guzik,  R. Baer,  
 A. T. Bell,  N. A. Besley,  Jeng-Da Chai,  A. E. DePrince, III,  
 R. A. DiStasio Jr.,  A. Dreuw,  B. D. Dunietz,  T. R. Furlani,  
 Chao-Ping Hsu,  Yousung Jung,  Jing Kong,  D. S. Lambrecht,  WanZhen Liang,  
 C. Ochsenfeld,  V. A. Rassolov,  L. V. Slipchenko,  J. E. Subotnik,  
 T. Van Voorhis,  J. M. Herbert,  A. I. Krylov,  P. M. W. Gill,  M. Head-Gordon

 Contributors to earlier versions of Q-Chem not listed above: 
 R. D. Adamson,  B. Austin,  J. Baker,  G. J. O. Beran,  K. Brandhorst,  
 S. T. Brown,  E. F. C. Byrd,  A. K. Chakraborty,  C.-L. Cheng,  
 Siu Hung Chien,  D. M. Chipman,  D. L. Crittenden,  H. Dachsel,  
 R. J. Doerksen,  A. D. Dutoi,  L. Fusti-Molnar,  W. A. Goddard III,  
 A. Golubeva-Zadorozhnaya,  S. R. Gwaltney,  G. Hawkins,  A. Heyden,  
 S. Hirata,  G. Kedziora,  F. J. Keil,  C. Kelley,  Jihan Kim,  R. A. King,  
 R. Z. Khaliullin,  P. P. Korambath,  W. Kurlancheek,  A. M. Lee,  M. S. Lee,  
 S. V. Levchenko,  Ching Yeh Lin,  D. Liotard,  R. C. Lochan,  I. Lotan,  
 P. E. Maslen,  N. Nair,  D. P. O'Neill,  D. Neuhauser,  E. Neuscamman,  
 C. M. Oana,  R. Olson,  B. Peters,  R. Peverati,  P. A. Pieniazek,  
 Y. M. Rhee,  J. Ritchie,  M. A. Rohrdanz,  E. Rosta,  N. J. Russ,  
 H. F. Schaefer III,  N. E. Schultz,  N. Shenvi,  A. C. Simmonett,  A. Sodt,  
 D. Stuck,  K. S. Thanthiriwatte,  V. Vanovschi,  Tao Wang,  A. Warshel,  
 C. F. Williams,  Q. Wu,  X. Xu,  W. Zhang

 Please cite Q-Chem as follows:
 Y. Shao et al., Mol. Phys. 113, 184-215 (2015)
 DOI: 10.1080/00268976.2014.952696

 Q-Chem 5.1.2 for Intel X86 EM64T Linux

 Parts of Q-Chem use Armadillo 8.300.2 (Tropical Shenanigans).
 http://arma.sourceforge.net/

 Q-Chem begins on Sun Nov 25 20:38:44 2018  

Host: 
0

     Scratch files written to /scratch/taweetham/qchem50145//
The previous job contains 0 fragments, simply inherited here
Input Ideriv = 2
Curr. Ideriv = -1
Max.  Ideriv = 2

Checking the input file for inconsistencies... 	...done.

--------------------------------------------------------------
User input:
--------------------------------------------------------------

$molecule
read
$end

$rem
   job_type 	frequency
   basis 	6-311++g**
   method	b3lyp	
$end


--------------------------------------------------------------
 ----------------------------------------------------------------
             Standard Nuclear Orientation (Angstroms)
    I     Atom           X                Y                Z
 ----------------------------------------------------------------
    1      C       0.4014100416    -0.2448192935    -0.0000000000
    2      N      -0.4532406191     0.6725389254     0.0000000000
    3      Br     -2.2705171025     0.1182451611     0.0000000000
    4      Br      2.2418972208     0.1894952859    -0.0000000000
    5      F       0.1962133269    -1.5566413736    -0.0000000000
 ----------------------------------------------------------------
 Molecular Point Group                 Cs    NOp =  2
 Largest Abelian Subgroup              Cs    NOp =  2
 Nuclear Repulsion Energy =   530.6947282218 hartrees
 There are       46 alpha and       46 beta electrons
 Requested basis set is 6-311++G(d,p)
 There are 56 shells and 162 basis functions

 Total QAlloc Memory Limit   2000 MB
 Mega-Array Size       188 MB
 MEM_STATIC part       192 MB

                       Distance Matrix (Angstroms)
             C (  1)   N (  2)   Br(  3)   Br(  4)
   N (  2)  1.253784
   Br(  3)  2.696481  1.899930
   Br(  4)  1.891037  2.738083  4.512977
   F (  5)  1.327774  2.321860  2.981611  2.689575

 A cutoff of  1.0D-11 yielded   1272 shell pairs
 There are     11539 function pairs (     12835 Cartesian)

 -------------------------------------------------------
 OpenMP Integral Computing Module                       
 Release: version 1.0, May 2013, Q-Chem Inc. Pittsburgh 
 -------------------------------------------------------
 Integral Job Info:
 Integral job number is                      11
 Integral operator is                         1
 short-range coefficients                     0
 long-range coefficients              100000000
 Omega coefficients                           0
 if combine SR and LR in K                    0
 Integral screening is                        0
 Integral computing path is                   2
 max size of driver memory is            800000
 size of driver memory is                593474
 size of scratch memory is             29623520
 max col of scratch BK array               1296
 max len of scratch array in speh3          155
 max len of scratch index in speh4           18
 max int batch size is                      520
 min int batch size is                       52
 fixed nKL is                                45
 max L of basis functions is                  2
 order of int derivative is                   0
 number of shells is                         56
 number of basis is                         171
 number of cartesian basis is               171
 number of contracted shell pairs          1272
 number of primitive shell pairs           3561
 maxK2 (contraction) of shell pair           36
 max number of K2 of shell pair               1
 max number of CS2 of shell pair            135
 max number of PS2 of shell pair            330
 mem total for path MDJ                  524150
 -------------------------------------------------------
 Smallest overlap matrix eigenvalue = 3.97E-04
 Guess from superposition of atomic densities
 Warning:  Energy on first SCF cycle will be non-variational
 SAD guess density has 92.000000 electrons

 -----------------------------------------------------------------------
  General SCF calculation program by
  Eric Jon Sundstrom, Paul Horn, Yuezhi Mao, Dmitri Zuev, Alec White,
  David Stuck, Shaama M.S., Shane Yost, Joonho Lee, David Small,
  Daniel Levine, Susi Lehtola, Hugh Burton, Evgeny Epifanovsky
 -----------------------------------------------------------------------
 Exchange:     0.2000 Hartree-Fock + 0.0800 Slater + 0.7200 B88
 Correlation:  0.1900 VWN1RPA + 0.8100 LYP
 Using SG-1 standard quadrature grid
 using 4 threads for integral computing
 -------------------------------------------------------
 OpenMP Integral computing Module                
 Release: version 2.0, May 2017, Q-Chem Inc. Pleasanton 
 -------------------------------------------------------
 -------------------------------------------------------
 OpenMP BLAS3 based DFT computing Module                
 Release: version 1.0, May 2013, Q-Chem Inc. Pittsburgh 
 -------------------------------------------------------
 A restricted SCF calculation will be
 performed using DIIS
 SCF converges when DIIS error is below 1.0e-08
 ---------------------------------------
  Cycle       Energy         DIIS error
 ---------------------------------------
    1   -5341.6481940662      4.25e-02  
    2   -5340.9332276989      5.19e-03  
    3   -5340.7799922160      9.01e-03  
    4   -5340.9811705547      1.86e-03  
    5   -5340.9890237558      5.64e-04  
    6   -5340.9896397780      2.03e-04  
    7   -5340.9897203679      4.11e-05  
    8   -5340.9897234913      1.48e-05  
    9   -5340.9897241465      3.76e-06  
   10   -5340.9897241859      9.84e-07  
   11   -5340.9897241879      2.42e-07  
   12   -5340.9897241881      8.32e-08  
   13   -5340.9897241881      1.23e-08  
   14   -5340.9897241881      2.22e-09  Convergence criterion met
 ---------------------------------------
 SCF time:   CPU 34.37s  wall 9.00s 
 SCF   energy in the final basis set =    -5340.9897241881
 Total energy in the final basis set =    -5340.9897241881

 --------------------------------------------------------------
             Orbital Energies (a.u.) and Symmetries
 --------------------------------------------------------------

 Alpha MOs, Restricted
 -- Occupied --                  
-482.88 -482.87  -62.53  -62.52  -56.35  -56.35  -56.35  -56.34
  1 A'    2 A'    3 A'    4 A'    5 A'    1 A"    6 A'    7 A'                 
-56.338 -56.338 -24.757 -14.394 -10.379  -8.739  -8.730  -6.572
  2 A"    8 A'    9 A'   10 A'   11 A'   12 A'   13 A'   14 A'                 
 -6.565  -6.557  -6.557  -6.547  -6.546  -2.683  -2.679  -2.678
 15 A'    3 A"   16 A'    4 A"   17 A'   18 A'    5 A"   19 A'                 
 -2.675  -2.670  -2.669  -2.667  -2.667  -2.655  -2.655  -1.304
 20 A'    6 A"   21 A'    7 A"   22 A'    8 A"   23 A'   24 A'                 
 -0.989  -0.851  -0.787  -0.657  -0.557  -0.541  -0.529  -0.435
 25 A'   26 A'   27 A'   28 A'   29 A'    9 A"   30 A'   31 A'                 
 -0.408  -0.380  -0.345  -0.332  -0.298  -0.296
 10 A"   32 A'   11 A"   33 A'   34 A'   12 A"                                 
 -- Virtual --                   
 -0.103  -0.050  -0.032  -0.002   0.024   0.043   0.044   0.050
 35 A'   13 A"   36 A'   37 A'   38 A'   14 A"   39 A'   40 A'                 
  0.066   0.068   0.084   0.089   0.098   0.121   0.154   0.154
 41 A'   15 A"   42 A'   43 A'   16 A"   44 A'   45 A'   17 A"                 
  0.171   0.200   0.224   0.257   0.271   0.283   0.285   0.327
 46 A'   47 A'   48 A'   49 A'   50 A'   51 A'   18 A"   52 A'                 
  0.340   0.372   0.405   0.409   0.416   0.421   0.454   0.461
 53 A'   54 A'   19 A"   55 A'   56 A'   20 A"   57 A'   21 A"                 
  0.511   0.532   0.542   0.556   0.560   0.594   0.609   0.626
 58 A'   22 A"   23 A"   59 A'   24 A"   60 A'   61 A'   62 A'                 
  0.634   0.650   0.769   0.798   0.839   0.853   0.873   0.910
 63 A'   25 A"   64 A'   65 A'   66 A'   26 A"   67 A'   68 A'                 
  0.951   1.020   1.207   1.256   1.292   1.336   1.389   1.421
 69 A'   70 A'   27 A"   71 A'   28 A"   72 A'   29 A"   73 A'                 
  1.590   1.679   1.794   1.861   1.899   1.964   1.992   2.007
 74 A'   75 A'   76 A'   77 A'   30 A"   31 A"   78 A'   79 A'                 
  2.027   2.093   2.138   2.337   2.386   2.614   2.733   2.776
 80 A'   32 A"   81 A'   33 A"   82 A'   83 A'   34 A"   84 A'                 
  2.917   3.205   3.711   3.720   3.813   3.846   3.935   3.975
 85 A'   86 A'   35 A"   87 A'   36 A"   88 A'   37 A"   38 A"                 
  3.985   3.985   4.005   4.018   4.028   4.044   4.114   4.188
 89 A'   39 A"   90 A'   91 A'   40 A"   41 A"   92 A'   93 A'                 
  4.304   4.340   4.434   4.779   6.240   6.311   6.527   6.638
 94 A'   95 A'   96 A'   97 A'   42 A"   98 A'   99 A'  100 A'                 
  6.668   7.513   7.529   7.548   7.552   7.623   7.630  23.689
101 A'   43 A"   44 A"  102 A'  103 A'  104 A'  105 A'  106 A'                 
 35.497  47.863  47.909  66.697 289.708 289.720 289.739 289.745
107 A'  108 A'  109 A'  110 A'   45 A"   46 A"  111 A'  112 A'                 
289.844 289.8521020.6491020.705
113 A'  114 A'  115 A'  116 A'                                                 

 Beta MOs, Restricted
 -- Occupied --                  
-482.88 -482.87  -62.53  -62.52  -56.35  -56.35  -56.35  -56.34
  1 A'    2 A'    3 A'    4 A'    5 A'    1 A"    6 A'    7 A'                 
-56.338 -56.338 -24.757 -14.394 -10.379  -8.739  -8.730  -6.572
  2 A"    8 A'    9 A'   10 A'   11 A'   12 A'   13 A'   14 A'                 
 -6.565  -6.557  -6.557  -6.547  -6.546  -2.683  -2.679  -2.678
 15 A'    3 A"   16 A'    4 A"   17 A'   18 A'    5 A"   19 A'                 
 -2.675  -2.670  -2.669  -2.667  -2.667  -2.655  -2.655  -1.304
 20 A'    6 A"   21 A'    7 A"   22 A'    8 A"   23 A'   24 A'                 
 -0.989  -0.851  -0.787  -0.657  -0.557  -0.541  -0.529  -0.435
 25 A'   26 A'   27 A'   28 A'   29 A'    9 A"   30 A'   31 A'                 
 -0.408  -0.380  -0.345  -0.332  -0.298  -0.296
 10 A"   32 A'   11 A"   33 A'   34 A'   12 A"                                 
 -- Virtual --                   
 -0.103  -0.050  -0.032  -0.002   0.024   0.043   0.044   0.050
 35 A'   13 A"   36 A'   37 A'   38 A'   14 A"   39 A'   40 A'                 
  0.066   0.068   0.084   0.089   0.098   0.121   0.154   0.154
 41 A'   15 A"   42 A'   43 A'   16 A"   44 A'   45 A'   17 A"                 
  0.171   0.200   0.224   0.257   0.271   0.283   0.285   0.327
 46 A'   47 A'   48 A'   49 A'   50 A'   51 A'   18 A"   52 A'                 
  0.340   0.372   0.405   0.409   0.416   0.421   0.454   0.461
 53 A'   54 A'   19 A"   55 A'   56 A'   20 A"   57 A'   21 A"                 
  0.511   0.532   0.542   0.556   0.560   0.594   0.609   0.626
 58 A'   22 A"   23 A"   59 A'   24 A"   60 A'   61 A'   62 A'                 
  0.634   0.650   0.769   0.798   0.839   0.853   0.873   0.910
 63 A'   25 A"   64 A'   65 A'   66 A'   26 A"   67 A'   68 A'                 
  0.951   1.020   1.207   1.256   1.292   1.336   1.389   1.421
 69 A'   70 A'   27 A"   71 A'   28 A"   72 A'   29 A"   73 A'                 
  1.590   1.679   1.794   1.861   1.899   1.964   1.992   2.007
 74 A'   75 A'   76 A'   77 A'   30 A"   31 A"   78 A'   79 A'                 
  2.027   2.093   2.138   2.337   2.386   2.614   2.733   2.776
 80 A'   32 A"   81 A'   33 A"   82 A'   83 A'   34 A"   84 A'                 
  2.917   3.205   3.711   3.720   3.813   3.846   3.935   3.975
 85 A'   86 A'   35 A"   87 A'   36 A"   88 A'   37 A"   38 A"                 
  3.985   3.985   4.005   4.018   4.028   4.044   4.114   4.188
 89 A'   39 A"   90 A'   91 A'   40 A"   41 A"   92 A'   93 A'                 
  4.304   4.340   4.434   4.779   6.240   6.311   6.527   6.638
 94 A'   95 A'   96 A'   97 A'   42 A"   98 A'   99 A'  100 A'                 
  6.668   7.513   7.529   7.548   7.552   7.623   7.630  23.689
101 A'   43 A"   44 A"  102 A'  103 A'  104 A'  105 A'  106 A'                 
 35.497  47.863  47.909  66.697 289.708 289.720 289.739 289.745
107 A'  108 A'  109 A'  110 A'   45 A"   46 A"  111 A'  112 A'                 
289.844 289.8521020.6491020.705
113 A'  114 A'  115 A'  116 A'                                                 
 --------------------------------------------------------------

          Ground-State Mulliken Net Atomic Charges

     Atom                 Charge (a.u.)
  ----------------------------------------
      1 C                    -0.090864
      2 N                    -0.043975
      3 Br                    0.074582
      4 Br                    0.068349
      5 F                    -0.008093
  ----------------------------------------
  Sum of atomic charges =    -0.000000

 -----------------------------------------------------------------
                    Cartesian Multipole Moments
 -----------------------------------------------------------------
    Charge (ESU x 10^10)
                -0.0000
    Dipole Moment (Debye)
         X       0.7331      Y      -0.5671      Z       0.0000
       Tot       0.9268
    Quadrupole Moments (Debye-Ang)
        XX     -46.7853     XY       1.3813     YY     -55.5579
        XZ       0.0000     YZ      -0.0000     ZZ     -52.4712
    Octopole Moments (Debye-Ang^2)
       XXX       1.5156    XXY       0.6803    XYY       1.2624
       YYY      -1.3621    XXZ       0.0000    XYZ      -0.0000
       YYZ       0.0000    XZZ       0.7684    YZZ      -0.9822
       ZZZ       0.0000
    Hexadecapole Moments (Debye-Ang^3)
      XXXX   -1050.1727   XXXY      23.2697   XXYY    -225.1221
      XYYY       4.5062   YYYY    -158.9130   XXXZ       0.0000
      XXYZ      -0.0000   XYYZ       0.0000   YYYZ      -0.0000
      XXZZ    -211.3032   XYZZ       0.9686   YYZZ     -35.5297
      XZZZ       0.0000   YZZZ      -0.0000   ZZZZ     -58.9909
 -----------------------------------------------------------------
 Calculating MO derivatives via CPSCF
 D1JvT checksum  = 210540 18506.9816266437
 D1KAT checksum  = 489480 937.2626802871
   1         3          15      0.125630    0.035889
   2         3          15      0.018324    0.005452
   3         3          15      0.002926    0.001058
   4         4          14      0.000308    0.000119
   5        15           3      0.000017    0.000009
   6        18           0      0.000000    0.000000    Roots Converged
 Time for AOints: 7.8 s (CPU) 2.0 s (wall)
 ------------------------------------------------------------------------------
                     AOints        : Timing summary (seconds)
 ------------------------------------------------------------------------------
     job step          cpu (% of tot)      sys (% of tot)     wall (% of tot)
 ------------------------------------------------------------------------------
  cpscf_lag         0.4552E+02 (35.0)   0.5000E-05 (27.8)   0.1171E+02 (34.6)
  iterzp            0.7654E+02 (58.9)   0.1100E-04 (61.1)   0.1998E+02 (59.1)
  make_fx           0.0000E+00 ( 0.0)   0.0000E+00 ( 0.0)   0.0000E+00 ( 0.0)
  AOints            0.7794E+01 ( 6.0)   0.1000E-05 ( 5.6)   0.1976E+01 ( 5.8)
 ------------------------------------------------------------------------------
   Grand Totals     0.1300E+03          0.1800E-04          0.3381E+02
 ------------------------------------------------------------------------------
 Calculating analytic Hessian of the SCF energy
 Polarizability Matrix (a.u.)
            1           2           3
    1-103.5593702  -0.5715548  -0.0000000
    2  -0.5715548 -45.1391976  -0.0000000
    3  -0.0000000  -0.0000000 -37.1492900

 Direct stationary perturbation theory relativistic correction:

 rels  =      33.664876224890
 relv  =    -114.076941885360
 rel2e =      18.117478712443
 E_rel =     -62.294586948027

 Hessian of the SCF Energy
            1           2           3           4           5           6
    1   0.5767560  -0.2041450  -0.0000000  -0.3302619   0.2292732   0.0000000
    2  -0.2041450   0.6617217   0.0000000   0.3055086  -0.3399431  -0.0000000
    3  -0.0000000   0.0000000   0.1197594   0.0000000  -0.0000000  -0.0568844
    4  -0.3302619   0.3055086   0.0000000   0.5072625  -0.2648103  -0.0000000
    5   0.2292732  -0.3399431  -0.0000000  -0.2648103   0.4319506   0.0000000
    6   0.0000000  -0.0000000  -0.0568844  -0.0000000   0.0000000   0.0391104
    7  -0.0454974  -0.0226381   0.0000000  -0.1354747  -0.0105384  -0.0000000
    8   0.0173037  -0.0080127   0.0000000  -0.0512206  -0.0223129  -0.0000000
    9  -0.0000000  -0.0000000   0.0059997  -0.0000000  -0.0000000  -0.0115970
   10  -0.1303596  -0.0295534   0.0000000  -0.0491046   0.0126931  -0.0000000
   11  -0.0228373  -0.0258407  -0.0000000   0.0100860   0.0039626  -0.0000000
   12   0.0000000  -0.0000000  -0.0232370  -0.0000000   0.0000000   0.0037666
   13  -0.0706371  -0.0491721   0.0000000   0.0075786   0.0333823   0.0000000
   14  -0.0195946  -0.2879251   0.0000000   0.0004363  -0.0736572  -0.0000000
   15   0.0000000   0.0000000  -0.0456377   0.0000000   0.0000000   0.0256043
            7           8           9          10          11          12
    1  -0.0454974   0.0173037  -0.0000000  -0.1303596  -0.0228373   0.0000000
    2  -0.0226381  -0.0080127  -0.0000000  -0.0295534  -0.0258407  -0.0000000
    3   0.0000000   0.0000000   0.0059997   0.0000000  -0.0000000  -0.0232370
    4  -0.1354747  -0.0512206  -0.0000000  -0.0491046   0.0100860  -0.0000000
    5  -0.0105384  -0.0223129  -0.0000000   0.0126931   0.0039626   0.0000000
    6  -0.0000000  -0.0000000  -0.0115970  -0.0000000  -0.0000000   0.0037666
    7   0.1804671   0.0282307   0.0000000  -0.0019097   0.0043293  -0.0000000
    8   0.0282307   0.0237882   0.0000000  -0.0004711   0.0012579  -0.0000000
    9   0.0000000   0.0000000   0.0066675   0.0000000  -0.0000000   0.0041174
   10  -0.0019097  -0.0004711   0.0000000   0.2041075   0.0409411  -0.0000000
   11   0.0043293   0.0012579  -0.0000000   0.0409411   0.0404951   0.0000000
   12  -0.0000000  -0.0000000   0.0041174  -0.0000000   0.0000000   0.0088343
   13   0.0024147   0.0061573   0.0000000  -0.0227335  -0.0325191  -0.0000000
   14   0.0006164   0.0052796  -0.0000000  -0.0236097  -0.0198749   0.0000000
   15  -0.0000000  -0.0000000  -0.0051875  -0.0000000   0.0000000   0.0065188
           13          14          15
    1  -0.0706371  -0.0195946   0.0000000
    2  -0.0491721  -0.2879251   0.0000000
    3   0.0000000   0.0000000  -0.0456377
    4   0.0075786   0.0004363   0.0000000
    5   0.0333823  -0.0736572   0.0000000
    6   0.0000000  -0.0000000   0.0256043
    7   0.0024147   0.0006164  -0.0000000
    8   0.0061573   0.0052796  -0.0000000
    9   0.0000000  -0.0000000  -0.0051875
   10  -0.0227335  -0.0236097  -0.0000000
   11  -0.0325191  -0.0198749   0.0000000
   12  -0.0000000   0.0000000   0.0065188
   13   0.0833773   0.0421516  -0.0000000
   14   0.0421516   0.3761776  -0.0000000
   15  -0.0000000  -0.0000000   0.0187022
 Gradient time:  CPU 209.41 s  wall 54.47 s
 **********************************************************************
 **                                                                  **
 **                       VIBRATIONAL ANALYSIS                       **
 **                       --------------------                       **
 **                                                                  **
 **        VIBRATIONAL FREQUENCIES (CM**-1) AND NORMAL MODES         **
 **     FORCE CONSTANTS (mDYN/ANGSTROM) AND REDUCED MASSES (AMU)     **
 **                  INFRARED INTENSITIES (KM/MOL)                   **
 **                                                                  **
 **********************************************************************


 Mode:                 1                      2                      3
 Frequency:       152.37                 169.45                 223.84
 Force Cnst:      0.2148                 0.3303                 1.5226
 Red. Mass:      15.7035                19.5261                51.5746
 IR Active:          YES                    YES                    YES
 IR Intens:        1.578                  3.390                  0.314
 Raman Active:       YES                    YES                    YES
               X      Y      Z        X      Y      Z        X      Y      Z
 C          0.000 -0.000  0.477   -0.094  0.467  0.000   -0.075 -0.365 -0.000
 N          0.000 -0.000  0.852   -0.050  0.520  0.000    0.232 -0.111 -0.000
 Br        -0.000  0.000 -0.133    0.118 -0.178 -0.000    0.552  0.040  0.000
 Br        -0.000  0.000 -0.120    0.003 -0.112 -0.000   -0.497  0.113  0.000
 F          0.000 -0.000  0.121   -0.407  0.525  0.000   -0.353 -0.324 -0.000
 TransDip  -0.000  0.000 -0.040    0.054 -0.024 -0.000    0.017  0.006  0.000

 Mode:                 4                      5                      6
 Frequency:       353.28                 587.76                 637.91
 Force Cnst:      1.6643                 2.5845                 3.6484
 Red. Mass:      22.6326                12.6979                15.2172
 IR Active:          YES                    YES                    YES
 IR Intens:        1.300                  5.133                 51.308
 Raman Active:       YES                    YES                    YES
               X      Y      Z        X      Y      Z        X      Y      Z
 C          0.043  0.325 -0.000    0.000 -0.000  0.892    0.348 -0.135 -0.000
 N         -0.114  0.170  0.000    0.000  0.000 -0.393    0.821  0.400  0.000
 Br         0.036  0.021 -0.000   -0.000 -0.000  0.011   -0.125 -0.040 -0.000
 Br        -0.227 -0.153 -0.000   -0.000 -0.000 -0.023   -0.074  0.003  0.000
 F          0.852  0.218  0.000    0.000 -0.000 -0.222    0.002 -0.053  0.000
 TransDip  -0.036  0.002 -0.000    0.000 -0.000  0.073    0.225 -0.044 -0.000

 Mode:                 7                      8                      9
 Frequency:       786.08                1085.97                1697.44
 Force Cnst:      5.3892                 9.3708                21.6921
 Red. Mass:      14.8026                13.4862                12.7780
 IR Active:          YES                    YES                    YES
 IR Intens:       34.526                199.545                318.268
 Raman Active:       YES                    YES                    YES
               X      Y      Z        X      Y      Z        X      Y      Z
 C         -0.581 -0.001 -0.000    0.609  0.623 -0.000   -0.499  0.617  0.000
 N         -0.099  0.639  0.000   -0.211  0.055 -0.000    0.451 -0.400 -0.000
 Br         0.020 -0.012 -0.000   -0.004  0.004  0.000   -0.006 -0.003  0.000
 Br         0.060  0.013 -0.000   -0.022 -0.006  0.000    0.003  0.000 -0.000
 F          0.110 -0.477  0.000   -0.119 -0.423  0.000   -0.004 -0.082 -0.000
 TransDip  -0.186  0.029 -0.000    0.243  0.382  0.000   -0.486  0.300  0.000

 STANDARD THERMODYNAMIC QUANTITIES AT   298.15 K  AND     1.00 ATM

   This Molecule has  0 Imaginary Frequencies
   Zero point vibrational energy:        8.140 kcal/mol

   Atom    1 Element C  Has Mass   12.00000
   Atom    2 Element N  Has Mass   14.00307
   Atom    3 Element Br Has Mass   78.91830
   Atom    4 Element Br Has Mass   78.91830
   Atom    5 Element F  Has Mass   18.99840
   Molecular Mass:   202.838070 amu
   Principal axes and moments of inertia in amu*Bohr^2:
                             1           2           3
    Eigenvalues --      203.61234  2889.12742  3092.73976
          X               1.00000    -0.00145     0.00000
          Y               0.00145     1.00000     0.00000
          Z               0.00000    -0.00000     1.00000
   Rotational Symmetry Number is   1
   The Molecule is an Asymmetric Top
   Translational Enthalpy:        0.889 kcal/mol
   Rotational Enthalpy:           0.889 kcal/mol
   Vibrational Enthalpy:          9.740 kcal/mol
   gas constant (RT):             0.592 kcal/mol
   Translational Entropy:        41.826  cal/mol.K
   Rotational Entropy:           28.988  cal/mol.K
   Vibrational Entropy:           9.313  cal/mol.K

   Total Enthalpy:               12.110 kcal/mol
   Total Entropy:                80.127  cal/mol.K
Archival summary:
1\1\TWL01\FREQ\ProcedureUnspecified\BasisUnspecified\r2111\taweetha\SunNov2520:39:482018SunNov2520:39:482018\0\\#,FREQ,ProcedureUnspecified,BasisUnspecified,\\0,1\Br\C,1,1.89104\N,2,1.25378,1,119.696\F,2,1.32777,1,112.168,3,-180,0\Br,3,1.89993,2,116.011,1,-180,0\\\@

 Total job time:  63.68s(wall), 243.92s(cpu) 
 Sun Nov 25 20:39:48 2018

        *************************************************************
        *                                                           *
        *  Thank you very much for using Q-Chem.  Have a nice day.  *
        *                                                           *
        *************************************************************
