# Supplementary material for: Geometric and energetic data from ab initio calculations of haloethene, haloimine, halomethylenephosphine, haloiminophosphine, halodiazene, halodiphosphene and halocyclopropane
Source: Data Brief. 2019 Nov 2;27:104738. doi: 10.1016/j.dib.2019.104738 (PMC6861602; doi:10.1016/j.dib.2019.104738)
Supplement: Multimedia component 4 [file mmc4.zip › CN/B3LYP/FBrCNClE.out]

Q-Chem Developer Version!
                  Welcome to Q-Chem
     A Quantum Leap Into The Future Of Chemistry


 Q-Chem 5.1, Q-Chem, Inc., Pleasanton, CA (2018)

 Yihan Shao,  Zhengting Gan,  E. Epifanovsky,  A. T. B. Gilbert,  M. Wormit,  
 J. Kussmann,  A. W. Lange,  A. Behn,  Jia Deng,  Xintian Feng,  D. Ghosh,  
 M. Goldey,  P. R. Horn,  L. D. Jacobson,  I. Kaliman,  T. Kus,  A. Landau,  
 Jie Liu,  E. I. Proynov,  R. M. Richard,  R. P. Steele,  E. J. Sundstrom,  
 H. L. Woodcock III,  P. M. Zimmerman,  D. Zuev,  B. Albrecht,  E. Alguire,  
 S. A. Baeppler,  D. Barton,  Z. Benda,  Y. A. Bernard,  E. J. Berquist,  
 K. B. Bravaya,  H. Burton,  D. Casanova,  Chun-Min Chang,  Yunqing Chen,  
 A. Chien,  K. D. Closser,  M. P. Coons,  S. Coriani,  S. Dasgupta,  
 A. L. Dempwolff,  M. Diedenhofen,  Hainam Do,  R. G. Edgar,  Po-Tung Fang,  
 S. Faraji,  S. Fatehi,  Qingguo Feng,  K. D. Fenk,  J. Fosso-Tande,  
 Qinghui Ge,  A. Ghysels,  G. Gidofalvi,  J. Gomes,  J. Gonthier,  A. Gunina,  
 D. Hait,  M. W. D. Hanson-Heine,  P. H. P. Harbach,  A. W. Hauser,  
 J. E. Herr,  E. G. Hohenstein,  Z. C. Holden,  Kerwin Hui,  B. C. Huynh,  
 T.-C. Jagau,  Hyunjun Ji,  B. Kaduk,  K. Khistyaev,  Jaehoon Kim,  
 P. Klunzinger,  K. Koh,  D. Kosenkov,  L. Koulias,  T. Kowalczyk,  
 C. M. Krauter,  A. Kunitsa,  Ka Un Lao,  A. Laurent,  K. V. Lawler,  
 Joonho Lee,  D. Lefrancois,  S. Lehtola,  D. S. Levine,  Yi-Pei Li,  
 You-Sheng Lin,  Fenglai Liu,  E. Livshits,  A. Luenser,  P. Manohar,  
 E. Mansoor,  S. F. Manzer,  Shan-Ping Mao,  Yuezhi Mao,  N. Mardirossian,  
 A. V. Marenich,  T. Markovich,  L. A. Martinez-Martinez,  S. A. Maurer,  
 N. J. Mayhall,  S. C. McKenzie,  J.-M. Mewes,  A. F. Morrison,  
 J. W. Mullinax,  K. Nanda,  T. S. Nguyen-Beck,  R. Olivares-Amaya,  
 J. A. Parkhill,  T. M. Perrine,  F. Plasser,  P. Pokhilko,  S. Prager,  
 A. Prociuk,  E. Ramos,  D. R. Rehn,  F. Rob,  M. Schneider,  N. Sergueev,  
 S. M. Sharada,  S. Sharma,  D. W. Small,  T. Stauch,  T. Stein,  
 Yu-Chuan Su,  A. J. W. Thom,  A. Tkatchenko,  T. Tsuchimochi,  N. M. Tubman,  
 L. Vogt,  M. L. Vidal,  O. Vydrov,  M. A. Watson,  J. Wenzel,  
 M. de Wergifosse,  T. A. Wesolowski,  A. White,  J. Witte,  A. Yamada,  
 Jun Yang,  K. Yao,  S. Yeganeh,  S. R. Yost,  Zhi-Qiang You,  A. Zech,  
 Igor Ying Zhang,  Xing Zhang,  Yan Zhao,  Ying Zhu,  B. R. Brooks,  
 G. K. L. Chan,  C. J. Cramer,  M. S. Gordon,  W. J. Hehre,  A. Klamt,  
 M. W. Schmidt,  C. D. Sherrill,  D. G. Truhlar,  A. Aspuru-Guzik,  R. Baer,  
 A. T. Bell,  N. A. Besley,  Jeng-Da Chai,  A. E. DePrince, III,  
 R. A. DiStasio Jr.,  A. Dreuw,  B. D. Dunietz,  T. R. Furlani,  
 Chao-Ping Hsu,  Yousung Jung,  Jing Kong,  D. S. Lambrecht,  WanZhen Liang,  
 C. Ochsenfeld,  V. A. Rassolov,  L. V. Slipchenko,  J. E. Subotnik,  
 T. Van Voorhis,  J. M. Herbert,  A. I. Krylov,  P. M. W. Gill,  M. Head-Gordon

 Contributors to earlier versions of Q-Chem not listed above: 
 R. D. Adamson,  B. Austin,  J. Baker,  G. J. O. Beran,  K. Brandhorst,  
 S. T. Brown,  E. F. C. Byrd,  A. K. Chakraborty,  C.-L. Cheng,  
 Siu Hung Chien,  D. M. Chipman,  D. L. Crittenden,  H. Dachsel,  
 R. J. Doerksen,  A. D. Dutoi,  L. Fusti-Molnar,  W. A. Goddard III,  
 A. Golubeva-Zadorozhnaya,  S. R. Gwaltney,  G. Hawkins,  A. Heyden,  
 S. Hirata,  G. Kedziora,  F. J. Keil,  C. Kelley,  Jihan Kim,  R. A. King,  
 R. Z. Khaliullin,  P. P. Korambath,  W. Kurlancheek,  A. M. Lee,  M. S. Lee,  
 S. V. Levchenko,  Ching Yeh Lin,  D. Liotard,  R. C. Lochan,  I. Lotan,  
 P. E. Maslen,  N. Nair,  D. P. O'Neill,  D. Neuhauser,  E. Neuscamman,  
 C. M. Oana,  R. Olson,  B. Peters,  R. Peverati,  P. A. Pieniazek,  
 Y. M. Rhee,  J. Ritchie,  M. A. Rohrdanz,  E. Rosta,  N. J. Russ,  
 H. F. Schaefer III,  N. E. Schultz,  N. Shenvi,  A. C. Simmonett,  A. Sodt,  
 D. Stuck,  K. S. Thanthiriwatte,  V. Vanovschi,  Tao Wang,  A. Warshel,  
 C. F. Williams,  Q. Wu,  X. Xu,  W. Zhang

 Please cite Q-Chem as follows:
 Y. Shao et al., Mol. Phys. 113, 184-215 (2015)
 DOI: 10.1080/00268976.2014.952696

 Q-Chem 5.1.2 for Intel X86 EM64T Linux

 Parts of Q-Chem use Armadillo 8.300.2 (Tropical Shenanigans).
 http://arma.sourceforge.net/

 Q-Chem begins on Sun Nov 25 21:24:29 2018  

Host: 
0

     Scratch files written to /scratch/taweetham/qchem51773//
Input Ideriv = 2
Curr. Ideriv = -1
Max.  Ideriv = 2

Checking the input file for inconsistencies... 	...done.

--------------------------------------------------------------
User input:
--------------------------------------------------------------
$molecule
0 1
C 
N 1 1.3 
Cl 2 CCl 1 120. 
Br 1 CBr 2 120.  3 180.0
F 1 CF 2 120.  3 0.0

CC=1.54
CH=1.09
CF=1.35
CCl=1.77
CBr=1.94
CI=2.14
DHA=180.0
$end

$rem
   job_type	optimization
   basis	6-311++g**
   method	b3lyp
$end

--------------------------------------------------------------
 ----------------------------------------------------------------
             Standard Nuclear Orientation (Angstroms)
    I     Atom           X                Y                Z
 ----------------------------------------------------------------
    1      C      -0.1620926881    -0.2664042618    -0.0000000000
    2      N      -1.0494335655     0.6836621397     0.0000000000
    3      Cl     -2.7737567790     0.2841506186     0.0000000000
    4      Br      1.7278434893     0.1714784223    -0.0000000000
    5      F      -0.5557850884    -1.5577238559    -0.0000000000
 ----------------------------------------------------------------
 Molecular Point Group                 Cs    NOp =  2
 Largest Abelian Subgroup              Cs    NOp =  2
 Nuclear Repulsion Energy =   367.9774435017 hartrees
 There are       37 alpha and       37 beta electrons
 Requested basis set is 6-311++G(d,p)
 There are 50 shells and 144 basis functions

 Total QAlloc Memory Limit   2000 MB
 Mega-Array Size       188 MB
 MEM_STATIC part       192 MB
 A cutoff of  1.0D-11 yielded   1046 shell pairs
 There are      9422 function pairs (     10361 Cartesian)

 -------------------------------------------------------
 OpenMP Integral Computing Module                       
 Release: version 1.0, May 2013, Q-Chem Inc. Pittsburgh 
 -------------------------------------------------------
 Integral Job Info:
 Integral job number is                      11
 Integral operator is                         1
 short-range coefficients                     0
 long-range coefficients              100000000
 Omega coefficients                           0
 if combine SR and LR in K                    0
 Integral screening is                        0
 Integral computing path is                   2
 max size of driver memory is            800000
 size of driver memory is                593474
 size of scratch memory is             29634545
 max col of scratch BK array               1296
 max len of scratch array in speh3          155
 max len of scratch index in speh4           18
 max int batch size is                      520
 min int batch size is                       52
 fixed nKL is                                45
 max L of basis functions is                  2
 order of int derivative is                   0
 number of shells is                         50
 number of basis is                         151
 number of cartesian basis is               151
 number of contracted shell pairs          1046
 number of primitive shell pairs           3012
 maxK2 (contraction) of shell pair           36
 max number of K2 of shell pair               1
 max number of CS2 of shell pair            111
 max number of PS2 of shell pair            330
 mem total for path MDJ                  518894
 -------------------------------------------------------
 Smallest overlap matrix eigenvalue = 4.38E-04

 Scale SEOQF with 1.000000e-01/1.000000e-01/1.000000e-01

 Standard Electronic Orientation quadrupole field applied
 Nucleus-field energy     =     0.0000000108 hartrees
 Guess from superposition of atomic densities
 Warning:  Energy on first SCF cycle will be non-variational
 SAD guess density has 74.000000 electrons

 -----------------------------------------------------------------------
  General SCF calculation program by
  Eric Jon Sundstrom, Paul Horn, Yuezhi Mao, Dmitri Zuev, Alec White,
  David Stuck, Shaama M.S., Shane Yost, Joonho Lee, David Small,
  Daniel Levine, Susi Lehtola, Hugh Burton, Evgeny Epifanovsky
 -----------------------------------------------------------------------
 Exchange:     0.2000 Hartree-Fock + 0.0800 Slater + 0.7200 B88
 Correlation:  0.1900 VWN1RPA + 0.8100 LYP
 Using SG-1 standard quadrature grid
 using 4 threads for integral computing
 -------------------------------------------------------
 OpenMP Integral computing Module                
 Release: version 2.0, May 2017, Q-Chem Inc. Pleasanton 
 -------------------------------------------------------
 -------------------------------------------------------
 OpenMP BLAS3 based DFT computing Module                
 Release: version 1.0, May 2013, Q-Chem Inc. Pittsburgh 
 -------------------------------------------------------
 A restricted SCF calculation will be
 performed using DIIS
 SCF converges when DIIS error is below 1.0e-08
 ---------------------------------------
  Cycle       Energy         DIIS error
 ---------------------------------------
    1   -3227.6154477384      4.20e-02  
    2   -3226.9923476846      5.50e-03  
    3   -3226.8115700483      1.06e-02  
    4   -3227.0458537013      1.79e-03  
    5   -3227.0506903686      7.71e-04  
    6   -3227.0516821775      2.26e-04  
    7   -3227.0517674300      5.45e-05  
    8   -3227.0517725255      1.76e-05  
    9   -3227.0517732800      4.42e-06  
   10   -3227.0517733204      1.20e-06  
   11   -3227.0517733233      3.16e-07  
   12   -3227.0517733236      7.96e-08  
   13   -3227.0517733236      1.38e-08  
   14   -3227.0517733236      2.21e-09  Convergence criterion met
 ---------------------------------------
 SCF time:   CPU 22.01s  wall 6.00s 
 SCF   energy in the final basis set =    -3227.0517733236
 Total energy in the final basis set =    -3227.0517733236

 --------------------------------------------------------------
             Orbital Energies (a.u.) and Symmetries
 --------------------------------------------------------------

 Alpha MOs, Restricted
 -- Occupied --                  
-482.89 -101.60  -62.54  -56.36  -56.36  -56.36  -24.75  -14.40
  1 A'    2 A'    3 A'    4 A'    1 A"    5 A'    6 A'    7 A'                 
-10.387  -9.509  -8.751  -7.276  -7.263  -7.262  -6.585  -6.569
  8 A'    9 A'   10 A'   11 A'    2 A"   12 A'   13 A'    3 A"                 
 -6.568  -2.695  -2.691  -2.690  -2.678  -2.678  -1.292  -0.985
 14 A'   15 A'    4 A"   16 A'   17 A'    5 A"   18 A'   19 A'                 
 -0.863  -0.810  -0.651  -0.558  -0.536  -0.532  -0.443  -0.410
 20 A'   21 A'   22 A'   23 A'   24 A'    6 A"   25 A'    7 A"                 
 -0.391  -0.359  -0.344  -0.308  -0.305
 26 A'    8 A"   27 A'   28 A'    9 A"                                         
 -- Virtual --                   
 -0.103  -0.064  -0.049  -0.002   0.027   0.045   0.046   0.051
 29 A'   10 A"   30 A'   31 A'   32 A'   11 A"   33 A'   34 A'                 
  0.073   0.074   0.092   0.094   0.107   0.129   0.159   0.159
 12 A"   35 A'   36 A'   37 A'   13 A"   38 A'   39 A'   14 A"                 
  0.175   0.201   0.222   0.267   0.279   0.287   0.288   0.320
 40 A'   41 A'   42 A'   43 A'   44 A'   15 A"   45 A'   46 A'                 
  0.344   0.371   0.403   0.417   0.436   0.443   0.465   0.468
 47 A'   48 A'   16 A"   49 A'   50 A'   17 A"   18 A"   51 A'                 
  0.530   0.537   0.557   0.603   0.623   0.643   0.713   0.760
 19 A"   52 A'   53 A'   54 A'   55 A'   20 A"   21 A"   56 A'                 
  0.777   0.826   0.839   0.842   0.875   0.906   0.940   0.968
 57 A'   58 A'   59 A'   22 A"   60 A'   61 A'   23 A"   62 A'                 
  1.090   1.106   1.204   1.271   1.273   1.345   1.393   1.408
 63 A'   64 A'   24 A"   25 A"   65 A'   66 A'   26 A"   67 A'                 
  1.578   1.675   1.768   1.864   1.925   1.992   1.997   2.082
 68 A'   69 A'   70 A'   71 A'   27 A"   72 A'   28 A"   73 A'                 
  2.158   2.234   2.256   2.312   2.414   2.689   2.710   2.722
 74 A'   75 A'   29 A"   30 A"   76 A'   77 A'   31 A"   78 A'                 
  2.908   3.193   3.712   3.721   3.807   3.844   3.914   3.963
 79 A'   80 A'   32 A"   81 A'   33 A"   82 A'   34 A"   35 A"                 
  3.969   4.024   4.067   4.145   4.300   4.355   4.784   6.241
 83 A'   36 A"   84 A'   85 A'   86 A'   87 A'   88 A'   37 A"                 
  6.311   6.516   6.620   7.503   7.532   7.615   9.646  23.578
 89 A'   90 A'   91 A'   38 A"   92 A'   93 A'   94 A'   95 A'                 
 25.772  25.832  26.245  35.423  47.842  66.692 215.621 289.694
 39 A"   96 A'   97 A'   98 A'   99 A'  100 A'  101 A'   40 A"                 
289.722 289.8361020.625
102 A'  103 A'  104 A'                                                         

 Beta MOs, Restricted
 -- Occupied --                  
-482.89 -101.60  -62.54  -56.36  -56.36  -56.36  -24.75  -14.40
  1 A'    2 A'    3 A'    4 A'    1 A"    5 A'    6 A'    7 A'                 
-10.387  -9.509  -8.751  -7.276  -7.263  -7.262  -6.585  -6.569
  8 A'    9 A'   10 A'   11 A'    2 A"   12 A'   13 A'    3 A"                 
 -6.568  -2.695  -2.691  -2.690  -2.678  -2.678  -1.292  -0.985
 14 A'   15 A'    4 A"   16 A'   17 A'    5 A"   18 A'   19 A'                 
 -0.863  -0.810  -0.651  -0.558  -0.536  -0.532  -0.443  -0.410
 20 A'   21 A'   22 A'   23 A'   24 A'    6 A"   25 A'    7 A"                 
 -0.391  -0.359  -0.344  -0.308  -0.305
 26 A'    8 A"   27 A'   28 A'    9 A"                                         
 -- Virtual --                   
 -0.103  -0.064  -0.049  -0.002   0.027   0.045   0.046   0.051
 29 A'   10 A"   30 A'   31 A'   32 A'   11 A"   33 A'   34 A'                 
  0.073   0.074   0.092   0.094   0.107   0.129   0.159   0.159
 12 A"   35 A'   36 A'   37 A'   13 A"   38 A'   39 A'   14 A"                 
  0.175   0.201   0.222   0.267   0.279   0.287   0.288   0.320
 40 A'   41 A'   42 A'   43 A'   44 A'   15 A"   45 A'   46 A'                 
  0.344   0.371   0.403   0.417   0.436   0.443   0.465   0.468
 47 A'   48 A'   16 A"   49 A'   50 A'   17 A"   18 A"   51 A'                 
  0.530   0.537   0.557   0.603   0.623   0.643   0.713   0.760
 19 A"   52 A'   53 A'   54 A'   55 A'   20 A"   21 A"   56 A'                 
  0.777   0.826   0.839   0.842   0.875   0.906   0.940   0.968
 57 A'   58 A'   59 A'   22 A"   60 A'   61 A'   23 A"   62 A'                 
  1.090   1.106   1.204   1.271   1.273   1.345   1.393   1.408
 63 A'   64 A'   24 A"   25 A"   65 A'   66 A'   26 A"   67 A'                 
  1.578   1.675   1.768   1.864   1.925   1.992   1.997   2.082
 68 A'   69 A'   70 A'   71 A'   27 A"   72 A'   28 A"   73 A'                 
  2.158   2.234   2.256   2.312   2.414   2.689   2.710   2.722
 74 A'   75 A'   29 A"   30 A"   76 A'   77 A'   31 A"   78 A'                 
  2.908   3.193   3.712   3.721   3.807   3.844   3.914   3.963
 79 A'   80 A'   32 A"   81 A'   33 A"   82 A'   34 A"   35 A"                 
  3.969   4.024   4.067   4.145   4.300   4.355   4.784   6.241
 83 A'   36 A"   84 A'   85 A'   86 A'   87 A'   88 A'   37 A"                 
  6.311   6.516   6.620   7.503   7.532   7.615   9.646  23.578
 89 A'   90 A'   91 A'   38 A"   92 A'   93 A'   94 A'   95 A'                 
 25.772  25.832  26.245  35.423  47.842  66.692 215.621 289.694
 39 A"   96 A'   97 A'   98 A'   99 A'  100 A'  101 A'   40 A"                 
289.722 289.8361020.625
102 A'  103 A'  104 A'                                                         
 --------------------------------------------------------------

          Ground-State Mulliken Net Atomic Charges

     Atom                 Charge (a.u.)
  ----------------------------------------
      1 C                    -0.101693
      2 N                    -0.021472
      3 Cl                    0.063971
      4 Br                    0.093156
      5 F                    -0.033962
  ----------------------------------------
  Sum of atomic charges =    -0.000000

 -----------------------------------------------------------------
                    Cartesian Multipole Moments
 -----------------------------------------------------------------
    Charge (ESU x 10^10)
                -0.0000
    Dipole Moment (Debye)
         X       1.5277      Y      -0.5343      Z      -0.0000
       Tot       1.6185
    Quadrupole Moments (Debye-Ang)
        XX     -42.9976     XY       1.5008     YY     -50.0759
        XZ       0.0000     YZ      -0.0000     ZZ     -46.8347
    Octopole Moments (Debye-Ang^2)
       XXX      42.9757    XXY       0.2193    XYY      16.4003
       YYY      -4.6601    XXZ       0.0000    XYZ       0.0000
       YYZ       0.0000    XZZ      13.4126    YZZ      -2.0507
       ZZZ      -0.0000
    Hexadecapole Moments (Debye-Ang^3)
      XXXX    -898.1988   XXXY      24.5439   XXYY    -196.0883
      XYYY      15.0308   YYYY    -157.4529   XXXZ      -0.0000
      XXYZ      -0.0000   XYYZ      -0.0000   YYYZ      -0.0000
      XXZZ    -179.0973   XYZZ       4.6789   YYZZ     -33.8712
      XZZZ       0.0000   YZZZ      -0.0000   ZZZZ     -51.2373
 -----------------------------------------------------------------
 Calculating analytic gradient of the SCF energy
 Gradient of SCF Energy
            1           2           3           4           5
    1   0.0527036  -0.0386593  -0.0163978   0.0274733  -0.0251198
    2  -0.0208250   0.0144200   0.0049400   0.0111027  -0.0096377
    3  -0.0000000   0.0000000  -0.0000000   0.0000000  -0.0000000
 Max gradient component =       5.270E-02
 RMS gradient           =       2.131E-02
 Gradient time:  CPU 5.47 s  wall 1.47 s
 Geometry Optimization Parameters
   NAtoms,    NIC,     NZ,  NCons,   NDum,   NFix, NCnnct, MaxDiis
        5      20       5       0       0       0       0       0


** GEOMETRY OPTIMIZATION IN DELOCALIZED INTERNAL COORDINATES **
   Searching for a Minimum

   Optimization Cycle:   1

                       Coordinates (Angstroms)
     ATOM                X               Y               Z
      1  C        -0.1620926881   -0.2664042618    0.0000000000
      2  N        -1.0494335655    0.6836621397    0.0000000000
      3  Cl       -2.7737567790    0.2841506186    0.0000000000
      4  Br        1.7278434893    0.1714784223    0.0000000000
      5  F        -0.5557850884   -1.5577238559    0.0000000000
   Point Group: cs    Number of degrees of freedom:     7


   Energy is  -3227.051773324


 Attempting to Generate Delocalized Internal Coordinates

  7 Hessian modes will be used to form the next step
  Hessian Eigenvalues:
     0.175927    0.250000    0.250000    0.250000    0.286300    0.550214
     0.671931

 Minimum Search - Taking Simple RFO Step
 Searching for Lamda that Minimizes Along All modes
 Value Taken    Lamda =  -0.01830624
 Step Taken.  Stepsize is  0.253741

                             Maximum     Tolerance    Cnvgd?
         Gradient           0.062019      0.000300      NO
         Displacement       0.242009      0.001200      NO
         Energy change     *********      0.000001      NO


 New Cartesian Coordinates Obtained by Inverse Iteration

 Displacement from previous Coordinates is:  0.326875
 ----------------------------------------------------------------
             Standard Nuclear Orientation (Angstroms)
    I     Atom           X                Y                Z
 ----------------------------------------------------------------
    1      C      -0.2060144532    -0.2411456474     0.0000000000
    2      N      -1.0151461395     0.7251395133     0.0000000000
    3      Cl     -2.6912771499     0.2425242574     0.0000000000
    4      Br      1.6173923965     0.1273587488     0.0000000000
    5      F      -0.5181792858    -1.5387138093     0.0000000000
 ----------------------------------------------------------------
 Molecular Point Group                 Cs    NOp =  2
 Largest Abelian Subgroup              Cs    NOp =  2
 Nuclear Repulsion Energy =   382.0206655302 hartrees
 There are       37 alpha and       37 beta electrons
 Applying Cartesian multipole field
    Component          Value
    ---------          -----
     (2,0,0)        1.00000E-11
     (0,2,0)        2.00000E-11
     (0,0,2)       -3.00000E-11
 Nucleus-field energy     =     0.0000000099 hartrees
 Requested basis set is 6-311++G(d,p)
 There are 50 shells and 144 basis functions
 A cutoff of  1.0D-11 yielded   1065 shell pairs
 There are      9537 function pairs (     10484 Cartesian)
 Smallest overlap matrix eigenvalue = 3.41E-04
 Guess MOs from SCF MO coefficient file

 -----------------------------------------------------------------------
  General SCF calculation program by
  Eric Jon Sundstrom, Paul Horn, Yuezhi Mao, Dmitri Zuev, Alec White,
  David Stuck, Shaama M.S., Shane Yost, Joonho Lee, David Small,
  Daniel Levine, Susi Lehtola, Hugh Burton, Evgeny Epifanovsky
 -----------------------------------------------------------------------
 Exchange:     0.2000 Hartree-Fock + 0.0800 Slater + 0.7200 B88
 Correlation:  0.1900 VWN1RPA + 0.8100 LYP
 Using SG-1 standard quadrature grid
 using 4 threads for integral computing
 -------------------------------------------------------
 OpenMP Integral computing Module                
 Release: version 2.0, May 2017, Q-Chem Inc. Pleasanton 
 -------------------------------------------------------
 -------------------------------------------------------
 OpenMP BLAS3 based DFT computing Module                
 Release: version 1.0, May 2013, Q-Chem Inc. Pittsburgh 
 -------------------------------------------------------
 A restricted SCF calculation will be
 performed using DIIS
 SCF converges when DIIS error is below 1.0e-08
 ---------------------------------------
  Cycle       Energy         DIIS error
 ---------------------------------------
    1   -3227.0544256694      1.35e-03  
    2   -3227.0592294018      7.51e-04  
    3   -3227.0592884242      7.32e-04  
    4   -3227.0605502526      1.23e-04  
    5   -3227.0605709209      6.94e-05  
    6   -3227.0605816889      1.16e-05  
    7   -3227.0605819390      4.34e-06  
    8   -3227.0605819769      1.58e-06  
    9   -3227.0605819805      2.92e-07  
   10   -3227.0605819806      8.99e-08  
   11   -3227.0605819806      3.34e-08  
   12   -3227.0605819807      5.71e-09  Convergence criterion met
 ---------------------------------------
 SCF time:   CPU 19.32s  wall 5.00s 
 SCF   energy in the final basis set =    -3227.0605819807
 Total energy in the final basis set =    -3227.0605819807

 --------------------------------------------------------------
             Orbital Energies (a.u.) and Symmetries
 --------------------------------------------------------------

 Alpha MOs, Restricted
 -- Occupied --                  
-482.88 -101.59  -62.54  -56.36  -56.35  -56.35  -24.76  -14.40
  1 A'    2 A'    3 A'    4 A'    1 A"    5 A'    6 A'    7 A'                 
-10.380  -9.507  -8.745  -7.274  -7.261  -7.260  -6.577  -6.563
  8 A'    9 A'   10 A'   11 A'    2 A"   12 A'   13 A'    3 A"                 
 -6.562  -2.688  -2.684  -2.684  -2.672  -2.672  -1.302  -1.010
 14 A'   15 A'    4 A"   16 A'   17 A'    5 A"   18 A'   19 A'                 
 -0.874  -0.810  -0.657  -0.564  -0.542  -0.542  -0.442  -0.421
 20 A'   21 A'   22 A'   23 A'   24 A'    6 A"   25 A'    7 A"                 
 -0.400  -0.360  -0.340  -0.313  -0.303
 26 A'    8 A"   27 A'   28 A'    9 A"                                         
 -- Virtual --                   
 -0.079  -0.054  -0.029  -0.002   0.030   0.045   0.048   0.053
 29 A'   10 A"   30 A'   31 A'   32 A'   11 A"   33 A'   34 A'                 
  0.074   0.076   0.095   0.095   0.108   0.128   0.155   0.158
 12 A"   35 A'   36 A'   37 A'   13 A"   38 A'   14 A"   39 A'                 
  0.180   0.204   0.224   0.269   0.278   0.286   0.288   0.330
 40 A'   41 A'   42 A'   43 A'   44 A'   45 A'   15 A"   46 A'                 
  0.342   0.378   0.402   0.428   0.446   0.451   0.465   0.466
 47 A'   48 A'   16 A"   49 A'   50 A'   17 A"   18 A"   51 A'                 
  0.533   0.542   0.563   0.623   0.629   0.636   0.712   0.744
 19 A"   52 A'   53 A'   54 A'   55 A'   20 A"   21 A"   56 A'                 
  0.804   0.832   0.844   0.855   0.900   0.933   0.935   0.954
 57 A'   58 A'   22 A"   59 A'   60 A'   23 A"   61 A'   62 A'                 
  1.075   1.129   1.210   1.270   1.294   1.342   1.390   1.414
 63 A'   64 A'   24 A"   65 A'   25 A"   66 A'   26 A"   67 A'                 
  1.611   1.689   1.783   1.873   1.928   2.006   2.007   2.105
 68 A'   69 A'   70 A'   71 A'   27 A"   72 A'   28 A"   73 A'                 
  2.185   2.246   2.270   2.330   2.483   2.707   2.728   2.776
 74 A'   75 A'   29 A"   30 A"   76 A'   77 A'   31 A"   78 A'                 
  2.930   3.201   3.710   3.721   3.807   3.876   3.926   3.979
 79 A'   80 A'   32 A"   81 A'   33 A"   82 A'   34 A"   35 A"                 
  3.982   4.041   4.059   4.185   4.320   4.383   4.777   6.239
 83 A'   36 A"   84 A'   85 A'   86 A'   87 A'   88 A'   37 A"                 
  6.305   6.544   6.669   7.508   7.547   7.624   9.660  23.668
 89 A'   90 A'   91 A'   38 A"   92 A'   93 A'   94 A'   95 A'                 
 25.777  25.852  26.237  35.481  47.881  66.694 215.636 289.703
 39 A"   96 A'   97 A'   98 A'   99 A'  100 A'  101 A'   40 A"                 
289.741 289.8461020.673
102 A'  103 A'  104 A'                                                         

 Beta MOs, Restricted
 -- Occupied --                  
-482.88 -101.59  -62.54  -56.36  -56.35  -56.35  -24.76  -14.40
  1 A'    2 A'    3 A'    4 A'    1 A"    5 A'    6 A'    7 A'                 
-10.380  -9.507  -8.745  -7.274  -7.261  -7.260  -6.577  -6.563
  8 A'    9 A'   10 A'   11 A'    2 A"   12 A'   13 A'    3 A"                 
 -6.562  -2.688  -2.684  -2.684  -2.672  -2.672  -1.302  -1.010
 14 A'   15 A'    4 A"   16 A'   17 A'    5 A"   18 A'   19 A'                 
 -0.874  -0.810  -0.657  -0.564  -0.542  -0.542  -0.442  -0.421
 20 A'   21 A'   22 A'   23 A'   24 A'    6 A"   25 A'    7 A"                 
 -0.400  -0.360  -0.340  -0.313  -0.303
 26 A'    8 A"   27 A'   28 A'    9 A"                                         
 -- Virtual --                   
 -0.079  -0.054  -0.029  -0.002   0.030   0.045   0.048   0.053
 29 A'   10 A"   30 A'   31 A'   32 A'   11 A"   33 A'   34 A'                 
  0.074   0.076   0.095   0.095   0.108   0.128   0.155   0.158
 12 A"   35 A'   36 A'   37 A'   13 A"   38 A'   14 A"   39 A'                 
  0.180   0.204   0.224   0.269   0.278   0.286   0.288   0.330
 40 A'   41 A'   42 A'   43 A'   44 A'   45 A'   15 A"   46 A'                 
  0.342   0.378   0.402   0.428   0.446   0.451   0.465   0.466
 47 A'   48 A'   16 A"   49 A'   50 A'   17 A"   18 A"   51 A'                 
  0.533   0.542   0.563   0.623   0.629   0.636   0.712   0.744
 19 A"   52 A'   53 A'   54 A'   55 A'   20 A"   21 A"   56 A'                 
  0.804   0.832   0.844   0.855   0.900   0.933   0.935   0.954
 57 A'   58 A'   22 A"   59 A'   60 A'   23 A"   61 A'   62 A'                 
  1.075   1.129   1.210   1.270   1.294   1.342   1.390   1.414
 63 A'   64 A'   24 A"   65 A'   25 A"   66 A'   26 A"   67 A'                 
  1.611   1.689   1.783   1.873   1.928   2.006   2.007   2.105
 68 A'   69 A'   70 A'   71 A'   27 A"   72 A'   28 A"   73 A'                 
  2.185   2.246   2.270   2.330   2.483   2.707   2.728   2.776
 74 A'   75 A'   29 A"   30 A"   76 A'   77 A'   31 A"   78 A'                 
  2.930   3.201   3.710   3.721   3.807   3.876   3.926   3.979
 79 A'   80 A'   32 A"   81 A'   33 A"   82 A'   34 A"   35 A"                 
  3.982   4.041   4.059   4.185   4.320   4.383   4.777   6.239
 83 A'   36 A"   84 A'   85 A'   86 A'   87 A'   88 A'   37 A"                 
  6.305   6.544   6.669   7.508   7.547   7.624   9.660  23.668
 89 A'   90 A'   91 A'   38 A"   92 A'   93 A'   94 A'   95 A'                 
 25.777  25.852  26.237  35.481  47.881  66.694 215.636 289.703
 39 A"   96 A'   97 A'   98 A'   99 A'  100 A'  101 A'   40 A"                 
289.741 289.8461020.673
102 A'  103 A'  104 A'                                                         
 --------------------------------------------------------------

          Ground-State Mulliken Net Atomic Charges

     Atom                 Charge (a.u.)
  ----------------------------------------
      1 C                    -0.131456
      2 N                    -0.010754
      3 Cl                    0.054874
      4 Br                    0.094859
      5 F                    -0.007524
  ----------------------------------------
  Sum of atomic charges =     0.000000

 -----------------------------------------------------------------
                    Cartesian Multipole Moments
 -----------------------------------------------------------------
    Charge (ESU x 10^10)
                 0.0000
    Dipole Moment (Debye)
         X       1.2946      Y      -0.5847      Z      -0.0000
       Tot       1.4205
    Quadrupole Moments (Debye-Ang)
        XX     -43.9206     XY       1.4637     YY     -49.7927
        XZ       0.0000     YZ       0.0000     ZZ     -46.5499
    Octopole Moments (Debye-Ang^2)
       XXX      45.4802    XXY      -0.4707    XYY      16.6679
       YYY      -2.2328    XXZ      -0.0000    XYZ       0.0000
       YYZ      -0.0000    XZZ      14.1714    YZZ      -1.1340
       ZZZ      -0.0000
    Hexadecapole Moments (Debye-Ang^3)
      XXXX    -840.7153   XXXY      26.7093   XXYY    -182.7124
      XYYY      15.4290   YYYY    -152.7939   XXXZ       0.0000
      XXYZ       0.0000   XYYZ      -0.0000   YYYZ       0.0000
      XXZZ    -166.1431   XYZZ       4.9296   YYZZ     -33.0701
      XZZZ      -0.0000   YZZZ       0.0000   ZZZZ     -50.6167
 -----------------------------------------------------------------
 Calculating analytic gradient of the SCF energy
 Gradient of SCF Energy
            1           2           3           4           5
    1   0.0100472   0.0005101   0.0041500  -0.0096930  -0.0050143
    2   0.0031641   0.0027023  -0.0013777   0.0014761  -0.0059647
    3   0.0000000  -0.0000000   0.0000000  -0.0000000  -0.0000000
 Max gradient component =       1.005E-02
 RMS gradient           =       4.431E-03
 Gradient time:  CPU 5.64 s  wall 1.51 s
 Geometry Optimization Parameters
   NAtoms,    NIC,     NZ,  NCons,   NDum,   NFix, NCnnct, MaxDiis
        5      20       5       0       0       0       0       0

 Cartesian Hessian Update
 Hessian Updated using BFGS Update


** GEOMETRY OPTIMIZATION IN DELOCALIZED INTERNAL COORDINATES **
   Searching for a Minimum

   Optimization Cycle:   2

                       Coordinates (Angstroms)
     ATOM                X               Y               Z
      1  C        -0.2060144532   -0.2411456474    0.0000000000
      2  N        -1.0151461395    0.7251395133    0.0000000000
      3  Cl       -2.6912771499    0.2425242574    0.0000000000
      4  Br        1.6173923965    0.1273587488    0.0000000000
      5  F        -0.5181792858   -1.5387138093    0.0000000000
   Point Group: cs    Number of degrees of freedom:     7


   Energy is  -3227.060581981

 Hessian Updated using BFGS Update

  6 Hessian modes will be used to form the next step
  Hessian Eigenvalues:
     0.194514    0.223875    0.276156    0.310104    0.537890    0.675947

 Minimum Search - Taking Simple RFO Step
 Searching for Lamda that Minimizes Along All modes
 Value Taken    Lamda =  -0.00097776
 Step Taken.  Stepsize is  0.060583

                             Maximum     Tolerance    Cnvgd?
         Gradient           0.012488      0.000300      NO
         Displacement       0.040415      0.001200      NO
         Energy change     -0.008809      0.000001      NO


 New Cartesian Coordinates Obtained by Inverse Iteration

 Displacement from previous Coordinates is:  0.087987
 ----------------------------------------------------------------
             Standard Nuclear Orientation (Angstroms)
    I     Atom           X                Y                Z
 ----------------------------------------------------------------
    1      C      -0.2112495429    -0.2409150880     0.0000000000
    2      N      -1.0283627162     0.7178341678     0.0000000000
    3      Cl     -2.7159732765     0.2585495398     0.0000000000
    4      Br      1.6352234552     0.1180498449     0.0000000000
    5      F      -0.4928625514    -1.5383554016     0.0000000000
 ----------------------------------------------------------------
 Molecular Point Group                 Cs    NOp =  2
 Largest Abelian Subgroup              Cs    NOp =  2
 Nuclear Repulsion Energy =   379.7047365616 hartrees
 There are       37 alpha and       37 beta electrons
 Applying Cartesian multipole field
    Component          Value
    ---------          -----
     (2,0,0)        1.00000E-11
     (0,2,0)        2.00000E-11
     (0,0,2)       -3.00000E-11
 Nucleus-field energy     =     0.0000000101 hartrees
 Requested basis set is 6-311++G(d,p)
 There are 50 shells and 144 basis functions
 A cutoff of  1.0D-11 yielded   1063 shell pairs
 There are      9537 function pairs (     10487 Cartesian)
 Smallest overlap matrix eigenvalue = 3.57E-04
 Guess MOs from SCF MO coefficient file

 -----------------------------------------------------------------------
  General SCF calculation program by
  Eric Jon Sundstrom, Paul Horn, Yuezhi Mao, Dmitri Zuev, Alec White,
  David Stuck, Shaama M.S., Shane Yost, Joonho Lee, David Small,
  Daniel Levine, Susi Lehtola, Hugh Burton, Evgeny Epifanovsky
 -----------------------------------------------------------------------
 Exchange:     0.2000 Hartree-Fock + 0.0800 Slater + 0.7200 B88
 Correlation:  0.1900 VWN1RPA + 0.8100 LYP
 Using SG-1 standard quadrature grid
 using 4 threads for integral computing
 -------------------------------------------------------
 OpenMP Integral computing Module                
 Release: version 2.0, May 2017, Q-Chem Inc. Pleasanton 
 -------------------------------------------------------
 -------------------------------------------------------
 OpenMP BLAS3 based DFT computing Module                
 Release: version 1.0, May 2013, Q-Chem Inc. Pittsburgh 
 -------------------------------------------------------
 A restricted SCF calculation will be
 performed using DIIS
 SCF converges when DIIS error is below 1.0e-08
 ---------------------------------------
  Cycle       Energy         DIIS error
 ---------------------------------------
    1   -3227.0605571001      3.71e-04  
    2   -3227.0610688289      1.16e-04  
    3   -3227.0610277109      1.76e-04  
    4   -3227.0611030483      2.44e-05  
    5   -3227.0611036020      1.83e-05  
    6   -3227.0611043666      2.46e-06  
    7   -3227.0611043773      8.56e-07  
    8   -3227.0611043786      3.65e-07  
    9   -3227.0611043788      6.30e-08  
   10   -3227.0611043788      2.78e-08  
   11   -3227.0611043788      5.23e-09  Convergence criterion met
 ---------------------------------------
 SCF time:   CPU 17.68s  wall 4.00s 
 SCF   energy in the final basis set =    -3227.0611043788
 Total energy in the final basis set =    -3227.0611043788

 --------------------------------------------------------------
             Orbital Energies (a.u.) and Symmetries
 --------------------------------------------------------------

 Alpha MOs, Restricted
 -- Occupied --                  
-482.88 -101.60  -62.53  -56.36  -56.35  -56.35  -24.76  -14.40
  1 A'    2 A'    3 A'    4 A'    1 A"    5 A'    6 A'    7 A'                 
-10.381  -9.509  -8.743  -7.276  -7.263  -7.262  -6.576  -6.561
  8 A'    9 A'   10 A'   11 A'    2 A"   12 A'   13 A'    3 A"                 
 -6.561  -2.686  -2.683  -2.682  -2.670  -2.670  -1.306  -1.008
 14 A'   15 A'    4 A"   16 A'   17 A'    5 A"   18 A'   19 A'                 
 -0.870  -0.811  -0.660  -0.564  -0.544  -0.544  -0.441  -0.421
 20 A'   21 A'   22 A'   23 A'    6 A"   24 A'   25 A'    7 A"                 
 -0.400  -0.358  -0.339  -0.313  -0.305
 26 A'    8 A"   27 A'   28 A'    9 A"                                         
 -- Virtual --                   
 -0.085  -0.053  -0.029  -0.002   0.030   0.045   0.048   0.053
 29 A'   10 A"   30 A'   31 A'   32 A'   11 A"   33 A'   34 A'                 
  0.074   0.076   0.094   0.096   0.108   0.128   0.156   0.160
 12 A"   35 A'   36 A'   37 A'   13 A"   38 A'   14 A"   39 A'                 
  0.179   0.206   0.223   0.271   0.278   0.285   0.288   0.330
 40 A'   41 A'   42 A'   43 A'   44 A'   45 A'   15 A"   46 A'                 
  0.340   0.377   0.404   0.427   0.446   0.450   0.464   0.467
 47 A'   48 A'   16 A"   49 A'   50 A'   17 A"   18 A"   51 A'                 
  0.535   0.541   0.565   0.619   0.632   0.637   0.711   0.747
 19 A"   52 A'   53 A'   54 A'   55 A'   20 A"   21 A"   56 A'                 
  0.802   0.828   0.842   0.849   0.897   0.933   0.935   0.954
 57 A'   58 A'   22 A"   59 A'   60 A'   61 A'   23 A"   62 A'                 
  1.077   1.123   1.210   1.271   1.290   1.340   1.387   1.415
 63 A'   64 A'   24 A"   65 A'   25 A"   66 A'   26 A"   67 A'                 
  1.598   1.695   1.784   1.870   1.928   2.006   2.008   2.100
 68 A'   69 A'   70 A'   71 A'   27 A"   28 A"   72 A'   73 A'                 
  2.183   2.244   2.267   2.330   2.478   2.716   2.728   2.774
 74 A'   75 A'   29 A"   30 A"   76 A'   77 A'   31 A"   78 A'                 
  2.923   3.204   3.708   3.719   3.807   3.879   3.931   3.981
 79 A'   80 A'   32 A"   81 A'   33 A"   82 A'   34 A"   35 A"                 
  3.983   4.040   4.055   4.183   4.325   4.387   4.778   6.237
 83 A'   36 A"   84 A'   85 A'   86 A'   87 A'   88 A'   37 A"                 
  6.304   6.542   6.665   7.510   7.548   7.625   9.655  23.671
 89 A'   90 A'   91 A'   38 A"   92 A'   93 A'   94 A'   95 A'                 
 25.775  25.846  26.237  35.482  47.875  66.693 215.631 289.704
 39 A"   96 A'   97 A'   98 A'   99 A'  100 A'  101 A'   40 A"                 
289.741 289.8461020.665
102 A'  103 A'  104 A'                                                         

 Beta MOs, Restricted
 -- Occupied --                  
-482.88 -101.60  -62.53  -56.36  -56.35  -56.35  -24.76  -14.40
  1 A'    2 A'    3 A'    4 A'    1 A"    5 A'    6 A'    7 A'                 
-10.381  -9.509  -8.743  -7.276  -7.263  -7.262  -6.576  -6.561
  8 A'    9 A'   10 A'   11 A'    2 A"   12 A'   13 A'    3 A"                 
 -6.561  -2.686  -2.683  -2.682  -2.670  -2.670  -1.306  -1.008
 14 A'   15 A'    4 A"   16 A'   17 A'    5 A"   18 A'   19 A'                 
 -0.870  -0.811  -0.660  -0.564  -0.544  -0.544  -0.441  -0.421
 20 A'   21 A'   22 A'   23 A'    6 A"   24 A'   25 A'    7 A"                 
 -0.400  -0.358  -0.339  -0.313  -0.305
 26 A'    8 A"   27 A'   28 A'    9 A"                                         
 -- Virtual --                   
 -0.085  -0.053  -0.029  -0.002   0.030   0.045   0.048   0.053
 29 A'   10 A"   30 A'   31 A'   32 A'   11 A"   33 A'   34 A'                 
  0.074   0.076   0.094   0.096   0.108   0.128   0.156   0.160
 12 A"   35 A'   36 A'   37 A'   13 A"   38 A'   14 A"   39 A'                 
  0.179   0.206   0.223   0.271   0.278   0.285   0.288   0.330
 40 A'   41 A'   42 A'   43 A'   44 A'   45 A'   15 A"   46 A'                 
  0.340   0.377   0.404   0.427   0.446   0.450   0.464   0.467
 47 A'   48 A'   16 A"   49 A'   50 A'   17 A"   18 A"   51 A'                 
  0.535   0.541   0.565   0.619   0.632   0.637   0.711   0.747
 19 A"   52 A'   53 A'   54 A'   55 A'   20 A"   21 A"   56 A'                 
  0.802   0.828   0.842   0.849   0.897   0.933   0.935   0.954
 57 A'   58 A'   22 A"   59 A'   60 A'   61 A'   23 A"   62 A'                 
  1.077   1.123   1.210   1.271   1.290   1.340   1.387   1.415
 63 A'   64 A'   24 A"   65 A'   25 A"   66 A'   26 A"   67 A'                 
  1.598   1.695   1.784   1.870   1.928   2.006   2.008   2.100
 68 A'   69 A'   70 A'   71 A'   27 A"   28 A"   72 A'   73 A'                 
  2.183   2.244   2.267   2.330   2.478   2.716   2.728   2.774
 74 A'   75 A'   29 A"   30 A"   76 A'   77 A'   31 A"   78 A'                 
  2.923   3.204   3.708   3.719   3.807   3.879   3.931   3.981
 79 A'   80 A'   32 A"   81 A'   33 A"   82 A'   34 A"   35 A"                 
  3.983   4.040   4.055   4.183   4.325   4.387   4.778   6.237
 83 A'   36 A"   84 A'   85 A'   86 A'   87 A'   88 A'   37 A"                 
  6.304   6.542   6.665   7.510   7.548   7.625   9.655  23.671
 89 A'   90 A'   91 A'   38 A"   92 A'   93 A'   94 A'   95 A'                 
 25.775  25.846  26.237  35.482  47.875  66.693 215.631 289.704
 39 A"   96 A'   97 A'   98 A'   99 A'  100 A'  101 A'   40 A"                 
289.741 289.8461020.665
102 A'  103 A'  104 A'                                                         
 --------------------------------------------------------------

          Ground-State Mulliken Net Atomic Charges

     Atom                 Charge (a.u.)
  ----------------------------------------
      1 C                    -0.130624
      2 N                    -0.009587
      3 Cl                    0.059600
      4 Br                    0.084437
      5 F                    -0.003827
  ----------------------------------------
  Sum of atomic charges =     0.000000

 -----------------------------------------------------------------
                    Cartesian Multipole Moments
 -----------------------------------------------------------------
    Charge (ESU x 10^10)
                 0.0000
    Dipole Moment (Debye)
         X       1.1775      Y      -0.6206      Z      -0.0000
       Tot       1.3310
    Quadrupole Moments (Debye-Ang)
        XX     -43.7797     XY       1.3934     YY     -49.8028
        XZ       0.0000     YZ       0.0000     ZZ     -46.5948
    Octopole Moments (Debye-Ang^2)
       XXX      44.5953    XXY      -0.4287    XYY      16.4848
       YYY      -2.3525    XXZ       0.0000    XYZ      -0.0000
       YYZ      -0.0000    XZZ      14.0431    YZZ      -1.1681
       ZZZ      -0.0000
    Hexadecapole Moments (Debye-Ang^3)
      XXXX    -852.9763   XXXY      28.4173   XXYY    -185.7957
      XYYY      18.5161   YYYY    -152.6366   XXXZ      -0.0000
      XXYZ       0.0000   XYYZ       0.0000   YYYZ       0.0000
      XXZZ    -169.0053   XYZZ       5.9706   YYZZ     -33.0851
      XZZZ       0.0000   YZZZ       0.0000   ZZZZ     -50.7575
 -----------------------------------------------------------------
 Calculating analytic gradient of the SCF energy
 Gradient of SCF Energy
            1           2           3           4           5
    1   0.0033959  -0.0013177  -0.0002156  -0.0011964  -0.0006663
    2  -0.0000133   0.0013297   0.0002470   0.0002297  -0.0017932
    3  -0.0000000   0.0000000  -0.0000000  -0.0000000   0.0000000
 Max gradient component =       3.396E-03
 RMS gradient           =       1.163E-03
 Gradient time:  CPU 5.59 s  wall 1.49 s
 Geometry Optimization Parameters
   NAtoms,    NIC,     NZ,  NCons,   NDum,   NFix, NCnnct, MaxDiis
        5      20       5       0       0       0       0       0

 Cartesian Hessian Update
 Hessian Updated using BFGS Update


** GEOMETRY OPTIMIZATION IN DELOCALIZED INTERNAL COORDINATES **
   Searching for a Minimum

   Optimization Cycle:   3

                       Coordinates (Angstroms)
     ATOM                X               Y               Z
      1  C        -0.2112495429   -0.2409150880    0.0000000000
      2  N        -1.0283627162    0.7178341678    0.0000000000
      3  Cl       -2.7159732765    0.2585495398    0.0000000000
      4  Br        1.6352234552    0.1180498449    0.0000000000
      5  F        -0.4928625514   -1.5383554016    0.0000000000
   Point Group: cs    Number of degrees of freedom:     7


   Energy is  -3227.061104379

 Hessian Updated using BFGS Update

  7 Hessian modes will be used to form the next step
  Hessian Eigenvalues:
     0.173959    0.218681    0.250598    0.278493    0.322047    0.519719
     0.702772

 Minimum Search - Taking Simple RFO Step
 Searching for Lamda that Minimizes Along All modes
 Value Taken    Lamda =  -0.00003771
 Step Taken.  Stepsize is  0.012627

                             Maximum     Tolerance    Cnvgd?
         Gradient           0.002088      0.000300      NO
         Displacement       0.008558      0.001200      NO
         Energy change     -0.000522      0.000001      NO


 New Cartesian Coordinates Obtained by Inverse Iteration

 Displacement from previous Coordinates is:  0.018503
 ----------------------------------------------------------------
             Standard Nuclear Orientation (Angstroms)
    I     Atom           X                Y                Z
 ----------------------------------------------------------------
    1      C      -0.2137493138    -0.2380953173     0.0000000000
    2      N      -1.0291771592     0.7192650091     0.0000000000
    3      Cl     -2.7148271432     0.2535602189     0.0000000000
    4      Br      1.6383796669     0.1138615777     0.0000000000
    5      F      -0.4938506826    -1.5334284255     0.0000000000
 ----------------------------------------------------------------
 Molecular Point Group                 Cs    NOp =  2
 Largest Abelian Subgroup              Cs    NOp =  2
 Nuclear Repulsion Energy =   379.7182149795 hartrees
 There are       37 alpha and       37 beta electrons
 Applying Cartesian multipole field
    Component          Value
    ---------          -----
     (2,0,0)        1.00000E-11
     (0,2,0)        2.00000E-11
     (0,0,2)       -3.00000E-11
 Nucleus-field energy     =     0.0000000101 hartrees
 Requested basis set is 6-311++G(d,p)
 There are 50 shells and 144 basis functions
 A cutoff of  1.0D-11 yielded   1062 shell pairs
 There are      9536 function pairs (     10486 Cartesian)
 Smallest overlap matrix eigenvalue = 3.58E-04
 Guess MOs from SCF MO coefficient file

 -----------------------------------------------------------------------
  General SCF calculation program by
  Eric Jon Sundstrom, Paul Horn, Yuezhi Mao, Dmitri Zuev, Alec White,
  David Stuck, Shaama M.S., Shane Yost, Joonho Lee, David Small,
  Daniel Levine, Susi Lehtola, Hugh Burton, Evgeny Epifanovsky
 -----------------------------------------------------------------------
 Exchange:     0.2000 Hartree-Fock + 0.0800 Slater + 0.7200 B88
 Correlation:  0.1900 VWN1RPA + 0.8100 LYP
 Using SG-1 standard quadrature grid
 using 4 threads for integral computing
 -------------------------------------------------------
 OpenMP Integral computing Module                
 Release: version 2.0, May 2017, Q-Chem Inc. Pleasanton 
 -------------------------------------------------------
 -------------------------------------------------------
 OpenMP BLAS3 based DFT computing Module                
 Release: version 1.0, May 2013, Q-Chem Inc. Pittsburgh 
 -------------------------------------------------------
 A restricted SCF calculation will be
 performed using DIIS
 SCF converges when DIIS error is below 1.0e-08
 ---------------------------------------
  Cycle       Energy         DIIS error
 ---------------------------------------
    1   -3227.0610959315      7.89e-05  
    2   -3227.0611180161      2.90e-05  
    3   -3227.0611157811      4.38e-05  
    4   -3227.0611197923      7.51e-06  
    5   -3227.0611199199      1.54e-06  
    6   -3227.0611199239      6.12e-07  
    7   -3227.0611199246      1.70e-07  
    8   -3227.0611199246      5.51e-08  
    9   -3227.0611199246      1.07e-08  
   10   -3227.0611199246      4.09e-09  Convergence criterion met
 ---------------------------------------
 SCF time:   CPU 16.04s  wall 4.00s 
 SCF   energy in the final basis set =    -3227.0611199246
 Total energy in the final basis set =    -3227.0611199246

 --------------------------------------------------------------
             Orbital Energies (a.u.) and Symmetries
 --------------------------------------------------------------

 Alpha MOs, Restricted
 -- Occupied --                  
-482.88 -101.60  -62.53  -56.35  -56.35  -56.35  -24.76  -14.40
  1 A'    2 A'    3 A'    4 A'    1 A"    5 A'    6 A'    7 A'                 
-10.381  -9.509  -8.743  -7.276  -7.263  -7.262  -6.575  -6.561
  8 A'    9 A'   10 A'   11 A'    2 A"   12 A'   13 A'    3 A"                 
 -6.560  -2.686  -2.682  -2.682  -2.670  -2.670  -1.308  -1.009
 14 A'   15 A'    4 A"   16 A'   17 A'    5 A"   18 A'   19 A'                 
 -0.869  -0.811  -0.661  -0.564  -0.545  -0.544  -0.441  -0.421
 20 A'   21 A'   22 A'   23 A'    6 A"   24 A'   25 A'    7 A"                 
 -0.400  -0.358  -0.338  -0.314  -0.305
 26 A'    8 A"   27 A'   28 A'    9 A"                                         
 -- Virtual --                   
 -0.086  -0.053  -0.029  -0.002   0.030   0.045   0.048   0.054
 29 A'   10 A"   30 A'   31 A'   32 A'   11 A"   33 A'   34 A'                 
  0.074   0.076   0.094   0.096   0.108   0.128   0.156   0.160
 12 A"   35 A'   36 A'   37 A'   13 A"   38 A'   14 A"   39 A'                 
  0.179   0.206   0.223   0.272   0.278   0.285   0.287   0.331
 40 A'   41 A'   42 A'   43 A'   44 A'   45 A'   15 A"   46 A'                 
  0.340   0.377   0.404   0.427   0.446   0.450   0.463   0.467
 47 A'   48 A'   16 A"   49 A'   50 A'   17 A"   18 A"   51 A'                 
  0.535   0.542   0.565   0.619   0.633   0.637   0.711   0.747
 19 A"   52 A'   53 A'   54 A'   55 A'   20 A"   21 A"   56 A'                 
  0.803   0.827   0.842   0.849   0.895   0.934   0.934   0.954
 57 A'   58 A'   22 A"   59 A'   60 A'   61 A'   23 A"   62 A'                 
  1.077   1.123   1.210   1.271   1.289   1.339   1.387   1.415
 63 A'   64 A'   24 A"   65 A'   25 A"   66 A'   26 A"   67 A'                 
  1.595   1.697   1.785   1.870   1.928   2.006   2.009   2.100
 68 A'   69 A'   70 A'   71 A'   27 A"   28 A"   72 A'   73 A'                 
  2.185   2.244   2.268   2.331   2.480   2.716   2.728   2.778
 74 A'   75 A'   29 A"   30 A"   76 A'   77 A'   31 A"   78 A'                 
  2.922   3.205   3.708   3.718   3.807   3.880   3.932   3.982
 79 A'   80 A'   32 A"   81 A'   33 A"   82 A'   34 A"   35 A"                 
  3.984   4.040   4.058   4.182   4.326   4.388   4.778   6.236
 83 A'   36 A"   84 A'   85 A'   86 A'   87 A'   88 A'   37 A"                 
  6.304   6.543   6.665   7.510   7.548   7.625   9.655  23.676
 89 A'   90 A'   91 A'   38 A"   92 A'   93 A'   94 A'   95 A'                 
 25.775  25.846  26.237  35.485  47.874  66.692 215.630 289.704
 39 A"   96 A'   97 A'   98 A'   99 A'  100 A'  101 A'   40 A"                 
289.741 289.8471020.664
102 A'  103 A'  104 A'                                                         

 Beta MOs, Restricted
 -- Occupied --                  
-482.88 -101.60  -62.53  -56.35  -56.35  -56.35  -24.76  -14.40
  1 A'    2 A'    3 A'    4 A'    1 A"    5 A'    6 A'    7 A'                 
-10.381  -9.509  -8.743  -7.276  -7.263  -7.262  -6.575  -6.561
  8 A'    9 A'   10 A'   11 A'    2 A"   12 A'   13 A'    3 A"                 
 -6.560  -2.686  -2.682  -2.682  -2.670  -2.670  -1.308  -1.009
 14 A'   15 A'    4 A"   16 A'   17 A'    5 A"   18 A'   19 A'                 
 -0.869  -0.811  -0.661  -0.564  -0.545  -0.544  -0.441  -0.421
 20 A'   21 A'   22 A'   23 A'    6 A"   24 A'   25 A'    7 A"                 
 -0.400  -0.358  -0.338  -0.314  -0.305
 26 A'    8 A"   27 A'   28 A'    9 A"                                         
 -- Virtual --                   
 -0.086  -0.053  -0.029  -0.002   0.030   0.045   0.048   0.054
 29 A'   10 A"   30 A'   31 A'   32 A'   11 A"   33 A'   34 A'                 
  0.074   0.076   0.094   0.096   0.108   0.128   0.156   0.160
 12 A"   35 A'   36 A'   37 A'   13 A"   38 A'   14 A"   39 A'                 
  0.179   0.206   0.223   0.272   0.278   0.285   0.287   0.331
 40 A'   41 A'   42 A'   43 A'   44 A'   45 A'   15 A"   46 A'                 
  0.340   0.377   0.404   0.427   0.446   0.450   0.463   0.467
 47 A'   48 A'   16 A"   49 A'   50 A'   17 A"   18 A"   51 A'                 
  0.535   0.542   0.565   0.619   0.633   0.637   0.711   0.747
 19 A"   52 A'   53 A'   54 A'   55 A'   20 A"   21 A"   56 A'                 
  0.803   0.827   0.842   0.849   0.895   0.934   0.934   0.954
 57 A'   58 A'   22 A"   59 A'   60 A'   61 A'   23 A"   62 A'                 
  1.077   1.123   1.210   1.271   1.289   1.339   1.387   1.415
 63 A'   64 A'   24 A"   65 A'   25 A"   66 A'   26 A"   67 A'                 
  1.595   1.697   1.785   1.870   1.928   2.006   2.009   2.100
 68 A'   69 A'   70 A'   71 A'   27 A"   28 A"   72 A'   73 A'                 
  2.185   2.244   2.268   2.331   2.480   2.716   2.728   2.778
 74 A'   75 A'   29 A"   30 A"   76 A'   77 A'   31 A"   78 A'                 
  2.922   3.205   3.708   3.718   3.807   3.880   3.932   3.982
 79 A'   80 A'   32 A"   81 A'   33 A"   82 A'   34 A"   35 A"                 
  3.984   4.040   4.058   4.182   4.326   4.388   4.778   6.236
 83 A'   36 A"   84 A'   85 A'   86 A'   87 A'   88 A'   37 A"                 
  6.304   6.543   6.665   7.510   7.548   7.625   9.655  23.676
 89 A'   90 A'   91 A'   38 A"   92 A'   93 A'   94 A'   95 A'                 
 25.775  25.846  26.237  35.485  47.874  66.692 215.630 289.704
 39 A"   96 A'   97 A'   98 A'   99 A'  100 A'  101 A'   40 A"                 
289.741 289.8471020.664
102 A'  103 A'  104 A'                                                         
 --------------------------------------------------------------

          Ground-State Mulliken Net Atomic Charges

     Atom                 Charge (a.u.)
  ----------------------------------------
      1 C                    -0.130259
      2 N                    -0.010281
      3 Cl                    0.060677
      4 Br                    0.081211
      5 F                    -0.001348
  ----------------------------------------
  Sum of atomic charges =     0.000000

 -----------------------------------------------------------------
                    Cartesian Multipole Moments
 -----------------------------------------------------------------
    Charge (ESU x 10^10)
                 0.0000
    Dipole Moment (Debye)
         X       1.1557      Y      -0.6341      Z      -0.0000
       Tot       1.3183
    Quadrupole Moments (Debye-Ang)
        XX     -43.7896     XY       1.3901     YY     -49.7923
        XZ      -0.0000     YZ       0.0000     ZZ     -46.5966
    Octopole Moments (Debye-Ang^2)
       XXX      44.4258    XXY      -0.4504    XYY      16.3805
       YYY      -2.1346    XXZ       0.0000    XYZ       0.0000
       YYZ       0.0000    XZZ      13.9652    YZZ      -1.0796
       ZZZ      -0.0000
    Hexadecapole Moments (Debye-Ang^3)
      XXXX    -853.7321   XXXY      28.3611   XXYY    -185.8381
      XYYY      18.3782   YYYY    -151.8438   XXXZ      -0.0000
      XXYZ      -0.0000   XYYZ      -0.0000   YYYZ      -0.0000
      XXZZ    -169.1549   XYZZ       5.9214   YYZZ     -32.9647
      XZZZ      -0.0000   YZZZ       0.0000   ZZZZ     -50.7726
 -----------------------------------------------------------------
 Calculating analytic gradient of the SCF energy
 Gradient of SCF Energy
            1           2           3           4           5
    1  -0.0004260   0.0000062   0.0002788   0.0002720  -0.0001311
    2   0.0005765  -0.0004416  -0.0000882   0.0000075  -0.0000542
    3   0.0000000  -0.0000000   0.0000000   0.0000000  -0.0000000
 Max gradient component =       5.765E-04
 RMS gradient           =       2.434E-04
 Gradient time:  CPU 5.58 s  wall 1.49 s
 Geometry Optimization Parameters
   NAtoms,    NIC,     NZ,  NCons,   NDum,   NFix, NCnnct, MaxDiis
        5      20       5       0       0       0       0       0

 Cartesian Hessian Update
 Hessian Updated using BFGS Update


** GEOMETRY OPTIMIZATION IN DELOCALIZED INTERNAL COORDINATES **
   Searching for a Minimum

   Optimization Cycle:   4

                       Coordinates (Angstroms)
     ATOM                X               Y               Z
      1  C        -0.2137493138   -0.2380953173    0.0000000000
      2  N        -1.0291771592    0.7192650091    0.0000000000
      3  Cl       -2.7148271432    0.2535602189    0.0000000000
      4  Br        1.6383796669    0.1138615777    0.0000000000
      5  F        -0.4938506826   -1.5334284255    0.0000000000
   Point Group: cs    Number of degrees of freedom:     7


   Energy is  -3227.061119925

 Hessian Updated using BFGS Update

  7 Hessian modes will be used to form the next step
  Hessian Eigenvalues:
     0.179676    0.215113    0.275334    0.279067    0.325122    0.504929
     0.753131

 Minimum Search - Taking Simple RFO Step
 Searching for Lamda that Minimizes Along All modes
 Value Taken    Lamda =  -0.00000203
 Step Taken.  Stepsize is  0.002465

                             Maximum     Tolerance    Cnvgd?
         Gradient           0.000695      0.000300      NO
         Displacement       0.001903      0.001200      NO
         Energy change     -0.000016      0.000001      NO


 New Cartesian Coordinates Obtained by Inverse Iteration

 Displacement from previous Coordinates is:  0.005442
 ----------------------------------------------------------------
             Standard Nuclear Orientation (Angstroms)
    I     Atom           X                Y                Z
 ----------------------------------------------------------------
    1      C      -0.2135677327    -0.2389305716     0.0000000000
    2      N      -1.0290577835     0.7188008237     0.0000000000
    3      Cl     -2.7156803144     0.2552221265     0.0000000000
    4      Br      1.6375795252     0.1144890783     0.0000000000
    5      F      -0.4924983264    -1.5344183940     0.0000000000
 ----------------------------------------------------------------
 Molecular Point Group                 Cs    NOp =  2
 Largest Abelian Subgroup              Cs    NOp =  2
 Nuclear Repulsion Energy =   379.7128074177 hartrees
 There are       37 alpha and       37 beta electrons
 Applying Cartesian multipole field
    Component          Value
    ---------          -----
     (2,0,0)        1.00000E-11
     (0,2,0)        2.00000E-11
     (0,0,2)       -3.00000E-11
 Nucleus-field energy     =     0.0000000101 hartrees
 Requested basis set is 6-311++G(d,p)
 There are 50 shells and 144 basis functions
 A cutoff of  1.0D-11 yielded   1062 shell pairs
 There are      9536 function pairs (     10486 Cartesian)
 Smallest overlap matrix eigenvalue = 3.58E-04
 Guess MOs from SCF MO coefficient file

 -----------------------------------------------------------------------
  General SCF calculation program by
  Eric Jon Sundstrom, Paul Horn, Yuezhi Mao, Dmitri Zuev, Alec White,
  David Stuck, Shaama M.S., Shane Yost, Joonho Lee, David Small,
  Daniel Levine, Susi Lehtola, Hugh Burton, Evgeny Epifanovsky
 -----------------------------------------------------------------------
 Exchange:     0.2000 Hartree-Fock + 0.0800 Slater + 0.7200 B88
 Correlation:  0.1900 VWN1RPA + 0.8100 LYP
 Using SG-1 standard quadrature grid
 using 4 threads for integral computing
 -------------------------------------------------------
 OpenMP Integral computing Module                
 Release: version 2.0, May 2017, Q-Chem Inc. Pleasanton 
 -------------------------------------------------------
 -------------------------------------------------------
 OpenMP BLAS3 based DFT computing Module                
 Release: version 1.0, May 2013, Q-Chem Inc. Pittsburgh 
 -------------------------------------------------------
 A restricted SCF calculation will be
 performed using DIIS
 SCF converges when DIIS error is below 1.0e-08
 ---------------------------------------
  Cycle       Energy         DIIS error
 ---------------------------------------
    1   -3227.0611193608      1.96e-05  
    2   -3227.0611208084      7.49e-06  
    3   -3227.0611206619      1.12e-05  
    4   -3227.0611209228      1.94e-06  
    5   -3227.0611209315      3.85e-07  
    6   -3227.0611209317      1.38e-07  
    7   -3227.0611209317      4.93e-08  
    8   -3227.0611209317      1.43e-08  
    9   -3227.0611209318      3.52e-09  Convergence criterion met
 ---------------------------------------
 SCF time:   CPU 14.43s  wall 4.00s 
 SCF   energy in the final basis set =    -3227.0611209318
 Total energy in the final basis set =    -3227.0611209318

 --------------------------------------------------------------
             Orbital Energies (a.u.) and Symmetries
 --------------------------------------------------------------

 Alpha MOs, Restricted
 -- Occupied --                  
-482.88 -101.60  -62.53  -56.35  -56.35  -56.35  -24.76  -14.40
  1 A'    2 A'    3 A'    4 A'    1 A"    5 A'    6 A'    7 A'                 
-10.381  -9.509  -8.743  -7.276  -7.263  -7.262  -6.575  -6.561
  8 A'    9 A'   10 A'   11 A'    2 A"   12 A'   13 A'    3 A"                 
 -6.560  -2.686  -2.682  -2.682  -2.670  -2.670  -1.308  -1.009
 14 A'   15 A'    4 A"   16 A'   17 A'    5 A"   18 A'   19 A'                 
 -0.869  -0.811  -0.661  -0.564  -0.545  -0.544  -0.441  -0.421
 20 A'   21 A'   22 A'   23 A'    6 A"   24 A'   25 A'    7 A"                 
 -0.400  -0.358  -0.338  -0.314  -0.305
 26 A'    8 A"   27 A'   28 A'    9 A"                                         
 -- Virtual --                   
 -0.086  -0.053  -0.029  -0.002   0.030   0.045   0.048   0.054
 29 A'   10 A"   30 A'   31 A'   32 A'   11 A"   33 A'   34 A'                 
  0.074   0.076   0.094   0.096   0.108   0.128   0.156   0.160
 12 A"   35 A'   36 A'   37 A'   13 A"   38 A'   14 A"   39 A'                 
  0.179   0.206   0.223   0.272   0.278   0.285   0.287   0.331
 40 A'   41 A'   42 A'   43 A'   44 A'   45 A'   15 A"   46 A'                 
  0.340   0.377   0.404   0.427   0.446   0.450   0.463   0.467
 47 A'   48 A'   16 A"   49 A'   50 A'   17 A"   18 A"   51 A'                 
  0.535   0.541   0.565   0.619   0.633   0.637   0.711   0.747
 19 A"   52 A'   53 A'   54 A'   55 A'   20 A"   21 A"   56 A'                 
  0.802   0.827   0.842   0.849   0.896   0.934   0.935   0.954
 57 A'   58 A'   22 A"   59 A'   60 A'   61 A'   23 A"   62 A'                 
  1.077   1.123   1.210   1.271   1.289   1.339   1.387   1.415
 63 A'   64 A'   24 A"   65 A'   25 A"   66 A'   26 A"   67 A'                 
  1.595   1.697   1.785   1.870   1.928   2.006   2.009   2.100
 68 A'   69 A'   70 A'   71 A'   27 A"   28 A"   72 A'   73 A'                 
  2.184   2.244   2.267   2.331   2.480   2.716   2.728   2.777
 74 A'   75 A'   29 A"   30 A"   76 A'   77 A'   31 A"   78 A'                 
  2.922   3.205   3.708   3.718   3.807   3.881   3.932   3.982
 79 A'   80 A'   32 A"   81 A'   33 A"   82 A'   34 A"   35 A"                 
  3.984   4.040   4.057   4.183   4.326   4.389   4.778   6.236
 83 A'   36 A"   84 A'   85 A'   86 A'   87 A'   88 A'   37 A"                 
  6.304   6.543   6.666   7.510   7.548   7.625   9.655  23.676
 89 A'   90 A'   91 A'   38 A"   92 A'   93 A'   94 A'   95 A'                 
 25.775  25.846  26.237  35.484  47.874  66.692 215.630 289.704
 39 A"   96 A'   97 A'   98 A'   99 A'  100 A'  101 A'   40 A"                 
289.742 289.8471020.664
102 A'  103 A'  104 A'                                                         

 Beta MOs, Restricted
 -- Occupied --                  
-482.88 -101.60  -62.53  -56.35  -56.35  -56.35  -24.76  -14.40
  1 A'    2 A'    3 A'    4 A'    1 A"    5 A'    6 A'    7 A'                 
-10.381  -9.509  -8.743  -7.276  -7.263  -7.262  -6.575  -6.561
  8 A'    9 A'   10 A'   11 A'    2 A"   12 A'   13 A'    3 A"                 
 -6.560  -2.686  -2.682  -2.682  -2.670  -2.670  -1.308  -1.009
 14 A'   15 A'    4 A"   16 A'   17 A'    5 A"   18 A'   19 A'                 
 -0.869  -0.811  -0.661  -0.564  -0.545  -0.544  -0.441  -0.421
 20 A'   21 A'   22 A'   23 A'    6 A"   24 A'   25 A'    7 A"                 
 -0.400  -0.358  -0.338  -0.314  -0.305
 26 A'    8 A"   27 A'   28 A'    9 A"                                         
 -- Virtual --                   
 -0.086  -0.053  -0.029  -0.002   0.030   0.045   0.048   0.054
 29 A'   10 A"   30 A'   31 A'   32 A'   11 A"   33 A'   34 A'                 
  0.074   0.076   0.094   0.096   0.108   0.128   0.156   0.160
 12 A"   35 A'   36 A'   37 A'   13 A"   38 A'   14 A"   39 A'                 
  0.179   0.206   0.223   0.272   0.278   0.285   0.287   0.331
 40 A'   41 A'   42 A'   43 A'   44 A'   45 A'   15 A"   46 A'                 
  0.340   0.377   0.404   0.427   0.446   0.450   0.463   0.467
 47 A'   48 A'   16 A"   49 A'   50 A'   17 A"   18 A"   51 A'                 
  0.535   0.541   0.565   0.619   0.633   0.637   0.711   0.747
 19 A"   52 A'   53 A'   54 A'   55 A'   20 A"   21 A"   56 A'                 
  0.802   0.827   0.842   0.849   0.896   0.934   0.935   0.954
 57 A'   58 A'   22 A"   59 A'   60 A'   61 A'   23 A"   62 A'                 
  1.077   1.123   1.210   1.271   1.289   1.339   1.387   1.415
 63 A'   64 A'   24 A"   65 A'   25 A"   66 A'   26 A"   67 A'                 
  1.595   1.697   1.785   1.870   1.928   2.006   2.009   2.100
 68 A'   69 A'   70 A'   71 A'   27 A"   28 A"   72 A'   73 A'                 
  2.184   2.244   2.267   2.331   2.480   2.716   2.728   2.777
 74 A'   75 A'   29 A"   30 A"   76 A'   77 A'   31 A"   78 A'                 
  2.922   3.205   3.708   3.718   3.807   3.881   3.932   3.982
 79 A'   80 A'   32 A"   81 A'   33 A"   82 A'   34 A"   35 A"                 
  3.984   4.040   4.057   4.183   4.326   4.389   4.778   6.236
 83 A'   36 A"   84 A'   85 A'   86 A'   87 A'   88 A'   37 A"                 
  6.304   6.543   6.666   7.510   7.548   7.625   9.655  23.676
 89 A'   90 A'   91 A'   38 A"   92 A'   93 A'   94 A'   95 A'                 
 25.775  25.846  26.237  35.484  47.874  66.692 215.630 289.704
 39 A"   96 A'   97 A'   98 A'   99 A'  100 A'  101 A'   40 A"                 
289.742 289.8471020.664
102 A'  103 A'  104 A'                                                         
 --------------------------------------------------------------

          Ground-State Mulliken Net Atomic Charges

     Atom                 Charge (a.u.)
  ----------------------------------------
      1 C                    -0.130485
      2 N                    -0.010039
      3 Cl                    0.060333
      4 Br                    0.081558
      5 F                    -0.001366
  ----------------------------------------
  Sum of atomic charges =     0.000000

 -----------------------------------------------------------------
                    Cartesian Multipole Moments
 -----------------------------------------------------------------
    Charge (ESU x 10^10)
                 0.0000
    Dipole Moment (Debye)
         X       1.1562      Y      -0.6344      Z      -0.0000
       Tot       1.3188
    Quadrupole Moments (Debye-Ang)
        XX     -43.7936     XY       1.3900     YY     -49.7902
        XZ      -0.0000     YZ      -0.0000     ZZ     -46.5967
    Octopole Moments (Debye-Ang^2)
       XXX      44.4640    XXY      -0.4469    XYY      16.4030
       YYY      -2.1941    XXZ      -0.0000    XYZ       0.0000
       YYZ      -0.0000    XZZ      13.9868    YZZ      -1.1020
       ZZZ      -0.0000
    Hexadecapole Moments (Debye-Ang^3)
      XXXX    -853.7698   XXXY      28.4435   XXYY    -185.8706
      XYYY      18.5204   YYYY    -151.9957   XXXZ      -0.0000
      XXYZ       0.0000   XYYZ      -0.0000   YYYZ      -0.0000
      XXZZ    -169.1625   XYZZ       5.9706   YYZZ     -32.9892
      XZZZ      -0.0000   YZZZ      -0.0000   ZZZZ     -50.7723
 -----------------------------------------------------------------
 Calculating analytic gradient of the SCF energy
 Gradient of SCF Energy
            1           2           3           4           5
    1   0.0000210  -0.0000612   0.0000467  -0.0000549   0.0000484
    2   0.0002150  -0.0001370   0.0000072  -0.0000239  -0.0000613
    3  -0.0000000  -0.0000000   0.0000000  -0.0000000   0.0000000
 Max gradient component =       2.150E-04
 RMS gradient           =       7.353E-05
 Gradient time:  CPU 5.60 s  wall 1.52 s
 Geometry Optimization Parameters
   NAtoms,    NIC,     NZ,  NCons,   NDum,   NFix, NCnnct, MaxDiis
        5      20       5       0       0       0       0       0

 Cartesian Hessian Update
 Hessian Updated using BFGS Update


** GEOMETRY OPTIMIZATION IN DELOCALIZED INTERNAL COORDINATES **
   Searching for a Minimum

   Optimization Cycle:   5

                       Coordinates (Angstroms)
     ATOM                X               Y               Z
      1  C        -0.2135677327   -0.2389305716    0.0000000000
      2  N        -1.0290577835    0.7188008237    0.0000000000
      3  Cl       -2.7156803144    0.2552221265    0.0000000000
      4  Br        1.6375795252    0.1144890783    0.0000000000
      5  F        -0.4924983264   -1.5344183940    0.0000000000
   Point Group: cs    Number of degrees of freedom:     7


   Energy is  -3227.061120932

 Hessian Updated using BFGS Update

  7 Hessian modes will be used to form the next step
  Hessian Eigenvalues:
     0.179392    0.218639    0.254649    0.295122    0.343417    0.508376
     0.718688

 Minimum Search - Taking Simple RFO Step
 Searching for Lamda that Minimizes Along All modes
 Value Taken    Lamda =   0.00000000
 Step Taken.  Stepsize is  0.000697

                             Maximum     Tolerance    Cnvgd?
         Gradient           0.000115      0.000300     YES
         Displacement       0.000314      0.001200     YES
         Energy change     -0.000001      0.000001      NO


                       Distance Matrix (Angstroms)
             C (  1)   N (  2)   Cl(  3)   Br(  4)
   N (  2)  1.257885
   Cl(  3)  2.550442  1.749171
   Br(  4)  1.884583  2.734254  4.355534
   F (  5)  1.325176  2.316224  2.854006  2.693720

 Final energy is   -3227.0611209317522     


 ******************************
 **  OPTIMIZATION CONVERGED  **
 ******************************

                       Coordinates (Angstroms)
     ATOM                X               Y               Z
      1  C        -0.2135677327   -0.2389305716    0.0000000000
      2  N        -1.0290577835    0.7188008237    0.0000000000
      3  Cl       -2.7156803144    0.2552221265    0.0000000000
      4  Br        1.6375795252    0.1144890783    0.0000000000
      5  F        -0.4924983264   -1.5344183940    0.0000000000

Z-matrix Print:
$molecule
0 1
Br
C  1 1.884583
N  2 1.257885 1 119.604969
F  2 1.325176 1 112.959611 3 -180.000000 0
Cl 3 1.749171 2 115.045170 1 -180.000000 0
$end


 --------------------------------------------------------------
             Orbital Energies (a.u.) and Symmetries
 --------------------------------------------------------------

 Alpha MOs, Restricted
 -- Occupied --                  
-482.88 -101.60  -62.53  -56.35  -56.35  -56.35  -24.76  -14.40
  1 A'    2 A'    3 A'    4 A'    1 A"    5 A'    6 A'    7 A'                 
-10.381  -9.509  -8.743  -7.276  -7.263  -7.262  -6.575  -6.561
  8 A'    9 A'   10 A'   11 A'    2 A"   12 A'   13 A'    3 A"                 
 -6.560  -2.686  -2.682  -2.682  -2.670  -2.670  -1.308  -1.009
 14 A'   15 A'    4 A"   16 A'   17 A'    5 A"   18 A'   19 A'                 
 -0.869  -0.811  -0.661  -0.564  -0.545  -0.544  -0.441  -0.421
 20 A'   21 A'   22 A'   23 A'    6 A"   24 A'   25 A'    7 A"                 
 -0.400  -0.358  -0.338  -0.314  -0.305
 26 A'    8 A"   27 A'   28 A'    9 A"                                         
 -- Virtual --                   
 -0.086  -0.053  -0.029  -0.002   0.030   0.045   0.048   0.054
 29 A'   10 A"   30 A'   31 A'   32 A'   11 A"   33 A'   34 A'                 
  0.074   0.076   0.094   0.096   0.108   0.128   0.156   0.160
 12 A"   35 A'   36 A'   37 A'   13 A"   38 A'   14 A"   39 A'                 
  0.179   0.206   0.223   0.272   0.278   0.285   0.287   0.331
 40 A'   41 A'   42 A'   43 A'   44 A'   45 A'   15 A"   46 A'                 
  0.340   0.377   0.404   0.427   0.446   0.450   0.463   0.467
 47 A'   48 A'   16 A"   49 A'   50 A'   17 A"   18 A"   51 A'                 
  0.535   0.541   0.565   0.619   0.633   0.637   0.711   0.747
 19 A"   52 A'   53 A'   54 A'   55 A'   20 A"   21 A"   56 A'                 
  0.802   0.827   0.842   0.849   0.896   0.934   0.935   0.954
 57 A'   58 A'   22 A"   59 A'   60 A'   61 A'   23 A"   62 A'                 
  1.077   1.123   1.210   1.271   1.289   1.339   1.387   1.415
 63 A'   64 A'   24 A"   65 A'   25 A"   66 A'   26 A"   67 A'                 
  1.595   1.697   1.785   1.870   1.928   2.006   2.009   2.100
 68 A'   69 A'   70 A'   71 A'   27 A"   28 A"   72 A'   73 A'                 
  2.184   2.244   2.267   2.331   2.480   2.716   2.728   2.777
 74 A'   75 A'   29 A"   30 A"   76 A'   77 A'   31 A"   78 A'                 
  2.922   3.205   3.708   3.718   3.807   3.881   3.932   3.982
 79 A'   80 A'   32 A"   81 A'   33 A"   82 A'   34 A"   35 A"                 
  3.984   4.040   4.057   4.183   4.326   4.389   4.778   6.236
 83 A'   36 A"   84 A'   85 A'   86 A'   87 A'   88 A'   37 A"                 
  6.304   6.543   6.666   7.510   7.548   7.625   9.655  23.676
 89 A'   90 A'   91 A'   38 A"   92 A'   93 A'   94 A'   95 A'                 
 25.775  25.846  26.237  35.484  47.874  66.692 215.630 289.704
 39 A"   96 A'   97 A'   98 A'   99 A'  100 A'  101 A'   40 A"                 
289.742 289.8471020.664
102 A'  103 A'  104 A'                                                         

 Beta MOs, Restricted
 -- Occupied --                  
-482.88 -101.60  -62.53  -56.35  -56.35  -56.35  -24.76  -14.40
  1 A'    2 A'    3 A'    4 A'    1 A"    5 A'    6 A'    7 A'                 
-10.381  -9.509  -8.743  -7.276  -7.263  -7.262  -6.575  -6.561
  8 A'    9 A'   10 A'   11 A'    2 A"   12 A'   13 A'    3 A"                 
 -6.560  -2.686  -2.682  -2.682  -2.670  -2.670  -1.308  -1.009
 14 A'   15 A'    4 A"   16 A'   17 A'    5 A"   18 A'   19 A'                 
 -0.869  -0.811  -0.661  -0.564  -0.545  -0.544  -0.441  -0.421
 20 A'   21 A'   22 A'   23 A'    6 A"   24 A'   25 A'    7 A"                 
 -0.400  -0.358  -0.338  -0.314  -0.305
 26 A'    8 A"   27 A'   28 A'    9 A"                                         
 -- Virtual --                   
 -0.086  -0.053  -0.029  -0.002   0.030   0.045   0.048   0.054
 29 A'   10 A"   30 A'   31 A'   32 A'   11 A"   33 A'   34 A'                 
  0.074   0.076   0.094   0.096   0.108   0.128   0.156   0.160
 12 A"   35 A'   36 A'   37 A'   13 A"   38 A'   14 A"   39 A'                 
  0.179   0.206   0.223   0.272   0.278   0.285   0.287   0.331
 40 A'   41 A'   42 A'   43 A'   44 A'   45 A'   15 A"   46 A'                 
  0.340   0.377   0.404   0.427   0.446   0.450   0.463   0.467
 47 A'   48 A'   16 A"   49 A'   50 A'   17 A"   18 A"   51 A'                 
  0.535   0.541   0.565   0.619   0.633   0.637   0.711   0.747
 19 A"   52 A'   53 A'   54 A'   55 A'   20 A"   21 A"   56 A'                 
  0.802   0.827   0.842   0.849   0.896   0.934   0.935   0.954
 57 A'   58 A'   22 A"   59 A'   60 A'   61 A'   23 A"   62 A'                 
  1.077   1.123   1.210   1.271   1.289   1.339   1.387   1.415
 63 A'   64 A'   24 A"   65 A'   25 A"   66 A'   26 A"   67 A'                 
  1.595   1.697   1.785   1.870   1.928   2.006   2.009   2.100
 68 A'   69 A'   70 A'   71 A'   27 A"   28 A"   72 A'   73 A'                 
  2.184   2.244   2.267   2.331   2.480   2.716   2.728   2.777
 74 A'   75 A'   29 A"   30 A"   76 A'   77 A'   31 A"   78 A'                 
  2.922   3.205   3.708   3.718   3.807   3.881   3.932   3.982
 79 A'   80 A'   32 A"   81 A'   33 A"   82 A'   34 A"   35 A"                 
  3.984   4.040   4.057   4.183   4.326   4.389   4.778   6.236
 83 A'   36 A"   84 A'   85 A'   86 A'   87 A'   88 A'   37 A"                 
  6.304   6.543   6.666   7.510   7.548   7.625   9.655  23.676
 89 A'   90 A'   91 A'   38 A"   92 A'   93 A'   94 A'   95 A'                 
 25.775  25.846  26.237  35.484  47.874  66.692 215.630 289.704
 39 A"   96 A'   97 A'   98 A'   99 A'  100 A'  101 A'   40 A"                 
289.742 289.8471020.664
102 A'  103 A'  104 A'                                                         
 --------------------------------------------------------------

          Ground-State Mulliken Net Atomic Charges

     Atom                 Charge (a.u.)
  ----------------------------------------
      1 C                    -0.130485
      2 N                    -0.010039
      3 Cl                    0.060333
      4 Br                    0.081558
      5 F                    -0.001366
  ----------------------------------------
  Sum of atomic charges =     0.000000

 -----------------------------------------------------------------
                    Cartesian Multipole Moments
 -----------------------------------------------------------------
    Charge (ESU x 10^10)
                 0.0000
    Dipole Moment (Debye)
         X       1.1562      Y      -0.6344      Z      -0.0000
       Tot       1.3188
    Quadrupole Moments (Debye-Ang)
        XX     -43.7936     XY       1.3900     YY     -49.7902
        XZ      -0.0000     YZ      -0.0000     ZZ     -46.5967
    Octopole Moments (Debye-Ang^2)
       XXX      44.4640    XXY      -0.4469    XYY      16.4030
       YYY      -2.1941    XXZ      -0.0000    XYZ       0.0000
       YYZ      -0.0000    XZZ      13.9868    YZZ      -1.1020
       ZZZ      -0.0000
    Hexadecapole Moments (Debye-Ang^3)
      XXXX    -853.7698   XXXY      28.4435   XXYY    -185.8706
      XYYY      18.5204   YYYY    -151.9957   XXXZ      -0.0000
      XXYZ       0.0000   XYYZ      -0.0000   YYYZ      -0.0000
      XXZZ    -169.1625   XYZZ       5.9706   YYZZ     -32.9892
      XZZZ      -0.0000   YZZZ      -0.0000   ZZZZ     -50.7723
 -----------------------------------------------------------------
Archival summary:
1\1\TWL01\OPT\ProcedureUnspecified\BasisUnspecified\r1l1111\taweetha\SunNov2521:25:012018SunNov2521:25:012018\0\\#,OPT,ProcedureUnspecified,BasisUnspecified,\\0,1\Br\C,1,1.88458\N,2,1.25788,1,119.605\F,2,1.32518,1,112.96,3,-180,0\Cl,3,1.74917,2,115.045,1,-180,0\\\@

 Total job time:  31.93s(wall), 117.86s(cpu) 
 Sun Nov 25 21:25:01 2018

        *************************************************************
        *                                                           *
        *  Thank you very much for using Q-Chem.  Have a nice day.  *
        *                                                           *
        *************************************************************


 
User input: 2 of 2 
 
Q-Chem Developer Version!
                  Welcome to Q-Chem
     A Quantum Leap Into The Future Of Chemistry


 Q-Chem 5.1, Q-Chem, Inc., Pleasanton, CA (2018)

 Yihan Shao,  Zhengting Gan,  E. Epifanovsky,  A. T. B. Gilbert,  M. Wormit,  
 J. Kussmann,  A. W. Lange,  A. Behn,  Jia Deng,  Xintian Feng,  D. Ghosh,  
 M. Goldey,  P. R. Horn,  L. D. Jacobson,  I. Kaliman,  T. Kus,  A. Landau,  
 Jie Liu,  E. I. Proynov,  R. M. Richard,  R. P. Steele,  E. J. Sundstrom,  
 H. L. Woodcock III,  P. M. Zimmerman,  D. Zuev,  B. Albrecht,  E. Alguire,  
 S. A. Baeppler,  D. Barton,  Z. Benda,  Y. A. Bernard,  E. J. Berquist,  
 K. B. Bravaya,  H. Burton,  D. Casanova,  Chun-Min Chang,  Yunqing Chen,  
 A. Chien,  K. D. Closser,  M. P. Coons,  S. Coriani,  S. Dasgupta,  
 A. L. Dempwolff,  M. Diedenhofen,  Hainam Do,  R. G. Edgar,  Po-Tung Fang,  
 S. Faraji,  S. Fatehi,  Qingguo Feng,  K. D. Fenk,  J. Fosso-Tande,  
 Qinghui Ge,  A. Ghysels,  G. Gidofalvi,  J. Gomes,  J. Gonthier,  A. Gunina,  
 D. Hait,  M. W. D. Hanson-Heine,  P. H. P. Harbach,  A. W. Hauser,  
 J. E. Herr,  E. G. Hohenstein,  Z. C. Holden,  Kerwin Hui,  B. C. Huynh,  
 T.-C. Jagau,  Hyunjun Ji,  B. Kaduk,  K. Khistyaev,  Jaehoon Kim,  
 P. Klunzinger,  K. Koh,  D. Kosenkov,  L. Koulias,  T. Kowalczyk,  
 C. M. Krauter,  A. Kunitsa,  Ka Un Lao,  A. Laurent,  K. V. Lawler,  
 Joonho Lee,  D. Lefrancois,  S. Lehtola,  D. S. Levine,  Yi-Pei Li,  
 You-Sheng Lin,  Fenglai Liu,  E. Livshits,  A. Luenser,  P. Manohar,  
 E. Mansoor,  S. F. Manzer,  Shan-Ping Mao,  Yuezhi Mao,  N. Mardirossian,  
 A. V. Marenich,  T. Markovich,  L. A. Martinez-Martinez,  S. A. Maurer,  
 N. J. Mayhall,  S. C. McKenzie,  J.-M. Mewes,  A. F. Morrison,  
 J. W. Mullinax,  K. Nanda,  T. S. Nguyen-Beck,  R. Olivares-Amaya,  
 J. A. Parkhill,  T. M. Perrine,  F. Plasser,  P. Pokhilko,  S. Prager,  
 A. Prociuk,  E. Ramos,  D. R. Rehn,  F. Rob,  M. Schneider,  N. Sergueev,  
 S. M. Sharada,  S. Sharma,  D. W. Small,  T. Stauch,  T. Stein,  
 Yu-Chuan Su,  A. J. W. Thom,  A. Tkatchenko,  T. Tsuchimochi,  N. M. Tubman,  
 L. Vogt,  M. L. Vidal,  O. Vydrov,  M. A. Watson,  J. Wenzel,  
 M. de Wergifosse,  T. A. Wesolowski,  A. White,  J. Witte,  A. Yamada,  
 Jun Yang,  K. Yao,  S. Yeganeh,  S. R. Yost,  Zhi-Qiang You,  A. Zech,  
 Igor Ying Zhang,  Xing Zhang,  Yan Zhao,  Ying Zhu,  B. R. Brooks,  
 G. K. L. Chan,  C. J. Cramer,  M. S. Gordon,  W. J. Hehre,  A. Klamt,  
 M. W. Schmidt,  C. D. Sherrill,  D. G. Truhlar,  A. Aspuru-Guzik,  R. Baer,  
 A. T. Bell,  N. A. Besley,  Jeng-Da Chai,  A. E. DePrince, III,  
 R. A. DiStasio Jr.,  A. Dreuw,  B. D. Dunietz,  T. R. Furlani,  
 Chao-Ping Hsu,  Yousung Jung,  Jing Kong,  D. S. Lambrecht,  WanZhen Liang,  
 C. Ochsenfeld,  V. A. Rassolov,  L. V. Slipchenko,  J. E. Subotnik,  
 T. Van Voorhis,  J. M. Herbert,  A. I. Krylov,  P. M. W. Gill,  M. Head-Gordon

 Contributors to earlier versions of Q-Chem not listed above: 
 R. D. Adamson,  B. Austin,  J. Baker,  G. J. O. Beran,  K. Brandhorst,  
 S. T. Brown,  E. F. C. Byrd,  A. K. Chakraborty,  C.-L. Cheng,  
 Siu Hung Chien,  D. M. Chipman,  D. L. Crittenden,  H. Dachsel,  
 R. J. Doerksen,  A. D. Dutoi,  L. Fusti-Molnar,  W. A. Goddard III,  
 A. Golubeva-Zadorozhnaya,  S. R. Gwaltney,  G. Hawkins,  A. Heyden,  
 S. Hirata,  G. Kedziora,  F. J. Keil,  C. Kelley,  Jihan Kim,  R. A. King,  
 R. Z. Khaliullin,  P. P. Korambath,  W. Kurlancheek,  A. M. Lee,  M. S. Lee,  
 S. V. Levchenko,  Ching Yeh Lin,  D. Liotard,  R. C. Lochan,  I. Lotan,  
 P. E. Maslen,  N. Nair,  D. P. O'Neill,  D. Neuhauser,  E. Neuscamman,  
 C. M. Oana,  R. Olson,  B. Peters,  R. Peverati,  P. A. Pieniazek,  
 Y. M. Rhee,  J. Ritchie,  M. A. Rohrdanz,  E. Rosta,  N. J. Russ,  
 H. F. Schaefer III,  N. E. Schultz,  N. Shenvi,  A. C. Simmonett,  A. Sodt,  
 D. Stuck,  K. S. Thanthiriwatte,  V. Vanovschi,  Tao Wang,  A. Warshel,  
 C. F. Williams,  Q. Wu,  X. Xu,  W. Zhang

 Please cite Q-Chem as follows:
 Y. Shao et al., Mol. Phys. 113, 184-215 (2015)
 DOI: 10.1080/00268976.2014.952696

 Q-Chem 5.1.2 for Intel X86 EM64T Linux

 Parts of Q-Chem use Armadillo 8.300.2 (Tropical Shenanigans).
 http://arma.sourceforge.net/

 Q-Chem begins on Sun Nov 25 21:25:01 2018  

Host: 
0

     Scratch files written to /scratch/taweetham/qchem51773//
The previous job contains 0 fragments, simply inherited here
Input Ideriv = 2
Curr. Ideriv = -1
Max.  Ideriv = 2

Checking the input file for inconsistencies... 	...done.

--------------------------------------------------------------
User input:
--------------------------------------------------------------

$molecule
read
$end

$rem
   job_type 	frequency
   basis 	6-311++g**
   method	b3lyp	
$end


--------------------------------------------------------------
 ----------------------------------------------------------------
             Standard Nuclear Orientation (Angstroms)
    I     Atom           X                Y                Z
 ----------------------------------------------------------------
    1      C      -0.1861213549    -0.2168121307    -0.0000000000
    2      N      -1.0172791695     0.7273542400     0.0000000000
    3      Cl     -2.6960354237     0.2360516760     0.0000000000
    4      Br      1.6589521464     0.1670568499     0.0000000000
    5      F      -0.4436711786    -1.5167194591    -0.0000000000
 ----------------------------------------------------------------
 Molecular Point Group                 Cs    NOp =  2
 Largest Abelian Subgroup              Cs    NOp =  2
 Nuclear Repulsion Energy =   379.7128074177 hartrees
 There are       37 alpha and       37 beta electrons
 Requested basis set is 6-311++G(d,p)
 There are 50 shells and 144 basis functions

 Total QAlloc Memory Limit   2000 MB
 Mega-Array Size       188 MB
 MEM_STATIC part       192 MB

                       Distance Matrix (Angstroms)
             C (  1)   N (  2)   Cl(  3)   Br(  4)
   N (  2)  1.257885
   Cl(  3)  2.550442  1.749171
   Br(  4)  1.884583  2.734254  4.355534
   F (  5)  1.325176  2.316224  2.854006  2.693720

 A cutoff of  1.0D-11 yielded   1062 shell pairs
 There are      9536 function pairs (     10486 Cartesian)

 -------------------------------------------------------
 OpenMP Integral Computing Module                       
 Release: version 1.0, May 2013, Q-Chem Inc. Pittsburgh 
 -------------------------------------------------------
 Integral Job Info:
 Integral job number is                      11
 Integral operator is                         1
 short-range coefficients                     0
 long-range coefficients              100000000
 Omega coefficients                           0
 if combine SR and LR in K                    0
 Integral screening is                        0
 Integral computing path is                   2
 max size of driver memory is            800000
 size of driver memory is                593474
 size of scratch memory is             29634545
 max col of scratch BK array               1296
 max len of scratch array in speh3          155
 max len of scratch index in speh4           18
 max int batch size is                      520
 min int batch size is                       52
 fixed nKL is                                45
 max L of basis functions is                  2
 order of int derivative is                   0
 number of shells is                         50
 number of basis is                         151
 number of cartesian basis is               151
 number of contracted shell pairs          1062
 number of primitive shell pairs           3057
 maxK2 (contraction) of shell pair           36
 max number of K2 of shell pair               1
 max number of CS2 of shell pair            113
 max number of PS2 of shell pair            330
 mem total for path MDJ                  518894
 -------------------------------------------------------
 Smallest overlap matrix eigenvalue = 3.58E-04
 Guess from superposition of atomic densities
 Warning:  Energy on first SCF cycle will be non-variational
 SAD guess density has 74.000000 electrons

 -----------------------------------------------------------------------
  General SCF calculation program by
  Eric Jon Sundstrom, Paul Horn, Yuezhi Mao, Dmitri Zuev, Alec White,
  David Stuck, Shaama M.S., Shane Yost, Joonho Lee, David Small,
  Daniel Levine, Susi Lehtola, Hugh Burton, Evgeny Epifanovsky
 -----------------------------------------------------------------------
 Exchange:     0.2000 Hartree-Fock + 0.0800 Slater + 0.7200 B88
 Correlation:  0.1900 VWN1RPA + 0.8100 LYP
 Using SG-1 standard quadrature grid
 using 4 threads for integral computing
 -------------------------------------------------------
 OpenMP Integral computing Module                
 Release: version 2.0, May 2017, Q-Chem Inc. Pleasanton 
 -------------------------------------------------------
 -------------------------------------------------------
 OpenMP BLAS3 based DFT computing Module                
 Release: version 1.0, May 2013, Q-Chem Inc. Pittsburgh 
 -------------------------------------------------------
 A restricted SCF calculation will be
 performed using DIIS
 SCF converges when DIIS error is below 1.0e-08
 ---------------------------------------
  Cycle       Energy         DIIS error
 ---------------------------------------
    1   -3227.7930531340      4.54e-02  
    2   -3227.0100559491      5.23e-03  
    3   -3226.8821477472      9.26e-03  
    4   -3227.0559118211      1.65e-03  
    5   -3227.0603802728      6.46e-04  
    6   -3227.0610550999      1.83e-04  
    7   -3227.0611104695      4.20e-05  
    8   -3227.0611132094      1.38e-05  
    9   -3227.0611136650      3.50e-06  
   10   -3227.0611136913      7.91e-07  
   11   -3227.0611136925      2.29e-07  
   12   -3227.0611136926      6.01e-08  
   13   -3227.0611136926      1.29e-08  
   14   -3227.0611136926      2.22e-09  Convergence criterion met
 ---------------------------------------
 SCF time:   CPU 22.43s  wall 6.00s 
 SCF   energy in the final basis set =    -3227.0611136926
 Total energy in the final basis set =    -3227.0611136926

 --------------------------------------------------------------
             Orbital Energies (a.u.) and Symmetries
 --------------------------------------------------------------

 Alpha MOs, Restricted
 -- Occupied --                  
-482.88 -101.60  -62.53  -56.35  -56.35  -56.35  -24.76  -14.40
  1 A'    2 A'    3 A'    4 A'    1 A"    5 A'    6 A'    7 A'                 
-10.381  -9.509  -8.743  -7.276  -7.263  -7.262  -6.575  -6.561
  8 A'    9 A'   10 A'   11 A'    2 A"   12 A'   13 A'    3 A"                 
 -6.560  -2.686  -2.682  -2.682  -2.670  -2.670  -1.308  -1.009
 14 A'   15 A'    4 A"   16 A'   17 A'    5 A"   18 A'   19 A'                 
 -0.869  -0.811  -0.661  -0.564  -0.545  -0.544  -0.441  -0.421
 20 A'   21 A'   22 A'   23 A'    6 A"   24 A'   25 A'    7 A"                 
 -0.400  -0.358  -0.338  -0.313  -0.305
 26 A'    8 A"   27 A'   28 A'    9 A"                                         
 -- Virtual --                   
 -0.086  -0.053  -0.029  -0.002   0.030   0.045   0.048   0.054
 29 A'   10 A"   30 A'   31 A'   32 A'   11 A"   33 A'   34 A'                 
  0.074   0.076   0.094   0.096   0.108   0.128   0.156   0.160
 12 A"   35 A'   36 A'   37 A'   13 A"   38 A'   14 A"   39 A'                 
  0.179   0.206   0.223   0.272   0.278   0.285   0.287   0.331
 40 A'   41 A'   42 A'   43 A'   44 A'   45 A'   15 A"   46 A'                 
  0.340   0.377   0.404   0.427   0.446   0.450   0.463   0.467
 47 A'   48 A'   16 A"   49 A'   50 A'   17 A"   18 A"   51 A'                 
  0.535   0.541   0.565   0.619   0.633   0.637   0.711   0.747
 19 A"   52 A'   53 A'   54 A'   55 A'   20 A"   21 A"   56 A'                 
  0.802   0.827   0.842   0.849   0.896   0.934   0.935   0.954
 57 A'   58 A'   22 A"   59 A'   60 A'   61 A'   23 A"   62 A'                 
  1.077   1.123   1.210   1.271   1.289   1.339   1.387   1.415
 63 A'   64 A'   24 A"   65 A'   25 A"   66 A'   26 A"   67 A'                 
  1.595   1.697   1.785   1.870   1.928   2.006   2.009   2.100
 68 A'   69 A'   70 A'   71 A'   27 A"   28 A"   72 A'   73 A'                 
  2.184   2.244   2.267   2.331   2.480   2.716   2.728   2.777
 74 A'   75 A'   29 A"   30 A"   76 A'   77 A'   31 A"   78 A'                 
  2.922   3.205   3.708   3.718   3.807   3.881   3.932   3.982
 79 A'   80 A'   32 A"   81 A'   33 A"   82 A'   34 A"   35 A"                 
  3.984   4.040   4.057   4.183   4.326   4.389   4.778   6.236
 83 A'   36 A"   84 A'   85 A'   86 A'   87 A'   88 A'   37 A"                 
  6.304   6.543   6.666   7.510   7.549   7.625   9.655  23.676
 89 A'   90 A'   91 A'   38 A"   92 A'   93 A'   94 A'   95 A'                 
 25.775  25.846  26.237  35.484  47.874  66.692 215.630 289.704
 39 A"   96 A'   97 A'   98 A'   99 A'  100 A'  101 A'   40 A"                 
289.742 289.8471020.664
102 A'  103 A'  104 A'                                                         

 Beta MOs, Restricted
 -- Occupied --                  
-482.88 -101.60  -62.53  -56.35  -56.35  -56.35  -24.76  -14.40
  1 A'    2 A'    3 A'    4 A'    1 A"    5 A'    6 A'    7 A'                 
-10.381  -9.509  -8.743  -7.276  -7.263  -7.262  -6.575  -6.561
  8 A'    9 A'   10 A'   11 A'    2 A"   12 A'   13 A'    3 A"                 
 -6.560  -2.686  -2.682  -2.682  -2.670  -2.670  -1.308  -1.009
 14 A'   15 A'    4 A"   16 A'   17 A'    5 A"   18 A'   19 A'                 
 -0.869  -0.811  -0.661  -0.564  -0.545  -0.544  -0.441  -0.421
 20 A'   21 A'   22 A'   23 A'    6 A"   24 A'   25 A'    7 A"                 
 -0.400  -0.358  -0.338  -0.313  -0.305
 26 A'    8 A"   27 A'   28 A'    9 A"                                         
 -- Virtual --                   
 -0.086  -0.053  -0.029  -0.002   0.030   0.045   0.048   0.054
 29 A'   10 A"   30 A'   31 A'   32 A'   11 A"   33 A'   34 A'                 
  0.074   0.076   0.094   0.096   0.108   0.128   0.156   0.160
 12 A"   35 A'   36 A'   37 A'   13 A"   38 A'   14 A"   39 A'                 
  0.179   0.206   0.223   0.272   0.278   0.285   0.287   0.331
 40 A'   41 A'   42 A'   43 A'   44 A'   45 A'   15 A"   46 A'                 
  0.340   0.377   0.404   0.427   0.446   0.450   0.463   0.467
 47 A'   48 A'   16 A"   49 A'   50 A'   17 A"   18 A"   51 A'                 
  0.535   0.541   0.565   0.619   0.633   0.637   0.711   0.747
 19 A"   52 A'   53 A'   54 A'   55 A'   20 A"   21 A"   56 A'                 
  0.802   0.827   0.842   0.849   0.896   0.934   0.935   0.954
 57 A'   58 A'   22 A"   59 A'   60 A'   61 A'   23 A"   62 A'                 
  1.077   1.123   1.210   1.271   1.289   1.339   1.387   1.415
 63 A'   64 A'   24 A"   65 A'   25 A"   66 A'   26 A"   67 A'                 
  1.595   1.697   1.785   1.870   1.928   2.006   2.009   2.100
 68 A'   69 A'   70 A'   71 A'   27 A"   28 A"   72 A'   73 A'                 
  2.184   2.244   2.267   2.331   2.480   2.716   2.728   2.777
 74 A'   75 A'   29 A"   30 A"   76 A'   77 A'   31 A"   78 A'                 
  2.922   3.205   3.708   3.718   3.807   3.881   3.932   3.982
 79 A'   80 A'   32 A"   81 A'   33 A"   82 A'   34 A"   35 A"                 
  3.984   4.040   4.057   4.183   4.326   4.389   4.778   6.236
 83 A'   36 A"   84 A'   85 A'   86 A'   87 A'   88 A'   37 A"                 
  6.304   6.543   6.666   7.510   7.549   7.625   9.655  23.676
 89 A'   90 A'   91 A'   38 A"   92 A'   93 A'   94 A'   95 A'                 
 25.775  25.846  26.237  35.484  47.874  66.692 215.630 289.704
 39 A"   96 A'   97 A'   98 A'   99 A'  100 A'  101 A'   40 A"                 
289.742 289.8471020.664
102 A'  103 A'  104 A'                                                         
 --------------------------------------------------------------

          Ground-State Mulliken Net Atomic Charges

     Atom                 Charge (a.u.)
  ----------------------------------------
      1 C                    -0.130509
      2 N                    -0.010034
      3 Cl                    0.060351
      4 Br                    0.081565
      5 F                    -0.001373
  ----------------------------------------
  Sum of atomic charges =     0.000000

 -----------------------------------------------------------------
                    Cartesian Multipole Moments
 -----------------------------------------------------------------
    Charge (ESU x 10^10)
                 0.0000
    Dipole Moment (Debye)
         X       1.1668      Y      -0.6156      Z       0.0000
       Tot       1.3193
    Quadrupole Moments (Debye-Ang)
        XX     -43.7856     XY       1.5032     YY     -49.7741
        XZ       0.0000     YZ      -0.0000     ZZ     -46.5965
    Octopole Moments (Debye-Ang^2)
       XXX      41.3988    XXY      -1.3078    XYY      15.3302
       YYY      -5.2053    XXZ      -0.0000    XYZ      -0.0000
       YYZ       0.0000    XZZ      12.9093    YZZ      -2.0645
       ZZZ       0.0000
    Hexadecapole Moments (Debye-Ang^3)
      XXXX    -851.4500   XXXY      24.5845   XXYY    -184.8086
      XYYY      12.9795   YYYY    -151.3332   XXXZ       0.0000
      XXYZ       0.0000   XYYZ       0.0000   YYYZ       0.0000
      XXZZ    -168.6903   XYZZ       4.0343   YYZZ     -32.9047
      XZZZ       0.0000   YZZZ      -0.0000   ZZZZ     -50.7723
 -----------------------------------------------------------------
 Calculating MO derivatives via CPSCF
 D1JvT checksum  = 171480 15313.8234280918
 D1KAT checksum  = 379800 912.5142059994
   1         3          15      0.135865    0.038525
   2         3          15      0.018903    0.005601
   3         3          15      0.002489    0.000987
   4         3          15      0.000263    0.000107
   5        14           4      0.000016    0.000009
   6        18           0      0.000000    0.000000    Roots Converged
 Time for AOints: 5.3 s (CPU) 1.3 s (wall)
 ------------------------------------------------------------------------------
                     AOints        : Timing summary (seconds)
 ------------------------------------------------------------------------------
     job step          cpu (% of tot)      sys (% of tot)     wall (% of tot)
 ------------------------------------------------------------------------------
  cpscf_lag         0.2962E+02 (32.6)   0.6000E-05 (40.0)   0.7642E+01 (32.3)
  iterzp            0.5571E+02 (61.4)   0.7000E-05 (46.7)   0.1454E+02 (61.5)
  make_fx           0.0000E+00 ( 0.0)   0.0000E+00 ( 0.0)   0.0000E+00 ( 0.0)
  AOints            0.5304E+01 ( 5.8)   0.0000E+00 ( 0.0)   0.1348E+01 ( 5.7)
 ------------------------------------------------------------------------------
   Grand Totals     0.9073E+02          0.1500E-04          0.2363E+02
 ------------------------------------------------------------------------------
 Calculating analytic Hessian of the SCF energy
 Polarizability Matrix (a.u.)
            1           2           3
    1 -88.3492015   1.2648887  -0.0000000
    2   1.2648887 -40.4918210  -0.0000000
    3  -0.0000000  -0.0000000 -31.9625797

 Direct stationary perturbation theory relativistic correction:

 rels  =      17.646981511405
 relv  =     -59.887885557644
 rel2e =       9.633990029768
 E_rel =     -32.606914016471

 Hessian of the SCF Energy
            1           2           3           4           5           6
    1   0.5801136  -0.1913696  -0.0000000  -0.3105648   0.2187557  -0.0000000
    2  -0.1913696   0.6796266  -0.0000000   0.3040169  -0.3496026   0.0000000
    3  -0.0000000  -0.0000000   0.1202300  -0.0000000   0.0000000  -0.0579888
    4  -0.3105648   0.3040169  -0.0000000   0.4865748  -0.2573506   0.0000000
    5   0.2187557  -0.3496026   0.0000000  -0.2573506   0.4490006  -0.0000000
    6  -0.0000000   0.0000000  -0.0579888   0.0000000  -0.0000000   0.0426764
    7  -0.0544105  -0.0258933   0.0000000  -0.1373002  -0.0038059  -0.0000000
    8   0.0223026  -0.0093467  -0.0000000  -0.0523660  -0.0267263   0.0000000
    9  -0.0000000   0.0000000   0.0074007  -0.0000000   0.0000000  -0.0144544
   10  -0.1399227  -0.0264318   0.0000000  -0.0459773   0.0120724  -0.0000000
   11  -0.0221367  -0.0260975   0.0000000   0.0117094   0.0035344   0.0000000
   12   0.0000000   0.0000000  -0.0233157   0.0000000  -0.0000000   0.0027797
   13  -0.0752155  -0.0603221  -0.0000000   0.0072676   0.0303284   0.0000000
   14  -0.0275520  -0.2945798   0.0000000  -0.0060097  -0.0762060   0.0000000
   15   0.0000000   0.0000000  -0.0463262   0.0000000   0.0000000   0.0269871
            7           8           9          10          11          12
    1  -0.0544105   0.0223026  -0.0000000  -0.1399227  -0.0221367   0.0000000
    2  -0.0258933  -0.0093467   0.0000000  -0.0264318  -0.0260975   0.0000000
    3   0.0000000  -0.0000000   0.0074007   0.0000000   0.0000000  -0.0233157
    4  -0.1373002  -0.0523660  -0.0000000  -0.0459773   0.0117094   0.0000000
    5  -0.0038059  -0.0267263   0.0000000   0.0120724   0.0035344  -0.0000000
    6  -0.0000000   0.0000000  -0.0144544  -0.0000000   0.0000000   0.0027797
    7   0.1901344   0.0237946   0.0000000  -0.0026099   0.0046945  -0.0000000
    8   0.0237946   0.0285582  -0.0000000  -0.0004222   0.0011871   0.0000000
    9   0.0000000  -0.0000000   0.0086526   0.0000000   0.0000000   0.0048407
   10  -0.0026099  -0.0004222   0.0000000   0.2119881   0.0378235  -0.0000000
   11   0.0046945   0.0011871   0.0000000   0.0378235   0.0387646  -0.0000000
   12  -0.0000000   0.0000000   0.0048407  -0.0000000  -0.0000000   0.0094338
   13   0.0041862   0.0066910   0.0000000  -0.0234782  -0.0320908  -0.0000000
   14   0.0012101   0.0063278   0.0000000  -0.0230419  -0.0173887   0.0000000
   15  -0.0000000   0.0000000  -0.0064396  -0.0000000  -0.0000000   0.0062614
           13          14          15
    1  -0.0752155  -0.0275520   0.0000000
    2  -0.0603221  -0.2945798   0.0000000
    3  -0.0000000   0.0000000  -0.0463262
    4   0.0072676  -0.0060097   0.0000000
    5   0.0303284  -0.0762060   0.0000000
    6   0.0000000   0.0000000   0.0269871
    7   0.0041862   0.0012101  -0.0000000
    8   0.0066910   0.0063278   0.0000000
    9   0.0000000   0.0000000  -0.0064396
   10  -0.0234782  -0.0230419  -0.0000000
   11  -0.0320908  -0.0173887  -0.0000000
   12  -0.0000000   0.0000000   0.0062614
   13   0.0872399   0.0553934   0.0000000
   14   0.0553934   0.3818467  -0.0000000
   15   0.0000000  -0.0000000   0.0195173
 Gradient time:  CPU 144.13 s  wall 37.61 s
 **********************************************************************
 **                                                                  **
 **                       VIBRATIONAL ANALYSIS                       **
 **                       --------------------                       **
 **                                                                  **
 **        VIBRATIONAL FREQUENCIES (CM**-1) AND NORMAL MODES         **
 **     FORCE CONSTANTS (mDYN/ANGSTROM) AND REDUCED MASSES (AMU)     **
 **                  INFRARED INTENSITIES (KM/MOL)                   **
 **                                                                  **
 **********************************************************************


 Mode:                 1                      2                      3
 Frequency:       176.07                 199.58                 284.68
 Force Cnst:      0.2966                 0.4638                 1.4779
 Red. Mass:      16.2397                19.7629                30.9497
 IR Active:          YES                    YES                    YES
 IR Intens:        1.069                  4.032                  0.853
 Raman Active:       YES                    YES                    YES
               X      Y      Z        X      Y      Z        X      Y      Z
 C          0.000  0.000  0.485   -0.045  0.483 -0.000    0.072 -0.213 -0.000
 N         -0.000  0.000  0.808   -0.100  0.451 -0.000    0.410  0.059 -0.000
 Cl         0.000 -0.000 -0.297    0.061 -0.383  0.000    0.695 -0.076  0.000
 Br         0.000 -0.000 -0.111    0.068 -0.115  0.000   -0.288  0.082  0.000
 F         -0.000  0.000  0.106   -0.293  0.546 -0.000   -0.433 -0.109 -0.000
 TransDip   0.000 -0.000 -0.033    0.062 -0.017  0.000    0.030 -0.000  0.000

 Mode:                 4                      5                      6
 Frequency:       356.20                 592.27                 681.26
 Force Cnst:      1.7775                 2.6317                 4.3718
 Red. Mass:      23.7770                12.7336                15.9877
 IR Active:          YES                    YES                    YES
 IR Intens:        1.008                  5.095                 67.646
 Raman Active:       YES                    YES                    YES
               X      Y      Z        X      Y      Z        X      Y      Z
 C          0.073  0.313  0.000    0.000  0.000  0.886    0.293 -0.152 -0.000
 N         -0.039  0.202 -0.000    0.000  0.000 -0.405    0.796  0.397  0.000
 Cl         0.129  0.036  0.000   -0.000 -0.000  0.030   -0.294 -0.088  0.000
 Br        -0.264 -0.144  0.000    0.000  0.000 -0.022   -0.057  0.004  0.000
 F          0.844  0.185 -0.000   -0.000 -0.000 -0.225    0.006 -0.050  0.000
 TransDip  -0.032  0.002  0.000    0.000  0.000  0.072    0.257 -0.058 -0.000

 Mode:                 7                      8                      9
 Frequency:       804.66                1106.50                1690.38
 Force Cnst:      5.6855                 9.6757                21.5085
 Red. Mass:      14.9035                13.4131                12.7759
 IR Active:          YES                    YES                    YES
 IR Intens:       31.632                216.122                240.675
 Raman Active:       YES                    YES                    YES
               X      Y      Z        X      Y      Z        X      Y      Z
 C         -0.567  0.036  0.000    0.651  0.593 -0.000   -0.479  0.637 -0.000
 N         -0.107  0.644 -0.000   -0.193  0.055  0.000    0.438 -0.407  0.000
 Cl         0.062 -0.032  0.000   -0.018  0.009  0.000   -0.014 -0.008 -0.000
 Br         0.058  0.011 -0.000   -0.025 -0.006  0.000    0.003  0.000  0.000
 F          0.081 -0.487 -0.000   -0.134 -0.406  0.000   -0.008 -0.088  0.000
 TransDip  -0.173  0.051  0.000    0.279  0.379 -0.000   -0.381  0.319 -0.000

 STANDARD THERMODYNAMIC QUANTITIES AT   298.15 K  AND     1.00 ATM

   This Molecule has  0 Imaginary Frequencies
   Zero point vibrational energy:        8.422 kcal/mol

   Atom    1 Element C  Has Mass   12.00000
   Atom    2 Element N  Has Mass   14.00307
   Atom    3 Element Cl Has Mass   34.96885
   Atom    4 Element Br Has Mass   78.91830
   Atom    5 Element F  Has Mass   18.99840
   Molecular Mass:   158.888620 amu
   Principal axes and moments of inertia in amu*Bohr^2:
                             1           2           3
    Eigenvalues --      199.31221  1746.82839  1946.14059
          X               0.99998    -0.00579     0.00000
          Y               0.00579     0.99998     0.00000
          Z               0.00000    -0.00000     1.00000
   Rotational Symmetry Number is   1
   The Molecule is an Asymmetric Top
   Translational Enthalpy:        0.889 kcal/mol
   Rotational Enthalpy:           0.889 kcal/mol
   Vibrational Enthalpy:          9.893 kcal/mol
   gas constant (RT):             0.592 kcal/mol
   Translational Entropy:        41.098  cal/mol.K
   Rotational Entropy:           28.007  cal/mol.K
   Vibrational Entropy:           8.212  cal/mol.K

   Total Enthalpy:               12.263 kcal/mol
   Total Entropy:                77.317  cal/mol.K
Archival summary:
1\1\TWL01\FREQ\ProcedureUnspecified\BasisUnspecified\r1l1111\taweetha\SunNov2521:25:452018SunNov2521:25:452018\0\\#,FREQ,ProcedureUnspecified,BasisUnspecified,\\0,1\Br\C,1,1.88458\N,2,1.25788,1,119.605\F,2,1.32518,1,112.96,3,-180,0\Cl,3,1.74917,2,115.045,1,180,0\\\@

 Total job time:  43.72s(wall), 166.68s(cpu) 
 Sun Nov 25 21:25:45 2018

        *************************************************************
        *                                                           *
        *  Thank you very much for using Q-Chem.  Have a nice day.  *
        *                                                           *
        *************************************************************
