# Supplementary material for: Geometric and energetic data from ab initio calculations of haloethene, haloimine, halomethylenephosphine, haloiminophosphine, halodiazene, halodiphosphene and halocyclopropane
Source: Data Brief. 2019 Nov 2;27:104738. doi: 10.1016/j.dib.2019.104738 (PMC6861602; doi:10.1016/j.dib.2019.104738)
Supplement: Multimedia component 4 [file mmc4.zip › CN/B3LYP/FBrCNFE.out]

Q-Chem Developer Version!
                  Welcome to Q-Chem
     A Quantum Leap Into The Future Of Chemistry


 Q-Chem 5.1, Q-Chem, Inc., Pleasanton, CA (2018)

 Yihan Shao,  Zhengting Gan,  E. Epifanovsky,  A. T. B. Gilbert,  M. Wormit,  
 J. Kussmann,  A. W. Lange,  A. Behn,  Jia Deng,  Xintian Feng,  D. Ghosh,  
 M. Goldey,  P. R. Horn,  L. D. Jacobson,  I. Kaliman,  T. Kus,  A. Landau,  
 Jie Liu,  E. I. Proynov,  R. M. Richard,  R. P. Steele,  E. J. Sundstrom,  
 H. L. Woodcock III,  P. M. Zimmerman,  D. Zuev,  B. Albrecht,  E. Alguire,  
 S. A. Baeppler,  D. Barton,  Z. Benda,  Y. A. Bernard,  E. J. Berquist,  
 K. B. Bravaya,  H. Burton,  D. Casanova,  Chun-Min Chang,  Yunqing Chen,  
 A. Chien,  K. D. Closser,  M. P. Coons,  S. Coriani,  S. Dasgupta,  
 A. L. Dempwolff,  M. Diedenhofen,  Hainam Do,  R. G. Edgar,  Po-Tung Fang,  
 S. Faraji,  S. Fatehi,  Qingguo Feng,  K. D. Fenk,  J. Fosso-Tande,  
 Qinghui Ge,  A. Ghysels,  G. Gidofalvi,  J. Gomes,  J. Gonthier,  A. Gunina,  
 D. Hait,  M. W. D. Hanson-Heine,  P. H. P. Harbach,  A. W. Hauser,  
 J. E. Herr,  E. G. Hohenstein,  Z. C. Holden,  Kerwin Hui,  B. C. Huynh,  
 T.-C. Jagau,  Hyunjun Ji,  B. Kaduk,  K. Khistyaev,  Jaehoon Kim,  
 P. Klunzinger,  K. Koh,  D. Kosenkov,  L. Koulias,  T. Kowalczyk,  
 C. M. Krauter,  A. Kunitsa,  Ka Un Lao,  A. Laurent,  K. V. Lawler,  
 Joonho Lee,  D. Lefrancois,  S. Lehtola,  D. S. Levine,  Yi-Pei Li,  
 You-Sheng Lin,  Fenglai Liu,  E. Livshits,  A. Luenser,  P. Manohar,  
 E. Mansoor,  S. F. Manzer,  Shan-Ping Mao,  Yuezhi Mao,  N. Mardirossian,  
 A. V. Marenich,  T. Markovich,  L. A. Martinez-Martinez,  S. A. Maurer,  
 N. J. Mayhall,  S. C. McKenzie,  J.-M. Mewes,  A. F. Morrison,  
 J. W. Mullinax,  K. Nanda,  T. S. Nguyen-Beck,  R. Olivares-Amaya,  
 J. A. Parkhill,  T. M. Perrine,  F. Plasser,  P. Pokhilko,  S. Prager,  
 A. Prociuk,  E. Ramos,  D. R. Rehn,  F. Rob,  M. Schneider,  N. Sergueev,  
 S. M. Sharada,  S. Sharma,  D. W. Small,  T. Stauch,  T. Stein,  
 Yu-Chuan Su,  A. J. W. Thom,  A. Tkatchenko,  T. Tsuchimochi,  N. M. Tubman,  
 L. Vogt,  M. L. Vidal,  O. Vydrov,  M. A. Watson,  J. Wenzel,  
 M. de Wergifosse,  T. A. Wesolowski,  A. White,  J. Witte,  A. Yamada,  
 Jun Yang,  K. Yao,  S. Yeganeh,  S. R. Yost,  Zhi-Qiang You,  A. Zech,  
 Igor Ying Zhang,  Xing Zhang,  Yan Zhao,  Ying Zhu,  B. R. Brooks,  
 G. K. L. Chan,  C. J. Cramer,  M. S. Gordon,  W. J. Hehre,  A. Klamt,  
 M. W. Schmidt,  C. D. Sherrill,  D. G. Truhlar,  A. Aspuru-Guzik,  R. Baer,  
 A. T. Bell,  N. A. Besley,  Jeng-Da Chai,  A. E. DePrince, III,  
 R. A. DiStasio Jr.,  A. Dreuw,  B. D. Dunietz,  T. R. Furlani,  
 Chao-Ping Hsu,  Yousung Jung,  Jing Kong,  D. S. Lambrecht,  WanZhen Liang,  
 C. Ochsenfeld,  V. A. Rassolov,  L. V. Slipchenko,  J. E. Subotnik,  
 T. Van Voorhis,  J. M. Herbert,  A. I. Krylov,  P. M. W. Gill,  M. Head-Gordon

 Contributors to earlier versions of Q-Chem not listed above: 
 R. D. Adamson,  B. Austin,  J. Baker,  G. J. O. Beran,  K. Brandhorst,  
 S. T. Brown,  E. F. C. Byrd,  A. K. Chakraborty,  C.-L. Cheng,  
 Siu Hung Chien,  D. M. Chipman,  D. L. Crittenden,  H. Dachsel,  
 R. J. Doerksen,  A. D. Dutoi,  L. Fusti-Molnar,  W. A. Goddard III,  
 A. Golubeva-Zadorozhnaya,  S. R. Gwaltney,  G. Hawkins,  A. Heyden,  
 S. Hirata,  G. Kedziora,  F. J. Keil,  C. Kelley,  Jihan Kim,  R. A. King,  
 R. Z. Khaliullin,  P. P. Korambath,  W. Kurlancheek,  A. M. Lee,  M. S. Lee,  
 S. V. Levchenko,  Ching Yeh Lin,  D. Liotard,  R. C. Lochan,  I. Lotan,  
 P. E. Maslen,  N. Nair,  D. P. O'Neill,  D. Neuhauser,  E. Neuscamman,  
 C. M. Oana,  R. Olson,  B. Peters,  R. Peverati,  P. A. Pieniazek,  
 Y. M. Rhee,  J. Ritchie,  M. A. Rohrdanz,  E. Rosta,  N. J. Russ,  
 H. F. Schaefer III,  N. E. Schultz,  N. Shenvi,  A. C. Simmonett,  A. Sodt,  
 D. Stuck,  K. S. Thanthiriwatte,  V. Vanovschi,  Tao Wang,  A. Warshel,  
 C. F. Williams,  Q. Wu,  X. Xu,  W. Zhang

 Please cite Q-Chem as follows:
 Y. Shao et al., Mol. Phys. 113, 184-215 (2015)
 DOI: 10.1080/00268976.2014.952696

 Q-Chem 5.1.2 for Intel X86 EM64T Linux

 Parts of Q-Chem use Armadillo 8.300.2 (Tropical Shenanigans).
 http://arma.sourceforge.net/

 Q-Chem begins on Sun Nov 25 21:56:32 2018  

Host: 
0

     Scratch files written to /scratch/taweetham/qchem53162//
Input Ideriv = 2
Curr. Ideriv = -1
Max.  Ideriv = 2

Checking the input file for inconsistencies... 	...done.

--------------------------------------------------------------
User input:
--------------------------------------------------------------
$molecule
0 1
C 
N 1 1.3 
F 2 CF 1 120. 
Br 1 CBr 2 120.  3 180.0
F 1 CF 2 120.  3 0.0

CC=1.54
CH=1.09
CF=1.35
CCl=1.77
CBr=1.94
CI=2.14
DHA=180.0
$end

$rem
   job_type	optimization
   basis	6-311++g**
   method	b3lyp
$end

--------------------------------------------------------------
 ----------------------------------------------------------------
             Standard Nuclear Orientation (Angstroms)
    I     Atom           X                Y                Z
 ----------------------------------------------------------------
    1      C       0.5647917767    -0.2191074350    -0.0000000000
    2      N       1.4074312927     0.7708211715     0.0000000000
    3      F       2.7352321827     0.5270081351     0.0000000000
    4      Br     -1.3433072800     0.1312609283    -0.0000000000
    5      F       1.0175439384    -1.4909232551    -0.0000000000
 ----------------------------------------------------------------
 Molecular Point Group                 Cs    NOp =  2
 Largest Abelian Subgroup              Cs    NOp =  2
 Nuclear Repulsion Energy =   308.1716234307 hartrees
 There are       33 alpha and       33 beta electrons
 Requested basis set is 6-311++G(d,p)
 There are 43 shells and 136 basis functions

 Total QAlloc Memory Limit   2000 MB
 Mega-Array Size       188 MB
 MEM_STATIC part       192 MB
 A cutoff of  1.0D-11 yielded    820 shell pairs
 There are      8603 function pairs (      9506 Cartesian)

 -------------------------------------------------------
 OpenMP Integral Computing Module                       
 Release: version 1.0, May 2013, Q-Chem Inc. Pittsburgh 
 -------------------------------------------------------
 Integral Job Info:
 Integral job number is                      11
 Integral operator is                         1
 short-range coefficients                     0
 long-range coefficients              100000000
 Omega coefficients                           0
 if combine SR and LR in K                    0
 Integral screening is                        0
 Integral computing path is                   2
 max size of driver memory is            800000
 size of driver memory is                593474
 size of scratch memory is             29623520
 max col of scratch BK array               1296
 max len of scratch array in speh3          155
 max len of scratch index in speh4           18
 max int batch size is                      520
 min int batch size is                       52
 fixed nKL is                                45
 max L of basis functions is                  2
 order of int derivative is                   0
 number of shells is                         43
 number of basis is                         143
 number of cartesian basis is               143
 number of contracted shell pairs           820
 number of primitive shell pairs           2463
 maxK2 (contraction) of shell pair           36
 max number of K2 of shell pair               1
 max number of CS2 of shell pair             92
 max number of PS2 of shell pair            372
 mem total for path MDJ                  521164
 -------------------------------------------------------
 Smallest overlap matrix eigenvalue = 4.58E-04

 Scale SEOQF with 1.000000e-01/1.000000e-01/1.000000e-01

 Standard Electronic Orientation quadrupole field applied
 Nucleus-field energy     =     0.0000000075 hartrees
 Guess from superposition of atomic densities
 Warning:  Energy on first SCF cycle will be non-variational
 SAD guess density has 66.000000 electrons

 -----------------------------------------------------------------------
  General SCF calculation program by
  Eric Jon Sundstrom, Paul Horn, Yuezhi Mao, Dmitri Zuev, Alec White,
  David Stuck, Shaama M.S., Shane Yost, Joonho Lee, David Small,
  Daniel Levine, Susi Lehtola, Hugh Burton, Evgeny Epifanovsky
 -----------------------------------------------------------------------
 Exchange:     0.2000 Hartree-Fock + 0.0800 Slater + 0.7200 B88
 Correlation:  0.1900 VWN1RPA + 0.8100 LYP
 Using SG-1 standard quadrature grid
 using 4 threads for integral computing
 -------------------------------------------------------
 OpenMP Integral computing Module                
 Release: version 2.0, May 2017, Q-Chem Inc. Pleasanton 
 -------------------------------------------------------
 -------------------------------------------------------
 OpenMP BLAS3 based DFT computing Module                
 Release: version 1.0, May 2013, Q-Chem Inc. Pittsburgh 
 -------------------------------------------------------
 A restricted SCF calculation will be
 performed using DIIS
 SCF converges when DIIS error is below 1.0e-08
 ---------------------------------------
  Cycle       Energy         DIIS error
 ---------------------------------------
    1   -2867.2768975935      4.55e-02  
    2   -2866.6136789010      5.57e-03  
    3   -2866.5091122970      9.27e-03  
    4   -2866.6544968211      2.00e-03  
    5   -2866.6605406116      7.52e-04  
    6   -2866.6614002620      2.25e-04  
    7   -2866.6614633545      6.78e-05  
    8   -2866.6614685064      2.48e-05  
    9   -2866.6614693593      3.43e-06  
   10   -2866.6614693770      7.44e-07  
   11   -2866.6614693780      3.14e-07  
   12   -2866.6614693782      1.05e-07  
   13   -2866.6614693782      1.35e-08  
   14   -2866.6614693782      1.92e-09  Convergence criterion met
 ---------------------------------------
 SCF time:   CPU 17.96s  wall 5.00s 
 SCF   energy in the final basis set =    -2866.6614693782
 Total energy in the final basis set =    -2866.6614693782

 --------------------------------------------------------------
             Orbital Energies (a.u.) and Symmetries
 --------------------------------------------------------------

 Alpha MOs, Restricted
 -- Occupied --                  
-482.89  -62.55  -56.37  -56.36  -56.36  -24.76  -24.74  -14.44
  1 A'    2 A'    3 A'    1 A"    4 A'    5 A'    6 A'    7 A'                 
-10.387  -8.755  -6.588  -6.572  -6.572  -2.699  -2.694  -2.694
  8 A'    9 A'   10 A'    2 A"   11 A'   12 A'    3 A"   13 A'                 
 -2.681  -2.681  -1.301  -1.278  -0.940  -0.840  -0.666  -0.616
 14 A'    4 A"   15 A'   16 A'   17 A'   18 A'   19 A'   20 A'                 
 -0.557  -0.543  -0.496  -0.486  -0.452  -0.378  -0.352  -0.332
 21 A'    5 A"    6 A"   22 A'   23 A'    7 A"   24 A'   25 A'                 
 -0.317
  8 A"                                                                         
 -- Virtual --                   
 -0.090  -0.060  -0.020   0.012   0.042   0.046   0.050   0.068
 26 A'    9 A"   27 A'   28 A'   29 A'   10 A"   30 A'   31 A'                 
  0.079   0.088   0.120   0.137   0.148   0.161   0.219   0.233
 11 A"   32 A'   33 A'   34 A'   12 A"   35 A'   36 A'   37 A'                 
  0.251   0.269   0.271   0.298   0.306   0.311   0.332   0.374
 13 A"   38 A'   39 A'   40 A'   14 A"   41 A'   42 A'   43 A'                 
  0.379   0.402   0.429   0.444   0.481   0.525   0.528   0.534
 44 A'   15 A"   45 A'   16 A"   46 A'   47 A'   17 A"   48 A'                 
  0.569   0.633   0.669   0.762   0.807   0.807   0.847   0.878
 49 A'   18 A"   50 A'   51 A'   19 A"   52 A'   53 A'   54 A'                 
  0.973   1.171   1.207   1.260   1.300   1.307   1.355   1.378
 55 A'   20 A"   56 A'   21 A"   57 A'   22 A"   58 A'   59 A'                 
  1.396   1.402   1.590   1.650   1.754   1.846   1.920   1.982
 23 A"   60 A'   61 A'   62 A'   63 A'   64 A'   24 A"   65 A'                 
  1.994   1.998   2.120   2.254   2.287   2.464   2.653   2.687
 66 A'   25 A"   67 A'   68 A'   26 A"   69 A'   70 A'   27 A"                 
  2.888   3.173   3.642   3.669   3.731   3.731   3.748   3.755
 71 A'   72 A'   73 A'   28 A"   29 A"   74 A'   30 A"   75 A'                 
  3.865   3.910   3.960   3.963   3.966   4.023   4.047   4.144
 76 A'   31 A"   32 A"   77 A'   33 A"   34 A"   78 A'   79 A'                 
  4.245   4.322   4.701   5.039   6.232   6.251   6.278   6.324
 80 A'   81 A'   82 A'   83 A'   35 A"   36 A"   84 A'   85 A'                 
  6.414   6.574   6.710   7.500   7.528   7.610  23.585  35.393
 86 A'   87 A'   88 A'   37 A"   89 A'   90 A'   91 A'   92 A'                 
 47.796  66.690  66.740 289.690 289.717 289.8321020.569
 93 A'   94 A'   95 A'   38 A"   96 A'   97 A'   98 A'                         

 Beta MOs, Restricted
 -- Occupied --                  
-482.89  -62.55  -56.37  -56.36  -56.36  -24.76  -24.74  -14.44
  1 A'    2 A'    3 A'    1 A"    4 A'    5 A'    6 A'    7 A'                 
-10.387  -8.755  -6.588  -6.572  -6.572  -2.699  -2.694  -2.694
  8 A'    9 A'   10 A'    2 A"   11 A'   12 A'    3 A"   13 A'                 
 -2.681  -2.681  -1.301  -1.278  -0.940  -0.840  -0.666  -0.616
 14 A'    4 A"   15 A'   16 A'   17 A'   18 A'   19 A'   20 A'                 
 -0.557  -0.543  -0.496  -0.486  -0.452  -0.378  -0.352  -0.332
 21 A'    5 A"    6 A"   22 A'   23 A'    7 A"   24 A'   25 A'                 
 -0.317
  8 A"                                                                         
 -- Virtual --                   
 -0.090  -0.060  -0.020   0.012   0.042   0.046   0.050   0.068
 26 A'    9 A"   27 A'   28 A'   29 A'   10 A"   30 A'   31 A'                 
  0.079   0.088   0.120   0.137   0.148   0.161   0.219   0.233
 11 A"   32 A'   33 A'   34 A'   12 A"   35 A'   36 A'   37 A'                 
  0.251   0.269   0.271   0.298   0.306   0.311   0.332   0.374
 13 A"   38 A'   39 A'   40 A'   14 A"   41 A'   42 A'   43 A'                 
  0.379   0.402   0.429   0.444   0.481   0.525   0.528   0.534
 44 A'   15 A"   45 A'   16 A"   46 A'   47 A'   17 A"   48 A'                 
  0.569   0.633   0.669   0.762   0.807   0.807   0.847   0.878
 49 A'   18 A"   50 A'   51 A'   19 A"   52 A'   53 A'   54 A'                 
  0.973   1.171   1.207   1.260   1.300   1.307   1.355   1.378
 55 A'   20 A"   56 A'   21 A"   57 A'   22 A"   58 A'   59 A'                 
  1.396   1.402   1.590   1.650   1.754   1.846   1.920   1.982
 23 A"   60 A'   61 A'   62 A'   63 A'   64 A'   24 A"   65 A'                 
  1.994   1.998   2.120   2.254   2.287   2.464   2.653   2.687
 66 A'   25 A"   67 A'   68 A'   26 A"   69 A'   70 A'   27 A"                 
  2.888   3.173   3.642   3.669   3.731   3.731   3.748   3.755
 71 A'   72 A'   73 A'   28 A"   29 A"   74 A'   30 A"   75 A'                 
  3.865   3.910   3.960   3.963   3.966   4.023   4.047   4.144
 76 A'   31 A"   32 A"   77 A'   33 A"   34 A"   78 A'   79 A'                 
  4.245   4.322   4.701   5.039   6.232   6.251   6.278   6.324
 80 A'   81 A'   82 A'   83 A'   35 A"   36 A"   84 A'   85 A'                 
  6.414   6.574   6.710   7.500   7.528   7.610  23.585  35.393
 86 A'   87 A'   88 A'   37 A"   89 A'   90 A'   91 A'   92 A'                 
 47.796  66.690  66.740 289.690 289.717 289.8321020.569
 93 A'   94 A'   95 A'   38 A"   96 A'   97 A'   98 A'                         
 --------------------------------------------------------------

          Ground-State Mulliken Net Atomic Charges

     Atom                 Charge (a.u.)
  ----------------------------------------
      1 C                    -0.005311
      2 N                    -0.062420
      3 F                    -0.014365
      4 Br                    0.119408
      5 F                    -0.037311
  ----------------------------------------
  Sum of atomic charges =     0.000000

 -----------------------------------------------------------------
                    Cartesian Multipole Moments
 -----------------------------------------------------------------
    Charge (ESU x 10^10)
                 0.0000
    Dipole Moment (Debye)
         X      -2.0725      Y      -0.6166      Z      -0.0000
       Tot       2.1623
    Quadrupole Moments (Debye-Ang)
        XX     -39.5055     XY      -1.6159     YY     -42.1088
        XZ      -0.0000     YZ      -0.0000     ZZ     -38.7117
    Octopole Moments (Debye-Ang^2)
       XXX     -33.7965    XXY      -0.9210    XYY      -8.2797
       YYY      -3.2902    XXZ      -0.0000    XYZ      -0.0000
       YYZ       0.0000    XZZ      -3.9334    YZZ      -1.2892
       ZZZ      -0.0000
    Hexadecapole Moments (Debye-Ang^3)
      XXXX    -552.4405   XXXY     -15.3481   XXYY    -119.3188
      XYYY      -7.7051   YYYY    -143.9488   XXXZ       0.0000
      XXYZ      -0.0000   XYYZ       0.0000   YYYZ      -0.0000
      XXZZ     -99.2745   XYZZ      -2.2941   YYZZ     -29.5608
      XZZZ       0.0000   YZZZ      -0.0000   ZZZZ     -38.9759
 -----------------------------------------------------------------
 Calculating analytic gradient of the SCF energy
 Gradient of SCF Energy
            1           2           3           4           5
    1  -0.0475431   0.0691876  -0.0115795  -0.0307188   0.0206539
    2  -0.0107431  -0.0108417   0.0244926   0.0085080  -0.0114158
    3   0.0000000  -0.0000000   0.0000000   0.0000000   0.0000000
 Max gradient component =       6.919E-02
 RMS gradient           =       2.528E-02
 Gradient time:  CPU 4.40 s  wall 1.20 s
 Geometry Optimization Parameters
   NAtoms,    NIC,     NZ,  NCons,   NDum,   NFix, NCnnct, MaxDiis
        5      20       5       0       0       0       0       0


** GEOMETRY OPTIMIZATION IN DELOCALIZED INTERNAL COORDINATES **
   Searching for a Minimum

   Optimization Cycle:   1

                       Coordinates (Angstroms)
     ATOM                X               Y               Z
      1  C         0.5647917767   -0.2191074350    0.0000000000
      2  N         1.4074312927    0.7708211715    0.0000000000
      3  F         2.7352321827    0.5270081351    0.0000000000
      4  Br       -1.3433072800    0.1312609283    0.0000000000
      5  F         1.0175439384   -1.4909232551    0.0000000000
   Point Group: cs    Number of degrees of freedom:     7


   Energy is  -2866.661469378


 Attempting to Generate Delocalized Internal Coordinates

  7 Hessian modes will be used to form the next step
  Hessian Eigenvalues:
     0.175927    0.250000    0.250000    0.250000    0.550214    0.550214
     0.671931

 Minimum Search - Taking Simple RFO Step
 Searching for Lamda that Minimizes Along All modes
 Value Taken    Lamda =  -0.02396787
 Step Taken.  Stepsize is  0.291855

                             Maximum     Tolerance    Cnvgd?
         Gradient           0.060434      0.000300      NO
         Displacement       0.235132      0.001200      NO
         Energy change     *********      0.000001      NO


 New Cartesian Coordinates Obtained by Inverse Iteration

 Displacement from previous Coordinates is:  0.414918
 ----------------------------------------------------------------
             Standard Nuclear Orientation (Angstroms)
    I     Atom           X                Y                Z
 ----------------------------------------------------------------
    1      C       0.5985917777    -0.1743124396     0.0000000000
    2      N       1.3530215895     0.8394658168     0.0000000000
    3      F       2.6477864213     0.4085574175     0.0000000000
    4      Br     -1.2392280989     0.0845267615     0.0000000000
    5      F       1.0215202209    -1.4391780113     0.0000000000
 ----------------------------------------------------------------
 Molecular Point Group                 Cs    NOp =  2
 Largest Abelian Subgroup              Cs    NOp =  2
 Nuclear Repulsion Energy =   320.5218742865 hartrees
 There are       33 alpha and       33 beta electrons
 Applying Cartesian multipole field
    Component          Value
    ---------          -----
     (2,0,0)        1.00000E-11
     (0,2,0)        2.00000E-11
     (0,0,2)       -3.00000E-11
 Nucleus-field energy     =     0.0000000069 hartrees
 Requested basis set is 6-311++G(d,p)
 There are 43 shells and 136 basis functions
 A cutoff of  1.0D-11 yielded    828 shell pairs
 There are      8681 function pairs (      9593 Cartesian)
 Smallest overlap matrix eigenvalue = 3.70E-04
 Guess MOs from SCF MO coefficient file

 -----------------------------------------------------------------------
  General SCF calculation program by
  Eric Jon Sundstrom, Paul Horn, Yuezhi Mao, Dmitri Zuev, Alec White,
  David Stuck, Shaama M.S., Shane Yost, Joonho Lee, David Small,
  Daniel Levine, Susi Lehtola, Hugh Burton, Evgeny Epifanovsky
 -----------------------------------------------------------------------
 Exchange:     0.2000 Hartree-Fock + 0.0800 Slater + 0.7200 B88
 Correlation:  0.1900 VWN1RPA + 0.8100 LYP
 Using SG-1 standard quadrature grid
 using 4 threads for integral computing
 -------------------------------------------------------
 OpenMP Integral computing Module                
 Release: version 2.0, May 2017, Q-Chem Inc. Pleasanton 
 -------------------------------------------------------
 -------------------------------------------------------
 OpenMP BLAS3 based DFT computing Module                
 Release: version 1.0, May 2013, Q-Chem Inc. Pittsburgh 
 -------------------------------------------------------
 A restricted SCF calculation will be
 performed using DIIS
 SCF converges when DIIS error is below 1.0e-08
 ---------------------------------------
  Cycle       Energy         DIIS error
 ---------------------------------------
    1   -2866.6581489175      2.06e-03  
    2   -2866.6710142965      7.45e-04  
    3   -2866.6703345585      1.01e-03  
    4   -2866.6721232224      1.27e-04  
    5   -2866.6721411523      5.13e-05  
    6   -2866.6721462153      1.84e-05  
    7   -2866.6721466725      6.20e-06  
    8   -2866.6721467456      2.63e-06  
    9   -2866.6721467558      3.66e-07  
   10   -2866.6721467561      2.09e-07  
   11   -2866.6721467561      4.35e-08  
   12   -2866.6721467561      6.28e-09  Convergence criterion met
 ---------------------------------------
 SCF time:   CPU 15.66s  wall 4.00s 
 SCF   energy in the final basis set =    -2866.6721467561
 Total energy in the final basis set =    -2866.6721467561

 --------------------------------------------------------------
             Orbital Energies (a.u.) and Symmetries
 --------------------------------------------------------------

 Alpha MOs, Restricted
 -- Occupied --                  
-482.89  -62.54  -56.36  -56.36  -56.36  -24.76  -24.73  -14.43
  1 A'    2 A'    3 A'    1 A"    4 A'    5 A'    6 A'    7 A'                 
-10.379  -8.751  -6.584  -6.569  -6.568  -2.694  -2.690  -2.690
  8 A'    9 A'   10 A'    2 A"   11 A'   12 A'    3 A"   13 A'                 
 -2.678  -2.678  -1.311  -1.272  -0.959  -0.848  -0.666  -0.613
 14 A'    4 A"   15 A'   16 A'   17 A'   18 A'   19 A'   20 A'                 
 -0.566  -0.553  -0.491  -0.478  -0.452  -0.385  -0.359  -0.344
 21 A'    5 A"    6 A"   22 A'   23 A'    7 A"   24 A'   25 A'                 
 -0.317
  8 A"                                                                         
 -- Virtual --                   
 -0.057  -0.053  -0.019   0.012   0.044   0.046   0.050   0.069
 26 A'    9 A"   27 A'   28 A'   29 A'   10 A"   30 A'   31 A'                 
  0.080   0.090   0.120   0.134   0.146   0.166   0.219   0.243
 11 A"   32 A'   33 A'   34 A'   12 A"   35 A'   36 A'   37 A'                 
  0.254   0.266   0.279   0.296   0.303   0.315   0.333   0.381
 13 A"   38 A'   39 A'   40 A'   14 A"   41 A'   42 A'   43 A'                 
  0.392   0.399   0.440   0.455   0.483   0.528   0.529   0.543
 44 A'   15 A"   45 A'   16 A"   46 A'   17 A"   47 A'   48 A'                 
  0.593   0.626   0.690   0.758   0.803   0.803   0.855   0.896
 49 A'   18 A"   50 A'   51 A'   19 A"   52 A'   53 A'   54 A'                 
  0.957   1.177   1.212   1.272   1.279   1.309   1.354   1.387
 55 A'   20 A"   56 A'   21 A"   57 A'   22 A"   58 A'   59 A'                 
  1.396   1.422   1.632   1.662   1.768   1.856   1.923   1.993
 23 A"   60 A'   61 A'   62 A'   63 A'   64 A'   24 A"   65 A'                 
  1.996   2.007   2.137   2.308   2.316   2.478   2.707   2.725
 66 A'   25 A"   67 A'   68 A'   26 A"   69 A'   27 A"   70 A'                 
  2.907   3.183   3.624   3.673   3.728   3.728   3.753   3.770
 71 A'   72 A'   73 A'   28 A"   74 A'   29 A"   30 A"   75 A'                 
  3.855   3.919   3.960   3.974   3.976   4.038   4.042   4.181
 76 A'   31 A"   32 A"   77 A'   33 A"   34 A"   78 A'   79 A'                 
  4.303   4.334   4.725   5.013   6.229   6.258   6.258   6.371
 80 A'   81 A'   82 A'   83 A'   35 A"   36 A"   84 A'   85 A'                 
  6.444   6.623   6.675   7.503   7.537   7.624  23.673  35.444
 86 A'   87 A'   88 A'   37 A"   89 A'   90 A'   91 A'   92 A'                 
 47.824  66.690  66.748 289.697 289.731 289.8441020.603
 93 A'   94 A'   95 A'   38 A"   96 A'   97 A'   98 A'                         

 Beta MOs, Restricted
 -- Occupied --                  
-482.89  -62.54  -56.36  -56.36  -56.36  -24.76  -24.73  -14.43
  1 A'    2 A'    3 A'    1 A"    4 A'    5 A'    6 A'    7 A'                 
-10.379  -8.751  -6.584  -6.569  -6.568  -2.694  -2.690  -2.690
  8 A'    9 A'   10 A'    2 A"   11 A'   12 A'    3 A"   13 A'                 
 -2.678  -2.678  -1.311  -1.272  -0.959  -0.848  -0.666  -0.613
 14 A'    4 A"   15 A'   16 A'   17 A'   18 A'   19 A'   20 A'                 
 -0.566  -0.553  -0.491  -0.478  -0.452  -0.385  -0.359  -0.344
 21 A'    5 A"    6 A"   22 A'   23 A'    7 A"   24 A'   25 A'                 
 -0.317
  8 A"                                                                         
 -- Virtual --                   
 -0.057  -0.053  -0.019   0.012   0.044   0.046   0.050   0.069
 26 A'    9 A"   27 A'   28 A'   29 A'   10 A"   30 A'   31 A'                 
  0.080   0.090   0.120   0.134   0.146   0.166   0.219   0.243
 11 A"   32 A'   33 A'   34 A'   12 A"   35 A'   36 A'   37 A'                 
  0.254   0.266   0.279   0.296   0.303   0.315   0.333   0.381
 13 A"   38 A'   39 A'   40 A'   14 A"   41 A'   42 A'   43 A'                 
  0.392   0.399   0.440   0.455   0.483   0.528   0.529   0.543
 44 A'   15 A"   45 A'   16 A"   46 A'   17 A"   47 A'   48 A'                 
  0.593   0.626   0.690   0.758   0.803   0.803   0.855   0.896
 49 A'   18 A"   50 A'   51 A'   19 A"   52 A'   53 A'   54 A'                 
  0.957   1.177   1.212   1.272   1.279   1.309   1.354   1.387
 55 A'   20 A"   56 A'   21 A"   57 A'   22 A"   58 A'   59 A'                 
  1.396   1.422   1.632   1.662   1.768   1.856   1.923   1.993
 23 A"   60 A'   61 A'   62 A'   63 A'   64 A'   24 A"   65 A'                 
  1.996   2.007   2.137   2.308   2.316   2.478   2.707   2.725
 66 A'   25 A"   67 A'   68 A'   26 A"   69 A'   27 A"   70 A'                 
  2.907   3.183   3.624   3.673   3.728   3.728   3.753   3.770
 71 A'   72 A'   73 A'   28 A"   74 A'   29 A"   30 A"   75 A'                 
  3.855   3.919   3.960   3.974   3.976   4.038   4.042   4.181
 76 A'   31 A"   32 A"   77 A'   33 A"   34 A"   78 A'   79 A'                 
  4.303   4.334   4.725   5.013   6.229   6.258   6.258   6.371
 80 A'   81 A'   82 A'   83 A'   35 A"   36 A"   84 A'   85 A'                 
  6.444   6.623   6.675   7.503   7.537   7.624  23.673  35.444
 86 A'   87 A'   88 A'   37 A"   89 A'   90 A'   91 A'   92 A'                 
 47.824  66.690  66.748 289.697 289.731 289.8441020.603
 93 A'   94 A'   95 A'   38 A"   96 A'   97 A'   98 A'                         
 --------------------------------------------------------------

          Ground-State Mulliken Net Atomic Charges

     Atom                 Charge (a.u.)
  ----------------------------------------
      1 C                     0.008888
      2 N                    -0.055327
      3 F                    -0.044438
      4 Br                    0.111703
      5 F                    -0.020826
  ----------------------------------------
  Sum of atomic charges =     0.000000

 -----------------------------------------------------------------
                    Cartesian Multipole Moments
 -----------------------------------------------------------------
    Charge (ESU x 10^10)
                 0.0000
    Dipole Moment (Debye)
         X      -2.0596      Y      -0.6221      Z       0.0000
       Tot       2.1515
    Quadrupole Moments (Debye-Ang)
        XX     -40.4435     XY      -1.4041     YY     -41.6924
        XZ       0.0000     YZ      -0.0000     ZZ     -38.4392
    Octopole Moments (Debye-Ang^2)
       XXX     -38.2974    XXY      -0.9941    XYY      -9.1375
       YYY      -2.1469    XXZ       0.0000    XYZ      -0.0000
       YYZ       0.0000    XZZ      -5.3068    YZZ      -0.7299
       ZZZ      -0.0000
    Hexadecapole Moments (Debye-Ang^3)
      XXXX    -517.0411   XXXY     -14.4116   XXYY    -110.3997
      XYYY      -8.3377   YYYY    -136.8177   XXXZ       0.0000
      XXYZ      -0.0000   XYYZ       0.0000   YYYZ      -0.0000
      XXZZ     -91.6423   XYZZ      -2.4611   YYZZ     -28.3795
      XZZZ       0.0000   YZZZ      -0.0000   ZZZZ     -38.2954
 -----------------------------------------------------------------
 Calculating analytic gradient of the SCF energy
 Gradient of SCF Energy
            1           2           3           4           5
    1   0.0010236   0.0142167  -0.0285219   0.0076643   0.0056173
    2   0.0129689  -0.0061694   0.0023805   0.0018384  -0.0110183
    3   0.0000000  -0.0000000   0.0000000   0.0000000  -0.0000000
 Max gradient component =       2.852E-02
 RMS gradient           =       9.810E-03
 Gradient time:  CPU 4.56 s  wall 1.24 s
 Geometry Optimization Parameters
   NAtoms,    NIC,     NZ,  NCons,   NDum,   NFix, NCnnct, MaxDiis
        5      20       5       0       0       0       0       0

 Cartesian Hessian Update
 Hessian Updated using BFGS Update


** GEOMETRY OPTIMIZATION IN DELOCALIZED INTERNAL COORDINATES **
   Searching for a Minimum

   Optimization Cycle:   2

                       Coordinates (Angstroms)
     ATOM                X               Y               Z
      1  C         0.5985917777   -0.1743124396    0.0000000000
      2  N         1.3530215895    0.8394658168    0.0000000000
      3  F         2.6477864213    0.4085574175    0.0000000000
      4  Br       -1.2392280989    0.0845267615    0.0000000000
      5  F         1.0215202209   -1.4391780113    0.0000000000
   Point Group: cs    Number of degrees of freedom:     7


   Energy is  -2866.672146756

 Hessian Updated using BFGS Update

  6 Hessian modes will be used to form the next step
  Hessian Eigenvalues:
     0.183141    0.237005    0.307301    0.526880    0.554715    0.736376

 Minimum Search - Taking Simple RFO Step
 Searching for Lamda that Minimizes Along All modes
 Value Taken    Lamda =  -0.00259879
 Step Taken.  Stepsize is  0.071888

                             Maximum     Tolerance    Cnvgd?
         Gradient           0.024476      0.000300      NO
         Displacement       0.051220      0.001200      NO
         Energy change     -0.010677      0.000001      NO


 New Cartesian Coordinates Obtained by Inverse Iteration

 Displacement from previous Coordinates is:  0.115779
 ----------------------------------------------------------------
             Standard Nuclear Orientation (Angstroms)
    I     Atom           X                Y                Z
 ----------------------------------------------------------------
    1      C       0.5941107643    -0.1782192761     0.0000000000
    2      N       1.3603553152     0.8322442445     0.0000000000
    3      F       2.6900887916     0.4320580870     0.0000000000
    4      Br     -1.2548047102     0.0721500576     0.0000000000
    5      F       0.9919417496    -1.4391735682     0.0000000000
 ----------------------------------------------------------------
 Molecular Point Group                 Cs    NOp =  2
 Largest Abelian Subgroup              Cs    NOp =  2
 Nuclear Repulsion Energy =   318.4927378836 hartrees
 There are       33 alpha and       33 beta electrons
 Applying Cartesian multipole field
    Component          Value
    ---------          -----
     (2,0,0)        1.00000E-11
     (0,2,0)        2.00000E-11
     (0,0,2)       -3.00000E-11
 Nucleus-field energy     =     0.0000000070 hartrees
 Requested basis set is 6-311++G(d,p)
 There are 43 shells and 136 basis functions
 A cutoff of  1.0D-11 yielded    827 shell pairs
 There are      8676 function pairs (      9587 Cartesian)
 Smallest overlap matrix eigenvalue = 3.84E-04
 Guess MOs from SCF MO coefficient file

 -----------------------------------------------------------------------
  General SCF calculation program by
  Eric Jon Sundstrom, Paul Horn, Yuezhi Mao, Dmitri Zuev, Alec White,
  David Stuck, Shaama M.S., Shane Yost, Joonho Lee, David Small,
  Daniel Levine, Susi Lehtola, Hugh Burton, Evgeny Epifanovsky
 -----------------------------------------------------------------------
 Exchange:     0.2000 Hartree-Fock + 0.0800 Slater + 0.7200 B88
 Correlation:  0.1900 VWN1RPA + 0.8100 LYP
 Using SG-1 standard quadrature grid
 using 4 threads for integral computing
 -------------------------------------------------------
 OpenMP Integral computing Module                
 Release: version 2.0, May 2017, Q-Chem Inc. Pleasanton 
 -------------------------------------------------------
 -------------------------------------------------------
 OpenMP BLAS3 based DFT computing Module                
 Release: version 1.0, May 2013, Q-Chem Inc. Pittsburgh 
 -------------------------------------------------------
 A restricted SCF calculation will be
 performed using DIIS
 SCF converges when DIIS error is below 1.0e-08
 ---------------------------------------
  Cycle       Energy         DIIS error
 ---------------------------------------
    1   -2866.6726013662      5.79e-04  
    2   -2866.6735404852      1.22e-04  
    3   -2866.6735094003      1.79e-04  
    4   -2866.6735667853      4.50e-05  
    5   -2866.6735703230      1.17e-05  
    6   -2866.6735706036      3.65e-06  
    7   -2866.6735706257      1.32e-06  
    8   -2866.6735706277      3.78e-07  
    9   -2866.6735706278      1.58e-07  
   10   -2866.6735706278      3.81e-08  
   11   -2866.6735706279      1.79e-08  
   12   -2866.6735706279      1.85e-09  Convergence criterion met
 ---------------------------------------
 SCF time:   CPU 15.59s  wall 5.00s 
 SCF   energy in the final basis set =    -2866.6735706279
 Total energy in the final basis set =    -2866.6735706279

 --------------------------------------------------------------
             Orbital Energies (a.u.) and Symmetries
 --------------------------------------------------------------

 Alpha MOs, Restricted
 -- Occupied --                  
-482.89  -62.54  -56.36  -56.36  -56.36  -24.77  -24.73  -14.44
  1 A'    2 A'    3 A'    1 A"    4 A'    5 A'    6 A'    7 A'                 
-10.383  -8.752  -6.585  -6.570  -6.569  -2.695  -2.691  -2.691
  8 A'    9 A'   10 A'    2 A"   11 A'   12 A'    3 A"   13 A'                 
 -2.679  -2.679  -1.316  -1.261  -0.959  -0.848  -0.669  -0.610
 14 A'    4 A"   15 A'   16 A'   17 A'   18 A'   19 A'   20 A'                 
 -0.566  -0.554  -0.487  -0.475  -0.453  -0.384  -0.359  -0.344
 21 A'    5 A"    6 A"   22 A'   23 A'    7 A"   24 A'   25 A'                 
 -0.319
  8 A"                                                                         
 -- Virtual --                   
 -0.065  -0.054  -0.021   0.010   0.042   0.046   0.048   0.070
 26 A'    9 A"   27 A'   28 A'   29 A'   10 A"   30 A'   31 A'                 
  0.080   0.090   0.119   0.135   0.147   0.166   0.217   0.242
 11 A"   32 A'   33 A'   34 A'   12 A"   35 A'   36 A'   37 A'                 
  0.254   0.267   0.278   0.294   0.301   0.313   0.332   0.379
 13 A"   38 A'   39 A'   40 A'   14 A"   41 A'   42 A'   43 A'                 
  0.389   0.399   0.439   0.453   0.482   0.527   0.528   0.542
 44 A'   15 A"   45 A'   16 A"   46 A'   47 A'   17 A"   48 A'                 
  0.591   0.626   0.685   0.762   0.804   0.805   0.854   0.894
 49 A'   18 A"   50 A'   51 A'   52 A'   19 A"   53 A'   54 A'                 
  0.958   1.177   1.215   1.277   1.291   1.301   1.354   1.391
 55 A'   20 A"   56 A'   21 A"   57 A'   22 A"   58 A'   23 A"                 
  1.395   1.406   1.623   1.667   1.762   1.849   1.924   1.987
 59 A'   60 A'   61 A'   62 A'   63 A'   64 A'   24 A"   65 A'                 
  1.996   2.009   2.135   2.291   2.313   2.482   2.705   2.720
 66 A'   25 A"   67 A'   68 A'   26 A"   69 A'   27 A"   70 A'                 
  2.905   3.193   3.615   3.678   3.723   3.729   3.757   3.772
 71 A'   72 A'   73 A'   28 A"   74 A'   29 A"   30 A"   75 A'                 
  3.851   3.921   3.940   3.974   3.975   4.035   4.045   4.181
 76 A'   31 A"   32 A"   77 A'   33 A"   34 A"   78 A'   79 A'                 
  4.284   4.329   4.721   4.982   6.228   6.257   6.262   6.355
 80 A'   81 A'   82 A'   83 A'   35 A"   36 A"   84 A'   85 A'                 
  6.423   6.609   6.665   7.502   7.536   7.621  23.666  35.438
 86 A'   87 A'   88 A'   37 A"   89 A'   90 A'   91 A'   92 A'                 
 47.819  66.687  66.750 289.696 289.730 289.8421020.597
 93 A'   94 A'   95 A'   38 A"   96 A'   97 A'   98 A'                         

 Beta MOs, Restricted
 -- Occupied --                  
-482.89  -62.54  -56.36  -56.36  -56.36  -24.77  -24.73  -14.44
  1 A'    2 A'    3 A'    1 A"    4 A'    5 A'    6 A'    7 A'                 
-10.383  -8.752  -6.585  -6.570  -6.569  -2.695  -2.691  -2.691
  8 A'    9 A'   10 A'    2 A"   11 A'   12 A'    3 A"   13 A'                 
 -2.679  -2.679  -1.316  -1.261  -0.959  -0.848  -0.669  -0.610
 14 A'    4 A"   15 A'   16 A'   17 A'   18 A'   19 A'   20 A'                 
 -0.566  -0.554  -0.487  -0.475  -0.453  -0.384  -0.359  -0.344
 21 A'    5 A"    6 A"   22 A'   23 A'    7 A"   24 A'   25 A'                 
 -0.319
  8 A"                                                                         
 -- Virtual --                   
 -0.065  -0.054  -0.021   0.010   0.042   0.046   0.048   0.070
 26 A'    9 A"   27 A'   28 A'   29 A'   10 A"   30 A'   31 A'                 
  0.080   0.090   0.119   0.135   0.147   0.166   0.217   0.242
 11 A"   32 A'   33 A'   34 A'   12 A"   35 A'   36 A'   37 A'                 
  0.254   0.267   0.278   0.294   0.301   0.313   0.332   0.379
 13 A"   38 A'   39 A'   40 A'   14 A"   41 A'   42 A'   43 A'                 
  0.389   0.399   0.439   0.453   0.482   0.527   0.528   0.542
 44 A'   15 A"   45 A'   16 A"   46 A'   47 A'   17 A"   48 A'                 
  0.591   0.626   0.685   0.762   0.804   0.805   0.854   0.894
 49 A'   18 A"   50 A'   51 A'   52 A'   19 A"   53 A'   54 A'                 
  0.958   1.177   1.215   1.277   1.291   1.301   1.354   1.391
 55 A'   20 A"   56 A'   21 A"   57 A'   22 A"   58 A'   23 A"                 
  1.395   1.406   1.623   1.667   1.762   1.849   1.924   1.987
 59 A'   60 A'   61 A'   62 A'   63 A'   64 A'   24 A"   65 A'                 
  1.996   2.009   2.135   2.291   2.313   2.482   2.705   2.720
 66 A'   25 A"   67 A'   68 A'   26 A"   69 A'   27 A"   70 A'                 
  2.905   3.193   3.615   3.678   3.723   3.729   3.757   3.772
 71 A'   72 A'   73 A'   28 A"   74 A'   29 A"   30 A"   75 A'                 
  3.851   3.921   3.940   3.974   3.975   4.035   4.045   4.181
 76 A'   31 A"   32 A"   77 A'   33 A"   34 A"   78 A'   79 A'                 
  4.284   4.329   4.721   4.982   6.228   6.257   6.262   6.355
 80 A'   81 A'   82 A'   83 A'   35 A"   36 A"   84 A'   85 A'                 
  6.423   6.609   6.665   7.502   7.536   7.621  23.666  35.438
 86 A'   87 A'   88 A'   37 A"   89 A'   90 A'   91 A'   92 A'                 
 47.819  66.687  66.750 289.696 289.730 289.8421020.597
 93 A'   94 A'   95 A'   38 A"   96 A'   97 A'   98 A'                         
 --------------------------------------------------------------

          Ground-State Mulliken Net Atomic Charges

     Atom                 Charge (a.u.)
  ----------------------------------------
      1 C                     0.003669
      2 N                    -0.052752
      3 F                    -0.053667
      4 Br                    0.112626
      5 F                    -0.009876
  ----------------------------------------
  Sum of atomic charges =     0.000000

 -----------------------------------------------------------------
                    Cartesian Multipole Moments
 -----------------------------------------------------------------
    Charge (ESU x 10^10)
                 0.0000
    Dipole Moment (Debye)
         X      -2.1571      Y      -0.7275      Z       0.0000
       Tot       2.2765
    Quadrupole Moments (Debye-Ang)
        XX     -40.6757     XY      -1.5376     YY     -41.6993
        XZ       0.0000     YZ      -0.0000     ZZ     -38.4808
    Octopole Moments (Debye-Ang^2)
       XXX     -38.9905    XXY      -1.3636    XYY      -8.9837
       YYY      -1.8661    XXZ       0.0000    XYZ      -0.0000
       YYZ       0.0000    XZZ      -5.2165    YZZ      -0.6365
       ZZZ       0.0000
    Hexadecapole Moments (Debye-Ang^3)
      XXXX    -529.0341   XXXY     -17.5482   XXYY    -112.4417
      XYYY     -11.1092   YYYY    -136.6038   XXXZ       0.0000
      XXYZ      -0.0000   XYYZ       0.0000   YYYZ      -0.0000
      XXZZ     -93.5076   XYZZ      -3.3836   YYZZ     -28.3746
      XZZZ       0.0000   YZZZ      -0.0000   ZZZZ     -38.3720
 -----------------------------------------------------------------
 Calculating analytic gradient of the SCF energy
 Gradient of SCF Energy
            1           2           3           4           5
    1  -0.0050959   0.0083297  -0.0069717   0.0029649   0.0007731
    2   0.0048865  -0.0052853   0.0038778  -0.0003651  -0.0031139
    3   0.0000000   0.0000000  -0.0000000  -0.0000000  -0.0000000
 Max gradient component =       8.330E-03
 RMS gradient           =       3.916E-03
 Gradient time:  CPU 4.54 s  wall 1.23 s
 Geometry Optimization Parameters
   NAtoms,    NIC,     NZ,  NCons,   NDum,   NFix, NCnnct, MaxDiis
        5      20       5       0       0       0       0       0

 Cartesian Hessian Update
 Hessian Updated using BFGS Update


** GEOMETRY OPTIMIZATION IN DELOCALIZED INTERNAL COORDINATES **
   Searching for a Minimum

   Optimization Cycle:   3

                       Coordinates (Angstroms)
     ATOM                X               Y               Z
      1  C         0.5941107643   -0.1782192761    0.0000000000
      2  N         1.3603553152    0.8322442445    0.0000000000
      3  F         2.6900887916    0.4320580870    0.0000000000
      4  Br       -1.2548047102    0.0721500576    0.0000000000
      5  F         0.9919417496   -1.4391735682    0.0000000000
   Point Group: cs    Number of degrees of freedom:     7


   Energy is  -2866.673570628

 Hessian Updated using BFGS Update

  7 Hessian modes will be used to form the next step
  Hessian Eigenvalues:
     0.176092    0.228744    0.250109    0.340084    0.460198    0.550409
     0.734496

 Minimum Search - Taking Simple RFO Step
 Searching for Lamda that Minimizes Along All modes
 Value Taken    Lamda =  -0.00036278
 Step Taken.  Stepsize is  0.037679

                             Maximum     Tolerance    Cnvgd?
         Gradient           0.006728      0.000300      NO
         Displacement       0.029223      0.001200      NO
         Energy change     -0.001424      0.000001      NO


 New Cartesian Coordinates Obtained by Inverse Iteration

 Displacement from previous Coordinates is:  0.044962
 ----------------------------------------------------------------
             Standard Nuclear Orientation (Angstroms)
    I     Atom           X                Y                Z
 ----------------------------------------------------------------
    1      C       0.5965901084    -0.1745324696     0.0000000000
    2      N       1.3584701257     0.8396381049     0.0000000000
    3      F       2.6947078131     0.4178509679     0.0000000000
    4      Br     -1.2644319633     0.0651140613     0.0000000000
    5      F       0.9963558266    -1.4290111197     0.0000000000
 ----------------------------------------------------------------
 Molecular Point Group                 Cs    NOp =  2
 Largest Abelian Subgroup              Cs    NOp =  2
 Nuclear Repulsion Energy =   317.7974941220 hartrees
 There are       33 alpha and       33 beta electrons
 Applying Cartesian multipole field
    Component          Value
    ---------          -----
     (2,0,0)        1.00000E-11
     (0,2,0)        2.00000E-11
     (0,0,2)       -3.00000E-11
 Nucleus-field energy     =     0.0000000070 hartrees
 Requested basis set is 6-311++G(d,p)
 There are 43 shells and 136 basis functions
 A cutoff of  1.0D-11 yielded    827 shell pairs
 There are      8676 function pairs (      9587 Cartesian)
 Smallest overlap matrix eigenvalue = 3.92E-04
 Guess MOs from SCF MO coefficient file

 -----------------------------------------------------------------------
  General SCF calculation program by
  Eric Jon Sundstrom, Paul Horn, Yuezhi Mao, Dmitri Zuev, Alec White,
  David Stuck, Shaama M.S., Shane Yost, Joonho Lee, David Small,
  Daniel Levine, Susi Lehtola, Hugh Burton, Evgeny Epifanovsky
 -----------------------------------------------------------------------
 Exchange:     0.2000 Hartree-Fock + 0.0800 Slater + 0.7200 B88
 Correlation:  0.1900 VWN1RPA + 0.8100 LYP
 Using SG-1 standard quadrature grid
 using 4 threads for integral computing
 -------------------------------------------------------
 OpenMP Integral computing Module                
 Release: version 2.0, May 2017, Q-Chem Inc. Pleasanton 
 -------------------------------------------------------
 -------------------------------------------------------
 OpenMP BLAS3 based DFT computing Module                
 Release: version 1.0, May 2013, Q-Chem Inc. Pittsburgh 
 -------------------------------------------------------
 A restricted SCF calculation will be
 performed using DIIS
 SCF converges when DIIS error is below 1.0e-08
 ---------------------------------------
  Cycle       Energy         DIIS error
 ---------------------------------------
    1   -2866.6735085614      2.85e-04  
    2   -2866.6737639584      5.85e-05  
    3   -2866.6737558020      8.95e-05  
    4   -2866.6737717584      1.56e-05  
    5   -2866.6737720428      7.81e-06  
    6   -2866.6737721540      2.33e-06  
    7   -2866.6737721616      8.78e-07  
    8   -2866.6737721627      2.79e-07  
    9   -2866.6737721628      6.03e-08  
   10   -2866.6737721628      2.70e-08  
   11   -2866.6737721628      6.23e-09  Convergence criterion met
 ---------------------------------------
 SCF time:   CPU 14.28s  wall 4.00s 
 SCF   energy in the final basis set =    -2866.6737721628
 Total energy in the final basis set =    -2866.6737721628

 --------------------------------------------------------------
             Orbital Energies (a.u.) and Symmetries
 --------------------------------------------------------------

 Alpha MOs, Restricted
 -- Occupied --                  
-482.89  -62.54  -56.36  -56.36  -56.36  -24.77  -24.73  -14.44
  1 A'    2 A'    3 A'    1 A"    4 A'    5 A'    6 A'    7 A'                 
-10.384  -8.752  -6.585  -6.570  -6.569  -2.695  -2.691  -2.691
  8 A'    9 A'   10 A'    2 A"   11 A'   12 A'    3 A"   13 A'                 
 -2.679  -2.679  -1.319  -1.255  -0.959  -0.848  -0.671  -0.607
 14 A'    4 A"   15 A'   16 A'   17 A'   18 A'   19 A'   20 A'                 
 -0.567  -0.556  -0.484  -0.473  -0.452  -0.384  -0.360  -0.345
 21 A'    5 A"    6 A"   22 A'   23 A'    7 A"   24 A'   25 A'                 
 -0.320
  8 A"                                                                         
 -- Virtual --                   
 -0.070  -0.055  -0.022   0.008   0.041   0.046   0.048   0.070
 26 A'    9 A"   27 A'   28 A'   29 A'   10 A"   30 A'   31 A'                 
  0.080   0.090   0.118   0.134   0.147   0.166   0.217   0.242
 11 A"   32 A'   33 A'   34 A'   12 A"   35 A'   36 A'   37 A'                 
  0.253   0.267   0.278   0.294   0.301   0.313   0.332   0.379
 13 A"   38 A'   39 A'   40 A'   14 A"   41 A'   42 A'   43 A'                 
  0.388   0.399   0.438   0.451   0.482   0.526   0.527   0.542
 44 A'   15 A"   45 A'   16 A"   46 A'   47 A'   17 A"   48 A'                 
  0.590   0.626   0.684   0.761   0.801   0.805   0.854   0.892
 49 A'   18 A"   50 A'   51 A'   52 A'   19 A"   53 A'   54 A'                 
  0.956   1.177   1.216   1.273   1.288   1.301   1.353   1.389
 55 A'   20 A"   56 A'   21 A"   57 A'   22 A"   58 A'   23 A"                 
  1.395   1.410   1.618   1.667   1.761   1.847   1.924   1.982
 59 A'   60 A'   61 A'   62 A'   63 A'   64 A'   24 A"   65 A'                 
  1.994   2.010   2.136   2.288   2.313   2.481   2.705   2.722
 66 A'   25 A"   67 A'   68 A'   26 A"   69 A'   27 A"   70 A'                 
  2.904   3.195   3.608   3.680   3.722   3.729   3.759   3.774
 71 A'   72 A'   73 A'   28 A"   74 A'   29 A"   30 A"   75 A'                 
  3.848   3.919   3.934   3.974   3.976   4.034   4.042   4.179
 76 A'   31 A"   32 A"   77 A'   33 A"   34 A"   78 A'   79 A'                 
  4.284   4.329   4.718   4.961   6.226   6.258   6.258   6.360
 80 A'   81 A'   82 A'   83 A'   35 A"   84 A'   36 A"   85 A'                 
  6.417   6.600   6.660   7.502   7.535   7.620  23.667  35.437
 86 A'   87 A'   88 A'   37 A"   89 A'   90 A'   91 A'   92 A'                 
 47.816  66.685  66.751 289.695 289.729 289.8411020.593
 93 A'   94 A'   95 A'   38 A"   96 A'   97 A'   98 A'                         

 Beta MOs, Restricted
 -- Occupied --                  
-482.89  -62.54  -56.36  -56.36  -56.36  -24.77  -24.73  -14.44
  1 A'    2 A'    3 A'    1 A"    4 A'    5 A'    6 A'    7 A'                 
-10.384  -8.752  -6.585  -6.570  -6.569  -2.695  -2.691  -2.691
  8 A'    9 A'   10 A'    2 A"   11 A'   12 A'    3 A"   13 A'                 
 -2.679  -2.679  -1.319  -1.255  -0.959  -0.848  -0.671  -0.607
 14 A'    4 A"   15 A'   16 A'   17 A'   18 A'   19 A'   20 A'                 
 -0.567  -0.556  -0.484  -0.473  -0.452  -0.384  -0.360  -0.345
 21 A'    5 A"    6 A"   22 A'   23 A'    7 A"   24 A'   25 A'                 
 -0.320
  8 A"                                                                         
 -- Virtual --                   
 -0.070  -0.055  -0.022   0.008   0.041   0.046   0.048   0.070
 26 A'    9 A"   27 A'   28 A'   29 A'   10 A"   30 A'   31 A'                 
  0.080   0.090   0.118   0.134   0.147   0.166   0.217   0.242
 11 A"   32 A'   33 A'   34 A'   12 A"   35 A'   36 A'   37 A'                 
  0.253   0.267   0.278   0.294   0.301   0.313   0.332   0.379
 13 A"   38 A'   39 A'   40 A'   14 A"   41 A'   42 A'   43 A'                 
  0.388   0.399   0.438   0.451   0.482   0.526   0.527   0.542
 44 A'   15 A"   45 A'   16 A"   46 A'   47 A'   17 A"   48 A'                 
  0.590   0.626   0.684   0.761   0.801   0.805   0.854   0.892
 49 A'   18 A"   50 A'   51 A'   52 A'   19 A"   53 A'   54 A'                 
  0.956   1.177   1.216   1.273   1.288   1.301   1.353   1.389
 55 A'   20 A"   56 A'   21 A"   57 A'   22 A"   58 A'   23 A"                 
  1.395   1.410   1.618   1.667   1.761   1.847   1.924   1.982
 59 A'   60 A'   61 A'   62 A'   63 A'   64 A'   24 A"   65 A'                 
  1.994   2.010   2.136   2.288   2.313   2.481   2.705   2.722
 66 A'   25 A"   67 A'   68 A'   26 A"   69 A'   27 A"   70 A'                 
  2.904   3.195   3.608   3.680   3.722   3.729   3.759   3.774
 71 A'   72 A'   73 A'   28 A"   74 A'   29 A"   30 A"   75 A'                 
  3.848   3.919   3.934   3.974   3.976   4.034   4.042   4.179
 76 A'   31 A"   32 A"   77 A'   33 A"   34 A"   78 A'   79 A'                 
  4.284   4.329   4.718   4.961   6.226   6.258   6.258   6.360
 80 A'   81 A'   82 A'   83 A'   35 A"   84 A'   36 A"   85 A'                 
  6.417   6.600   6.660   7.502   7.535   7.620  23.667  35.437
 86 A'   87 A'   88 A'   37 A"   89 A'   90 A'   91 A'   92 A'                 
 47.816  66.685  66.751 289.695 289.729 289.8411020.593
 93 A'   94 A'   95 A'   38 A"   96 A'   97 A'   98 A'                         
 --------------------------------------------------------------

          Ground-State Mulliken Net Atomic Charges

     Atom                 Charge (a.u.)
  ----------------------------------------
      1 C                     0.002819
      2 N                    -0.048834
      3 F                    -0.061452
      4 Br                    0.109838
      5 F                    -0.002371
  ----------------------------------------
  Sum of atomic charges =     0.000000

 -----------------------------------------------------------------
                    Cartesian Multipole Moments
 -----------------------------------------------------------------
    Charge (ESU x 10^10)
                 0.0000
    Dipole Moment (Debye)
         X      -2.2024      Y      -0.7638      Z      -0.0000
       Tot       2.3311
    Quadrupole Moments (Debye-Ang)
        XX     -40.8616     XY      -1.5658     YY     -41.6512
        XZ      -0.0000     YZ       0.0000     ZZ     -38.5070
    Octopole Moments (Debye-Ang^2)
       XXX     -39.3438    XXY      -1.4631    XYY      -8.7984
       YYY      -1.7760    XXZ      -0.0000    XYZ       0.0000
       YYZ      -0.0000    XZZ      -5.1178    YZZ      -0.5801
       ZZZ      -0.0000
    Hexadecapole Moments (Debye-Ang^3)
      XXXX    -534.1380   XXXY     -17.8517   XXYY    -112.9611
      XYYY     -11.4440   YYYY    -135.4491   XXXZ      -0.0000
      XXYZ       0.0000   XYYZ      -0.0000   YYYZ       0.0000
      XXZZ     -94.2633   XYZZ      -3.4712   YYZZ     -28.2138
      XZZZ       0.0000   YZZZ       0.0000   ZZZZ     -38.4269
 -----------------------------------------------------------------
 Calculating analytic gradient of the SCF energy
 Gradient of SCF Energy
            1           2           3           4           5
    1   0.0002281   0.0029759  -0.0020322  -0.0013398   0.0001680
    2   0.0017434  -0.0021503   0.0009083  -0.0003096  -0.0001917
    3  -0.0000000   0.0000000  -0.0000000  -0.0000000   0.0000000
 Max gradient component =       2.976E-03
 RMS gradient           =       1.251E-03
 Gradient time:  CPU 4.53 s  wall 1.23 s
 Geometry Optimization Parameters
   NAtoms,    NIC,     NZ,  NCons,   NDum,   NFix, NCnnct, MaxDiis
        5      20       5       0       0       0       0       0

 Cartesian Hessian Update
 Hessian Updated using BFGS Update


** GEOMETRY OPTIMIZATION IN DELOCALIZED INTERNAL COORDINATES **
   Searching for a Minimum

   Optimization Cycle:   4

                       Coordinates (Angstroms)
     ATOM                X               Y               Z
      1  C         0.5965901084   -0.1745324696    0.0000000000
      2  N         1.3584701257    0.8396381049    0.0000000000
      3  F         2.6947078131    0.4178509679    0.0000000000
      4  Br       -1.2644319633    0.0651140613    0.0000000000
      5  F         0.9963558266   -1.4290111197    0.0000000000
   Point Group: cs    Number of degrees of freedom:     7


   Energy is  -2866.673772163

 Hessian Updated using BFGS Update

  7 Hessian modes will be used to form the next step
  Hessian Eigenvalues:
     0.188260    0.211686    0.260489    0.291695    0.459413    0.550872
     0.734228

 Minimum Search - Taking Simple RFO Step
 Searching for Lamda that Minimizes Along All modes
 Value Taken    Lamda =  -0.00004714
 Step Taken.  Stepsize is  0.014358

                             Maximum     Tolerance    Cnvgd?
         Gradient           0.002958      0.000300      NO
         Displacement       0.011990      0.001200      NO
         Energy change     -0.000202      0.000001      NO


 New Cartesian Coordinates Obtained by Inverse Iteration

 Displacement from previous Coordinates is:  0.011118
 ----------------------------------------------------------------
             Standard Nuclear Orientation (Angstroms)
    I     Atom           X                Y                Z
 ----------------------------------------------------------------
    1      C       0.5969342050    -0.1763630141     0.0000000000
    2      N       1.3547574369     0.8414601912     0.0000000000
    3      F       2.6956009102     0.4175399750     0.0000000000
    4      Br     -1.2611166194     0.0661099947     0.0000000000
    5      F       0.9955159778    -1.4296876021     0.0000000000
 ----------------------------------------------------------------
 Molecular Point Group                 Cs    NOp =  2
 Largest Abelian Subgroup              Cs    NOp =  2
 Nuclear Repulsion Energy =   317.9804688576 hartrees
 There are       33 alpha and       33 beta electrons
 Applying Cartesian multipole field
    Component          Value
    ---------          -----
     (2,0,0)        1.00000E-11
     (0,2,0)        2.00000E-11
     (0,0,2)       -3.00000E-11
 Nucleus-field energy     =     0.0000000070 hartrees
 Requested basis set is 6-311++G(d,p)
 There are 43 shells and 136 basis functions
 A cutoff of  1.0D-11 yielded    827 shell pairs
 There are      8676 function pairs (      9587 Cartesian)
 Smallest overlap matrix eigenvalue = 3.91E-04
 Guess MOs from SCF MO coefficient file

 -----------------------------------------------------------------------
  General SCF calculation program by
  Eric Jon Sundstrom, Paul Horn, Yuezhi Mao, Dmitri Zuev, Alec White,
  David Stuck, Shaama M.S., Shane Yost, Joonho Lee, David Small,
  Daniel Levine, Susi Lehtola, Hugh Burton, Evgeny Epifanovsky
 -----------------------------------------------------------------------
 Exchange:     0.2000 Hartree-Fock + 0.0800 Slater + 0.7200 B88
 Correlation:  0.1900 VWN1RPA + 0.8100 LYP
 Using SG-1 standard quadrature grid
 using 4 threads for integral computing
 -------------------------------------------------------
 OpenMP Integral computing Module                
 Release: version 2.0, May 2017, Q-Chem Inc. Pleasanton 
 -------------------------------------------------------
 -------------------------------------------------------
 OpenMP BLAS3 based DFT computing Module                
 Release: version 1.0, May 2013, Q-Chem Inc. Pittsburgh 
 -------------------------------------------------------
 A restricted SCF calculation will be
 performed using DIIS
 SCF converges when DIIS error is below 1.0e-08
 ---------------------------------------
  Cycle       Energy         DIIS error
 ---------------------------------------
    1   -2866.6737694364      9.95e-05  
    2   -2866.6737963455      2.64e-05  
    3   -2866.6737948794      3.87e-05  
    4   -2866.6737975333      6.25e-06  
    5   -2866.6737976080      2.91e-06  
    6   -2866.6737976219      7.21e-07  
    7   -2866.6737976226      3.20e-07  
    8   -2866.6737976227      6.84e-08  
    9   -2866.6737976227      1.44e-08  
   10   -2866.6737976228      5.98e-09  Convergence criterion met
 ---------------------------------------
 SCF time:   CPU 12.98s  wall 4.00s 
 SCF   energy in the final basis set =    -2866.6737976228
 Total energy in the final basis set =    -2866.6737976228

 --------------------------------------------------------------
             Orbital Energies (a.u.) and Symmetries
 --------------------------------------------------------------

 Alpha MOs, Restricted
 -- Occupied --                  
-482.89  -62.54  -56.36  -56.36  -56.36  -24.77  -24.72  -14.44
  1 A'    2 A'    3 A'    1 A"    4 A'    5 A'    6 A'    7 A'                 
-10.384  -8.752  -6.585  -6.570  -6.569  -2.695  -2.691  -2.691
  8 A'    9 A'   10 A'    2 A"   11 A'   12 A'    3 A"   13 A'                 
 -2.679  -2.679  -1.320  -1.253  -0.959  -0.848  -0.672  -0.605
 14 A'    4 A"   15 A'   16 A'   17 A'   18 A'   19 A'   20 A'                 
 -0.568  -0.557  -0.483  -0.472  -0.452  -0.384  -0.361  -0.346
 21 A'    5 A"    6 A"   22 A'   23 A'    7 A"   24 A'   25 A'                 
 -0.320
  8 A"                                                                         
 -- Virtual --                   
 -0.069  -0.056  -0.023   0.008   0.041   0.045   0.047   0.070
 26 A'    9 A"   27 A'   28 A'   29 A'   10 A"   30 A'   31 A'                 
  0.080   0.090   0.118   0.134   0.147   0.166   0.216   0.242
 11 A"   32 A'   33 A'   34 A'   12 A"   35 A'   36 A'   37 A'                 
  0.254   0.267   0.278   0.294   0.301   0.313   0.331   0.378
 13 A"   38 A'   39 A'   40 A'   14 A"   41 A'   42 A'   43 A'                 
  0.388   0.399   0.439   0.451   0.482   0.526   0.527   0.541
 44 A'   15 A"   45 A'   16 A"   46 A'   47 A'   17 A"   48 A'                 
  0.590   0.626   0.685   0.761   0.800   0.805   0.854   0.892
 49 A'   18 A"   50 A'   51 A'   52 A'   19 A"   53 A'   54 A'                 
  0.957   1.177   1.216   1.273   1.288   1.302   1.354   1.389
 55 A'   20 A"   56 A'   21 A"   57 A'   22 A"   58 A'   23 A"                 
  1.396   1.409   1.619   1.666   1.761   1.846   1.924   1.981
 59 A'   60 A'   61 A'   62 A'   63 A'   64 A'   24 A"   65 A'                 
  1.994   2.010   2.136   2.287   2.312   2.483   2.705   2.722
 66 A'   25 A"   67 A'   68 A'   26 A"   69 A'   27 A"   70 A'                 
  2.905   3.195   3.606   3.681   3.721   3.729   3.760   3.776
 71 A'   72 A'   73 A'   28 A"   74 A'   29 A"   30 A"   75 A'                 
  3.847   3.916   3.933   3.974   3.976   4.034   4.041   4.180
 76 A'   31 A"   32 A"   77 A'   33 A"   34 A"   78 A'   79 A'                 
  4.283   4.329   4.717   4.953   6.225   6.258   6.259   6.360
 80 A'   81 A'   82 A'   83 A'   35 A"   84 A'   36 A"   85 A'                 
  6.415   6.598   6.658   7.502   7.536   7.620  23.667  35.436
 86 A'   87 A'   88 A'   37 A"   89 A'   90 A'   91 A'   92 A'                 
 47.817  66.685  66.752 289.695 289.729 289.8411020.594
 93 A'   94 A'   95 A'   38 A"   96 A'   97 A'   98 A'                         

 Beta MOs, Restricted
 -- Occupied --                  
-482.89  -62.54  -56.36  -56.36  -56.36  -24.77  -24.72  -14.44
  1 A'    2 A'    3 A'    1 A"    4 A'    5 A'    6 A'    7 A'                 
-10.384  -8.752  -6.585  -6.570  -6.569  -2.695  -2.691  -2.691
  8 A'    9 A'   10 A'    2 A"   11 A'   12 A'    3 A"   13 A'                 
 -2.679  -2.679  -1.320  -1.253  -0.959  -0.848  -0.672  -0.605
 14 A'    4 A"   15 A'   16 A'   17 A'   18 A'   19 A'   20 A'                 
 -0.568  -0.557  -0.483  -0.472  -0.452  -0.384  -0.361  -0.346
 21 A'    5 A"    6 A"   22 A'   23 A'    7 A"   24 A'   25 A'                 
 -0.320
  8 A"                                                                         
 -- Virtual --                   
 -0.069  -0.056  -0.023   0.008   0.041   0.045   0.047   0.070
 26 A'    9 A"   27 A'   28 A'   29 A'   10 A"   30 A'   31 A'                 
  0.080   0.090   0.118   0.134   0.147   0.166   0.216   0.242
 11 A"   32 A'   33 A'   34 A'   12 A"   35 A'   36 A'   37 A'                 
  0.254   0.267   0.278   0.294   0.301   0.313   0.331   0.378
 13 A"   38 A'   39 A'   40 A'   14 A"   41 A'   42 A'   43 A'                 
  0.388   0.399   0.439   0.451   0.482   0.526   0.527   0.541
 44 A'   15 A"   45 A'   16 A"   46 A'   47 A'   17 A"   48 A'                 
  0.590   0.626   0.685   0.761   0.800   0.805   0.854   0.892
 49 A'   18 A"   50 A'   51 A'   52 A'   19 A"   53 A'   54 A'                 
  0.957   1.177   1.216   1.273   1.288   1.302   1.354   1.389
 55 A'   20 A"   56 A'   21 A"   57 A'   22 A"   58 A'   23 A"                 
  1.396   1.409   1.619   1.666   1.761   1.846   1.924   1.981
 59 A'   60 A'   61 A'   62 A'   63 A'   64 A'   24 A"   65 A'                 
  1.994   2.010   2.136   2.287   2.312   2.483   2.705   2.722
 66 A'   25 A"   67 A'   68 A'   26 A"   69 A'   27 A"   70 A'                 
  2.905   3.195   3.606   3.681   3.721   3.729   3.760   3.776
 71 A'   72 A'   73 A'   28 A"   74 A'   29 A"   30 A"   75 A'                 
  3.847   3.916   3.933   3.974   3.976   4.034   4.041   4.180
 76 A'   31 A"   32 A"   77 A'   33 A"   34 A"   78 A'   79 A'                 
  4.283   4.329   4.717   4.953   6.225   6.258   6.259   6.360
 80 A'   81 A'   82 A'   83 A'   35 A"   84 A'   36 A"   85 A'                 
  6.415   6.598   6.658   7.502   7.536   7.620  23.667  35.436
 86 A'   87 A'   88 A'   37 A"   89 A'   90 A'   91 A'   92 A'                 
 47.817  66.685  66.752 289.695 289.729 289.8411020.594
 93 A'   94 A'   95 A'   38 A"   96 A'   97 A'   98 A'                         
 --------------------------------------------------------------

          Ground-State Mulliken Net Atomic Charges

     Atom                 Charge (a.u.)
  ----------------------------------------
      1 C                     0.003489
      2 N                    -0.048313
      3 F                    -0.064587
      4 Br                    0.110068
      5 F                    -0.000656
  ----------------------------------------
  Sum of atomic charges =     0.000000

 -----------------------------------------------------------------
                    Cartesian Multipole Moments
 -----------------------------------------------------------------
    Charge (ESU x 10^10)
                 0.0000
    Dipole Moment (Debye)
         X      -2.2235      Y      -0.7760      Z      -0.0000
       Tot       2.3550
    Quadrupole Moments (Debye-Ang)
        XX     -40.9568     XY      -1.5948     YY     -41.6243
        XZ      -0.0000     YZ       0.0000     ZZ     -38.5049
    Octopole Moments (Debye-Ang^2)
       XXX     -39.7120    XXY      -1.5184    XYY      -8.8396
       YYY      -1.8457    XXZ       0.0000    XYZ       0.0000
       YYZ       0.0000    XZZ      -5.1855    YZZ      -0.6035
       ZZZ      -0.0000
    Hexadecapole Moments (Debye-Ang^3)
      XXXX    -534.0844   XXXY     -17.9776   XXYY    -112.8159
      XYYY     -11.4048   YYYY    -135.5216   XXXZ      -0.0000
      XXYZ       0.0000   XYYZ       0.0000   YYYZ      -0.0000
      XXZZ     -94.1345   XYZZ      -3.4641   YYZZ     -28.2290
      XZZZ      -0.0000   YZZZ       0.0000   ZZZZ     -38.4131
 -----------------------------------------------------------------
 Calculating analytic gradient of the SCF energy
 Gradient of SCF Energy
            1           2           3           4           5
    1   0.0000874   0.0003446  -0.0001346   0.0001355  -0.0004329
    2   0.0002902  -0.0003025   0.0000113  -0.0002457   0.0002467
    3   0.0000000   0.0000000  -0.0000000   0.0000000  -0.0000000
 Max gradient component =       4.329E-04
 RMS gradient           =       2.077E-04
 Gradient time:  CPU 4.52 s  wall 1.23 s
 Geometry Optimization Parameters
   NAtoms,    NIC,     NZ,  NCons,   NDum,   NFix, NCnnct, MaxDiis
        5      20       5       0       0       0       0       0

 Cartesian Hessian Update
 Hessian Updated using BFGS Update


** GEOMETRY OPTIMIZATION IN DELOCALIZED INTERNAL COORDINATES **
   Searching for a Minimum

   Optimization Cycle:   5

                       Coordinates (Angstroms)
     ATOM                X               Y               Z
      1  C         0.5969342050   -0.1763630141    0.0000000000
      2  N         1.3547574369    0.8414601912    0.0000000000
      3  F         2.6956009102    0.4175399750    0.0000000000
      4  Br       -1.2611166194    0.0661099947    0.0000000000
      5  F         0.9955159778   -1.4296876021    0.0000000000
   Point Group: cs    Number of degrees of freedom:     7


   Energy is  -2866.673797623

 Hessian Updated using BFGS Update

  7 Hessian modes will be used to form the next step
  Hessian Eigenvalues:
     0.169643    0.216623    0.260554    0.292188    0.460821    0.545453
     0.734433

 Minimum Search - Taking Simple RFO Step
 Searching for Lamda that Minimizes Along All modes
 Value Taken    Lamda =  -0.00000374
 Step Taken.  Stepsize is  0.004228

                             Maximum     Tolerance    Cnvgd?
         Gradient           0.000661      0.000300      NO
         Displacement       0.002914      0.001200      NO
         Energy change     -0.000025      0.000001      NO


 New Cartesian Coordinates Obtained by Inverse Iteration

 Displacement from previous Coordinates is:  0.005808
 ----------------------------------------------------------------
             Standard Nuclear Orientation (Angstroms)
    I     Atom           X                Y                Z
 ----------------------------------------------------------------
    1      C       0.5969093569    -0.1775050772     0.0000000000
    2      N       1.3536490672     0.8412944597     0.0000000000
    3      F       2.6952940429     0.4178872796     0.0000000000
    4      Br     -1.2612006292     0.0679831586     0.0000000000
    5      F       0.9970400728    -1.4306002758     0.0000000000
 ----------------------------------------------------------------
 Molecular Point Group                 Cs    NOp =  2
 Largest Abelian Subgroup              Cs    NOp =  2
 Nuclear Repulsion Energy =   317.9146611955 hartrees
 There are       33 alpha and       33 beta electrons
 Applying Cartesian multipole field
    Component          Value
    ---------          -----
     (2,0,0)        1.00000E-11
     (0,2,0)        2.00000E-11
     (0,0,2)       -3.00000E-11
 Nucleus-field energy     =     0.0000000070 hartrees
 Requested basis set is 6-311++G(d,p)
 There are 43 shells and 136 basis functions
 A cutoff of  1.0D-11 yielded    827 shell pairs
 There are      8676 function pairs (      9587 Cartesian)
 Smallest overlap matrix eigenvalue = 3.91E-04
 Guess MOs from SCF MO coefficient file

 -----------------------------------------------------------------------
  General SCF calculation program by
  Eric Jon Sundstrom, Paul Horn, Yuezhi Mao, Dmitri Zuev, Alec White,
  David Stuck, Shaama M.S., Shane Yost, Joonho Lee, David Small,
  Daniel Levine, Susi Lehtola, Hugh Burton, Evgeny Epifanovsky
 -----------------------------------------------------------------------
 Exchange:     0.2000 Hartree-Fock + 0.0800 Slater + 0.7200 B88
 Correlation:  0.1900 VWN1RPA + 0.8100 LYP
 Using SG-1 standard quadrature grid
 using 4 threads for integral computing
 -------------------------------------------------------
 OpenMP Integral computing Module                
 Release: version 2.0, May 2017, Q-Chem Inc. Pleasanton 
 -------------------------------------------------------
 -------------------------------------------------------
 OpenMP BLAS3 based DFT computing Module                
 Release: version 1.0, May 2013, Q-Chem Inc. Pittsburgh 
 -------------------------------------------------------
 A restricted SCF calculation will be
 performed using DIIS
 SCF converges when DIIS error is below 1.0e-08
 ---------------------------------------
  Cycle       Energy         DIIS error
 ---------------------------------------
    1   -2866.6737968629      2.73e-05  
    2   -2866.6737994976      7.90e-06  
    3   -2866.6737994859      9.26e-06  
    4   -2866.6737996012      1.92e-06  
    5   -2866.6737996062      7.12e-07  
    6   -2866.6737996069      2.75e-07  
    7   -2866.6737996070      5.74e-08  
    8   -2866.6737996070      3.48e-08  
    9   -2866.6737996070      6.18e-09  Convergence criterion met
 ---------------------------------------
 SCF time:   CPU 11.69s  wall 3.00s 
 SCF   energy in the final basis set =    -2866.6737996070
 Total energy in the final basis set =    -2866.6737996070

 --------------------------------------------------------------
             Orbital Energies (a.u.) and Symmetries
 --------------------------------------------------------------

 Alpha MOs, Restricted
 -- Occupied --                  
-482.89  -62.54  -56.36  -56.36  -56.36  -24.77  -24.72  -14.44
  1 A'    2 A'    3 A'    1 A"    4 A'    5 A'    6 A'    7 A'                 
-10.384  -8.752  -6.585  -6.570  -6.569  -2.695  -2.691  -2.691
  8 A'    9 A'   10 A'    2 A"   11 A'   12 A'    3 A"   13 A'                 
 -2.679  -2.679  -1.320  -1.253  -0.959  -0.848  -0.672  -0.605
 14 A'    4 A"   15 A'   16 A'   17 A'   18 A'   19 A'   20 A'                 
 -0.568  -0.557  -0.483  -0.472  -0.452  -0.384  -0.361  -0.346
 21 A'    5 A"    6 A"   22 A'   23 A'    7 A"   24 A'   25 A'                 
 -0.320
  8 A"                                                                         
 -- Virtual --                   
 -0.070  -0.056  -0.023   0.008   0.041   0.045   0.047   0.070
 26 A'    9 A"   27 A'   28 A'   29 A'   10 A"   30 A'   31 A'                 
  0.080   0.090   0.118   0.134   0.147   0.166   0.216   0.242
 11 A"   32 A'   33 A'   34 A'   12 A"   35 A'   36 A'   37 A'                 
  0.254   0.267   0.278   0.294   0.301   0.313   0.331   0.378
 13 A"   38 A'   39 A'   40 A'   14 A"   41 A'   42 A'   43 A'                 
  0.388   0.399   0.438   0.451   0.482   0.526   0.527   0.541
 44 A'   15 A"   45 A'   16 A"   46 A'   47 A'   17 A"   48 A'                 
  0.589   0.626   0.684   0.761   0.800   0.805   0.854   0.892
 49 A'   18 A"   50 A'   51 A'   52 A'   19 A"   53 A'   54 A'                 
  0.957   1.177   1.216   1.273   1.288   1.302   1.354   1.389
 55 A'   20 A"   56 A'   21 A"   57 A'   22 A"   58 A'   23 A"                 
  1.396   1.409   1.619   1.666   1.761   1.846   1.924   1.981
 59 A'   60 A'   61 A'   62 A'   63 A'   64 A'   24 A"   65 A'                 
  1.994   2.010   2.136   2.287   2.312   2.482   2.705   2.722
 66 A'   25 A"   67 A'   68 A'   26 A"   69 A'   27 A"   70 A'                 
  2.905   3.195   3.606   3.681   3.721   3.729   3.760   3.776
 71 A'   72 A'   73 A'   28 A"   74 A'   29 A"   30 A"   75 A'                 
  3.847   3.916   3.932   3.974   3.976   4.033   4.041   4.180
 76 A'   31 A"   32 A"   77 A'   33 A"   34 A"   78 A'   79 A'                 
  4.283   4.329   4.717   4.951   6.225   6.258   6.259   6.360
 80 A'   81 A'   82 A'   83 A'   35 A"   84 A'   36 A"   85 A'                 
  6.415   6.597   6.658   7.502   7.535   7.620  23.667  35.436
 86 A'   87 A'   88 A'   37 A"   89 A'   90 A'   91 A'   92 A'                 
 47.817  66.685  66.752 289.695 289.729 289.8411020.594
 93 A'   94 A'   95 A'   38 A"   96 A'   97 A'   98 A'                         

 Beta MOs, Restricted
 -- Occupied --                  
-482.89  -62.54  -56.36  -56.36  -56.36  -24.77  -24.72  -14.44
  1 A'    2 A'    3 A'    1 A"    4 A'    5 A'    6 A'    7 A'                 
-10.384  -8.752  -6.585  -6.570  -6.569  -2.695  -2.691  -2.691
  8 A'    9 A'   10 A'    2 A"   11 A'   12 A'    3 A"   13 A'                 
 -2.679  -2.679  -1.320  -1.253  -0.959  -0.848  -0.672  -0.605
 14 A'    4 A"   15 A'   16 A'   17 A'   18 A'   19 A'   20 A'                 
 -0.568  -0.557  -0.483  -0.472  -0.452  -0.384  -0.361  -0.346
 21 A'    5 A"    6 A"   22 A'   23 A'    7 A"   24 A'   25 A'                 
 -0.320
  8 A"                                                                         
 -- Virtual --                   
 -0.070  -0.056  -0.023   0.008   0.041   0.045   0.047   0.070
 26 A'    9 A"   27 A'   28 A'   29 A'   10 A"   30 A'   31 A'                 
  0.080   0.090   0.118   0.134   0.147   0.166   0.216   0.242
 11 A"   32 A'   33 A'   34 A'   12 A"   35 A'   36 A'   37 A'                 
  0.254   0.267   0.278   0.294   0.301   0.313   0.331   0.378
 13 A"   38 A'   39 A'   40 A'   14 A"   41 A'   42 A'   43 A'                 
  0.388   0.399   0.438   0.451   0.482   0.526   0.527   0.541
 44 A'   15 A"   45 A'   16 A"   46 A'   47 A'   17 A"   48 A'                 
  0.589   0.626   0.684   0.761   0.800   0.805   0.854   0.892
 49 A'   18 A"   50 A'   51 A'   52 A'   19 A"   53 A'   54 A'                 
  0.957   1.177   1.216   1.273   1.288   1.302   1.354   1.389
 55 A'   20 A"   56 A'   21 A"   57 A'   22 A"   58 A'   23 A"                 
  1.396   1.409   1.619   1.666   1.761   1.846   1.924   1.981
 59 A'   60 A'   61 A'   62 A'   63 A'   64 A'   24 A"   65 A'                 
  1.994   2.010   2.136   2.287   2.312   2.482   2.705   2.722
 66 A'   25 A"   67 A'   68 A'   26 A"   69 A'   27 A"   70 A'                 
  2.905   3.195   3.606   3.681   3.721   3.729   3.760   3.776
 71 A'   72 A'   73 A'   28 A"   74 A'   29 A"   30 A"   75 A'                 
  3.847   3.916   3.932   3.974   3.976   4.033   4.041   4.180
 76 A'   31 A"   32 A"   77 A'   33 A"   34 A"   78 A'   79 A'                 
  4.283   4.329   4.717   4.951   6.225   6.258   6.259   6.360
 80 A'   81 A'   82 A'   83 A'   35 A"   84 A'   36 A"   85 A'                 
  6.415   6.597   6.658   7.502   7.535   7.620  23.667  35.436
 86 A'   87 A'   88 A'   37 A"   89 A'   90 A'   91 A'   92 A'                 
 47.817  66.685  66.752 289.695 289.729 289.8411020.594
 93 A'   94 A'   95 A'   38 A"   96 A'   97 A'   98 A'                         
 --------------------------------------------------------------

          Ground-State Mulliken Net Atomic Charges

     Atom                 Charge (a.u.)
  ----------------------------------------
      1 C                     0.003877
      2 N                    -0.048235
      3 F                    -0.064931
      4 Br                    0.110083
      5 F                    -0.000794
  ----------------------------------------
  Sum of atomic charges =     0.000000

 -----------------------------------------------------------------
                    Cartesian Multipole Moments
 -----------------------------------------------------------------
    Charge (ESU x 10^10)
                 0.0000
    Dipole Moment (Debye)
         X      -2.2266      Y      -0.7755      Z       0.0000
       Tot       2.3578
    Quadrupole Moments (Debye-Ang)
        XX     -40.9682     XY      -1.6037     YY     -41.6197
        XZ       0.0000     YZ      -0.0000     ZZ     -38.5067
    Octopole Moments (Debye-Ang^2)
       XXX     -39.7368    XXY      -1.5230    XYY      -8.8403
       YYY      -1.9117    XXZ       0.0000    XYZ       0.0000
       YYZ       0.0000    XZZ      -5.1855    YZZ      -0.6276
       ZZZ       0.0000
    Hexadecapole Moments (Debye-Ang^3)
      XXXX    -534.1637   XXXY     -17.8673   XXYY    -112.8196
      XYYY     -11.2170   YYYY    -135.6222   XXXZ      -0.0000
      XXYZ      -0.0000   XYYZ      -0.0000   YYYZ       0.0000
      XXZZ     -94.1384   XYZZ      -3.4037   YYZZ     -28.2463
      XZZZ      -0.0000   YZZZ      -0.0000   ZZZZ     -38.4159
 -----------------------------------------------------------------
 Calculating analytic gradient of the SCF energy
 Gradient of SCF Energy
            1           2           3           4           5
    1   0.0000346   0.0000049   0.0000711  -0.0000384  -0.0000721
    2   0.0001122   0.0000271  -0.0001145   0.0000577  -0.0000826
    3   0.0000000   0.0000000  -0.0000000   0.0000000  -0.0000000
 Max gradient component =       1.145E-04
 RMS gradient           =       5.746E-05
 Gradient time:  CPU 4.53 s  wall 1.23 s
 Geometry Optimization Parameters
   NAtoms,    NIC,     NZ,  NCons,   NDum,   NFix, NCnnct, MaxDiis
        5      20       5       0       0       0       0       0

 Cartesian Hessian Update
 Hessian Updated using BFGS Update


** GEOMETRY OPTIMIZATION IN DELOCALIZED INTERNAL COORDINATES **
   Searching for a Minimum

   Optimization Cycle:   6

                       Coordinates (Angstroms)
     ATOM                X               Y               Z
      1  C         0.5969093569   -0.1775050772    0.0000000000
      2  N         1.3536490672    0.8412944597    0.0000000000
      3  F         2.6952940429    0.4178872796    0.0000000000
      4  Br       -1.2612006292    0.0679831586    0.0000000000
      5  F         0.9970400728   -1.4306002758    0.0000000000
   Point Group: cs    Number of degrees of freedom:     7


   Energy is  -2866.673799607

 Hessian Updated using BFGS Update

  7 Hessian modes will be used to form the next step
  Hessian Eigenvalues:
     0.169317    0.199211    0.251409    0.295530    0.462443    0.568745
     0.734454

 Minimum Search - Taking Simple RFO Step
 Searching for Lamda that Minimizes Along All modes
 Value Taken    Lamda =   0.00000000
 Step Taken.  Stepsize is  0.000625

                             Maximum     Tolerance    Cnvgd?
         Gradient           0.000092      0.000300     YES
         Displacement       0.000459      0.001200     YES
         Energy change     -0.000002      0.000001      NO


                       Distance Matrix (Angstroms)
             C (  1)   N (  2)   F (  3)   Br(  4)
   N (  2)  1.269097
   F (  3)  2.181218  1.406871
   Br(  4)  1.874256  2.726802  3.971937
   F (  5)  1.315429  2.299712  2.510174  2.710240

 Final energy is   -2866.6737996070315     


 ******************************
 **  OPTIMIZATION CONVERGED  **
 ******************************

                       Coordinates (Angstroms)
     ATOM                X               Y               Z
      1  C         0.5969093569   -0.1775050772    0.0000000000
      2  N         1.3536490672    0.8412944597    0.0000000000
      3  F         2.6952940429    0.4178872796    0.0000000000
      4  Br       -1.2612006292    0.0679831586    0.0000000000
      5  F         0.9970400728   -1.4306002758    0.0000000000

Z-matrix Print:
$molecule
0 1
Br
C  1 1.874256
N  2 1.269097 1 119.077905
F  2 1.315429 1 115.235174 3 -180.000000 0
F  3 1.406871 2 109.088998 1 -180.000000 0
$end


 --------------------------------------------------------------
             Orbital Energies (a.u.) and Symmetries
 --------------------------------------------------------------

 Alpha MOs, Restricted
 -- Occupied --                  
-482.89  -62.54  -56.36  -56.36  -56.36  -24.77  -24.72  -14.44
  1 A'    2 A'    3 A'    1 A"    4 A'    5 A'    6 A'    7 A'                 
-10.384  -8.752  -6.585  -6.570  -6.569  -2.695  -2.691  -2.691
  8 A'    9 A'   10 A'    2 A"   11 A'   12 A'    3 A"   13 A'                 
 -2.679  -2.679  -1.320  -1.253  -0.959  -0.848  -0.672  -0.605
 14 A'    4 A"   15 A'   16 A'   17 A'   18 A'   19 A'   20 A'                 
 -0.568  -0.557  -0.483  -0.472  -0.452  -0.384  -0.361  -0.346
 21 A'    5 A"    6 A"   22 A'   23 A'    7 A"   24 A'   25 A'                 
 -0.320
  8 A"                                                                         
 -- Virtual --                   
 -0.070  -0.056  -0.023   0.008   0.041   0.045   0.047   0.070
 26 A'    9 A"   27 A'   28 A'   29 A'   10 A"   30 A'   31 A'                 
  0.080   0.090   0.118   0.134   0.147   0.166   0.216   0.242
 11 A"   32 A'   33 A'   34 A'   12 A"   35 A'   36 A'   37 A'                 
  0.254   0.267   0.278   0.294   0.301   0.313   0.331   0.378
 13 A"   38 A'   39 A'   40 A'   14 A"   41 A'   42 A'   43 A'                 
  0.388   0.399   0.438   0.451   0.482   0.526   0.527   0.541
 44 A'   15 A"   45 A'   16 A"   46 A'   47 A'   17 A"   48 A'                 
  0.589   0.626   0.684   0.761   0.800   0.805   0.854   0.892
 49 A'   18 A"   50 A'   51 A'   52 A'   19 A"   53 A'   54 A'                 
  0.957   1.177   1.216   1.273   1.288   1.302   1.354   1.389
 55 A'   20 A"   56 A'   21 A"   57 A'   22 A"   58 A'   23 A"                 
  1.396   1.409   1.619   1.666   1.761   1.846   1.924   1.981
 59 A'   60 A'   61 A'   62 A'   63 A'   64 A'   24 A"   65 A'                 
  1.994   2.010   2.136   2.287   2.312   2.482   2.705   2.722
 66 A'   25 A"   67 A'   68 A'   26 A"   69 A'   27 A"   70 A'                 
  2.905   3.195   3.606   3.681   3.721   3.729   3.760   3.776
 71 A'   72 A'   73 A'   28 A"   74 A'   29 A"   30 A"   75 A'                 
  3.847   3.916   3.932   3.974   3.976   4.033   4.041   4.180
 76 A'   31 A"   32 A"   77 A'   33 A"   34 A"   78 A'   79 A'                 
  4.283   4.329   4.717   4.951   6.225   6.258   6.259   6.360
 80 A'   81 A'   82 A'   83 A'   35 A"   84 A'   36 A"   85 A'                 
  6.415   6.597   6.658   7.502   7.535   7.620  23.667  35.436
 86 A'   87 A'   88 A'   37 A"   89 A'   90 A'   91 A'   92 A'                 
 47.817  66.685  66.752 289.695 289.729 289.8411020.594
 93 A'   94 A'   95 A'   38 A"   96 A'   97 A'   98 A'                         

 Beta MOs, Restricted
 -- Occupied --                  
-482.89  -62.54  -56.36  -56.36  -56.36  -24.77  -24.72  -14.44
  1 A'    2 A'    3 A'    1 A"    4 A'    5 A'    6 A'    7 A'                 
-10.384  -8.752  -6.585  -6.570  -6.569  -2.695  -2.691  -2.691
  8 A'    9 A'   10 A'    2 A"   11 A'   12 A'    3 A"   13 A'                 
 -2.679  -2.679  -1.320  -1.253  -0.959  -0.848  -0.672  -0.605
 14 A'    4 A"   15 A'   16 A'   17 A'   18 A'   19 A'   20 A'                 
 -0.568  -0.557  -0.483  -0.472  -0.452  -0.384  -0.361  -0.346
 21 A'    5 A"    6 A"   22 A'   23 A'    7 A"   24 A'   25 A'                 
 -0.320
  8 A"                                                                         
 -- Virtual --                   
 -0.070  -0.056  -0.023   0.008   0.041   0.045   0.047   0.070
 26 A'    9 A"   27 A'   28 A'   29 A'   10 A"   30 A'   31 A'                 
  0.080   0.090   0.118   0.134   0.147   0.166   0.216   0.242
 11 A"   32 A'   33 A'   34 A'   12 A"   35 A'   36 A'   37 A'                 
  0.254   0.267   0.278   0.294   0.301   0.313   0.331   0.378
 13 A"   38 A'   39 A'   40 A'   14 A"   41 A'   42 A'   43 A'                 
  0.388   0.399   0.438   0.451   0.482   0.526   0.527   0.541
 44 A'   15 A"   45 A'   16 A"   46 A'   47 A'   17 A"   48 A'                 
  0.589   0.626   0.684   0.761   0.800   0.805   0.854   0.892
 49 A'   18 A"   50 A'   51 A'   52 A'   19 A"   53 A'   54 A'                 
  0.957   1.177   1.216   1.273   1.288   1.302   1.354   1.389
 55 A'   20 A"   56 A'   21 A"   57 A'   22 A"   58 A'   23 A"                 
  1.396   1.409   1.619   1.666   1.761   1.846   1.924   1.981
 59 A'   60 A'   61 A'   62 A'   63 A'   64 A'   24 A"   65 A'                 
  1.994   2.010   2.136   2.287   2.312   2.482   2.705   2.722
 66 A'   25 A"   67 A'   68 A'   26 A"   69 A'   27 A"   70 A'                 
  2.905   3.195   3.606   3.681   3.721   3.729   3.760   3.776
 71 A'   72 A'   73 A'   28 A"   74 A'   29 A"   30 A"   75 A'                 
  3.847   3.916   3.932   3.974   3.976   4.033   4.041   4.180
 76 A'   31 A"   32 A"   77 A'   33 A"   34 A"   78 A'   79 A'                 
  4.283   4.329   4.717   4.951   6.225   6.258   6.259   6.360
 80 A'   81 A'   82 A'   83 A'   35 A"   84 A'   36 A"   85 A'                 
  6.415   6.597   6.658   7.502   7.535   7.620  23.667  35.436
 86 A'   87 A'   88 A'   37 A"   89 A'   90 A'   91 A'   92 A'                 
 47.817  66.685  66.752 289.695 289.729 289.8411020.594
 93 A'   94 A'   95 A'   38 A"   96 A'   97 A'   98 A'                         
 --------------------------------------------------------------

          Ground-State Mulliken Net Atomic Charges

     Atom                 Charge (a.u.)
  ----------------------------------------
      1 C                     0.003877
      2 N                    -0.048235
      3 F                    -0.064931
      4 Br                    0.110083
      5 F                    -0.000794
  ----------------------------------------
  Sum of atomic charges =     0.000000

 -----------------------------------------------------------------
                    Cartesian Multipole Moments
 -----------------------------------------------------------------
    Charge (ESU x 10^10)
                 0.0000
    Dipole Moment (Debye)
         X      -2.2266      Y      -0.7755      Z       0.0000
       Tot       2.3578
    Quadrupole Moments (Debye-Ang)
        XX     -40.9682     XY      -1.6037     YY     -41.6197
        XZ       0.0000     YZ      -0.0000     ZZ     -38.5067
    Octopole Moments (Debye-Ang^2)
       XXX     -39.7368    XXY      -1.5230    XYY      -8.8403
       YYY      -1.9117    XXZ       0.0000    XYZ       0.0000
       YYZ       0.0000    XZZ      -5.1855    YZZ      -0.6276
       ZZZ       0.0000
    Hexadecapole Moments (Debye-Ang^3)
      XXXX    -534.1637   XXXY     -17.8673   XXYY    -112.8196
      XYYY     -11.2170   YYYY    -135.6222   XXXZ      -0.0000
      XXYZ      -0.0000   XYYZ      -0.0000   YYYZ       0.0000
      XXZZ     -94.1384   XYZZ      -3.4037   YYZZ     -28.2463
      XZZZ      -0.0000   YZZZ      -0.0000   ZZZZ     -38.4159
 -----------------------------------------------------------------
Archival summary:
1\1\TWL01\OPT\ProcedureUnspecified\BasisUnspecified\r1211\taweetha\SunNov2521:57:032018SunNov2521:57:032018\0\\#,OPT,ProcedureUnspecified,BasisUnspecified,\\0,1\Br\C,1,1.87426\N,2,1.2691,1,119.078\F,2,1.31543,1,115.235,3,-180,0\F,3,1.40687,2,109.089,1,-180,0\\\@

 Total job time:  31.80s(wall), 115.80s(cpu) 
 Sun Nov 25 21:57:03 2018

        *************************************************************
        *                                                           *
        *  Thank you very much for using Q-Chem.  Have a nice day.  *
        *                                                           *
        *************************************************************


 
User input: 2 of 2 
 
Q-Chem Developer Version!
                  Welcome to Q-Chem
     A Quantum Leap Into The Future Of Chemistry


 Q-Chem 5.1, Q-Chem, Inc., Pleasanton, CA (2018)

 Yihan Shao,  Zhengting Gan,  E. Epifanovsky,  A. T. B. Gilbert,  M. Wormit,  
 J. Kussmann,  A. W. Lange,  A. Behn,  Jia Deng,  Xintian Feng,  D. Ghosh,  
 M. Goldey,  P. R. Horn,  L. D. Jacobson,  I. Kaliman,  T. Kus,  A. Landau,  
 Jie Liu,  E. I. Proynov,  R. M. Richard,  R. P. Steele,  E. J. Sundstrom,  
 H. L. Woodcock III,  P. M. Zimmerman,  D. Zuev,  B. Albrecht,  E. Alguire,  
 S. A. Baeppler,  D. Barton,  Z. Benda,  Y. A. Bernard,  E. J. Berquist,  
 K. B. Bravaya,  H. Burton,  D. Casanova,  Chun-Min Chang,  Yunqing Chen,  
 A. Chien,  K. D. Closser,  M. P. Coons,  S. Coriani,  S. Dasgupta,  
 A. L. Dempwolff,  M. Diedenhofen,  Hainam Do,  R. G. Edgar,  Po-Tung Fang,  
 S. Faraji,  S. Fatehi,  Qingguo Feng,  K. D. Fenk,  J. Fosso-Tande,  
 Qinghui Ge,  A. Ghysels,  G. Gidofalvi,  J. Gomes,  J. Gonthier,  A. Gunina,  
 D. Hait,  M. W. D. Hanson-Heine,  P. H. P. Harbach,  A. W. Hauser,  
 J. E. Herr,  E. G. Hohenstein,  Z. C. Holden,  Kerwin Hui,  B. C. Huynh,  
 T.-C. Jagau,  Hyunjun Ji,  B. Kaduk,  K. Khistyaev,  Jaehoon Kim,  
 P. Klunzinger,  K. Koh,  D. Kosenkov,  L. Koulias,  T. Kowalczyk,  
 C. M. Krauter,  A. Kunitsa,  Ka Un Lao,  A. Laurent,  K. V. Lawler,  
 Joonho Lee,  D. Lefrancois,  S. Lehtola,  D. S. Levine,  Yi-Pei Li,  
 You-Sheng Lin,  Fenglai Liu,  E. Livshits,  A. Luenser,  P. Manohar,  
 E. Mansoor,  S. F. Manzer,  Shan-Ping Mao,  Yuezhi Mao,  N. Mardirossian,  
 A. V. Marenich,  T. Markovich,  L. A. Martinez-Martinez,  S. A. Maurer,  
 N. J. Mayhall,  S. C. McKenzie,  J.-M. Mewes,  A. F. Morrison,  
 J. W. Mullinax,  K. Nanda,  T. S. Nguyen-Beck,  R. Olivares-Amaya,  
 J. A. Parkhill,  T. M. Perrine,  F. Plasser,  P. Pokhilko,  S. Prager,  
 A. Prociuk,  E. Ramos,  D. R. Rehn,  F. Rob,  M. Schneider,  N. Sergueev,  
 S. M. Sharada,  S. Sharma,  D. W. Small,  T. Stauch,  T. Stein,  
 Yu-Chuan Su,  A. J. W. Thom,  A. Tkatchenko,  T. Tsuchimochi,  N. M. Tubman,  
 L. Vogt,  M. L. Vidal,  O. Vydrov,  M. A. Watson,  J. Wenzel,  
 M. de Wergifosse,  T. A. Wesolowski,  A. White,  J. Witte,  A. Yamada,  
 Jun Yang,  K. Yao,  S. Yeganeh,  S. R. Yost,  Zhi-Qiang You,  A. Zech,  
 Igor Ying Zhang,  Xing Zhang,  Yan Zhao,  Ying Zhu,  B. R. Brooks,  
 G. K. L. Chan,  C. J. Cramer,  M. S. Gordon,  W. J. Hehre,  A. Klamt,  
 M. W. Schmidt,  C. D. Sherrill,  D. G. Truhlar,  A. Aspuru-Guzik,  R. Baer,  
 A. T. Bell,  N. A. Besley,  Jeng-Da Chai,  A. E. DePrince, III,  
 R. A. DiStasio Jr.,  A. Dreuw,  B. D. Dunietz,  T. R. Furlani,  
 Chao-Ping Hsu,  Yousung Jung,  Jing Kong,  D. S. Lambrecht,  WanZhen Liang,  
 C. Ochsenfeld,  V. A. Rassolov,  L. V. Slipchenko,  J. E. Subotnik,  
 T. Van Voorhis,  J. M. Herbert,  A. I. Krylov,  P. M. W. Gill,  M. Head-Gordon

 Contributors to earlier versions of Q-Chem not listed above: 
 R. D. Adamson,  B. Austin,  J. Baker,  G. J. O. Beran,  K. Brandhorst,  
 S. T. Brown,  E. F. C. Byrd,  A. K. Chakraborty,  C.-L. Cheng,  
 Siu Hung Chien,  D. M. Chipman,  D. L. Crittenden,  H. Dachsel,  
 R. J. Doerksen,  A. D. Dutoi,  L. Fusti-Molnar,  W. A. Goddard III,  
 A. Golubeva-Zadorozhnaya,  S. R. Gwaltney,  G. Hawkins,  A. Heyden,  
 S. Hirata,  G. Kedziora,  F. J. Keil,  C. Kelley,  Jihan Kim,  R. A. King,  
 R. Z. Khaliullin,  P. P. Korambath,  W. Kurlancheek,  A. M. Lee,  M. S. Lee,  
 S. V. Levchenko,  Ching Yeh Lin,  D. Liotard,  R. C. Lochan,  I. Lotan,  
 P. E. Maslen,  N. Nair,  D. P. O'Neill,  D. Neuhauser,  E. Neuscamman,  
 C. M. Oana,  R. Olson,  B. Peters,  R. Peverati,  P. A. Pieniazek,  
 Y. M. Rhee,  J. Ritchie,  M. A. Rohrdanz,  E. Rosta,  N. J. Russ,  
 H. F. Schaefer III,  N. E. Schultz,  N. Shenvi,  A. C. Simmonett,  A. Sodt,  
 D. Stuck,  K. S. Thanthiriwatte,  V. Vanovschi,  Tao Wang,  A. Warshel,  
 C. F. Williams,  Q. Wu,  X. Xu,  W. Zhang

 Please cite Q-Chem as follows:
 Y. Shao et al., Mol. Phys. 113, 184-215 (2015)
 DOI: 10.1080/00268976.2014.952696

 Q-Chem 5.1.2 for Intel X86 EM64T Linux

 Parts of Q-Chem use Armadillo 8.300.2 (Tropical Shenanigans).
 http://arma.sourceforge.net/

 Q-Chem begins on Sun Nov 25 21:57:03 2018  

Host: 
0

     Scratch files written to /scratch/taweetham/qchem53162//
The previous job contains 0 fragments, simply inherited here
Input Ideriv = 2
Curr. Ideriv = -1
Max.  Ideriv = 2

Checking the input file for inconsistencies... 	...done.

--------------------------------------------------------------
User input:
--------------------------------------------------------------

$molecule
read
$end

$rem
   job_type 	frequency
   basis 	6-311++g**
   method	b3lyp	
$end


--------------------------------------------------------------
 ----------------------------------------------------------------
             Standard Nuclear Orientation (Angstroms)
    I     Atom           X                Y                Z
 ----------------------------------------------------------------
    1      C       0.5622316532    -0.1565375996    -0.0000000000
    2      N       1.3333392066     0.8514309647     0.0000000000
    3      F       2.6688465412     0.4090453409     0.0000000000
    4      Br     -1.2922112078     0.1152690772     0.0000000000
    5      F       0.9445565596    -1.4151796585    -0.0000000000
 ----------------------------------------------------------------
 Molecular Point Group                 Cs    NOp =  2
 Largest Abelian Subgroup              Cs    NOp =  2
 Nuclear Repulsion Energy =   317.9146611955 hartrees
 There are       33 alpha and       33 beta electrons
 Requested basis set is 6-311++G(d,p)
 There are 43 shells and 136 basis functions

 Total QAlloc Memory Limit   2000 MB
 Mega-Array Size       188 MB
 MEM_STATIC part       192 MB

                       Distance Matrix (Angstroms)
             C (  1)   N (  2)   F (  3)   Br(  4)
   N (  2)  1.269097
   F (  3)  2.181218  1.406871
   Br(  4)  1.874256  2.726802  3.971937
   F (  5)  1.315429  2.299712  2.510174  2.710240

 A cutoff of  1.0D-11 yielded    827 shell pairs
 There are      8676 function pairs (      9587 Cartesian)

 -------------------------------------------------------
 OpenMP Integral Computing Module                       
 Release: version 1.0, May 2013, Q-Chem Inc. Pittsburgh 
 -------------------------------------------------------
 Integral Job Info:
 Integral job number is                      11
 Integral operator is                         1
 short-range coefficients                     0
 long-range coefficients              100000000
 Omega coefficients                           0
 if combine SR and LR in K                    0
 Integral screening is                        0
 Integral computing path is                   2
 max size of driver memory is            800000
 size of driver memory is                593474
 size of scratch memory is             29623520
 max col of scratch BK array               1296
 max len of scratch array in speh3          155
 max len of scratch index in speh4           18
 max int batch size is                      520
 min int batch size is                       52
 fixed nKL is                                45
 max L of basis functions is                  2
 order of int derivative is                   0
 number of shells is                         43
 number of basis is                         143
 number of cartesian basis is               143
 number of contracted shell pairs           827
 number of primitive shell pairs           2497
 maxK2 (contraction) of shell pair           36
 max number of K2 of shell pair               1
 max number of CS2 of shell pair             92
 max number of PS2 of shell pair            390
 mem total for path MDJ                  521372
 -------------------------------------------------------
 Smallest overlap matrix eigenvalue = 3.91E-04
 Guess from superposition of atomic densities
 Warning:  Energy on first SCF cycle will be non-variational
 SAD guess density has 66.000000 electrons

 -----------------------------------------------------------------------
  General SCF calculation program by
  Eric Jon Sundstrom, Paul Horn, Yuezhi Mao, Dmitri Zuev, Alec White,
  David Stuck, Shaama M.S., Shane Yost, Joonho Lee, David Small,
  Daniel Levine, Susi Lehtola, Hugh Burton, Evgeny Epifanovsky
 -----------------------------------------------------------------------
 Exchange:     0.2000 Hartree-Fock + 0.0800 Slater + 0.7200 B88
 Correlation:  0.1900 VWN1RPA + 0.8100 LYP
 Using SG-1 standard quadrature grid
 using 4 threads for integral computing
 -------------------------------------------------------
 OpenMP Integral computing Module                
 Release: version 2.0, May 2017, Q-Chem Inc. Pleasanton 
 -------------------------------------------------------
 -------------------------------------------------------
 OpenMP BLAS3 based DFT computing Module                
 Release: version 1.0, May 2013, Q-Chem Inc. Pittsburgh 
 -------------------------------------------------------
 A restricted SCF calculation will be
 performed using DIIS
 SCF converges when DIIS error is below 1.0e-08
 ---------------------------------------
  Cycle       Energy         DIIS error
 ---------------------------------------
    1   -2867.3697041715      4.79e-02  
    2   -2866.6304018416      5.37e-03  
    3   -2866.5482288824      8.54e-03  
    4   -2866.6690482149      1.68e-03  
    5   -2866.6732554202      5.82e-04  
    6   -2866.6737315248      2.02e-04  
    7   -2866.6737832733      6.75e-05  
    8   -2866.6737888924      2.29e-05  
    9   -2866.6737895987      2.94e-06  
   10   -2866.6737896105      6.39e-07  
   11   -2866.6737896112      2.80e-07  
   12   -2866.6737896113      8.20e-08  
   13   -2866.6737896114      1.19e-08  
   14   -2866.6737896114      1.71e-09  Convergence criterion met
 ---------------------------------------
 SCF time:   CPU 18.57s  wall 6.00s 
 SCF   energy in the final basis set =    -2866.6737896114
 Total energy in the final basis set =    -2866.6737896114

 --------------------------------------------------------------
             Orbital Energies (a.u.) and Symmetries
 --------------------------------------------------------------

 Alpha MOs, Restricted
 -- Occupied --                  
-482.89  -62.54  -56.36  -56.36  -56.36  -24.77  -24.72  -14.44
  1 A'    2 A'    3 A'    1 A"    4 A'    5 A'    6 A'    7 A'                 
-10.384  -8.752  -6.585  -6.570  -6.569  -2.695  -2.691  -2.691
  8 A'    9 A'   10 A'    2 A"   11 A'   12 A'    3 A"   13 A'                 
 -2.679  -2.679  -1.320  -1.253  -0.959  -0.848  -0.672  -0.605
 14 A'    4 A"   15 A'   16 A'   17 A'   18 A'   19 A'   20 A'                 
 -0.568  -0.557  -0.483  -0.472  -0.452  -0.384  -0.361  -0.346
 21 A'    5 A"    6 A"   22 A'   23 A'    7 A"   24 A'   25 A'                 
 -0.320
  8 A"                                                                         
 -- Virtual --                   
 -0.070  -0.056  -0.023   0.008   0.041   0.045   0.047   0.070
 26 A'    9 A"   27 A'   28 A'   29 A'   10 A"   30 A'   31 A'                 
  0.080   0.090   0.118   0.134   0.147   0.166   0.216   0.242
 11 A"   32 A'   33 A'   34 A'   12 A"   35 A'   36 A'   37 A'                 
  0.254   0.267   0.278   0.294   0.301   0.313   0.331   0.378
 13 A"   38 A'   39 A'   40 A'   14 A"   41 A'   42 A'   43 A'                 
  0.388   0.399   0.438   0.451   0.482   0.526   0.527   0.541
 44 A'   15 A"   45 A'   16 A"   46 A'   47 A'   17 A"   48 A'                 
  0.589   0.626   0.684   0.761   0.800   0.805   0.854   0.892
 49 A'   18 A"   50 A'   51 A'   52 A'   19 A"   53 A'   54 A'                 
  0.957   1.177   1.216   1.273   1.288   1.302   1.354   1.389
 55 A'   20 A"   56 A'   21 A"   57 A'   22 A"   58 A'   23 A"                 
  1.396   1.409   1.619   1.666   1.761   1.846   1.924   1.981
 59 A'   60 A'   61 A'   62 A'   63 A'   64 A'   24 A"   65 A'                 
  1.994   2.010   2.136   2.287   2.312   2.482   2.705   2.722
 66 A'   25 A"   67 A'   68 A'   26 A"   69 A'   27 A"   70 A'                 
  2.905   3.195   3.606   3.681   3.721   3.729   3.760   3.776
 71 A'   72 A'   73 A'   28 A"   74 A'   29 A"   30 A"   75 A'                 
  3.847   3.916   3.932   3.974   3.976   4.033   4.041   4.180
 76 A'   31 A"   32 A"   77 A'   33 A"   34 A"   78 A'   79 A'                 
  4.283   4.329   4.717   4.951   6.225   6.258   6.259   6.360
 80 A'   81 A'   82 A'   83 A'   35 A"   84 A'   36 A"   85 A'                 
  6.415   6.597   6.658   7.502   7.536   7.620  23.667  35.436
 86 A'   87 A'   88 A'   37 A"   89 A'   90 A'   91 A'   92 A'                 
 47.817  66.685  66.752 289.695 289.729 289.8411020.594
 93 A'   94 A'   95 A'   38 A"   96 A'   97 A'   98 A'                         

 Beta MOs, Restricted
 -- Occupied --                  
-482.89  -62.54  -56.36  -56.36  -56.36  -24.77  -24.72  -14.44
  1 A'    2 A'    3 A'    1 A"    4 A'    5 A'    6 A'    7 A'                 
-10.384  -8.752  -6.585  -6.570  -6.569  -2.695  -2.691  -2.691
  8 A'    9 A'   10 A'    2 A"   11 A'   12 A'    3 A"   13 A'                 
 -2.679  -2.679  -1.320  -1.253  -0.959  -0.848  -0.672  -0.605
 14 A'    4 A"   15 A'   16 A'   17 A'   18 A'   19 A'   20 A'                 
 -0.568  -0.557  -0.483  -0.472  -0.452  -0.384  -0.361  -0.346
 21 A'    5 A"    6 A"   22 A'   23 A'    7 A"   24 A'   25 A'                 
 -0.320
  8 A"                                                                         
 -- Virtual --                   
 -0.070  -0.056  -0.023   0.008   0.041   0.045   0.047   0.070
 26 A'    9 A"   27 A'   28 A'   29 A'   10 A"   30 A'   31 A'                 
  0.080   0.090   0.118   0.134   0.147   0.166   0.216   0.242
 11 A"   32 A'   33 A'   34 A'   12 A"   35 A'   36 A'   37 A'                 
  0.254   0.267   0.278   0.294   0.301   0.313   0.331   0.378
 13 A"   38 A'   39 A'   40 A'   14 A"   41 A'   42 A'   43 A'                 
  0.388   0.399   0.438   0.451   0.482   0.526   0.527   0.541
 44 A'   15 A"   45 A'   16 A"   46 A'   47 A'   17 A"   48 A'                 
  0.589   0.626   0.684   0.761   0.800   0.805   0.854   0.892
 49 A'   18 A"   50 A'   51 A'   52 A'   19 A"   53 A'   54 A'                 
  0.957   1.177   1.216   1.273   1.288   1.302   1.354   1.389
 55 A'   20 A"   56 A'   21 A"   57 A'   22 A"   58 A'   23 A"                 
  1.396   1.409   1.619   1.666   1.761   1.846   1.924   1.981
 59 A'   60 A'   61 A'   62 A'   63 A'   64 A'   24 A"   65 A'                 
  1.994   2.010   2.136   2.287   2.312   2.482   2.705   2.722
 66 A'   25 A"   67 A'   68 A'   26 A"   69 A'   27 A"   70 A'                 
  2.905   3.195   3.606   3.681   3.721   3.729   3.760   3.776
 71 A'   72 A'   73 A'   28 A"   74 A'   29 A"   30 A"   75 A'                 
  3.847   3.916   3.932   3.974   3.976   4.033   4.041   4.180
 76 A'   31 A"   32 A"   77 A'   33 A"   34 A"   78 A'   79 A'                 
  4.283   4.329   4.717   4.951   6.225   6.258   6.259   6.360
 80 A'   81 A'   82 A'   83 A'   35 A"   84 A'   36 A"   85 A'                 
  6.415   6.597   6.658   7.502   7.536   7.620  23.667  35.436
 86 A'   87 A'   88 A'   37 A"   89 A'   90 A'   91 A'   92 A'                 
 47.817  66.685  66.752 289.695 289.729 289.8411020.594
 93 A'   94 A'   95 A'   38 A"   96 A'   97 A'   98 A'                         
 --------------------------------------------------------------

          Ground-State Mulliken Net Atomic Charges

     Atom                 Charge (a.u.)
  ----------------------------------------
      1 C                     0.003838
      2 N                    -0.048194
      3 F                    -0.064904
      4 Br                    0.110069
      5 F                    -0.000809
  ----------------------------------------
  Sum of atomic charges =     0.000000

 -----------------------------------------------------------------
                    Cartesian Multipole Moments
 -----------------------------------------------------------------
    Charge (ESU x 10^10)
                 0.0000
    Dipole Moment (Debye)
         X      -2.2373      Y      -0.7442      Z       0.0000
       Tot       2.3578
    Quadrupole Moments (Debye-Ang)
        XX     -40.8701     XY      -1.6540     YY     -41.6180
        XZ      -0.0000     YZ      -0.0000     ZZ     -38.5067
    Octopole Moments (Debye-Ang^2)
       XXX     -35.8509    XXY      -2.3095    XYY      -7.5866
       YYY      -5.2063    XXZ       0.0000    XYZ      -0.0000
       YYZ       0.0000    XZZ      -3.9575    YZZ      -1.6864
       ZZZ       0.0000
    Hexadecapole Moments (Debye-Ang^3)
      XXXX    -530.2402   XXXY     -16.0257   XXYY    -112.2066
      XYYY      -8.9566   YYYY    -135.4642   XXXZ      -0.0000
      XXYZ      -0.0000   XYYZ       0.0000   YYYZ      -0.0000
      XXZZ     -93.9277   XYZZ      -2.5669   YYZZ     -28.2289
      XZZZ      -0.0000   YZZZ      -0.0000   ZZZZ     -38.4159
 -----------------------------------------------------------------
 Calculating MO derivatives via CPSCF
 D1JvT checksum  = 151920 14624.2471036470
 D1KAT checksum  = 325920 955.3092716370
   1         3          15      0.135015    0.037158
   2         3          15      0.017687    0.005407
   3         3          15      0.002221    0.000696
   4         4          14      0.000219    0.000069
   5        14           4      0.000010    0.000005
   6        18           0      0.000000    0.000000    Roots Converged
 Time for AOints: 4.3 s (CPU) 1.1 s (wall)
 ------------------------------------------------------------------------------
                     AOints        : Timing summary (seconds)
 ------------------------------------------------------------------------------
     job step          cpu (% of tot)      sys (% of tot)     wall (% of tot)
 ------------------------------------------------------------------------------
  cpscf_lag         0.2549E+02 (32.7)   0.5000E-05 (38.5)   0.6605E+01 (32.5)
  iterzp            0.4807E+02 (61.6)   0.8000E-05 (61.5)   0.1255E+02 (61.7)
  make_fx           0.0000E+00 ( 0.0)   0.0000E+00 ( 0.0)   0.0000E+00 ( 0.0)
  AOints            0.4344E+01 ( 5.6)   0.0000E+00 ( 0.0)   0.1106E+01 ( 5.4)
 ------------------------------------------------------------------------------
   Grand Totals     0.7799E+02          0.1300E-04          0.2034E+02
 ------------------------------------------------------------------------------
 Calculating analytic Hessian of the SCF energy
 Polarizability Matrix (a.u.)
            1           2           3
    1 -60.5752771  -2.5637739  -0.0000000
    2  -2.5637739 -34.9549958   0.0000000
    3  -0.0000000   0.0000000 -25.7451080

 Direct stationary perturbation theory relativistic correction:

 rels  =      16.920878426175
 relv  =     -57.213676656694
 rel2e =       8.995880070568
 E_rel =     -31.296918159952

 Hessian of the SCF Energy
            1           2           3           4           5           6
    1   0.5827223   0.1589917   0.0000000  -0.2497073  -0.1947572  -0.0000000
    2   0.1589917   0.7376048   0.0000000  -0.2899149  -0.3866835  -0.0000000
    3   0.0000000   0.0000000   0.1169794  -0.0000000  -0.0000000  -0.0572796
    4  -0.2497073  -0.2899149  -0.0000000   0.4913184   0.1981316   0.0000000
    5  -0.1947572  -0.3866835  -0.0000000   0.1981316   0.5235931   0.0000000
    6  -0.0000000  -0.0000000  -0.0572796   0.0000000   0.0000000   0.0512890
    7  -0.0822692   0.0285237  -0.0000000  -0.2093438   0.0212714   0.0000000
    8  -0.0326229  -0.0070828   0.0000000   0.0840787  -0.0611056  -0.0000000
    9   0.0000000   0.0000000   0.0102257  -0.0000000  -0.0000000  -0.0243807
   10  -0.1611342   0.0122199  -0.0000000  -0.0362340  -0.0044078  -0.0000000
   11   0.0164043  -0.0258639  -0.0000000  -0.0128931   0.0050206   0.0000000
   12  -0.0000000   0.0000000  -0.0231139  -0.0000000  -0.0000000   0.0004761
   13  -0.0896117   0.0901797   0.0000000   0.0039666  -0.0202380   0.0000000
   14   0.0519841  -0.3179746  -0.0000000   0.0205976  -0.0808246  -0.0000000
   15   0.0000000  -0.0000000  -0.0468116  -0.0000000   0.0000000   0.0298952
            7           8           9          10          11          12
    1  -0.0822692  -0.0326229   0.0000000  -0.1611342   0.0164043  -0.0000000
    2   0.0285237  -0.0070828   0.0000000   0.0122199  -0.0258639   0.0000000
    3  -0.0000000   0.0000000   0.0102257  -0.0000000  -0.0000000  -0.0231139
    4  -0.2093438   0.0840787  -0.0000000  -0.0362340  -0.0128931  -0.0000000
    5   0.0212714  -0.0611056  -0.0000000  -0.0044078   0.0050206  -0.0000000
    6   0.0000000  -0.0000000  -0.0243807  -0.0000000   0.0000000   0.0004761
    7   0.2870196  -0.0409339  -0.0000000  -0.0051826  -0.0052802   0.0000000
    8  -0.0409339   0.0550282   0.0000000  -0.0012309   0.0004437  -0.0000000
    9  -0.0000000   0.0000000   0.0175031   0.0000000  -0.0000000   0.0067829
   10  -0.0051826  -0.0012309   0.0000000   0.2273252  -0.0283741   0.0000000
   11  -0.0052802   0.0004437  -0.0000000  -0.0283741   0.0322245   0.0000000
   12   0.0000000  -0.0000000   0.0067829   0.0000000   0.0000000   0.0104255
   13   0.0097760  -0.0092910   0.0000000  -0.0247744   0.0301431   0.0000000
   14  -0.0035810   0.0127164  -0.0000000   0.0217929  -0.0118250  -0.0000000
   15   0.0000000  -0.0000000  -0.0101310   0.0000000   0.0000000   0.0054295
           13          14          15
    1  -0.0896117   0.0519841   0.0000000
    2   0.0901797  -0.3179746  -0.0000000
    3   0.0000000  -0.0000000  -0.0468116
    4   0.0039666   0.0205976  -0.0000000
    5  -0.0202380  -0.0808246   0.0000000
    6   0.0000000  -0.0000000   0.0298952
    7   0.0097760  -0.0035810   0.0000000
    8  -0.0092910   0.0127164  -0.0000000
    9   0.0000000  -0.0000000  -0.0101310
   10  -0.0247744   0.0217929   0.0000000
   11   0.0301431  -0.0118250   0.0000000
   12   0.0000000  -0.0000000   0.0054295
   13   0.1006434  -0.0907937  -0.0000000
   14  -0.0907937   0.3979078   0.0000000
   15  -0.0000000   0.0000000   0.0216179
 Gradient time:  CPU 128.57 s  wall 33.55 s
 **********************************************************************
 **                                                                  **
 **                       VIBRATIONAL ANALYSIS                       **
 **                       --------------------                       **
 **                                                                  **
 **        VIBRATIONAL FREQUENCIES (CM**-1) AND NORMAL MODES         **
 **     FORCE CONSTANTS (mDYN/ANGSTROM) AND REDUCED MASSES (AMU)     **
 **                  INFRARED INTENSITIES (KM/MOL)                   **
 **                                                                  **
 **********************************************************************


 Mode:                 1                      2                      3
 Frequency:       241.09                 245.21                 340.81
 Force Cnst:      0.5283                 0.6329                 1.3094
 Red. Mass:      15.4252                17.8636                19.1332
 IR Active:          YES                    YES                    YES
 IR Intens:        0.002                  4.693                  1.743
 Raman Active:       YES                    YES                    YES
               X      Y      Z        X      Y      Z        X      Y      Z
 C         -0.000 -0.000  0.505   -0.014 -0.479 -0.000   -0.043 -0.241  0.000
 N         -0.000 -0.000  0.674   -0.295 -0.279 -0.000   -0.273 -0.087  0.000
 F         -0.000  0.000 -0.525   -0.085  0.553  0.000   -0.346 -0.264 -0.000
 Br         0.000  0.000 -0.090    0.093  0.113  0.000   -0.056  0.114 -0.000
 F         -0.000 -0.000  0.082   -0.077 -0.516 -0.000    0.808  0.007  0.000
 TransDip   0.000 -0.000  0.001    0.067 -0.018 -0.000   -0.042  0.008 -0.000

 Mode:                 4                      5                      6
 Frequency:       380.97                 593.71                 855.52
 Force Cnst:      2.0867                 2.6677                 6.4857
 Red. Mass:      24.4025                12.8452                15.0400
 IR Active:          YES                    YES                    YES
 IR Intens:        0.088                  3.696                 51.685
 Raman Active:       YES                    YES                    YES
               X      Y      Z        X      Y      Z        X      Y      Z
 C         -0.239  0.132  0.000    0.000 -0.000  0.864    0.531  0.133 -0.000
 N         -0.419  0.216 -0.000   -0.000  0.000 -0.436    0.158  0.617  0.000
 F         -0.654 -0.213  0.000    0.000  0.000  0.090   -0.228 -0.083 -0.000
 Br         0.340 -0.045  0.000   -0.000  0.000 -0.019   -0.052  0.007  0.000
 F         -0.298  0.156 -0.000    0.000 -0.000 -0.234   -0.008 -0.483  0.000
 TransDip  -0.003  0.009  0.000   -0.000 -0.000  0.062    0.201  0.113 -0.000

 Mode:                 7                      8                      9
 Frequency:       920.01                1162.26                1681.89
 Force Cnst:      7.7176                10.5877                21.2906
 Red. Mass:      15.4756                13.3028                12.7744
 IR Active:          YES                    YES                    YES
 IR Intens:      135.806                253.386                102.580
 Raman Active:       YES                    YES                    YES
               X      Y      Z        X      Y      Z        X      Y      Z
 C          0.109  0.140  0.000    0.744 -0.493 -0.000    0.404  0.697  0.000
 N          0.686 -0.440 -0.000   -0.170 -0.073  0.000   -0.395 -0.427 -0.000
 F         -0.515  0.184  0.000   -0.063 -0.024 -0.000    0.035 -0.014  0.000
 Br        -0.015 -0.004 -0.000   -0.028  0.005  0.000   -0.005 -0.001 -0.000
 F          0.003  0.069 -0.000   -0.165  0.370  0.000    0.023 -0.108 -0.000
 TransDip   0.367  0.068  0.000    0.377 -0.343 -0.000    0.119  0.302  0.000

 STANDARD THERMODYNAMIC QUANTITIES AT   298.15 K  AND     1.00 ATM

   This Molecule has  0 Imaginary Frequencies
   Zero point vibrational energy:        9.180 kcal/mol

   Atom    1 Element C  Has Mass   12.00000
   Atom    2 Element N  Has Mass   14.00307
   Atom    3 Element F  Has Mass   18.99840
   Atom    4 Element Br Has Mass   78.91830
   Atom    5 Element F  Has Mass   18.99840
   Molecular Mass:   142.918170 amu
   Principal axes and moments of inertia in amu*Bohr^2:
                             1           2           3
    Eigenvalues --      188.23788  1115.27422  1303.51210
          X               0.99998     0.00604     0.00000
          Y              -0.00604     0.99998     0.00000
          Z              -0.00000    -0.00000     1.00000
   Rotational Symmetry Number is   1
   The Molecule is an Asymmetric Top
   Translational Enthalpy:        0.889 kcal/mol
   Rotational Enthalpy:           0.889 kcal/mol
   Vibrational Enthalpy:         10.430 kcal/mol
   gas constant (RT):             0.592 kcal/mol
   Translational Entropy:        40.782  cal/mol.K
   Rotational Entropy:           27.106  cal/mol.K
   Vibrational Entropy:           6.613  cal/mol.K

   Total Enthalpy:               12.799 kcal/mol
   Total Entropy:                74.501  cal/mol.K
Archival summary:
1\1\TWL01\FREQ\ProcedureUnspecified\BasisUnspecified\r1211\taweetha\SunNov2521:57:422018SunNov2521:57:422018\0\\#,FREQ,ProcedureUnspecified,BasisUnspecified,\\0,1\Br\C,1,1.87426\N,2,1.2691,1,119.078\F,2,1.31543,1,115.235,3,-180,0\F,3,1.40687,2,109.089,1,-180,0\\\@

 Total job time:  38.86s(wall), 147.25s(cpu) 
 Sun Nov 25 21:57:42 2018

        *************************************************************
        *                                                           *
        *  Thank you very much for using Q-Chem.  Have a nice day.  *
        *                                                           *
        *************************************************************
