# Supplementary material for: Geometric and energetic data from ab initio calculations of haloethene, haloimine, halomethylenephosphine, haloiminophosphine, halodiazene, halodiphosphene and halocyclopropane
Source: Data Brief. 2019 Nov 2;27:104738. doi: 10.1016/j.dib.2019.104738 (PMC6861602; doi:10.1016/j.dib.2019.104738)
Supplement: Multimedia component 4 [file mmc4.zip › CN/B3LYP/FBrCNHE.out]

Q-Chem Developer Version!
                  Welcome to Q-Chem
     A Quantum Leap Into The Future Of Chemistry


 Q-Chem 5.1, Q-Chem, Inc., Pleasanton, CA (2018)

 Yihan Shao,  Zhengting Gan,  E. Epifanovsky,  A. T. B. Gilbert,  M. Wormit,  
 J. Kussmann,  A. W. Lange,  A. Behn,  Jia Deng,  Xintian Feng,  D. Ghosh,  
 M. Goldey,  P. R. Horn,  L. D. Jacobson,  I. Kaliman,  T. Kus,  A. Landau,  
 Jie Liu,  E. I. Proynov,  R. M. Richard,  R. P. Steele,  E. J. Sundstrom,  
 H. L. Woodcock III,  P. M. Zimmerman,  D. Zuev,  B. Albrecht,  E. Alguire,  
 S. A. Baeppler,  D. Barton,  Z. Benda,  Y. A. Bernard,  E. J. Berquist,  
 K. B. Bravaya,  H. Burton,  D. Casanova,  Chun-Min Chang,  Yunqing Chen,  
 A. Chien,  K. D. Closser,  M. P. Coons,  S. Coriani,  S. Dasgupta,  
 A. L. Dempwolff,  M. Diedenhofen,  Hainam Do,  R. G. Edgar,  Po-Tung Fang,  
 S. Faraji,  S. Fatehi,  Qingguo Feng,  K. D. Fenk,  J. Fosso-Tande,  
 Qinghui Ge,  A. Ghysels,  G. Gidofalvi,  J. Gomes,  J. Gonthier,  A. Gunina,  
 D. Hait,  M. W. D. Hanson-Heine,  P. H. P. Harbach,  A. W. Hauser,  
 J. E. Herr,  E. G. Hohenstein,  Z. C. Holden,  Kerwin Hui,  B. C. Huynh,  
 T.-C. Jagau,  Hyunjun Ji,  B. Kaduk,  K. Khistyaev,  Jaehoon Kim,  
 P. Klunzinger,  K. Koh,  D. Kosenkov,  L. Koulias,  T. Kowalczyk,  
 C. M. Krauter,  A. Kunitsa,  Ka Un Lao,  A. Laurent,  K. V. Lawler,  
 Joonho Lee,  D. Lefrancois,  S. Lehtola,  D. S. Levine,  Yi-Pei Li,  
 You-Sheng Lin,  Fenglai Liu,  E. Livshits,  A. Luenser,  P. Manohar,  
 E. Mansoor,  S. F. Manzer,  Shan-Ping Mao,  Yuezhi Mao,  N. Mardirossian,  
 A. V. Marenich,  T. Markovich,  L. A. Martinez-Martinez,  S. A. Maurer,  
 N. J. Mayhall,  S. C. McKenzie,  J.-M. Mewes,  A. F. Morrison,  
 J. W. Mullinax,  K. Nanda,  T. S. Nguyen-Beck,  R. Olivares-Amaya,  
 J. A. Parkhill,  T. M. Perrine,  F. Plasser,  P. Pokhilko,  S. Prager,  
 A. Prociuk,  E. Ramos,  D. R. Rehn,  F. Rob,  M. Schneider,  N. Sergueev,  
 S. M. Sharada,  S. Sharma,  D. W. Small,  T. Stauch,  T. Stein,  
 Yu-Chuan Su,  A. J. W. Thom,  A. Tkatchenko,  T. Tsuchimochi,  N. M. Tubman,  
 L. Vogt,  M. L. Vidal,  O. Vydrov,  M. A. Watson,  J. Wenzel,  
 M. de Wergifosse,  T. A. Wesolowski,  A. White,  J. Witte,  A. Yamada,  
 Jun Yang,  K. Yao,  S. Yeganeh,  S. R. Yost,  Zhi-Qiang You,  A. Zech,  
 Igor Ying Zhang,  Xing Zhang,  Yan Zhao,  Ying Zhu,  B. R. Brooks,  
 G. K. L. Chan,  C. J. Cramer,  M. S. Gordon,  W. J. Hehre,  A. Klamt,  
 M. W. Schmidt,  C. D. Sherrill,  D. G. Truhlar,  A. Aspuru-Guzik,  R. Baer,  
 A. T. Bell,  N. A. Besley,  Jeng-Da Chai,  A. E. DePrince, III,  
 R. A. DiStasio Jr.,  A. Dreuw,  B. D. Dunietz,  T. R. Furlani,  
 Chao-Ping Hsu,  Yousung Jung,  Jing Kong,  D. S. Lambrecht,  WanZhen Liang,  
 C. Ochsenfeld,  V. A. Rassolov,  L. V. Slipchenko,  J. E. Subotnik,  
 T. Van Voorhis,  J. M. Herbert,  A. I. Krylov,  P. M. W. Gill,  M. Head-Gordon

 Contributors to earlier versions of Q-Chem not listed above: 
 R. D. Adamson,  B. Austin,  J. Baker,  G. J. O. Beran,  K. Brandhorst,  
 S. T. Brown,  E. F. C. Byrd,  A. K. Chakraborty,  C.-L. Cheng,  
 Siu Hung Chien,  D. M. Chipman,  D. L. Crittenden,  H. Dachsel,  
 R. J. Doerksen,  A. D. Dutoi,  L. Fusti-Molnar,  W. A. Goddard III,  
 A. Golubeva-Zadorozhnaya,  S. R. Gwaltney,  G. Hawkins,  A. Heyden,  
 S. Hirata,  G. Kedziora,  F. J. Keil,  C. Kelley,  Jihan Kim,  R. A. King,  
 R. Z. Khaliullin,  P. P. Korambath,  W. Kurlancheek,  A. M. Lee,  M. S. Lee,  
 S. V. Levchenko,  Ching Yeh Lin,  D. Liotard,  R. C. Lochan,  I. Lotan,  
 P. E. Maslen,  N. Nair,  D. P. O'Neill,  D. Neuhauser,  E. Neuscamman,  
 C. M. Oana,  R. Olson,  B. Peters,  R. Peverati,  P. A. Pieniazek,  
 Y. M. Rhee,  J. Ritchie,  M. A. Rohrdanz,  E. Rosta,  N. J. Russ,  
 H. F. Schaefer III,  N. E. Schultz,  N. Shenvi,  A. C. Simmonett,  A. Sodt,  
 D. Stuck,  K. S. Thanthiriwatte,  V. Vanovschi,  Tao Wang,  A. Warshel,  
 C. F. Williams,  Q. Wu,  X. Xu,  W. Zhang

 Please cite Q-Chem as follows:
 Y. Shao et al., Mol. Phys. 113, 184-215 (2015)
 DOI: 10.1080/00268976.2014.952696

 Q-Chem 5.1.2 for Intel X86 EM64T Linux

 Parts of Q-Chem use Armadillo 8.300.2 (Tropical Shenanigans).
 http://arma.sourceforge.net/

 Q-Chem begins on Sun Nov 25 22:24:19 2018  

Host: 
0

     Scratch files written to /scratch/taweetham/qchem54557//
Input Ideriv = 2
Curr. Ideriv = -1
Max.  Ideriv = 2

Checking the input file for inconsistencies... 	...done.

--------------------------------------------------------------
User input:
--------------------------------------------------------------
$molecule
0 1
C 
N 1 1.3 
H 2 CH 1 120. 
Br 1 CBr 2 120.  3 180.0
F 1 CF 2 120.  3 0.0

CC=1.54
CH=1.09
CF=1.35
CCl=1.77
CBr=1.94
CI=2.14
DHA=180.0
$end

$rem
   job_type	optimization
   basis	6-311++g**
   method	b3lyp
$end

--------------------------------------------------------------
 ----------------------------------------------------------------
             Standard Nuclear Orientation (Angstroms)
    I     Atom           X                Y                Z
 ----------------------------------------------------------------
    1      C       0.9566834814     0.0473893168    -0.0000000000
    2      N       1.5815188569     1.1873808753     0.0000000000
    3      H       2.6712499938     1.2115893316     0.0000000000
    4      Br     -0.9828379915     0.0043027064     0.0000000000
    5      F       1.6574829804    -1.1064651204    -0.0000000000
 ----------------------------------------------------------------
 Molecular Point Group                 Cs    NOp =  2
 Largest Abelian Subgroup              Cs    NOp =  2
 Nuclear Repulsion Energy =   225.7975739493 hartrees
 There are       29 alpha and       29 beta electrons
 Requested basis set is 6-311++G(d,p)
 There are 42 shells and 121 basis functions

 Total QAlloc Memory Limit   2000 MB
 Mega-Array Size       188 MB
 MEM_STATIC part       192 MB
 A cutoff of  1.0D-11 yielded    813 shell pairs
 There are      7032 function pairs (      7760 Cartesian)

 -------------------------------------------------------
 OpenMP Integral Computing Module                       
 Release: version 1.0, May 2013, Q-Chem Inc. Pittsburgh 
 -------------------------------------------------------
 Integral Job Info:
 Integral job number is                      11
 Integral operator is                         1
 short-range coefficients                     0
 long-range coefficients              100000000
 Omega coefficients                           0
 if combine SR and LR in K                    0
 Integral screening is                        0
 Integral computing path is                   2
 max size of driver memory is            800000
 size of driver memory is                593474
 size of scratch memory is             29623520
 max col of scratch BK array               1296
 max len of scratch array in speh3          155
 max len of scratch index in speh4           18
 max int batch size is                      520
 min int batch size is                       52
 fixed nKL is                                45
 max L of basis functions is                  2
 order of int derivative is                   0
 number of shells is                         42
 number of basis is                         127
 number of cartesian basis is               127
 number of contracted shell pairs           813
 number of primitive shell pairs           2345
 maxK2 (contraction) of shell pair           36
 max number of K2 of shell pair               1
 max number of CS2 of shell pair             90
 max number of PS2 of shell pair            240
 mem total for path MDJ                  516310
 -------------------------------------------------------
 Smallest overlap matrix eigenvalue = 5.88E-04

 Scale SEOQF with 1.000000e-01/1.000000e-01/1.000000e-01

 Standard Electronic Orientation quadrupole field applied
 Nucleus-field energy     =     0.0000000048 hartrees
 Guess from superposition of atomic densities
 Warning:  Energy on first SCF cycle will be non-variational
 SAD guess density has 58.000000 electrons

 -----------------------------------------------------------------------
  General SCF calculation program by
  Eric Jon Sundstrom, Paul Horn, Yuezhi Mao, Dmitri Zuev, Alec White,
  David Stuck, Shaama M.S., Shane Yost, Joonho Lee, David Small,
  Daniel Levine, Susi Lehtola, Hugh Burton, Evgeny Epifanovsky
 -----------------------------------------------------------------------
 Exchange:     0.2000 Hartree-Fock + 0.0800 Slater + 0.7200 B88
 Correlation:  0.1900 VWN1RPA + 0.8100 LYP
 Using SG-1 standard quadrature grid
 using 4 threads for integral computing
 -------------------------------------------------------
 OpenMP Integral computing Module                
 Release: version 2.0, May 2017, Q-Chem Inc. Pleasanton 
 -------------------------------------------------------
 -------------------------------------------------------
 OpenMP BLAS3 based DFT computing Module                
 Release: version 1.0, May 2013, Q-Chem Inc. Pittsburgh 
 -------------------------------------------------------
 A restricted SCF calculation will be
 performed using DIIS
 SCF converges when DIIS error is below 1.0e-08
 ---------------------------------------
  Cycle       Energy         DIIS error
 ---------------------------------------
    1   -2767.8599521187      4.80e-02  
    2   -2767.3638252420      8.51e-03  
    3   -2766.9607162847      1.76e-02  
    4   -2767.4620361474      2.29e-03  
    5   -2767.4678336343      1.02e-03  
    6   -2767.4689388421      2.49e-04  
    7   -2767.4690204091      6.97e-05  
    8   -2767.4690281565      2.07e-05  
    9   -2767.4690288960      6.45e-06  
   10   -2767.4690289510      1.91e-06  
   11   -2767.4690289555      2.82e-07  
   12   -2767.4690289556      6.06e-08  
   13   -2767.4690289556      9.26e-09  Convergence criterion met
 ---------------------------------------
 SCF time:   CPU 13.37s  wall 3.00s 
 SCF   energy in the final basis set =    -2767.4690289556
 Total energy in the final basis set =    -2767.4690289556

 --------------------------------------------------------------
             Orbital Energies (a.u.) and Symmetries
 --------------------------------------------------------------

 Alpha MOs, Restricted
 -- Occupied --                  
-482.87  -62.52  -56.35  -56.34  -56.34  -24.74  -14.35  -10.37
  1 A'    2 A'    3 A'    1 A"    4 A'    5 A'    6 A'    7 A'                 
 -8.733  -6.566  -6.551  -6.550  -2.676  -2.672  -2.672  -2.660
  8 A'    9 A'    2 A"   10 A'   11 A'    3 A"   12 A'    4 A"                 
 -2.660  -1.279  -0.928  -0.824  -0.647  -0.569  -0.523  -0.517
 13 A'   14 A'   15 A'   16 A'   17 A'   18 A'   19 A'    5 A"                 
 -0.427  -0.369  -0.339  -0.310  -0.307
 20 A'    6 A"   21 A'    7 A"   22 A'                                         
 -- Virtual --                   
 -0.067  -0.050  -0.003   0.014   0.041   0.054   0.056   0.077
 23 A'    8 A"   24 A'   25 A'   26 A'    9 A"   27 A'   28 A'                 
  0.081   0.100   0.105   0.142   0.149   0.155   0.197   0.218
 10 A"   29 A'   30 A'   31 A'   32 A'   11 A"   33 A'   34 A'                 
  0.269   0.276   0.284   0.315   0.330   0.355   0.386   0.414
 35 A'   36 A'   12 A"   37 A'   38 A'   39 A'   40 A'   13 A"                 
  0.444   0.452   0.532   0.539   0.543   0.552   0.590   0.646
 41 A'   14 A"   42 A'   43 A'   15 A"   44 A'   45 A'   16 A"                 
  0.659   0.789   0.796   0.818   0.877   0.885   0.924   1.160
 46 A'   47 A'   48 A'   17 A"   49 A'   50 A'   51 A'   18 A"                 
  1.195   1.273   1.324   1.328   1.396   1.460   1.525   1.610
 52 A'   19 A"   53 A'   20 A"   54 A'   21 A"   55 A'   56 A'                 
  1.636   1.799   1.878   1.916   1.961   2.030   2.134   2.241
 57 A'   58 A'   59 A'   60 A'   22 A"   61 A'   62 A'   23 A"                 
  2.359   2.409   2.645   2.721   2.752   2.896   3.035   3.225
 24 A"   63 A'   64 A'   25 A"   65 A'   66 A'   67 A'   68 A'                 
  3.726   3.738   3.836   3.927   3.937   3.979   3.986   4.041
 26 A"   69 A'   27 A"   28 A"   70 A'   29 A"   71 A'   30 A"                 
  4.158   4.172   4.336   4.510   4.876   6.251   6.320   6.514
 72 A'   73 A'   74 A'   75 A'   76 A'   31 A"   77 A'   78 A'                 
  6.619   7.519   7.545   7.629  23.597  35.499  47.826  66.705
 79 A'   32 A"   80 A'   81 A'   82 A'   83 A'   84 A'   85 A'                 
289.712 289.736 289.8511020.601
 33 A"   86 A'   87 A'   88 A'                                                 

 Beta MOs, Restricted
 -- Occupied --                  
-482.87  -62.52  -56.35  -56.34  -56.34  -24.74  -14.35  -10.37
  1 A'    2 A'    3 A'    1 A"    4 A'    5 A'    6 A'    7 A'                 
 -8.733  -6.566  -6.551  -6.550  -2.676  -2.672  -2.672  -2.660
  8 A'    9 A'    2 A"   10 A'   11 A'    3 A"   12 A'    4 A"                 
 -2.660  -1.279  -0.928  -0.824  -0.647  -0.569  -0.523  -0.517
 13 A'   14 A'   15 A'   16 A'   17 A'   18 A'   19 A'    5 A"                 
 -0.427  -0.369  -0.339  -0.310  -0.307
 20 A'    6 A"   21 A'    7 A"   22 A'                                         
 -- Virtual --                   
 -0.067  -0.050  -0.003   0.014   0.041   0.054   0.056   0.077
 23 A'    8 A"   24 A'   25 A'   26 A'    9 A"   27 A'   28 A'                 
  0.081   0.100   0.105   0.142   0.149   0.155   0.197   0.218
 10 A"   29 A'   30 A'   31 A'   32 A'   11 A"   33 A'   34 A'                 
  0.269   0.276   0.284   0.315   0.330   0.355   0.386   0.414
 35 A'   36 A'   12 A"   37 A'   38 A'   39 A'   40 A'   13 A"                 
  0.444   0.452   0.532   0.539   0.543   0.552   0.590   0.646
 41 A'   14 A"   42 A'   43 A'   15 A"   44 A'   45 A'   16 A"                 
  0.659   0.789   0.796   0.818   0.877   0.885   0.924   1.160
 46 A'   47 A'   48 A'   17 A"   49 A'   50 A'   51 A'   18 A"                 
  1.195   1.273   1.324   1.328   1.396   1.460   1.525   1.610
 52 A'   19 A"   53 A'   20 A"   54 A'   21 A"   55 A'   56 A'                 
  1.636   1.799   1.878   1.916   1.961   2.030   2.134   2.241
 57 A'   58 A'   59 A'   60 A'   22 A"   61 A'   62 A'   23 A"                 
  2.359   2.409   2.645   2.721   2.752   2.896   3.035   3.225
 24 A"   63 A'   64 A'   25 A"   65 A'   66 A'   67 A'   68 A'                 
  3.726   3.738   3.836   3.927   3.937   3.979   3.986   4.041
 26 A"   69 A'   27 A"   28 A"   70 A'   29 A"   71 A'   30 A"                 
  4.158   4.172   4.336   4.510   4.876   6.251   6.320   6.514
 72 A'   73 A'   74 A'   75 A'   76 A'   31 A"   77 A'   78 A'                 
  6.619   7.519   7.545   7.629  23.597  35.499  47.826  66.705
 79 A'   32 A"   80 A'   81 A'   82 A'   83 A'   84 A'   85 A'                 
289.712 289.736 289.8511020.601
 33 A"   86 A'   87 A'   88 A'                                                 
 --------------------------------------------------------------

          Ground-State Mulliken Net Atomic Charges

     Atom                 Charge (a.u.)
  ----------------------------------------
      1 C                    -0.063786
      2 N                    -0.216476
      3 H                     0.250395
      4 Br                    0.071286
      5 F                    -0.041420
  ----------------------------------------
  Sum of atomic charges =     0.000000

 -----------------------------------------------------------------
                    Cartesian Multipole Moments
 -----------------------------------------------------------------
    Charge (ESU x 10^10)
                 0.0000
    Dipole Moment (Debye)
         X       0.4331      Y      -0.4342      Z      -0.0000
       Tot       0.6132
    Quadrupole Moments (Debye-Ang)
        XX     -28.1752     XY       1.5096     YY     -39.0521
        XZ      -0.0000     YZ       0.0000     ZZ     -35.2302
    Octopole Moments (Debye-Ang^2)
       XXX      -6.6114    XXY       6.5082    XYY      -8.2567
       YYY     -12.2739    XXZ      -0.0000    XYZ       0.0000
       YYZ      -0.0000    XZZ      -5.8278    YZZ      -3.2114
       ZZZ      -0.0000
    Hexadecapole Moments (Debye-Ang^3)
      XXXX    -286.0937   XXXY      17.1924   XXYY     -78.3234
      XYYY     -14.9259   YYYY    -144.3470   XXXZ      -0.0000
      XXYZ       0.0000   XYYZ      -0.0000   YYYZ       0.0000
      XXZZ     -67.3395   XYZZ      -5.0157   YYZZ     -29.1606
      XZZZ      -0.0000   YZZZ       0.0000   ZZZZ     -38.2975
 -----------------------------------------------------------------
 Calculating analytic gradient of the SCF energy
 Gradient of SCF Energy
            1           2           3           4           5
    1  -0.0553217   0.0077247   0.0488987  -0.0248935   0.0235918
    2  -0.0701072   0.0393834   0.0158031   0.0084376   0.0064830
    3  -0.0000000   0.0000000   0.0000000   0.0000000  -0.0000000
 Max gradient component =       7.011E-02
 RMS gradient           =       3.002E-02
 Gradient time:  CPU 3.33 s  wall 0.93 s
 Geometry Optimization Parameters
   NAtoms,    NIC,     NZ,  NCons,   NDum,   NFix, NCnnct, MaxDiis
        5      20       5       0       0       0       0       0


** GEOMETRY OPTIMIZATION IN DELOCALIZED INTERNAL COORDINATES **
   Searching for a Minimum

   Optimization Cycle:   1

                       Coordinates (Angstroms)
     ATOM                X               Y               Z
      1  C         0.9566834814    0.0473893168    0.0000000000
      2  N         1.5815188569    1.1873808753    0.0000000000
      3  H         2.6712499938    1.2115893316    0.0000000000
      4  Br       -0.9828379915    0.0043027064    0.0000000000
      5  F         1.6574829804   -1.1064651204    0.0000000000
   Point Group: cs    Number of degrees of freedom:     7


   Energy is  -2767.469028956


 Attempting to Generate Delocalized Internal Coordinates

  7 Hessian modes will be used to form the next step
  Hessian Eigenvalues:
     0.160000    0.175927    0.250000    0.250000    0.348126    0.550214
     0.671931

 Minimum Search - Taking Simple RFO Step
 Searching for Lamda that Minimizes Along All modes
 Value Taken    Lamda =  -0.02894167
 Calculated Step too Large.  Step scaled by  0.988376
 Step Taken.  Stepsize is  0.300000

                             Maximum     Tolerance    Cnvgd?
         Gradient           0.082724      0.000300      NO
         Displacement       0.278228      0.001200      NO
         Energy change     *********      0.000001      NO


 New Cartesian Coordinates Obtained by Inverse Iteration

 Displacement from previous Coordinates is:  0.376388
 ----------------------------------------------------------------
             Standard Nuclear Orientation (Angstroms)
    I     Atom           X                Y                Z
 ----------------------------------------------------------------
    1      C       1.0006954260     0.1080234833     0.0000000000
    2      N       1.5599254640     1.2187810173     0.0000000000
    3      H       2.5763967876     1.1158523147     0.0000000000
    4      Br     -0.8722993166    -0.0134046265     0.0000000000
    5      F       1.6193789600    -1.0850550791     0.0000000000
 ----------------------------------------------------------------
 Molecular Point Group                 Cs    NOp =  2
 Largest Abelian Subgroup              Cs    NOp =  2
 Nuclear Repulsion Energy =   234.2252944681 hartrees
 There are       29 alpha and       29 beta electrons
 Applying Cartesian multipole field
    Component          Value
    ---------          -----
     (2,0,0)        1.00000E-11
     (0,2,0)        2.00000E-11
     (0,0,2)       -3.00000E-11
 Nucleus-field energy     =     0.0000000044 hartrees
 Requested basis set is 6-311++G(d,p)
 There are 42 shells and 121 basis functions
 A cutoff of  1.0D-11 yielded    821 shell pairs
 There are      7094 function pairs (      7825 Cartesian)
 Smallest overlap matrix eigenvalue = 4.38E-04
 Guess MOs from SCF MO coefficient file

 -----------------------------------------------------------------------
  General SCF calculation program by
  Eric Jon Sundstrom, Paul Horn, Yuezhi Mao, Dmitri Zuev, Alec White,
  David Stuck, Shaama M.S., Shane Yost, Joonho Lee, David Small,
  Daniel Levine, Susi Lehtola, Hugh Burton, Evgeny Epifanovsky
 -----------------------------------------------------------------------
 Exchange:     0.2000 Hartree-Fock + 0.0800 Slater + 0.7200 B88
 Correlation:  0.1900 VWN1RPA + 0.8100 LYP
 Using SG-1 standard quadrature grid
 using 4 threads for integral computing
 -------------------------------------------------------
 OpenMP Integral computing Module                
 Release: version 2.0, May 2017, Q-Chem Inc. Pleasanton 
 -------------------------------------------------------
 -------------------------------------------------------
 OpenMP BLAS3 based DFT computing Module                
 Release: version 1.0, May 2013, Q-Chem Inc. Pittsburgh 
 -------------------------------------------------------
 A restricted SCF calculation will be
 performed using DIIS
 SCF converges when DIIS error is below 1.0e-08
 ---------------------------------------
  Cycle       Energy         DIIS error
 ---------------------------------------
    1   -2767.4769885241      1.85e-03  
    2   -2767.4822265077      1.06e-03  
    3   -2767.4825320655      9.67e-04  
    4   -2767.4838596186      2.31e-04  
    5   -2767.4839320290      7.29e-05  
    6   -2767.4839409473      2.04e-05  
    7   -2767.4839413533      4.70e-06  
    8   -2767.4839413840      2.36e-06  
    9   -2767.4839413893      2.90e-07  
   10   -2767.4839413894      5.11e-08  
   11   -2767.4839413894      7.78e-09  Convergence criterion met
 ---------------------------------------
 SCF time:   CPU 11.53s  wall 3.00s 
 SCF   energy in the final basis set =    -2767.4839413894
 Total energy in the final basis set =    -2767.4839413894

 --------------------------------------------------------------
             Orbital Energies (a.u.) and Symmetries
 --------------------------------------------------------------

 Alpha MOs, Restricted
 -- Occupied --                  
-482.86  -62.52  -56.34  -56.33  -56.33  -24.74  -14.34  -10.36
  1 A'    2 A'    3 A'    1 A"    4 A'    5 A'    6 A'    7 A'                 
 -8.726  -6.558  -6.544  -6.543  -2.669  -2.665  -2.664  -2.653
  8 A'    9 A'    2 A"   10 A'   11 A'    3 A"   12 A'    4 A"                 
 -2.653  -1.284  -0.965  -0.832  -0.648  -0.584  -0.526  -0.524
 13 A'   14 A'   15 A'   16 A'   17 A'   18 A'   19 A'    5 A"                 
 -0.426  -0.381  -0.349  -0.314  -0.313
 20 A'    6 A"   21 A'   22 A'    7 A"                                         
 -- Virtual --                   
 -0.039  -0.037  -0.001   0.018   0.047   0.054   0.057   0.079
 23 A'    8 A"   24 A'   25 A'   26 A'    9 A"   27 A'   28 A'                 
  0.080   0.102   0.110   0.145   0.156   0.158   0.196   0.213
 10 A"   29 A'   30 A'   31 A'   11 A"   32 A'   33 A'   34 A'                 
  0.276   0.282   0.285   0.309   0.342   0.356   0.397   0.414
 35 A'   36 A'   12 A"   37 A'   38 A'   39 A'   40 A'   13 A"                 
  0.458   0.462   0.530   0.547   0.554   0.579   0.624   0.644
 14 A"   41 A'   42 A'   15 A"   43 A'   44 A'   45 A'   16 A"                 
  0.656   0.785   0.817   0.818   0.869   0.909   0.918   1.162
 46 A'   47 A'   17 A"   48 A'   49 A'   50 A'   51 A'   18 A"                 
  1.213   1.293   1.315   1.325   1.398   1.466   1.514   1.628
 52 A'   19 A"   20 A"   53 A'   54 A'   21 A"   55 A'   56 A'                 
  1.713   1.827   1.904   1.969   1.971   2.057   2.146   2.325
 57 A'   58 A'   59 A'   22 A"   60 A'   61 A'   62 A'   23 A"                 
  2.385   2.508   2.664   2.740   2.823   2.894   3.099   3.197
 24 A"   63 A'   64 A'   25 A"   65 A'   66 A'   67 A'   68 A'                 
  3.725   3.738   3.846   3.935   3.968   3.993   3.997   4.057
 26 A"   69 A'   27 A"   28 A"   70 A'   29 A"   71 A'   30 A"                 
  4.198   4.231   4.341   4.621   4.895   6.250   6.314   6.538
 72 A'   73 A'   74 A'   75 A'   76 A'   31 A"   77 A'   78 A'                 
  6.650   7.525   7.559   7.637  23.723  35.609  47.854  66.707
 79 A'   32 A"   80 A'   81 A'   82 A'   83 A'   84 A'   85 A'                 
289.721 289.754 289.8601020.635
 33 A"   86 A'   87 A'   88 A'                                                 

 Beta MOs, Restricted
 -- Occupied --                  
-482.86  -62.52  -56.34  -56.33  -56.33  -24.74  -14.34  -10.36
  1 A'    2 A'    3 A'    1 A"    4 A'    5 A'    6 A'    7 A'                 
 -8.726  -6.558  -6.544  -6.543  -2.669  -2.665  -2.664  -2.653
  8 A'    9 A'    2 A"   10 A'   11 A'    3 A"   12 A'    4 A"                 
 -2.653  -1.284  -0.965  -0.832  -0.648  -0.584  -0.526  -0.524
 13 A'   14 A'   15 A'   16 A'   17 A'   18 A'   19 A'    5 A"                 
 -0.426  -0.381  -0.349  -0.314  -0.313
 20 A'    6 A"   21 A'   22 A'    7 A"                                         
 -- Virtual --                   
 -0.039  -0.037  -0.001   0.018   0.047   0.054   0.057   0.079
 23 A'    8 A"   24 A'   25 A'   26 A'    9 A"   27 A'   28 A'                 
  0.080   0.102   0.110   0.145   0.156   0.158   0.196   0.213
 10 A"   29 A'   30 A'   31 A'   11 A"   32 A'   33 A'   34 A'                 
  0.276   0.282   0.285   0.309   0.342   0.356   0.397   0.414
 35 A'   36 A'   12 A"   37 A'   38 A'   39 A'   40 A'   13 A"                 
  0.458   0.462   0.530   0.547   0.554   0.579   0.624   0.644
 14 A"   41 A'   42 A'   15 A"   43 A'   44 A'   45 A'   16 A"                 
  0.656   0.785   0.817   0.818   0.869   0.909   0.918   1.162
 46 A'   47 A'   17 A"   48 A'   49 A'   50 A'   51 A'   18 A"                 
  1.213   1.293   1.315   1.325   1.398   1.466   1.514   1.628
 52 A'   19 A"   20 A"   53 A'   54 A'   21 A"   55 A'   56 A'                 
  1.713   1.827   1.904   1.969   1.971   2.057   2.146   2.325
 57 A'   58 A'   59 A'   22 A"   60 A'   61 A'   62 A'   23 A"                 
  2.385   2.508   2.664   2.740   2.823   2.894   3.099   3.197
 24 A"   63 A'   64 A'   25 A"   65 A'   66 A'   67 A'   68 A'                 
  3.725   3.738   3.846   3.935   3.968   3.993   3.997   4.057
 26 A"   69 A'   27 A"   28 A"   70 A'   29 A"   71 A'   30 A"                 
  4.198   4.231   4.341   4.621   4.895   6.250   6.314   6.538
 72 A'   73 A'   74 A'   75 A'   76 A'   31 A"   77 A'   78 A'                 
  6.650   7.525   7.559   7.637  23.723  35.609  47.854  66.707
 79 A'   32 A"   80 A'   81 A'   82 A'   83 A'   84 A'   85 A'                 
289.721 289.754 289.8601020.635
 33 A"   86 A'   87 A'   88 A'                                                 
 --------------------------------------------------------------

          Ground-State Mulliken Net Atomic Charges

     Atom                 Charge (a.u.)
  ----------------------------------------
      1 C                    -0.084957
      2 N                    -0.168354
      3 H                     0.234699
      4 Br                    0.059892
      5 F                    -0.041281
  ----------------------------------------
  Sum of atomic charges =    -0.000000

 -----------------------------------------------------------------
                    Cartesian Multipole Moments
 -----------------------------------------------------------------
    Charge (ESU x 10^10)
                 0.0000
    Dipole Moment (Debye)
         X       0.6697      Y      -0.4459      Z       0.0000
       Tot       0.8045
    Quadrupole Moments (Debye-Ang)
        XX     -28.6387     XY       1.1581     YY     -39.1099
        XZ       0.0000     YZ       0.0000     ZZ     -34.8766
    Octopole Moments (Debye-Ang^2)
       XXX     -12.2523    XXY       3.9835    XYY     -11.0152
       YYY     -13.1082    XXZ       0.0000    XYZ       0.0000
       YYZ       0.0000    XZZ      -7.1689    YZZ      -3.1566
       ZZZ      -0.0000
    Hexadecapole Moments (Debye-Ang^3)
      XXXX    -268.3696   XXXY       8.9189   XXYY     -77.3953
      XYYY     -19.1797   YYYY    -144.0304   XXXZ       0.0000
      XXYZ       0.0000   XYYZ       0.0000   YYYZ       0.0000
      XXZZ     -61.7541   XYZZ      -5.4846   YYZZ     -28.8585
      XZZZ      -0.0000   YZZZ       0.0000   ZZZZ     -37.5266
 -----------------------------------------------------------------
 Calculating analytic gradient of the SCF energy
 Gradient of SCF Energy
            1           2           3           4           5
    1  -0.0035623  -0.0063391  -0.0008741   0.0070087   0.0037668
    2  -0.0097813   0.0027950  -0.0015946   0.0068690   0.0017119
    3  -0.0000000   0.0000000   0.0000000   0.0000000   0.0000000
 Max gradient component =       9.781E-03
 RMS gradient           =       4.267E-03
 Gradient time:  CPU 3.44 s  wall 0.95 s
 Geometry Optimization Parameters
   NAtoms,    NIC,     NZ,  NCons,   NDum,   NFix, NCnnct, MaxDiis
        5      20       5       0       0       0       0       0

 Cartesian Hessian Update
 Hessian Updated using BFGS Update


** GEOMETRY OPTIMIZATION IN DELOCALIZED INTERNAL COORDINATES **
   Searching for a Minimum

   Optimization Cycle:   2

                       Coordinates (Angstroms)
     ATOM                X               Y               Z
      1  C         1.0006954260    0.1080234833    0.0000000000
      2  N         1.5599254640    1.2187810173    0.0000000000
      3  H         2.5763967876    1.1158523147    0.0000000000
      4  Br       -0.8722993166   -0.0134046265    0.0000000000
      5  F         1.6193789600   -1.0850550791    0.0000000000
   Point Group: cs    Number of degrees of freedom:     7


   Energy is  -2767.483941389

 Hessian Updated using BFGS Update

  7 Hessian modes will be used to form the next step
  Hessian Eigenvalues:
     0.164062    0.193390    0.221899    0.265415    0.363769    0.550181
     0.686638

 Minimum Search - Taking Simple RFO Step
 Searching for Lamda that Minimizes Along All modes
 Value Taken    Lamda =  -0.00140006
 Step Taken.  Stepsize is  0.077700

                             Maximum     Tolerance    Cnvgd?
         Gradient           0.015765      0.000300      NO
         Displacement       0.059354      0.001200      NO
         Energy change     -0.014912      0.000001      NO


 New Cartesian Coordinates Obtained by Inverse Iteration

 Displacement from previous Coordinates is:  0.108006
 ----------------------------------------------------------------
             Standard Nuclear Orientation (Angstroms)
    I     Atom           X                Y                Z
 ----------------------------------------------------------------
    1      C       1.0011262111     0.1275277599     0.0000000000
    2      N       1.5810353232     1.2262637305     0.0000000000
    3      H       2.5941544769     1.1162394490     0.0000000000
    4      Br     -0.8860920317    -0.0477495090     0.0000000000
    5      F       1.5938733415    -1.0780843207     0.0000000000
 ----------------------------------------------------------------
 Molecular Point Group                 Cs    NOp =  2
 Largest Abelian Subgroup              Cs    NOp =  2
 Nuclear Repulsion Energy =   233.3723836534 hartrees
 There are       29 alpha and       29 beta electrons
 Applying Cartesian multipole field
    Component          Value
    ---------          -----
     (2,0,0)        1.00000E-11
     (0,2,0)        2.00000E-11
     (0,0,2)       -3.00000E-11
 Nucleus-field energy     =     0.0000000045 hartrees
 Requested basis set is 6-311++G(d,p)
 There are 42 shells and 121 basis functions
 A cutoff of  1.0D-11 yielded    821 shell pairs
 There are      7111 function pairs (      7846 Cartesian)
 Smallest overlap matrix eigenvalue = 4.58E-04
 Guess MOs from SCF MO coefficient file

 -----------------------------------------------------------------------
  General SCF calculation program by
  Eric Jon Sundstrom, Paul Horn, Yuezhi Mao, Dmitri Zuev, Alec White,
  David Stuck, Shaama M.S., Shane Yost, Joonho Lee, David Small,
  Daniel Levine, Susi Lehtola, Hugh Burton, Evgeny Epifanovsky
 -----------------------------------------------------------------------
 Exchange:     0.2000 Hartree-Fock + 0.0800 Slater + 0.7200 B88
 Correlation:  0.1900 VWN1RPA + 0.8100 LYP
 Using SG-1 standard quadrature grid
 using 4 threads for integral computing
 -------------------------------------------------------
 OpenMP Integral computing Module                
 Release: version 2.0, May 2017, Q-Chem Inc. Pleasanton 
 -------------------------------------------------------
 -------------------------------------------------------
 OpenMP BLAS3 based DFT computing Module                
 Release: version 1.0, May 2013, Q-Chem Inc. Pittsburgh 
 -------------------------------------------------------
 A restricted SCF calculation will be
 performed using DIIS
 SCF converges when DIIS error is below 1.0e-08
 ---------------------------------------
  Cycle       Energy         DIIS error
 ---------------------------------------
    1   -2767.4839305686      5.02e-04  
    2   -2767.4846394573      2.38e-04  
    3   -2767.4845636899      3.26e-04  
    4   -2767.4847201815      3.80e-05  
    5   -2767.4847225391      1.22e-05  
    6   -2767.4847227553      3.38e-06  
    7   -2767.4847227729      5.49e-07  
    8   -2767.4847227734      1.77e-07  
    9   -2767.4847227734      5.65e-08  
   10   -2767.4847227734      1.61e-08  
   11   -2767.4847227735      4.13e-09  Convergence criterion met
 ---------------------------------------
 SCF time:   CPU 11.49s  wall 4.00s 
 SCF   energy in the final basis set =    -2767.4847227735
 Total energy in the final basis set =    -2767.4847227735

 --------------------------------------------------------------
             Orbital Energies (a.u.) and Symmetries
 --------------------------------------------------------------

 Alpha MOs, Restricted
 -- Occupied --                  
-482.86  -62.52  -56.34  -56.33  -56.33  -24.74  -14.34  -10.37
  1 A'    2 A'    3 A'    1 A"    4 A'    5 A'    6 A'    7 A'                 
 -8.725  -6.557  -6.544  -6.543  -2.668  -2.665  -2.664  -2.653
  8 A'    9 A'    2 A"   10 A'   11 A'    3 A"   12 A'   13 A'                 
 -2.653  -1.284  -0.965  -0.829  -0.648  -0.586  -0.526  -0.523
  4 A"   14 A'   15 A'   16 A'   17 A'   18 A'   19 A'    5 A"                 
 -0.425  -0.379  -0.348  -0.315  -0.314
 20 A'    6 A"   21 A'   22 A'    7 A"                                         
 -- Virtual --                   
 -0.043  -0.037  -0.001   0.018   0.047   0.054   0.058   0.078
 23 A'    8 A"   24 A'   25 A'   26 A'    9 A"   27 A'   28 A'                 
  0.080   0.101   0.110   0.144   0.157   0.158   0.195   0.212
 10 A"   29 A'   30 A'   31 A'   11 A"   32 A'   33 A'   34 A'                 
  0.277   0.282   0.283   0.306   0.342   0.356   0.396   0.415
 35 A'   36 A'   12 A"   37 A'   38 A'   39 A'   40 A'   13 A"                 
  0.457   0.463   0.532   0.549   0.554   0.577   0.625   0.644
 14 A"   41 A'   42 A'   15 A"   43 A'   44 A'   45 A'   16 A"                 
  0.654   0.788   0.818   0.819   0.871   0.896   0.916   1.160
 46 A'   47 A'   17 A"   48 A'   49 A'   50 A'   51 A'   18 A"                 
  1.216   1.293   1.312   1.323   1.397   1.465   1.507   1.622
 52 A'   19 A"   20 A"   53 A'   54 A'   21 A"   55 A'   56 A'                 
  1.713   1.826   1.907   1.969   1.974   2.057   2.146   2.323
 57 A'   58 A'   59 A'   22 A"   60 A'   61 A'   62 A'   23 A"                 
  2.387   2.507   2.661   2.740   2.825   2.889   3.096   3.200
 24 A"   63 A'   64 A'   25 A"   65 A'   66 A'   67 A'   68 A'                 
  3.726   3.739   3.846   3.937   3.971   3.992   3.998   4.057
 26 A"   69 A'   27 A"   28 A"   70 A'   29 A"   71 A'   30 A"                 
  4.192   4.227   4.343   4.627   4.898   6.250   6.313   6.532
 72 A'   73 A'   74 A'   75 A'   76 A'   31 A"   77 A'   78 A'                 
  6.647   7.526   7.558   7.637  23.723  35.612  47.849  66.708
 79 A'   32 A"   80 A'   81 A'   82 A'   83 A'   84 A'   85 A'                 
289.721 289.752 289.8601020.629
 33 A"   86 A'   87 A'   88 A'                                                 

 Beta MOs, Restricted
 -- Occupied --                  
-482.86  -62.52  -56.34  -56.33  -56.33  -24.74  -14.34  -10.37
  1 A'    2 A'    3 A'    1 A"    4 A'    5 A'    6 A'    7 A'                 
 -8.725  -6.557  -6.544  -6.543  -2.668  -2.665  -2.664  -2.653
  8 A'    9 A'    2 A"   10 A'   11 A'    3 A"   12 A'   13 A'                 
 -2.653  -1.284  -0.965  -0.829  -0.648  -0.586  -0.526  -0.523
  4 A"   14 A'   15 A'   16 A'   17 A'   18 A'   19 A'    5 A"                 
 -0.425  -0.379  -0.348  -0.315  -0.314
 20 A'    6 A"   21 A'   22 A'    7 A"                                         
 -- Virtual --                   
 -0.043  -0.037  -0.001   0.018   0.047   0.054   0.058   0.078
 23 A'    8 A"   24 A'   25 A'   26 A'    9 A"   27 A'   28 A'                 
  0.080   0.101   0.110   0.144   0.157   0.158   0.195   0.212
 10 A"   29 A'   30 A'   31 A'   11 A"   32 A'   33 A'   34 A'                 
  0.277   0.282   0.283   0.306   0.342   0.356   0.396   0.415
 35 A'   36 A'   12 A"   37 A'   38 A'   39 A'   40 A'   13 A"                 
  0.457   0.463   0.532   0.549   0.554   0.577   0.625   0.644
 14 A"   41 A'   42 A'   15 A"   43 A'   44 A'   45 A'   16 A"                 
  0.654   0.788   0.818   0.819   0.871   0.896   0.916   1.160
 46 A'   47 A'   17 A"   48 A'   49 A'   50 A'   51 A'   18 A"                 
  1.216   1.293   1.312   1.323   1.397   1.465   1.507   1.622
 52 A'   19 A"   20 A"   53 A'   54 A'   21 A"   55 A'   56 A'                 
  1.713   1.826   1.907   1.969   1.974   2.057   2.146   2.323
 57 A'   58 A'   59 A'   22 A"   60 A'   61 A'   62 A'   23 A"                 
  2.387   2.507   2.661   2.740   2.825   2.889   3.096   3.200
 24 A"   63 A'   64 A'   25 A"   65 A'   66 A'   67 A'   68 A'                 
  3.726   3.739   3.846   3.937   3.971   3.992   3.998   4.057
 26 A"   69 A'   27 A"   28 A"   70 A'   29 A"   71 A'   30 A"                 
  4.192   4.227   4.343   4.627   4.898   6.250   6.313   6.532
 72 A'   73 A'   74 A'   75 A'   76 A'   31 A"   77 A'   78 A'                 
  6.647   7.526   7.558   7.637  23.723  35.612  47.849  66.708
 79 A'   32 A"   80 A'   81 A'   82 A'   83 A'   84 A'   85 A'                 
289.721 289.752 289.8601020.629
 33 A"   86 A'   87 A'   88 A'                                                 
 --------------------------------------------------------------

          Ground-State Mulliken Net Atomic Charges

     Atom                 Charge (a.u.)
  ----------------------------------------
      1 C                    -0.085978
      2 N                    -0.164550
      3 H                     0.238446
      4 Br                    0.051408
      5 F                    -0.039326
  ----------------------------------------
  Sum of atomic charges =     0.000000

 -----------------------------------------------------------------
                    Cartesian Multipole Moments
 -----------------------------------------------------------------
    Charge (ESU x 10^10)
                 0.0000
    Dipole Moment (Debye)
         X       0.7315      Y      -0.4432      Z       0.0000
       Tot       0.8553
    Quadrupole Moments (Debye-Ang)
        XX     -28.4597     XY       1.3059     YY     -39.1457
        XZ       0.0000     YZ       0.0000     ZZ     -34.9092
    Octopole Moments (Debye-Ang^2)
       XXX     -10.7312    XXY       4.1913    XYY     -10.8130
       YYY     -11.9012    XXZ       0.0000    XYZ       0.0000
       YYZ       0.0000    XZZ      -6.8925    YZZ      -2.7113
       ZZZ      -0.0000
    Hexadecapole Moments (Debye-Ang^3)
      XXXX    -268.1907   XXXY       6.9960   XXYY     -77.8981
      XYYY     -22.5386   YYYY    -144.8473   XXXZ       0.0000
      XXYZ       0.0000   XYYZ       0.0000   YYYZ      -0.0000
      XXZZ     -62.2157   XYZZ      -6.4979   YYZZ     -28.9937
      XZZZ       0.0000   YZZZ      -0.0000   ZZZZ     -37.6228
 -----------------------------------------------------------------
 Calculating analytic gradient of the SCF energy
 Gradient of SCF Energy
            1           2           3           4           5
    1   0.0012747   0.0013509  -0.0020812  -0.0003662  -0.0001782
    2  -0.0051381   0.0026372  -0.0005853   0.0008638   0.0022224
    3  -0.0000000  -0.0000000   0.0000000   0.0000000   0.0000000
 Max gradient component =       5.138E-03
 RMS gradient           =       1.776E-03
 Gradient time:  CPU 3.40 s  wall 0.94 s
 Geometry Optimization Parameters
   NAtoms,    NIC,     NZ,  NCons,   NDum,   NFix, NCnnct, MaxDiis
        5      20       5       0       0       0       0       0

 Cartesian Hessian Update
 Hessian Updated using BFGS Update


** GEOMETRY OPTIMIZATION IN DELOCALIZED INTERNAL COORDINATES **
   Searching for a Minimum

   Optimization Cycle:   3

                       Coordinates (Angstroms)
     ATOM                X               Y               Z
      1  C         1.0011262111    0.1275277599    0.0000000000
      2  N         1.5810353232    1.2262637305    0.0000000000
      3  H         2.5941544769    1.1162394490    0.0000000000
      4  Br       -0.8860920317   -0.0477495090    0.0000000000
      5  F         1.5938733415   -1.0780843207    0.0000000000
   Point Group: cs    Number of degrees of freedom:     7


   Energy is  -2767.484722773

 Hessian Updated using BFGS Update

  7 Hessian modes will be used to form the next step
  Hessian Eigenvalues:
     0.160316    0.194860    0.197518    0.264171    0.357304    0.555088
     0.698254

 Minimum Search - Taking Simple RFO Step
 Searching for Lamda that Minimizes Along All modes
 Value Taken    Lamda =  -0.00008086
 Step Taken.  Stepsize is  0.020020

                             Maximum     Tolerance    Cnvgd?
         Gradient           0.003664      0.000300      NO
         Displacement       0.013633      0.001200      NO
         Energy change     -0.000781      0.000001      NO


 New Cartesian Coordinates Obtained by Inverse Iteration

 Displacement from previous Coordinates is:  0.026007
 ----------------------------------------------------------------
             Standard Nuclear Orientation (Angstroms)
    I     Atom           X                Y                Z
 ----------------------------------------------------------------
    1      C       0.9995720972     0.1310237289     0.0000000000
    2      N       1.5837980277     1.2254331572     0.0000000000
    3      H       2.6003068762     1.1216066508     0.0000000000
    4      Br     -0.8857661377    -0.0538066074     0.0000000000
    5      F       1.5861864575    -1.0800598199     0.0000000000
 ----------------------------------------------------------------
 Molecular Point Group                 Cs    NOp =  2
 Largest Abelian Subgroup              Cs    NOp =  2
 Nuclear Repulsion Energy =   233.4780630448 hartrees
 There are       29 alpha and       29 beta electrons
 Applying Cartesian multipole field
    Component          Value
    ---------          -----
     (2,0,0)        1.00000E-11
     (0,2,0)        2.00000E-11
     (0,0,2)       -3.00000E-11
 Nucleus-field energy     =     0.0000000045 hartrees
 Requested basis set is 6-311++G(d,p)
 There are 42 shells and 121 basis functions
 A cutoff of  1.0D-11 yielded    822 shell pairs
 There are      7115 function pairs (      7850 Cartesian)
 Smallest overlap matrix eigenvalue = 4.60E-04
 Guess MOs from SCF MO coefficient file

 -----------------------------------------------------------------------
  General SCF calculation program by
  Eric Jon Sundstrom, Paul Horn, Yuezhi Mao, Dmitri Zuev, Alec White,
  David Stuck, Shaama M.S., Shane Yost, Joonho Lee, David Small,
  Daniel Levine, Susi Lehtola, Hugh Burton, Evgeny Epifanovsky
 -----------------------------------------------------------------------
 Exchange:     0.2000 Hartree-Fock + 0.0800 Slater + 0.7200 B88
 Correlation:  0.1900 VWN1RPA + 0.8100 LYP
 Using SG-1 standard quadrature grid
 using 4 threads for integral computing
 -------------------------------------------------------
 OpenMP Integral computing Module                
 Release: version 2.0, May 2017, Q-Chem Inc. Pleasanton 
 -------------------------------------------------------
 -------------------------------------------------------
 OpenMP BLAS3 based DFT computing Module                
 Release: version 1.0, May 2013, Q-Chem Inc. Pittsburgh 
 -------------------------------------------------------
 A restricted SCF calculation will be
 performed using DIIS
 SCF converges when DIIS error is below 1.0e-08
 ---------------------------------------
  Cycle       Energy         DIIS error
 ---------------------------------------
    1   -2767.4847153577      1.33e-04  
    2   -2767.4847625513      4.15e-05  
    3   -2767.4847616085      5.14e-05  
    4   -2767.4847644555      1.03e-05  
    5   -2767.4847645842      5.18e-06  
    6   -2767.4847646243      7.15e-07  
    7   -2767.4847646252      1.69e-07  
    8   -2767.4847646252      6.03e-08  
    9   -2767.4847646252      9.78e-09  Convergence criterion met
 ---------------------------------------
 SCF time:   CPU 9.40s  wall 2.00s 
 SCF   energy in the final basis set =    -2767.4847646252
 Total energy in the final basis set =    -2767.4847646252

 --------------------------------------------------------------
             Orbital Energies (a.u.) and Symmetries
 --------------------------------------------------------------

 Alpha MOs, Restricted
 -- Occupied --                  
-482.86  -62.52  -56.34  -56.33  -56.33  -24.74  -14.34  -10.37
  1 A'    2 A'    3 A'    1 A"    4 A'    5 A'    6 A'    7 A'                 
 -8.725  -6.557  -6.544  -6.542  -2.668  -2.664  -2.664  -2.653
  8 A'    9 A'    2 A"   10 A'   11 A'    3 A"   12 A'   13 A'                 
 -2.653  -1.282  -0.965  -0.830  -0.647  -0.586  -0.526  -0.522
  4 A"   14 A'   15 A'   16 A'   17 A'   18 A'   19 A'    5 A"                 
 -0.425  -0.379  -0.347  -0.315  -0.314
 20 A'    6 A"   21 A'   22 A'    7 A"                                         
 -- Virtual --                   
 -0.042  -0.036  -0.001   0.018   0.047   0.054   0.058   0.078
 23 A'    8 A"   24 A'   25 A'   26 A'    9 A"   27 A'   28 A'                 
  0.080   0.100   0.111   0.144   0.157   0.158   0.195   0.211
 10 A"   29 A'   30 A'   31 A'   11 A"   32 A'   33 A'   34 A'                 
  0.278   0.282   0.283   0.306   0.342   0.356   0.396   0.415
 35 A'   36 A'   12 A"   37 A'   38 A'   39 A'   40 A'   13 A"                 
  0.457   0.464   0.533   0.549   0.555   0.576   0.624   0.644
 14 A"   41 A'   42 A'   15 A"   43 A'   44 A'   45 A'   16 A"                 
  0.655   0.788   0.818   0.821   0.874   0.895   0.916   1.159
 46 A'   47 A'   17 A"   48 A'   49 A'   50 A'   51 A'   18 A"                 
  1.217   1.295   1.312   1.323   1.397   1.466   1.509   1.619
 52 A'   19 A"   20 A"   53 A'   54 A'   21 A"   55 A'   56 A'                 
  1.710   1.828   1.908   1.968   1.973   2.056   2.146   2.319
 57 A'   58 A'   59 A'   22 A"   60 A'   61 A'   62 A'   23 A"                 
  2.388   2.505   2.661   2.741   2.828   2.887   3.094   3.200
 24 A"   63 A'   64 A'   25 A"   65 A'   66 A'   67 A'   68 A'                 
  3.727   3.740   3.846   3.937   3.971   3.991   3.998   4.057
 26 A"   69 A'   27 A"   28 A"   70 A'   29 A"   71 A'   30 A"                 
  4.191   4.224   4.344   4.626   4.898   6.251   6.314   6.531
 72 A'   73 A'   74 A'   75 A'   76 A'   31 A"   77 A'   78 A'                 
  6.646   7.526   7.558   7.637  23.725  35.613  47.850  66.710
 79 A'   32 A"   80 A'   81 A'   82 A'   83 A'   84 A'   85 A'                 
289.722 289.752 289.8611020.629
 33 A"   86 A'   87 A'   88 A'                                                 

 Beta MOs, Restricted
 -- Occupied --                  
-482.86  -62.52  -56.34  -56.33  -56.33  -24.74  -14.34  -10.37
  1 A'    2 A'    3 A'    1 A"    4 A'    5 A'    6 A'    7 A'                 
 -8.725  -6.557  -6.544  -6.542  -2.668  -2.664  -2.664  -2.653
  8 A'    9 A'    2 A"   10 A'   11 A'    3 A"   12 A'   13 A'                 
 -2.653  -1.282  -0.965  -0.830  -0.647  -0.586  -0.526  -0.522
  4 A"   14 A'   15 A'   16 A'   17 A'   18 A'   19 A'    5 A"                 
 -0.425  -0.379  -0.347  -0.315  -0.314
 20 A'    6 A"   21 A'   22 A'    7 A"                                         
 -- Virtual --                   
 -0.042  -0.036  -0.001   0.018   0.047   0.054   0.058   0.078
 23 A'    8 A"   24 A'   25 A'   26 A'    9 A"   27 A'   28 A'                 
  0.080   0.100   0.111   0.144   0.157   0.158   0.195   0.211
 10 A"   29 A'   30 A'   31 A'   11 A"   32 A'   33 A'   34 A'                 
  0.278   0.282   0.283   0.306   0.342   0.356   0.396   0.415
 35 A'   36 A'   12 A"   37 A'   38 A'   39 A'   40 A'   13 A"                 
  0.457   0.464   0.533   0.549   0.555   0.576   0.624   0.644
 14 A"   41 A'   42 A'   15 A"   43 A'   44 A'   45 A'   16 A"                 
  0.655   0.788   0.818   0.821   0.874   0.895   0.916   1.159
 46 A'   47 A'   17 A"   48 A'   49 A'   50 A'   51 A'   18 A"                 
  1.217   1.295   1.312   1.323   1.397   1.466   1.509   1.619
 52 A'   19 A"   20 A"   53 A'   54 A'   21 A"   55 A'   56 A'                 
  1.710   1.828   1.908   1.968   1.973   2.056   2.146   2.319
 57 A'   58 A'   59 A'   22 A"   60 A'   61 A'   62 A'   23 A"                 
  2.388   2.505   2.661   2.741   2.828   2.887   3.094   3.200
 24 A"   63 A'   64 A'   25 A"   65 A'   66 A'   67 A'   68 A'                 
  3.727   3.740   3.846   3.937   3.971   3.991   3.998   4.057
 26 A"   69 A'   27 A"   28 A"   70 A'   29 A"   71 A'   30 A"                 
  4.191   4.224   4.344   4.626   4.898   6.251   6.314   6.531
 72 A'   73 A'   74 A'   75 A'   76 A'   31 A"   77 A'   78 A'                 
  6.646   7.526   7.558   7.637  23.725  35.613  47.850  66.710
 79 A'   32 A"   80 A'   81 A'   82 A'   83 A'   84 A'   85 A'                 
289.722 289.752 289.8611020.629
 33 A"   86 A'   87 A'   88 A'                                                 
 --------------------------------------------------------------

          Ground-State Mulliken Net Atomic Charges

     Atom                 Charge (a.u.)
  ----------------------------------------
      1 C                    -0.085449
      2 N                    -0.164873
      3 H                     0.240171
      4 Br                    0.051623
      5 F                    -0.041472
  ----------------------------------------
  Sum of atomic charges =     0.000000

 -----------------------------------------------------------------
                    Cartesian Multipole Moments
 -----------------------------------------------------------------
    Charge (ESU x 10^10)
                 0.0000
    Dipole Moment (Debye)
         X       0.7402      Y      -0.4137      Z       0.0000
       Tot       0.8479
    Quadrupole Moments (Debye-Ang)
        XX     -28.4085     XY       1.4018     YY     -39.1280
        XZ       0.0000     YZ      -0.0000     ZZ     -34.9070
    Octopole Moments (Debye-Ang^2)
       XXX     -10.4210    XXY       4.4175    XYY     -10.7439
       YYY     -11.5158    XXZ       0.0000    XYZ       0.0000
       YYZ       0.0000    XZZ      -6.8797    YZZ      -2.5980
       ZZZ      -0.0000
    Hexadecapole Moments (Debye-Ang^3)
      XXXX    -266.9379   XXXY       7.1874   XXYY     -77.6367
      XYYY     -22.8295   YYYY    -144.9964   XXXZ      -0.0000
      XXYZ      -0.0000   XYYZ       0.0000   YYYZ      -0.0000
      XXZZ     -62.1493   XYZZ      -6.6334   YYZZ     -29.0259
      XZZZ       0.0000   YZZZ      -0.0000   ZZZZ     -37.6116
 -----------------------------------------------------------------
 Calculating analytic gradient of the SCF energy
 Gradient of SCF Energy
            1           2           3           4           5
    1   0.0007371  -0.0008372   0.0006855   0.0002428  -0.0008282
    2  -0.0017274   0.0006415  -0.0000881  -0.0001401   0.0013140
    3   0.0000000  -0.0000000  -0.0000000   0.0000000  -0.0000000
 Max gradient component =       1.727E-03
 RMS gradient           =       7.122E-04
 Gradient time:  CPU 3.41 s  wall 0.96 s
 Geometry Optimization Parameters
   NAtoms,    NIC,     NZ,  NCons,   NDum,   NFix, NCnnct, MaxDiis
        5      20       5       0       0       0       0       0

 Cartesian Hessian Update
 Hessian Updated using BFGS Update


** GEOMETRY OPTIMIZATION IN DELOCALIZED INTERNAL COORDINATES **
   Searching for a Minimum

   Optimization Cycle:   4

                       Coordinates (Angstroms)
     ATOM                X               Y               Z
      1  C         0.9995720972    0.1310237289    0.0000000000
      2  N         1.5837980277    1.2254331572    0.0000000000
      3  H         2.6003068762    1.1216066508    0.0000000000
      4  Br       -0.8857661377   -0.0538066074    0.0000000000
      5  F         1.5861864575   -1.0800598199    0.0000000000
   Point Group: cs    Number of degrees of freedom:     7


   Energy is  -2767.484764625

 Hessian Updated using BFGS Update

  7 Hessian modes will be used to form the next step
  Hessian Eigenvalues:
     0.145087    0.192214    0.202741    0.263568    0.396435    0.532986
     0.691006

 Minimum Search - Taking Simple RFO Step
 Searching for Lamda that Minimizes Along All modes
 Value Taken    Lamda =  -0.00000808
 Step Taken.  Stepsize is  0.005017

                             Maximum     Tolerance    Cnvgd?
         Gradient           0.000965      0.000300      NO
         Displacement       0.002799      0.001200      NO
         Energy change     -0.000042      0.000001      NO


 New Cartesian Coordinates Obtained by Inverse Iteration

 Displacement from previous Coordinates is:  0.003589
 ----------------------------------------------------------------
             Standard Nuclear Orientation (Angstroms)
    I     Atom           X                Y                Z
 ----------------------------------------------------------------
    1      C       0.9992401739     0.1316643554     0.0000000000
    2      N       1.5845032784     1.2249380901     0.0000000000
    3      H       2.6001905085     1.1222431770     0.0000000000
    4      Br     -0.8866481371    -0.0537223459     0.0000000000
    5      F       1.5868114973    -1.0809261670     0.0000000000
 ----------------------------------------------------------------
 Molecular Point Group                 Cs    NOp =  2
 Largest Abelian Subgroup              Cs    NOp =  2
 Nuclear Repulsion Energy =   233.3776259497 hartrees
 There are       29 alpha and       29 beta electrons
 Applying Cartesian multipole field
    Component          Value
    ---------          -----
     (2,0,0)        1.00000E-11
     (0,2,0)        2.00000E-11
     (0,0,2)       -3.00000E-11
 Nucleus-field energy     =     0.0000000045 hartrees
 Requested basis set is 6-311++G(d,p)
 There are 42 shells and 121 basis functions
 A cutoff of  1.0D-11 yielded    822 shell pairs
 There are      7115 function pairs (      7850 Cartesian)
 Smallest overlap matrix eigenvalue = 4.61E-04
 Guess MOs from SCF MO coefficient file

 -----------------------------------------------------------------------
  General SCF calculation program by
  Eric Jon Sundstrom, Paul Horn, Yuezhi Mao, Dmitri Zuev, Alec White,
  David Stuck, Shaama M.S., Shane Yost, Joonho Lee, David Small,
  Daniel Levine, Susi Lehtola, Hugh Burton, Evgeny Epifanovsky
 -----------------------------------------------------------------------
 Exchange:     0.2000 Hartree-Fock + 0.0800 Slater + 0.7200 B88
 Correlation:  0.1900 VWN1RPA + 0.8100 LYP
 Using SG-1 standard quadrature grid
 using 4 threads for integral computing
 -------------------------------------------------------
 OpenMP Integral computing Module                
 Release: version 2.0, May 2017, Q-Chem Inc. Pleasanton 
 -------------------------------------------------------
 -------------------------------------------------------
 OpenMP BLAS3 based DFT computing Module                
 Release: version 1.0, May 2013, Q-Chem Inc. Pittsburgh 
 -------------------------------------------------------
 A restricted SCF calculation will be
 performed using DIIS
 SCF converges when DIIS error is below 1.0e-08
 ---------------------------------------
  Cycle       Energy         DIIS error
 ---------------------------------------
    1   -2767.4847662435      4.03e-05  
    2   -2767.4847691972      1.68e-05  
    3   -2767.4847688072      2.25e-05  
    4   -2767.4847695558      2.80e-06  
    5   -2767.4847695688      2.97e-07  
    6   -2767.4847695690      7.11e-08  
    7   -2767.4847695689      4.05e-08  
    8   -2767.4847695689      9.37e-09  Convergence criterion met
 ---------------------------------------
 SCF time:   CPU 8.36s  wall 2.00s 
 SCF   energy in the final basis set =    -2767.4847695689
 Total energy in the final basis set =    -2767.4847695689

 --------------------------------------------------------------
             Orbital Energies (a.u.) and Symmetries
 --------------------------------------------------------------

 Alpha MOs, Restricted
 -- Occupied --                  
-482.86  -62.52  -56.34  -56.33  -56.33  -24.74  -14.34  -10.37
  1 A'    2 A'    3 A'    1 A"    4 A'    5 A'    6 A'    7 A'                 
 -8.725  -6.558  -6.544  -6.543  -2.668  -2.665  -2.664  -2.653
  8 A'    9 A'    2 A"   10 A'   11 A'    3 A"   12 A'   13 A'                 
 -2.653  -1.281  -0.965  -0.830  -0.647  -0.586  -0.525  -0.522
  4 A"   14 A'   15 A'   16 A'   17 A'   18 A'   19 A'    5 A"                 
 -0.425  -0.379  -0.347  -0.315  -0.314
 20 A'    6 A"   21 A'   22 A'    7 A"                                         
 -- Virtual --                   
 -0.043  -0.036  -0.001   0.018   0.047   0.054   0.058   0.078
 23 A'    8 A"   24 A'   25 A'   26 A'    9 A"   27 A'   28 A'                 
  0.080   0.100   0.111   0.143   0.157   0.158   0.194   0.212
 10 A"   29 A'   30 A'   31 A'   11 A"   32 A'   33 A'   34 A'                 
  0.278   0.282   0.283   0.306   0.342   0.356   0.396   0.415
 35 A'   36 A'   12 A"   37 A'   38 A'   39 A'   40 A'   13 A"                 
  0.457   0.464   0.533   0.549   0.555   0.576   0.624   0.643
 14 A"   41 A'   42 A'   15 A"   43 A'   44 A'   45 A'   16 A"                 
  0.655   0.788   0.818   0.821   0.874   0.895   0.916   1.159
 46 A'   47 A'   17 A"   48 A'   49 A'   50 A'   51 A'   18 A"                 
  1.217   1.295   1.312   1.324   1.397   1.466   1.509   1.619
 52 A'   19 A"   20 A"   53 A'   54 A'   21 A"   55 A'   56 A'                 
  1.710   1.828   1.908   1.968   1.974   2.056   2.146   2.319
 57 A'   58 A'   59 A'   22 A"   60 A'   61 A'   62 A'   23 A"                 
  2.389   2.504   2.660   2.741   2.829   2.887   3.095   3.199
 24 A"   63 A'   64 A'   25 A"   65 A'   66 A'   67 A'   68 A'                 
  3.728   3.740   3.846   3.936   3.970   3.991   3.998   4.057
 26 A"   69 A'   27 A"   28 A"   70 A'   29 A"   71 A'   30 A"                 
  4.190   4.223   4.344   4.626   4.899   6.251   6.314   6.530
 72 A'   73 A'   74 A'   75 A'   76 A'   31 A"   77 A'   78 A'                 
  6.645   7.526   7.558   7.637  23.725  35.614  47.849  66.710
 79 A'   32 A"   80 A'   81 A'   82 A'   83 A'   84 A'   85 A'                 
289.721 289.752 289.8611020.629
 33 A"   86 A'   87 A'   88 A'                                                 

 Beta MOs, Restricted
 -- Occupied --                  
-482.86  -62.52  -56.34  -56.33  -56.33  -24.74  -14.34  -10.37
  1 A'    2 A'    3 A'    1 A"    4 A'    5 A'    6 A'    7 A'                 
 -8.725  -6.558  -6.544  -6.543  -2.668  -2.665  -2.664  -2.653
  8 A'    9 A'    2 A"   10 A'   11 A'    3 A"   12 A'   13 A'                 
 -2.653  -1.281  -0.965  -0.830  -0.647  -0.586  -0.525  -0.522
  4 A"   14 A'   15 A'   16 A'   17 A'   18 A'   19 A'    5 A"                 
 -0.425  -0.379  -0.347  -0.315  -0.314
 20 A'    6 A"   21 A'   22 A'    7 A"                                         
 -- Virtual --                   
 -0.043  -0.036  -0.001   0.018   0.047   0.054   0.058   0.078
 23 A'    8 A"   24 A'   25 A'   26 A'    9 A"   27 A'   28 A'                 
  0.080   0.100   0.111   0.143   0.157   0.158   0.194   0.212
 10 A"   29 A'   30 A'   31 A'   11 A"   32 A'   33 A'   34 A'                 
  0.278   0.282   0.283   0.306   0.342   0.356   0.396   0.415
 35 A'   36 A'   12 A"   37 A'   38 A'   39 A'   40 A'   13 A"                 
  0.457   0.464   0.533   0.549   0.555   0.576   0.624   0.643
 14 A"   41 A'   42 A'   15 A"   43 A'   44 A'   45 A'   16 A"                 
  0.655   0.788   0.818   0.821   0.874   0.895   0.916   1.159
 46 A'   47 A'   17 A"   48 A'   49 A'   50 A'   51 A'   18 A"                 
  1.217   1.295   1.312   1.324   1.397   1.466   1.509   1.619
 52 A'   19 A"   20 A"   53 A'   54 A'   21 A"   55 A'   56 A'                 
  1.710   1.828   1.908   1.968   1.974   2.056   2.146   2.319
 57 A'   58 A'   59 A'   22 A"   60 A'   61 A'   62 A'   23 A"                 
  2.389   2.504   2.660   2.741   2.829   2.887   3.095   3.199
 24 A"   63 A'   64 A'   25 A"   65 A'   66 A'   67 A'   68 A'                 
  3.728   3.740   3.846   3.936   3.970   3.991   3.998   4.057
 26 A"   69 A'   27 A"   28 A"   70 A'   29 A"   71 A'   30 A"                 
  4.190   4.223   4.344   4.626   4.899   6.251   6.314   6.530
 72 A'   73 A'   74 A'   75 A'   76 A'   31 A"   77 A'   78 A'                 
  6.645   7.526   7.558   7.637  23.725  35.614  47.849  66.710
 79 A'   32 A"   80 A'   81 A'   82 A'   83 A'   84 A'   85 A'                 
289.721 289.752 289.8611020.629
 33 A"   86 A'   87 A'   88 A'                                                 
 --------------------------------------------------------------

          Ground-State Mulliken Net Atomic Charges

     Atom                 Charge (a.u.)
  ----------------------------------------
      1 C                    -0.084965
      2 N                    -0.164576
      3 H                     0.240736
      4 Br                    0.051958
      5 F                    -0.043152
  ----------------------------------------
  Sum of atomic charges =     0.000000

 -----------------------------------------------------------------
                    Cartesian Multipole Moments
 -----------------------------------------------------------------
    Charge (ESU x 10^10)
                 0.0000
    Dipole Moment (Debye)
         X       0.7348      Y      -0.4010      Z       0.0000
       Tot       0.8371
    Quadrupole Moments (Debye-Ang)
        XX     -28.4062     XY       1.4271     YY     -39.1264
        XZ       0.0000     YZ       0.0000     ZZ     -34.9063
    Octopole Moments (Debye-Ang^2)
       XXX     -10.3908    XXY       4.4680    XYY     -10.7295
       YYY     -11.4721    XXZ       0.0000    XYZ       0.0000
       YYZ       0.0000    XZZ      -6.8688    YZZ      -2.5878
       ZZZ       0.0000
    Hexadecapole Moments (Debye-Ang^3)
      XXXX    -267.1045   XXXY       7.3403   XXYY     -77.6610
      XYYY     -22.7395   YYYY    -145.0043   XXXZ      -0.0000
      XXYZ      -0.0000   XYYZ       0.0000   YYYZ       0.0000
      XXZZ     -62.1889   XYZZ      -6.6104   YYZZ     -29.0274
      XZZZ      -0.0000   YZZZ      -0.0000   ZZZZ     -37.6079
 -----------------------------------------------------------------
 Calculating analytic gradient of the SCF energy
 Gradient of SCF Energy
            1           2           3           4           5
    1   0.0004950  -0.0001364   0.0000331  -0.0001463  -0.0002455
    2  -0.0004213   0.0000494   0.0000741  -0.0001741   0.0004719
    3   0.0000000  -0.0000000  -0.0000000   0.0000000  -0.0000000
 Max gradient component =       4.950E-04
 RMS gradient           =       2.287E-04
 Gradient time:  CPU 3.39 s  wall 0.94 s
 Geometry Optimization Parameters
   NAtoms,    NIC,     NZ,  NCons,   NDum,   NFix, NCnnct, MaxDiis
        5      20       5       0       0       0       0       0

 Cartesian Hessian Update
 Hessian Updated using BFGS Update


** GEOMETRY OPTIMIZATION IN DELOCALIZED INTERNAL COORDINATES **
   Searching for a Minimum

   Optimization Cycle:   5

                       Coordinates (Angstroms)
     ATOM                X               Y               Z
      1  C         0.9992401739    0.1316643554    0.0000000000
      2  N         1.5845032784    1.2249380901    0.0000000000
      3  H         2.6001905085    1.1222431770    0.0000000000
      4  Br       -0.8866481371   -0.0537223459    0.0000000000
      5  F         1.5868114973   -1.0809261670    0.0000000000
   Point Group: cs    Number of degrees of freedom:     7


   Energy is  -2767.484769569

 Hessian Updated using BFGS Update

  7 Hessian modes will be used to form the next step
  Hessian Eigenvalues:
     0.141581    0.198376    0.206303    0.259508    0.393826    0.411265
     0.692950

 Minimum Search - Taking Simple RFO Step
 Searching for Lamda that Minimizes Along All modes
 Value Taken    Lamda =  -0.00000118
 Step Taken.  Stepsize is  0.002123

                             Maximum     Tolerance    Cnvgd?
         Gradient           0.000391      0.000300      NO
         Displacement       0.001835      0.001200      NO
         Energy change     -0.000005      0.000001      NO


 New Cartesian Coordinates Obtained by Inverse Iteration

 Displacement from previous Coordinates is:  0.001620
 ----------------------------------------------------------------
             Standard Nuclear Orientation (Angstroms)
    I     Atom           X                Y                Z
 ----------------------------------------------------------------
    1      C       0.9988896653     0.1317907190     0.0000000000
    2      N       1.5844382716     1.2248520878     0.0000000000
    3      H       2.5999906390     1.1222952840     0.0000000000
    4      Br     -0.8864986481    -0.0533825520     0.0000000000
    5      F       1.5872773933    -1.0813584292     0.0000000000
 ----------------------------------------------------------------
 Molecular Point Group                 Cs    NOp =  2
 Largest Abelian Subgroup              Cs    NOp =  2
 Nuclear Repulsion Energy =   233.3724427565 hartrees
 There are       29 alpha and       29 beta electrons
 Applying Cartesian multipole field
    Component          Value
    ---------          -----
     (2,0,0)        1.00000E-11
     (0,2,0)        2.00000E-11
     (0,0,2)       -3.00000E-11
 Nucleus-field energy     =     0.0000000045 hartrees
 Requested basis set is 6-311++G(d,p)
 There are 42 shells and 121 basis functions
 A cutoff of  1.0D-11 yielded    822 shell pairs
 There are      7115 function pairs (      7850 Cartesian)
 Smallest overlap matrix eigenvalue = 4.61E-04
 Guess MOs from SCF MO coefficient file

 -----------------------------------------------------------------------
  General SCF calculation program by
  Eric Jon Sundstrom, Paul Horn, Yuezhi Mao, Dmitri Zuev, Alec White,
  David Stuck, Shaama M.S., Shane Yost, Joonho Lee, David Small,
  Daniel Levine, Susi Lehtola, Hugh Burton, Evgeny Epifanovsky
 -----------------------------------------------------------------------
 Exchange:     0.2000 Hartree-Fock + 0.0800 Slater + 0.7200 B88
 Correlation:  0.1900 VWN1RPA + 0.8100 LYP
 Using SG-1 standard quadrature grid
 using 4 threads for integral computing
 -------------------------------------------------------
 OpenMP Integral computing Module                
 Release: version 2.0, May 2017, Q-Chem Inc. Pleasanton 
 -------------------------------------------------------
 -------------------------------------------------------
 OpenMP BLAS3 based DFT computing Module                
 Release: version 1.0, May 2013, Q-Chem Inc. Pittsburgh 
 -------------------------------------------------------
 A restricted SCF calculation will be
 performed using DIIS
 SCF converges when DIIS error is below 1.0e-08
 ---------------------------------------
  Cycle       Energy         DIIS error
 ---------------------------------------
    1   -2767.4847695876      1.74e-05  
    2   -2767.4847702104      3.57e-06  
    3   -2767.4847702081      3.76e-06  
    4   -2767.4847702245      1.26e-06  
    5   -2767.4847702264      3.47e-07  
    6   -2767.4847702265      1.18e-07  
    7   -2767.4847702266      2.23e-08  
    8   -2767.4847702266      1.19e-08  
    9   -2767.4847702266      1.26e-09  Convergence criterion met
 ---------------------------------------
 SCF time:   CPU 9.40s  wall 3.00s 
 SCF   energy in the final basis set =    -2767.4847702266
 Total energy in the final basis set =    -2767.4847702266

 --------------------------------------------------------------
             Orbital Energies (a.u.) and Symmetries
 --------------------------------------------------------------

 Alpha MOs, Restricted
 -- Occupied --                  
-482.86  -62.52  -56.34  -56.33  -56.33  -24.74  -14.34  -10.37
  1 A'    2 A'    3 A'    1 A"    4 A'    5 A'    6 A'    7 A'                 
 -8.725  -6.558  -6.544  -6.543  -2.668  -2.665  -2.664  -2.653
  8 A'    9 A'    2 A"   10 A'   11 A'    3 A"   12 A'   13 A'                 
 -2.653  -1.280  -0.965  -0.830  -0.646  -0.586  -0.525  -0.521
  4 A"   14 A'   15 A'   16 A'   17 A'   18 A'   19 A'    5 A"                 
 -0.425  -0.379  -0.347  -0.315  -0.314
 20 A'    6 A"   21 A'   22 A'    7 A"                                         
 -- Virtual --                   
 -0.043  -0.037  -0.001   0.018   0.047   0.054   0.058   0.078
 23 A'    8 A"   24 A'   25 A'   26 A'    9 A"   27 A'   28 A'                 
  0.080   0.100   0.111   0.143   0.157   0.158   0.194   0.212
 10 A"   29 A'   30 A'   31 A'   11 A"   32 A'   33 A'   34 A'                 
  0.278   0.282   0.283   0.306   0.342   0.356   0.396   0.415
 35 A'   36 A'   12 A"   37 A'   38 A'   39 A'   40 A'   13 A"                 
  0.457   0.464   0.533   0.549   0.555   0.576   0.624   0.643
 14 A"   41 A'   42 A'   15 A"   43 A'   44 A'   45 A'   16 A"                 
  0.655   0.788   0.818   0.821   0.874   0.895   0.916   1.159
 46 A'   47 A'   17 A"   48 A'   49 A'   50 A'   51 A'   18 A"                 
  1.217   1.295   1.312   1.324   1.397   1.467   1.509   1.619
 52 A'   19 A"   20 A"   53 A'   54 A'   21 A"   55 A'   56 A'                 
  1.710   1.828   1.908   1.968   1.974   2.056   2.146   2.319
 57 A'   58 A'   59 A'   22 A"   60 A'   61 A'   62 A'   23 A"                 
  2.389   2.504   2.660   2.741   2.829   2.887   3.096   3.199
 24 A"   63 A'   64 A'   25 A"   65 A'   66 A'   67 A'   68 A'                 
  3.728   3.741   3.846   3.935   3.969   3.991   3.998   4.057
 26 A"   69 A'   27 A"   28 A"   70 A'   29 A"   71 A'   30 A"                 
  4.190   4.223   4.343   4.626   4.899   6.252   6.314   6.530
 72 A'   73 A'   74 A'   75 A'   76 A'   31 A"   77 A'   78 A'                 
  6.644   7.526   7.558   7.637  23.725  35.614  47.849  66.710
 79 A'   32 A"   80 A'   81 A'   82 A'   83 A'   84 A'   85 A'                 
289.721 289.752 289.8611020.629
 33 A"   86 A'   87 A'   88 A'                                                 

 Beta MOs, Restricted
 -- Occupied --                  
-482.86  -62.52  -56.34  -56.33  -56.33  -24.74  -14.34  -10.37
  1 A'    2 A'    3 A'    1 A"    4 A'    5 A'    6 A'    7 A'                 
 -8.725  -6.558  -6.544  -6.543  -2.668  -2.665  -2.664  -2.653
  8 A'    9 A'    2 A"   10 A'   11 A'    3 A"   12 A'   13 A'                 
 -2.653  -1.280  -0.965  -0.830  -0.646  -0.586  -0.525  -0.521
  4 A"   14 A'   15 A'   16 A'   17 A'   18 A'   19 A'    5 A"                 
 -0.425  -0.379  -0.347  -0.315  -0.314
 20 A'    6 A"   21 A'   22 A'    7 A"                                         
 -- Virtual --                   
 -0.043  -0.037  -0.001   0.018   0.047   0.054   0.058   0.078
 23 A'    8 A"   24 A'   25 A'   26 A'    9 A"   27 A'   28 A'                 
  0.080   0.100   0.111   0.143   0.157   0.158   0.194   0.212
 10 A"   29 A'   30 A'   31 A'   11 A"   32 A'   33 A'   34 A'                 
  0.278   0.282   0.283   0.306   0.342   0.356   0.396   0.415
 35 A'   36 A'   12 A"   37 A'   38 A'   39 A'   40 A'   13 A"                 
  0.457   0.464   0.533   0.549   0.555   0.576   0.624   0.643
 14 A"   41 A'   42 A'   15 A"   43 A'   44 A'   45 A'   16 A"                 
  0.655   0.788   0.818   0.821   0.874   0.895   0.916   1.159
 46 A'   47 A'   17 A"   48 A'   49 A'   50 A'   51 A'   18 A"                 
  1.217   1.295   1.312   1.324   1.397   1.467   1.509   1.619
 52 A'   19 A"   20 A"   53 A'   54 A'   21 A"   55 A'   56 A'                 
  1.710   1.828   1.908   1.968   1.974   2.056   2.146   2.319
 57 A'   58 A'   59 A'   22 A"   60 A'   61 A'   62 A'   23 A"                 
  2.389   2.504   2.660   2.741   2.829   2.887   3.096   3.199
 24 A"   63 A'   64 A'   25 A"   65 A'   66 A'   67 A'   68 A'                 
  3.728   3.741   3.846   3.935   3.969   3.991   3.998   4.057
 26 A"   69 A'   27 A"   28 A"   70 A'   29 A"   71 A'   30 A"                 
  4.190   4.223   4.343   4.626   4.899   6.252   6.314   6.530
 72 A'   73 A'   74 A'   75 A'   76 A'   31 A"   77 A'   78 A'                 
  6.644   7.526   7.558   7.637  23.725  35.614  47.849  66.710
 79 A'   32 A"   80 A'   81 A'   82 A'   83 A'   84 A'   85 A'                 
289.721 289.752 289.8611020.629
 33 A"   86 A'   87 A'   88 A'                                                 
 --------------------------------------------------------------

          Ground-State Mulliken Net Atomic Charges

     Atom                 Charge (a.u.)
  ----------------------------------------
      1 C                    -0.084826
      2 N                    -0.164530
      3 H                     0.240865
      4 Br                    0.052466
      5 F                    -0.043976
  ----------------------------------------
  Sum of atomic charges =     0.000000

 -----------------------------------------------------------------
                    Cartesian Multipole Moments
 -----------------------------------------------------------------
    Charge (ESU x 10^10)
                 0.0000
    Dipole Moment (Debye)
         X       0.7290      Y      -0.3965      Z      -0.0000
       Tot       0.8299
    Quadrupole Moments (Debye-Ang)
        XX     -28.4103     XY       1.4349     YY     -39.1278
        XZ      -0.0000     YZ       0.0000     ZZ     -34.9052
    Octopole Moments (Debye-Ang^2)
       XXX     -10.4200    XXY       4.4817    XYY     -10.7382
       YYY     -11.4731    XXZ      -0.0000    XYZ      -0.0000
       YYZ      -0.0000    XZZ      -6.8753    YZZ      -2.5892
       ZZZ       0.0000
    Hexadecapole Moments (Debye-Ang^3)
      XXXX    -267.1040   XXXY       7.4080   XXYY     -77.6638
      XYYY     -22.6810   YYYY    -145.0264   XXXZ      -0.0000
      XXYZ      -0.0000   XYYZ      -0.0000   YYYZ      -0.0000
      XXZZ     -62.1852   XYZZ      -6.5928   YYZZ     -29.0297
      XZZZ      -0.0000   YZZZ       0.0000   ZZZZ     -37.6027
 -----------------------------------------------------------------
 Calculating analytic gradient of the SCF energy
 Gradient of SCF Energy
            1           2           3           4           5
    1   0.0000964  -0.0000297  -0.0000661  -0.0000335   0.0000329
    2  -0.0000379  -0.0000156   0.0001053  -0.0001142   0.0000624
    3   0.0000000  -0.0000000   0.0000000  -0.0000000  -0.0000000
 Max gradient component =       1.142E-04
 RMS gradient           =       5.566E-05
 Gradient time:  CPU 3.39 s  wall 0.94 s
 Geometry Optimization Parameters
   NAtoms,    NIC,     NZ,  NCons,   NDum,   NFix, NCnnct, MaxDiis
        5      20       5       0       0       0       0       0

 Cartesian Hessian Update
 Hessian Updated using BFGS Update


** GEOMETRY OPTIMIZATION IN DELOCALIZED INTERNAL COORDINATES **
   Searching for a Minimum

   Optimization Cycle:   6

                       Coordinates (Angstroms)
     ATOM                X               Y               Z
      1  C         0.9988896653    0.1317907190    0.0000000000
      2  N         1.5844382716    1.2248520878    0.0000000000
      3  H         2.5999906390    1.1222952840    0.0000000000
      4  Br       -0.8864986481   -0.0533825520    0.0000000000
      5  F         1.5872773933   -1.0813584292    0.0000000000
   Point Group: cs    Number of degrees of freedom:     7


   Energy is  -2767.484770227

 Hessian Updated using BFGS Update

  7 Hessian modes will be used to form the next step
  Hessian Eigenvalues:
     0.148589    0.174672    0.201151    0.258789    0.379134    0.420553
     0.692919

 Minimum Search - Taking Simple RFO Step
 Searching for Lamda that Minimizes Along All modes
 Value Taken    Lamda =   0.00000000
 Step Taken.  Stepsize is  0.000536

                             Maximum     Tolerance    Cnvgd?
         Gradient           0.000059      0.000300     YES
         Displacement       0.000295      0.001200     YES
         Energy change     -0.000001      0.000001     YES


                       Distance Matrix (Angstroms)
             C (  1)   N (  2)   H (  3)   Br(  4)
   N (  2)  1.240020
   H (  3)  1.882717  1.020718
   Br(  4)  1.894460  2.781980  3.679378
   F (  5)  1.348307  2.306212  2.425217  2.678862

 Final energy is   -2767.4847702265788     


 ******************************
 **  OPTIMIZATION CONVERGED  **
 ******************************

                       Coordinates (Angstroms)
     ATOM                X               Y               Z
      1  C         0.9988896653    0.1317907190    0.0000000000
      2  N         1.5844382716    1.2248520878    0.0000000000
      3  H         2.5999906390    1.1222952840    0.0000000000
      4  Br       -0.8864986481   -0.0533825520    0.0000000000
      5  F         1.5872773933   -1.0813584292    0.0000000000

Z-matrix Print:
$molecule
0 1
Br
C  1 1.894460
N  2 1.240020 1 123.787087
H  3 1.020718 2 112.411241 1 -180.000000 0
F  2 1.348307 1 110.264472 3 -180.000000 0
$end


 --------------------------------------------------------------
             Orbital Energies (a.u.) and Symmetries
 --------------------------------------------------------------

 Alpha MOs, Restricted
 -- Occupied --                  
-482.86  -62.52  -56.34  -56.33  -56.33  -24.74  -14.34  -10.37
  1 A'    2 A'    3 A'    1 A"    4 A'    5 A'    6 A'    7 A'                 
 -8.725  -6.558  -6.544  -6.543  -2.668  -2.665  -2.664  -2.653
  8 A'    9 A'    2 A"   10 A'   11 A'    3 A"   12 A'   13 A'                 
 -2.653  -1.280  -0.965  -0.830  -0.646  -0.586  -0.525  -0.521
  4 A"   14 A'   15 A'   16 A'   17 A'   18 A'   19 A'    5 A"                 
 -0.425  -0.379  -0.347  -0.315  -0.314
 20 A'    6 A"   21 A'   22 A'    7 A"                                         
 -- Virtual --                   
 -0.043  -0.037  -0.001   0.018   0.047   0.054   0.058   0.078
 23 A'    8 A"   24 A'   25 A'   26 A'    9 A"   27 A'   28 A'                 
  0.080   0.100   0.111   0.143   0.157   0.158   0.194   0.212
 10 A"   29 A'   30 A'   31 A'   11 A"   32 A'   33 A'   34 A'                 
  0.278   0.282   0.283   0.306   0.342   0.356   0.396   0.415
 35 A'   36 A'   12 A"   37 A'   38 A'   39 A'   40 A'   13 A"                 
  0.457   0.464   0.533   0.549   0.555   0.576   0.624   0.643
 14 A"   41 A'   42 A'   15 A"   43 A'   44 A'   45 A'   16 A"                 
  0.655   0.788   0.818   0.821   0.874   0.895   0.916   1.159
 46 A'   47 A'   17 A"   48 A'   49 A'   50 A'   51 A'   18 A"                 
  1.217   1.295   1.312   1.324   1.397   1.467   1.509   1.619
 52 A'   19 A"   20 A"   53 A'   54 A'   21 A"   55 A'   56 A'                 
  1.710   1.828   1.908   1.968   1.974   2.056   2.146   2.319
 57 A'   58 A'   59 A'   22 A"   60 A'   61 A'   62 A'   23 A"                 
  2.389   2.504   2.660   2.741   2.829   2.887   3.096   3.199
 24 A"   63 A'   64 A'   25 A"   65 A'   66 A'   67 A'   68 A'                 
  3.728   3.741   3.846   3.935   3.969   3.991   3.998   4.057
 26 A"   69 A'   27 A"   28 A"   70 A'   29 A"   71 A'   30 A"                 
  4.190   4.223   4.343   4.626   4.899   6.252   6.314   6.530
 72 A'   73 A'   74 A'   75 A'   76 A'   31 A"   77 A'   78 A'                 
  6.644   7.526   7.558   7.637  23.725  35.614  47.849  66.710
 79 A'   32 A"   80 A'   81 A'   82 A'   83 A'   84 A'   85 A'                 
289.721 289.752 289.8611020.629
 33 A"   86 A'   87 A'   88 A'                                                 

 Beta MOs, Restricted
 -- Occupied --                  
-482.86  -62.52  -56.34  -56.33  -56.33  -24.74  -14.34  -10.37
  1 A'    2 A'    3 A'    1 A"    4 A'    5 A'    6 A'    7 A'                 
 -8.725  -6.558  -6.544  -6.543  -2.668  -2.665  -2.664  -2.653
  8 A'    9 A'    2 A"   10 A'   11 A'    3 A"   12 A'   13 A'                 
 -2.653  -1.280  -0.965  -0.830  -0.646  -0.586  -0.525  -0.521
  4 A"   14 A'   15 A'   16 A'   17 A'   18 A'   19 A'    5 A"                 
 -0.425  -0.379  -0.347  -0.315  -0.314
 20 A'    6 A"   21 A'   22 A'    7 A"                                         
 -- Virtual --                   
 -0.043  -0.037  -0.001   0.018   0.047   0.054   0.058   0.078
 23 A'    8 A"   24 A'   25 A'   26 A'    9 A"   27 A'   28 A'                 
  0.080   0.100   0.111   0.143   0.157   0.158   0.194   0.212
 10 A"   29 A'   30 A'   31 A'   11 A"   32 A'   33 A'   34 A'                 
  0.278   0.282   0.283   0.306   0.342   0.356   0.396   0.415
 35 A'   36 A'   12 A"   37 A'   38 A'   39 A'   40 A'   13 A"                 
  0.457   0.464   0.533   0.549   0.555   0.576   0.624   0.643
 14 A"   41 A'   42 A'   15 A"   43 A'   44 A'   45 A'   16 A"                 
  0.655   0.788   0.818   0.821   0.874   0.895   0.916   1.159
 46 A'   47 A'   17 A"   48 A'   49 A'   50 A'   51 A'   18 A"                 
  1.217   1.295   1.312   1.324   1.397   1.467   1.509   1.619
 52 A'   19 A"   20 A"   53 A'   54 A'   21 A"   55 A'   56 A'                 
  1.710   1.828   1.908   1.968   1.974   2.056   2.146   2.319
 57 A'   58 A'   59 A'   22 A"   60 A'   61 A'   62 A'   23 A"                 
  2.389   2.504   2.660   2.741   2.829   2.887   3.096   3.199
 24 A"   63 A'   64 A'   25 A"   65 A'   66 A'   67 A'   68 A'                 
  3.728   3.741   3.846   3.935   3.969   3.991   3.998   4.057
 26 A"   69 A'   27 A"   28 A"   70 A'   29 A"   71 A'   30 A"                 
  4.190   4.223   4.343   4.626   4.899   6.252   6.314   6.530
 72 A'   73 A'   74 A'   75 A'   76 A'   31 A"   77 A'   78 A'                 
  6.644   7.526   7.558   7.637  23.725  35.614  47.849  66.710
 79 A'   32 A"   80 A'   81 A'   82 A'   83 A'   84 A'   85 A'                 
289.721 289.752 289.8611020.629
 33 A"   86 A'   87 A'   88 A'                                                 
 --------------------------------------------------------------

          Ground-State Mulliken Net Atomic Charges

     Atom                 Charge (a.u.)
  ----------------------------------------
      1 C                    -0.084826
      2 N                    -0.164530
      3 H                     0.240865
      4 Br                    0.052466
      5 F                    -0.043976
  ----------------------------------------
  Sum of atomic charges =     0.000000

 -----------------------------------------------------------------
                    Cartesian Multipole Moments
 -----------------------------------------------------------------
    Charge (ESU x 10^10)
                 0.0000
    Dipole Moment (Debye)
         X       0.7290      Y      -0.3965      Z      -0.0000
       Tot       0.8299
    Quadrupole Moments (Debye-Ang)
        XX     -28.4103     XY       1.4349     YY     -39.1278
        XZ      -0.0000     YZ       0.0000     ZZ     -34.9052
    Octopole Moments (Debye-Ang^2)
       XXX     -10.4200    XXY       4.4817    XYY     -10.7382
       YYY     -11.4731    XXZ      -0.0000    XYZ      -0.0000
       YYZ      -0.0000    XZZ      -6.8753    YZZ      -2.5892
       ZZZ       0.0000
    Hexadecapole Moments (Debye-Ang^3)
      XXXX    -267.1040   XXXY       7.4080   XXYY     -77.6638
      XYYY     -22.6810   YYYY    -145.0264   XXXZ      -0.0000
      XXYZ      -0.0000   XYYZ      -0.0000   YYYZ      -0.0000
      XXZZ     -62.1852   XYZZ      -6.5928   YYZZ     -29.0297
      XZZZ      -0.0000   YZZZ       0.0000   ZZZZ     -37.6027
 -----------------------------------------------------------------
Archival summary:
1\1\TWL01\OPT\ProcedureUnspecified\BasisUnspecified\r11111\taweetha\SunNov2522:24:422018SunNov2522:24:422018\0\\#,OPT,ProcedureUnspecified,BasisUnspecified,\\0,1\Br\C,1,1.89446\N,2,1.24002,1,123.787\H,3,1.02072,2,112.411,1,-180,0\F,2,1.34831,1,110.264,3,-180,0\\\@

 Total job time:  23.37s(wall), 84.39s(cpu) 
 Sun Nov 25 22:24:42 2018

        *************************************************************
        *                                                           *
        *  Thank you very much for using Q-Chem.  Have a nice day.  *
        *                                                           *
        *************************************************************


 
User input: 2 of 2 
 
Q-Chem Developer Version!
                  Welcome to Q-Chem
     A Quantum Leap Into The Future Of Chemistry


 Q-Chem 5.1, Q-Chem, Inc., Pleasanton, CA (2018)

 Yihan Shao,  Zhengting Gan,  E. Epifanovsky,  A. T. B. Gilbert,  M. Wormit,  
 J. Kussmann,  A. W. Lange,  A. Behn,  Jia Deng,  Xintian Feng,  D. Ghosh,  
 M. Goldey,  P. R. Horn,  L. D. Jacobson,  I. Kaliman,  T. Kus,  A. Landau,  
 Jie Liu,  E. I. Proynov,  R. M. Richard,  R. P. Steele,  E. J. Sundstrom,  
 H. L. Woodcock III,  P. M. Zimmerman,  D. Zuev,  B. Albrecht,  E. Alguire,  
 S. A. Baeppler,  D. Barton,  Z. Benda,  Y. A. Bernard,  E. J. Berquist,  
 K. B. Bravaya,  H. Burton,  D. Casanova,  Chun-Min Chang,  Yunqing Chen,  
 A. Chien,  K. D. Closser,  M. P. Coons,  S. Coriani,  S. Dasgupta,  
 A. L. Dempwolff,  M. Diedenhofen,  Hainam Do,  R. G. Edgar,  Po-Tung Fang,  
 S. Faraji,  S. Fatehi,  Qingguo Feng,  K. D. Fenk,  J. Fosso-Tande,  
 Qinghui Ge,  A. Ghysels,  G. Gidofalvi,  J. Gomes,  J. Gonthier,  A. Gunina,  
 D. Hait,  M. W. D. Hanson-Heine,  P. H. P. Harbach,  A. W. Hauser,  
 J. E. Herr,  E. G. Hohenstein,  Z. C. Holden,  Kerwin Hui,  B. C. Huynh,  
 T.-C. Jagau,  Hyunjun Ji,  B. Kaduk,  K. Khistyaev,  Jaehoon Kim,  
 P. Klunzinger,  K. Koh,  D. Kosenkov,  L. Koulias,  T. Kowalczyk,  
 C. M. Krauter,  A. Kunitsa,  Ka Un Lao,  A. Laurent,  K. V. Lawler,  
 Joonho Lee,  D. Lefrancois,  S. Lehtola,  D. S. Levine,  Yi-Pei Li,  
 You-Sheng Lin,  Fenglai Liu,  E. Livshits,  A. Luenser,  P. Manohar,  
 E. Mansoor,  S. F. Manzer,  Shan-Ping Mao,  Yuezhi Mao,  N. Mardirossian,  
 A. V. Marenich,  T. Markovich,  L. A. Martinez-Martinez,  S. A. Maurer,  
 N. J. Mayhall,  S. C. McKenzie,  J.-M. Mewes,  A. F. Morrison,  
 J. W. Mullinax,  K. Nanda,  T. S. Nguyen-Beck,  R. Olivares-Amaya,  
 J. A. Parkhill,  T. M. Perrine,  F. Plasser,  P. Pokhilko,  S. Prager,  
 A. Prociuk,  E. Ramos,  D. R. Rehn,  F. Rob,  M. Schneider,  N. Sergueev,  
 S. M. Sharada,  S. Sharma,  D. W. Small,  T. Stauch,  T. Stein,  
 Yu-Chuan Su,  A. J. W. Thom,  A. Tkatchenko,  T. Tsuchimochi,  N. M. Tubman,  
 L. Vogt,  M. L. Vidal,  O. Vydrov,  M. A. Watson,  J. Wenzel,  
 M. de Wergifosse,  T. A. Wesolowski,  A. White,  J. Witte,  A. Yamada,  
 Jun Yang,  K. Yao,  S. Yeganeh,  S. R. Yost,  Zhi-Qiang You,  A. Zech,  
 Igor Ying Zhang,  Xing Zhang,  Yan Zhao,  Ying Zhu,  B. R. Brooks,  
 G. K. L. Chan,  C. J. Cramer,  M. S. Gordon,  W. J. Hehre,  A. Klamt,  
 M. W. Schmidt,  C. D. Sherrill,  D. G. Truhlar,  A. Aspuru-Guzik,  R. Baer,  
 A. T. Bell,  N. A. Besley,  Jeng-Da Chai,  A. E. DePrince, III,  
 R. A. DiStasio Jr.,  A. Dreuw,  B. D. Dunietz,  T. R. Furlani,  
 Chao-Ping Hsu,  Yousung Jung,  Jing Kong,  D. S. Lambrecht,  WanZhen Liang,  
 C. Ochsenfeld,  V. A. Rassolov,  L. V. Slipchenko,  J. E. Subotnik,  
 T. Van Voorhis,  J. M. Herbert,  A. I. Krylov,  P. M. W. Gill,  M. Head-Gordon

 Contributors to earlier versions of Q-Chem not listed above: 
 R. D. Adamson,  B. Austin,  J. Baker,  G. J. O. Beran,  K. Brandhorst,  
 S. T. Brown,  E. F. C. Byrd,  A. K. Chakraborty,  C.-L. Cheng,  
 Siu Hung Chien,  D. M. Chipman,  D. L. Crittenden,  H. Dachsel,  
 R. J. Doerksen,  A. D. Dutoi,  L. Fusti-Molnar,  W. A. Goddard III,  
 A. Golubeva-Zadorozhnaya,  S. R. Gwaltney,  G. Hawkins,  A. Heyden,  
 S. Hirata,  G. Kedziora,  F. J. Keil,  C. Kelley,  Jihan Kim,  R. A. King,  
 R. Z. Khaliullin,  P. P. Korambath,  W. Kurlancheek,  A. M. Lee,  M. S. Lee,  
 S. V. Levchenko,  Ching Yeh Lin,  D. Liotard,  R. C. Lochan,  I. Lotan,  
 P. E. Maslen,  N. Nair,  D. P. O'Neill,  D. Neuhauser,  E. Neuscamman,  
 C. M. Oana,  R. Olson,  B. Peters,  R. Peverati,  P. A. Pieniazek,  
 Y. M. Rhee,  J. Ritchie,  M. A. Rohrdanz,  E. Rosta,  N. J. Russ,  
 H. F. Schaefer III,  N. E. Schultz,  N. Shenvi,  A. C. Simmonett,  A. Sodt,  
 D. Stuck,  K. S. Thanthiriwatte,  V. Vanovschi,  Tao Wang,  A. Warshel,  
 C. F. Williams,  Q. Wu,  X. Xu,  W. Zhang

 Please cite Q-Chem as follows:
 Y. Shao et al., Mol. Phys. 113, 184-215 (2015)
 DOI: 10.1080/00268976.2014.952696

 Q-Chem 5.1.2 for Intel X86 EM64T Linux

 Parts of Q-Chem use Armadillo 8.300.2 (Tropical Shenanigans).
 http://arma.sourceforge.net/

 Q-Chem begins on Sun Nov 25 22:24:42 2018  

Host: 
0

     Scratch files written to /scratch/taweetham/qchem54557//
The previous job contains 0 fragments, simply inherited here
Input Ideriv = 2
Curr. Ideriv = -1
Max.  Ideriv = 2

Checking the input file for inconsistencies... 	...done.

--------------------------------------------------------------
User input:
--------------------------------------------------------------

$molecule
read
$end

$rem
   job_type 	frequency
   basis 	6-311++g**
   method	b3lyp	
$end


--------------------------------------------------------------
 ----------------------------------------------------------------
             Standard Nuclear Orientation (Angstroms)
    I     Atom           X                Y                Z
 ----------------------------------------------------------------
    1      C       0.9556138824     0.0927568370     0.0000000000
    2      N       1.6068760805     1.1479856631     0.0000000000
    3      H       2.6142614613     0.9835496468     0.0000000000
    4      Br     -0.9375673736     0.0231654268     0.0000000000
    5      F       1.4687534175    -1.1540866944    -0.0000000000
 ----------------------------------------------------------------
 Molecular Point Group                 Cs    NOp =  2
 Largest Abelian Subgroup              Cs    NOp =  2
 Nuclear Repulsion Energy =   233.3724427565 hartrees
 There are       29 alpha and       29 beta electrons
 Requested basis set is 6-311++G(d,p)
 There are 42 shells and 121 basis functions

 Total QAlloc Memory Limit   2000 MB
 Mega-Array Size       188 MB
 MEM_STATIC part       192 MB

                       Distance Matrix (Angstroms)
             C (  1)   N (  2)   H (  3)   Br(  4)
   N (  2)  1.240020
   H (  3)  1.882717  1.020718
   Br(  4)  1.894460  2.781980  3.679378
   F (  5)  1.348307  2.306212  2.425217  2.678862

 A cutoff of  1.0D-11 yielded    822 shell pairs
 There are      7115 function pairs (      7850 Cartesian)

 -------------------------------------------------------
 OpenMP Integral Computing Module                       
 Release: version 1.0, May 2013, Q-Chem Inc. Pittsburgh 
 -------------------------------------------------------
 Integral Job Info:
 Integral job number is                      11
 Integral operator is                         1
 short-range coefficients                     0
 long-range coefficients              100000000
 Omega coefficients                           0
 if combine SR and LR in K                    0
 Integral screening is                        0
 Integral computing path is                   2
 max size of driver memory is            800000
 size of driver memory is                593474
 size of scratch memory is             29623520
 max col of scratch BK array               1296
 max len of scratch array in speh3          155
 max len of scratch index in speh4           18
 max int batch size is                      520
 min int batch size is                       52
 fixed nKL is                                45
 max L of basis functions is                  2
 order of int derivative is                   0
 number of shells is                         42
 number of basis is                         127
 number of cartesian basis is               127
 number of contracted shell pairs           822
 number of primitive shell pairs           2370
 maxK2 (contraction) of shell pair           36
 max number of K2 of shell pair               1
 max number of CS2 of shell pair             93
 max number of PS2 of shell pair            240
 mem total for path MDJ                  516310
 -------------------------------------------------------
 Smallest overlap matrix eigenvalue = 4.61E-04
 Guess from superposition of atomic densities
 Warning:  Energy on first SCF cycle will be non-variational
 SAD guess density has 58.000000 electrons

 -----------------------------------------------------------------------
  General SCF calculation program by
  Eric Jon Sundstrom, Paul Horn, Yuezhi Mao, Dmitri Zuev, Alec White,
  David Stuck, Shaama M.S., Shane Yost, Joonho Lee, David Small,
  Daniel Levine, Susi Lehtola, Hugh Burton, Evgeny Epifanovsky
 -----------------------------------------------------------------------
 Exchange:     0.2000 Hartree-Fock + 0.0800 Slater + 0.7200 B88
 Correlation:  0.1900 VWN1RPA + 0.8100 LYP
 Using SG-1 standard quadrature grid
 using 4 threads for integral computing
 -------------------------------------------------------
 OpenMP Integral computing Module                
 Release: version 2.0, May 2017, Q-Chem Inc. Pleasanton 
 -------------------------------------------------------
 -------------------------------------------------------
 OpenMP BLAS3 based DFT computing Module                
 Release: version 1.0, May 2013, Q-Chem Inc. Pittsburgh 
 -------------------------------------------------------
 A restricted SCF calculation will be
 performed using DIIS
 SCF converges when DIIS error is below 1.0e-08
 ---------------------------------------
  Cycle       Energy         DIIS error
 ---------------------------------------
    1   -2768.0361560043      5.22e-02  
    2   -2767.3882897009      8.36e-03  
    3   -2767.0951813873      1.57e-02  
    4   -2767.4787625784      2.10e-03  
    5   -2767.4839762056      8.64e-04  
    6   -2767.4847402558      2.09e-04  
    7   -2767.4847978370      5.82e-05  
    8   -2767.4848033757      1.57e-05  
    9   -2767.4848037971      5.52e-06  
   10   -2767.4848038299      1.22e-06  
   11   -2767.4848038318      1.61e-07  
   12   -2767.4848038318      3.93e-08  
   13   -2767.4848038318      7.64e-09  Convergence criterion met
 ---------------------------------------
 SCF time:   CPU 13.61s  wall 4.00s 
 SCF   energy in the final basis set =    -2767.4848038318
 Total energy in the final basis set =    -2767.4848038318

 --------------------------------------------------------------
             Orbital Energies (a.u.) and Symmetries
 --------------------------------------------------------------

 Alpha MOs, Restricted
 -- Occupied --                  
-482.86  -62.52  -56.34  -56.33  -56.33  -24.74  -14.34  -10.37
  1 A'    2 A'    3 A'    1 A"    4 A'    5 A'    6 A'    7 A'                 
 -8.725  -6.558  -6.544  -6.543  -2.668  -2.665  -2.664  -2.653
  8 A'    9 A'    2 A"   10 A'   11 A'    3 A"   12 A'    4 A"                 
 -2.653  -1.280  -0.965  -0.830  -0.646  -0.586  -0.525  -0.521
 13 A'   14 A'   15 A'   16 A'   17 A'   18 A'   19 A'    5 A"                 
 -0.425  -0.379  -0.347  -0.315  -0.314
 20 A'    6 A"   21 A'   22 A'    7 A"                                         
 -- Virtual --                   
 -0.043  -0.037  -0.001   0.018   0.047   0.054   0.058   0.078
 23 A'    8 A"   24 A'   25 A'   26 A'    9 A"   27 A'   28 A'                 
  0.080   0.100   0.111   0.143   0.157   0.158   0.194   0.212
 10 A"   29 A'   30 A'   31 A'   11 A"   32 A'   33 A'   34 A'                 
  0.278   0.282   0.283   0.306   0.342   0.356   0.396   0.415
 35 A'   36 A'   12 A"   37 A'   38 A'   39 A'   40 A'   13 A"                 
  0.457   0.464   0.533   0.549   0.555   0.576   0.624   0.643
 14 A"   41 A'   42 A'   15 A"   43 A'   44 A'   45 A'   16 A"                 
  0.655   0.788   0.818   0.821   0.874   0.895   0.916   1.159
 46 A'   47 A'   17 A"   48 A'   49 A'   50 A'   51 A'   18 A"                 
  1.217   1.295   1.312   1.324   1.397   1.467   1.509   1.619
 52 A'   19 A"   20 A"   53 A'   54 A'   21 A"   55 A'   56 A'                 
  1.710   1.828   1.908   1.968   1.974   2.056   2.146   2.319
 57 A'   58 A'   59 A'   22 A"   60 A'   61 A'   62 A'   23 A"                 
  2.389   2.504   2.660   2.741   2.829   2.887   3.095   3.199
 24 A"   63 A'   64 A'   25 A"   65 A'   66 A'   67 A'   68 A'                 
  3.728   3.741   3.846   3.935   3.970   3.991   3.998   4.057
 26 A"   69 A'   27 A"   28 A"   70 A'   29 A"   71 A'   30 A"                 
  4.190   4.223   4.343   4.626   4.899   6.252   6.314   6.530
 72 A'   73 A'   74 A'   75 A'   76 A'   31 A"   77 A'   78 A'                 
  6.644   7.526   7.558   7.637  23.725  35.614  47.849  66.710
 79 A'   32 A"   80 A'   81 A'   82 A'   83 A'   84 A'   85 A'                 
289.721 289.752 289.8611020.629
 33 A"   86 A'   87 A'   88 A'                                                 

 Beta MOs, Restricted
 -- Occupied --                  
-482.86  -62.52  -56.34  -56.33  -56.33  -24.74  -14.34  -10.37
  1 A'    2 A'    3 A'    1 A"    4 A'    5 A'    6 A'    7 A'                 
 -8.725  -6.558  -6.544  -6.543  -2.668  -2.665  -2.664  -2.653
  8 A'    9 A'    2 A"   10 A'   11 A'    3 A"   12 A'    4 A"                 
 -2.653  -1.280  -0.965  -0.830  -0.646  -0.586  -0.525  -0.521
 13 A'   14 A'   15 A'   16 A'   17 A'   18 A'   19 A'    5 A"                 
 -0.425  -0.379  -0.347  -0.315  -0.314
 20 A'    6 A"   21 A'   22 A'    7 A"                                         
 -- Virtual --                   
 -0.043  -0.037  -0.001   0.018   0.047   0.054   0.058   0.078
 23 A'    8 A"   24 A'   25 A'   26 A'    9 A"   27 A'   28 A'                 
  0.080   0.100   0.111   0.143   0.157   0.158   0.194   0.212
 10 A"   29 A'   30 A'   31 A'   11 A"   32 A'   33 A'   34 A'                 
  0.278   0.282   0.283   0.306   0.342   0.356   0.396   0.415
 35 A'   36 A'   12 A"   37 A'   38 A'   39 A'   40 A'   13 A"                 
  0.457   0.464   0.533   0.549   0.555   0.576   0.624   0.643
 14 A"   41 A'   42 A'   15 A"   43 A'   44 A'   45 A'   16 A"                 
  0.655   0.788   0.818   0.821   0.874   0.895   0.916   1.159
 46 A'   47 A'   17 A"   48 A'   49 A'   50 A'   51 A'   18 A"                 
  1.217   1.295   1.312   1.324   1.397   1.467   1.509   1.619
 52 A'   19 A"   20 A"   53 A'   54 A'   21 A"   55 A'   56 A'                 
  1.710   1.828   1.908   1.968   1.974   2.056   2.146   2.319
 57 A'   58 A'   59 A'   22 A"   60 A'   61 A'   62 A'   23 A"                 
  2.389   2.504   2.660   2.741   2.829   2.887   3.095   3.199
 24 A"   63 A'   64 A'   25 A"   65 A'   66 A'   67 A'   68 A'                 
  3.728   3.741   3.846   3.935   3.970   3.991   3.998   4.057
 26 A"   69 A'   27 A"   28 A"   70 A'   29 A"   71 A'   30 A"                 
  4.190   4.223   4.343   4.626   4.899   6.252   6.314   6.530
 72 A'   73 A'   74 A'   75 A'   76 A'   31 A"   77 A'   78 A'                 
  6.644   7.526   7.558   7.637  23.725  35.614  47.849  66.710
 79 A'   32 A"   80 A'   81 A'   82 A'   83 A'   84 A'   85 A'                 
289.721 289.752 289.8611020.629
 33 A"   86 A'   87 A'   88 A'                                                 
 --------------------------------------------------------------

          Ground-State Mulliken Net Atomic Charges

     Atom                 Charge (a.u.)
  ----------------------------------------
      1 C                    -0.084694
      2 N                    -0.164521
      3 H                     0.240837
      4 Br                    0.052356
      5 F                    -0.043978
  ----------------------------------------
  Sum of atomic charges =     0.000000

 -----------------------------------------------------------------
                    Cartesian Multipole Moments
 -----------------------------------------------------------------
    Charge (ESU x 10^10)
                 0.0000
    Dipole Moment (Debye)
         X       0.7040      Y      -0.4390      Z      -0.0000
       Tot       0.8297
    Quadrupole Moments (Debye-Ang)
        XX     -28.3453     XY       0.8066     YY     -39.2828
        XZ      -0.0000     YZ       0.0000     ZZ     -34.9054
    Octopole Moments (Debye-Ang^2)
       XXX      -5.4626    XXY       3.0021    XYY      -9.9018
       YYY     -12.0167    XXZ      -0.0000    XYZ       0.0000
       YYZ      -0.0000    XZZ      -5.2939    YZZ      -2.9416
       ZZZ      -0.0000
    Hexadecapole Moments (Debye-Ang^3)
      XXXX    -263.5688   XXXY       8.4444   XXYY     -79.8808
      XYYY     -17.0212   YYYY    -141.1283   XXXZ       0.0000
      XXYZ      -0.0000   XYYZ      -0.0000   YYYZ      -0.0000
      XXZZ     -62.2564   XYZZ      -4.5314   YYZZ     -28.4629
      XZZZ      -0.0000   YZZZ      -0.0000   ZZZZ     -37.6025
 -----------------------------------------------------------------
 Calculating MO derivatives via CPSCF
 D1JvT checksum  = 129000 11525.9007363085
 D1KAT checksum  = 266820 802.3256228428
   1         3          15      0.140635    0.043144
   2         3          15      0.018459    0.005713
   3         3          15      0.001916    0.000787
   4         4          14      0.000152    0.000072
   5        16           2      0.000007    0.000005
   6        18           0      0.000000    0.000000    Roots Converged
 Time for AOints: 3.0 s (CPU) 0.8 s (wall)
 ------------------------------------------------------------------------------
                     AOints        : Timing summary (seconds)
 ------------------------------------------------------------------------------
     job step          cpu (% of tot)      sys (% of tot)     wall (% of tot)
 ------------------------------------------------------------------------------
  cpscf_lag         0.1879E+02 (32.6)   0.6000E-05 (46.2)   0.4884E+01 (32.5)
  iterzp            0.3581E+02 (62.1)   0.6000E-05 (46.2)   0.9322E+01 (62.0)
  make_fx           0.0000E+00 ( 0.0)   0.0000E+00 ( 0.0)   0.0000E+00 ( 0.0)
  AOints            0.3015E+01 ( 5.2)   0.1000E-05 ( 7.7)   0.7703E+00 ( 5.1)
 ------------------------------------------------------------------------------
   Grand Totals     0.5768E+02          0.1300E-04          0.1504E+02
 ------------------------------------------------------------------------------
 Calculating analytic Hessian of the SCF energy
 Polarizability Matrix (a.u.)
            1           2           3
    1 -53.2007363  -5.6099545  -0.0000000
    2  -5.6099545 -37.1717622   0.0000000
    3  -0.0000000   0.0000000 -25.7172282

 Direct stationary perturbation theory relativistic correction:

 rels  =      16.869401486572
 relv  =     -56.920232741733
 rel2e =       8.839563150332
 E_rel =     -31.211268104830

 Hessian of the SCF Energy
            1           2           3           4           5           6
    1   0.5430254   0.2345713   0.0000000  -0.2830470  -0.2297687  -0.0000000
    2   0.2345713   0.7382529   0.0000000  -0.3143200  -0.4699578   0.0000000
    3   0.0000000   0.0000000   0.1296363  -0.0000000   0.0000000  -0.0637346
    4  -0.2830470  -0.3143200  -0.0000000   0.7084334   0.2348721   0.0000000
    5  -0.2297687  -0.4699578   0.0000000   0.2348721   0.5839178  -0.0000000
    6  -0.0000000   0.0000000  -0.0637346   0.0000000  -0.0000000   0.0604854
    7  -0.0304970   0.0094567   0.0000000  -0.4036981   0.0337211   0.0000000
    8  -0.0489414  -0.0201615  -0.0000000   0.0933241  -0.0275396   0.0000000
    9  -0.0000000  -0.0000000   0.0089729   0.0000000   0.0000000  -0.0297291
   10  -0.1331132  -0.0034920   0.0000000  -0.0432481  -0.0227423   0.0000000
   11  -0.0042715  -0.0215959  -0.0000000  -0.0265748  -0.0036720   0.0000000
   12   0.0000000  -0.0000000  -0.0275827  -0.0000000   0.0000000   0.0030462
   13  -0.0963682   0.0737840  -0.0000000   0.0215599  -0.0160821  -0.0000000
   14   0.0484103  -0.2265378  -0.0000000   0.0126987  -0.0827485  -0.0000000
   15  -0.0000000  -0.0000000  -0.0472919  -0.0000000   0.0000000   0.0299321
            7           8           9          10          11          12
    1  -0.0304970  -0.0489414  -0.0000000  -0.1331132  -0.0042715   0.0000000
    2   0.0094567  -0.0201615  -0.0000000  -0.0034920  -0.0215959  -0.0000000
    3   0.0000000  -0.0000000   0.0089729   0.0000000  -0.0000000  -0.0275827
    4  -0.4036981   0.0933241   0.0000000  -0.0432481  -0.0265748  -0.0000000
    5   0.0337211  -0.0275396   0.0000000  -0.0227423  -0.0036720   0.0000000
    6   0.0000000   0.0000000  -0.0297291   0.0000000   0.0000000   0.0030462
    7   0.4302029  -0.0458659  -0.0000000   0.0006677  -0.0023058  -0.0000000
    8  -0.0458659   0.0428517  -0.0000000  -0.0001051  -0.0000137   0.0000000
    9  -0.0000000  -0.0000000   0.0228364   0.0000000   0.0000000   0.0071758
   10   0.0006677  -0.0001051   0.0000000   0.2130030   0.0052686  -0.0000000
   11  -0.0023058  -0.0000137   0.0000000   0.0052686   0.0324774   0.0000000
   12  -0.0000000   0.0000000   0.0071758  -0.0000000   0.0000000   0.0102430
   13   0.0033245   0.0015884  -0.0000000  -0.0373094   0.0278835  -0.0000000
   14   0.0049940   0.0048631  -0.0000000   0.0210709  -0.0071958   0.0000000
   15   0.0000000   0.0000000  -0.0092560   0.0000000  -0.0000000   0.0071177
           13          14          15
    1  -0.0963682   0.0484103  -0.0000000
    2   0.0737840  -0.2265378  -0.0000000
    3  -0.0000000  -0.0000000  -0.0472919
    4   0.0215599   0.0126987  -0.0000000
    5  -0.0160821  -0.0827485   0.0000000
    6  -0.0000000  -0.0000000   0.0299321
    7   0.0033245   0.0049940   0.0000000
    8   0.0015884   0.0048631   0.0000000
    9  -0.0000000  -0.0000000  -0.0092560
   10  -0.0373094   0.0210709   0.0000000
   11   0.0278835  -0.0071958  -0.0000000
   12  -0.0000000   0.0000000   0.0071177
   13   0.1087932  -0.0871738   0.0000000
   14  -0.0871738   0.3116190   0.0000000
   15   0.0000000   0.0000000   0.0194981
 Gradient time:  CPU 90.06 s  wall 23.59 s
 **********************************************************************
 **                                                                  **
 **                       VIBRATIONAL ANALYSIS                       **
 **                       --------------------                       **
 **                                                                  **
 **        VIBRATIONAL FREQUENCIES (CM**-1) AND NORMAL MODES         **
 **     FORCE CONSTANTS (mDYN/ANGSTROM) AND REDUCED MASSES (AMU)     **
 **                  INFRARED INTENSITIES (KM/MOL)                   **
 **                                                                  **
 **********************************************************************


 Mode:                 1                      2                      3
 Frequency:       340.42                 399.26                 556.40
 Force Cnst:      1.1029                 0.8134                 0.8277
 Red. Mass:      16.1527                 8.6601                 4.5381
 IR Active:          YES                    YES                    YES
 IR Intens:        0.782                  4.763                  3.160
 Raman Active:       YES                    YES                    YES
               X      Y      Z        X      Y      Z        X      Y      Z
 C          0.043 -0.402  0.000    0.147  0.133  0.000   -0.000 -0.000  0.531
 N         -0.357 -0.159 -0.000    0.529 -0.096 -0.000   -0.000 -0.000 -0.123
 H         -0.291  0.242 -0.000    0.449 -0.614 -0.000   -0.000 -0.000 -0.832
 Br        -0.107  0.126 -0.000   -0.170 -0.032 -0.000    0.000 -0.000 -0.024
 F          0.697 -0.165 -0.000    0.200  0.153 -0.000   -0.000  0.000 -0.103
 TransDip  -0.003  0.028 -0.000   -0.049 -0.050 -0.000   -0.000 -0.000 -0.057

 Mode:                 4                      5                      6
 Frequency:       656.64                 847.21                 970.73
 Force Cnst:      0.8391                 0.5429                 2.2300
 Red. Mass:       3.3032                 1.2838                 4.0166
 IR Active:          YES                    YES                    YES
 IR Intens:      132.549                 93.415                177.550
 Raman Active:       YES                    YES                    YES
               X      Y      Z        X      Y      Z        X      Y      Z
 C          0.288  0.025  0.000   -0.000 -0.000  0.090    0.205 -0.237 -0.000
 N          0.043  0.196 -0.000   -0.000 -0.000 -0.113   -0.028 -0.210  0.000
 H          0.149  0.902 -0.000    0.000  0.000  0.989    0.111  0.877 -0.000
 Br        -0.044 -0.003 -0.000    0.000 -0.000  0.002   -0.004  0.000  0.000
 F         -0.038 -0.194 -0.000   -0.000  0.000 -0.034   -0.096  0.256  0.000
 TransDip   0.318  0.186 -0.000    0.000  0.000  0.310    0.404 -0.139 -0.000

 Mode:                 7                      8                      9
 Frequency:      1172.14                1762.34                3492.98
 Force Cnst:      1.6446                17.0769                 7.7288
 Red. Mass:       2.0317                 9.3322                 1.0751
 IR Active:          YES                    YES                    YES
 IR Intens:      233.583                340.229                 33.088
 Raman Active:       YES                    YES                    YES
               X      Y      Z        X      Y      Z        X      Y      Z
 C         -0.208  0.138 -0.000    0.385  0.568  0.000   -0.001  0.007  0.000
 N          0.069 -0.126  0.000   -0.288 -0.396  0.000   -0.072  0.003 -0.000
 H          0.179  0.939 -0.000   -0.366 -0.392 -0.000    0.990 -0.124 -0.000
 Br         0.006 -0.001  0.000   -0.004 -0.000 -0.000    0.000 -0.000 -0.000
 F          0.045 -0.042  0.000    0.003 -0.044  0.000    0.000  0.000 -0.000
 TransDip  -0.211  0.442 -0.000    0.399  0.436 -0.000    0.174  0.061 -0.000

 STANDARD THERMODYNAMIC QUANTITIES AT   298.15 K  AND     1.00 ATM

   This Molecule has  0 Imaginary Frequencies
   Zero point vibrational energy:       14.579 kcal/mol

   Atom    1 Element C  Has Mass   12.00000
   Atom    2 Element N  Has Mass   14.00307
   Atom    3 Element H  Has Mass    1.00783
   Atom    4 Element Br Has Mass   78.91830
   Atom    5 Element F  Has Mass   18.99840
   Molecular Mass:   124.927600 amu
   Principal axes and moments of inertia in amu*Bohr^2:
                             1           2           3
    Eigenvalues --      159.53200   584.99330   744.52530
          X               0.99926     0.03845     0.00000
          Y              -0.03845     0.99926     0.00000
          Z               0.00000    -0.00000     1.00000
   Rotational Symmetry Number is   1
   The Molecule is an Asymmetric Top
   Translational Enthalpy:        0.889 kcal/mol
   Rotational Enthalpy:           0.889 kcal/mol
   Vibrational Enthalpy:         15.286 kcal/mol
   gas constant (RT):             0.592 kcal/mol
   Translational Entropy:        40.381  cal/mol.K
   Rotational Entropy:           25.744  cal/mol.K
   Vibrational Entropy:           3.396  cal/mol.K

   Total Enthalpy:               17.656 kcal/mol
   Total Entropy:                69.521  cal/mol.K
Archival summary:
1\1\TWL01\FREQ\ProcedureUnspecified\BasisUnspecified\r11111\taweetha\SunNov2522:25:092018SunNov2522:25:092018\0\\#,FREQ,ProcedureUnspecified,BasisUnspecified,\\0,1\Br\C,1,1.89446\N,2,1.24002,1,123.787\H,3,1.02072,2,112.411,1,-180,0\F,2,1.34831,1,110.264,3,180,0\\\@

 Total job time:  27.37s(wall), 103.78s(cpu) 
 Sun Nov 25 22:25:09 2018

        *************************************************************
        *                                                           *
        *  Thank you very much for using Q-Chem.  Have a nice day.  *
        *                                                           *
        *************************************************************
