# Supplementary material for: Geometric and energetic data from ab initio calculations of haloethene, haloimine, halomethylenephosphine, haloiminophosphine, halodiazene, halodiphosphene and halocyclopropane
Source: Data Brief. 2019 Nov 2;27:104738. doi: 10.1016/j.dib.2019.104738 (PMC6861602; doi:10.1016/j.dib.2019.104738)
Supplement: Multimedia component 4 [file mmc4.zip › CN/B3LYP/FBrCNIE.out]

Q-Chem Developer Version!
                  Welcome to Q-Chem
     A Quantum Leap Into The Future Of Chemistry


 Q-Chem 5.1, Q-Chem, Inc., Pleasanton, CA (2018)

 Yihan Shao,  Zhengting Gan,  E. Epifanovsky,  A. T. B. Gilbert,  M. Wormit,  
 J. Kussmann,  A. W. Lange,  A. Behn,  Jia Deng,  Xintian Feng,  D. Ghosh,  
 M. Goldey,  P. R. Horn,  L. D. Jacobson,  I. Kaliman,  T. Kus,  A. Landau,  
 Jie Liu,  E. I. Proynov,  R. M. Richard,  R. P. Steele,  E. J. Sundstrom,  
 H. L. Woodcock III,  P. M. Zimmerman,  D. Zuev,  B. Albrecht,  E. Alguire,  
 S. A. Baeppler,  D. Barton,  Z. Benda,  Y. A. Bernard,  E. J. Berquist,  
 K. B. Bravaya,  H. Burton,  D. Casanova,  Chun-Min Chang,  Yunqing Chen,  
 A. Chien,  K. D. Closser,  M. P. Coons,  S. Coriani,  S. Dasgupta,  
 A. L. Dempwolff,  M. Diedenhofen,  Hainam Do,  R. G. Edgar,  Po-Tung Fang,  
 S. Faraji,  S. Fatehi,  Qingguo Feng,  K. D. Fenk,  J. Fosso-Tande,  
 Qinghui Ge,  A. Ghysels,  G. Gidofalvi,  J. Gomes,  J. Gonthier,  A. Gunina,  
 D. Hait,  M. W. D. Hanson-Heine,  P. H. P. Harbach,  A. W. Hauser,  
 J. E. Herr,  E. G. Hohenstein,  Z. C. Holden,  Kerwin Hui,  B. C. Huynh,  
 T.-C. Jagau,  Hyunjun Ji,  B. Kaduk,  K. Khistyaev,  Jaehoon Kim,  
 P. Klunzinger,  K. Koh,  D. Kosenkov,  L. Koulias,  T. Kowalczyk,  
 C. M. Krauter,  A. Kunitsa,  Ka Un Lao,  A. Laurent,  K. V. Lawler,  
 Joonho Lee,  D. Lefrancois,  S. Lehtola,  D. S. Levine,  Yi-Pei Li,  
 You-Sheng Lin,  Fenglai Liu,  E. Livshits,  A. Luenser,  P. Manohar,  
 E. Mansoor,  S. F. Manzer,  Shan-Ping Mao,  Yuezhi Mao,  N. Mardirossian,  
 A. V. Marenich,  T. Markovich,  L. A. Martinez-Martinez,  S. A. Maurer,  
 N. J. Mayhall,  S. C. McKenzie,  J.-M. Mewes,  A. F. Morrison,  
 J. W. Mullinax,  K. Nanda,  T. S. Nguyen-Beck,  R. Olivares-Amaya,  
 J. A. Parkhill,  T. M. Perrine,  F. Plasser,  P. Pokhilko,  S. Prager,  
 A. Prociuk,  E. Ramos,  D. R. Rehn,  F. Rob,  M. Schneider,  N. Sergueev,  
 S. M. Sharada,  S. Sharma,  D. W. Small,  T. Stauch,  T. Stein,  
 Yu-Chuan Su,  A. J. W. Thom,  A. Tkatchenko,  T. Tsuchimochi,  N. M. Tubman,  
 L. Vogt,  M. L. Vidal,  O. Vydrov,  M. A. Watson,  J. Wenzel,  
 M. de Wergifosse,  T. A. Wesolowski,  A. White,  J. Witte,  A. Yamada,  
 Jun Yang,  K. Yao,  S. Yeganeh,  S. R. Yost,  Zhi-Qiang You,  A. Zech,  
 Igor Ying Zhang,  Xing Zhang,  Yan Zhao,  Ying Zhu,  B. R. Brooks,  
 G. K. L. Chan,  C. J. Cramer,  M. S. Gordon,  W. J. Hehre,  A. Klamt,  
 M. W. Schmidt,  C. D. Sherrill,  D. G. Truhlar,  A. Aspuru-Guzik,  R. Baer,  
 A. T. Bell,  N. A. Besley,  Jeng-Da Chai,  A. E. DePrince, III,  
 R. A. DiStasio Jr.,  A. Dreuw,  B. D. Dunietz,  T. R. Furlani,  
 Chao-Ping Hsu,  Yousung Jung,  Jing Kong,  D. S. Lambrecht,  WanZhen Liang,  
 C. Ochsenfeld,  V. A. Rassolov,  L. V. Slipchenko,  J. E. Subotnik,  
 T. Van Voorhis,  J. M. Herbert,  A. I. Krylov,  P. M. W. Gill,  M. Head-Gordon

 Contributors to earlier versions of Q-Chem not listed above: 
 R. D. Adamson,  B. Austin,  J. Baker,  G. J. O. Beran,  K. Brandhorst,  
 S. T. Brown,  E. F. C. Byrd,  A. K. Chakraborty,  C.-L. Cheng,  
 Siu Hung Chien,  D. M. Chipman,  D. L. Crittenden,  H. Dachsel,  
 R. J. Doerksen,  A. D. Dutoi,  L. Fusti-Molnar,  W. A. Goddard III,  
 A. Golubeva-Zadorozhnaya,  S. R. Gwaltney,  G. Hawkins,  A. Heyden,  
 S. Hirata,  G. Kedziora,  F. J. Keil,  C. Kelley,  Jihan Kim,  R. A. King,  
 R. Z. Khaliullin,  P. P. Korambath,  W. Kurlancheek,  A. M. Lee,  M. S. Lee,  
 S. V. Levchenko,  Ching Yeh Lin,  D. Liotard,  R. C. Lochan,  I. Lotan,  
 P. E. Maslen,  N. Nair,  D. P. O'Neill,  D. Neuhauser,  E. Neuscamman,  
 C. M. Oana,  R. Olson,  B. Peters,  R. Peverati,  P. A. Pieniazek,  
 Y. M. Rhee,  J. Ritchie,  M. A. Rohrdanz,  E. Rosta,  N. J. Russ,  
 H. F. Schaefer III,  N. E. Schultz,  N. Shenvi,  A. C. Simmonett,  A. Sodt,  
 D. Stuck,  K. S. Thanthiriwatte,  V. Vanovschi,  Tao Wang,  A. Warshel,  
 C. F. Williams,  Q. Wu,  X. Xu,  W. Zhang

 Please cite Q-Chem as follows:
 Y. Shao et al., Mol. Phys. 113, 184-215 (2015)
 DOI: 10.1080/00268976.2014.952696

 Q-Chem 5.1.2 for Intel X86 EM64T Linux

 Parts of Q-Chem use Armadillo 8.300.2 (Tropical Shenanigans).
 http://arma.sourceforge.net/

 Q-Chem begins on Sun Nov 25 22:49:34 2018  

Host: 
0

     Scratch files written to /scratch/taweetham/qchem55938//
Input Ideriv = 2
Curr. Ideriv = -1
Max.  Ideriv = 2

Checking the input file for inconsistencies... 	...done.

--------------------------------------------------------------
User input:
--------------------------------------------------------------
$molecule
0 1
C 
N 1 1.3 
I 2 CI 1 120. 
Br 1 CBr 2 120.  3 180.0
F 1 CF 2 120.  3 0.0

CC=1.54
CH=1.09
CF=1.35
CCl=1.77
CBr=1.94
CI=2.14
DHA=180.0
$end

$rem
   job_type	optimization
   basis	6-311++g**
   method	b3lyp
$end

--------------------------------------------------------------
 ----------------------------------------------------------------
             Standard Nuclear Orientation (Angstroms)
    I     Atom           X                Y                Z
 ----------------------------------------------------------------
    1      C       0.9280730155    -0.2928422534     0.0000000000
    2      N       0.0140285531     0.6315617280    -0.0000000000
    3      I      -2.0561408804     0.0893454275    -0.0000000000
    4      Br      2.8047686702     0.1986996264    -0.0000000000
    5      F       0.5713250270    -1.5948525732     0.0000000000
 ----------------------------------------------------------------
 Molecular Point Group                 Cs    NOp =  2
 Largest Abelian Subgroup              Cs    NOp =  2
 Nuclear Repulsion Energy =   644.6158979558 hartrees
 There are       55 alpha and       55 beta electrons
 Requested basis set is 6-311++G(d,p)
 There are 61 shells and 176 basis functions

 Total QAlloc Memory Limit   2000 MB
 Mega-Array Size       188 MB
 MEM_STATIC part       192 MB
 A cutoff of  1.0D-11 yielded   1424 shell pairs
 There are     12782 function pairs (     14391 Cartesian)

 -------------------------------------------------------
 OpenMP Integral Computing Module                       
 Release: version 1.0, May 2013, Q-Chem Inc. Pittsburgh 
 -------------------------------------------------------
 Integral Job Info:
 Integral job number is                      11
 Integral operator is                         1
 short-range coefficients                     0
 long-range coefficients              100000000
 Omega coefficients                           0
 if combine SR and LR in K                    0
 Integral screening is                        0
 Integral computing path is                   2
 max size of driver memory is            800000
 size of driver memory is                593474
 size of scratch memory is             29623520
 max col of scratch BK array               1296
 max len of scratch array in speh3          155
 max len of scratch index in speh4           18
 max int batch size is                      520
 min int batch size is                       52
 fixed nKL is                                45
 max L of basis functions is                  2
 order of int derivative is                   0
 number of shells is                         61
 number of basis is                         187
 number of cartesian basis is               187
 number of contracted shell pairs          1424
 number of primitive shell pairs           3421
 maxK2 (contraction) of shell pair           36
 max number of K2 of shell pair               1
 max number of CS2 of shell pair            138
 max number of PS2 of shell pair            240
 mem total for path MDJ                  525508
 -------------------------------------------------------
 Smallest overlap matrix eigenvalue = 4.99E-04

 Scale SEOQF with 1.000000e-01/1.000000e-01/1.000000e-01

 Standard Electronic Orientation quadrupole field applied
 Nucleus-field energy     =     0.0000000201 hartrees
 Guess from superposition of atomic densities
 Warning:  Energy on first SCF cycle will be non-variational
 SAD guess density has 110.000000 electrons

 -----------------------------------------------------------------------
  General SCF calculation program by
  Eric Jon Sundstrom, Paul Horn, Yuezhi Mao, Dmitri Zuev, Alec White,
  David Stuck, Shaama M.S., Shane Yost, Joonho Lee, David Small,
  Daniel Levine, Susi Lehtola, Hugh Burton, Evgeny Epifanovsky
 -----------------------------------------------------------------------
 Exchange:     0.2000 Hartree-Fock + 0.0800 Slater + 0.7200 B88
 Correlation:  0.1900 VWN1RPA + 0.8100 LYP
 Using SG-1 standard quadrature grid
 using 4 threads for integral computing
 -------------------------------------------------------
 OpenMP Integral computing Module                
 Release: version 2.0, May 2017, Q-Chem Inc. Pleasanton 
 -------------------------------------------------------
 -------------------------------------------------------
 OpenMP BLAS3 based DFT computing Module                
 Release: version 1.0, May 2013, Q-Chem Inc. Pittsburgh 
 -------------------------------------------------------
 A restricted SCF calculation will be
 performed using DIIS
 SCF converges when DIIS error is below 1.0e-08
 ---------------------------------------
  Cycle       Energy         DIIS error
 ---------------------------------------
    1   -9686.8068230671      3.71e-02  
    2   -9686.2927234806      5.05e-03  
    3   -9686.0101153403      1.03e-02  
    4   -9686.3560015090      1.84e-03  
    5   -9686.3646736669      6.51e-04  
    6   -9686.3656794074      2.29e-04  
    7   -9686.3658072898      5.45e-05  
    8   -9686.3658163318      1.87e-05  
    9   -9686.3658176473      4.22e-06  
   10   -9686.3658177086      9.65e-07  
   11   -9686.3658177117      2.07e-07  
   12   -9686.3658177117      9.75e-08  
   13   -9686.3658177116      1.56e-08  
   14   -9686.3658177118      3.77e-09  Convergence criterion met
 ---------------------------------------
 SCF time:   CPU 34.10s  wall 9.00s 
 SCF   energy in the final basis set =    -9686.3658177118
 Total energy in the final basis set =    -9686.3658177118

 --------------------------------------------------------------
             Orbital Energies (a.u.) and Symmetries
 --------------------------------------------------------------

 Alpha MOs, Restricted
 -- Occupied --                  
******* -482.88 -176.33 -165.73 -165.73 -165.73  -62.54  -56.36
  1 A'    2 A'    3 A'    4 A'    1 A"    5 A'    6 A'    7 A'                 
-56.353 -56.353 -35.827 -31.321 -31.313 -31.313 -24.749 -22.971
  2 A"    8 A'    9 A'   10 A'    3 A"   11 A'   12 A'   13 A'                 
-22.969 -22.969 -22.963 -22.963 -14.382 -10.381  -8.745  -6.578
  4 A"   14 A'   15 A'    5 A"   16 A'   17 A'   18 A'   19 A'                 
 -6.563  -6.562  -6.375  -4.791  -4.772  -4.771  -2.689  -2.684
  6 A"   20 A'   21 A'   22 A'    7 A"   23 A'   24 A'    8 A"                 
 -2.684  -2.672  -2.672  -2.056  -2.050  -2.049  -2.033  -2.033
 25 A'    9 A"   26 A'   27 A'   10 A"   28 A'   29 A'   11 A"                 
 -1.288  -0.944  -0.834  -0.682  -0.638  -0.544  -0.527  -0.501
 30 A'   31 A'   32 A'   33 A'   34 A'   35 A'   12 A"   36 A'                 
 -0.427  -0.386  -0.355  -0.334  -0.326  -0.278  -0.275
 37 A'   13 A"   38 A'   14 A"   39 A'   15 A"   40 A'                         
 -- Virtual --                   
 -0.124  -0.060  -0.058   0.001   0.033   0.051   0.051   0.071
 41 A'   16 A"   42 A'   43 A'   44 A'   17 A"   45 A'   46 A'                 
  0.082   0.086   0.116   0.132   0.150   0.161   0.187   0.191
 18 A"   47 A'   48 A'   49 A'   19 A"   50 A'   51 A'   52 A'                 
  0.212   0.213   0.251   0.275   0.276   0.292   0.315   0.344
 20 A"   53 A'   54 A'   21 A"   55 A'   56 A'   57 A'   58 A'                 
  0.382   0.395   0.404   0.414   0.425   0.432   0.454   0.459
 59 A'   22 A"   23 A"   60 A'   61 A'   24 A"   25 A"   62 A'                 
  0.495   0.536   0.542   0.564   0.581   0.646   0.658   0.707
 63 A'   26 A"   64 A'   65 A'   66 A'   27 A"   67 A'   68 A'                 
  0.764   0.828   0.833   0.861   0.898   1.031   1.197   1.249
 69 A'   70 A'   28 A"   71 A'   72 A'   73 A'   29 A"   74 A'                 
  1.265   1.287   1.295   1.317   1.366   1.397   1.409   1.584
 30 A"   31 A"   75 A'   76 A'   77 A'   32 A"   78 A'   79 A'                 
  1.668   1.772   1.871   1.936   1.998   2.026   2.104   2.214
 80 A'   81 A'   82 A'   33 A"   83 A'   34 A"   84 A'   85 A'                 
  2.317   2.475   2.709   2.712   2.901   3.183   3.717   3.719
 35 A"   86 A'   87 A'   36 A"   88 A'   89 A'   37 A"   90 A'                 
  3.820   3.832   3.918   3.945   3.966   3.966   3.975   3.984
 38 A"   91 A'   39 A"   40 A"   41 A"   92 A'   93 A'   42 A"                 
  4.017   4.031   4.076   4.152   4.201   4.300   4.343   4.393
 94 A'   43 A"   95 A'   96 A'   97 A'   98 A'   99 A'  100 A'                 
  4.789   5.964   5.988   6.001   6.245   6.320   6.505   6.608
101 A'   44 A"  102 A'  103 A'   45 A"  104 A'  105 A'  106 A'                 
  7.508   7.538   7.619  23.584  27.813  28.308  28.327  28.336
 46 A"  107 A'  108 A'  109 A'  110 A'   47 A"  111 A'  112 A'                 
 28.515  28.526  28.528  28.555  28.639  35.442  47.810  66.698
 48 A"  113 A'   49 A"  114 A'  115 A'  116 A'  117 A'  118 A'                 
127.854 127.869 127.888 151.616 289.700 289.728 289.8411020.583
 50 A"  119 A'  120 A'  121 A'   51 A"  122 A'  123 A'  124 A'                 
*******
125 A'                                                                         

 Beta MOs, Restricted
 -- Occupied --                  
******* -482.88 -176.33 -165.73 -165.73 -165.73  -62.54  -56.36
  1 A'    2 A'    3 A'    4 A'    1 A"    5 A'    6 A'    7 A'                 
-56.353 -56.353 -35.827 -31.321 -31.313 -31.313 -24.749 -22.971
  2 A"    8 A'    9 A'   10 A'    3 A"   11 A'   12 A'   13 A'                 
-22.969 -22.969 -22.963 -22.963 -14.382 -10.381  -8.745  -6.578
  4 A"   14 A'   15 A'    5 A"   16 A'   17 A'   18 A'   19 A'                 
 -6.563  -6.562  -6.375  -4.791  -4.772  -4.771  -2.689  -2.684
  6 A"   20 A'   21 A'   22 A'    7 A"   23 A'   24 A'    8 A"                 
 -2.684  -2.672  -2.672  -2.056  -2.050  -2.049  -2.033  -2.033
 25 A'    9 A"   26 A'   27 A'   10 A"   28 A'   29 A'   11 A"                 
 -1.288  -0.944  -0.834  -0.682  -0.638  -0.544  -0.527  -0.501
 30 A'   31 A'   32 A'   33 A'   34 A'   35 A'   12 A"   36 A'                 
 -0.427  -0.386  -0.355  -0.334  -0.326  -0.278  -0.275
 37 A'   13 A"   38 A'   14 A"   39 A'   15 A"   40 A'                         
 -- Virtual --                   
 -0.124  -0.060  -0.058   0.001   0.033   0.051   0.051   0.071
 41 A'   16 A"   42 A'   43 A'   44 A'   17 A"   45 A'   46 A'                 
  0.082   0.086   0.116   0.132   0.150   0.161   0.187   0.191
 18 A"   47 A'   48 A'   49 A'   19 A"   50 A'   51 A'   52 A'                 
  0.212   0.213   0.251   0.275   0.276   0.292   0.315   0.344
 20 A"   53 A'   54 A'   21 A"   55 A'   56 A'   57 A'   58 A'                 
  0.382   0.395   0.404   0.414   0.425   0.432   0.454   0.459
 59 A'   22 A"   23 A"   60 A'   61 A'   24 A"   25 A"   62 A'                 
  0.495   0.536   0.542   0.564   0.581   0.646   0.658   0.707
 63 A'   26 A"   64 A'   65 A'   66 A'   27 A"   67 A'   68 A'                 
  0.764   0.828   0.833   0.861   0.898   1.031   1.197   1.249
 69 A'   70 A'   28 A"   71 A'   72 A'   73 A'   29 A"   74 A'                 
  1.265   1.287   1.295   1.317   1.366   1.397   1.409   1.584
 30 A"   31 A"   75 A'   76 A'   77 A'   32 A"   78 A'   79 A'                 
  1.668   1.772   1.871   1.936   1.998   2.026   2.104   2.214
 80 A'   81 A'   82 A'   33 A"   83 A'   34 A"   84 A'   85 A'                 
  2.317   2.475   2.709   2.712   2.901   3.183   3.717   3.719
 35 A"   86 A'   87 A'   36 A"   88 A'   89 A'   37 A"   90 A'                 
  3.820   3.832   3.918   3.945   3.966   3.966   3.975   3.984
 38 A"   91 A'   39 A"   40 A"   41 A"   92 A'   93 A'   42 A"                 
  4.017   4.031   4.076   4.152   4.201   4.300   4.343   4.393
 94 A'   43 A"   95 A'   96 A'   97 A'   98 A'   99 A'  100 A'                 
  4.789   5.964   5.988   6.001   6.245   6.320   6.505   6.608
101 A'   44 A"  102 A'  103 A'   45 A"  104 A'  105 A'  106 A'                 
  7.508   7.538   7.619  23.584  27.813  28.308  28.327  28.336
 46 A"  107 A'  108 A'  109 A'  110 A'   47 A"  111 A'  112 A'                 
 28.515  28.526  28.528  28.555  28.639  35.442  47.810  66.698
 48 A"  113 A'   49 A"  114 A'  115 A'  116 A'  117 A'  118 A'                 
127.854 127.869 127.888 151.616 289.700 289.728 289.8411020.583
 50 A"  119 A'  120 A'  121 A'   51 A"  122 A'  123 A'  124 A'                 
*******
125 A'                                                                         
 --------------------------------------------------------------

          Ground-State Mulliken Net Atomic Charges

     Atom                 Charge (a.u.)
  ----------------------------------------
      1 C                    -0.067527
      2 N                    -0.152306
      3 I                     0.144801
      4 Br                    0.113629
      5 F                    -0.038597
  ----------------------------------------
  Sum of atomic charges =     0.000000

 -----------------------------------------------------------------
                    Cartesian Multipole Moments
 -----------------------------------------------------------------
    Charge (ESU x 10^10)
                 0.0000
    Dipole Moment (Debye)
         X       0.6338      Y      -0.5128      Z      -0.0000
       Tot       0.8153
    Quadrupole Moments (Debye-Ang)
        XX     -53.1413     XY       1.3545     YY     -66.1496
        XZ       0.0000     YZ      -0.0000     ZZ     -62.9795
    Octopole Moments (Debye-Ang^2)
       XXX       1.9094    XXY       2.8456    XYY      -0.2515
       YYY      -0.3143    XXZ       0.0000    XYZ       0.0000
       YYZ       0.0000    XZZ       0.2304    YZZ      -0.8213
       ZZZ      -0.0000
    Hexadecapole Moments (Debye-Ang^3)
      XXXX   -1479.9869   XXXY      34.2723   XXYY    -311.9469
      XYYY       5.9720   YYYY    -181.5530   XXXZ       0.0000
      XXYZ      -0.0000   XYYZ       0.0000   YYYZ      -0.0000
      XXZZ    -298.4966   XYZZ       0.9476   YYZZ     -42.2415
      XZZZ       0.0000   YZZZ      -0.0000   ZZZZ     -77.5368
 -----------------------------------------------------------------
 Calculating analytic gradient of the SCF energy
 Gradient of SCF Energy
            1           2           3           4           5
    1   0.0594614  -0.0464671  -0.0087040   0.0235206  -0.0278110
    2  -0.0320935   0.0261110  -0.0009475   0.0126797  -0.0057498
    3   0.0000000  -0.0000000   0.0000000   0.0000000  -0.0000000
 Max gradient component =       5.946E-02
 RMS gradient           =       2.450E-02
 Gradient time:  CPU 8.65 s  wall 2.26 s
 Geometry Optimization Parameters
   NAtoms,    NIC,     NZ,  NCons,   NDum,   NFix, NCnnct, MaxDiis
        5      20       5       0       0       0       0       0


** GEOMETRY OPTIMIZATION IN DELOCALIZED INTERNAL COORDINATES **
   Searching for a Minimum

   Optimization Cycle:   1

                       Coordinates (Angstroms)
     ATOM                X               Y               Z
      1  C         0.9280730155   -0.2928422534    0.0000000000
      2  N         0.0140285531    0.6315617280    0.0000000000
      3  I        -2.0561408804    0.0893454275    0.0000000000
      4  Br        2.8047686702    0.1986996264    0.0000000000
      5  F         0.5713250270   -1.5948525732    0.0000000000
   Point Group: cs    Number of degrees of freedom:     7


   Energy is  -9686.365817712


 Attempting to Generate Delocalized Internal Coordinates

  7 Hessian modes will be used to form the next step
  Hessian Eigenvalues:
     0.108095    0.175927    0.250000    0.250000    0.250000    0.550214
     0.671931

 Minimum Search - Taking Simple RFO Step
 Searching for Lamda that Minimizes Along All modes
 Value Taken    Lamda =  -0.01753835
 Step Taken.  Stepsize is  0.248140

                             Maximum     Tolerance    Cnvgd?
         Gradient           0.055264      0.000300      NO
         Displacement       0.231038      0.001200      NO
         Energy change     *********      0.000001      NO


 New Cartesian Coordinates Obtained by Inverse Iteration

 Displacement from previous Coordinates is:  0.308687
 ----------------------------------------------------------------
             Standard Nuclear Orientation (Angstroms)
    I     Atom           X                Y                Z
 ----------------------------------------------------------------
    1      C       0.8829482090    -0.2882463233     0.0000000000
    2      N       0.0318404791     0.6357863021     0.0000000000
    3      I      -2.0081301823     0.1192008541     0.0000000000
    4      Br      2.6943061138     0.1727765035     0.0000000000
    5      F       0.6610897657    -1.6076053811     0.0000000000
 ----------------------------------------------------------------
 Molecular Point Group                 Cs    NOp =  2
 Largest Abelian Subgroup              Cs    NOp =  2
 Nuclear Repulsion Energy =   661.5320639439 hartrees
 There are       55 alpha and       55 beta electrons
 Applying Cartesian multipole field
    Component          Value
    ---------          -----
     (2,0,0)        1.00000E-11
     (0,2,0)        2.00000E-11
     (0,0,2)       -3.00000E-11
 Nucleus-field energy     =     0.0000000190 hartrees
 Requested basis set is 6-311++G(d,p)
 There are 61 shells and 176 basis functions
 A cutoff of  1.0D-11 yielded   1441 shell pairs
 There are     12921 function pairs (     14550 Cartesian)
 Smallest overlap matrix eigenvalue = 4.11E-04
 Guess MOs from SCF MO coefficient file

 -----------------------------------------------------------------------
  General SCF calculation program by
  Eric Jon Sundstrom, Paul Horn, Yuezhi Mao, Dmitri Zuev, Alec White,
  David Stuck, Shaama M.S., Shane Yost, Joonho Lee, David Small,
  Daniel Levine, Susi Lehtola, Hugh Burton, Evgeny Epifanovsky
 -----------------------------------------------------------------------
 Exchange:     0.2000 Hartree-Fock + 0.0800 Slater + 0.7200 B88
 Correlation:  0.1900 VWN1RPA + 0.8100 LYP
 Using SG-1 standard quadrature grid
 using 4 threads for integral computing
 -------------------------------------------------------
 OpenMP Integral computing Module                
 Release: version 2.0, May 2017, Q-Chem Inc. Pleasanton 
 -------------------------------------------------------
 -------------------------------------------------------
 OpenMP BLAS3 based DFT computing Module                
 Release: version 1.0, May 2013, Q-Chem Inc. Pittsburgh 
 -------------------------------------------------------
 A restricted SCF calculation will be
 performed using DIIS
 SCF converges when DIIS error is below 1.0e-08
 ---------------------------------------
  Cycle       Energy         DIIS error
 ---------------------------------------
    1   -9686.3676115869      1.21e-03  
    2   -9686.3733720251      6.71e-04  
    3   -9686.3725795027      8.05e-04  
    4   -9686.3748468390      1.80e-04  
    5   -9686.3749425472      5.92e-05  
    6   -9686.3749548142      8.64e-06  
    7   -9686.3749549786      1.49e-06  
    8   -9686.3749549830      4.34e-07  
    9   -9686.3749549836      2.62e-07  
   10   -9686.3749549838      4.60e-08  
   11   -9686.3749549837      3.51e-08  
   12   -9686.3749549838      5.51e-09  Convergence criterion met
 ---------------------------------------
 SCF time:   CPU 29.79s  wall 8.00s 
 SCF   energy in the final basis set =    -9686.3749549838
 Total energy in the final basis set =    -9686.3749549838

 --------------------------------------------------------------
             Orbital Energies (a.u.) and Symmetries
 --------------------------------------------------------------

 Alpha MOs, Restricted
 -- Occupied --                  
******* -482.88 -176.33 -165.74 -165.73 -165.73  -62.53  -56.35
  1 A'    2 A'    3 A'    4 A'    1 A"    5 A'    6 A'    7 A'                 
-56.345 -56.344 -35.828 -31.322 -31.314 -31.314 -24.751 -22.972
  2 A"    8 A'    9 A'   10 A'    3 A"   11 A'   12 A'   13 A'                 
-22.971 -22.970 -22.965 -22.965 -14.380 -10.374  -8.737  -6.569
  4 A"   14 A'   15 A'    5 A"   16 A'   17 A'   18 A'   19 A'                 
 -6.555  -6.554  -6.377  -4.792  -4.773  -4.772  -2.680  -2.676
  6 A"   20 A'   21 A'   22 A'    7 A"   23 A'   24 A'    8 A"                 
 -2.676  -2.664  -2.664  -2.057  -2.051  -2.051  -2.034  -2.034
 25 A'    9 A"   26 A'   27 A'   10 A"   28 A'   11 A"   29 A'                 
 -1.295  -0.970  -0.840  -0.685  -0.645  -0.548  -0.534  -0.504
 30 A'   31 A'   32 A'   33 A'   34 A'   35 A'   12 A"   36 A'                 
 -0.428  -0.398  -0.363  -0.333  -0.323  -0.278  -0.276
 37 A'   13 A"   38 A'   14 A"   39 A'   15 A"   40 A'                         
 -- Virtual --                   
 -0.114  -0.049  -0.030  -0.000   0.036   0.051   0.051   0.073
 41 A'   16 A"   42 A'   43 A'   44 A'   17 A"   45 A'   46 A'                 
  0.083   0.088   0.115   0.131   0.147   0.165   0.184   0.201
 18 A"   47 A'   48 A'   49 A'   19 A"   50 A'   51 A'   52 A'                 
  0.211   0.214   0.249   0.279   0.281   0.292   0.322   0.342
 20 A"   53 A'   54 A'   55 A'   21 A"   56 A'   57 A'   58 A'                 
  0.390   0.395   0.403   0.420   0.431   0.433   0.465   0.468
 22 A"   59 A'   23 A"   60 A'   61 A'   24 A"   25 A"   62 A'                 
  0.480   0.542   0.548   0.570   0.614   0.640   0.662   0.738
 63 A'   26 A"   64 A'   65 A'   66 A'   27 A"   67 A'   68 A'                 
  0.765   0.830   0.844   0.881   0.914   1.022   1.204   1.245
 69 A'   28 A"   70 A'   71 A'   72 A'   73 A'   29 A"   74 A'                 
  1.271   1.301   1.306   1.328   1.355   1.396   1.415   1.615
 30 A"   31 A"   75 A'   76 A'   77 A'   32 A"   78 A'   79 A'                 
  1.674   1.798   1.882   1.940   2.016   2.039   2.113   2.233
 80 A'   81 A'   82 A'   33 A"   83 A'   34 A"   84 A'   85 A'                 
  2.341   2.554   2.731   2.773   2.916   3.192   3.716   3.722
 35 A"   86 A'   36 A"   87 A'   88 A'   89 A'   37 A"   90 A'                 
  3.820   3.855   3.931   3.944   3.967   3.977   3.988   3.992
 38 A"   91 A'   39 A"   40 A"   92 A'   41 A"   93 A'   42 A"                 
  4.011   4.048   4.068   4.192   4.198   4.326   4.387   4.395
 94 A'   43 A"   95 A'   96 A'   97 A'   98 A'   99 A'  100 A'                 
  4.775   5.964   5.991   6.005   6.244   6.316   6.530   6.640
101 A'   44 A"  102 A'  103 A'   45 A"  104 A'  105 A'  106 A'                 
  7.515   7.555   7.630  23.680  27.825  28.308  28.328  28.337
 46 A"  107 A'  108 A'  109 A'  110 A'   47 A"  111 A'  112 A'                 
 28.514  28.525  28.528  28.557  28.640  35.505  47.838  66.701
 48 A"  113 A'   49 A"  114 A'  115 A'  116 A'  117 A'  118 A'                 
127.854 127.869 127.889 151.626 289.711 289.749 289.8521020.617
 50 A"  119 A'  120 A'  121 A'   51 A"  122 A'  123 A'  124 A'                 
*******
125 A'                                                                         

 Beta MOs, Restricted
 -- Occupied --                  
******* -482.88 -176.33 -165.74 -165.73 -165.73  -62.53  -56.35
  1 A'    2 A'    3 A'    4 A'    1 A"    5 A'    6 A'    7 A'                 
-56.345 -56.344 -35.828 -31.322 -31.314 -31.314 -24.751 -22.972
  2 A"    8 A'    9 A'   10 A'    3 A"   11 A'   12 A'   13 A'                 
-22.971 -22.970 -22.965 -22.965 -14.380 -10.374  -8.737  -6.569
  4 A"   14 A'   15 A'    5 A"   16 A'   17 A'   18 A'   19 A'                 
 -6.555  -6.554  -6.377  -4.792  -4.773  -4.772  -2.680  -2.676
  6 A"   20 A'   21 A'   22 A'    7 A"   23 A'   24 A'    8 A"                 
 -2.676  -2.664  -2.664  -2.057  -2.051  -2.051  -2.034  -2.034
 25 A'    9 A"   26 A'   27 A'   10 A"   28 A'   11 A"   29 A'                 
 -1.295  -0.970  -0.840  -0.685  -0.645  -0.548  -0.534  -0.504
 30 A'   31 A'   32 A'   33 A'   34 A'   35 A'   12 A"   36 A'                 
 -0.428  -0.398  -0.363  -0.333  -0.323  -0.278  -0.276
 37 A'   13 A"   38 A'   14 A"   39 A'   15 A"   40 A'                         
 -- Virtual --                   
 -0.114  -0.049  -0.030  -0.000   0.036   0.051   0.051   0.073
 41 A'   16 A"   42 A'   43 A'   44 A'   17 A"   45 A'   46 A'                 
  0.083   0.088   0.115   0.131   0.147   0.165   0.184   0.201
 18 A"   47 A'   48 A'   49 A'   19 A"   50 A'   51 A'   52 A'                 
  0.211   0.214   0.249   0.279   0.281   0.292   0.322   0.342
 20 A"   53 A'   54 A'   55 A'   21 A"   56 A'   57 A'   58 A'                 
  0.390   0.395   0.403   0.420   0.431   0.433   0.465   0.468
 22 A"   59 A'   23 A"   60 A'   61 A'   24 A"   25 A"   62 A'                 
  0.480   0.542   0.548   0.570   0.614   0.640   0.662   0.738
 63 A'   26 A"   64 A'   65 A'   66 A'   27 A"   67 A'   68 A'                 
  0.765   0.830   0.844   0.881   0.914   1.022   1.204   1.245
 69 A'   28 A"   70 A'   71 A'   72 A'   73 A'   29 A"   74 A'                 
  1.271   1.301   1.306   1.328   1.355   1.396   1.415   1.615
 30 A"   31 A"   75 A'   76 A'   77 A'   32 A"   78 A'   79 A'                 
  1.674   1.798   1.882   1.940   2.016   2.039   2.113   2.233
 80 A'   81 A'   82 A'   33 A"   83 A'   34 A"   84 A'   85 A'                 
  2.341   2.554   2.731   2.773   2.916   3.192   3.716   3.722
 35 A"   86 A'   36 A"   87 A'   88 A'   89 A'   37 A"   90 A'                 
  3.820   3.855   3.931   3.944   3.967   3.977   3.988   3.992
 38 A"   91 A'   39 A"   40 A"   92 A'   41 A"   93 A'   42 A"                 
  4.011   4.048   4.068   4.192   4.198   4.326   4.387   4.395
 94 A'   43 A"   95 A'   96 A'   97 A'   98 A'   99 A'  100 A'                 
  4.775   5.964   5.991   6.005   6.244   6.316   6.530   6.640
101 A'   44 A"  102 A'  103 A'   45 A"  104 A'  105 A'  106 A'                 
  7.515   7.555   7.630  23.680  27.825  28.308  28.328  28.337
 46 A"  107 A'  108 A'  109 A'  110 A'   47 A"  111 A'  112 A'                 
 28.514  28.525  28.528  28.557  28.640  35.505  47.838  66.701
 48 A"  113 A'   49 A"  114 A'  115 A'  116 A'  117 A'  118 A'                 
127.854 127.869 127.889 151.626 289.711 289.749 289.8521020.617
 50 A"  119 A'  120 A'  121 A'   51 A"  122 A'  123 A'  124 A'                 
*******
125 A'                                                                         
 --------------------------------------------------------------

          Ground-State Mulliken Net Atomic Charges

     Atom                 Charge (a.u.)
  ----------------------------------------
      1 C                    -0.092087
      2 N                    -0.130217
      3 I                     0.137612
      4 Br                    0.111252
      5 F                    -0.026560
  ----------------------------------------
  Sum of atomic charges =    -0.000000

 -----------------------------------------------------------------
                    Cartesian Multipole Moments
 -----------------------------------------------------------------
    Charge (ESU x 10^10)
                -0.0000
    Dipole Moment (Debye)
         X       0.2739      Y      -0.4820      Z       0.0000
       Tot       0.5544
    Quadrupole Moments (Debye-Ang)
        XX     -54.6429     XY       1.1713     YY     -65.9064
        XZ      -0.0000     YZ      -0.0000     ZZ     -62.7099
    Octopole Moments (Debye-Ang^2)
       XXX      -1.4368    XXY       1.6874    XYY      -0.2142
       YYY      -1.2584    XXZ       0.0000    XYZ      -0.0000
       YYZ       0.0000    XZZ       0.7520    YZZ      -1.1505
       ZZZ       0.0000
    Hexadecapole Moments (Debye-Ang^3)
      XXXX   -1410.4921   XXXY      40.3914   XXYY    -296.8474
      XYYY      16.9073   YYYY    -181.6590   XXXZ      -0.0000
      XXYZ      -0.0000   XYYZ       0.0000   YYYZ      -0.0000
      XXZZ    -281.9412   XYZZ       4.7539   YYZZ     -42.1993
      XZZZ       0.0000   YZZZ      -0.0000   ZZZZ     -76.9883
 -----------------------------------------------------------------
 Calculating analytic gradient of the SCF energy
 Gradient of SCF Energy
            1           2           3           4           5
    1   0.0183454  -0.0040787   0.0009548  -0.0113638  -0.0038577
    2  -0.0053042   0.0070640  -0.0000155   0.0017635  -0.0035077
    3   0.0000000  -0.0000000   0.0000000  -0.0000000  -0.0000000
 Max gradient component =       1.835E-02
 RMS gradient           =       6.280E-03
 Gradient time:  CPU 8.98 s  wall 2.35 s
 Geometry Optimization Parameters
   NAtoms,    NIC,     NZ,  NCons,   NDum,   NFix, NCnnct, MaxDiis
        5      20       5       0       0       0       0       0

 Cartesian Hessian Update
 Hessian Updated using BFGS Update


** GEOMETRY OPTIMIZATION IN DELOCALIZED INTERNAL COORDINATES **
   Searching for a Minimum

   Optimization Cycle:   2

                       Coordinates (Angstroms)
     ATOM                X               Y               Z
      1  C         0.8829482090   -0.2882463233    0.0000000000
      2  N         0.0318404791    0.6357863021    0.0000000000
      3  I        -2.0081301823    0.1192008541    0.0000000000
      4  Br        2.6943061138    0.1727765035    0.0000000000
      5  F         0.6610897657   -1.6076053811    0.0000000000
   Point Group: cs    Number of degrees of freedom:     7


   Energy is  -9686.374954984

 Hessian Updated using BFGS Update

  6 Hessian modes will be used to form the next step
  Hessian Eigenvalues:
     0.109097    0.196521    0.221926    0.287647    0.542607    0.632264

 Minimum Search - Taking Simple RFO Step
 Searching for Lamda that Minimizes Along All modes
 Value Taken    Lamda =  -0.00120590
 Step Taken.  Stepsize is  0.072664

                             Maximum     Tolerance    Cnvgd?
         Gradient           0.009755      0.000300      NO
         Displacement       0.043507      0.001200      NO
         Energy change     -0.009137      0.000001      NO


 New Cartesian Coordinates Obtained by Inverse Iteration

 Displacement from previous Coordinates is:  0.083292
 ----------------------------------------------------------------
             Standard Nuclear Orientation (Angstroms)
    I     Atom           X                Y                Z
 ----------------------------------------------------------------
    1      C       0.8701616170    -0.2748710079     0.0000000000
    2      N       0.0213528110     0.6389800183     0.0000000000
    3      I      -2.0176691906     0.1093587019     0.0000000000
    4      Br      2.7171171687     0.1513956716     0.0000000000
    5      F       0.6710919791    -1.5929514285     0.0000000000
 ----------------------------------------------------------------
 Molecular Point Group                 Cs    NOp =  2
 Largest Abelian Subgroup              Cs    NOp =  2
 Nuclear Repulsion Energy =   659.1330680887 hartrees
 There are       55 alpha and       55 beta electrons
 Applying Cartesian multipole field
    Component          Value
    ---------          -----
     (2,0,0)        1.00000E-11
     (0,2,0)        2.00000E-11
     (0,0,2)       -3.00000E-11
 Nucleus-field energy     =     0.0000000192 hartrees
 Requested basis set is 6-311++G(d,p)
 There are 61 shells and 176 basis functions
 A cutoff of  1.0D-11 yielded   1438 shell pairs
 There are     12892 function pairs (     14517 Cartesian)
 Smallest overlap matrix eigenvalue = 4.30E-04
 Guess MOs from SCF MO coefficient file

 -----------------------------------------------------------------------
  General SCF calculation program by
  Eric Jon Sundstrom, Paul Horn, Yuezhi Mao, Dmitri Zuev, Alec White,
  David Stuck, Shaama M.S., Shane Yost, Joonho Lee, David Small,
  Daniel Levine, Susi Lehtola, Hugh Burton, Evgeny Epifanovsky
 -----------------------------------------------------------------------
 Exchange:     0.2000 Hartree-Fock + 0.0800 Slater + 0.7200 B88
 Correlation:  0.1900 VWN1RPA + 0.8100 LYP
 Using SG-1 standard quadrature grid
 using 4 threads for integral computing
 -------------------------------------------------------
 OpenMP Integral computing Module                
 Release: version 2.0, May 2017, Q-Chem Inc. Pleasanton 
 -------------------------------------------------------
 -------------------------------------------------------
 OpenMP BLAS3 based DFT computing Module                
 Release: version 1.0, May 2013, Q-Chem Inc. Pittsburgh 
 -------------------------------------------------------
 A restricted SCF calculation will be
 performed using DIIS
 SCF converges when DIIS error is below 1.0e-08
 ---------------------------------------
  Cycle       Energy         DIIS error
 ---------------------------------------
    1   -9686.3749951410      3.17e-04  
    2   -9686.3755400306      1.47e-04  
    3   -9686.3754456622      2.25e-04  
    4   -9686.3756078552      3.28e-05  
    5   -9686.3756115759      1.33e-05  
    6   -9686.3756121175      3.12e-06  
    7   -9686.3756121528      1.35e-06  
    8   -9686.3756121583      2.16e-07  
    9   -9686.3756121584      3.68e-08  
   10   -9686.3756121584      2.21e-08  
   11   -9686.3756121583      7.60e-09  Convergence criterion met
 ---------------------------------------
 SCF time:   CPU 27.20s  wall 8.00s 
 SCF   energy in the final basis set =    -9686.3756121583
 Total energy in the final basis set =    -9686.3756121583

 --------------------------------------------------------------
             Orbital Energies (a.u.) and Symmetries
 --------------------------------------------------------------

 Alpha MOs, Restricted
 -- Occupied --                  
******* -482.87 -176.33 -165.74 -165.74 -165.73  -62.53  -56.35
  1 A'    2 A'    3 A'    4 A'    1 A"    5 A'    6 A'    7 A'                 
-56.342 -56.342 -35.830 -31.325 -31.316 -31.316 -24.752 -22.975
  2 A"    8 A'    9 A'   10 A'    3 A"   11 A'   12 A'   13 A'                 
-22.973 -22.973 -22.967 -22.967 -14.380 -10.374  -8.734  -6.567
  4 A"   14 A'   15 A'    5 A"   16 A'   17 A'   18 A'   19 A'                 
 -6.552  -6.552  -6.379  -4.794  -4.775  -4.774  -2.677  -2.673
  6 A"   20 A'   21 A'   22 A'    7 A"   23 A'   24 A'    8 A"                 
 -2.673  -2.661  -2.661  -2.059  -2.054  -2.053  -2.036  -2.036
 25 A'   26 A'    9 A"   27 A'   10 A"   28 A'   11 A"   29 A'                 
 -1.297  -0.972  -0.835  -0.686  -0.647  -0.548  -0.536  -0.505
 30 A'   31 A'   32 A'   33 A'   34 A'   35 A'   12 A"   36 A'                 
 -0.427  -0.397  -0.362  -0.333  -0.323  -0.280  -0.278
 37 A'   13 A"   38 A'   14 A"   39 A'   15 A"   40 A'                         
 -- Virtual --                   
 -0.118  -0.046  -0.032   0.000   0.037   0.051   0.052   0.073
 41 A'   16 A"   42 A'   43 A'   44 A'   17 A"   45 A'   46 A'                 
  0.083   0.088   0.115   0.130   0.148   0.165   0.184   0.201
 18 A"   47 A'   48 A'   49 A'   19 A"   50 A'   51 A'   52 A'                 
  0.209   0.214   0.249   0.279   0.281   0.292   0.323   0.344
 20 A"   53 A'   54 A'   21 A"   55 A'   56 A'   57 A'   58 A'                 
  0.389   0.394   0.405   0.417   0.431   0.432   0.463   0.470
 22 A"   59 A'   23 A"   60 A'   61 A'   24 A"   25 A"   62 A'                 
  0.479   0.544   0.548   0.573   0.620   0.642   0.659   0.737
 63 A'   26 A"   64 A'   65 A'   66 A'   27 A"   67 A'   68 A'                 
  0.766   0.830   0.840   0.878   0.913   1.023   1.204   1.246
 69 A'   28 A"   70 A'   71 A'   72 A'   73 A'   29 A"   74 A'                 
  1.269   1.296   1.305   1.325   1.353   1.394   1.415   1.597
 30 A"   31 A"   75 A'   76 A'   77 A'   32 A"   78 A'   79 A'                 
  1.681   1.803   1.885   1.941   2.019   2.039   2.110   2.239
 80 A'   81 A'   82 A'   33 A"   83 A'   34 A"   84 A'   85 A'                 
  2.347   2.562   2.734   2.787   2.907   3.189   3.715   3.721
 35 A"   86 A'   36 A"   87 A'   88 A'   89 A'   37 A"   90 A'                 
  3.821   3.861   3.936   3.943   3.965   3.976   3.990   3.992
 38 A"   91 A'   39 A"   40 A"   92 A'   41 A"   93 A'   42 A"                 
  4.013   4.047   4.067   4.190   4.195   4.327   4.387   4.403
 94 A'   43 A"   95 A'   96 A'   97 A'   98 A'   99 A'  100 A'                 
  4.775   5.962   5.989   6.003   6.242   6.315   6.524   6.640
101 A'   44 A"  102 A'  103 A'   45 A"  104 A'  105 A'  106 A'                 
  7.518   7.557   7.631  23.698  27.821  28.306  28.326  28.334
 46 A"  107 A'  108 A'  109 A'  110 A'   47 A"  111 A'  112 A'                 
 28.512  28.523  28.526  28.554  28.638  35.518  47.833  66.701
 48 A"  113 A'   49 A"  114 A'  115 A'  116 A'  117 A'  118 A'                 
127.852 127.867 127.886 151.622 289.713 289.750 289.8541020.610
 50 A"  119 A'  120 A'  121 A'   51 A"  122 A'  123 A'  124 A'                 
*******
125 A'                                                                         

 Beta MOs, Restricted
 -- Occupied --                  
******* -482.87 -176.33 -165.74 -165.74 -165.73  -62.53  -56.35
  1 A'    2 A'    3 A'    4 A'    1 A"    5 A'    6 A'    7 A'                 
-56.342 -56.342 -35.830 -31.325 -31.316 -31.316 -24.752 -22.975
  2 A"    8 A'    9 A'   10 A'    3 A"   11 A'   12 A'   13 A'                 
-22.973 -22.973 -22.967 -22.967 -14.380 -10.374  -8.734  -6.567
  4 A"   14 A'   15 A'    5 A"   16 A'   17 A'   18 A'   19 A'                 
 -6.552  -6.552  -6.379  -4.794  -4.775  -4.774  -2.677  -2.673
  6 A"   20 A'   21 A'   22 A'    7 A"   23 A'   24 A'    8 A"                 
 -2.673  -2.661  -2.661  -2.059  -2.054  -2.053  -2.036  -2.036
 25 A'   26 A'    9 A"   27 A'   10 A"   28 A'   11 A"   29 A'                 
 -1.297  -0.972  -0.835  -0.686  -0.647  -0.548  -0.536  -0.505
 30 A'   31 A'   32 A'   33 A'   34 A'   35 A'   12 A"   36 A'                 
 -0.427  -0.397  -0.362  -0.333  -0.323  -0.280  -0.278
 37 A'   13 A"   38 A'   14 A"   39 A'   15 A"   40 A'                         
 -- Virtual --                   
 -0.118  -0.046  -0.032   0.000   0.037   0.051   0.052   0.073
 41 A'   16 A"   42 A'   43 A'   44 A'   17 A"   45 A'   46 A'                 
  0.083   0.088   0.115   0.130   0.148   0.165   0.184   0.201
 18 A"   47 A'   48 A'   49 A'   19 A"   50 A'   51 A'   52 A'                 
  0.209   0.214   0.249   0.279   0.281   0.292   0.323   0.344
 20 A"   53 A'   54 A'   21 A"   55 A'   56 A'   57 A'   58 A'                 
  0.389   0.394   0.405   0.417   0.431   0.432   0.463   0.470
 22 A"   59 A'   23 A"   60 A'   61 A'   24 A"   25 A"   62 A'                 
  0.479   0.544   0.548   0.573   0.620   0.642   0.659   0.737
 63 A'   26 A"   64 A'   65 A'   66 A'   27 A"   67 A'   68 A'                 
  0.766   0.830   0.840   0.878   0.913   1.023   1.204   1.246
 69 A'   28 A"   70 A'   71 A'   72 A'   73 A'   29 A"   74 A'                 
  1.269   1.296   1.305   1.325   1.353   1.394   1.415   1.597
 30 A"   31 A"   75 A'   76 A'   77 A'   32 A"   78 A'   79 A'                 
  1.681   1.803   1.885   1.941   2.019   2.039   2.110   2.239
 80 A'   81 A'   82 A'   33 A"   83 A'   34 A"   84 A'   85 A'                 
  2.347   2.562   2.734   2.787   2.907   3.189   3.715   3.721
 35 A"   86 A'   36 A"   87 A'   88 A'   89 A'   37 A"   90 A'                 
  3.821   3.861   3.936   3.943   3.965   3.976   3.990   3.992
 38 A"   91 A'   39 A"   40 A"   92 A'   41 A"   93 A'   42 A"                 
  4.013   4.047   4.067   4.190   4.195   4.327   4.387   4.403
 94 A'   43 A"   95 A'   96 A'   97 A'   98 A'   99 A'  100 A'                 
  4.775   5.962   5.989   6.003   6.242   6.315   6.524   6.640
101 A'   44 A"  102 A'  103 A'   45 A"  104 A'  105 A'  106 A'                 
  7.518   7.557   7.631  23.698  27.821  28.306  28.326  28.334
 46 A"  107 A'  108 A'  109 A'  110 A'   47 A"  111 A'  112 A'                 
 28.512  28.523  28.526  28.554  28.638  35.518  47.833  66.701
 48 A"  113 A'   49 A"  114 A'  115 A'  116 A'  117 A'  118 A'                 
127.852 127.867 127.886 151.622 289.713 289.750 289.8541020.610
 50 A"  119 A'  120 A'  121 A'   51 A"  122 A'  123 A'  124 A'                 
*******
125 A'                                                                         
 --------------------------------------------------------------

          Ground-State Mulliken Net Atomic Charges

     Atom                 Charge (a.u.)
  ----------------------------------------
      1 C                    -0.087336
      2 N                    -0.129724
      3 I                     0.143123
      4 Br                    0.095292
      5 F                    -0.021355
  ----------------------------------------
  Sum of atomic charges =     0.000000

 -----------------------------------------------------------------
                    Cartesian Multipole Moments
 -----------------------------------------------------------------
    Charge (ESU x 10^10)
                 0.0000
    Dipole Moment (Debye)
         X       0.0655      Y      -0.5223      Z      -0.0000
       Tot       0.5264
    Quadrupole Moments (Debye-Ang)
        XX     -54.7939     XY       1.0849     YY     -65.9266
        XZ      -0.0000     YZ       0.0000     ZZ     -62.7346
    Octopole Moments (Debye-Ang^2)
       XXX      -3.0932    XXY       1.4756    XYY      -0.6830
       YYY       0.0845    XXZ      -0.0000    XYZ      -0.0000
       YYZ      -0.0000    XZZ       0.4409    YZZ      -0.6517
       ZZZ      -0.0000
    Hexadecapole Moments (Debye-Ang^3)
      XXXX   -1428.2122   XXXY      40.1244   XXYY    -300.5852
      XYYY      17.8033   YYYY    -178.8750   XXXZ      -0.0000
      XXYZ       0.0000   XYYZ      -0.0000   YYYZ       0.0000
      XXZZ    -285.6277   XYZZ       5.1263   YYZZ     -41.7879
      XZZZ      -0.0000   YZZZ       0.0000   ZZZZ     -77.0754
 -----------------------------------------------------------------
 Calculating analytic gradient of the SCF energy
 Gradient of SCF Energy
            1           2           3           4           5
    1   0.0010478   0.0005633   0.0001953  -0.0013833  -0.0004232
    2  -0.0004815   0.0004488  -0.0005325   0.0004962   0.0000690
    3   0.0000000   0.0000000  -0.0000000  -0.0000000  -0.0000000
 Max gradient component =       1.383E-03
 RMS gradient           =       5.486E-04
 Gradient time:  CPU 8.83 s  wall 2.31 s
 Geometry Optimization Parameters
   NAtoms,    NIC,     NZ,  NCons,   NDum,   NFix, NCnnct, MaxDiis
        5      20       5       0       0       0       0       0

 Cartesian Hessian Update
 Hessian Updated using BFGS Update


** GEOMETRY OPTIMIZATION IN DELOCALIZED INTERNAL COORDINATES **
   Searching for a Minimum

   Optimization Cycle:   3

                       Coordinates (Angstroms)
     ATOM                X               Y               Z
      1  C         0.8701616170   -0.2748710079    0.0000000000
      2  N         0.0213528110    0.6389800183    0.0000000000
      3  I        -2.0176691906    0.1093587019    0.0000000000
      4  Br        2.7171171687    0.1513956716    0.0000000000
      5  F         0.6710919791   -1.5929514285    0.0000000000
   Point Group: cs    Number of degrees of freedom:     7


   Energy is  -9686.375612158

 Hessian Updated using BFGS Update

  7 Hessian modes will be used to form the next step
  Hessian Eigenvalues:
     0.109098    0.177554    0.219021    0.252446    0.282260    0.545658
     0.641421

 Minimum Search - Taking Simple RFO Step
 Searching for Lamda that Minimizes Along All modes
 Value Taken    Lamda =  -0.00002672
 Step Taken.  Stepsize is  0.011650

                             Maximum     Tolerance    Cnvgd?
         Gradient           0.001789      0.000300      NO
         Displacement       0.007916      0.001200      NO
         Energy change     -0.000657      0.000001      NO


 New Cartesian Coordinates Obtained by Inverse Iteration

 Displacement from previous Coordinates is:  0.019189
 ----------------------------------------------------------------
             Standard Nuclear Orientation (Angstroms)
    I     Atom           X                Y                Z
 ----------------------------------------------------------------
    1      C       0.8693382875    -0.2747840699     0.0000000000
    2      N       0.0182354948     0.6368892789     0.0000000000
    3      I      -2.0228119577     0.1132266102     0.0000000000
    4      Br      2.7202668959     0.1502817313     0.0000000000
    5      F       0.6770256647    -1.5937015952     0.0000000000
 ----------------------------------------------------------------
 Molecular Point Group                 Cs    NOp =  2
 Largest Abelian Subgroup              Cs    NOp =  2
 Nuclear Repulsion Energy =   658.1982834590 hartrees
 There are       55 alpha and       55 beta electrons
 Applying Cartesian multipole field
    Component          Value
    ---------          -----
     (2,0,0)        1.00000E-11
     (0,2,0)        2.00000E-11
     (0,0,2)       -3.00000E-11
 Nucleus-field energy     =     0.0000000193 hartrees
 Requested basis set is 6-311++G(d,p)
 There are 61 shells and 176 basis functions
 A cutoff of  1.0D-11 yielded   1437 shell pairs
 There are     12877 function pairs (     14499 Cartesian)
 Smallest overlap matrix eigenvalue = 4.33E-04
 Guess MOs from SCF MO coefficient file

 -----------------------------------------------------------------------
  General SCF calculation program by
  Eric Jon Sundstrom, Paul Horn, Yuezhi Mao, Dmitri Zuev, Alec White,
  David Stuck, Shaama M.S., Shane Yost, Joonho Lee, David Small,
  Daniel Levine, Susi Lehtola, Hugh Burton, Evgeny Epifanovsky
 -----------------------------------------------------------------------
 Exchange:     0.2000 Hartree-Fock + 0.0800 Slater + 0.7200 B88
 Correlation:  0.1900 VWN1RPA + 0.8100 LYP
 Using SG-1 standard quadrature grid
 using 4 threads for integral computing
 -------------------------------------------------------
 OpenMP Integral computing Module                
 Release: version 2.0, May 2017, Q-Chem Inc. Pleasanton 
 -------------------------------------------------------
 -------------------------------------------------------
 OpenMP BLAS3 based DFT computing Module                
 Release: version 1.0, May 2013, Q-Chem Inc. Pittsburgh 
 -------------------------------------------------------
 A restricted SCF calculation will be
 performed using DIIS
 SCF converges when DIIS error is below 1.0e-08
 ---------------------------------------
  Cycle       Energy         DIIS error
 ---------------------------------------
    1   -9686.3756018651      6.22e-05  
    2   -9686.3756231426      2.19e-05  
    3   -9686.3756206658      3.50e-05  
    4   -9686.3756247611      5.69e-06  
    5   -9686.3756248352      3.32e-06  
    6   -9686.3756248766      4.36e-07  
    7   -9686.3756248773      1.89e-07  
    8   -9686.3756248773      4.65e-08  
    9   -9686.3756248772      1.96e-08  
   10   -9686.3756248773      4.78e-09  Convergence criterion met
 ---------------------------------------
 SCF time:   CPU 24.72s  wall 7.00s 
 SCF   energy in the final basis set =    -9686.3756248773
 Total energy in the final basis set =    -9686.3756248773

 --------------------------------------------------------------
             Orbital Energies (a.u.) and Symmetries
 --------------------------------------------------------------

 Alpha MOs, Restricted
 -- Occupied --                  
******* -482.87 -176.33 -165.74 -165.74 -165.74  -62.53  -56.35
  1 A'    2 A'    3 A'    4 A'    1 A"    5 A'    6 A'    7 A'                 
-56.342 -56.341 -35.830 -31.325 -31.317 -31.316 -24.752 -22.975
  2 A"    8 A'    9 A'   10 A'    3 A"   11 A'   12 A'   13 A'                 
-22.973 -22.973 -22.967 -22.967 -14.380 -10.375  -8.734  -6.566
  4 A"   14 A'   15 A'    5 A"   16 A'   17 A'   18 A'   19 A'                 
 -6.552  -6.551  -6.379  -4.795  -4.775  -4.774  -2.677  -2.673
  6 A"   20 A'   21 A'   22 A'    7 A"   23 A'   24 A'    8 A"                 
 -2.673  -2.661  -2.661  -2.060  -2.054  -2.053  -2.037  -2.037
 25 A'   26 A'    9 A"   27 A'   10 A"   28 A'   11 A"   29 A'                 
 -1.297  -0.972  -0.835  -0.686  -0.647  -0.548  -0.536  -0.505
 30 A'   31 A'   32 A'   33 A'   34 A'   35 A'   12 A"   36 A'                 
 -0.427  -0.397  -0.361  -0.332  -0.323  -0.280  -0.278
 37 A'   13 A"   38 A'   14 A"   39 A'   15 A"   40 A'                         
 -- Virtual --                   
 -0.119  -0.046  -0.032   0.000   0.037   0.052   0.052   0.074
 41 A'   16 A"   42 A'   43 A'   44 A'   17 A"   45 A'   46 A'                 
  0.083   0.088   0.115   0.130   0.148   0.165   0.184   0.200
 18 A"   47 A'   48 A'   49 A'   19 A"   50 A'   51 A'   52 A'                 
  0.209   0.214   0.249   0.279   0.281   0.292   0.323   0.344
 20 A"   53 A'   54 A'   21 A"   55 A'   56 A'   57 A'   58 A'                 
  0.388   0.394   0.405   0.416   0.431   0.431   0.463   0.470
 22 A"   59 A'   23 A"   60 A'   61 A'   24 A"   25 A"   62 A'                 
  0.478   0.545   0.548   0.573   0.620   0.642   0.659   0.735
 63 A'   26 A"   64 A'   65 A'   66 A'   27 A"   67 A'   68 A'                 
  0.766   0.831   0.840   0.878   0.913   1.024   1.204   1.246
 69 A'   28 A"   70 A'   71 A'   72 A'   73 A'   29 A"   74 A'                 
  1.269   1.296   1.306   1.325   1.351   1.394   1.416   1.594
 30 A"   31 A"   75 A'   76 A'   77 A'   32 A"   78 A'   79 A'                 
  1.681   1.804   1.885   1.942   2.020   2.038   2.110   2.238
 80 A'   81 A'   82 A'   33 A"   83 A'   34 A"   84 A'   85 A'                 
  2.347   2.563   2.734   2.787   2.906   3.189   3.716   3.721
 35 A"   86 A'   36 A"   87 A'   88 A'   89 A'   37 A"   90 A'                 
  3.821   3.862   3.937   3.943   3.965   3.976   3.990   3.992
 38 A"   91 A'   39 A"   40 A"   92 A'   41 A"   93 A'   42 A"                 
  4.013   4.047   4.066   4.190   4.195   4.327   4.386   4.404
 94 A'   43 A"   95 A'   96 A'   97 A'   98 A'   99 A'  100 A'                 
  4.774   5.961   5.989   6.002   6.242   6.315   6.523   6.639
101 A'   44 A"  102 A'  103 A'   45 A"  104 A'  105 A'  106 A'                 
  7.518   7.557   7.631  23.698  27.821  28.306  28.326  28.334
 46 A"  107 A'  108 A'  109 A'  110 A'   47 A"  111 A'  112 A'                 
 28.512  28.523  28.525  28.554  28.637  35.518  47.832  66.701
 48 A"  113 A'   49 A"  114 A'  115 A'  116 A'  117 A'  118 A'                 
127.852 127.867 127.886 151.622 289.713 289.750 289.8541020.609
 50 A"  119 A'  120 A'  121 A'   51 A"  122 A'  123 A'  124 A'                 
*******
125 A'                                                                         

 Beta MOs, Restricted
 -- Occupied --                  
******* -482.87 -176.33 -165.74 -165.74 -165.74  -62.53  -56.35
  1 A'    2 A'    3 A'    4 A'    1 A"    5 A'    6 A'    7 A'                 
-56.342 -56.341 -35.830 -31.325 -31.317 -31.316 -24.752 -22.975
  2 A"    8 A'    9 A'   10 A'    3 A"   11 A'   12 A'   13 A'                 
-22.973 -22.973 -22.967 -22.967 -14.380 -10.375  -8.734  -6.566
  4 A"   14 A'   15 A'    5 A"   16 A'   17 A'   18 A'   19 A'                 
 -6.552  -6.551  -6.379  -4.795  -4.775  -4.774  -2.677  -2.673
  6 A"   20 A'   21 A'   22 A'    7 A"   23 A'   24 A'    8 A"                 
 -2.673  -2.661  -2.661  -2.060  -2.054  -2.053  -2.037  -2.037
 25 A'   26 A'    9 A"   27 A'   10 A"   28 A'   11 A"   29 A'                 
 -1.297  -0.972  -0.835  -0.686  -0.647  -0.548  -0.536  -0.505
 30 A'   31 A'   32 A'   33 A'   34 A'   35 A'   12 A"   36 A'                 
 -0.427  -0.397  -0.361  -0.332  -0.323  -0.280  -0.278
 37 A'   13 A"   38 A'   14 A"   39 A'   15 A"   40 A'                         
 -- Virtual --                   
 -0.119  -0.046  -0.032   0.000   0.037   0.052   0.052   0.074
 41 A'   16 A"   42 A'   43 A'   44 A'   17 A"   45 A'   46 A'                 
  0.083   0.088   0.115   0.130   0.148   0.165   0.184   0.200
 18 A"   47 A'   48 A'   49 A'   19 A"   50 A'   51 A'   52 A'                 
  0.209   0.214   0.249   0.279   0.281   0.292   0.323   0.344
 20 A"   53 A'   54 A'   21 A"   55 A'   56 A'   57 A'   58 A'                 
  0.388   0.394   0.405   0.416   0.431   0.431   0.463   0.470
 22 A"   59 A'   23 A"   60 A'   61 A'   24 A"   25 A"   62 A'                 
  0.478   0.545   0.548   0.573   0.620   0.642   0.659   0.735
 63 A'   26 A"   64 A'   65 A'   66 A'   27 A"   67 A'   68 A'                 
  0.766   0.831   0.840   0.878   0.913   1.024   1.204   1.246
 69 A'   28 A"   70 A'   71 A'   72 A'   73 A'   29 A"   74 A'                 
  1.269   1.296   1.306   1.325   1.351   1.394   1.416   1.594
 30 A"   31 A"   75 A'   76 A'   77 A'   32 A"   78 A'   79 A'                 
  1.681   1.804   1.885   1.942   2.020   2.038   2.110   2.238
 80 A'   81 A'   82 A'   33 A"   83 A'   34 A"   84 A'   85 A'                 
  2.347   2.563   2.734   2.787   2.906   3.189   3.716   3.721
 35 A"   86 A'   36 A"   87 A'   88 A'   89 A'   37 A"   90 A'                 
  3.821   3.862   3.937   3.943   3.965   3.976   3.990   3.992
 38 A"   91 A'   39 A"   40 A"   92 A'   41 A"   93 A'   42 A"                 
  4.013   4.047   4.066   4.190   4.195   4.327   4.386   4.404
 94 A'   43 A"   95 A'   96 A'   97 A'   98 A'   99 A'  100 A'                 
  4.774   5.961   5.989   6.002   6.242   6.315   6.523   6.639
101 A'   44 A"  102 A'  103 A'   45 A"  104 A'  105 A'  106 A'                 
  7.518   7.557   7.631  23.698  27.821  28.306  28.326  28.334
 46 A"  107 A'  108 A'  109 A'  110 A'   47 A"  111 A'  112 A'                 
 28.512  28.523  28.525  28.554  28.637  35.518  47.832  66.701
 48 A"  113 A'   49 A"  114 A'  115 A'  116 A'  117 A'  118 A'                 
127.852 127.867 127.886 151.622 289.713 289.750 289.8541020.609
 50 A"  119 A'  120 A'  121 A'   51 A"  122 A'  123 A'  124 A'                 
*******
125 A'                                                                         
 --------------------------------------------------------------

          Ground-State Mulliken Net Atomic Charges

     Atom                 Charge (a.u.)
  ----------------------------------------
      1 C                    -0.087126
      2 N                    -0.129581
      3 I                     0.144757
      4 Br                    0.093497
      5 F                    -0.021547
  ----------------------------------------
  Sum of atomic charges =     0.000000

 -----------------------------------------------------------------
                    Cartesian Multipole Moments
 -----------------------------------------------------------------
    Charge (ESU x 10^10)
                 0.0000
    Dipole Moment (Debye)
         X       0.0304      Y      -0.5198      Z      -0.0000
       Tot       0.5207
    Quadrupole Moments (Debye-Ang)
        XX     -54.7901     XY       1.0589     YY     -65.9344
        XZ      -0.0000     YZ       0.0000     ZZ     -62.7405
    Octopole Moments (Debye-Ang^2)
       XXX      -3.1895    XXY       1.4243    XYY      -0.6405
       YYY      -0.1379    XXZ      -0.0000    XYZ       0.0000
       YYZ      -0.0000    XZZ       0.4858    YZZ      -0.7309
       ZZZ      -0.0000
    Hexadecapole Moments (Debye-Ang^3)
      XXXX   -1432.9792   XXXY      40.6850   XXYY    -301.6758
      XYYY      18.7938   YYYY    -178.9780   XXXZ      -0.0000
      XXYZ       0.0000   XYYZ      -0.0000   YYYZ       0.0000
      XXZZ    -286.6061   XYZZ       5.4578   YYZZ     -41.8081
      XZZZ      -0.0000   YZZZ       0.0000   ZZZZ     -77.0896
 -----------------------------------------------------------------
 Calculating analytic gradient of the SCF energy
 Gradient of SCF Energy
            1           2           3           4           5
    1   0.0002344  -0.0002755  -0.0001663  -0.0000975   0.0003048
    2  -0.0005991   0.0004676  -0.0002540   0.0002288   0.0001566
    3   0.0000000  -0.0000000  -0.0000000   0.0000000  -0.0000000
 Max gradient component =       5.991E-04
 RMS gradient           =       2.556E-04
 Gradient time:  CPU 8.83 s  wall 2.31 s
 Geometry Optimization Parameters
   NAtoms,    NIC,     NZ,  NCons,   NDum,   NFix, NCnnct, MaxDiis
        5      20       5       0       0       0       0       0

 Cartesian Hessian Update
 Hessian Updated using BFGS Update


** GEOMETRY OPTIMIZATION IN DELOCALIZED INTERNAL COORDINATES **
   Searching for a Minimum

   Optimization Cycle:   4

                       Coordinates (Angstroms)
     ATOM                X               Y               Z
      1  C         0.8693382875   -0.2747840699    0.0000000000
      2  N         0.0182354948    0.6368892789    0.0000000000
      3  I        -2.0228119577    0.1132266102    0.0000000000
      4  Br        2.7202668959    0.1502817313    0.0000000000
      5  F         0.6770256647   -1.5937015952    0.0000000000
   Point Group: cs    Number of degrees of freedom:     7


   Energy is  -9686.375624877

 Hessian Updated using BFGS Update

  7 Hessian modes will be used to form the next step
  Hessian Eigenvalues:
     0.108527    0.175797    0.218910    0.249369    0.283087    0.545360
     0.687777

 Minimum Search - Taking Simple RFO Step
 Searching for Lamda that Minimizes Along All modes
 Value Taken    Lamda =  -0.00000108
 Step Taken.  Stepsize is  0.001879

                             Maximum     Tolerance    Cnvgd?
         Gradient           0.000451      0.000300      NO
         Displacement       0.001323      0.001200      NO
         Energy change     -0.000013      0.000001      NO


 New Cartesian Coordinates Obtained by Inverse Iteration

 Displacement from previous Coordinates is:  0.003198
 ----------------------------------------------------------------
             Standard Nuclear Orientation (Angstroms)
    I     Atom           X                Y                Z
 ----------------------------------------------------------------
    1      C       0.8691900354    -0.2742627998     0.0000000000
    2      N       0.0182166181     0.6369055596     0.0000000000
    3      I      -2.0219923640     0.1124471007     0.0000000000
    4      Br      2.7205588178     0.1500254647     0.0000000000
    5      F       0.6760812781    -1.5932033698     0.0000000000
 ----------------------------------------------------------------
 Molecular Point Group                 Cs    NOp =  2
 Largest Abelian Subgroup              Cs    NOp =  2
 Nuclear Repulsion Energy =   658.3089077317 hartrees
 There are       55 alpha and       55 beta electrons
 Applying Cartesian multipole field
    Component          Value
    ---------          -----
     (2,0,0)        1.00000E-11
     (0,2,0)        2.00000E-11
     (0,0,2)       -3.00000E-11
 Nucleus-field energy     =     0.0000000193 hartrees
 Requested basis set is 6-311++G(d,p)
 There are 61 shells and 176 basis functions
 A cutoff of  1.0D-11 yielded   1437 shell pairs
 There are     12877 function pairs (     14499 Cartesian)
 Smallest overlap matrix eigenvalue = 4.33E-04
 Guess MOs from SCF MO coefficient file

 -----------------------------------------------------------------------
  General SCF calculation program by
  Eric Jon Sundstrom, Paul Horn, Yuezhi Mao, Dmitri Zuev, Alec White,
  David Stuck, Shaama M.S., Shane Yost, Joonho Lee, David Small,
  Daniel Levine, Susi Lehtola, Hugh Burton, Evgeny Epifanovsky
 -----------------------------------------------------------------------
 Exchange:     0.2000 Hartree-Fock + 0.0800 Slater + 0.7200 B88
 Correlation:  0.1900 VWN1RPA + 0.8100 LYP
 Using SG-1 standard quadrature grid
 using 4 threads for integral computing
 -------------------------------------------------------
 OpenMP Integral computing Module                
 Release: version 2.0, May 2017, Q-Chem Inc. Pleasanton 
 -------------------------------------------------------
 -------------------------------------------------------
 OpenMP BLAS3 based DFT computing Module                
 Release: version 1.0, May 2013, Q-Chem Inc. Pittsburgh 
 -------------------------------------------------------
 A restricted SCF calculation will be
 performed using DIIS
 SCF converges when DIIS error is below 1.0e-08
 ---------------------------------------
  Cycle       Energy         DIIS error
 ---------------------------------------
    1   -9686.3756248725      1.06e-05  
    2   -9686.3756252452      7.56e-06  
    3   -9686.3756252134      8.03e-06  
    4   -9686.3756254322      1.33e-06  
    5   -9686.3756254377      5.24e-07  
    6   -9686.3756254387      1.12e-07  
    7   -9686.3756254387      4.09e-08  
    8   -9686.3756254386      1.18e-08  
    9   -9686.3756254386      4.12e-09  Convergence criterion met
 ---------------------------------------
 SCF time:   CPU 22.25s  wall 6.00s 
 SCF   energy in the final basis set =    -9686.3756254386
 Total energy in the final basis set =    -9686.3756254386

 --------------------------------------------------------------
             Orbital Energies (a.u.) and Symmetries
 --------------------------------------------------------------

 Alpha MOs, Restricted
 -- Occupied --                  
******* -482.87 -176.33 -165.74 -165.74 -165.74  -62.53  -56.35
  1 A'    2 A'    3 A'    4 A'    1 A"    5 A'    6 A'    7 A'                 
-56.342 -56.341 -35.830 -31.325 -31.317 -31.316 -24.751 -22.975
  2 A"    8 A'    9 A'   10 A'    3 A"   11 A'   12 A'   13 A'                 
-22.973 -22.973 -22.967 -22.967 -14.380 -10.374  -8.734  -6.566
  4 A"   14 A'   15 A'    5 A"   16 A'   17 A'   18 A'   19 A'                 
 -6.552  -6.551  -6.379  -4.795  -4.775  -4.775  -2.677  -2.673
  6 A"   20 A'   21 A'   22 A'    7 A"   23 A'   24 A'    8 A"                 
 -2.673  -2.661  -2.661  -2.060  -2.054  -2.053  -2.037  -2.037
 25 A'   26 A'    9 A"   27 A'   10 A"   28 A'   11 A"   29 A'                 
 -1.297  -0.972  -0.835  -0.687  -0.647  -0.548  -0.536  -0.505
 30 A'   31 A'   32 A'   33 A'   34 A'   35 A'   12 A"   36 A'                 
 -0.427  -0.397  -0.361  -0.332  -0.323  -0.280  -0.278
 37 A'   13 A"   38 A'   14 A"   39 A'   15 A"   40 A'                         
 -- Virtual --                   
 -0.119  -0.046  -0.032   0.000   0.037   0.052   0.052   0.074
 41 A'   16 A"   42 A'   43 A'   44 A'   17 A"   45 A'   46 A'                 
  0.083   0.088   0.115   0.130   0.148   0.165   0.184   0.200
 18 A"   47 A'   48 A'   49 A'   19 A"   50 A'   51 A'   52 A'                 
  0.209   0.214   0.249   0.279   0.281   0.292   0.323   0.344
 20 A"   53 A'   54 A'   21 A"   55 A'   56 A'   57 A'   58 A'                 
  0.389   0.394   0.405   0.416   0.431   0.431   0.463   0.470
 22 A"   59 A'   23 A"   60 A'   61 A'   24 A"   25 A"   62 A'                 
  0.478   0.545   0.548   0.573   0.620   0.643   0.659   0.736
 63 A'   26 A"   64 A'   65 A'   66 A'   27 A"   67 A'   68 A'                 
  0.766   0.831   0.840   0.877   0.913   1.024   1.204   1.246
 69 A'   28 A"   70 A'   71 A'   72 A'   73 A'   29 A"   74 A'                 
  1.269   1.296   1.306   1.325   1.351   1.394   1.416   1.594
 30 A"   31 A"   75 A'   76 A'   77 A'   32 A"   78 A'   79 A'                 
  1.681   1.804   1.885   1.942   2.020   2.039   2.110   2.239
 80 A'   81 A'   82 A'   33 A"   83 A'   34 A"   84 A'   85 A'                 
  2.347   2.563   2.735   2.788   2.906   3.188   3.716   3.721
 35 A"   86 A'   36 A"   87 A'   88 A'   89 A'   37 A"   90 A'                 
  3.821   3.862   3.937   3.943   3.965   3.976   3.990   3.991
 38 A"   91 A'   39 A"   40 A"   92 A'   41 A"   93 A'   42 A"                 
  4.013   4.047   4.066   4.190   4.195   4.327   4.387   4.404
 94 A'   43 A"   95 A'   96 A'   97 A'   98 A'   99 A'  100 A'                 
  4.774   5.961   5.989   6.002   6.242   6.315   6.523   6.639
101 A'   44 A"  102 A'  103 A'   45 A"  104 A'  105 A'  106 A'                 
  7.518   7.557   7.631  23.699  27.821  28.305  28.326  28.334
 46 A"  107 A'  108 A'  109 A'  110 A'   47 A"  111 A'  112 A'                 
 28.512  28.523  28.525  28.554  28.637  35.519  47.832  66.701
 48 A"  113 A'   49 A"  114 A'  115 A'  116 A'  117 A'  118 A'                 
127.852 127.867 127.886 151.622 289.713 289.750 289.8541020.608
 50 A"  119 A'  120 A'  121 A'   51 A"  122 A'  123 A'  124 A'                 
*******
125 A'                                                                         

 Beta MOs, Restricted
 -- Occupied --                  
******* -482.87 -176.33 -165.74 -165.74 -165.74  -62.53  -56.35
  1 A'    2 A'    3 A'    4 A'    1 A"    5 A'    6 A'    7 A'                 
-56.342 -56.341 -35.830 -31.325 -31.317 -31.316 -24.751 -22.975
  2 A"    8 A'    9 A'   10 A'    3 A"   11 A'   12 A'   13 A'                 
-22.973 -22.973 -22.967 -22.967 -14.380 -10.374  -8.734  -6.566
  4 A"   14 A'   15 A'    5 A"   16 A'   17 A'   18 A'   19 A'                 
 -6.552  -6.551  -6.379  -4.795  -4.775  -4.775  -2.677  -2.673
  6 A"   20 A'   21 A'   22 A'    7 A"   23 A'   24 A'    8 A"                 
 -2.673  -2.661  -2.661  -2.060  -2.054  -2.053  -2.037  -2.037
 25 A'   26 A'    9 A"   27 A'   10 A"   28 A'   11 A"   29 A'                 
 -1.297  -0.972  -0.835  -0.687  -0.647  -0.548  -0.536  -0.505
 30 A'   31 A'   32 A'   33 A'   34 A'   35 A'   12 A"   36 A'                 
 -0.427  -0.397  -0.361  -0.332  -0.323  -0.280  -0.278
 37 A'   13 A"   38 A'   14 A"   39 A'   15 A"   40 A'                         
 -- Virtual --                   
 -0.119  -0.046  -0.032   0.000   0.037   0.052   0.052   0.074
 41 A'   16 A"   42 A'   43 A'   44 A'   17 A"   45 A'   46 A'                 
  0.083   0.088   0.115   0.130   0.148   0.165   0.184   0.200
 18 A"   47 A'   48 A'   49 A'   19 A"   50 A'   51 A'   52 A'                 
  0.209   0.214   0.249   0.279   0.281   0.292   0.323   0.344
 20 A"   53 A'   54 A'   21 A"   55 A'   56 A'   57 A'   58 A'                 
  0.389   0.394   0.405   0.416   0.431   0.431   0.463   0.470
 22 A"   59 A'   23 A"   60 A'   61 A'   24 A"   25 A"   62 A'                 
  0.478   0.545   0.548   0.573   0.620   0.643   0.659   0.736
 63 A'   26 A"   64 A'   65 A'   66 A'   27 A"   67 A'   68 A'                 
  0.766   0.831   0.840   0.877   0.913   1.024   1.204   1.246
 69 A'   28 A"   70 A'   71 A'   72 A'   73 A'   29 A"   74 A'                 
  1.269   1.296   1.306   1.325   1.351   1.394   1.416   1.594
 30 A"   31 A"   75 A'   76 A'   77 A'   32 A"   78 A'   79 A'                 
  1.681   1.804   1.885   1.942   2.020   2.039   2.110   2.239
 80 A'   81 A'   82 A'   33 A"   83 A'   34 A"   84 A'   85 A'                 
  2.347   2.563   2.735   2.788   2.906   3.188   3.716   3.721
 35 A"   86 A'   36 A"   87 A'   88 A'   89 A'   37 A"   90 A'                 
  3.821   3.862   3.937   3.943   3.965   3.976   3.990   3.991
 38 A"   91 A'   39 A"   40 A"   92 A'   41 A"   93 A'   42 A"                 
  4.013   4.047   4.066   4.190   4.195   4.327   4.387   4.404
 94 A'   43 A"   95 A'   96 A'   97 A'   98 A'   99 A'  100 A'                 
  4.774   5.961   5.989   6.002   6.242   6.315   6.523   6.639
101 A'   44 A"  102 A'  103 A'   45 A"  104 A'  105 A'  106 A'                 
  7.518   7.557   7.631  23.699  27.821  28.305  28.326  28.334
 46 A"  107 A'  108 A'  109 A'  110 A'   47 A"  111 A'  112 A'                 
 28.512  28.523  28.525  28.554  28.637  35.519  47.832  66.701
 48 A"  113 A'   49 A"  114 A'  115 A'  116 A'  117 A'  118 A'                 
127.852 127.867 127.886 151.622 289.713 289.750 289.8541020.608
 50 A"  119 A'  120 A'  121 A'   51 A"  122 A'  123 A'  124 A'                 
*******
125 A'                                                                         
 --------------------------------------------------------------

          Ground-State Mulliken Net Atomic Charges

     Atom                 Charge (a.u.)
  ----------------------------------------
      1 C                    -0.086826
      2 N                    -0.129829
      3 I                     0.145007
      4 Br                    0.093386
      5 F                    -0.021737
  ----------------------------------------
  Sum of atomic charges =     0.000000

 -----------------------------------------------------------------
                    Cartesian Multipole Moments
 -----------------------------------------------------------------
    Charge (ESU x 10^10)
                 0.0000
    Dipole Moment (Debye)
         X       0.0288      Y      -0.5189      Z       0.0000
       Tot       0.5197
    Quadrupole Moments (Debye-Ang)
        XX     -54.7892     XY       1.0618     YY     -65.9360
        XZ       0.0000     YZ       0.0000     ZZ     -62.7387
    Octopole Moments (Debye-Ang^2)
       XXX      -3.2481    XXY       1.4281    XYY      -0.6707
       YYY      -0.0697    XXZ       0.0000    XYZ       0.0000
       YYZ       0.0000    XZZ       0.4590    YZZ      -0.7074
       ZZZ       0.0000
    Hexadecapole Moments (Debye-Ang^3)
      XXXX   -1432.5630   XXXY      40.5713   XXYY    -301.5883
      XYYY      18.6542   YYYY    -178.8907   XXXZ       0.0000
      XXYZ       0.0000   XYYZ       0.0000   YYYZ       0.0000
      XXZZ    -286.5316   XYZZ       5.4113   YYZZ     -41.7930
      XZZZ       0.0000   YZZZ       0.0000   ZZZZ     -77.0850
 -----------------------------------------------------------------
 Calculating analytic gradient of the SCF energy
 Gradient of SCF Energy
            1           2           3           4           5
    1  -0.0001482   0.0000227  -0.0000600   0.0000158   0.0001695
    2  -0.0001230  -0.0000188  -0.0002705   0.0002564   0.0001560
    3  -0.0000000  -0.0000000   0.0000000   0.0000000  -0.0000000
 Max gradient component =       2.705E-04
 RMS gradient           =       1.248E-04
 Gradient time:  CPU 8.80 s  wall 2.30 s
 Geometry Optimization Parameters
   NAtoms,    NIC,     NZ,  NCons,   NDum,   NFix, NCnnct, MaxDiis
        5      20       5       0       0       0       0       0

 Cartesian Hessian Update
 Hessian Updated using BFGS Update


** GEOMETRY OPTIMIZATION IN DELOCALIZED INTERNAL COORDINATES **
   Searching for a Minimum

   Optimization Cycle:   5

                       Coordinates (Angstroms)
     ATOM                X               Y               Z
      1  C         0.8691900354   -0.2742627998    0.0000000000
      2  N         0.0182166181    0.6369055596    0.0000000000
      3  I        -2.0219923640    0.1124471007    0.0000000000
      4  Br        2.7205588178    0.1500254647    0.0000000000
      5  F         0.6760812781   -1.5932033698    0.0000000000
   Point Group: cs    Number of degrees of freedom:     7


   Energy is  -9686.375625439

 Hessian Updated using BFGS Update

  7 Hessian modes will be used to form the next step
  Hessian Eigenvalues:
     0.099701    0.176965    0.212316    0.239042    0.289082    0.520567
     0.785157

 Minimum Search - Taking Simple RFO Step
 Searching for Lamda that Minimizes Along All modes
 Value Taken    Lamda =   0.00000000
 Step Taken.  Stepsize is  0.000705

                             Maximum     Tolerance    Cnvgd?
         Gradient           0.000148      0.000300     YES
         Displacement       0.000624      0.001200     YES
         Energy change     -0.000001      0.000001     YES


                       Distance Matrix (Angstroms)
             C (  1)   N (  2)   I (  3)   Br(  4)
   N (  2)  1.246749
   I (  3)  2.916930  2.106540
   Br(  4)  1.899365  2.745852  4.742700
   F (  5)  1.333002  2.325118  3.191997  2.686770

 Final energy is   -9686.3756254386262     


 ******************************
 **  OPTIMIZATION CONVERGED  **
 ******************************

                       Coordinates (Angstroms)
     ATOM                X               Y               Z
      1  C         0.8691900354   -0.2742627998    0.0000000000
      2  N         0.0182166181    0.6369055596    0.0000000000
      3  I        -2.0219923640    0.1124471007    0.0000000000
      4  Br        2.7205588178    0.1500254647    0.0000000000
      5  F         0.6760812781   -1.5932033698    0.0000000000

Z-matrix Print:
$molecule
0 1
I 
N  1 2.106540
C  2 1.246749 1 118.627149
F  3 1.333002 2 128.626861 1 -0.000000 0
Br 3 1.899365 2 120.135645 1 -180.000000 0
$end


 --------------------------------------------------------------
             Orbital Energies (a.u.) and Symmetries
 --------------------------------------------------------------

 Alpha MOs, Restricted
 -- Occupied --                  
******* -482.87 -176.33 -165.74 -165.74 -165.74  -62.53  -56.35
  1 A'    2 A'    3 A'    4 A'    1 A"    5 A'    6 A'    7 A'                 
-56.342 -56.341 -35.830 -31.325 -31.317 -31.316 -24.751 -22.975
  2 A"    8 A'    9 A'   10 A'    3 A"   11 A'   12 A'   13 A'                 
-22.973 -22.973 -22.967 -22.967 -14.380 -10.374  -8.734  -6.566
  4 A"   14 A'   15 A'    5 A"   16 A'   17 A'   18 A'   19 A'                 
 -6.552  -6.551  -6.379  -4.795  -4.775  -4.775  -2.677  -2.673
  6 A"   20 A'   21 A'   22 A'    7 A"   23 A'   24 A'    8 A"                 
 -2.673  -2.661  -2.661  -2.060  -2.054  -2.053  -2.037  -2.037
 25 A'   26 A'    9 A"   27 A'   10 A"   28 A'   11 A"   29 A'                 
 -1.297  -0.972  -0.835  -0.687  -0.647  -0.548  -0.536  -0.505
 30 A'   31 A'   32 A'   33 A'   34 A'   35 A'   12 A"   36 A'                 
 -0.427  -0.397  -0.361  -0.332  -0.323  -0.280  -0.278
 37 A'   13 A"   38 A'   14 A"   39 A'   15 A"   40 A'                         
 -- Virtual --                   
 -0.119  -0.046  -0.032   0.000   0.037   0.052   0.052   0.074
 41 A'   16 A"   42 A'   43 A'   44 A'   17 A"   45 A'   46 A'                 
  0.083   0.088   0.115   0.130   0.148   0.165   0.184   0.200
 18 A"   47 A'   48 A'   49 A'   19 A"   50 A'   51 A'   52 A'                 
  0.209   0.214   0.249   0.279   0.281   0.292   0.323   0.344
 20 A"   53 A'   54 A'   21 A"   55 A'   56 A'   57 A'   58 A'                 
  0.389   0.394   0.405   0.416   0.431   0.431   0.463   0.470
 22 A"   59 A'   23 A"   60 A'   61 A'   24 A"   25 A"   62 A'                 
  0.478   0.545   0.548   0.573   0.620   0.643   0.659   0.736
 63 A'   26 A"   64 A'   65 A'   66 A'   27 A"   67 A'   68 A'                 
  0.766   0.831   0.840   0.877   0.913   1.024   1.204   1.246
 69 A'   28 A"   70 A'   71 A'   72 A'   73 A'   29 A"   74 A'                 
  1.269   1.296   1.306   1.325   1.351   1.394   1.416   1.594
 30 A"   31 A"   75 A'   76 A'   77 A'   32 A"   78 A'   79 A'                 
  1.681   1.804   1.885   1.942   2.020   2.039   2.110   2.239
 80 A'   81 A'   82 A'   33 A"   83 A'   34 A"   84 A'   85 A'                 
  2.347   2.563   2.735   2.788   2.906   3.188   3.716   3.721
 35 A"   86 A'   36 A"   87 A'   88 A'   89 A'   37 A"   90 A'                 
  3.821   3.862   3.937   3.943   3.965   3.976   3.990   3.991
 38 A"   91 A'   39 A"   40 A"   92 A'   41 A"   93 A'   42 A"                 
  4.013   4.047   4.066   4.190   4.195   4.327   4.387   4.404
 94 A'   43 A"   95 A'   96 A'   97 A'   98 A'   99 A'  100 A'                 
  4.774   5.961   5.989   6.002   6.242   6.315   6.523   6.639
101 A'   44 A"  102 A'  103 A'   45 A"  104 A'  105 A'  106 A'                 
  7.518   7.557   7.631  23.699  27.821  28.305  28.326  28.334
 46 A"  107 A'  108 A'  109 A'  110 A'   47 A"  111 A'  112 A'                 
 28.512  28.523  28.525  28.554  28.637  35.519  47.832  66.701
 48 A"  113 A'   49 A"  114 A'  115 A'  116 A'  117 A'  118 A'                 
127.852 127.867 127.886 151.622 289.713 289.750 289.8541020.608
 50 A"  119 A'  120 A'  121 A'   51 A"  122 A'  123 A'  124 A'                 
*******
125 A'                                                                         

 Beta MOs, Restricted
 -- Occupied --                  
******* -482.87 -176.33 -165.74 -165.74 -165.74  -62.53  -56.35
  1 A'    2 A'    3 A'    4 A'    1 A"    5 A'    6 A'    7 A'                 
-56.342 -56.341 -35.830 -31.325 -31.317 -31.316 -24.751 -22.975
  2 A"    8 A'    9 A'   10 A'    3 A"   11 A'   12 A'   13 A'                 
-22.973 -22.973 -22.967 -22.967 -14.380 -10.374  -8.734  -6.566
  4 A"   14 A'   15 A'    5 A"   16 A'   17 A'   18 A'   19 A'                 
 -6.552  -6.551  -6.379  -4.795  -4.775  -4.775  -2.677  -2.673
  6 A"   20 A'   21 A'   22 A'    7 A"   23 A'   24 A'    8 A"                 
 -2.673  -2.661  -2.661  -2.060  -2.054  -2.053  -2.037  -2.037
 25 A'   26 A'    9 A"   27 A'   10 A"   28 A'   11 A"   29 A'                 
 -1.297  -0.972  -0.835  -0.687  -0.647  -0.548  -0.536  -0.505
 30 A'   31 A'   32 A'   33 A'   34 A'   35 A'   12 A"   36 A'                 
 -0.427  -0.397  -0.361  -0.332  -0.323  -0.280  -0.278
 37 A'   13 A"   38 A'   14 A"   39 A'   15 A"   40 A'                         
 -- Virtual --                   
 -0.119  -0.046  -0.032   0.000   0.037   0.052   0.052   0.074
 41 A'   16 A"   42 A'   43 A'   44 A'   17 A"   45 A'   46 A'                 
  0.083   0.088   0.115   0.130   0.148   0.165   0.184   0.200
 18 A"   47 A'   48 A'   49 A'   19 A"   50 A'   51 A'   52 A'                 
  0.209   0.214   0.249   0.279   0.281   0.292   0.323   0.344
 20 A"   53 A'   54 A'   21 A"   55 A'   56 A'   57 A'   58 A'                 
  0.389   0.394   0.405   0.416   0.431   0.431   0.463   0.470
 22 A"   59 A'   23 A"   60 A'   61 A'   24 A"   25 A"   62 A'                 
  0.478   0.545   0.548   0.573   0.620   0.643   0.659   0.736
 63 A'   26 A"   64 A'   65 A'   66 A'   27 A"   67 A'   68 A'                 
  0.766   0.831   0.840   0.877   0.913   1.024   1.204   1.246
 69 A'   28 A"   70 A'   71 A'   72 A'   73 A'   29 A"   74 A'                 
  1.269   1.296   1.306   1.325   1.351   1.394   1.416   1.594
 30 A"   31 A"   75 A'   76 A'   77 A'   32 A"   78 A'   79 A'                 
  1.681   1.804   1.885   1.942   2.020   2.039   2.110   2.239
 80 A'   81 A'   82 A'   33 A"   83 A'   34 A"   84 A'   85 A'                 
  2.347   2.563   2.735   2.788   2.906   3.188   3.716   3.721
 35 A"   86 A'   36 A"   87 A'   88 A'   89 A'   37 A"   90 A'                 
  3.821   3.862   3.937   3.943   3.965   3.976   3.990   3.991
 38 A"   91 A'   39 A"   40 A"   92 A'   41 A"   93 A'   42 A"                 
  4.013   4.047   4.066   4.190   4.195   4.327   4.387   4.404
 94 A'   43 A"   95 A'   96 A'   97 A'   98 A'   99 A'  100 A'                 
  4.774   5.961   5.989   6.002   6.242   6.315   6.523   6.639
101 A'   44 A"  102 A'  103 A'   45 A"  104 A'  105 A'  106 A'                 
  7.518   7.557   7.631  23.699  27.821  28.305  28.326  28.334
 46 A"  107 A'  108 A'  109 A'  110 A'   47 A"  111 A'  112 A'                 
 28.512  28.523  28.525  28.554  28.637  35.519  47.832  66.701
 48 A"  113 A'   49 A"  114 A'  115 A'  116 A'  117 A'  118 A'                 
127.852 127.867 127.886 151.622 289.713 289.750 289.8541020.608
 50 A"  119 A'  120 A'  121 A'   51 A"  122 A'  123 A'  124 A'                 
*******
125 A'                                                                         
 --------------------------------------------------------------

          Ground-State Mulliken Net Atomic Charges

     Atom                 Charge (a.u.)
  ----------------------------------------
      1 C                    -0.086826
      2 N                    -0.129829
      3 I                     0.145007
      4 Br                    0.093386
      5 F                    -0.021737
  ----------------------------------------
  Sum of atomic charges =     0.000000

 -----------------------------------------------------------------
                    Cartesian Multipole Moments
 -----------------------------------------------------------------
    Charge (ESU x 10^10)
                 0.0000
    Dipole Moment (Debye)
         X       0.0288      Y      -0.5189      Z       0.0000
       Tot       0.5197
    Quadrupole Moments (Debye-Ang)
        XX     -54.7892     XY       1.0618     YY     -65.9360
        XZ       0.0000     YZ       0.0000     ZZ     -62.7387
    Octopole Moments (Debye-Ang^2)
       XXX      -3.2481    XXY       1.4281    XYY      -0.6707
       YYY      -0.0697    XXZ       0.0000    XYZ       0.0000
       YYZ       0.0000    XZZ       0.4590    YZZ      -0.7074
       ZZZ       0.0000
    Hexadecapole Moments (Debye-Ang^3)
      XXXX   -1432.5630   XXXY      40.5713   XXYY    -301.5883
      XYYY      18.6542   YYYY    -178.8907   XXXZ       0.0000
      XXYZ       0.0000   XYYZ       0.0000   YYYZ       0.0000
      XXZZ    -286.5316   XYZZ       5.4113   YYZZ     -41.7930
      XZZZ       0.0000   YZZZ       0.0000   ZZZZ     -77.0850
 -----------------------------------------------------------------
Archival summary:
1\1\TWL01\OPT\ProcedureUnspecified\BasisUnspecified\1r1111\taweetha\SunNov2522:50:242018SunNov2522:50:242018\0\\#,OPT,ProcedureUnspecified,BasisUnspecified,\\0,1\I\N,1,2.10654\C,2,1.24675,1,118.627\F,3,1.333,2,128.627,1,-0,0\Br,3,1.89936,2,120.136,1,-180,0\\\@

 Total job time:  49.24s(wall), 182.84s(cpu) 
 Sun Nov 25 22:50:24 2018

        *************************************************************
        *                                                           *
        *  Thank you very much for using Q-Chem.  Have a nice day.  *
        *                                                           *
        *************************************************************


 
User input: 2 of 2 
 
Q-Chem Developer Version!
                  Welcome to Q-Chem
     A Quantum Leap Into The Future Of Chemistry


 Q-Chem 5.1, Q-Chem, Inc., Pleasanton, CA (2018)

 Yihan Shao,  Zhengting Gan,  E. Epifanovsky,  A. T. B. Gilbert,  M. Wormit,  
 J. Kussmann,  A. W. Lange,  A. Behn,  Jia Deng,  Xintian Feng,  D. Ghosh,  
 M. Goldey,  P. R. Horn,  L. D. Jacobson,  I. Kaliman,  T. Kus,  A. Landau,  
 Jie Liu,  E. I. Proynov,  R. M. Richard,  R. P. Steele,  E. J. Sundstrom,  
 H. L. Woodcock III,  P. M. Zimmerman,  D. Zuev,  B. Albrecht,  E. Alguire,  
 S. A. Baeppler,  D. Barton,  Z. Benda,  Y. A. Bernard,  E. J. Berquist,  
 K. B. Bravaya,  H. Burton,  D. Casanova,  Chun-Min Chang,  Yunqing Chen,  
 A. Chien,  K. D. Closser,  M. P. Coons,  S. Coriani,  S. Dasgupta,  
 A. L. Dempwolff,  M. Diedenhofen,  Hainam Do,  R. G. Edgar,  Po-Tung Fang,  
 S. Faraji,  S. Fatehi,  Qingguo Feng,  K. D. Fenk,  J. Fosso-Tande,  
 Qinghui Ge,  A. Ghysels,  G. Gidofalvi,  J. Gomes,  J. Gonthier,  A. Gunina,  
 D. Hait,  M. W. D. Hanson-Heine,  P. H. P. Harbach,  A. W. Hauser,  
 J. E. Herr,  E. G. Hohenstein,  Z. C. Holden,  Kerwin Hui,  B. C. Huynh,  
 T.-C. Jagau,  Hyunjun Ji,  B. Kaduk,  K. Khistyaev,  Jaehoon Kim,  
 P. Klunzinger,  K. Koh,  D. Kosenkov,  L. Koulias,  T. Kowalczyk,  
 C. M. Krauter,  A. Kunitsa,  Ka Un Lao,  A. Laurent,  K. V. Lawler,  
 Joonho Lee,  D. Lefrancois,  S. Lehtola,  D. S. Levine,  Yi-Pei Li,  
 You-Sheng Lin,  Fenglai Liu,  E. Livshits,  A. Luenser,  P. Manohar,  
 E. Mansoor,  S. F. Manzer,  Shan-Ping Mao,  Yuezhi Mao,  N. Mardirossian,  
 A. V. Marenich,  T. Markovich,  L. A. Martinez-Martinez,  S. A. Maurer,  
 N. J. Mayhall,  S. C. McKenzie,  J.-M. Mewes,  A. F. Morrison,  
 J. W. Mullinax,  K. Nanda,  T. S. Nguyen-Beck,  R. Olivares-Amaya,  
 J. A. Parkhill,  T. M. Perrine,  F. Plasser,  P. Pokhilko,  S. Prager,  
 A. Prociuk,  E. Ramos,  D. R. Rehn,  F. Rob,  M. Schneider,  N. Sergueev,  
 S. M. Sharada,  S. Sharma,  D. W. Small,  T. Stauch,  T. Stein,  
 Yu-Chuan Su,  A. J. W. Thom,  A. Tkatchenko,  T. Tsuchimochi,  N. M. Tubman,  
 L. Vogt,  M. L. Vidal,  O. Vydrov,  M. A. Watson,  J. Wenzel,  
 M. de Wergifosse,  T. A. Wesolowski,  A. White,  J. Witte,  A. Yamada,  
 Jun Yang,  K. Yao,  S. Yeganeh,  S. R. Yost,  Zhi-Qiang You,  A. Zech,  
 Igor Ying Zhang,  Xing Zhang,  Yan Zhao,  Ying Zhu,  B. R. Brooks,  
 G. K. L. Chan,  C. J. Cramer,  M. S. Gordon,  W. J. Hehre,  A. Klamt,  
 M. W. Schmidt,  C. D. Sherrill,  D. G. Truhlar,  A. Aspuru-Guzik,  R. Baer,  
 A. T. Bell,  N. A. Besley,  Jeng-Da Chai,  A. E. DePrince, III,  
 R. A. DiStasio Jr.,  A. Dreuw,  B. D. Dunietz,  T. R. Furlani,  
 Chao-Ping Hsu,  Yousung Jung,  Jing Kong,  D. S. Lambrecht,  WanZhen Liang,  
 C. Ochsenfeld,  V. A. Rassolov,  L. V. Slipchenko,  J. E. Subotnik,  
 T. Van Voorhis,  J. M. Herbert,  A. I. Krylov,  P. M. W. Gill,  M. Head-Gordon

 Contributors to earlier versions of Q-Chem not listed above: 
 R. D. Adamson,  B. Austin,  J. Baker,  G. J. O. Beran,  K. Brandhorst,  
 S. T. Brown,  E. F. C. Byrd,  A. K. Chakraborty,  C.-L. Cheng,  
 Siu Hung Chien,  D. M. Chipman,  D. L. Crittenden,  H. Dachsel,  
 R. J. Doerksen,  A. D. Dutoi,  L. Fusti-Molnar,  W. A. Goddard III,  
 A. Golubeva-Zadorozhnaya,  S. R. Gwaltney,  G. Hawkins,  A. Heyden,  
 S. Hirata,  G. Kedziora,  F. J. Keil,  C. Kelley,  Jihan Kim,  R. A. King,  
 R. Z. Khaliullin,  P. P. Korambath,  W. Kurlancheek,  A. M. Lee,  M. S. Lee,  
 S. V. Levchenko,  Ching Yeh Lin,  D. Liotard,  R. C. Lochan,  I. Lotan,  
 P. E. Maslen,  N. Nair,  D. P. O'Neill,  D. Neuhauser,  E. Neuscamman,  
 C. M. Oana,  R. Olson,  B. Peters,  R. Peverati,  P. A. Pieniazek,  
 Y. M. Rhee,  J. Ritchie,  M. A. Rohrdanz,  E. Rosta,  N. J. Russ,  
 H. F. Schaefer III,  N. E. Schultz,  N. Shenvi,  A. C. Simmonett,  A. Sodt,  
 D. Stuck,  K. S. Thanthiriwatte,  V. Vanovschi,  Tao Wang,  A. Warshel,  
 C. F. Williams,  Q. Wu,  X. Xu,  W. Zhang

 Please cite Q-Chem as follows:
 Y. Shao et al., Mol. Phys. 113, 184-215 (2015)
 DOI: 10.1080/00268976.2014.952696

 Q-Chem 5.1.2 for Intel X86 EM64T Linux

 Parts of Q-Chem use Armadillo 8.300.2 (Tropical Shenanigans).
 http://arma.sourceforge.net/

 Q-Chem begins on Sun Nov 25 22:50:24 2018  

Host: 
0

     Scratch files written to /scratch/taweetham/qchem55938//
The previous job contains 0 fragments, simply inherited here
Input Ideriv = 2
Curr. Ideriv = -1
Max.  Ideriv = 2

Checking the input file for inconsistencies... 	...done.

--------------------------------------------------------------
User input:
--------------------------------------------------------------

$molecule
read
$end

$rem
   job_type 	frequency
   basis 	6-311++g**
   method	b3lyp	
$end


--------------------------------------------------------------
 ----------------------------------------------------------------
             Standard Nuclear Orientation (Angstroms)
    I     Atom           X                Y                Z
 ----------------------------------------------------------------
    1      C       0.8789739826    -0.2544992365     0.0000000000
    2      N       0.0105952593     0.6400967221    -0.0000000000
    3      I      -2.0191253590     0.0764092401    -0.0000000000
    4      Br      2.7218203375     0.2053966344    -0.0000000000
    5      F       0.7113246115    -1.5769170629     0.0000000000
 ----------------------------------------------------------------
 Molecular Point Group                 Cs    NOp =  2
 Largest Abelian Subgroup              Cs    NOp =  2
 Nuclear Repulsion Energy =   658.3089077317 hartrees
 There are       55 alpha and       55 beta electrons
 Requested basis set is 6-311++G(d,p)
 There are 61 shells and 176 basis functions

 Total QAlloc Memory Limit   2000 MB
 Mega-Array Size       188 MB
 MEM_STATIC part       192 MB

                       Distance Matrix (Angstroms)
             C (  1)   N (  2)   I (  3)   Br(  4)
   N (  2)  1.246749
   I (  3)  2.916930  2.106540
   Br(  4)  1.899365  2.745852  4.742700
   F (  5)  1.333002  2.325118  3.191997  2.686770

 A cutoff of  1.0D-11 yielded   1437 shell pairs
 There are     12877 function pairs (     14499 Cartesian)

 -------------------------------------------------------
 OpenMP Integral Computing Module                       
 Release: version 1.0, May 2013, Q-Chem Inc. Pittsburgh 
 -------------------------------------------------------
 Integral Job Info:
 Integral job number is                      11
 Integral operator is                         1
 short-range coefficients                     0
 long-range coefficients              100000000
 Omega coefficients                           0
 if combine SR and LR in K                    0
 Integral screening is                        0
 Integral computing path is                   2
 max size of driver memory is            800000
 size of driver memory is                593474
 size of scratch memory is             29623520
 max col of scratch BK array               1296
 max len of scratch array in speh3          155
 max len of scratch index in speh4           18
 max int batch size is                      520
 min int batch size is                       52
 fixed nKL is                                45
 max L of basis functions is                  2
 order of int derivative is                   0
 number of shells is                         61
 number of basis is                         187
 number of cartesian basis is               187
 number of contracted shell pairs          1437
 number of primitive shell pairs           3451
 maxK2 (contraction) of shell pair           36
 max number of K2 of shell pair               1
 max number of CS2 of shell pair            140
 max number of PS2 of shell pair            240
 mem total for path MDJ                  525842
 -------------------------------------------------------
 Smallest overlap matrix eigenvalue = 4.33E-04
 Guess from superposition of atomic densities
 Warning:  Energy on first SCF cycle will be non-variational
 SAD guess density has 110.000000 electrons

 -----------------------------------------------------------------------
  General SCF calculation program by
  Eric Jon Sundstrom, Paul Horn, Yuezhi Mao, Dmitri Zuev, Alec White,
  David Stuck, Shaama M.S., Shane Yost, Joonho Lee, David Small,
  Daniel Levine, Susi Lehtola, Hugh Burton, Evgeny Epifanovsky
 -----------------------------------------------------------------------
 Exchange:     0.2000 Hartree-Fock + 0.0800 Slater + 0.7200 B88
 Correlation:  0.1900 VWN1RPA + 0.8100 LYP
 Using SG-1 standard quadrature grid
 using 4 threads for integral computing
 -------------------------------------------------------
 OpenMP Integral computing Module                
 Release: version 2.0, May 2017, Q-Chem Inc. Pleasanton 
 -------------------------------------------------------
 -------------------------------------------------------
 OpenMP BLAS3 based DFT computing Module                
 Release: version 1.0, May 2013, Q-Chem Inc. Pittsburgh 
 -------------------------------------------------------
 A restricted SCF calculation will be
 performed using DIIS
 SCF converges when DIIS error is below 1.0e-08
 ---------------------------------------
  Cycle       Energy         DIIS error
 ---------------------------------------
    1   -9686.9730283892      3.96e-02  
    2   -9686.3103523080      4.89e-03  
    3   -9686.1015945000      9.17e-03  
    4   -9686.3670097763      1.70e-03  
    5   -9686.3747968390      5.51e-04  
    6   -9686.3754831424      1.79e-04  
    7   -9686.3755592134      4.26e-05  
    8   -9686.3755639165      1.42e-05  
    9   -9686.3755646442      4.08e-06  
   10   -9686.3755646994      9.19e-07  
   11   -9686.3755647012      2.08e-07  
   12   -9686.3755647013      9.13e-08  
   13   -9686.3755647013      1.37e-08  
   14   -9686.3755647013      3.33e-09  Convergence criterion met
 ---------------------------------------
 SCF time:   CPU 35.09s  wall 9.00s 
 SCF   energy in the final basis set =    -9686.3755647013
 Total energy in the final basis set =    -9686.3755647013

 --------------------------------------------------------------
             Orbital Energies (a.u.) and Symmetries
 --------------------------------------------------------------

 Alpha MOs, Restricted
 -- Occupied --                  
******* -482.87 -176.33 -165.74 -165.74 -165.74  -62.53  -56.35
  1 A'    2 A'    3 A'    4 A'    1 A"    5 A'    6 A'    7 A'                 
-56.342 -56.341 -35.830 -31.325 -31.317 -31.316 -24.751 -22.975
  2 A"    8 A'    9 A'   10 A'    3 A"   11 A'   12 A'   13 A'                 
-22.973 -22.973 -22.967 -22.967 -14.380 -10.374  -8.734  -6.566
  4 A"   14 A'   15 A'    5 A"   16 A'   17 A'   18 A'   19 A'                 
 -6.552  -6.551  -6.379  -4.795  -4.775  -4.775  -2.677  -2.673
  6 A"   20 A'   21 A'   22 A'    7 A"   23 A'   24 A'    8 A"                 
 -2.673  -2.661  -2.661  -2.060  -2.054  -2.053  -2.037  -2.037
 25 A'    9 A"   26 A'   27 A'   10 A"   28 A'   11 A"   29 A'                 
 -1.297  -0.972  -0.835  -0.687  -0.647  -0.548  -0.536  -0.505
 30 A'   31 A'   32 A'   33 A'   34 A'   35 A'   12 A"   36 A'                 
 -0.427  -0.397  -0.361  -0.332  -0.323  -0.280  -0.278
 37 A'   13 A"   38 A'   14 A"   39 A'   15 A"   40 A'                         
 -- Virtual --                   
 -0.119  -0.046  -0.032   0.000   0.037   0.052   0.052   0.074
 41 A'   16 A"   42 A'   43 A'   44 A'   17 A"   45 A'   46 A'                 
  0.083   0.088   0.115   0.130   0.148   0.165   0.184   0.200
 18 A"   47 A'   48 A'   49 A'   19 A"   50 A'   51 A'   52 A'                 
  0.209   0.214   0.249   0.279   0.281   0.292   0.323   0.344
 20 A"   53 A'   54 A'   21 A"   55 A'   56 A'   57 A'   58 A'                 
  0.389   0.394   0.405   0.416   0.431   0.431   0.463   0.470
 22 A"   59 A'   23 A"   60 A'   61 A'   24 A"   25 A"   62 A'                 
  0.478   0.545   0.548   0.573   0.620   0.643   0.659   0.736
 63 A'   26 A"   64 A'   65 A'   66 A'   27 A"   67 A'   68 A'                 
  0.766   0.831   0.840   0.877   0.913   1.024   1.204   1.246
 69 A'   28 A"   70 A'   71 A'   72 A'   73 A'   29 A"   74 A'                 
  1.269   1.296   1.305   1.325   1.351   1.394   1.416   1.594
 30 A"   31 A"   75 A'   76 A'   77 A'   32 A"   78 A'   79 A'                 
  1.681   1.804   1.885   1.942   2.019   2.039   2.110   2.239
 80 A'   81 A'   82 A'   33 A"   83 A'   34 A"   84 A'   85 A'                 
  2.347   2.563   2.735   2.788   2.906   3.188   3.716   3.721
 35 A"   86 A'   36 A"   87 A'   88 A'   89 A'   37 A"   90 A'                 
  3.821   3.862   3.937   3.943   3.965   3.976   3.990   3.991
 38 A"   91 A'   39 A"   40 A"   92 A'   41 A"   93 A'   42 A"                 
  4.013   4.047   4.066   4.190   4.195   4.327   4.387   4.404
 94 A'   43 A"   95 A'   96 A'   97 A'   98 A'   99 A'  100 A'                 
  4.774   5.961   5.988   6.002   6.242   6.315   6.523   6.639
101 A'   44 A"  102 A'  103 A'   45 A"  104 A'  105 A'  106 A'                 
  7.518   7.557   7.631  23.699  27.821  28.305  28.326  28.334
 46 A"  107 A'  108 A'  109 A'  110 A'   47 A"  111 A'  112 A'                 
 28.512  28.523  28.525  28.554  28.637  35.519  47.832  66.701
 48 A"  113 A'   49 A"  114 A'  115 A'  116 A'  117 A'  118 A'                 
127.851 127.867 127.886 151.622 289.713 289.750 289.8541020.608
 50 A"  119 A'  120 A'  121 A'   51 A"  122 A'  123 A'  124 A'                 
*******
125 A'                                                                         

 Beta MOs, Restricted
 -- Occupied --                  
******* -482.87 -176.33 -165.74 -165.74 -165.74  -62.53  -56.35
  1 A'    2 A'    3 A'    4 A'    1 A"    5 A'    6 A'    7 A'                 
-56.342 -56.341 -35.830 -31.325 -31.317 -31.316 -24.751 -22.975
  2 A"    8 A'    9 A'   10 A'    3 A"   11 A'   12 A'   13 A'                 
-22.973 -22.973 -22.967 -22.967 -14.380 -10.374  -8.734  -6.566
  4 A"   14 A'   15 A'    5 A"   16 A'   17 A'   18 A'   19 A'                 
 -6.552  -6.551  -6.379  -4.795  -4.775  -4.775  -2.677  -2.673
  6 A"   20 A'   21 A'   22 A'    7 A"   23 A'   24 A'    8 A"                 
 -2.673  -2.661  -2.661  -2.060  -2.054  -2.053  -2.037  -2.037
 25 A'    9 A"   26 A'   27 A'   10 A"   28 A'   11 A"   29 A'                 
 -1.297  -0.972  -0.835  -0.687  -0.647  -0.548  -0.536  -0.505
 30 A'   31 A'   32 A'   33 A'   34 A'   35 A'   12 A"   36 A'                 
 -0.427  -0.397  -0.361  -0.332  -0.323  -0.280  -0.278
 37 A'   13 A"   38 A'   14 A"   39 A'   15 A"   40 A'                         
 -- Virtual --                   
 -0.119  -0.046  -0.032   0.000   0.037   0.052   0.052   0.074
 41 A'   16 A"   42 A'   43 A'   44 A'   17 A"   45 A'   46 A'                 
  0.083   0.088   0.115   0.130   0.148   0.165   0.184   0.200
 18 A"   47 A'   48 A'   49 A'   19 A"   50 A'   51 A'   52 A'                 
  0.209   0.214   0.249   0.279   0.281   0.292   0.323   0.344
 20 A"   53 A'   54 A'   21 A"   55 A'   56 A'   57 A'   58 A'                 
  0.389   0.394   0.405   0.416   0.431   0.431   0.463   0.470
 22 A"   59 A'   23 A"   60 A'   61 A'   24 A"   25 A"   62 A'                 
  0.478   0.545   0.548   0.573   0.620   0.643   0.659   0.736
 63 A'   26 A"   64 A'   65 A'   66 A'   27 A"   67 A'   68 A'                 
  0.766   0.831   0.840   0.877   0.913   1.024   1.204   1.246
 69 A'   28 A"   70 A'   71 A'   72 A'   73 A'   29 A"   74 A'                 
  1.269   1.296   1.305   1.325   1.351   1.394   1.416   1.594
 30 A"   31 A"   75 A'   76 A'   77 A'   32 A"   78 A'   79 A'                 
  1.681   1.804   1.885   1.942   2.019   2.039   2.110   2.239
 80 A'   81 A'   82 A'   33 A"   83 A'   34 A"   84 A'   85 A'                 
  2.347   2.563   2.735   2.788   2.906   3.188   3.716   3.721
 35 A"   86 A'   36 A"   87 A'   88 A'   89 A'   37 A"   90 A'                 
  3.821   3.862   3.937   3.943   3.965   3.976   3.990   3.991
 38 A"   91 A'   39 A"   40 A"   92 A'   41 A"   93 A'   42 A"                 
  4.013   4.047   4.066   4.190   4.195   4.327   4.387   4.404
 94 A'   43 A"   95 A'   96 A'   97 A'   98 A'   99 A'  100 A'                 
  4.774   5.961   5.988   6.002   6.242   6.315   6.523   6.639
101 A'   44 A"  102 A'  103 A'   45 A"  104 A'  105 A'  106 A'                 
  7.518   7.557   7.631  23.699  27.821  28.305  28.326  28.334
 46 A"  107 A'  108 A'  109 A'  110 A'   47 A"  111 A'  112 A'                 
 28.512  28.523  28.525  28.554  28.637  35.519  47.832  66.701
 48 A"  113 A'   49 A"  114 A'  115 A'  116 A'  117 A'  118 A'                 
127.851 127.867 127.886 151.622 289.713 289.750 289.8541020.608
 50 A"  119 A'  120 A'  121 A'   51 A"  122 A'  123 A'  124 A'                 
*******
125 A'                                                                         
 --------------------------------------------------------------

          Ground-State Mulliken Net Atomic Charges

     Atom                 Charge (a.u.)
  ----------------------------------------
      1 C                    -0.086836
      2 N                    -0.129636
      3 I                     0.144889
      4 Br                    0.093390
      5 F                    -0.021807
  ----------------------------------------
  Sum of atomic charges =     0.000000

 -----------------------------------------------------------------
                    Cartesian Multipole Moments
 -----------------------------------------------------------------
    Charge (ESU x 10^10)
                 0.0000
    Dipole Moment (Debye)
         X       0.0397      Y      -0.5181      Z      -0.0000
       Tot       0.5197
    Quadrupole Moments (Debye-Ang)
        XX     -54.8329     XY       1.2735     YY     -65.8932
        XZ      -0.0000     YZ      -0.0000     ZZ     -62.7382
    Octopole Moments (Debye-Ang^2)
       XXX      -4.0847    XXY       1.2400    XYY      -0.9128
       YYY      -0.6926    XXZ      -0.0000    XYZ       0.0000
       YYZ      -0.0000    XZZ       0.1807    YZZ      -0.8847
       ZZZ      -0.0000
    Hexadecapole Moments (Debye-Ang^3)
      XXXX   -1435.3265   XXXY      30.3491   XXYY    -300.6627
      XYYY       4.6716   YYYY    -177.9909   XXXZ      -0.0000
      XXYZ      -0.0000   XYYZ      -0.0000   YYYZ      -0.0000
      XXZZ    -286.6420   XYZZ       0.6889   YYZZ     -41.6789
      XZZZ      -0.0000   YZZZ      -0.0000   ZZZZ     -77.0826
 -----------------------------------------------------------------
 Calculating MO derivatives via CPSCF
 D1JvT checksum  = 240300 19746.5610648180
 D1KAT checksum  = 590400 885.5838602626
   1         3          15      0.120557    0.034981
   2         3          15      0.017313    0.005671
   3         3          15      0.002680    0.001033
   4         4          14      0.000294    0.000125
   5        14           4      0.000019    0.000012
   6        18           0      0.000000    0.000000    Roots Converged
 Time for AOints: 9.7 s (CPU) 2.5 s (wall)
 ------------------------------------------------------------------------------
                     AOints        : Timing summary (seconds)
 ------------------------------------------------------------------------------
     job step          cpu (% of tot)      sys (% of tot)     wall (% of tot)
 ------------------------------------------------------------------------------
  cpscf_lag         0.5465E+02 (36.1)   0.3000E-05 (12.5)   0.1406E+02 (35.5)
  iterzp            0.8685E+02 (57.4)   0.2100E-04 (87.5)   0.2285E+02 (57.8)
  make_fx           0.0000E+00 ( 0.0)   0.0000E+00 ( 0.0)   0.0000E+00 ( 0.0)
  AOints            0.9714E+01 ( 6.4)   0.0000E+00 ( 0.0)   0.2463E+01 ( 6.2)
 ------------------------------------------------------------------------------
   Grand Totals     0.1514E+03          0.2400E-04          0.3955E+02
 ------------------------------------------------------------------------------
 Calculating analytic Hessian of the SCF energy
 Polarizability Matrix (a.u.)
            1           2           3
    1-124.6854266  -1.7554974  -0.0000000
    2  -1.7554974 -51.2423317   0.0000000
    3  -0.0000000   0.0000000 -43.6709488

 Direct stationary perturbation theory relativistic correction:

 rels  =     113.824484358218
 relv  =    -378.690783940054
 rel2e =      50.955713900271
 E_rel =    -213.910585681565

 Hessian of the SCF Energy
            1           2           3           4           5           6
    1   0.5757798  -0.2224321  -0.0000000  -0.3539230   0.2436422   0.0000000
    2  -0.2224321   0.6403854   0.0000000   0.3130074  -0.3358719  -0.0000000
    3  -0.0000000   0.0000000   0.1198380  -0.0000000  -0.0000000  -0.0559663
    4  -0.3539230   0.3130074  -0.0000000   0.4514517  -0.2879497   0.0000000
    5   0.2436422  -0.3358719  -0.0000000  -0.2879497   0.4238346   0.0000000
    6   0.0000000  -0.0000000  -0.0559663   0.0000000   0.0000000   0.0319323
    7  -0.0362051  -0.0196760   0.0000000  -0.0528582  -0.0067051  -0.0000000
    8   0.0141936  -0.0068554   0.0000000  -0.0405246  -0.0189669   0.0000000
    9  -0.0000000  -0.0000000   0.0045073  -0.0000000   0.0000000  -0.0051008
   10  -0.1181576  -0.0318071  -0.0000000  -0.0526613   0.0153141  -0.0000000
   11  -0.0221303  -0.0247003  -0.0000000   0.0093157   0.0041463  -0.0000000
   12  -0.0000000  -0.0000000  -0.0236542   0.0000000   0.0000000   0.0050008
   13  -0.0674940  -0.0390922   0.0000000   0.0079909   0.0356985  -0.0000000
   14  -0.0132734  -0.2729579  -0.0000000   0.0061512  -0.0731421  -0.0000000
   15   0.0000000  -0.0000000  -0.0447247  -0.0000000   0.0000000   0.0241340
            7           8           9          10          11          12
    1  -0.0362051   0.0141936  -0.0000000  -0.1181576  -0.0221303  -0.0000000
    2  -0.0196760  -0.0068554  -0.0000000  -0.0318071  -0.0247003  -0.0000000
    3   0.0000000   0.0000000   0.0045073  -0.0000000  -0.0000000  -0.0236542
    4  -0.0528582  -0.0405246  -0.0000000  -0.0526613   0.0093157   0.0000000
    5  -0.0067051  -0.0189669   0.0000000   0.0153141   0.0041463   0.0000000
    6  -0.0000000   0.0000000  -0.0051008  -0.0000000  -0.0000000   0.0050008
    7   0.0888542   0.0229247   0.0000000  -0.0010006   0.0039550   0.0000000
    8   0.0229247   0.0211377  -0.0000000  -0.0007360   0.0011507  -0.0000000
    9   0.0000000  -0.0000000   0.0013252   0.0000000   0.0000000   0.0033166
   10  -0.0010006  -0.0007360   0.0000000   0.1946103   0.0415414   0.0000000
   11   0.0039550   0.0011507   0.0000000   0.0415414   0.0409986   0.0000000
   12   0.0000000  -0.0000000   0.0033166   0.0000000   0.0000000   0.0084626
   13   0.0012097   0.0041423   0.0000000  -0.0227907  -0.0326819   0.0000000
   14  -0.0004987   0.0035339   0.0000000  -0.0243124  -0.0215953   0.0000000
   15   0.0000000  -0.0000000  -0.0040483   0.0000000   0.0000000   0.0068743
           13          14          15
    1  -0.0674940  -0.0132734   0.0000000
    2  -0.0390922  -0.2729579  -0.0000000
    3   0.0000000  -0.0000000  -0.0447247
    4   0.0079909   0.0061512  -0.0000000
    5   0.0356985  -0.0731421   0.0000000
    6  -0.0000000  -0.0000000   0.0241340
    7   0.0012097  -0.0004987   0.0000000
    8   0.0041423   0.0035339  -0.0000000
    9   0.0000000   0.0000000  -0.0040483
   10  -0.0227907  -0.0243124   0.0000000
   11  -0.0326819  -0.0215953   0.0000000
   12   0.0000000   0.0000000   0.0068743
   13   0.0810841   0.0319333  -0.0000000
   14   0.0319333   0.3641614   0.0000000
   15  -0.0000000   0.0000000   0.0177647
 Gradient time:  CPU 247.47 s  wall 64.58 s
 **********************************************************************
 **                                                                  **
 **                       VIBRATIONAL ANALYSIS                       **
 **                       --------------------                       **
 **                                                                  **
 **        VIBRATIONAL FREQUENCIES (CM**-1) AND NORMAL MODES         **
 **     FORCE CONSTANTS (mDYN/ANGSTROM) AND REDUCED MASSES (AMU)     **
 **                  INFRARED INTENSITIES (KM/MOL)                   **
 **                                                                  **
 **********************************************************************


 Mode:                 1                      2                      3
 Frequency:       110.73                 136.83                 186.84
 Force Cnst:      0.1112                 0.2740                 0.7042
 Red. Mass:      15.3915                24.8391                34.2393
 IR Active:          YES                    YES                    YES
 IR Intens:        2.062                  2.330                  0.559
 Raman Active:       YES                    YES                    YES
               X      Y      Z        X      Y      Z        X      Y      Z
 C         -0.000  0.000  0.452   -0.208  0.393 -0.000    0.078  0.504 -0.000
 N         -0.000  0.000  0.871   -0.131  0.478 -0.000    0.008  0.455 -0.000
 I          0.000 -0.000 -0.079    0.219 -0.096  0.000   -0.247 -0.090  0.000
 Br        -0.000 -0.000 -0.125   -0.171 -0.094  0.000    0.397 -0.141  0.000
 F         -0.000  0.000  0.121   -0.525  0.431 -0.000   -0.052  0.532 -0.000
 TransDip   0.000 -0.000 -0.046    0.045 -0.019  0.000    0.002 -0.024  0.000

 Mode:                 4                      5                      6
 Frequency:       348.45                 507.74                 583.61
 Force Cnst:      1.5213                 2.3067                 2.5398
 Red. Mass:      21.2659                15.1861                12.6560
 IR Active:          YES                    YES                    YES
 IR Intens:        2.909                 33.109                  4.825
 Raman Active:       YES                    YES                    YES
               X      Y      Z        X      Y      Z        X      Y      Z
 C          0.010  0.341 -0.000    0.337 -0.109  0.000   -0.000  0.000  0.901
 N         -0.224  0.109  0.000    0.828  0.410 -0.000   -0.000 -0.000 -0.376
 I          0.010  0.015 -0.000   -0.049 -0.025  0.000    0.000  0.000  0.004
 Br        -0.180 -0.154 -0.000   -0.128 -0.011 -0.000    0.000 -0.000 -0.025
 F          0.840  0.245  0.000    0.041 -0.025 -0.000    0.000  0.000 -0.217
 TransDip  -0.054  0.006 -0.000    0.179 -0.044  0.000   -0.000 -0.000  0.070

 Mode:                 7                      8                      9
 Frequency:       769.95                1053.79                1707.22
 Force Cnst:      5.1461                 8.8730                21.9166
 Red. Mass:      14.7333                13.5615                12.7628
 IR Active:          YES                    YES                    YES
 IR Intens:       41.835                192.043                472.825
 Raman Active:       YES                    YES                    YES
               X      Y      Z        X      Y      Z        X      Y      Z
 C         -0.590 -0.029  0.000    0.583  0.641  0.000   -0.521  0.601  0.000
 N         -0.085  0.636 -0.000   -0.195  0.066  0.000    0.447 -0.403 -0.000
 I          0.008 -0.006  0.000   -0.005  0.001 -0.000   -0.001 -0.001 -0.000
 Br         0.059  0.014 -0.000   -0.021 -0.005 -0.000    0.002 -0.000 -0.000
 F          0.134 -0.466 -0.000   -0.107 -0.441 -0.000   -0.001 -0.072 -0.000
 TransDip  -0.207  0.013  0.000    0.223  0.384  0.000   -0.632  0.292 -0.000

 STANDARD THERMODYNAMIC QUANTITIES AT   298.15 K  AND     1.00 ATM

   This Molecule has  0 Imaginary Frequencies
   Zero point vibrational energy:        7.727 kcal/mol

   Atom    1 Element C  Has Mass   12.00000
   Atom    2 Element N  Has Mass   14.00307
   Atom    3 Element I  Has Mass  126.90440
   Atom    4 Element Br Has Mass   78.91830
   Atom    5 Element F  Has Mass   18.99840
   Molecular Mass:   250.824170 amu
   Principal axes and moments of inertia in amu*Bohr^2:
                             1           2           3
    Eigenvalues --      206.45517  3998.61633  4205.07150
          X               1.00000    -0.00072     0.00000
          Y               0.00072     1.00000     0.00000
          Z              -0.00000    -0.00000     1.00000
   Rotational Symmetry Number is   1
   The Molecule is an Asymmetric Top
   Translational Enthalpy:        0.889 kcal/mol
   Rotational Enthalpy:           0.889 kcal/mol
   Vibrational Enthalpy:          9.505 kcal/mol
   gas constant (RT):             0.592 kcal/mol
   Translational Entropy:        42.459  cal/mol.K
   Rotational Entropy:           29.630  cal/mol.K
   Vibrational Entropy:          10.967  cal/mol.K

   Total Enthalpy:               11.874 kcal/mol
   Total Entropy:                83.056  cal/mol.K
Archival summary:
1\1\TWL01\FREQ\ProcedureUnspecified\BasisUnspecified\1r1111\taweetha\SunNov2522:51:382018SunNov2522:51:382018\0\\#,FREQ,ProcedureUnspecified,BasisUnspecified,\\0,1\I\N,1,2.10654\C,2,1.24675,1,118.627\F,3,1.333,2,128.627,1,-0,0\Br,3,1.89936,2,120.136,1,-180,0\\\@

 Total job time:  74.08s(wall), 282.72s(cpu) 
 Sun Nov 25 22:51:38 2018

        *************************************************************
        *                                                           *
        *  Thank you very much for using Q-Chem.  Have a nice day.  *
        *                                                           *
        *************************************************************
