# Supplementary material for: Geometric and energetic data from ab initio calculations of haloethene, haloimine, halomethylenephosphine, haloiminophosphine, halodiazene, halodiphosphene and halocyclopropane
Source: Data Brief. 2019 Nov 2;27:104738. doi: 10.1016/j.dib.2019.104738 (PMC6861602; doi:10.1016/j.dib.2019.104738)
Supplement: Multimedia component 4 [file mmc4.zip › CN/B3LYP/FClCNBrE.out]

Q-Chem Developer Version!
                  Welcome to Q-Chem
     A Quantum Leap Into The Future Of Chemistry


 Q-Chem 5.1, Q-Chem, Inc., Pleasanton, CA (2018)

 Yihan Shao,  Zhengting Gan,  E. Epifanovsky,  A. T. B. Gilbert,  M. Wormit,  
 J. Kussmann,  A. W. Lange,  A. Behn,  Jia Deng,  Xintian Feng,  D. Ghosh,  
 M. Goldey,  P. R. Horn,  L. D. Jacobson,  I. Kaliman,  T. Kus,  A. Landau,  
 Jie Liu,  E. I. Proynov,  R. M. Richard,  R. P. Steele,  E. J. Sundstrom,  
 H. L. Woodcock III,  P. M. Zimmerman,  D. Zuev,  B. Albrecht,  E. Alguire,  
 S. A. Baeppler,  D. Barton,  Z. Benda,  Y. A. Bernard,  E. J. Berquist,  
 K. B. Bravaya,  H. Burton,  D. Casanova,  Chun-Min Chang,  Yunqing Chen,  
 A. Chien,  K. D. Closser,  M. P. Coons,  S. Coriani,  S. Dasgupta,  
 A. L. Dempwolff,  M. Diedenhofen,  Hainam Do,  R. G. Edgar,  Po-Tung Fang,  
 S. Faraji,  S. Fatehi,  Qingguo Feng,  K. D. Fenk,  J. Fosso-Tande,  
 Qinghui Ge,  A. Ghysels,  G. Gidofalvi,  J. Gomes,  J. Gonthier,  A. Gunina,  
 D. Hait,  M. W. D. Hanson-Heine,  P. H. P. Harbach,  A. W. Hauser,  
 J. E. Herr,  E. G. Hohenstein,  Z. C. Holden,  Kerwin Hui,  B. C. Huynh,  
 T.-C. Jagau,  Hyunjun Ji,  B. Kaduk,  K. Khistyaev,  Jaehoon Kim,  
 P. Klunzinger,  K. Koh,  D. Kosenkov,  L. Koulias,  T. Kowalczyk,  
 C. M. Krauter,  A. Kunitsa,  Ka Un Lao,  A. Laurent,  K. V. Lawler,  
 Joonho Lee,  D. Lefrancois,  S. Lehtola,  D. S. Levine,  Yi-Pei Li,  
 You-Sheng Lin,  Fenglai Liu,  E. Livshits,  A. Luenser,  P. Manohar,  
 E. Mansoor,  S. F. Manzer,  Shan-Ping Mao,  Yuezhi Mao,  N. Mardirossian,  
 A. V. Marenich,  T. Markovich,  L. A. Martinez-Martinez,  S. A. Maurer,  
 N. J. Mayhall,  S. C. McKenzie,  J.-M. Mewes,  A. F. Morrison,  
 J. W. Mullinax,  K. Nanda,  T. S. Nguyen-Beck,  R. Olivares-Amaya,  
 J. A. Parkhill,  T. M. Perrine,  F. Plasser,  P. Pokhilko,  S. Prager,  
 A. Prociuk,  E. Ramos,  D. R. Rehn,  F. Rob,  M. Schneider,  N. Sergueev,  
 S. M. Sharada,  S. Sharma,  D. W. Small,  T. Stauch,  T. Stein,  
 Yu-Chuan Su,  A. J. W. Thom,  A. Tkatchenko,  T. Tsuchimochi,  N. M. Tubman,  
 L. Vogt,  M. L. Vidal,  O. Vydrov,  M. A. Watson,  J. Wenzel,  
 M. de Wergifosse,  T. A. Wesolowski,  A. White,  J. Witte,  A. Yamada,  
 Jun Yang,  K. Yao,  S. Yeganeh,  S. R. Yost,  Zhi-Qiang You,  A. Zech,  
 Igor Ying Zhang,  Xing Zhang,  Yan Zhao,  Ying Zhu,  B. R. Brooks,  
 G. K. L. Chan,  C. J. Cramer,  M. S. Gordon,  W. J. Hehre,  A. Klamt,  
 M. W. Schmidt,  C. D. Sherrill,  D. G. Truhlar,  A. Aspuru-Guzik,  R. Baer,  
 A. T. Bell,  N. A. Besley,  Jeng-Da Chai,  A. E. DePrince, III,  
 R. A. DiStasio Jr.,  A. Dreuw,  B. D. Dunietz,  T. R. Furlani,  
 Chao-Ping Hsu,  Yousung Jung,  Jing Kong,  D. S. Lambrecht,  WanZhen Liang,  
 C. Ochsenfeld,  V. A. Rassolov,  L. V. Slipchenko,  J. E. Subotnik,  
 T. Van Voorhis,  J. M. Herbert,  A. I. Krylov,  P. M. W. Gill,  M. Head-Gordon

 Contributors to earlier versions of Q-Chem not listed above: 
 R. D. Adamson,  B. Austin,  J. Baker,  G. J. O. Beran,  K. Brandhorst,  
 S. T. Brown,  E. F. C. Byrd,  A. K. Chakraborty,  C.-L. Cheng,  
 Siu Hung Chien,  D. M. Chipman,  D. L. Crittenden,  H. Dachsel,  
 R. J. Doerksen,  A. D. Dutoi,  L. Fusti-Molnar,  W. A. Goddard III,  
 A. Golubeva-Zadorozhnaya,  S. R. Gwaltney,  G. Hawkins,  A. Heyden,  
 S. Hirata,  G. Kedziora,  F. J. Keil,  C. Kelley,  Jihan Kim,  R. A. King,  
 R. Z. Khaliullin,  P. P. Korambath,  W. Kurlancheek,  A. M. Lee,  M. S. Lee,  
 S. V. Levchenko,  Ching Yeh Lin,  D. Liotard,  R. C. Lochan,  I. Lotan,  
 P. E. Maslen,  N. Nair,  D. P. O'Neill,  D. Neuhauser,  E. Neuscamman,  
 C. M. Oana,  R. Olson,  B. Peters,  R. Peverati,  P. A. Pieniazek,  
 Y. M. Rhee,  J. Ritchie,  M. A. Rohrdanz,  E. Rosta,  N. J. Russ,  
 H. F. Schaefer III,  N. E. Schultz,  N. Shenvi,  A. C. Simmonett,  A. Sodt,  
 D. Stuck,  K. S. Thanthiriwatte,  V. Vanovschi,  Tao Wang,  A. Warshel,  
 C. F. Williams,  Q. Wu,  X. Xu,  W. Zhang

 Please cite Q-Chem as follows:
 Y. Shao et al., Mol. Phys. 113, 184-215 (2015)
 DOI: 10.1080/00268976.2014.952696

 Q-Chem 5.1.2 for Intel X86 EM64T Linux

 Parts of Q-Chem use Armadillo 8.300.2 (Tropical Shenanigans).
 http://arma.sourceforge.net/

 Q-Chem begins on Sun Nov 25 20:48:46 2018  

Host: 
0

     Scratch files written to /scratch/taweetham/qchem50434//
Input Ideriv = 2
Curr. Ideriv = -1
Max.  Ideriv = 2

Checking the input file for inconsistencies... 	...done.

--------------------------------------------------------------
User input:
--------------------------------------------------------------
$molecule
0 1
C 
N 1 1.3 
Br 2 CBr 1 120. 
Cl 1 CCl 2 120.  3 180.0
F 1 CF 2 120.  3 0.0

CC=1.54
CH=1.09
CF=1.35
CCl=1.77
CBr=1.94
CI=2.14
DHA=180.0
$end

$rem
   job_type	optimization
   basis	6-311++g**
   method	b3lyp
$end

--------------------------------------------------------------
 ----------------------------------------------------------------
             Standard Nuclear Orientation (Angstroms)
    I     Atom           X                Y                Z
 ----------------------------------------------------------------
    1      C       1.0681120638    -0.1769384071     0.0000000000
    2      N       0.1034262505     0.6944864500    -0.0000000000
    3      Br     -1.7425866746     0.0979663075    -0.0000000000
    4      Cl      2.7523609696     0.3673093519    -0.0000000000
    5      F       0.7853045545    -1.4969838278     0.0000000000
 ----------------------------------------------------------------
 Molecular Point Group                 Cs    NOp =  2
 Largest Abelian Subgroup              Cs    NOp =  2
 Nuclear Repulsion Energy =   368.6209840788 hartrees
 There are       37 alpha and       37 beta electrons
 Requested basis set is 6-311++G(d,p)
 There are 50 shells and 144 basis functions

 Total QAlloc Memory Limit   2000 MB
 Mega-Array Size       188 MB
 MEM_STATIC part       192 MB
 A cutoff of  1.0D-11 yielded   1043 shell pairs
 There are      9404 function pairs (     10342 Cartesian)

 -------------------------------------------------------
 OpenMP Integral Computing Module                       
 Release: version 1.0, May 2013, Q-Chem Inc. Pittsburgh 
 -------------------------------------------------------
 Integral Job Info:
 Integral job number is                      11
 Integral operator is                         1
 short-range coefficients                     0
 long-range coefficients              100000000
 Omega coefficients                           0
 if combine SR and LR in K                    0
 Integral screening is                        0
 Integral computing path is                   2
 max size of driver memory is            800000
 size of driver memory is                593474
 size of scratch memory is             29634545
 max col of scratch BK array               1296
 max len of scratch array in speh3          155
 max len of scratch index in speh4           18
 max int batch size is                      520
 min int batch size is                       52
 fixed nKL is                                45
 max L of basis functions is                  2
 order of int derivative is                   0
 number of shells is                         50
 number of basis is                         151
 number of cartesian basis is               151
 number of contracted shell pairs          1043
 number of primitive shell pairs           3006
 maxK2 (contraction) of shell pair           36
 max number of K2 of shell pair               1
 max number of CS2 of shell pair            112
 max number of PS2 of shell pair            330
 mem total for path MDJ                  518790
 -------------------------------------------------------
 Smallest overlap matrix eigenvalue = 4.53E-04

 Scale SEOQF with 1.000000e-01/1.000000e-01/1.000000e-01

 Standard Electronic Orientation quadrupole field applied
 Nucleus-field energy     =     0.0000000107 hartrees
 Guess from superposition of atomic densities
 Warning:  Energy on first SCF cycle will be non-variational
 SAD guess density has 74.000000 electrons

 -----------------------------------------------------------------------
  General SCF calculation program by
  Eric Jon Sundstrom, Paul Horn, Yuezhi Mao, Dmitri Zuev, Alec White,
  David Stuck, Shaama M.S., Shane Yost, Joonho Lee, David Small,
  Daniel Levine, Susi Lehtola, Hugh Burton, Evgeny Epifanovsky
 -----------------------------------------------------------------------
 Exchange:     0.2000 Hartree-Fock + 0.0800 Slater + 0.7200 B88
 Correlation:  0.1900 VWN1RPA + 0.8100 LYP
 Using SG-1 standard quadrature grid
 using 4 threads for integral computing
 -------------------------------------------------------
 OpenMP Integral computing Module                
 Release: version 2.0, May 2017, Q-Chem Inc. Pleasanton 
 -------------------------------------------------------
 -------------------------------------------------------
 OpenMP BLAS3 based DFT computing Module                
 Release: version 1.0, May 2013, Q-Chem Inc. Pittsburgh 
 -------------------------------------------------------
 A restricted SCF calculation will be
 performed using DIIS
 SCF converges when DIIS error is below 1.0e-08
 ---------------------------------------
  Cycle       Energy         DIIS error
 ---------------------------------------
    1   -3227.6112558215      4.14e-02  
    2   -3226.9953480842      5.80e-03  
    3   -3226.7814046340      1.14e-02  
    4   -3227.0534164919      1.94e-03  
    5   -3227.0595573202      8.04e-04  
    6   -3227.0606992696      2.43e-04  
    7   -3227.0607951937      5.12e-05  
    8   -3227.0607994497      1.66e-05  
    9   -3227.0608000851      5.30e-06  
   10   -3227.0608001469      1.50e-06  
   11   -3227.0608001523      3.04e-07  
   12   -3227.0608001525      8.87e-08  
   13   -3227.0608001525      1.49e-08  
   14   -3227.0608001525      1.17e-09  Convergence criterion met
 ---------------------------------------
 SCF time:   CPU 22.12s  wall 6.00s 
 SCF   energy in the final basis set =    -3227.0608001525
 Total energy in the final basis set =    -3227.0608001525

 --------------------------------------------------------------
             Orbital Energies (a.u.) and Symmetries
 --------------------------------------------------------------

 Alpha MOs, Restricted
 -- Occupied --                  
-482.87 -101.62  -62.52  -56.34  -56.34  -56.34  -24.76  -14.40
  1 A'    2 A'    3 A'    4 A'    1 A"    5 A'    6 A'    7 A'                 
-10.395  -9.533  -8.730  -7.298  -7.287  -7.287  -6.565  -6.547
  8 A'    9 A'   10 A'   11 A'    2 A"   12 A'   13 A'    3 A"                 
 -6.546  -2.675  -2.670  -2.669  -2.655  -2.655  -1.294  -0.973
 14 A'   15 A'    4 A"   16 A'    5 A"   17 A'   18 A'   19 A'                 
 -0.897  -0.789  -0.654  -0.567  -0.535  -0.525  -0.454  -0.412
 20 A'   21 A'   22 A'   23 A'    6 A"   24 A'   25 A'    7 A"                 
 -0.387  -0.366  -0.357  -0.298  -0.297
 26 A'    8 A"   27 A'    9 A"   28 A'                                         
 -- Virtual --                   
 -0.110  -0.063  -0.038   0.004   0.027   0.045   0.046   0.055
 29 A'   10 A"   30 A'   31 A'   32 A'   33 A'   11 A"   34 A'                 
  0.072   0.075   0.090   0.095   0.105   0.139   0.159   0.159
 35 A'   12 A"   36 A'   37 A'   13 A"   38 A'   14 A"   39 A'                 
  0.175   0.190   0.242   0.245   0.279   0.284   0.298   0.319
 40 A'   41 A'   42 A'   43 A'   44 A'   15 A"   45 A'   46 A'                 
  0.333   0.395   0.411   0.423   0.425   0.437   0.463   0.502
 47 A'   48 A'   49 A'   16 A"   50 A'   17 A"   51 A'   18 A"                 
  0.533   0.549   0.558   0.594   0.605   0.631   0.726   0.754
 52 A'   19 A"   20 A"   53 A'   54 A'   55 A'   56 A'   57 A'                 
  0.783   0.811   0.832   0.855   0.867   0.874   0.917   0.964
 21 A"   22 A"   58 A'   59 A'   23 A"   60 A'   61 A'   62 A'                 
  1.078   1.086   1.200   1.258   1.309   1.341   1.394   1.422
 63 A'   64 A'   24 A"   65 A'   25 A"   66 A'   26 A"   67 A'                 
  1.649   1.651   1.782   1.862   1.910   1.983   1.996   2.058
 68 A'   69 A'   70 A'   71 A'   27 A"   72 A'   73 A'   28 A"                 
  2.202   2.225   2.322   2.325   2.422   2.582   2.709   2.713
 29 A"   74 A'   30 A"   75 A'   76 A'   77 A'   31 A"   78 A'                 
  2.979   3.236   3.712   3.719   3.815   3.832   3.919   3.977
 79 A'   80 A'   32 A"   81 A'   33 A"   82 A'   34 A"   35 A"                 
  4.002   4.024   4.030   4.106   4.295   4.395   4.782   6.241
 83 A'   36 A"   84 A'   85 A'   86 A'   87 A'   88 A'   37 A"                 
  6.316   6.542   6.630   7.529   7.544   7.630   9.675  23.561
 89 A'   90 A'   91 A'   38 A"   92 A'   93 A'   94 A'   95 A'                 
 25.751  25.856  26.270  35.428  47.887  66.692 215.653 289.719
 39 A"   96 A'   97 A'   98 A'   99 A'  100 A'  101 A'   40 A"                 
289.733 289.8481020.677
102 A'  103 A'  104 A'                                                         

 Beta MOs, Restricted
 -- Occupied --                  
-482.87 -101.62  -62.52  -56.34  -56.34  -56.34  -24.76  -14.40
  1 A'    2 A'    3 A'    4 A'    1 A"    5 A'    6 A'    7 A'                 
-10.395  -9.533  -8.730  -7.298  -7.287  -7.287  -6.565  -6.547
  8 A'    9 A'   10 A'   11 A'    2 A"   12 A'   13 A'    3 A"                 
 -6.546  -2.675  -2.670  -2.669  -2.655  -2.655  -1.294  -0.973
 14 A'   15 A'    4 A"   16 A'    5 A"   17 A'   18 A'   19 A'                 
 -0.897  -0.789  -0.654  -0.567  -0.535  -0.525  -0.454  -0.412
 20 A'   21 A'   22 A'   23 A'    6 A"   24 A'   25 A'    7 A"                 
 -0.387  -0.366  -0.357  -0.298  -0.297
 26 A'    8 A"   27 A'    9 A"   28 A'                                         
 -- Virtual --                   
 -0.110  -0.063  -0.038   0.004   0.027   0.045   0.046   0.055
 29 A'   10 A"   30 A'   31 A'   32 A'   33 A'   11 A"   34 A'                 
  0.072   0.075   0.090   0.095   0.105   0.139   0.159   0.159
 35 A'   12 A"   36 A'   37 A'   13 A"   38 A'   14 A"   39 A'                 
  0.175   0.190   0.242   0.245   0.279   0.284   0.298   0.319
 40 A'   41 A'   42 A'   43 A'   44 A'   15 A"   45 A'   46 A'                 
  0.333   0.395   0.411   0.423   0.425   0.437   0.463   0.502
 47 A'   48 A'   49 A'   16 A"   50 A'   17 A"   51 A'   18 A"                 
  0.533   0.549   0.558   0.594   0.605   0.631   0.726   0.754
 52 A'   19 A"   20 A"   53 A'   54 A'   55 A'   56 A'   57 A'                 
  0.783   0.811   0.832   0.855   0.867   0.874   0.917   0.964
 21 A"   22 A"   58 A'   59 A'   23 A"   60 A'   61 A'   62 A'                 
  1.078   1.086   1.200   1.258   1.309   1.341   1.394   1.422
 63 A'   64 A'   24 A"   65 A'   25 A"   66 A'   26 A"   67 A'                 
  1.649   1.651   1.782   1.862   1.910   1.983   1.996   2.058
 68 A'   69 A'   70 A'   71 A'   27 A"   72 A'   73 A'   28 A"                 
  2.202   2.225   2.322   2.325   2.422   2.582   2.709   2.713
 29 A"   74 A'   30 A"   75 A'   76 A'   77 A'   31 A"   78 A'                 
  2.979   3.236   3.712   3.719   3.815   3.832   3.919   3.977
 79 A'   80 A'   32 A"   81 A'   33 A"   82 A'   34 A"   35 A"                 
  4.002   4.024   4.030   4.106   4.295   4.395   4.782   6.241
 83 A'   36 A"   84 A'   85 A'   86 A'   87 A'   88 A'   37 A"                 
  6.316   6.542   6.630   7.529   7.544   7.630   9.675  23.561
 89 A'   90 A'   91 A'   38 A"   92 A'   93 A'   94 A'   95 A'                 
 25.751  25.856  26.270  35.428  47.887  66.692 215.653 289.719
 39 A"   96 A'   97 A'   98 A'   99 A'  100 A'  101 A'   40 A"                 
289.733 289.8481020.677
102 A'  103 A'  104 A'                                                         
 --------------------------------------------------------------

          Ground-State Mulliken Net Atomic Charges

     Atom                 Charge (a.u.)
  ----------------------------------------
      1 C                    -0.390248
      2 N                    -0.063837
      3 Br                    0.087393
      4 Cl                    0.375322
      5 F                    -0.008630
  ----------------------------------------
  Sum of atomic charges =    -0.000000

 -----------------------------------------------------------------
                    Cartesian Multipole Moments
 -----------------------------------------------------------------
    Charge (ESU x 10^10)
                -0.0000
    Dipole Moment (Debye)
         X       0.8698      Y      -0.5642      Z      -0.0000
       Tot       1.0368
    Quadrupole Moments (Debye-Ang)
        XX     -40.4779     XY       1.2267     YY     -50.0379
        XZ      -0.0000     YZ      -0.0000     ZZ     -46.8790
    Octopole Moments (Debye-Ang^2)
       XXX     -33.2665    XXY       0.6562    XYY     -12.6500
       YYY      -6.2909    XXZ      -0.0000    XYZ      -0.0000
       YYZ       0.0000    XZZ     -11.7833    YZZ      -2.5419
       ZZZ      -0.0000
    Hexadecapole Moments (Debye-Ang^3)
      XXXX    -890.7459   XXXY      14.8100   XXYY    -191.0847
      XYYY      -6.6042   YYYY    -152.7608   XXXZ      -0.0000
      XXYZ      -0.0000   XYYZ      -0.0000   YYYZ      -0.0000
      XXZZ    -178.5295   XYZZ      -3.4514   YYZZ     -33.3589
      XZZZ      -0.0000   YZZZ      -0.0000   ZZZZ     -51.6218
 -----------------------------------------------------------------
 Calculating analytic gradient of the SCF energy
 Gradient of SCF Energy
            1           2           3           4           5
    1   0.0577704  -0.0362751  -0.0198906   0.0266162  -0.0282209
    2  -0.0209371   0.0159230   0.0002921   0.0163588  -0.0116368
    3  -0.0000000  -0.0000000   0.0000000  -0.0000000   0.0000000
 Max gradient component =       5.777E-02
 RMS gradient           =       2.258E-02
 Gradient time:  CPU 5.49 s  wall 1.47 s
 Geometry Optimization Parameters
   NAtoms,    NIC,     NZ,  NCons,   NDum,   NFix, NCnnct, MaxDiis
        5      20       5       0       0       0       0       0


** GEOMETRY OPTIMIZATION IN DELOCALIZED INTERNAL COORDINATES **
   Searching for a Minimum

   Optimization Cycle:   1

                       Coordinates (Angstroms)
     ATOM                X               Y               Z
      1  C         1.0681120638   -0.1769384071    0.0000000000
      2  N         0.1034262505    0.6944864500    0.0000000000
      3  Br       -1.7425866746    0.0979663075    0.0000000000
      4  Cl        2.7523609696    0.3673093519    0.0000000000
      5  F         0.7853045545   -1.4969838278    0.0000000000
   Point Group: cs    Number of degrees of freedom:     7


   Energy is  -3227.060800153


 Attempting to Generate Delocalized Internal Coordinates

  7 Hessian modes will be used to form the next step
  Hessian Eigenvalues:
     0.175927    0.250000    0.250000    0.250000    0.286300    0.550214
     0.671931

 Minimum Search - Taking Simple RFO Step
 Searching for Lamda that Minimizes Along All modes
 Value Taken    Lamda =  -0.01918332
 Step Taken.  Stepsize is  0.249818

                             Maximum     Tolerance    Cnvgd?
         Gradient           0.064872      0.000300      NO
         Displacement       0.235171      0.001200      NO
         Energy change     *********      0.000001      NO


 New Cartesian Coordinates Obtained by Inverse Iteration

 Displacement from previous Coordinates is:  0.307887
 ----------------------------------------------------------------
             Standard Nuclear Orientation (Angstroms)
    I     Atom           X                Y                Z
 ----------------------------------------------------------------
    1      C       1.0101243884    -0.1600672584     0.0000000000
    2      N       0.1183016532     0.7296849577     0.0000000000
    3      Br     -1.6560590764     0.0818989657     0.0000000000
    4      Cl      2.6600432925     0.3166704633     0.0000000000
    5      F       0.8342069061    -1.4823472538     0.0000000000
 ----------------------------------------------------------------
 Molecular Point Group                 Cs    NOp =  2
 Largest Abelian Subgroup              Cs    NOp =  2
 Nuclear Repulsion Energy =   380.5444758802 hartrees
 There are       37 alpha and       37 beta electrons
 Applying Cartesian multipole field
    Component          Value
    ---------          -----
     (2,0,0)        1.00000E-11
     (0,2,0)        2.00000E-11
     (0,0,2)       -3.00000E-11
 Nucleus-field energy     =     0.0000000100 hartrees
 Requested basis set is 6-311++G(d,p)
 There are 50 shells and 144 basis functions
 A cutoff of  1.0D-11 yielded   1062 shell pairs
 There are      9533 function pairs (     10487 Cartesian)
 Smallest overlap matrix eigenvalue = 3.71E-04
 Guess MOs from SCF MO coefficient file

 -----------------------------------------------------------------------
  General SCF calculation program by
  Eric Jon Sundstrom, Paul Horn, Yuezhi Mao, Dmitri Zuev, Alec White,
  David Stuck, Shaama M.S., Shane Yost, Joonho Lee, David Small,
  Daniel Levine, Susi Lehtola, Hugh Burton, Evgeny Epifanovsky
 -----------------------------------------------------------------------
 Exchange:     0.2000 Hartree-Fock + 0.0800 Slater + 0.7200 B88
 Correlation:  0.1900 VWN1RPA + 0.8100 LYP
 Using SG-1 standard quadrature grid
 using 4 threads for integral computing
 -------------------------------------------------------
 OpenMP Integral computing Module                
 Release: version 2.0, May 2017, Q-Chem Inc. Pleasanton 
 -------------------------------------------------------
 -------------------------------------------------------
 OpenMP BLAS3 based DFT computing Module                
 Release: version 1.0, May 2013, Q-Chem Inc. Pittsburgh 
 -------------------------------------------------------
 A restricted SCF calculation will be
 performed using DIIS
 SCF converges when DIIS error is below 1.0e-08
 ---------------------------------------
  Cycle       Energy         DIIS error
 ---------------------------------------
    1   -3227.0640646889      1.41e-03  
    2   -3227.0694004395      8.14e-04  
    3   -3227.0690933397      8.85e-04  
    4   -3227.0708620566      2.14e-04  
    5   -3227.0709535703      5.93e-05  
    6   -3227.0709618437      1.48e-05  
    7   -3227.0709621507      3.78e-06  
    8   -3227.0709621757      1.83e-06  
    9   -3227.0709621810      4.50e-07  
   10   -3227.0709621813      1.07e-07  
   11   -3227.0709621813      2.83e-08  
   12   -3227.0709621813      6.82e-09  Convergence criterion met
 ---------------------------------------
 SCF time:   CPU 19.38s  wall 5.00s 
 SCF   energy in the final basis set =    -3227.0709621813
 Total energy in the final basis set =    -3227.0709621813

 --------------------------------------------------------------
             Orbital Energies (a.u.) and Symmetries
 --------------------------------------------------------------

 Alpha MOs, Restricted
 -- Occupied --                  
-482.87 -101.61  -62.52  -56.34  -56.34  -56.34  -24.76  -14.39
  1 A'    2 A'    3 A'    4 A'    1 A"    5 A'    6 A'    7 A'                 
-10.387  -9.523  -8.730  -7.289  -7.278  -7.277  -6.565  -6.547
  8 A'    9 A'   10 A'   11 A'    2 A"   12 A'   13 A'    3 A"                 
 -6.546  -2.675  -2.670  -2.669  -2.655  -2.655  -1.304  -0.998
 14 A'   15 A'    4 A"   16 A'    5 A"   17 A'   18 A'   19 A'                 
 -0.905  -0.791  -0.660  -0.571  -0.544  -0.532  -0.453  -0.419
 20 A'   21 A'   22 A'   23 A'    6 A"   24 A'   25 A'    7 A"                 
 -0.393  -0.368  -0.358  -0.299  -0.297
 26 A'    8 A"   27 A'   28 A'    9 A"                                         
 -- Virtual --                   
 -0.093  -0.051  -0.015   0.008   0.029   0.045   0.047   0.057
 29 A'   10 A"   30 A'   31 A'   32 A'   11 A"   33 A'   34 A'                 
  0.073   0.076   0.093   0.097   0.106   0.140   0.156   0.156
 35 A'   12 A"   36 A'   37 A'   13 A"   38 A'   39 A'   14 A"                 
  0.181   0.196   0.234   0.252   0.281   0.285   0.298   0.331
 40 A'   41 A'   42 A'   43 A'   44 A'   15 A"   45 A'   46 A'                 
  0.338   0.400   0.415   0.420   0.425   0.439   0.477   0.502
 47 A'   48 A'   49 A'   16 A"   50 A'   17 A"   51 A'   18 A"                 
  0.523   0.550   0.559   0.605   0.609   0.631   0.731   0.780
 52 A'   19 A"   20 A"   53 A'   54 A'   55 A'   56 A'   21 A"                 
  0.787   0.814   0.837   0.857   0.872   0.897   0.914   0.982
 57 A'   22 A"   58 A'   23 A"   59 A'   60 A'   61 A'   62 A'                 
  1.062   1.119   1.206   1.250   1.336   1.342   1.390   1.428
 63 A'   64 A'   24 A"   65 A'   66 A'   25 A"   26 A"   67 A'                 
  1.646   1.690   1.804   1.873   1.906   2.004   2.019   2.077
 68 A'   69 A'   70 A'   71 A'   27 A"   72 A'   73 A'   28 A"                 
  2.214   2.250   2.344   2.359   2.457   2.639   2.730   2.771
 29 A"   74 A'   30 A"   75 A'   76 A'   77 A'   31 A"   78 A'                 
  2.998   3.260   3.711   3.721   3.813   3.860   3.943   3.978
 79 A'   80 A'   32 A"   81 A'   33 A"   82 A'   34 A"   35 A"                 
  4.005   4.030   4.034   4.114   4.320   4.430   4.772   6.238
 83 A'   36 A"   84 A'   85 A'   86 A'   87 A'   88 A'   37 A"                 
  6.319   6.572   6.643   7.529   7.548   7.623   9.704  23.651
 89 A'   90 A'   91 A'   38 A"   92 A'   93 A'   94 A'   95 A'                 
 25.765  25.907  26.288  35.488  47.899  66.693 215.684 289.720
 39 A"   96 A'   97 A'   98 A'   99 A'  100 A'  101 A'   40 A"                 
289.739 289.8461020.693
102 A'  103 A'  104 A'                                                         

 Beta MOs, Restricted
 -- Occupied --                  
-482.87 -101.61  -62.52  -56.34  -56.34  -56.34  -24.76  -14.39
  1 A'    2 A'    3 A'    4 A'    1 A"    5 A'    6 A'    7 A'                 
-10.387  -9.523  -8.730  -7.289  -7.278  -7.277  -6.565  -6.547
  8 A'    9 A'   10 A'   11 A'    2 A"   12 A'   13 A'    3 A"                 
 -6.546  -2.675  -2.670  -2.669  -2.655  -2.655  -1.304  -0.998
 14 A'   15 A'    4 A"   16 A'    5 A"   17 A'   18 A'   19 A'                 
 -0.905  -0.791  -0.660  -0.571  -0.544  -0.532  -0.453  -0.419
 20 A'   21 A'   22 A'   23 A'    6 A"   24 A'   25 A'    7 A"                 
 -0.393  -0.368  -0.358  -0.299  -0.297
 26 A'    8 A"   27 A'   28 A'    9 A"                                         
 -- Virtual --                   
 -0.093  -0.051  -0.015   0.008   0.029   0.045   0.047   0.057
 29 A'   10 A"   30 A'   31 A'   32 A'   11 A"   33 A'   34 A'                 
  0.073   0.076   0.093   0.097   0.106   0.140   0.156   0.156
 35 A'   12 A"   36 A'   37 A'   13 A"   38 A'   39 A'   14 A"                 
  0.181   0.196   0.234   0.252   0.281   0.285   0.298   0.331
 40 A'   41 A'   42 A'   43 A'   44 A'   15 A"   45 A'   46 A'                 
  0.338   0.400   0.415   0.420   0.425   0.439   0.477   0.502
 47 A'   48 A'   49 A'   16 A"   50 A'   17 A"   51 A'   18 A"                 
  0.523   0.550   0.559   0.605   0.609   0.631   0.731   0.780
 52 A'   19 A"   20 A"   53 A'   54 A'   55 A'   56 A'   21 A"                 
  0.787   0.814   0.837   0.857   0.872   0.897   0.914   0.982
 57 A'   22 A"   58 A'   23 A"   59 A'   60 A'   61 A'   62 A'                 
  1.062   1.119   1.206   1.250   1.336   1.342   1.390   1.428
 63 A'   64 A'   24 A"   65 A'   66 A'   25 A"   26 A"   67 A'                 
  1.646   1.690   1.804   1.873   1.906   2.004   2.019   2.077
 68 A'   69 A'   70 A'   71 A'   27 A"   72 A'   73 A'   28 A"                 
  2.214   2.250   2.344   2.359   2.457   2.639   2.730   2.771
 29 A"   74 A'   30 A"   75 A'   76 A'   77 A'   31 A"   78 A'                 
  2.998   3.260   3.711   3.721   3.813   3.860   3.943   3.978
 79 A'   80 A'   32 A"   81 A'   33 A"   82 A'   34 A"   35 A"                 
  4.005   4.030   4.034   4.114   4.320   4.430   4.772   6.238
 83 A'   36 A"   84 A'   85 A'   86 A'   87 A'   88 A'   37 A"                 
  6.319   6.572   6.643   7.529   7.548   7.623   9.704  23.651
 89 A'   90 A'   91 A'   38 A"   92 A'   93 A'   94 A'   95 A'                 
 25.765  25.907  26.288  35.488  47.899  66.693 215.684 289.720
 39 A"   96 A'   97 A'   98 A'   99 A'  100 A'  101 A'   40 A"                 
289.739 289.8461020.693
102 A'  103 A'  104 A'                                                         
 --------------------------------------------------------------

          Ground-State Mulliken Net Atomic Charges

     Atom                 Charge (a.u.)
  ----------------------------------------
      1 C                    -0.398962
      2 N                    -0.042815
      3 Br                    0.081415
      4 Cl                    0.346199
      5 F                     0.014163
  ----------------------------------------
  Sum of atomic charges =    -0.000000

 -----------------------------------------------------------------
                    Cartesian Multipole Moments
 -----------------------------------------------------------------
    Charge (ESU x 10^10)
                -0.0000
    Dipole Moment (Debye)
         X       0.6018      Y      -0.6147      Z      -0.0000
       Tot       0.8603
    Quadrupole Moments (Debye-Ang)
        XX     -41.8039     XY       1.1143     YY     -49.7754
        XZ      -0.0000     YZ       0.0000     ZZ     -46.6012
    Octopole Moments (Debye-Ang^2)
       XXX     -36.6394    XXY      -0.2357    XYY     -13.5702
       YYY      -4.7321    XXZ      -0.0000    XYZ       0.0000
       YYZ      -0.0000    XZZ     -12.0856    YZZ      -1.9083
       ZZZ      -0.0000
    Hexadecapole Moments (Debye-Ang^3)
      XXXX    -840.0338   XXXY      16.0079   XXYY    -179.7460
      XYYY      -3.0338   YYYY    -148.9042   XXXZ      -0.0000
      XXYZ      -0.0000   XYYZ      -0.0000   YYYZ       0.0000
      XXZZ    -166.5271   XYZZ      -1.9471   YYZZ     -32.6457
      XZZZ      -0.0000   YZZZ       0.0000   ZZZZ     -51.0321
 -----------------------------------------------------------------
 Calculating analytic gradient of the SCF energy
 Gradient of SCF Energy
            1           2           3           4           5
    1   0.0069508  -0.0030820   0.0041607  -0.0032626  -0.0047668
    2  -0.0015889   0.0044645  -0.0001554   0.0031985  -0.0059188
    3   0.0000000   0.0000000  -0.0000000  -0.0000000  -0.0000000
 Max gradient component =       6.951E-03
 RMS gradient           =       3.428E-03
 Gradient time:  CPU 5.62 s  wall 1.50 s
 Geometry Optimization Parameters
   NAtoms,    NIC,     NZ,  NCons,   NDum,   NFix, NCnnct, MaxDiis
        5      20       5       0       0       0       0       0

 Cartesian Hessian Update
 Hessian Updated using BFGS Update


** GEOMETRY OPTIMIZATION IN DELOCALIZED INTERNAL COORDINATES **
   Searching for a Minimum

   Optimization Cycle:   2

                       Coordinates (Angstroms)
     ATOM                X               Y               Z
      1  C         1.0101243884   -0.1600672584    0.0000000000
      2  N         0.1183016532    0.7296849577    0.0000000000
      3  Br       -1.6560590764    0.0818989657    0.0000000000
      4  Cl        2.6600432925    0.3166704633    0.0000000000
      5  F         0.8342069061   -1.4823472538    0.0000000000
   Point Group: cs    Number of degrees of freedom:     7


   Energy is  -3227.070962181

 Hessian Updated using BFGS Update

  6 Hessian modes will be used to form the next step
  Hessian Eigenvalues:
     0.182632    0.221476    0.268578    0.312963    0.539520    0.666072

 Minimum Search - Taking Simple RFO Step
 Searching for Lamda that Minimizes Along All modes
 Value Taken    Lamda =  -0.00070936
 Step Taken.  Stepsize is  0.053353

                             Maximum     Tolerance    Cnvgd?
         Gradient           0.010368      0.000300      NO
         Displacement       0.041901      0.001200      NO
         Energy change     -0.010162      0.000001      NO


 New Cartesian Coordinates Obtained by Inverse Iteration

 Displacement from previous Coordinates is:  0.083761
 ----------------------------------------------------------------
             Standard Nuclear Orientation (Angstroms)
    I     Atom           X                Y                Z
 ----------------------------------------------------------------
    1      C       1.0078946914    -0.1559220812     0.0000000000
    2      N       0.1104041026     0.7233896597     0.0000000000
    3      Br     -1.6803098956     0.0920761486     0.0000000000
    4      Cl      2.6656842616     0.3012783194     0.0000000000
    5      F       0.8629440039    -1.4749821720     0.0000000000
 ----------------------------------------------------------------
 Molecular Point Group                 Cs    NOp =  2
 Largest Abelian Subgroup              Cs    NOp =  2
 Nuclear Repulsion Energy =   378.8739177744 hartrees
 There are       37 alpha and       37 beta electrons
 Applying Cartesian multipole field
    Component          Value
    ---------          -----
     (2,0,0)        1.00000E-11
     (0,2,0)        2.00000E-11
     (0,0,2)       -3.00000E-11
 Nucleus-field energy     =     0.0000000101 hartrees
 Requested basis set is 6-311++G(d,p)
 There are 50 shells and 144 basis functions
 A cutoff of  1.0D-11 yielded   1060 shell pairs
 There are      9501 function pairs (     10451 Cartesian)
 Smallest overlap matrix eigenvalue = 3.72E-04
 Guess MOs from SCF MO coefficient file

 -----------------------------------------------------------------------
  General SCF calculation program by
  Eric Jon Sundstrom, Paul Horn, Yuezhi Mao, Dmitri Zuev, Alec White,
  David Stuck, Shaama M.S., Shane Yost, Joonho Lee, David Small,
  Daniel Levine, Susi Lehtola, Hugh Burton, Evgeny Epifanovsky
 -----------------------------------------------------------------------
 Exchange:     0.2000 Hartree-Fock + 0.0800 Slater + 0.7200 B88
 Correlation:  0.1900 VWN1RPA + 0.8100 LYP
 Using SG-1 standard quadrature grid
 using 4 threads for integral computing
 -------------------------------------------------------
 OpenMP Integral computing Module                
 Release: version 2.0, May 2017, Q-Chem Inc. Pleasanton 
 -------------------------------------------------------
 -------------------------------------------------------
 OpenMP BLAS3 based DFT computing Module                
 Release: version 1.0, May 2013, Q-Chem Inc. Pittsburgh 
 -------------------------------------------------------
 A restricted SCF calculation will be
 performed using DIIS
 SCF converges when DIIS error is below 1.0e-08
 ---------------------------------------
  Cycle       Energy         DIIS error
 ---------------------------------------
    1   -3227.0707806355      3.49e-04  
    2   -3227.0712614616      6.89e-05  
    3   -3227.0712659015      6.01e-05  
    4   -3227.0712706158      2.49e-05  
    5   -3227.0712715305      5.44e-06  
    6   -3227.0712715669      3.30e-06  
    7   -3227.0712715899      6.60e-07  
    8   -3227.0712715907      2.44e-07  
    9   -3227.0712715908      4.82e-08  
   10   -3227.0712715909      2.15e-08  
   11   -3227.0712715909      3.49e-09  Convergence criterion met
 ---------------------------------------
 SCF time:   CPU 17.72s  wall 5.00s 
 SCF   energy in the final basis set =    -3227.0712715909
 Total energy in the final basis set =    -3227.0712715909

 --------------------------------------------------------------
             Orbital Energies (a.u.) and Symmetries
 --------------------------------------------------------------

 Alpha MOs, Restricted
 -- Occupied --                  
-482.87 -101.61  -62.52  -56.34  -56.34  -56.34  -24.76  -14.39
  1 A'    2 A'    3 A'    4 A'    1 A"    5 A'    6 A'    7 A'                 
-10.387  -9.522  -8.731  -7.287  -7.277  -7.276  -6.566  -6.548
  8 A'    9 A'   10 A'   11 A'    2 A"   12 A'   13 A'    3 A"                 
 -6.547  -2.677  -2.671  -2.671  -2.656  -2.656  -1.307  -0.997
 14 A'   15 A'    4 A"   16 A'    5 A"   17 A'   18 A'   19 A'                 
 -0.903  -0.793  -0.662  -0.571  -0.546  -0.532  -0.452  -0.418
 20 A'   21 A'   22 A'   23 A'    6 A"   24 A'   25 A'    7 A"                 
 -0.391  -0.368  -0.357  -0.300  -0.299
 26 A'    8 A"   27 A'   28 A'    9 A"                                         
 -- Virtual --                   
 -0.097  -0.049  -0.013   0.009   0.028   0.045   0.047   0.058
 29 A'   10 A"   30 A'   31 A'   32 A'   11 A"   33 A'   34 A'                 
  0.073   0.076   0.093   0.097   0.106   0.141   0.156   0.156
 35 A'   12 A"   36 A'   37 A'   13 A"   38 A'   14 A"   39 A'                 
  0.182   0.195   0.235   0.253   0.282   0.285   0.298   0.331
 40 A'   41 A'   42 A'   43 A'   44 A'   15 A"   45 A'   46 A'                 
  0.340   0.400   0.415   0.420   0.426   0.439   0.478   0.503
 47 A'   48 A'   49 A'   16 A"   50 A'   17 A"   51 A'   18 A"                 
  0.521   0.548   0.559   0.600   0.608   0.633   0.728   0.780
 52 A'   19 A"   20 A"   53 A'   54 A'   55 A'   56 A'   21 A"                 
  0.789   0.816   0.838   0.859   0.871   0.898   0.918   0.980
 57 A'   22 A"   58 A'   23 A"   59 A'   60 A'   61 A'   62 A'                 
  1.069   1.116   1.206   1.254   1.335   1.343   1.387   1.427
 63 A'   64 A'   24 A"   65 A'   66 A'   25 A"   26 A"   67 A'                 
  1.639   1.699   1.804   1.871   1.907   2.002   2.014   2.074
 68 A'   69 A'   70 A'   71 A'   27 A"   72 A'   73 A'   28 A"                 
  2.215   2.255   2.347   2.355   2.457   2.650   2.731   2.778
 29 A"   74 A'   30 A"   75 A'   76 A'   77 A'   31 A"   78 A'                 
  2.996   3.262   3.711   3.720   3.815   3.864   3.951   3.977
 79 A'   80 A'   32 A"   81 A'   33 A"   82 A'   34 A"   35 A"                 
  4.002   4.028   4.038   4.111   4.317   4.437   4.773   6.237
 83 A'   36 A"   84 A'   85 A'   86 A'   87 A'   88 A'   37 A"                 
  6.320   6.574   6.642   7.528   7.546   7.623   9.704  23.662
 89 A'   90 A'   91 A'   38 A"   92 A'   93 A'   94 A'   95 A'                 
 25.766  25.912  26.289  35.493  47.895  66.693 215.685 289.719
 39 A"   96 A'   97 A'   98 A'   99 A'  100 A'  101 A'   40 A"                 
289.736 289.8451020.687
102 A'  103 A'  104 A'                                                         

 Beta MOs, Restricted
 -- Occupied --                  
-482.87 -101.61  -62.52  -56.34  -56.34  -56.34  -24.76  -14.39
  1 A'    2 A'    3 A'    4 A'    1 A"    5 A'    6 A'    7 A'                 
-10.387  -9.522  -8.731  -7.287  -7.277  -7.276  -6.566  -6.548
  8 A'    9 A'   10 A'   11 A'    2 A"   12 A'   13 A'    3 A"                 
 -6.547  -2.677  -2.671  -2.671  -2.656  -2.656  -1.307  -0.997
 14 A'   15 A'    4 A"   16 A'    5 A"   17 A'   18 A'   19 A'                 
 -0.903  -0.793  -0.662  -0.571  -0.546  -0.532  -0.452  -0.418
 20 A'   21 A'   22 A'   23 A'    6 A"   24 A'   25 A'    7 A"                 
 -0.391  -0.368  -0.357  -0.300  -0.299
 26 A'    8 A"   27 A'   28 A'    9 A"                                         
 -- Virtual --                   
 -0.097  -0.049  -0.013   0.009   0.028   0.045   0.047   0.058
 29 A'   10 A"   30 A'   31 A'   32 A'   11 A"   33 A'   34 A'                 
  0.073   0.076   0.093   0.097   0.106   0.141   0.156   0.156
 35 A'   12 A"   36 A'   37 A'   13 A"   38 A'   14 A"   39 A'                 
  0.182   0.195   0.235   0.253   0.282   0.285   0.298   0.331
 40 A'   41 A'   42 A'   43 A'   44 A'   15 A"   45 A'   46 A'                 
  0.340   0.400   0.415   0.420   0.426   0.439   0.478   0.503
 47 A'   48 A'   49 A'   16 A"   50 A'   17 A"   51 A'   18 A"                 
  0.521   0.548   0.559   0.600   0.608   0.633   0.728   0.780
 52 A'   19 A"   20 A"   53 A'   54 A'   55 A'   56 A'   21 A"                 
  0.789   0.816   0.838   0.859   0.871   0.898   0.918   0.980
 57 A'   22 A"   58 A'   23 A"   59 A'   60 A'   61 A'   62 A'                 
  1.069   1.116   1.206   1.254   1.335   1.343   1.387   1.427
 63 A'   64 A'   24 A"   65 A'   66 A'   25 A"   26 A"   67 A'                 
  1.639   1.699   1.804   1.871   1.907   2.002   2.014   2.074
 68 A'   69 A'   70 A'   71 A'   27 A"   72 A'   73 A'   28 A"                 
  2.215   2.255   2.347   2.355   2.457   2.650   2.731   2.778
 29 A"   74 A'   30 A"   75 A'   76 A'   77 A'   31 A"   78 A'                 
  2.996   3.262   3.711   3.720   3.815   3.864   3.951   3.977
 79 A'   80 A'   32 A"   81 A'   33 A"   82 A'   34 A"   35 A"                 
  4.002   4.028   4.038   4.111   4.317   4.437   4.773   6.237
 83 A'   36 A"   84 A'   85 A'   86 A'   87 A'   88 A'   37 A"                 
  6.320   6.574   6.642   7.528   7.546   7.623   9.704  23.662
 89 A'   90 A'   91 A'   38 A"   92 A'   93 A'   94 A'   95 A'                 
 25.766  25.912  26.289  35.493  47.895  66.693 215.685 289.719
 39 A"   96 A'   97 A'   98 A'   99 A'  100 A'  101 A'   40 A"                 
289.736 289.8451020.687
102 A'  103 A'  104 A'                                                         
 --------------------------------------------------------------

          Ground-State Mulliken Net Atomic Charges

     Atom                 Charge (a.u.)
  ----------------------------------------
      1 C                    -0.395394
      2 N                    -0.043192
      3 Br                    0.084167
      4 Cl                    0.338306
      5 F                     0.016113
  ----------------------------------------
  Sum of atomic charges =     0.000000

 -----------------------------------------------------------------
                    Cartesian Multipole Moments
 -----------------------------------------------------------------
    Charge (ESU x 10^10)
                 0.0000
    Dipole Moment (Debye)
         X       0.5165      Y      -0.6340      Z      -0.0000
       Tot       0.8178
    Quadrupole Moments (Debye-Ang)
        XX     -41.8074     XY       1.0122     YY     -49.8004
        XZ       0.0000     YZ      -0.0000     ZZ     -46.6047
    Octopole Moments (Debye-Ang^2)
       XXX     -36.5472    XXY      -0.4279    XYY     -13.3747
       YYY      -4.8950    XXZ      -0.0000    XYZ      -0.0000
       YYZ       0.0000    XZZ     -11.8167    YZZ      -1.9559
       ZZZ      -0.0000
    Hexadecapole Moments (Debye-Ang^3)
      XXXX    -850.5587   XXXY      17.4923   XXYY    -182.1876
      XYYY      -0.2766   YYYY    -147.3862   XXXZ       0.0000
      XXYZ      -0.0000   XYYZ       0.0000   YYYZ      -0.0000
      XXZZ    -168.6443   XYZZ      -0.9678   YYZZ     -32.4017
      XZZZ      -0.0000   YZZZ      -0.0000   ZZZZ     -51.0512
 -----------------------------------------------------------------
 Calculating analytic gradient of the SCF energy
 Gradient of SCF Energy
            1           2           3           4           5
    1   0.0028838   0.0002469  -0.0014016  -0.0026897   0.0009606
    2  -0.0004577   0.0010708   0.0000613  -0.0010132   0.0003388
    3   0.0000000  -0.0000000   0.0000000  -0.0000000  -0.0000000
 Max gradient component =       2.884E-03
 RMS gradient           =       1.183E-03
 Gradient time:  CPU 5.59 s  wall 1.50 s
 Geometry Optimization Parameters
   NAtoms,    NIC,     NZ,  NCons,   NDum,   NFix, NCnnct, MaxDiis
        5      20       5       0       0       0       0       0

 Cartesian Hessian Update
 Hessian Updated using BFGS Update


** GEOMETRY OPTIMIZATION IN DELOCALIZED INTERNAL COORDINATES **
   Searching for a Minimum

   Optimization Cycle:   3

                       Coordinates (Angstroms)
     ATOM                X               Y               Z
      1  C         1.0078946914   -0.1559220812    0.0000000000
      2  N         0.1104041026    0.7233896597    0.0000000000
      3  Br       -1.6803098956    0.0920761486    0.0000000000
      4  Cl        2.6656842616    0.3012783194    0.0000000000
      5  F         0.8629440039   -1.4749821720    0.0000000000
   Point Group: cs    Number of degrees of freedom:     7


   Energy is  -3227.071271591

 Hessian Updated using BFGS Update

  7 Hessian modes will be used to form the next step
  Hessian Eigenvalues:
     0.186510    0.217309    0.255392    0.288305    0.321642    0.535839
     0.672219

 Minimum Search - Taking Simple RFO Step
 Searching for Lamda that Minimizes Along All modes
 Value Taken    Lamda =  -0.00005456
 Step Taken.  Stepsize is  0.013180

                             Maximum     Tolerance    Cnvgd?
         Gradient           0.002446      0.000300      NO
         Displacement       0.008419      0.001200      NO
         Energy change     -0.000309      0.000001      NO


 New Cartesian Coordinates Obtained by Inverse Iteration

 Displacement from previous Coordinates is:  0.023421
 ----------------------------------------------------------------
             Standard Nuclear Orientation (Angstroms)
    I     Atom           X                Y                Z
 ----------------------------------------------------------------
    1      C       1.0063970007    -0.1537697907     0.0000000000
    2      N       0.1099016009     0.7249142253     0.0000000000
    3      Br     -1.6751990296     0.0862708877     0.0000000000
    4      Cl      2.6701063285     0.3006429744     0.0000000000
    5      F       0.8554112633    -1.4722184222     0.0000000000
 ----------------------------------------------------------------
 Molecular Point Group                 Cs    NOp =  2
 Largest Abelian Subgroup              Cs    NOp =  2
 Nuclear Repulsion Energy =   379.2010169603 hartrees
 There are       37 alpha and       37 beta electrons
 Applying Cartesian multipole field
    Component          Value
    ---------          -----
     (2,0,0)        1.00000E-11
     (0,2,0)        2.00000E-11
     (0,0,2)       -3.00000E-11
 Nucleus-field energy     =     0.0000000101 hartrees
 Requested basis set is 6-311++G(d,p)
 There are 50 shells and 144 basis functions
 A cutoff of  1.0D-11 yielded   1060 shell pairs
 There are      9501 function pairs (     10451 Cartesian)
 Smallest overlap matrix eigenvalue = 3.70E-04
 Guess MOs from SCF MO coefficient file

 -----------------------------------------------------------------------
  General SCF calculation program by
  Eric Jon Sundstrom, Paul Horn, Yuezhi Mao, Dmitri Zuev, Alec White,
  David Stuck, Shaama M.S., Shane Yost, Joonho Lee, David Small,
  Daniel Levine, Susi Lehtola, Hugh Burton, Evgeny Epifanovsky
 -----------------------------------------------------------------------
 Exchange:     0.2000 Hartree-Fock + 0.0800 Slater + 0.7200 B88
 Correlation:  0.1900 VWN1RPA + 0.8100 LYP
 Using SG-1 standard quadrature grid
 using 4 threads for integral computing
 -------------------------------------------------------
 OpenMP Integral computing Module                
 Release: version 2.0, May 2017, Q-Chem Inc. Pleasanton 
 -------------------------------------------------------
 -------------------------------------------------------
 OpenMP BLAS3 based DFT computing Module                
 Release: version 1.0, May 2013, Q-Chem Inc. Pittsburgh 
 -------------------------------------------------------
 A restricted SCF calculation will be
 performed using DIIS
 SCF converges when DIIS error is below 1.0e-08
 ---------------------------------------
  Cycle       Energy         DIIS error
 ---------------------------------------
    1   -3227.0712682306      8.81e-05  
    2   -3227.0712949074      4.07e-05  
    3   -3227.0712909613      5.92e-05  
    4   -3227.0712983966      8.91e-06  
    5   -3227.0712985765      2.79e-06  
    6   -3227.0712985917      8.00e-07  
    7   -3227.0712985930      2.57e-07  
    8   -3227.0712985932      7.44e-08  
    9   -3227.0712985932      1.04e-08  
   10   -3227.0712985932      4.03e-09  Convergence criterion met
 ---------------------------------------
 SCF time:   CPU 16.12s  wall 4.00s 
 SCF   energy in the final basis set =    -3227.0712985932
 Total energy in the final basis set =    -3227.0712985932

 --------------------------------------------------------------
             Orbital Energies (a.u.) and Symmetries
 --------------------------------------------------------------

 Alpha MOs, Restricted
 -- Occupied --                  
-482.87 -101.61  -62.52  -56.34  -56.34  -56.34  -24.76  -14.39
  1 A'    2 A'    3 A'    4 A'    1 A"    5 A'    6 A'    7 A'                 
-10.387  -9.522  -8.731  -7.287  -7.277  -7.276  -6.567  -6.548
  8 A'    9 A'   10 A'   11 A'    2 A"   12 A'   13 A'    3 A"                 
 -6.547  -2.677  -2.671  -2.671  -2.657  -2.657  -1.307  -0.997
 14 A'   15 A'    4 A"   16 A'    5 A"   17 A'   18 A'   19 A'                 
 -0.903  -0.793  -0.662  -0.571  -0.546  -0.532  -0.452  -0.418
 20 A'   21 A'   22 A'   23 A'    6 A"   24 A'   25 A'    7 A"                 
 -0.391  -0.368  -0.357  -0.300  -0.299
 26 A'    8 A"   27 A'   28 A'    9 A"                                         
 -- Virtual --                   
 -0.097  -0.049  -0.014   0.008   0.028   0.045   0.047   0.058
 29 A'   10 A"   30 A'   31 A'   32 A'   11 A"   33 A'   34 A'                 
  0.073   0.076   0.093   0.098   0.106   0.140   0.156   0.157
 35 A'   12 A"   36 A'   37 A'   13 A"   38 A'   14 A"   39 A'                 
  0.182   0.195   0.235   0.253   0.282   0.285   0.298   0.331
 40 A'   41 A'   42 A'   43 A'   44 A'   15 A"   45 A'   46 A'                 
  0.340   0.400   0.415   0.420   0.425   0.440   0.478   0.502
 47 A'   48 A'   49 A'   16 A"   50 A'   17 A"   51 A'   18 A"                 
  0.522   0.548   0.559   0.601   0.608   0.633   0.730   0.781
 52 A'   19 A"   20 A"   53 A'   54 A'   55 A'   56 A'   21 A"                 
  0.790   0.817   0.837   0.859   0.871   0.897   0.917   0.978
 57 A'   22 A"   58 A'   23 A"   59 A'   60 A'   61 A'   62 A'                 
  1.069   1.115   1.206   1.253   1.335   1.341   1.387   1.428
 63 A'   64 A'   24 A"   65 A'   66 A'   25 A"   26 A"   67 A'                 
  1.638   1.698   1.804   1.872   1.906   2.002   2.015   2.075
 68 A'   69 A'   70 A'   71 A'   27 A"   72 A'   73 A'   28 A"                 
  2.214   2.254   2.348   2.354   2.458   2.648   2.731   2.779
 29 A"   74 A'   30 A"   75 A'   76 A'   77 A'   31 A"   78 A'                 
  2.995   3.260   3.711   3.720   3.815   3.863   3.951   3.977
 79 A'   80 A'   32 A"   81 A'   33 A"   82 A'   34 A"   35 A"                 
  4.003   4.028   4.039   4.112   4.318   4.436   4.774   6.237
 83 A'   36 A"   84 A'   85 A'   86 A'   87 A'   88 A'   37 A"                 
  6.319   6.574   6.642   7.528   7.546   7.623   9.703  23.664
 89 A'   90 A'   91 A'   38 A"   92 A'   93 A'   94 A'   95 A'                 
 25.765  25.910  26.289  35.495  47.895  66.693 215.683 289.719
 39 A"   96 A'   97 A'   98 A'   99 A'  100 A'  101 A'   40 A"                 
289.737 289.8451020.688
102 A'  103 A'  104 A'                                                         

 Beta MOs, Restricted
 -- Occupied --                  
-482.87 -101.61  -62.52  -56.34  -56.34  -56.34  -24.76  -14.39
  1 A'    2 A'    3 A'    4 A'    1 A"    5 A'    6 A'    7 A'                 
-10.387  -9.522  -8.731  -7.287  -7.277  -7.276  -6.567  -6.548
  8 A'    9 A'   10 A'   11 A'    2 A"   12 A'   13 A'    3 A"                 
 -6.547  -2.677  -2.671  -2.671  -2.657  -2.657  -1.307  -0.997
 14 A'   15 A'    4 A"   16 A'    5 A"   17 A'   18 A'   19 A'                 
 -0.903  -0.793  -0.662  -0.571  -0.546  -0.532  -0.452  -0.418
 20 A'   21 A'   22 A'   23 A'    6 A"   24 A'   25 A'    7 A"                 
 -0.391  -0.368  -0.357  -0.300  -0.299
 26 A'    8 A"   27 A'   28 A'    9 A"                                         
 -- Virtual --                   
 -0.097  -0.049  -0.014   0.008   0.028   0.045   0.047   0.058
 29 A'   10 A"   30 A'   31 A'   32 A'   11 A"   33 A'   34 A'                 
  0.073   0.076   0.093   0.098   0.106   0.140   0.156   0.157
 35 A'   12 A"   36 A'   37 A'   13 A"   38 A'   14 A"   39 A'                 
  0.182   0.195   0.235   0.253   0.282   0.285   0.298   0.331
 40 A'   41 A'   42 A'   43 A'   44 A'   15 A"   45 A'   46 A'                 
  0.340   0.400   0.415   0.420   0.425   0.440   0.478   0.502
 47 A'   48 A'   49 A'   16 A"   50 A'   17 A"   51 A'   18 A"                 
  0.522   0.548   0.559   0.601   0.608   0.633   0.730   0.781
 52 A'   19 A"   20 A"   53 A'   54 A'   55 A'   56 A'   21 A"                 
  0.790   0.817   0.837   0.859   0.871   0.897   0.917   0.978
 57 A'   22 A"   58 A'   23 A"   59 A'   60 A'   61 A'   62 A'                 
  1.069   1.115   1.206   1.253   1.335   1.341   1.387   1.428
 63 A'   64 A'   24 A"   65 A'   66 A'   25 A"   26 A"   67 A'                 
  1.638   1.698   1.804   1.872   1.906   2.002   2.015   2.075
 68 A'   69 A'   70 A'   71 A'   27 A"   72 A'   73 A'   28 A"                 
  2.214   2.254   2.348   2.354   2.458   2.648   2.731   2.779
 29 A"   74 A'   30 A"   75 A'   76 A'   77 A'   31 A"   78 A'                 
  2.995   3.260   3.711   3.720   3.815   3.863   3.951   3.977
 79 A'   80 A'   32 A"   81 A'   33 A"   82 A'   34 A"   35 A"                 
  4.003   4.028   4.039   4.112   4.318   4.436   4.774   6.237
 83 A'   36 A"   84 A'   85 A'   86 A'   87 A'   88 A'   37 A"                 
  6.319   6.574   6.642   7.528   7.546   7.623   9.703  23.664
 89 A'   90 A'   91 A'   38 A"   92 A'   93 A'   94 A'   95 A'                 
 25.765  25.910  26.289  35.495  47.895  66.693 215.683 289.719
 39 A"   96 A'   97 A'   98 A'   99 A'  100 A'  101 A'   40 A"                 
289.737 289.8451020.688
102 A'  103 A'  104 A'                                                         
 --------------------------------------------------------------

          Ground-State Mulliken Net Atomic Charges

     Atom                 Charge (a.u.)
  ----------------------------------------
      1 C                    -0.397182
      2 N                    -0.043037
      3 Br                    0.084783
      4 Cl                    0.338754
      5 F                     0.016681
  ----------------------------------------
  Sum of atomic charges =     0.000000

 -----------------------------------------------------------------
                    Cartesian Multipole Moments
 -----------------------------------------------------------------
    Charge (ESU x 10^10)
                 0.0000
    Dipole Moment (Debye)
         X       0.5023      Y      -0.6385      Z       0.0000
       Tot       0.8124
    Quadrupole Moments (Debye-Ang)
        XX     -41.8429     XY       1.0219     YY     -49.7975
        XZ      -0.0000     YZ       0.0000     ZZ     -46.6063
    Octopole Moments (Debye-Ang^2)
       XXX     -36.8666    XXY      -0.4202    XYY     -13.5194
       YYY      -4.6768    XXZ       0.0000    XYZ       0.0000
       YYZ      -0.0000    XZZ     -11.9575    YZZ      -1.8710
       ZZZ       0.0000
    Hexadecapole Moments (Debye-Ang^3)
      XXXX    -850.3242   XXXY      16.8737   XXYY    -182.0303
      XYYY      -1.0764   YYYY    -147.0425   XXXZ      -0.0000
      XXYZ       0.0000   XYYZ      -0.0000   YYYZ       0.0000
      XXZZ    -168.6045   XYZZ      -1.2319   YYZZ     -32.3479
      XZZZ      -0.0000   YZZZ       0.0000   ZZZZ     -51.0528
 -----------------------------------------------------------------
 Calculating analytic gradient of the SCF energy
 Gradient of SCF Energy
            1           2           3           4           5
    1   0.0004990  -0.0000369  -0.0000123  -0.0002909  -0.0001589
    2   0.0001366  -0.0001145  -0.0000351  -0.0002376   0.0002506
    3  -0.0000000   0.0000000  -0.0000000   0.0000000  -0.0000000
 Max gradient component =       4.990E-04
 RMS gradient           =       1.849E-04
 Gradient time:  CPU 5.61 s  wall 1.50 s
 Geometry Optimization Parameters
   NAtoms,    NIC,     NZ,  NCons,   NDum,   NFix, NCnnct, MaxDiis
        5      20       5       0       0       0       0       0

 Cartesian Hessian Update
 Hessian Updated using BFGS Update


** GEOMETRY OPTIMIZATION IN DELOCALIZED INTERNAL COORDINATES **
   Searching for a Minimum

   Optimization Cycle:   4

                       Coordinates (Angstroms)
     ATOM                X               Y               Z
      1  C         1.0063970007   -0.1537697907    0.0000000000
      2  N         0.1099016009    0.7249142253    0.0000000000
      3  Br       -1.6751990296    0.0862708877    0.0000000000
      4  Cl        2.6701063285    0.3006429744    0.0000000000
      5  F         0.8554112633   -1.4722184222    0.0000000000
   Point Group: cs    Number of degrees of freedom:     7


   Energy is  -3227.071298593

 Hessian Updated using BFGS Update

  7 Hessian modes will be used to form the next step
  Hessian Eigenvalues:
     0.182933    0.218265    0.249604    0.284045    0.340658    0.535099
     0.676871

 Minimum Search - Taking Simple RFO Step
 Searching for Lamda that Minimizes Along All modes
 Value Taken    Lamda =  -0.00000188
 Step Taken.  Stepsize is  0.002662

                             Maximum     Tolerance    Cnvgd?
         Gradient           0.000537      0.000300      NO
         Displacement       0.001767      0.001200      NO
         Energy change     -0.000027      0.000001      NO


 New Cartesian Coordinates Obtained by Inverse Iteration

 Displacement from previous Coordinates is:  0.005332
 ----------------------------------------------------------------
             Standard Nuclear Orientation (Angstroms)
    I     Atom           X                Y                Z
 ----------------------------------------------------------------
    1      C       1.0060836649    -0.1546406484     0.0000000000
    2      N       0.1098213912     0.7243365111     0.0000000000
    3      Br     -1.6757847933     0.0878374376     0.0000000000
    4      Cl      2.6700600205     0.3017895969     0.0000000000
    5      F       0.8564368806    -1.4734830228     0.0000000000
 ----------------------------------------------------------------
 Molecular Point Group                 Cs    NOp =  2
 Largest Abelian Subgroup              Cs    NOp =  2
 Nuclear Repulsion Energy =   379.1056287213 hartrees
 There are       37 alpha and       37 beta electrons
 Applying Cartesian multipole field
    Component          Value
    ---------          -----
     (2,0,0)        1.00000E-11
     (0,2,0)        2.00000E-11
     (0,0,2)       -3.00000E-11
 Nucleus-field energy     =     0.0000000101 hartrees
 Requested basis set is 6-311++G(d,p)
 There are 50 shells and 144 basis functions
 A cutoff of  1.0D-11 yielded   1060 shell pairs
 There are      9501 function pairs (     10451 Cartesian)
 Smallest overlap matrix eigenvalue = 3.72E-04
 Guess MOs from SCF MO coefficient file

 -----------------------------------------------------------------------
  General SCF calculation program by
  Eric Jon Sundstrom, Paul Horn, Yuezhi Mao, Dmitri Zuev, Alec White,
  David Stuck, Shaama M.S., Shane Yost, Joonho Lee, David Small,
  Daniel Levine, Susi Lehtola, Hugh Burton, Evgeny Epifanovsky
 -----------------------------------------------------------------------
 Exchange:     0.2000 Hartree-Fock + 0.0800 Slater + 0.7200 B88
 Correlation:  0.1900 VWN1RPA + 0.8100 LYP
 Using SG-1 standard quadrature grid
 using 4 threads for integral computing
 -------------------------------------------------------
 OpenMP Integral computing Module                
 Release: version 2.0, May 2017, Q-Chem Inc. Pleasanton 
 -------------------------------------------------------
 -------------------------------------------------------
 OpenMP BLAS3 based DFT computing Module                
 Release: version 1.0, May 2013, Q-Chem Inc. Pittsburgh 
 -------------------------------------------------------
 A restricted SCF calculation will be
 performed using DIIS
 SCF converges when DIIS error is below 1.0e-08
 ---------------------------------------
  Cycle       Energy         DIIS error
 ---------------------------------------
    1   -3227.0712978606      2.02e-05  
    2   -3227.0712995210      6.44e-06  
    3   -3227.0712994478      8.89e-06  
    4   -3227.0712996121      1.73e-06  
    5   -3227.0712996168      9.20e-07  
    6   -3227.0712996186      1.88e-07  
    7   -3227.0712996187      5.91e-08  
    8   -3227.0712996186      7.50e-09  Convergence criterion met
 ---------------------------------------
 SCF time:   CPU 12.88s  wall 3.00s 
 SCF   energy in the final basis set =    -3227.0712996186
 Total energy in the final basis set =    -3227.0712996186

 --------------------------------------------------------------
             Orbital Energies (a.u.) and Symmetries
 --------------------------------------------------------------

 Alpha MOs, Restricted
 -- Occupied --                  
-482.87 -101.61  -62.52  -56.35  -56.34  -56.34  -24.76  -14.39
  1 A'    2 A'    3 A'    4 A'    1 A"    5 A'    6 A'    7 A'                 
-10.387  -9.522  -8.732  -7.287  -7.276  -7.276  -6.567  -6.548
  8 A'    9 A'   10 A'   11 A'    2 A"   12 A'   13 A'    3 A"                 
 -6.547  -2.677  -2.671  -2.671  -2.657  -2.657  -1.307  -0.997
 14 A'   15 A'    4 A"   16 A'    5 A"   17 A'   18 A'   19 A'                 
 -0.903  -0.793  -0.662  -0.571  -0.546  -0.532  -0.452  -0.418
 20 A'   21 A'   22 A'   23 A'    6 A"   24 A'   25 A'    7 A"                 
 -0.391  -0.368  -0.357  -0.300  -0.299
 26 A'    8 A"   27 A'   28 A'    9 A"                                         
 -- Virtual --                   
 -0.097  -0.049  -0.014   0.008   0.028   0.045   0.047   0.057
 29 A'   10 A"   30 A'   31 A'   32 A'   11 A"   33 A'   34 A'                 
  0.073   0.076   0.093   0.098   0.106   0.140   0.156   0.157
 35 A'   12 A"   36 A'   37 A'   13 A"   38 A'   14 A"   39 A'                 
  0.182   0.195   0.235   0.253   0.282   0.285   0.298   0.331
 40 A'   41 A'   42 A'   43 A'   44 A'   15 A"   45 A'   46 A'                 
  0.340   0.400   0.415   0.419   0.425   0.440   0.478   0.502
 47 A'   48 A'   49 A'   16 A"   50 A'   17 A"   51 A'   18 A"                 
  0.522   0.548   0.559   0.601   0.608   0.633   0.730   0.781
 52 A'   19 A"   20 A"   53 A'   54 A'   55 A'   56 A'   21 A"                 
  0.790   0.817   0.838   0.859   0.871   0.897   0.917   0.978
 57 A'   22 A"   58 A'   23 A"   59 A'   60 A'   61 A'   62 A'                 
  1.069   1.115   1.206   1.253   1.335   1.341   1.387   1.428
 63 A'   64 A'   24 A"   65 A'   66 A'   25 A"   26 A"   67 A'                 
  1.638   1.698   1.804   1.872   1.906   2.002   2.015   2.075
 68 A'   69 A'   70 A'   71 A'   27 A"   72 A'   73 A'   28 A"                 
  2.214   2.254   2.347   2.354   2.458   2.648   2.731   2.779
 29 A"   74 A'   30 A"   75 A'   76 A'   77 A'   31 A"   78 A'                 
  2.995   3.260   3.711   3.720   3.815   3.863   3.950   3.977
 79 A'   80 A'   32 A"   81 A'   33 A"   82 A'   34 A"   35 A"                 
  4.003   4.028   4.039   4.112   4.318   4.436   4.773   6.237
 83 A'   36 A"   84 A'   85 A'   86 A'   87 A'   88 A'   37 A"                 
  6.319   6.573   6.642   7.528   7.546   7.623   9.703  23.663
 89 A'   90 A'   91 A'   38 A"   92 A'   93 A'   94 A'   95 A'                 
 25.765  25.910  26.289  35.495  47.895  66.693 215.683 289.719
 39 A"   96 A'   97 A'   98 A'   99 A'  100 A'  101 A'   40 A"                 
289.736 289.8451020.688
102 A'  103 A'  104 A'                                                         

 Beta MOs, Restricted
 -- Occupied --                  
-482.87 -101.61  -62.52  -56.35  -56.34  -56.34  -24.76  -14.39
  1 A'    2 A'    3 A'    4 A'    1 A"    5 A'    6 A'    7 A'                 
-10.387  -9.522  -8.732  -7.287  -7.276  -7.276  -6.567  -6.548
  8 A'    9 A'   10 A'   11 A'    2 A"   12 A'   13 A'    3 A"                 
 -6.547  -2.677  -2.671  -2.671  -2.657  -2.657  -1.307  -0.997
 14 A'   15 A'    4 A"   16 A'    5 A"   17 A'   18 A'   19 A'                 
 -0.903  -0.793  -0.662  -0.571  -0.546  -0.532  -0.452  -0.418
 20 A'   21 A'   22 A'   23 A'    6 A"   24 A'   25 A'    7 A"                 
 -0.391  -0.368  -0.357  -0.300  -0.299
 26 A'    8 A"   27 A'   28 A'    9 A"                                         
 -- Virtual --                   
 -0.097  -0.049  -0.014   0.008   0.028   0.045   0.047   0.057
 29 A'   10 A"   30 A'   31 A'   32 A'   11 A"   33 A'   34 A'                 
  0.073   0.076   0.093   0.098   0.106   0.140   0.156   0.157
 35 A'   12 A"   36 A'   37 A'   13 A"   38 A'   14 A"   39 A'                 
  0.182   0.195   0.235   0.253   0.282   0.285   0.298   0.331
 40 A'   41 A'   42 A'   43 A'   44 A'   15 A"   45 A'   46 A'                 
  0.340   0.400   0.415   0.419   0.425   0.440   0.478   0.502
 47 A'   48 A'   49 A'   16 A"   50 A'   17 A"   51 A'   18 A"                 
  0.522   0.548   0.559   0.601   0.608   0.633   0.730   0.781
 52 A'   19 A"   20 A"   53 A'   54 A'   55 A'   56 A'   21 A"                 
  0.790   0.817   0.838   0.859   0.871   0.897   0.917   0.978
 57 A'   22 A"   58 A'   23 A"   59 A'   60 A'   61 A'   62 A'                 
  1.069   1.115   1.206   1.253   1.335   1.341   1.387   1.428
 63 A'   64 A'   24 A"   65 A'   66 A'   25 A"   26 A"   67 A'                 
  1.638   1.698   1.804   1.872   1.906   2.002   2.015   2.075
 68 A'   69 A'   70 A'   71 A'   27 A"   72 A'   73 A'   28 A"                 
  2.214   2.254   2.347   2.354   2.458   2.648   2.731   2.779
 29 A"   74 A'   30 A"   75 A'   76 A'   77 A'   31 A"   78 A'                 
  2.995   3.260   3.711   3.720   3.815   3.863   3.950   3.977
 79 A'   80 A'   32 A"   81 A'   33 A"   82 A'   34 A"   35 A"                 
  4.003   4.028   4.039   4.112   4.318   4.436   4.773   6.237
 83 A'   36 A"   84 A'   85 A'   86 A'   87 A'   88 A'   37 A"                 
  6.319   6.573   6.642   7.528   7.546   7.623   9.703  23.663
 89 A'   90 A'   91 A'   38 A"   92 A'   93 A'   94 A'   95 A'                 
 25.765  25.910  26.289  35.495  47.895  66.693 215.683 289.719
 39 A"   96 A'   97 A'   98 A'   99 A'  100 A'  101 A'   40 A"                 
289.736 289.8451020.688
102 A'  103 A'  104 A'                                                         
 --------------------------------------------------------------

          Ground-State Mulliken Net Atomic Charges

     Atom                 Charge (a.u.)
  ----------------------------------------
      1 C                    -0.396834
      2 N                    -0.042584
      3 Br                    0.084900
      4 Cl                    0.337977
      5 F                     0.016540
  ----------------------------------------
  Sum of atomic charges =     0.000000

 -----------------------------------------------------------------
                    Cartesian Multipole Moments
 -----------------------------------------------------------------
    Charge (ESU x 10^10)
                 0.0000
    Dipole Moment (Debye)
         X       0.4949      Y      -0.6373      Z      -0.0000
       Tot       0.8069
    Quadrupole Moments (Debye-Ang)
        XX     -41.8569     XY       1.0187     YY     -49.7962
        XZ       0.0000     YZ      -0.0000     ZZ     -46.6077
    Octopole Moments (Debye-Ang^2)
       XXX     -36.9217    XXY      -0.4253    XYY     -13.5091
       YYY      -4.7540    XXZ      -0.0000    XYZ       0.0000
       YYZ       0.0000    XZZ     -11.9568    YZZ      -1.9005
       ZZZ      -0.0000
    Hexadecapole Moments (Debye-Ang^3)
      XXXX    -850.6957   XXXY      16.9616   XXYY    -182.1037
      XYYY      -0.9873   YYYY    -147.2060   XXXZ       0.0000
      XXYZ      -0.0000   XYYZ       0.0000   YYYZ      -0.0000
      XXZZ    -168.6584   XYZZ      -1.2046   YYZZ     -32.3755
      XZZZ       0.0000   YZZZ      -0.0000   ZZZZ     -51.0553
 -----------------------------------------------------------------
 Calculating analytic gradient of the SCF energy
 Gradient of SCF Energy
            1           2           3           4           5
    1   0.0002086  -0.0001165   0.0000184  -0.0000341  -0.0000764
    2   0.0000373   0.0000617   0.0000478  -0.0000586  -0.0000882
    3  -0.0000000   0.0000000   0.0000000  -0.0000000  -0.0000000
 Max gradient component =       2.086E-04
 RMS gradient           =       7.444E-05
 Gradient time:  CPU 5.61 s  wall 1.53 s
 Geometry Optimization Parameters
   NAtoms,    NIC,     NZ,  NCons,   NDum,   NFix, NCnnct, MaxDiis
        5      20       5       0       0       0       0       0

 Cartesian Hessian Update
 Hessian Updated using BFGS Update


** GEOMETRY OPTIMIZATION IN DELOCALIZED INTERNAL COORDINATES **
   Searching for a Minimum

   Optimization Cycle:   5

                       Coordinates (Angstroms)
     ATOM                X               Y               Z
      1  C         1.0060836649   -0.1546406484    0.0000000000
      2  N         0.1098213912    0.7243365111    0.0000000000
      3  Br       -1.6757847933    0.0878374376    0.0000000000
      4  Cl        2.6700600205    0.3017895969    0.0000000000
      5  F         0.8564368806   -1.4734830228    0.0000000000
   Point Group: cs    Number of degrees of freedom:     7


   Energy is  -3227.071299619

 Hessian Updated using BFGS Update

  7 Hessian modes will be used to form the next step
  Hessian Eigenvalues:
     0.179263    0.201680    0.232044    0.283794    0.330178    0.573045
     0.703067

 Minimum Search - Taking Simple RFO Step
 Searching for Lamda that Minimizes Along All modes
 Value Taken    Lamda =   0.00000000
 Step Taken.  Stepsize is  0.000633

                             Maximum     Tolerance    Cnvgd?
         Gradient           0.000138      0.000300     YES
         Displacement       0.000545      0.001200     YES
         Energy change     -0.000001      0.000001      NO


                       Distance Matrix (Angstroms)
             C (  1)   N (  2)   Br(  3)   Cl(  4)
   N (  2)  1.255343
   Br(  3)  2.692808  1.895658
   Cl(  4)  1.725441  2.594873  4.351108
   F (  5)  1.327305  2.321173  2.974873  2.537877

 Final energy is   -3227.0712996186012     


 ******************************
 **  OPTIMIZATION CONVERGED  **
 ******************************

                       Coordinates (Angstroms)
     ATOM                X               Y               Z
      1  C         1.0060836649   -0.1546406484    0.0000000000
      2  N         0.1098213912    0.7243365111    0.0000000000
      3  Br       -1.6757847933    0.0878374376    0.0000000000
      4  Cl        2.6700600205    0.3017895969    0.0000000000
      5  F         0.8564368806   -1.4734830228    0.0000000000

Z-matrix Print:
$molecule
0 1
Br
N  1 1.895658
C  2 1.255343 1 115.938687
F  3 1.327305 2 127.968575 1 -0.000000 0
Cl 3 1.725441 2 120.218852 1 -180.000000 0
$end


 --------------------------------------------------------------
             Orbital Energies (a.u.) and Symmetries
 --------------------------------------------------------------

 Alpha MOs, Restricted
 -- Occupied --                  
-482.87 -101.61  -62.52  -56.35  -56.34  -56.34  -24.76  -14.39
  1 A'    2 A'    3 A'    4 A'    1 A"    5 A'    6 A'    7 A'                 
-10.387  -9.522  -8.732  -7.287  -7.276  -7.276  -6.567  -6.548
  8 A'    9 A'   10 A'   11 A'    2 A"   12 A'   13 A'    3 A"                 
 -6.547  -2.677  -2.671  -2.671  -2.657  -2.657  -1.307  -0.997
 14 A'   15 A'    4 A"   16 A'    5 A"   17 A'   18 A'   19 A'                 
 -0.903  -0.793  -0.662  -0.571  -0.546  -0.532  -0.452  -0.418
 20 A'   21 A'   22 A'   23 A'    6 A"   24 A'   25 A'    7 A"                 
 -0.391  -0.368  -0.357  -0.300  -0.299
 26 A'    8 A"   27 A'   28 A'    9 A"                                         
 -- Virtual --                   
 -0.097  -0.049  -0.014   0.008   0.028   0.045   0.047   0.057
 29 A'   10 A"   30 A'   31 A'   32 A'   11 A"   33 A'   34 A'                 
  0.073   0.076   0.093   0.098   0.106   0.140   0.156   0.157
 35 A'   12 A"   36 A'   37 A'   13 A"   38 A'   14 A"   39 A'                 
  0.182   0.195   0.235   0.253   0.282   0.285   0.298   0.331
 40 A'   41 A'   42 A'   43 A'   44 A'   15 A"   45 A'   46 A'                 
  0.340   0.400   0.415   0.419   0.425   0.440   0.478   0.502
 47 A'   48 A'   49 A'   16 A"   50 A'   17 A"   51 A'   18 A"                 
  0.522   0.548   0.559   0.601   0.608   0.633   0.730   0.781
 52 A'   19 A"   20 A"   53 A'   54 A'   55 A'   56 A'   21 A"                 
  0.790   0.817   0.838   0.859   0.871   0.897   0.917   0.978
 57 A'   22 A"   58 A'   23 A"   59 A'   60 A'   61 A'   62 A'                 
  1.069   1.115   1.206   1.253   1.335   1.341   1.387   1.428
 63 A'   64 A'   24 A"   65 A'   66 A'   25 A"   26 A"   67 A'                 
  1.638   1.698   1.804   1.872   1.906   2.002   2.015   2.075
 68 A'   69 A'   70 A'   71 A'   27 A"   72 A'   73 A'   28 A"                 
  2.214   2.254   2.347   2.354   2.458   2.648   2.731   2.779
 29 A"   74 A'   30 A"   75 A'   76 A'   77 A'   31 A"   78 A'                 
  2.995   3.260   3.711   3.720   3.815   3.863   3.950   3.977
 79 A'   80 A'   32 A"   81 A'   33 A"   82 A'   34 A"   35 A"                 
  4.003   4.028   4.039   4.112   4.318   4.436   4.773   6.237
 83 A'   36 A"   84 A'   85 A'   86 A'   87 A'   88 A'   37 A"                 
  6.319   6.573   6.642   7.528   7.546   7.623   9.703  23.663
 89 A'   90 A'   91 A'   38 A"   92 A'   93 A'   94 A'   95 A'                 
 25.765  25.910  26.289  35.495  47.895  66.693 215.683 289.719
 39 A"   96 A'   97 A'   98 A'   99 A'  100 A'  101 A'   40 A"                 
289.736 289.8451020.688
102 A'  103 A'  104 A'                                                         

 Beta MOs, Restricted
 -- Occupied --                  
-482.87 -101.61  -62.52  -56.35  -56.34  -56.34  -24.76  -14.39
  1 A'    2 A'    3 A'    4 A'    1 A"    5 A'    6 A'    7 A'                 
-10.387  -9.522  -8.732  -7.287  -7.276  -7.276  -6.567  -6.548
  8 A'    9 A'   10 A'   11 A'    2 A"   12 A'   13 A'    3 A"                 
 -6.547  -2.677  -2.671  -2.671  -2.657  -2.657  -1.307  -0.997
 14 A'   15 A'    4 A"   16 A'    5 A"   17 A'   18 A'   19 A'                 
 -0.903  -0.793  -0.662  -0.571  -0.546  -0.532  -0.452  -0.418
 20 A'   21 A'   22 A'   23 A'    6 A"   24 A'   25 A'    7 A"                 
 -0.391  -0.368  -0.357  -0.300  -0.299
 26 A'    8 A"   27 A'   28 A'    9 A"                                         
 -- Virtual --                   
 -0.097  -0.049  -0.014   0.008   0.028   0.045   0.047   0.057
 29 A'   10 A"   30 A'   31 A'   32 A'   11 A"   33 A'   34 A'                 
  0.073   0.076   0.093   0.098   0.106   0.140   0.156   0.157
 35 A'   12 A"   36 A'   37 A'   13 A"   38 A'   14 A"   39 A'                 
  0.182   0.195   0.235   0.253   0.282   0.285   0.298   0.331
 40 A'   41 A'   42 A'   43 A'   44 A'   15 A"   45 A'   46 A'                 
  0.340   0.400   0.415   0.419   0.425   0.440   0.478   0.502
 47 A'   48 A'   49 A'   16 A"   50 A'   17 A"   51 A'   18 A"                 
  0.522   0.548   0.559   0.601   0.608   0.633   0.730   0.781
 52 A'   19 A"   20 A"   53 A'   54 A'   55 A'   56 A'   21 A"                 
  0.790   0.817   0.838   0.859   0.871   0.897   0.917   0.978
 57 A'   22 A"   58 A'   23 A"   59 A'   60 A'   61 A'   62 A'                 
  1.069   1.115   1.206   1.253   1.335   1.341   1.387   1.428
 63 A'   64 A'   24 A"   65 A'   66 A'   25 A"   26 A"   67 A'                 
  1.638   1.698   1.804   1.872   1.906   2.002   2.015   2.075
 68 A'   69 A'   70 A'   71 A'   27 A"   72 A'   73 A'   28 A"                 
  2.214   2.254   2.347   2.354   2.458   2.648   2.731   2.779
 29 A"   74 A'   30 A"   75 A'   76 A'   77 A'   31 A"   78 A'                 
  2.995   3.260   3.711   3.720   3.815   3.863   3.950   3.977
 79 A'   80 A'   32 A"   81 A'   33 A"   82 A'   34 A"   35 A"                 
  4.003   4.028   4.039   4.112   4.318   4.436   4.773   6.237
 83 A'   36 A"   84 A'   85 A'   86 A'   87 A'   88 A'   37 A"                 
  6.319   6.573   6.642   7.528   7.546   7.623   9.703  23.663
 89 A'   90 A'   91 A'   38 A"   92 A'   93 A'   94 A'   95 A'                 
 25.765  25.910  26.289  35.495  47.895  66.693 215.683 289.719
 39 A"   96 A'   97 A'   98 A'   99 A'  100 A'  101 A'   40 A"                 
289.736 289.8451020.688
102 A'  103 A'  104 A'                                                         
 --------------------------------------------------------------

          Ground-State Mulliken Net Atomic Charges

     Atom                 Charge (a.u.)
  ----------------------------------------
      1 C                    -0.396834
      2 N                    -0.042584
      3 Br                    0.084900
      4 Cl                    0.337977
      5 F                     0.016540
  ----------------------------------------
  Sum of atomic charges =     0.000000

 -----------------------------------------------------------------
                    Cartesian Multipole Moments
 -----------------------------------------------------------------
    Charge (ESU x 10^10)
                 0.0000
    Dipole Moment (Debye)
         X       0.4949      Y      -0.6373      Z      -0.0000
       Tot       0.8069
    Quadrupole Moments (Debye-Ang)
        XX     -41.8569     XY       1.0187     YY     -49.7962
        XZ       0.0000     YZ      -0.0000     ZZ     -46.6077
    Octopole Moments (Debye-Ang^2)
       XXX     -36.9217    XXY      -0.4253    XYY     -13.5091
       YYY      -4.7540    XXZ      -0.0000    XYZ       0.0000
       YYZ       0.0000    XZZ     -11.9568    YZZ      -1.9005
       ZZZ      -0.0000
    Hexadecapole Moments (Debye-Ang^3)
      XXXX    -850.6957   XXXY      16.9616   XXYY    -182.1037
      XYYY      -0.9873   YYYY    -147.2060   XXXZ       0.0000
      XXYZ      -0.0000   XYYZ       0.0000   YYYZ      -0.0000
      XXZZ    -168.6584   XYZZ      -1.2046   YYZZ     -32.3755
      XZZZ       0.0000   YZZZ      -0.0000   ZZZZ     -51.0553
 -----------------------------------------------------------------
Archival summary:
1\1\TWL01\OPT\ProcedureUnspecified\BasisUnspecified\r1l1111\taweetha\SunNov2520:49:182018SunNov2520:49:182018\0\\#,OPT,ProcedureUnspecified,BasisUnspecified,\\0,1\Br\N,1,1.89566\C,2,1.25534,1,115.939\F,3,1.32731,2,127.969,1,-0,0\Cl,3,1.72544,2,120.219,1,-180,0\\\@

 Total job time:  31.69s(wall), 116.64s(cpu) 
 Sun Nov 25 20:49:18 2018

        *************************************************************
        *                                                           *
        *  Thank you very much for using Q-Chem.  Have a nice day.  *
        *                                                           *
        *************************************************************


 
User input: 2 of 2 
 
Q-Chem Developer Version!
                  Welcome to Q-Chem
     A Quantum Leap Into The Future Of Chemistry


 Q-Chem 5.1, Q-Chem, Inc., Pleasanton, CA (2018)

 Yihan Shao,  Zhengting Gan,  E. Epifanovsky,  A. T. B. Gilbert,  M. Wormit,  
 J. Kussmann,  A. W. Lange,  A. Behn,  Jia Deng,  Xintian Feng,  D. Ghosh,  
 M. Goldey,  P. R. Horn,  L. D. Jacobson,  I. Kaliman,  T. Kus,  A. Landau,  
 Jie Liu,  E. I. Proynov,  R. M. Richard,  R. P. Steele,  E. J. Sundstrom,  
 H. L. Woodcock III,  P. M. Zimmerman,  D. Zuev,  B. Albrecht,  E. Alguire,  
 S. A. Baeppler,  D. Barton,  Z. Benda,  Y. A. Bernard,  E. J. Berquist,  
 K. B. Bravaya,  H. Burton,  D. Casanova,  Chun-Min Chang,  Yunqing Chen,  
 A. Chien,  K. D. Closser,  M. P. Coons,  S. Coriani,  S. Dasgupta,  
 A. L. Dempwolff,  M. Diedenhofen,  Hainam Do,  R. G. Edgar,  Po-Tung Fang,  
 S. Faraji,  S. Fatehi,  Qingguo Feng,  K. D. Fenk,  J. Fosso-Tande,  
 Qinghui Ge,  A. Ghysels,  G. Gidofalvi,  J. Gomes,  J. Gonthier,  A. Gunina,  
 D. Hait,  M. W. D. Hanson-Heine,  P. H. P. Harbach,  A. W. Hauser,  
 J. E. Herr,  E. G. Hohenstein,  Z. C. Holden,  Kerwin Hui,  B. C. Huynh,  
 T.-C. Jagau,  Hyunjun Ji,  B. Kaduk,  K. Khistyaev,  Jaehoon Kim,  
 P. Klunzinger,  K. Koh,  D. Kosenkov,  L. Koulias,  T. Kowalczyk,  
 C. M. Krauter,  A. Kunitsa,  Ka Un Lao,  A. Laurent,  K. V. Lawler,  
 Joonho Lee,  D. Lefrancois,  S. Lehtola,  D. S. Levine,  Yi-Pei Li,  
 You-Sheng Lin,  Fenglai Liu,  E. Livshits,  A. Luenser,  P. Manohar,  
 E. Mansoor,  S. F. Manzer,  Shan-Ping Mao,  Yuezhi Mao,  N. Mardirossian,  
 A. V. Marenich,  T. Markovich,  L. A. Martinez-Martinez,  S. A. Maurer,  
 N. J. Mayhall,  S. C. McKenzie,  J.-M. Mewes,  A. F. Morrison,  
 J. W. Mullinax,  K. Nanda,  T. S. Nguyen-Beck,  R. Olivares-Amaya,  
 J. A. Parkhill,  T. M. Perrine,  F. Plasser,  P. Pokhilko,  S. Prager,  
 A. Prociuk,  E. Ramos,  D. R. Rehn,  F. Rob,  M. Schneider,  N. Sergueev,  
 S. M. Sharada,  S. Sharma,  D. W. Small,  T. Stauch,  T. Stein,  
 Yu-Chuan Su,  A. J. W. Thom,  A. Tkatchenko,  T. Tsuchimochi,  N. M. Tubman,  
 L. Vogt,  M. L. Vidal,  O. Vydrov,  M. A. Watson,  J. Wenzel,  
 M. de Wergifosse,  T. A. Wesolowski,  A. White,  J. Witte,  A. Yamada,  
 Jun Yang,  K. Yao,  S. Yeganeh,  S. R. Yost,  Zhi-Qiang You,  A. Zech,  
 Igor Ying Zhang,  Xing Zhang,  Yan Zhao,  Ying Zhu,  B. R. Brooks,  
 G. K. L. Chan,  C. J. Cramer,  M. S. Gordon,  W. J. Hehre,  A. Klamt,  
 M. W. Schmidt,  C. D. Sherrill,  D. G. Truhlar,  A. Aspuru-Guzik,  R. Baer,  
 A. T. Bell,  N. A. Besley,  Jeng-Da Chai,  A. E. DePrince, III,  
 R. A. DiStasio Jr.,  A. Dreuw,  B. D. Dunietz,  T. R. Furlani,  
 Chao-Ping Hsu,  Yousung Jung,  Jing Kong,  D. S. Lambrecht,  WanZhen Liang,  
 C. Ochsenfeld,  V. A. Rassolov,  L. V. Slipchenko,  J. E. Subotnik,  
 T. Van Voorhis,  J. M. Herbert,  A. I. Krylov,  P. M. W. Gill,  M. Head-Gordon

 Contributors to earlier versions of Q-Chem not listed above: 
 R. D. Adamson,  B. Austin,  J. Baker,  G. J. O. Beran,  K. Brandhorst,  
 S. T. Brown,  E. F. C. Byrd,  A. K. Chakraborty,  C.-L. Cheng,  
 Siu Hung Chien,  D. M. Chipman,  D. L. Crittenden,  H. Dachsel,  
 R. J. Doerksen,  A. D. Dutoi,  L. Fusti-Molnar,  W. A. Goddard III,  
 A. Golubeva-Zadorozhnaya,  S. R. Gwaltney,  G. Hawkins,  A. Heyden,  
 S. Hirata,  G. Kedziora,  F. J. Keil,  C. Kelley,  Jihan Kim,  R. A. King,  
 R. Z. Khaliullin,  P. P. Korambath,  W. Kurlancheek,  A. M. Lee,  M. S. Lee,  
 S. V. Levchenko,  Ching Yeh Lin,  D. Liotard,  R. C. Lochan,  I. Lotan,  
 P. E. Maslen,  N. Nair,  D. P. O'Neill,  D. Neuhauser,  E. Neuscamman,  
 C. M. Oana,  R. Olson,  B. Peters,  R. Peverati,  P. A. Pieniazek,  
 Y. M. Rhee,  J. Ritchie,  M. A. Rohrdanz,  E. Rosta,  N. J. Russ,  
 H. F. Schaefer III,  N. E. Schultz,  N. Shenvi,  A. C. Simmonett,  A. Sodt,  
 D. Stuck,  K. S. Thanthiriwatte,  V. Vanovschi,  Tao Wang,  A. Warshel,  
 C. F. Williams,  Q. Wu,  X. Xu,  W. Zhang

 Please cite Q-Chem as follows:
 Y. Shao et al., Mol. Phys. 113, 184-215 (2015)
 DOI: 10.1080/00268976.2014.952696

 Q-Chem 5.1.2 for Intel X86 EM64T Linux

 Parts of Q-Chem use Armadillo 8.300.2 (Tropical Shenanigans).
 http://arma.sourceforge.net/

 Q-Chem begins on Sun Nov 25 20:49:18 2018  

Host: 
0

     Scratch files written to /scratch/taweetham/qchem50434//
The previous job contains 0 fragments, simply inherited here
Input Ideriv = 2
Curr. Ideriv = -1
Max.  Ideriv = 2

Checking the input file for inconsistencies... 	...done.

--------------------------------------------------------------
User input:
--------------------------------------------------------------

$molecule
read
$end

$rem
   job_type 	frequency
   basis 	6-311++g**
   method	b3lyp	
$end


--------------------------------------------------------------
 ----------------------------------------------------------------
             Standard Nuclear Orientation (Angstroms)
    I     Atom           X                Y                Z
 ----------------------------------------------------------------
    1      C       0.9912313191    -0.1271230499    -0.0000000000
    2      N       0.0816134389     0.7380256207     0.0000000000
    3      Br     -1.6940359680     0.0742563082     0.0000000000
    4      Cl      2.6480227451     0.3547359042     0.0000000000
    5      F       0.8617989141    -1.4481024672    -0.0000000000
 ----------------------------------------------------------------
 Molecular Point Group                 Cs    NOp =  2
 Largest Abelian Subgroup              Cs    NOp =  2
 Nuclear Repulsion Energy =   379.1056287213 hartrees
 There are       37 alpha and       37 beta electrons
 Requested basis set is 6-311++G(d,p)
 There are 50 shells and 144 basis functions

 Total QAlloc Memory Limit   2000 MB
 Mega-Array Size       188 MB
 MEM_STATIC part       192 MB

                       Distance Matrix (Angstroms)
             C (  1)   N (  2)   Br(  3)   Cl(  4)
   N (  2)  1.255343
   Br(  3)  2.692808  1.895658
   Cl(  4)  1.725441  2.594873  4.351108
   F (  5)  1.327305  2.321173  2.974873  2.537877

 A cutoff of  1.0D-11 yielded   1060 shell pairs
 There are      9501 function pairs (     10451 Cartesian)

 -------------------------------------------------------
 OpenMP Integral Computing Module                       
 Release: version 1.0, May 2013, Q-Chem Inc. Pittsburgh 
 -------------------------------------------------------
 Integral Job Info:
 Integral job number is                      11
 Integral operator is                         1
 short-range coefficients                     0
 long-range coefficients              100000000
 Omega coefficients                           0
 if combine SR and LR in K                    0
 Integral screening is                        0
 Integral computing path is                   2
 max size of driver memory is            800000
 size of driver memory is                593474
 size of scratch memory is             29634545
 max col of scratch BK array               1296
 max len of scratch array in speh3          155
 max len of scratch index in speh4           18
 max int batch size is                      520
 min int batch size is                       52
 fixed nKL is                                45
 max L of basis functions is                  2
 order of int derivative is                   0
 number of shells is                         50
 number of basis is                         151
 number of cartesian basis is               151
 number of contracted shell pairs          1060
 number of primitive shell pairs           3057
 maxK2 (contraction) of shell pair           36
 max number of K2 of shell pair               1
 max number of CS2 of shell pair            112
 max number of PS2 of shell pair            336
 mem total for path MDJ                  518894
 -------------------------------------------------------
 Smallest overlap matrix eigenvalue = 3.72E-04
 Guess from superposition of atomic densities
 Warning:  Energy on first SCF cycle will be non-variational
 SAD guess density has 74.000000 electrons

 -----------------------------------------------------------------------
  General SCF calculation program by
  Eric Jon Sundstrom, Paul Horn, Yuezhi Mao, Dmitri Zuev, Alec White,
  David Stuck, Shaama M.S., Shane Yost, Joonho Lee, David Small,
  Daniel Levine, Susi Lehtola, Hugh Burton, Evgeny Epifanovsky
 -----------------------------------------------------------------------
 Exchange:     0.2000 Hartree-Fock + 0.0800 Slater + 0.7200 B88
 Correlation:  0.1900 VWN1RPA + 0.8100 LYP
 Using SG-1 standard quadrature grid
 using 4 threads for integral computing
 -------------------------------------------------------
 OpenMP Integral computing Module                
 Release: version 2.0, May 2017, Q-Chem Inc. Pleasanton 
 -------------------------------------------------------
 -------------------------------------------------------
 OpenMP BLAS3 based DFT computing Module                
 Release: version 1.0, May 2013, Q-Chem Inc. Pittsburgh 
 -------------------------------------------------------
 A restricted SCF calculation will be
 performed using DIIS
 SCF converges when DIIS error is below 1.0e-08
 ---------------------------------------
  Cycle       Energy         DIIS error
 ---------------------------------------
    1   -3227.8007986315      4.49e-02  
    2   -3227.0136771490      5.61e-03  
    3   -3226.8593109689      1.01e-02  
    4   -3227.0647158193      1.82e-03  
    5   -3227.0705417485      6.49e-04  
    6   -3227.0712445256      1.94e-04  
    7   -3227.0713052088      4.29e-05  
    8   -3227.0713079832      1.11e-05  
    9   -3227.0713082483      4.22e-06  
   10   -3227.0713082884      1.16e-06  
   11   -3227.0713082914      2.14e-07  
   12   -3227.0713082915      7.31e-08  
   13   -3227.0713082915      1.22e-08  
   14   -3227.0713082915      1.33e-09  Convergence criterion met
 ---------------------------------------
 SCF time:   CPU 22.57s  wall 6.00s 
 SCF   energy in the final basis set =    -3227.0713082915
 Total energy in the final basis set =    -3227.0713082915

 --------------------------------------------------------------
             Orbital Energies (a.u.) and Symmetries
 --------------------------------------------------------------

 Alpha MOs, Restricted
 -- Occupied --                  
-482.87 -101.61  -62.52  -56.35  -56.34  -56.34  -24.76  -14.39
  1 A'    2 A'    3 A'    4 A'    1 A"    5 A'    6 A'    7 A'                 
-10.387  -9.522  -8.732  -7.287  -7.276  -7.276  -6.567  -6.548
  8 A'    9 A'   10 A'   11 A'    2 A"   12 A'   13 A'    3 A"                 
 -6.547  -2.677  -2.671  -2.671  -2.657  -2.657  -1.307  -0.997
 14 A'   15 A'    4 A"   16 A'    5 A"   17 A'   18 A'   19 A'                 
 -0.903  -0.793  -0.662  -0.571  -0.546  -0.532  -0.452  -0.418
 20 A'   21 A'   22 A'   23 A'    6 A"   24 A'   25 A'    7 A"                 
 -0.391  -0.368  -0.357  -0.300  -0.299
 26 A'    8 A"   27 A'   28 A'    9 A"                                         
 -- Virtual --                   
 -0.097  -0.049  -0.014   0.008   0.028   0.045   0.047   0.057
 29 A'   10 A"   30 A'   31 A'   32 A'   11 A"   33 A'   34 A'                 
  0.073   0.076   0.093   0.098   0.106   0.140   0.156   0.157
 35 A'   12 A"   36 A'   37 A'   13 A"   38 A'   14 A"   39 A'                 
  0.182   0.195   0.235   0.253   0.282   0.285   0.298   0.331
 40 A'   41 A'   42 A'   43 A'   44 A'   15 A"   45 A'   46 A'                 
  0.340   0.400   0.415   0.419   0.425   0.440   0.478   0.502
 47 A'   48 A'   49 A'   16 A"   50 A'   17 A"   51 A'   18 A"                 
  0.522   0.548   0.559   0.601   0.608   0.633   0.730   0.781
 52 A'   19 A"   20 A"   53 A'   54 A'   55 A'   56 A'   21 A"                 
  0.790   0.817   0.838   0.859   0.871   0.897   0.917   0.978
 57 A'   22 A"   58 A'   23 A"   59 A'   60 A'   61 A'   62 A'                 
  1.069   1.115   1.206   1.253   1.335   1.341   1.387   1.428
 63 A'   64 A'   24 A"   65 A'   66 A'   25 A"   26 A"   67 A'                 
  1.638   1.698   1.804   1.872   1.906   2.002   2.016   2.075
 68 A'   69 A'   70 A'   71 A'   27 A"   72 A'   73 A'   28 A"                 
  2.215   2.254   2.347   2.354   2.458   2.648   2.731   2.779
 29 A"   74 A'   30 A"   75 A'   76 A'   77 A'   31 A"   78 A'                 
  2.995   3.260   3.711   3.720   3.815   3.863   3.950   3.977
 79 A'   80 A'   32 A"   81 A'   33 A"   82 A'   34 A"   35 A"                 
  4.003   4.028   4.039   4.112   4.318   4.436   4.773   6.237
 83 A'   36 A"   84 A'   85 A'   86 A'   87 A'   88 A'   37 A"                 
  6.319   6.573   6.642   7.528   7.546   7.623   9.703  23.663
 89 A'   90 A'   91 A'   38 A"   92 A'   93 A'   94 A'   95 A'                 
 25.765  25.910  26.289  35.495  47.895  66.693 215.683 289.719
 39 A"   96 A'   97 A'   98 A'   99 A'  100 A'  101 A'   40 A"                 
289.736 289.8451020.688
102 A'  103 A'  104 A'                                                         

 Beta MOs, Restricted
 -- Occupied --                  
-482.87 -101.61  -62.52  -56.35  -56.34  -56.34  -24.76  -14.39
  1 A'    2 A'    3 A'    4 A'    1 A"    5 A'    6 A'    7 A'                 
-10.387  -9.522  -8.732  -7.287  -7.276  -7.276  -6.567  -6.548
  8 A'    9 A'   10 A'   11 A'    2 A"   12 A'   13 A'    3 A"                 
 -6.547  -2.677  -2.671  -2.671  -2.657  -2.657  -1.307  -0.997
 14 A'   15 A'    4 A"   16 A'    5 A"   17 A'   18 A'   19 A'                 
 -0.903  -0.793  -0.662  -0.571  -0.546  -0.532  -0.452  -0.418
 20 A'   21 A'   22 A'   23 A'    6 A"   24 A'   25 A'    7 A"                 
 -0.391  -0.368  -0.357  -0.300  -0.299
 26 A'    8 A"   27 A'   28 A'    9 A"                                         
 -- Virtual --                   
 -0.097  -0.049  -0.014   0.008   0.028   0.045   0.047   0.057
 29 A'   10 A"   30 A'   31 A'   32 A'   11 A"   33 A'   34 A'                 
  0.073   0.076   0.093   0.098   0.106   0.140   0.156   0.157
 35 A'   12 A"   36 A'   37 A'   13 A"   38 A'   14 A"   39 A'                 
  0.182   0.195   0.235   0.253   0.282   0.285   0.298   0.331
 40 A'   41 A'   42 A'   43 A'   44 A'   15 A"   45 A'   46 A'                 
  0.340   0.400   0.415   0.419   0.425   0.440   0.478   0.502
 47 A'   48 A'   49 A'   16 A"   50 A'   17 A"   51 A'   18 A"                 
  0.522   0.548   0.559   0.601   0.608   0.633   0.730   0.781
 52 A'   19 A"   20 A"   53 A'   54 A'   55 A'   56 A'   21 A"                 
  0.790   0.817   0.838   0.859   0.871   0.897   0.917   0.978
 57 A'   22 A"   58 A'   23 A"   59 A'   60 A'   61 A'   62 A'                 
  1.069   1.115   1.206   1.253   1.335   1.341   1.387   1.428
 63 A'   64 A'   24 A"   65 A'   66 A'   25 A"   26 A"   67 A'                 
  1.638   1.698   1.804   1.872   1.906   2.002   2.016   2.075
 68 A'   69 A'   70 A'   71 A'   27 A"   72 A'   73 A'   28 A"                 
  2.215   2.254   2.347   2.354   2.458   2.648   2.731   2.779
 29 A"   74 A'   30 A"   75 A'   76 A'   77 A'   31 A"   78 A'                 
  2.995   3.260   3.711   3.720   3.815   3.863   3.950   3.977
 79 A'   80 A'   32 A"   81 A'   33 A"   82 A'   34 A"   35 A"                 
  4.003   4.028   4.039   4.112   4.318   4.436   4.773   6.237
 83 A'   36 A"   84 A'   85 A'   86 A'   87 A'   88 A'   37 A"                 
  6.319   6.573   6.642   7.528   7.546   7.623   9.703  23.663
 89 A'   90 A'   91 A'   38 A"   92 A'   93 A'   94 A'   95 A'                 
 25.765  25.910  26.289  35.495  47.895  66.693 215.683 289.719
 39 A"   96 A'   97 A'   98 A'   99 A'  100 A'  101 A'   40 A"                 
289.736 289.8451020.688
102 A'  103 A'  104 A'                                                         
 --------------------------------------------------------------

          Ground-State Mulliken Net Atomic Charges

     Atom                 Charge (a.u.)
  ----------------------------------------
      1 C                    -0.396925
      2 N                    -0.042551
      3 Br                    0.084840
      4 Cl                    0.338108
      5 F                     0.016528
  ----------------------------------------
  Sum of atomic charges =     0.000000

 -----------------------------------------------------------------
                    Cartesian Multipole Moments
 -----------------------------------------------------------------
    Charge (ESU x 10^10)
                 0.0000
    Dipole Moment (Debye)
         X       0.5049      Y      -0.6293      Z       0.0000
       Tot       0.8068
    Quadrupole Moments (Debye-Ang)
        XX     -41.9075     XY       1.1562     YY     -49.7784
        XZ      -0.0000     YZ       0.0000     ZZ     -46.6077
    Octopole Moments (Debye-Ang^2)
       XXX     -34.7472    XXY      -1.1229    XYY     -12.5673
       YYY      -7.1784    XXZ       0.0000    XYZ       0.0000
       YYZ      -0.0000    XZZ     -11.1290    YZZ      -2.6470
       ZZZ       0.0000
    Hexadecapole Moments (Debye-Ang^3)
      XXXX    -849.1370   XXXY      11.8883   XXYY    -181.1074
      XYYY      -7.4499   YYYY    -147.7571   XXXZ      -0.0000
      XXYZ      -0.0000   XYYZ      -0.0000   YYYZ       0.0000
      XXZZ    -168.1944   XYZZ      -3.3897   YYZZ     -32.5015
      XZZZ      -0.0000   YZZZ      -0.0000   ZZZZ     -51.0547
 -----------------------------------------------------------------
 Calculating MO derivatives via CPSCF
 D1JvT checksum  = 171000 15030.1608214495
 D1KAT checksum  = 379800 910.9927017667
   1         3          15      0.138356    0.039680
   2         3          15      0.018959    0.005707
   3         3          15      0.002783    0.001065
   4         3          15      0.000273    0.000103
   5        15           3      0.000014    0.000007
   6        18           0      0.000000    0.000000    Roots Converged
 Time for AOints: 5.3 s (CPU) 1.3 s (wall)
 ------------------------------------------------------------------------------
                     AOints        : Timing summary (seconds)
 ------------------------------------------------------------------------------
     job step          cpu (% of tot)      sys (% of tot)     wall (% of tot)
 ------------------------------------------------------------------------------
  cpscf_lag         0.2958E+02 (33.0)   0.6000E-05 (35.3)   0.7663E+01 (32.6)
  iterzp            0.5464E+02 (61.0)   0.9000E-05 (52.9)   0.1440E+02 (61.3)
  make_fx           0.0000E+00 ( 0.0)   0.0000E+00 ( 0.0)   0.0000E+00 ( 0.0)
  AOints            0.5279E+01 ( 5.9)   0.1000E-05 ( 5.9)   0.1341E+01 ( 5.7)
 ------------------------------------------------------------------------------
   Grand Totals     0.8960E+02          0.1700E-04          0.2350E+02
 ------------------------------------------------------------------------------
 Calculating analytic Hessian of the SCF energy
 Polarizability Matrix (a.u.)
            1           2           3
    1 -88.3471149  -2.2222014  -0.0000000
    2  -2.2222014 -40.4285854   0.0000000
    3  -0.0000000   0.0000000 -31.9768342

 Direct stationary perturbation theory relativistic correction:

 rels  =      17.646405490763
 relv  =     -59.884262127645
 rel2e =       9.630993518674
 E_rel =     -32.606863118208

 Hessian of the SCF Energy
            1           2           3           4           5           6
    1   0.6183644  -0.2068381  -0.0000000  -0.3636229   0.2259392   0.0000000
    2  -0.2068381   0.6460534  -0.0000000   0.2996812  -0.3073309   0.0000000
    3  -0.0000000  -0.0000000   0.1318722   0.0000000   0.0000000  -0.0593795
    4  -0.3636229   0.2996812   0.0000000   0.5543926  -0.2522766  -0.0000000
    5   0.2259392  -0.3073309   0.0000000  -0.2522766   0.4001189  -0.0000000
    6   0.0000000   0.0000000  -0.0593795  -0.0000000  -0.0000000   0.0392099
    7  -0.0416784  -0.0261181   0.0000000  -0.1381482  -0.0202007   0.0000000
    8   0.0162892  -0.0088043  -0.0000000  -0.0636772  -0.0277528  -0.0000000
    9   0.0000000   0.0000000   0.0046307   0.0000000   0.0000000  -0.0110404
   10  -0.1418249  -0.0360822   0.0000000  -0.0583728   0.0099002  -0.0000000
   11  -0.0305327  -0.0382835   0.0000000   0.0112631   0.0067491  -0.0000000
   12  -0.0000000  -0.0000000  -0.0282856  -0.0000000   0.0000000   0.0049099
   13  -0.0712382  -0.0306429   0.0000000   0.0057513   0.0366378   0.0000000
   14  -0.0048577  -0.2916346   0.0000000   0.0050095  -0.0717843  -0.0000000
   15   0.0000000   0.0000000  -0.0488377   0.0000000  -0.0000000   0.0263002
            7           8           9          10          11          12
    1  -0.0416784   0.0162892   0.0000000  -0.1418249  -0.0305327  -0.0000000
    2  -0.0261181  -0.0088043   0.0000000  -0.0360822  -0.0382835  -0.0000000
    3   0.0000000  -0.0000000   0.0046307   0.0000000   0.0000000  -0.0282856
    4  -0.1381482  -0.0636772   0.0000000  -0.0583728   0.0112631  -0.0000000
    5  -0.0202007  -0.0277528   0.0000000   0.0099002   0.0067491   0.0000000
    6   0.0000000  -0.0000000  -0.0110404  -0.0000000  -0.0000000   0.0049099
    7   0.1817674   0.0420421   0.0000000  -0.0029071   0.0042207  -0.0000000
    8   0.0420421   0.0293470   0.0000000  -0.0007076   0.0014728   0.0000000
    9   0.0000000   0.0000000   0.0064111  -0.0000000  -0.0000000   0.0048500
   10  -0.0029071  -0.0007076  -0.0000000   0.2255701   0.0551066   0.0000000
   11   0.0042207   0.0014728  -0.0000000   0.0551066   0.0593212   0.0000000
   12  -0.0000000   0.0000000   0.0048500   0.0000000   0.0000000   0.0106334
   13   0.0009663   0.0060536  -0.0000000  -0.0224653  -0.0400577   0.0000000
   14   0.0000560   0.0057373  -0.0000000  -0.0282170  -0.0292597   0.0000000
   15  -0.0000000  -0.0000000  -0.0048513  -0.0000000  -0.0000000   0.0078924
           13          14          15
    1  -0.0712382  -0.0048577   0.0000000
    2  -0.0306429  -0.2916346   0.0000000
    3   0.0000000   0.0000000  -0.0488377
    4   0.0057513   0.0050095   0.0000000
    5   0.0366378  -0.0717843  -0.0000000
    6   0.0000000  -0.0000000   0.0263002
    7   0.0009663   0.0000560  -0.0000000
    8   0.0060536   0.0057373  -0.0000000
    9  -0.0000000  -0.0000000  -0.0048513
   10  -0.0224653  -0.0282170  -0.0000000
   11  -0.0400577  -0.0292597  -0.0000000
   12   0.0000000   0.0000000   0.0078924
   13   0.0869858   0.0280092  -0.0000000
   14   0.0280092   0.3869413  -0.0000000
   15  -0.0000000  -0.0000000   0.0194964
 Gradient time:  CPU 146.56 s  wall 38.40 s
 **********************************************************************
 **                                                                  **
 **                       VIBRATIONAL ANALYSIS                       **
 **                       --------------------                       **
 **                                                                  **
 **        VIBRATIONAL FREQUENCIES (CM**-1) AND NORMAL MODES         **
 **     FORCE CONSTANTS (mDYN/ANGSTROM) AND REDUCED MASSES (AMU)     **
 **                  INFRARED INTENSITIES (KM/MOL)                   **
 **                                                                  **
 **********************************************************************


 Mode:                 1                      2                      3
 Frequency:       165.05                 180.26                 286.21
 Force Cnst:      0.2627                 0.3970                 1.5114
 Red. Mass:      16.3682                20.7355                31.3146
 IR Active:          YES                    YES                    YES
 IR Intens:        1.516                  3.210                  0.376
 Raman Active:       YES                    YES                    YES
               X      Y      Z        X      Y      Z        X      Y      Z
 C          0.000 -0.000  0.419    0.147 -0.373 -0.000    0.176  0.389 -0.000
 N          0.000 -0.000  0.845    0.047 -0.491 -0.000   -0.039  0.208 -0.000
 Br        -0.000  0.000 -0.127   -0.179  0.162  0.000   -0.346 -0.071  0.000
 Cl         0.000  0.000 -0.273    0.026  0.189  0.000    0.569 -0.270  0.000
 F          0.000 -0.000  0.144    0.568 -0.423 -0.000    0.309  0.394 -0.000
 TransDip  -0.000 -0.000 -0.039   -0.054  0.018  0.000   -0.018 -0.009  0.000

 Mode:                 4                      5                      6
 Frequency:       438.30                 612.22                 676.97
 Force Cnst:      2.5568                 2.8037                 4.1668
 Red. Mass:      22.5894                12.6960                15.4317
 IR Active:          YES                    YES                    YES
 IR Intens:        0.894                  6.696                 45.234
 Raman Active:       YES                    YES                    YES
               X      Y      Z        X      Y      Z        X      Y      Z
 C         -0.157  0.262 -0.000    0.000  0.000  0.900    0.251 -0.127  0.000
 N         -0.227  0.184  0.000   -0.000 -0.000 -0.374    0.759  0.533 -0.000
 Br         0.073  0.023 -0.000    0.000  0.000  0.008   -0.105 -0.047  0.000
 Cl        -0.408 -0.322 -0.000   -0.000 -0.000 -0.061   -0.176  0.002 -0.000
 F          0.712  0.196  0.000    0.000  0.000 -0.216    0.041 -0.122 -0.000
 TransDip  -0.029  0.010 -0.000    0.000  0.000  0.083    0.213 -0.031  0.000

 Mode:                 7                      8                      9
 Frequency:       812.14                1100.95                1701.29
 Force Cnst:      5.9568                 9.5785                21.7793
 Red. Mass:      15.3285                13.4127                12.7713
 IR Active:          YES                    YES                    YES
 IR Intens:       58.003                211.018                353.253
 Raman Active:       YES                    YES                    YES
               X      Y      Z        X      Y      Z        X      Y      Z
 C         -0.575 -0.003  0.000    0.582  0.662 -0.000   -0.541  0.584 -0.000
 N         -0.236  0.576 -0.000   -0.205  0.022  0.000    0.474 -0.366  0.000
 Br         0.025 -0.006  0.000   -0.004  0.004 -0.000   -0.006 -0.004  0.000
 Cl         0.178  0.048  0.000   -0.059 -0.021  0.000    0.007 -0.000  0.000
 F          0.107 -0.486 -0.000   -0.091 -0.410  0.000    0.004 -0.082  0.000
 TransDip  -0.241  0.036  0.000    0.235  0.401 -0.000   -0.531  0.283  0.000

 STANDARD THERMODYNAMIC QUANTITIES AT   298.15 K  AND     1.00 ATM

   This Molecule has  0 Imaginary Frequencies
   Zero point vibrational energy:        8.539 kcal/mol

   Atom    1 Element C  Has Mass   12.00000
   Atom    2 Element N  Has Mass   14.00307
   Atom    3 Element Br Has Mass   78.91830
   Atom    4 Element Cl Has Mass   34.96885
   Atom    5 Element F  Has Mass   18.99840
   Molecular Mass:   158.888620 amu
   Principal axes and moments of inertia in amu*Bohr^2:
                             1           2           3
    Eigenvalues --      187.44573  1774.17210  1961.61783
          X               0.99999     0.00335     0.00000
          Y              -0.00335     0.99999     0.00000
          Z              -0.00000    -0.00000     1.00000
   Rotational Symmetry Number is   1
   The Molecule is an Asymmetric Top
   Translational Enthalpy:        0.889 kcal/mol
   Rotational Enthalpy:           0.889 kcal/mol
   Vibrational Enthalpy:          9.982 kcal/mol
   gas constant (RT):             0.592 kcal/mol
   Translational Entropy:        41.098  cal/mol.K
   Rotational Entropy:           27.969  cal/mol.K
   Vibrational Entropy:           8.173  cal/mol.K

   Total Enthalpy:               12.352 kcal/mol
   Total Entropy:                77.240  cal/mol.K
Archival summary:
1\1\TWL01\FREQ\ProcedureUnspecified\BasisUnspecified\r1l1111\taweetha\SunNov2520:50:022018SunNov2520:50:022018\0\\#,FREQ,ProcedureUnspecified,BasisUnspecified,\\0,1\Br\N,1,1.89566\C,2,1.25534,1,115.939\F,3,1.32731,2,127.969,1,-0,0\Cl,3,1.72544,2,120.219,1,180,0\\\@

 Total job time:  44.56s(wall), 169.25s(cpu) 
 Sun Nov 25 20:50:02 2018

        *************************************************************
        *                                                           *
        *  Thank you very much for using Q-Chem.  Have a nice day.  *
        *                                                           *
        *************************************************************
