# Supplementary material for: Geometric and energetic data from ab initio calculations of haloethene, haloimine, halomethylenephosphine, haloiminophosphine, halodiazene, halodiphosphene and halocyclopropane
Source: Data Brief. 2019 Nov 2;27:104738. doi: 10.1016/j.dib.2019.104738 (PMC6861602; doi:10.1016/j.dib.2019.104738)
Supplement: Multimedia component 4 [file mmc4.zip › CN/B3LYP/FClCNClE.out]

Q-Chem Developer Version!
                  Welcome to Q-Chem
     A Quantum Leap Into The Future Of Chemistry


 Q-Chem 5.1, Q-Chem, Inc., Pleasanton, CA (2018)

 Yihan Shao,  Zhengting Gan,  E. Epifanovsky,  A. T. B. Gilbert,  M. Wormit,  
 J. Kussmann,  A. W. Lange,  A. Behn,  Jia Deng,  Xintian Feng,  D. Ghosh,  
 M. Goldey,  P. R. Horn,  L. D. Jacobson,  I. Kaliman,  T. Kus,  A. Landau,  
 Jie Liu,  E. I. Proynov,  R. M. Richard,  R. P. Steele,  E. J. Sundstrom,  
 H. L. Woodcock III,  P. M. Zimmerman,  D. Zuev,  B. Albrecht,  E. Alguire,  
 S. A. Baeppler,  D. Barton,  Z. Benda,  Y. A. Bernard,  E. J. Berquist,  
 K. B. Bravaya,  H. Burton,  D. Casanova,  Chun-Min Chang,  Yunqing Chen,  
 A. Chien,  K. D. Closser,  M. P. Coons,  S. Coriani,  S. Dasgupta,  
 A. L. Dempwolff,  M. Diedenhofen,  Hainam Do,  R. G. Edgar,  Po-Tung Fang,  
 S. Faraji,  S. Fatehi,  Qingguo Feng,  K. D. Fenk,  J. Fosso-Tande,  
 Qinghui Ge,  A. Ghysels,  G. Gidofalvi,  J. Gomes,  J. Gonthier,  A. Gunina,  
 D. Hait,  M. W. D. Hanson-Heine,  P. H. P. Harbach,  A. W. Hauser,  
 J. E. Herr,  E. G. Hohenstein,  Z. C. Holden,  Kerwin Hui,  B. C. Huynh,  
 T.-C. Jagau,  Hyunjun Ji,  B. Kaduk,  K. Khistyaev,  Jaehoon Kim,  
 P. Klunzinger,  K. Koh,  D. Kosenkov,  L. Koulias,  T. Kowalczyk,  
 C. M. Krauter,  A. Kunitsa,  Ka Un Lao,  A. Laurent,  K. V. Lawler,  
 Joonho Lee,  D. Lefrancois,  S. Lehtola,  D. S. Levine,  Yi-Pei Li,  
 You-Sheng Lin,  Fenglai Liu,  E. Livshits,  A. Luenser,  P. Manohar,  
 E. Mansoor,  S. F. Manzer,  Shan-Ping Mao,  Yuezhi Mao,  N. Mardirossian,  
 A. V. Marenich,  T. Markovich,  L. A. Martinez-Martinez,  S. A. Maurer,  
 N. J. Mayhall,  S. C. McKenzie,  J.-M. Mewes,  A. F. Morrison,  
 J. W. Mullinax,  K. Nanda,  T. S. Nguyen-Beck,  R. Olivares-Amaya,  
 J. A. Parkhill,  T. M. Perrine,  F. Plasser,  P. Pokhilko,  S. Prager,  
 A. Prociuk,  E. Ramos,  D. R. Rehn,  F. Rob,  M. Schneider,  N. Sergueev,  
 S. M. Sharada,  S. Sharma,  D. W. Small,  T. Stauch,  T. Stein,  
 Yu-Chuan Su,  A. J. W. Thom,  A. Tkatchenko,  T. Tsuchimochi,  N. M. Tubman,  
 L. Vogt,  M. L. Vidal,  O. Vydrov,  M. A. Watson,  J. Wenzel,  
 M. de Wergifosse,  T. A. Wesolowski,  A. White,  J. Witte,  A. Yamada,  
 Jun Yang,  K. Yao,  S. Yeganeh,  S. R. Yost,  Zhi-Qiang You,  A. Zech,  
 Igor Ying Zhang,  Xing Zhang,  Yan Zhao,  Ying Zhu,  B. R. Brooks,  
 G. K. L. Chan,  C. J. Cramer,  M. S. Gordon,  W. J. Hehre,  A. Klamt,  
 M. W. Schmidt,  C. D. Sherrill,  D. G. Truhlar,  A. Aspuru-Guzik,  R. Baer,  
 A. T. Bell,  N. A. Besley,  Jeng-Da Chai,  A. E. DePrince, III,  
 R. A. DiStasio Jr.,  A. Dreuw,  B. D. Dunietz,  T. R. Furlani,  
 Chao-Ping Hsu,  Yousung Jung,  Jing Kong,  D. S. Lambrecht,  WanZhen Liang,  
 C. Ochsenfeld,  V. A. Rassolov,  L. V. Slipchenko,  J. E. Subotnik,  
 T. Van Voorhis,  J. M. Herbert,  A. I. Krylov,  P. M. W. Gill,  M. Head-Gordon

 Contributors to earlier versions of Q-Chem not listed above: 
 R. D. Adamson,  B. Austin,  J. Baker,  G. J. O. Beran,  K. Brandhorst,  
 S. T. Brown,  E. F. C. Byrd,  A. K. Chakraborty,  C.-L. Cheng,  
 Siu Hung Chien,  D. M. Chipman,  D. L. Crittenden,  H. Dachsel,  
 R. J. Doerksen,  A. D. Dutoi,  L. Fusti-Molnar,  W. A. Goddard III,  
 A. Golubeva-Zadorozhnaya,  S. R. Gwaltney,  G. Hawkins,  A. Heyden,  
 S. Hirata,  G. Kedziora,  F. J. Keil,  C. Kelley,  Jihan Kim,  R. A. King,  
 R. Z. Khaliullin,  P. P. Korambath,  W. Kurlancheek,  A. M. Lee,  M. S. Lee,  
 S. V. Levchenko,  Ching Yeh Lin,  D. Liotard,  R. C. Lochan,  I. Lotan,  
 P. E. Maslen,  N. Nair,  D. P. O'Neill,  D. Neuhauser,  E. Neuscamman,  
 C. M. Oana,  R. Olson,  B. Peters,  R. Peverati,  P. A. Pieniazek,  
 Y. M. Rhee,  J. Ritchie,  M. A. Rohrdanz,  E. Rosta,  N. J. Russ,  
 H. F. Schaefer III,  N. E. Schultz,  N. Shenvi,  A. C. Simmonett,  A. Sodt,  
 D. Stuck,  K. S. Thanthiriwatte,  V. Vanovschi,  Tao Wang,  A. Warshel,  
 C. F. Williams,  Q. Wu,  X. Xu,  W. Zhang

 Please cite Q-Chem as follows:
 Y. Shao et al., Mol. Phys. 113, 184-215 (2015)
 DOI: 10.1080/00268976.2014.952696

 Q-Chem 5.1.2 for Intel X86 EM64T Linux

 Parts of Q-Chem use Armadillo 8.300.2 (Tropical Shenanigans).
 http://arma.sourceforge.net/

 Q-Chem begins on Sun Nov 25 21:31:48 2018  

Host: 
0

     Scratch files written to /scratch/taweetham/qchem52061//
Input Ideriv = 2
Curr. Ideriv = -1
Max.  Ideriv = 2

Checking the input file for inconsistencies... 	...done.

--------------------------------------------------------------
User input:
--------------------------------------------------------------
$molecule
0 1
C 
N 1 1.3 
Cl 2 CCl 1 120. 
Cl 1 CCl 2 120.  3 180.0
F 1 CF 2 120.  3 0.0

CC=1.54
CH=1.09
CF=1.35
CCl=1.77
CBr=1.94
CI=2.14
DHA=180.0
$end

$rem
   job_type	optimization
   basis	6-311++g**
   method	b3lyp
$end

--------------------------------------------------------------
 ----------------------------------------------------------------
             Standard Nuclear Orientation (Angstroms)
    I     Atom           X                Y                Z
 ----------------------------------------------------------------
    1      C       0.4558959917    -0.1695889361    -0.0000000000
    2      N      -0.4928748835     0.7191370207     0.0000000000
    3      Cl     -2.1866895812     0.2054330496     0.0000000000
    4      Cl      2.1497106894     0.3441150350     0.0000000000
    5      F       0.1492654884    -1.4843047740    -0.0000000000
 ----------------------------------------------------------------
 Molecular Point Group                 Cs    NOp =  2
 Largest Abelian Subgroup              Cs    NOp =  2
 Nuclear Repulsion Energy =   255.8843751683 hartrees
 There are       28 alpha and       28 beta electrons
 Requested basis set is 6-311++G(d,p)
 There are 44 shells and 126 basis functions

 Total QAlloc Memory Limit   2000 MB
 Mega-Array Size       188 MB
 MEM_STATIC part       192 MB
 A cutoff of  1.0D-11 yielded    847 shell pairs
 There are      7534 function pairs (      8161 Cartesian)

 -------------------------------------------------------
 OpenMP Integral Computing Module                       
 Release: version 1.0, May 2013, Q-Chem Inc. Pittsburgh 
 -------------------------------------------------------
 Integral Job Info:
 Integral job number is                      11
 Integral operator is                         1
 short-range coefficients                     0
 long-range coefficients              100000000
 Omega coefficients                           0
 if combine SR and LR in K                    0
 Integral screening is                        0
 Integral computing path is                   2
 max size of driver memory is            800000
 size of driver memory is                593474
 size of scratch memory is              8114252
 max col of scratch BK array               1296
 max len of scratch array in speh3          155
 max len of scratch index in speh4           18
 max int batch size is                      520
 min int batch size is                       52
 fixed nKL is                                52
 max L of basis functions is                  2
 order of int derivative is                   0
 number of shells is                         44
 number of basis is                         131
 number of cartesian basis is               131
 number of contracted shell pairs           847
 number of primitive shell pairs           2524
 maxK2 (contraction) of shell pair           36
 max number of K2 of shell pair               1
 max number of CS2 of shell pair             90
 max number of PS2 of shell pair            330
 mem total for path MDJ                  516392
 -------------------------------------------------------
 Smallest overlap matrix eigenvalue = 4.03E-04

 Scale SEOQF with 1.000000e-01/1.000000e-01/1.000000e-01

 Standard Electronic Orientation quadrupole field applied
 Nucleus-field energy     =     0.0000000077 hartrees
 Guess from superposition of atomic densities
 Warning:  Energy on first SCF cycle will be non-variational
 SAD guess density has 56.000000 electrons

 -----------------------------------------------------------------------
  General SCF calculation program by
  Eric Jon Sundstrom, Paul Horn, Yuezhi Mao, Dmitri Zuev, Alec White,
  David Stuck, Shaama M.S., Shane Yost, Joonho Lee, David Small,
  Daniel Levine, Susi Lehtola, Hugh Burton, Evgeny Epifanovsky
 -----------------------------------------------------------------------
 Exchange:     0.2000 Hartree-Fock + 0.0800 Slater + 0.7200 B88
 Correlation:  0.1900 VWN1RPA + 0.8100 LYP
 Using SG-1 standard quadrature grid
 using 4 threads for integral computing
 -------------------------------------------------------
 OpenMP Integral computing Module                
 Release: version 2.0, May 2017, Q-Chem Inc. Pleasanton 
 -------------------------------------------------------
 -------------------------------------------------------
 OpenMP BLAS3 based DFT computing Module                
 Release: version 1.0, May 2013, Q-Chem Inc. Pittsburgh 
 -------------------------------------------------------
 A restricted SCF calculation will be
 performed using DIIS
 SCF converges when DIIS error is below 1.0e-08
 ---------------------------------------
  Cycle       Energy         DIIS error
 ---------------------------------------
    1   -1113.7642323493      4.45e-02  
    2   -1113.0723726499      5.97e-03  
    3   -1112.8874165428      1.21e-02  
    4   -1113.1291638724      1.59e-03  
    5   -1113.1317017678      9.56e-04  
    6   -1113.1329839365      1.64e-04  
    7   -1113.1330279025      5.17e-05  
    8   -1113.1330321680      1.44e-05  
    9   -1113.1330325117      4.47e-06  
   10   -1113.1330325466      1.37e-06  
   11   -1113.1330325502      2.62e-07  
   12   -1113.1330325504      4.80e-08  
   13   -1113.1330325504      9.54e-09  Convergence criterion met
 ---------------------------------------
 SCF time:   CPU 13.22s  wall 4.00s 
 SCF   energy in the final basis set =    -1113.1330325504
 Total energy in the final basis set =    -1113.1330325504

 --------------------------------------------------------------
             Orbital Energies (a.u.) and Symmetries
 --------------------------------------------------------------

 Alpha MOs, Restricted
 -- Occupied --                  
-101.62 -101.60  -24.76  -14.41  -10.40   -9.53   -9.51   -7.30
  1 A'    2 A'    3 A'    4 A'    5 A'    6 A'    7 A'    8 A'                 
 -7.289  -7.289  -7.278  -7.265  -7.264  -1.297  -0.992  -0.910
  1 A"    9 A'   10 A'    2 A"   11 A'   12 A'   13 A'   14 A'                 
 -0.822  -0.657  -0.572  -0.541  -0.538  -0.461  -0.420  -0.398
 15 A'   16 A'   17 A'   18 A'    3 A"   19 A'    4 A"   20 A'                 
 -0.383  -0.372  -0.310  -0.310
  5 A"   21 A'   22 A'    6 A"                                                 
 -- Virtual --                   
 -0.091  -0.065  -0.036   0.006   0.031   0.048   0.049   0.059
 23 A'    7 A"   24 A'   25 A'   26 A'   27 A'    8 A"   28 A'                 
  0.082   0.082   0.099   0.107   0.111   0.145   0.161   0.170
  9 A"   29 A'   30 A'   31 A'   10 A"   32 A'   11 A"   33 A'                 
  0.183   0.194   0.238   0.266   0.281   0.286   0.301   0.322
 34 A'   35 A'   36 A'   37 A'   38 A'   12 A"   39 A'   40 A'                 
  0.332   0.401   0.425   0.436   0.453   0.456   0.478   0.507
 41 A'   42 A'   43 A'   13 A"   14 A"   44 A'   45 A'   15 A"                 
  0.561   0.624   0.710   0.737   0.761   0.785   0.809   0.836
 46 A'   47 A'   16 A"   48 A'   49 A'   17 A"   18 A"   50 A'                 
  0.841   0.842   0.857   0.888   0.941   0.953   0.998   1.050
 19 A"   51 A'   52 A'   53 A'   20 A"   54 A'   55 A'   56 A'                 
  1.110   1.122   1.204   1.274   1.306   1.343   1.393   1.416
 57 A'   58 A'   21 A"   59 A'   22 A"   60 A'   23 A"   61 A'                 
  1.646   1.670   1.773   1.867   1.964   2.114   2.185   2.200
 62 A'   63 A'   64 A'   65 A'   24 A"   66 A'   25 A"   67 A'                 
  2.260   2.267   2.319   2.373   2.467   2.690   2.707   2.735
 68 A'   26 A"   27 A"   69 A'   70 A'   71 A'   28 A"   72 A'                 
  2.981   3.230   3.710   3.720   3.808   3.855   3.918   4.069
 73 A'   74 A'   29 A"   75 A'   30 A"   76 A'   31 A"   77 A'                 
  4.346   4.778   6.237   6.308   6.561   9.636   9.687  23.553
 78 A'   79 A'   32 A"   80 A'   81 A'   82 A'   83 A'   84 A'                 
 25.742  25.778  25.835  25.855  26.246  26.288  35.420  66.686
 33 A"   34 A"   85 A'   86 A'   87 A'   88 A'   89 A'   90 A'                 
215.610 215.667
 91 A'   92 A'                                                                 

 Beta MOs, Restricted
 -- Occupied --                  
-101.62 -101.60  -24.76  -14.41  -10.40   -9.53   -9.51   -7.30
  1 A'    2 A'    3 A'    4 A'    5 A'    6 A'    7 A'    8 A'                 
 -7.289  -7.289  -7.278  -7.265  -7.264  -1.297  -0.992  -0.910
  1 A"    9 A'   10 A'    2 A"   11 A'   12 A'   13 A'   14 A'                 
 -0.822  -0.657  -0.572  -0.541  -0.538  -0.461  -0.420  -0.398
 15 A'   16 A'   17 A'   18 A'    3 A"   19 A'    4 A"   20 A'                 
 -0.383  -0.372  -0.310  -0.310
  5 A"   21 A'   22 A'    6 A"                                                 
 -- Virtual --                   
 -0.091  -0.065  -0.036   0.006   0.031   0.048   0.049   0.059
 23 A'    7 A"   24 A'   25 A'   26 A'   27 A'    8 A"   28 A'                 
  0.082   0.082   0.099   0.107   0.111   0.145   0.161   0.170
  9 A"   29 A'   30 A'   31 A'   10 A"   32 A'   11 A"   33 A'                 
  0.183   0.194   0.238   0.266   0.281   0.286   0.301   0.322
 34 A'   35 A'   36 A'   37 A'   38 A'   12 A"   39 A'   40 A'                 
  0.332   0.401   0.425   0.436   0.453   0.456   0.478   0.507
 41 A'   42 A'   43 A'   13 A"   14 A"   44 A'   45 A'   15 A"                 
  0.561   0.624   0.710   0.737   0.761   0.785   0.809   0.836
 46 A'   47 A'   16 A"   48 A'   49 A'   17 A"   18 A"   50 A'                 
  0.841   0.842   0.857   0.888   0.941   0.953   0.998   1.050
 19 A"   51 A'   52 A'   53 A'   20 A"   54 A'   55 A'   56 A'                 
  1.110   1.122   1.204   1.274   1.306   1.343   1.393   1.416
 57 A'   58 A'   21 A"   59 A'   22 A"   60 A'   23 A"   61 A'                 
  1.646   1.670   1.773   1.867   1.964   2.114   2.185   2.200
 62 A'   63 A'   64 A'   65 A'   24 A"   66 A'   25 A"   67 A'                 
  2.260   2.267   2.319   2.373   2.467   2.690   2.707   2.735
 68 A'   26 A"   27 A"   69 A'   70 A'   71 A'   28 A"   72 A'                 
  2.981   3.230   3.710   3.720   3.808   3.855   3.918   4.069
 73 A'   74 A'   29 A"   75 A'   30 A"   76 A'   31 A"   77 A'                 
  4.346   4.778   6.237   6.308   6.561   9.636   9.687  23.553
 78 A'   79 A'   32 A"   80 A'   81 A'   82 A'   83 A'   84 A'                 
 25.742  25.778  25.835  25.855  26.246  26.288  35.420  66.686
 33 A"   34 A"   85 A'   86 A'   87 A'   88 A'   89 A'   90 A'                 
215.610 215.667
 91 A'   92 A'                                                                 
 --------------------------------------------------------------

          Ground-State Mulliken Net Atomic Charges

     Atom                 Charge (a.u.)
  ----------------------------------------
      1 C                    -0.445809
      2 N                    -0.024758
      3 Cl                    0.083599
      4 Cl                    0.397111
      5 F                    -0.010144
  ----------------------------------------
  Sum of atomic charges =     0.000000

 -----------------------------------------------------------------
                    Cartesian Multipole Moments
 -----------------------------------------------------------------
    Charge (ESU x 10^10)
                 0.0000
    Dipole Moment (Debye)
         X       1.1954      Y      -0.5719      Z      -0.0000
       Tot       1.3252
    Quadrupole Moments (Debye-Ang)
        XX     -37.3078     XY       1.3124     YY     -44.2392
        XZ       0.0000     YZ       0.0000     ZZ     -40.9874
    Octopole Moments (Debye-Ang^2)
       XXX       3.5553    XXY      -0.8486    XYY       1.9808
       YYY      -8.9365    XXZ       0.0000    XYZ       0.0000
       YYZ      -0.0000    XZZ       0.8690    YZZ      -3.3073
       ZZZ       0.0000
    Hexadecapole Moments (Debye-Ang^3)
      XXXX    -683.0413   XXXY      15.5568   XXYY    -150.5796
      XYYY       2.5318   YYYY    -145.7235   XXXZ       0.0000
      XXYZ       0.0000   XYYZ      -0.0000   YYYZ       0.0000
      XXZZ    -137.3189   XYZZ      -0.0795   YYZZ     -30.7822
      XZZZ       0.0000   YZZZ       0.0000   ZZZZ     -43.3820
 -----------------------------------------------------------------
 Calculating analytic gradient of the SCF energy
 Gradient of SCF Energy
            1           2           3           4           5
    1   0.0536770  -0.0375770  -0.0180713   0.0287151  -0.0267438
    2  -0.0183167   0.0117806   0.0033989   0.0156383  -0.0125011
    3   0.0000000   0.0000000   0.0000000  -0.0000000  -0.0000000
 Max gradient component =       5.368E-02
 RMS gradient           =       2.167E-02
 Gradient time:  CPU 3.41 s  wall 0.95 s
 Geometry Optimization Parameters
   NAtoms,    NIC,     NZ,  NCons,   NDum,   NFix, NCnnct, MaxDiis
        5      20       5       0       0       0       0       0


** GEOMETRY OPTIMIZATION IN DELOCALIZED INTERNAL COORDINATES **
   Searching for a Minimum

   Optimization Cycle:   1

                       Coordinates (Angstroms)
     ATOM                X               Y               Z
      1  C         0.4558959917   -0.1695889361    0.0000000000
      2  N        -0.4928748835    0.7191370207    0.0000000000
      3  Cl       -2.1866895812    0.2054330496    0.0000000000
      4  Cl        2.1497106894    0.3441150350    0.0000000000
      5  F         0.1492654884   -1.4843047740    0.0000000000
   Point Group: cs    Number of degrees of freedom:     7


   Energy is  -1113.133032550


 Attempting to Generate Delocalized Internal Coordinates

  7 Hessian modes will be used to form the next step
  Hessian Eigenvalues:
     0.250000    0.250000    0.250000    0.286300    0.286300    0.550214
     0.671931

 Minimum Search - Taking Simple RFO Step
 Searching for Lamda that Minimizes Along All modes
 Value Taken    Lamda =  -0.01835254
 Step Taken.  Stepsize is  0.238254

                             Maximum     Tolerance    Cnvgd?
         Gradient           0.065531      0.000300      NO
         Displacement       0.226064      0.001200      NO
         Energy change     *********      0.000001      NO


 New Cartesian Coordinates Obtained by Inverse Iteration

 Displacement from previous Coordinates is:  0.304051
 ----------------------------------------------------------------
             Standard Nuclear Orientation (Angstroms)
    I     Atom           X                Y                Z
 ----------------------------------------------------------------
    1      C       0.4034326188    -0.1477021724     0.0000000000
    2      N      -0.4687453603     0.7628643664     0.0000000000
    3      Cl     -2.1066477283     0.1705046310     0.0000000000
    4      Cl      2.0604558900     0.2921094431     0.0000000000
    5      F       0.1868122847    -1.4629848729     0.0000000000
 ----------------------------------------------------------------
 Molecular Point Group                 Cs    NOp =  2
 Largest Abelian Subgroup              Cs    NOp =  2
 Nuclear Repulsion Energy =   263.8566479092 hartrees
 There are       28 alpha and       28 beta electrons
 Applying Cartesian multipole field
    Component          Value
    ---------          -----
     (2,0,0)        1.00000E-11
     (0,2,0)        2.00000E-11
     (0,0,2)       -3.00000E-11
 Nucleus-field energy     =     0.0000000072 hartrees
 Requested basis set is 6-311++G(d,p)
 There are 44 shells and 126 basis functions
 A cutoff of  1.0D-11 yielded    853 shell pairs
 There are      7574 function pairs (      8202 Cartesian)
 Smallest overlap matrix eigenvalue = 3.20E-04
 Guess MOs from SCF MO coefficient file

 -----------------------------------------------------------------------
  General SCF calculation program by
  Eric Jon Sundstrom, Paul Horn, Yuezhi Mao, Dmitri Zuev, Alec White,
  David Stuck, Shaama M.S., Shane Yost, Joonho Lee, David Small,
  Daniel Levine, Susi Lehtola, Hugh Burton, Evgeny Epifanovsky
 -----------------------------------------------------------------------
 Exchange:     0.2000 Hartree-Fock + 0.0800 Slater + 0.7200 B88
 Correlation:  0.1900 VWN1RPA + 0.8100 LYP
 Using SG-1 standard quadrature grid
 using 4 threads for integral computing
 -------------------------------------------------------
 OpenMP Integral computing Module                
 Release: version 2.0, May 2017, Q-Chem Inc. Pleasanton 
 -------------------------------------------------------
 -------------------------------------------------------
 OpenMP BLAS3 based DFT computing Module                
 Release: version 1.0, May 2013, Q-Chem Inc. Pittsburgh 
 -------------------------------------------------------
 A restricted SCF calculation will be
 performed using DIIS
 SCF converges when DIIS error is below 1.0e-08
 ---------------------------------------
  Cycle       Energy         DIIS error
 ---------------------------------------
    1   -1113.1359398690      1.55e-03  
    2   -1113.1413261329      8.21e-04  
    3   -1113.1412645709      8.40e-04  
    4   -1113.1424919272      1.90e-04  
    5   -1113.1425416387      6.93e-05  
    6   -1113.1425499675      1.37e-05  
    7   -1113.1425502439      5.46e-06  
    8   -1113.1425502884      1.32e-06  
    9   -1113.1425502905      4.50e-07  
   10   -1113.1425502909      1.01e-07  
   11   -1113.1425502909      1.95e-08  
   12   -1113.1425502909      5.07e-09  Convergence criterion met
 ---------------------------------------
 SCF time:   CPU 12.39s  wall 3.00s 
 SCF   energy in the final basis set =    -1113.1425502909
 Total energy in the final basis set =    -1113.1425502909

 --------------------------------------------------------------
             Orbital Energies (a.u.) and Symmetries
 --------------------------------------------------------------

 Alpha MOs, Restricted
 -- Occupied --                  
-101.61 -101.60  -24.76  -14.40  -10.39   -9.53   -9.51   -7.29
  1 A'    2 A'    3 A'    4 A'    5 A'    6 A'    7 A'    8 A'                 
 -7.281  -7.281  -7.277  -7.263  -7.262  -1.307  -1.017  -0.919
  1 A"    9 A'   10 A'    2 A"   11 A'   12 A'   13 A'   14 A'                 
 -0.823  -0.663  -0.577  -0.548  -0.547  -0.459  -0.429  -0.408
 15 A'   16 A'   17 A'    3 A"   18 A'   19 A'    4 A"   20 A'                 
 -0.383  -0.368  -0.316  -0.309
  5 A"   21 A'   22 A'    6 A"                                                 
 -- Virtual --                   
 -0.073  -0.053  -0.015   0.011   0.033   0.048   0.050   0.061
 23 A'    7 A"   24 A'   25 A'   26 A'    8 A"   27 A'   28 A'                 
  0.083   0.083   0.101   0.111   0.113   0.145   0.158   0.169
 29 A'    9 A"   30 A'   31 A'   10 A"   32 A'   11 A"   33 A'                 
  0.188   0.199   0.240   0.264   0.283   0.286   0.298   0.328
 34 A'   35 A'   36 A'   37 A'   38 A'   12 A"   39 A'   40 A'                 
  0.342   0.409   0.436   0.436   0.451   0.453   0.484   0.510
 41 A'   42 A'   13 A"   43 A'   44 A'   14 A"   45 A'   15 A"                 
  0.554   0.629   0.707   0.722   0.777   0.785   0.811   0.843
 46 A'   47 A'   16 A"   48 A'   17 A"   49 A'   18 A"   50 A'                 
  0.845   0.849   0.876   0.912   0.933   0.942   1.016   1.062
 19 A"   51 A'   52 A'   53 A'   20 A"   54 A'   55 A'   56 A'                 
  1.094   1.162   1.208   1.263   1.338   1.339   1.389   1.420
 57 A'   58 A'   21 A"   59 A'   22 A"   60 A'   23 A"   61 A'                 
  1.659   1.697   1.784   1.879   1.970   2.161   2.197   2.219
 62 A'   63 A'   64 A'   65 A'   24 A"   66 A'   25 A"   67 A'                 
  2.275   2.278   2.339   2.401   2.528   2.719   2.726   2.786
 68 A'   26 A"   27 A"   69 A'   70 A'   71 A'   28 A"   72 A'                 
  3.002   3.255   3.708   3.720   3.807   3.900   3.941   4.063
 73 A'   74 A'   29 A"   75 A'   30 A"   76 A'   31 A"   77 A'                 
  4.395   4.771   6.235   6.308   6.589   9.644   9.720  23.638
 78 A'   79 A'   32 A"   80 A'   81 A'   82 A'   83 A'   84 A'                 
 25.755  25.784  25.853  25.903  26.251  26.292  35.478  66.686
 33 A"   34 A"   85 A'   86 A'   87 A'   88 A'   89 A'   90 A'                 
215.618 215.704
 91 A'   92 A'                                                                 

 Beta MOs, Restricted
 -- Occupied --                  
-101.61 -101.60  -24.76  -14.40  -10.39   -9.53   -9.51   -7.29
  1 A'    2 A'    3 A'    4 A'    5 A'    6 A'    7 A'    8 A'                 
 -7.281  -7.281  -7.277  -7.263  -7.262  -1.307  -1.017  -0.919
  1 A"    9 A'   10 A'    2 A"   11 A'   12 A'   13 A'   14 A'                 
 -0.823  -0.663  -0.577  -0.548  -0.547  -0.459  -0.429  -0.408
 15 A'   16 A'   17 A'    3 A"   18 A'   19 A'    4 A"   20 A'                 
 -0.383  -0.368  -0.316  -0.309
  5 A"   21 A'   22 A'    6 A"                                                 
 -- Virtual --                   
 -0.073  -0.053  -0.015   0.011   0.033   0.048   0.050   0.061
 23 A'    7 A"   24 A'   25 A'   26 A'    8 A"   27 A'   28 A'                 
  0.083   0.083   0.101   0.111   0.113   0.145   0.158   0.169
 29 A'    9 A"   30 A'   31 A'   10 A"   32 A'   11 A"   33 A'                 
  0.188   0.199   0.240   0.264   0.283   0.286   0.298   0.328
 34 A'   35 A'   36 A'   37 A'   38 A'   12 A"   39 A'   40 A'                 
  0.342   0.409   0.436   0.436   0.451   0.453   0.484   0.510
 41 A'   42 A'   13 A"   43 A'   44 A'   14 A"   45 A'   15 A"                 
  0.554   0.629   0.707   0.722   0.777   0.785   0.811   0.843
 46 A'   47 A'   16 A"   48 A'   17 A"   49 A'   18 A"   50 A'                 
  0.845   0.849   0.876   0.912   0.933   0.942   1.016   1.062
 19 A"   51 A'   52 A'   53 A'   20 A"   54 A'   55 A'   56 A'                 
  1.094   1.162   1.208   1.263   1.338   1.339   1.389   1.420
 57 A'   58 A'   21 A"   59 A'   22 A"   60 A'   23 A"   61 A'                 
  1.659   1.697   1.784   1.879   1.970   2.161   2.197   2.219
 62 A'   63 A'   64 A'   65 A'   24 A"   66 A'   25 A"   67 A'                 
  2.275   2.278   2.339   2.401   2.528   2.719   2.726   2.786
 68 A'   26 A"   27 A"   69 A'   70 A'   71 A'   28 A"   72 A'                 
  3.002   3.255   3.708   3.720   3.807   3.900   3.941   4.063
 73 A'   74 A'   29 A"   75 A'   30 A"   76 A'   31 A"   77 A'                 
  4.395   4.771   6.235   6.308   6.589   9.644   9.720  23.638
 78 A'   79 A'   32 A"   80 A'   81 A'   82 A'   83 A'   84 A'                 
 25.755  25.784  25.853  25.903  26.251  26.292  35.478  66.686
 33 A"   34 A"   85 A'   86 A'   87 A'   88 A'   89 A'   90 A'                 
215.618 215.704
 91 A'   92 A'                                                                 
 --------------------------------------------------------------

          Ground-State Mulliken Net Atomic Charges

     Atom                 Charge (a.u.)
  ----------------------------------------
      1 C                    -0.475225
      2 N                    -0.018048
      3 Cl                    0.094214
      4 Cl                    0.382639
      5 F                     0.016419
  ----------------------------------------
  Sum of atomic charges =     0.000000

 -----------------------------------------------------------------
                    Cartesian Multipole Moments
 -----------------------------------------------------------------
    Charge (ESU x 10^10)
                 0.0000
    Dipole Moment (Debye)
         X       0.9937      Y      -0.6220      Z       0.0000
       Tot       1.1723
    Quadrupole Moments (Debye-Ang)
        XX     -38.2284     XY       1.2295     YY     -43.9723
        XZ      -0.0000     YZ      -0.0000     ZZ     -40.7335
    Octopole Moments (Debye-Ang^2)
       XXX       3.5272    XXY      -1.5206    XYY       1.5589
       YYY      -7.2606    XXZ      -0.0000    XYZ      -0.0000
       YYZ       0.0000    XZZ       0.9886    YZZ      -2.6248
       ZZZ      -0.0000
    Hexadecapole Moments (Debye-Ang^3)
      XXXX    -641.5212   XXXY      16.8415   XXYY    -141.1655
      XYYY       3.9054   YYYY    -141.2184   XXXZ      -0.0000
      XXYZ      -0.0000   XYYZ      -0.0000   YYYZ      -0.0000
      XXZZ    -127.9798   XYZZ       0.6181   YYZZ     -29.9858
      XZZZ      -0.0000   YZZZ      -0.0000   ZZZZ     -42.8565
 -----------------------------------------------------------------
 Calculating analytic gradient of the SCF energy
 Gradient of SCF Energy
            1           2           3           4           5
    1   0.0033608   0.0004239   0.0033491  -0.0023261  -0.0048076
    2   0.0014535   0.0033982  -0.0012201   0.0032211  -0.0068527
    3   0.0000000  -0.0000000  -0.0000000   0.0000000  -0.0000000
 Max gradient component =       6.853E-03
 RMS gradient           =       2.872E-03
 Gradient time:  CPU 3.48 s  wall 0.96 s
 Geometry Optimization Parameters
   NAtoms,    NIC,     NZ,  NCons,   NDum,   NFix, NCnnct, MaxDiis
        5      20       5       0       0       0       0       0

 Cartesian Hessian Update
 Hessian Updated using BFGS Update


** GEOMETRY OPTIMIZATION IN DELOCALIZED INTERNAL COORDINATES **
   Searching for a Minimum

   Optimization Cycle:   2

                       Coordinates (Angstroms)
     ATOM                X               Y               Z
      1  C         0.4034326188   -0.1477021724    0.0000000000
      2  N        -0.4687453603    0.7628643664    0.0000000000
      3  Cl       -2.1066477283    0.1705046310    0.0000000000
      4  Cl        2.0604558900    0.2921094431    0.0000000000
      5  F         0.1868122847   -1.4629848729    0.0000000000
   Point Group: cs    Number of degrees of freedom:     7


   Energy is  -1113.142550291

 Hessian Updated using BFGS Update

  6 Hessian modes will be used to form the next step
  Hessian Eigenvalues:
     0.222936    0.268653    0.285889    0.320376    0.537384    0.682933

 Minimum Search - Taking Simple RFO Step
 Searching for Lamda that Minimizes Along All modes
 Value Taken    Lamda =  -0.00066680
 Step Taken.  Stepsize is  0.049640

                             Maximum     Tolerance    Cnvgd?
         Gradient           0.011064      0.000300      NO
         Displacement       0.038220      0.001200      NO
         Energy change     -0.009518      0.000001      NO


 New Cartesian Coordinates Obtained by Inverse Iteration

 Displacement from previous Coordinates is:  0.085761
 ----------------------------------------------------------------
             Standard Nuclear Orientation (Angstroms)
    I     Atom           X                Y                Z
 ----------------------------------------------------------------
    1      C       0.4023297856    -0.1465914143     0.0000000000
    2      N      -0.4786360232     0.7545948841     0.0000000000
    3      Cl     -2.1293168903     0.1863697593     0.0000000000
    4      Cl      2.0636181007     0.2791777345     0.0000000000
    5      F       0.2173127320    -1.4587595684     0.0000000000
 ----------------------------------------------------------------
 Molecular Point Group                 Cs    NOp =  2
 Largest Abelian Subgroup              Cs    NOp =  2
 Nuclear Repulsion Energy =   263.2472146738 hartrees
 There are       28 alpha and       28 beta electrons
 Applying Cartesian multipole field
    Component          Value
    ---------          -----
     (2,0,0)        1.00000E-11
     (0,2,0)        2.00000E-11
     (0,0,2)       -3.00000E-11
 Nucleus-field energy     =     0.0000000072 hartrees
 Requested basis set is 6-311++G(d,p)
 There are 44 shells and 126 basis functions
 A cutoff of  1.0D-11 yielded    851 shell pairs
 There are      7559 function pairs (      8187 Cartesian)
 Smallest overlap matrix eigenvalue = 3.23E-04
 Guess MOs from SCF MO coefficient file

 -----------------------------------------------------------------------
  General SCF calculation program by
  Eric Jon Sundstrom, Paul Horn, Yuezhi Mao, Dmitri Zuev, Alec White,
  David Stuck, Shaama M.S., Shane Yost, Joonho Lee, David Small,
  Daniel Levine, Susi Lehtola, Hugh Burton, Evgeny Epifanovsky
 -----------------------------------------------------------------------
 Exchange:     0.2000 Hartree-Fock + 0.0800 Slater + 0.7200 B88
 Correlation:  0.1900 VWN1RPA + 0.8100 LYP
 Using SG-1 standard quadrature grid
 using 4 threads for integral computing
 -------------------------------------------------------
 OpenMP Integral computing Module                
 Release: version 2.0, May 2017, Q-Chem Inc. Pleasanton 
 -------------------------------------------------------
 -------------------------------------------------------
 OpenMP BLAS3 based DFT computing Module                
 Release: version 1.0, May 2013, Q-Chem Inc. Pittsburgh 
 -------------------------------------------------------
 A restricted SCF calculation will be
 performed using DIIS
 SCF converges when DIIS error is below 1.0e-08
 ---------------------------------------
  Cycle       Energy         DIIS error
 ---------------------------------------
    1   -1113.1423218009      4.06e-04  
    2   -1113.1428230552      7.42e-05  
    3   -1113.1428292190      5.04e-05  
    4   -1113.1428321683      2.56e-05  
    5   -1113.1428330022      5.17e-06  
    6   -1113.1428330319      3.28e-06  
    7   -1113.1428330490      7.50e-07  
    8   -1113.1428330498      2.19e-07  
    9   -1113.1428330499      3.94e-08  
   10   -1113.1428330499      2.46e-08  
   11   -1113.1428330499      2.39e-09  Convergence criterion met
 ---------------------------------------
 SCF time:   CPU 11.38s  wall 3.00s 
 SCF   energy in the final basis set =    -1113.1428330499
 Total energy in the final basis set =    -1113.1428330499

 --------------------------------------------------------------
             Orbital Energies (a.u.) and Symmetries
 --------------------------------------------------------------

 Alpha MOs, Restricted
 -- Occupied --                  
-101.61 -101.60  -24.76  -14.40  -10.39   -9.53   -9.51   -7.29
  1 A'    2 A'    3 A'    4 A'    5 A'    6 A'    7 A'    8 A'                 
 -7.280  -7.279  -7.278  -7.264  -7.263  -1.311  -1.015  -0.918
  1 A"    9 A'   10 A'    2 A"   11 A'   12 A'   13 A'   14 A'                 
 -0.824  -0.665  -0.577  -0.550  -0.548  -0.459  -0.428  -0.407
 15 A'   16 A'   17 A'    3 A"   18 A'   19 A'    4 A"   20 A'                 
 -0.383  -0.367  -0.315  -0.310
  5 A"   21 A'   22 A'    6 A"                                                 
 -- Virtual --                   
 -0.076  -0.052  -0.013   0.011   0.033   0.048   0.050   0.062
 23 A'    7 A"   24 A'   25 A'   26 A'    8 A"   27 A'   28 A'                 
  0.083   0.083   0.101   0.111   0.113   0.146   0.158   0.171
 29 A'    9 A"   30 A'   31 A'   10 A"   32 A'   11 A"   33 A'                 
  0.188   0.198   0.240   0.265   0.285   0.286   0.297   0.327
 34 A'   35 A'   36 A'   37 A'   38 A'   12 A"   39 A'   40 A'                 
  0.341   0.409   0.434   0.436   0.453   0.453   0.486   0.510
 41 A'   42 A'   43 A'   13 A"   14 A"   44 A'   45 A'   15 A"                 
  0.551   0.632   0.706   0.723   0.777   0.784   0.813   0.842
 46 A'   47 A'   16 A"   48 A'   17 A"   49 A'   18 A"   50 A'                 
  0.843   0.848   0.877   0.912   0.935   0.947   1.014   1.063
 19 A"   51 A'   52 A'   53 A'   20 A"   54 A'   55 A'   56 A'                 
  1.098   1.156   1.208   1.266   1.337   1.341   1.385   1.419
 57 A'   58 A'   21 A"   59 A'   60 A'   22 A"   23 A"   61 A'                 
  1.653   1.707   1.784   1.877   1.970   2.154   2.196   2.220
 62 A'   63 A'   64 A'   65 A'   24 A"   66 A'   25 A"   67 A'                 
  2.276   2.277   2.340   2.401   2.527   2.726   2.731   2.784
 68 A'   26 A"   27 A"   69 A'   70 A'   28 A"   71 A'   72 A'                 
  3.003   3.259   3.707   3.719   3.808   3.904   3.949   4.064
 73 A'   74 A'   29 A"   75 A'   30 A"   76 A'   31 A"   77 A'                 
  4.403   4.772   6.233   6.308   6.596   9.642   9.719  23.644
 78 A'   79 A'   32 A"   80 A'   81 A'   82 A'   83 A'   84 A'                 
 25.754  25.784  25.847  25.909  26.255  26.290  35.480  66.686
 33 A"   34 A"   85 A'   86 A'   87 A'   88 A'   89 A'   90 A'                 
215.616 215.703
 91 A'   92 A'                                                                 

 Beta MOs, Restricted
 -- Occupied --                  
-101.61 -101.60  -24.76  -14.40  -10.39   -9.53   -9.51   -7.29
  1 A'    2 A'    3 A'    4 A'    5 A'    6 A'    7 A'    8 A'                 
 -7.280  -7.279  -7.278  -7.264  -7.263  -1.311  -1.015  -0.918
  1 A"    9 A'   10 A'    2 A"   11 A'   12 A'   13 A'   14 A'                 
 -0.824  -0.665  -0.577  -0.550  -0.548  -0.459  -0.428  -0.407
 15 A'   16 A'   17 A'    3 A"   18 A'   19 A'    4 A"   20 A'                 
 -0.383  -0.367  -0.315  -0.310
  5 A"   21 A'   22 A'    6 A"                                                 
 -- Virtual --                   
 -0.076  -0.052  -0.013   0.011   0.033   0.048   0.050   0.062
 23 A'    7 A"   24 A'   25 A'   26 A'    8 A"   27 A'   28 A'                 
  0.083   0.083   0.101   0.111   0.113   0.146   0.158   0.171
 29 A'    9 A"   30 A'   31 A'   10 A"   32 A'   11 A"   33 A'                 
  0.188   0.198   0.240   0.265   0.285   0.286   0.297   0.327
 34 A'   35 A'   36 A'   37 A'   38 A'   12 A"   39 A'   40 A'                 
  0.341   0.409   0.434   0.436   0.453   0.453   0.486   0.510
 41 A'   42 A'   43 A'   13 A"   14 A"   44 A'   45 A'   15 A"                 
  0.551   0.632   0.706   0.723   0.777   0.784   0.813   0.842
 46 A'   47 A'   16 A"   48 A'   17 A"   49 A'   18 A"   50 A'                 
  0.843   0.848   0.877   0.912   0.935   0.947   1.014   1.063
 19 A"   51 A'   52 A'   53 A'   20 A"   54 A'   55 A'   56 A'                 
  1.098   1.156   1.208   1.266   1.337   1.341   1.385   1.419
 57 A'   58 A'   21 A"   59 A'   60 A'   22 A"   23 A"   61 A'                 
  1.653   1.707   1.784   1.877   1.970   2.154   2.196   2.220
 62 A'   63 A'   64 A'   65 A'   24 A"   66 A'   25 A"   67 A'                 
  2.276   2.277   2.340   2.401   2.527   2.726   2.731   2.784
 68 A'   26 A"   27 A"   69 A'   70 A'   28 A"   71 A'   72 A'                 
  3.003   3.259   3.707   3.719   3.808   3.904   3.949   4.064
 73 A'   74 A'   29 A"   75 A'   30 A"   76 A'   31 A"   77 A'                 
  4.403   4.772   6.233   6.308   6.596   9.642   9.719  23.644
 78 A'   79 A'   32 A"   80 A'   81 A'   82 A'   83 A'   84 A'                 
 25.754  25.784  25.847  25.909  26.255  26.290  35.480  66.686
 33 A"   34 A"   85 A'   86 A'   87 A'   88 A'   89 A'   90 A'                 
215.616 215.703
 91 A'   92 A'                                                                 
 --------------------------------------------------------------

          Ground-State Mulliken Net Atomic Charges

     Atom                 Charge (a.u.)
  ----------------------------------------
      1 C                    -0.469039
      2 N                    -0.018258
      3 Cl                    0.094727
      4 Cl                    0.374103
      5 F                     0.018467
  ----------------------------------------
  Sum of atomic charges =     0.000000

 -----------------------------------------------------------------
                    Cartesian Multipole Moments
 -----------------------------------------------------------------
    Charge (ESU x 10^10)
                 0.0000
    Dipole Moment (Debye)
         X       0.9292      Y      -0.6503      Z      -0.0000
       Tot       1.1342
    Quadrupole Moments (Debye-Ang)
        XX     -38.1742     XY       1.1516     YY     -43.9894
        XZ      -0.0000     YZ       0.0000     ZZ     -40.7330
    Octopole Moments (Debye-Ang^2)
       XXX       3.4708    XXY      -1.5792    XYY       1.6627
       YYY      -7.4296    XXZ       0.0000    XYZ       0.0000
       YYZ      -0.0000    XZZ       1.1368    YZZ      -2.6802
       ZZZ       0.0000
    Hexadecapole Moments (Debye-Ang^3)
      XXXX    -648.2636   XXXY      18.6606   XXYY    -142.9265
      XYYY       6.7871   YYYY    -140.2594   XXXZ      -0.0000
      XXYZ      -0.0000   XYYZ       0.0000   YYYZ       0.0000
      XXZZ    -129.4744   XYZZ       1.6208   YYZZ     -29.8325
      XZZZ       0.0000   YZZZ       0.0000   ZZZZ     -42.8696
 -----------------------------------------------------------------
 Calculating analytic gradient of the SCF energy
 Gradient of SCF Energy
            1           2           3           4           5
    1   0.0026977  -0.0003608  -0.0010241  -0.0023472   0.0010345
    2  -0.0003080   0.0010284   0.0002482  -0.0008158  -0.0001527
    3  -0.0000000   0.0000000   0.0000000   0.0000000   0.0000000
 Max gradient component =       2.698E-03
 RMS gradient           =       1.063E-03
 Gradient time:  CPU 3.47 s  wall 0.96 s
 Geometry Optimization Parameters
   NAtoms,    NIC,     NZ,  NCons,   NDum,   NFix, NCnnct, MaxDiis
        5      20       5       0       0       0       0       0

 Cartesian Hessian Update
 Hessian Updated using BFGS Update


** GEOMETRY OPTIMIZATION IN DELOCALIZED INTERNAL COORDINATES **
   Searching for a Minimum

   Optimization Cycle:   3

                       Coordinates (Angstroms)
     ATOM                X               Y               Z
      1  C         0.4023297856   -0.1465914143    0.0000000000
      2  N        -0.4786360232    0.7545948841    0.0000000000
      3  Cl       -2.1293168903    0.1863697593    0.0000000000
      4  Cl        2.0636181007    0.2791777345    0.0000000000
      5  F         0.2173127320   -1.4587595684    0.0000000000
   Point Group: cs    Number of degrees of freedom:     7


   Energy is  -1113.142833050

 Hessian Updated using BFGS Update

  7 Hessian modes will be used to form the next step
  Hessian Eigenvalues:
     0.223263    0.255889    0.275165    0.296582    0.336783    0.522128
     0.707220

 Minimum Search - Taking Simple RFO Step
 Searching for Lamda that Minimizes Along All modes
 Value Taken    Lamda =  -0.00004730
 Step Taken.  Stepsize is  0.011753

                             Maximum     Tolerance    Cnvgd?
         Gradient           0.002794      0.000300      NO
         Displacement       0.007931      0.001200      NO
         Energy change     -0.000283      0.000001      NO


 New Cartesian Coordinates Obtained by Inverse Iteration

 Displacement from previous Coordinates is:  0.023475
 ----------------------------------------------------------------
             Standard Nuclear Orientation (Angstroms)
    I     Atom           X                Y                Z
 ----------------------------------------------------------------
    1      C       0.4014597214    -0.1444170160     0.0000000000
    2      N      -0.4784873973     0.7561251139     0.0000000000
    3      Cl     -2.1252022701     0.1799032385     0.0000000000
    4      Cl      2.0678252722     0.2785041456     0.0000000000
    5      F       0.2097123785    -1.4553240869     0.0000000000
 ----------------------------------------------------------------
 Molecular Point Group                 Cs    NOp =  2
 Largest Abelian Subgroup              Cs    NOp =  2
 Nuclear Repulsion Energy =   263.3255491904 hartrees
 There are       28 alpha and       28 beta electrons
 Applying Cartesian multipole field
    Component          Value
    ---------          -----
     (2,0,0)        1.00000E-11
     (0,2,0)        2.00000E-11
     (0,0,2)       -3.00000E-11
 Nucleus-field energy     =     0.0000000072 hartrees
 Requested basis set is 6-311++G(d,p)
 There are 44 shells and 126 basis functions
 A cutoff of  1.0D-11 yielded    852 shell pairs
 There are      7562 function pairs (      8190 Cartesian)
 Smallest overlap matrix eigenvalue = 3.23E-04
 Guess MOs from SCF MO coefficient file

 -----------------------------------------------------------------------
  General SCF calculation program by
  Eric Jon Sundstrom, Paul Horn, Yuezhi Mao, Dmitri Zuev, Alec White,
  David Stuck, Shaama M.S., Shane Yost, Joonho Lee, David Small,
  Daniel Levine, Susi Lehtola, Hugh Burton, Evgeny Epifanovsky
 -----------------------------------------------------------------------
 Exchange:     0.2000 Hartree-Fock + 0.0800 Slater + 0.7200 B88
 Correlation:  0.1900 VWN1RPA + 0.8100 LYP
 Using SG-1 standard quadrature grid
 using 4 threads for integral computing
 -------------------------------------------------------
 OpenMP Integral computing Module                
 Release: version 2.0, May 2017, Q-Chem Inc. Pleasanton 
 -------------------------------------------------------
 -------------------------------------------------------
 OpenMP BLAS3 based DFT computing Module                
 Release: version 1.0, May 2013, Q-Chem Inc. Pittsburgh 
 -------------------------------------------------------
 A restricted SCF calculation will be
 performed using DIIS
 SCF converges when DIIS error is below 1.0e-08
 ---------------------------------------
  Cycle       Energy         DIIS error
 ---------------------------------------
    1   -1113.1428234213      1.03e-04  
    2   -1113.1428543455      3.41e-05  
    3   -1113.1428519517      5.18e-05  
    4   -1113.1428561893      1.04e-05  
    5   -1113.1428563752      2.42e-06  
    6   -1113.1428563845      7.07e-07  
    7   -1113.1428563851      2.64e-07  
    8   -1113.1428563852      7.38e-08  
    9   -1113.1428563852      8.11e-09  Convergence criterion met
 ---------------------------------------
 SCF time:   CPU 9.31s  wall 3.00s 
 SCF   energy in the final basis set =    -1113.1428563852
 Total energy in the final basis set =    -1113.1428563852

 --------------------------------------------------------------
             Orbital Energies (a.u.) and Symmetries
 --------------------------------------------------------------

 Alpha MOs, Restricted
 -- Occupied --                  
-101.61 -101.60  -24.76  -14.40  -10.39   -9.53   -9.51   -7.29
  1 A'    2 A'    3 A'    4 A'    5 A'    6 A'    7 A'    8 A'                 
 -7.280  -7.279  -7.278  -7.264  -7.264  -1.311  -1.016  -0.917
  1 A"    9 A'   10 A'    2 A"   11 A'   12 A'   13 A'   14 A'                 
 -0.824  -0.665  -0.577  -0.550  -0.548  -0.459  -0.428  -0.407
 15 A'   16 A'   17 A'    3 A"   18 A'   19 A'    4 A"   20 A'                 
 -0.383  -0.367  -0.316  -0.310
  5 A"   21 A'   22 A'    6 A"                                                 
 -- Virtual --                   
 -0.077  -0.052  -0.013   0.011   0.032   0.048   0.050   0.062
 23 A'    7 A"   24 A'   25 A'   26 A'    8 A"   27 A'   28 A'                 
  0.083   0.083   0.101   0.111   0.113   0.145   0.158   0.171
 29 A'    9 A"   30 A'   31 A'   10 A"   32 A'   11 A"   33 A'                 
  0.188   0.198   0.240   0.265   0.285   0.286   0.297   0.328
 34 A'   35 A'   36 A'   37 A'   38 A'   12 A"   39 A'   40 A'                 
  0.342   0.409   0.434   0.436   0.453   0.453   0.486   0.510
 41 A'   42 A'   43 A'   13 A"   44 A'   14 A"   45 A'   15 A"                 
  0.552   0.632   0.706   0.724   0.778   0.785   0.813   0.842
 46 A'   47 A'   16 A"   48 A'   17 A"   49 A'   18 A"   50 A'                 
  0.844   0.848   0.876   0.911   0.935   0.946   1.013   1.062
 19 A"   51 A'   52 A'   53 A'   20 A"   54 A'   55 A'   56 A'                 
  1.098   1.157   1.209   1.266   1.337   1.338   1.385   1.419
 57 A'   58 A'   21 A"   59 A'   60 A'   22 A"   23 A"   61 A'                 
  1.652   1.707   1.783   1.878   1.970   2.156   2.196   2.220
 62 A'   63 A'   64 A'   65 A'   24 A"   66 A'   25 A"   67 A'                 
  2.276   2.277   2.340   2.400   2.528   2.727   2.730   2.786
 68 A'   26 A"   27 A"   69 A'   70 A'   28 A"   71 A'   72 A'                 
  3.002   3.257   3.707   3.719   3.809   3.902   3.948   4.067
 73 A'   74 A'   29 A"   75 A'   30 A"   76 A'   31 A"   77 A'                 
  4.402   4.773   6.233   6.308   6.597   9.642   9.718  23.646
 78 A'   79 A'   32 A"   80 A'   81 A'   82 A'   83 A'   84 A'                 
 25.754  25.784  25.848  25.906  26.255  26.290  35.482  66.686
 33 A"   34 A"   85 A'   86 A'   87 A'   88 A'   89 A'   90 A'                 
215.616 215.702
 91 A'   92 A'                                                                 

 Beta MOs, Restricted
 -- Occupied --                  
-101.61 -101.60  -24.76  -14.40  -10.39   -9.53   -9.51   -7.29
  1 A'    2 A'    3 A'    4 A'    5 A'    6 A'    7 A'    8 A'                 
 -7.280  -7.279  -7.278  -7.264  -7.264  -1.311  -1.016  -0.917
  1 A"    9 A'   10 A'    2 A"   11 A'   12 A'   13 A'   14 A'                 
 -0.824  -0.665  -0.577  -0.550  -0.548  -0.459  -0.428  -0.407
 15 A'   16 A'   17 A'    3 A"   18 A'   19 A'    4 A"   20 A'                 
 -0.383  -0.367  -0.316  -0.310
  5 A"   21 A'   22 A'    6 A"                                                 
 -- Virtual --                   
 -0.077  -0.052  -0.013   0.011   0.032   0.048   0.050   0.062
 23 A'    7 A"   24 A'   25 A'   26 A'    8 A"   27 A'   28 A'                 
  0.083   0.083   0.101   0.111   0.113   0.145   0.158   0.171
 29 A'    9 A"   30 A'   31 A'   10 A"   32 A'   11 A"   33 A'                 
  0.188   0.198   0.240   0.265   0.285   0.286   0.297   0.328
 34 A'   35 A'   36 A'   37 A'   38 A'   12 A"   39 A'   40 A'                 
  0.342   0.409   0.434   0.436   0.453   0.453   0.486   0.510
 41 A'   42 A'   43 A'   13 A"   44 A'   14 A"   45 A'   15 A"                 
  0.552   0.632   0.706   0.724   0.778   0.785   0.813   0.842
 46 A'   47 A'   16 A"   48 A'   17 A"   49 A'   18 A"   50 A'                 
  0.844   0.848   0.876   0.911   0.935   0.946   1.013   1.062
 19 A"   51 A'   52 A'   53 A'   20 A"   54 A'   55 A'   56 A'                 
  1.098   1.157   1.209   1.266   1.337   1.338   1.385   1.419
 57 A'   58 A'   21 A"   59 A'   60 A'   22 A"   23 A"   61 A'                 
  1.652   1.707   1.783   1.878   1.970   2.156   2.196   2.220
 62 A'   63 A'   64 A'   65 A'   24 A"   66 A'   25 A"   67 A'                 
  2.276   2.277   2.340   2.400   2.528   2.727   2.730   2.786
 68 A'   26 A"   27 A"   69 A'   70 A'   28 A"   71 A'   72 A'                 
  3.002   3.257   3.707   3.719   3.809   3.902   3.948   4.067
 73 A'   74 A'   29 A"   75 A'   30 A"   76 A'   31 A"   77 A'                 
  4.402   4.773   6.233   6.308   6.597   9.642   9.718  23.646
 78 A'   79 A'   32 A"   80 A'   81 A'   82 A'   83 A'   84 A'                 
 25.754  25.784  25.848  25.906  26.255  26.290  35.482  66.686
 33 A"   34 A"   85 A'   86 A'   87 A'   88 A'   89 A'   90 A'                 
215.616 215.702
 91 A'   92 A'                                                                 
 --------------------------------------------------------------

          Ground-State Mulliken Net Atomic Charges

     Atom                 Charge (a.u.)
  ----------------------------------------
      1 C                    -0.472311
      2 N                    -0.018977
      3 Cl                    0.096526
      4 Cl                    0.375461
      5 F                     0.019302
  ----------------------------------------
  Sum of atomic charges =     0.000000

 -----------------------------------------------------------------
                    Cartesian Multipole Moments
 -----------------------------------------------------------------
    Charge (ESU x 10^10)
                 0.0000
    Dipole Moment (Debye)
         X       0.9237      Y      -0.6539      Z      -0.0000
       Tot       1.1317
    Quadrupole Moments (Debye-Ang)
        XX     -38.1855     XY       1.1585     YY     -43.9865
        XZ       0.0000     YZ       0.0000     ZZ     -40.7360
    Octopole Moments (Debye-Ang^2)
       XXX       3.3180    XXY      -1.5822    XYY       1.5735
       YYY      -7.2978    XXZ      -0.0000    XYZ      -0.0000
       YYZ      -0.0000    XZZ       1.0480    YZZ      -2.6243
       ZZZ       0.0000
    Hexadecapole Moments (Debye-Ang^3)
      XXXX    -648.2496   XXXY      18.1359   XXYY    -142.8052
      XYYY       6.0634   YYYY    -139.8072   XXXZ       0.0000
      XXYZ      -0.0000   XYYZ       0.0000   YYYZ       0.0000
      XXZZ    -129.4719   XYZZ       1.3751   YYZZ     -29.7614
      XZZZ      -0.0000   YZZZ       0.0000   ZZZZ     -42.8778
 -----------------------------------------------------------------
 Calculating analytic gradient of the SCF energy
 Gradient of SCF Energy
            1           2           3           4           5
    1   0.0005199  -0.0000488  -0.0001435  -0.0002115  -0.0001161
    2   0.0002534  -0.0001109  -0.0001004  -0.0001289   0.0000868
    3  -0.0000000   0.0000000   0.0000000  -0.0000000   0.0000000
 Max gradient component =       5.199E-04
 RMS gradient           =       1.755E-04
 Gradient time:  CPU 3.48 s  wall 0.96 s
 Geometry Optimization Parameters
   NAtoms,    NIC,     NZ,  NCons,   NDum,   NFix, NCnnct, MaxDiis
        5      20       5       0       0       0       0       0

 Cartesian Hessian Update
 Hessian Updated using BFGS Update


** GEOMETRY OPTIMIZATION IN DELOCALIZED INTERNAL COORDINATES **
   Searching for a Minimum

   Optimization Cycle:   4

                       Coordinates (Angstroms)
     ATOM                X               Y               Z
      1  C         0.4014597214   -0.1444170160    0.0000000000
      2  N        -0.4784873973    0.7561251139    0.0000000000
      3  Cl       -2.1252022701    0.1799032385    0.0000000000
      4  Cl        2.0678252722    0.2785041456    0.0000000000
      5  F         0.2097123785   -1.4553240869    0.0000000000
   Point Group: cs    Number of degrees of freedom:     7


   Energy is  -1113.142856385

 Hessian Updated using BFGS Update

  7 Hessian modes will be used to form the next step
  Hessian Eigenvalues:
     0.224154    0.253545    0.272839    0.303817    0.338223    0.523130
     0.705613

 Minimum Search - Taking Simple RFO Step
 Searching for Lamda that Minimizes Along All modes
 Value Taken    Lamda =  -0.00000120
 Step Taken.  Stepsize is  0.002131

                             Maximum     Tolerance    Cnvgd?
         Gradient           0.000332      0.000300      NO
         Displacement       0.001175      0.001200     YES
         Energy change     -0.000023      0.000001      NO


 New Cartesian Coordinates Obtained by Inverse Iteration

 Displacement from previous Coordinates is:  0.003446
 ----------------------------------------------------------------
             Standard Nuclear Orientation (Angstroms)
    I     Atom           X                Y                Z
 ----------------------------------------------------------------
    1      C       0.4010694031    -0.1450737135     0.0000000000
    2      N      -0.4784327625     0.7558767226     0.0000000000
    3      Cl     -2.1252538887     0.1808868062     0.0000000000
    4      Cl      2.0676333918     0.2792810516     0.0000000000
    5      F       0.2102915610    -1.4561794716     0.0000000000
 ----------------------------------------------------------------
 Molecular Point Group                 Cs    NOp =  2
 Largest Abelian Subgroup              Cs    NOp =  2
 Nuclear Repulsion Energy =   263.3005061705 hartrees
 There are       28 alpha and       28 beta electrons
 Applying Cartesian multipole field
    Component          Value
    ---------          -----
     (2,0,0)        1.00000E-11
     (0,2,0)        2.00000E-11
     (0,0,2)       -3.00000E-11
 Nucleus-field energy     =     0.0000000072 hartrees
 Requested basis set is 6-311++G(d,p)
 There are 44 shells and 126 basis functions
 A cutoff of  1.0D-11 yielded    852 shell pairs
 There are      7562 function pairs (      8190 Cartesian)
 Smallest overlap matrix eigenvalue = 3.24E-04
 Guess MOs from SCF MO coefficient file

 -----------------------------------------------------------------------
  General SCF calculation program by
  Eric Jon Sundstrom, Paul Horn, Yuezhi Mao, Dmitri Zuev, Alec White,
  David Stuck, Shaama M.S., Shane Yost, Joonho Lee, David Small,
  Daniel Levine, Susi Lehtola, Hugh Burton, Evgeny Epifanovsky
 -----------------------------------------------------------------------
 Exchange:     0.2000 Hartree-Fock + 0.0800 Slater + 0.7200 B88
 Correlation:  0.1900 VWN1RPA + 0.8100 LYP
 Using SG-1 standard quadrature grid
 using 4 threads for integral computing
 -------------------------------------------------------
 OpenMP Integral computing Module                
 Release: version 2.0, May 2017, Q-Chem Inc. Pleasanton 
 -------------------------------------------------------
 -------------------------------------------------------
 OpenMP BLAS3 based DFT computing Module                
 Release: version 1.0, May 2013, Q-Chem Inc. Pittsburgh 
 -------------------------------------------------------
 A restricted SCF calculation will be
 performed using DIIS
 SCF converges when DIIS error is below 1.0e-08
 ---------------------------------------
  Cycle       Energy         DIIS error
 ---------------------------------------
    1   -1113.1428561332      1.75e-05  
    2   -1113.1428570507      5.32e-06  
    3   -1113.1428569968      7.94e-06  
    4   -1113.1428570952      1.48e-06  
    5   -1113.1428570980      7.11e-07  
    6   -1113.1428570987      1.05e-07  
    7   -1113.1428570987      2.77e-08  
    8   -1113.1428570987      9.53e-09  Convergence criterion met
 ---------------------------------------
 SCF time:   CPU 8.27s  wall 2.00s 
 SCF   energy in the final basis set =    -1113.1428570987
 Total energy in the final basis set =    -1113.1428570987

 --------------------------------------------------------------
             Orbital Energies (a.u.) and Symmetries
 --------------------------------------------------------------

 Alpha MOs, Restricted
 -- Occupied --                  
-101.61 -101.60  -24.76  -14.40  -10.39   -9.53   -9.51   -7.29
  1 A'    2 A'    3 A'    4 A'    5 A'    6 A'    7 A'    8 A'                 
 -7.280  -7.279  -7.278  -7.264  -7.264  -1.311  -1.016  -0.917
  1 A"    9 A'   10 A'    2 A"   11 A'   12 A'   13 A'   14 A'                 
 -0.824  -0.665  -0.577  -0.550  -0.548  -0.459  -0.428  -0.407
 15 A'   16 A'   17 A'    3 A"   18 A'   19 A'    4 A"   20 A'                 
 -0.383  -0.367  -0.316  -0.310
  5 A"   21 A'   22 A'    6 A"                                                 
 -- Virtual --                   
 -0.076  -0.052  -0.013   0.011   0.032   0.048   0.050   0.062
 23 A'    7 A"   24 A'   25 A'   26 A'    8 A"   27 A'   28 A'                 
  0.083   0.083   0.101   0.111   0.113   0.145   0.158   0.171
 29 A'    9 A"   30 A'   31 A'   10 A"   32 A'   11 A"   33 A'                 
  0.188   0.198   0.240   0.265   0.285   0.286   0.297   0.328
 34 A'   35 A'   36 A'   37 A'   38 A'   12 A"   39 A'   40 A'                 
  0.342   0.409   0.434   0.437   0.453   0.453   0.486   0.510
 41 A'   42 A'   43 A'   13 A"   44 A'   14 A"   45 A'   15 A"                 
  0.552   0.632   0.706   0.724   0.778   0.785   0.813   0.842
 46 A'   47 A'   16 A"   48 A'   17 A"   49 A'   18 A"   50 A'                 
  0.844   0.848   0.876   0.911   0.935   0.946   1.013   1.062
 19 A"   51 A'   52 A'   53 A'   20 A"   54 A'   55 A'   56 A'                 
  1.098   1.157   1.209   1.266   1.337   1.338   1.385   1.419
 57 A'   58 A'   21 A"   59 A'   60 A'   22 A"   23 A"   61 A'                 
  1.652   1.707   1.783   1.878   1.970   2.156   2.196   2.220
 62 A'   63 A'   64 A'   65 A'   24 A"   66 A'   25 A"   67 A'                 
  2.276   2.277   2.340   2.400   2.528   2.727   2.730   2.786
 68 A'   26 A"   27 A"   69 A'   70 A'   28 A"   71 A'   72 A'                 
  3.002   3.257   3.707   3.719   3.808   3.903   3.948   4.067
 73 A'   74 A'   29 A"   75 A'   30 A"   76 A'   31 A"   77 A'                 
  4.402   4.773   6.233   6.308   6.597   9.642   9.718  23.646
 78 A'   79 A'   32 A"   80 A'   81 A'   82 A'   83 A'   84 A'                 
 25.754  25.784  25.848  25.907  26.255  26.290  35.482  66.686
 33 A"   34 A"   85 A'   86 A'   87 A'   88 A'   89 A'   90 A'                 
215.616 215.702
 91 A'   92 A'                                                                 

 Beta MOs, Restricted
 -- Occupied --                  
-101.61 -101.60  -24.76  -14.40  -10.39   -9.53   -9.51   -7.29
  1 A'    2 A'    3 A'    4 A'    5 A'    6 A'    7 A'    8 A'                 
 -7.280  -7.279  -7.278  -7.264  -7.264  -1.311  -1.016  -0.917
  1 A"    9 A'   10 A'    2 A"   11 A'   12 A'   13 A'   14 A'                 
 -0.824  -0.665  -0.577  -0.550  -0.548  -0.459  -0.428  -0.407
 15 A'   16 A'   17 A'    3 A"   18 A'   19 A'    4 A"   20 A'                 
 -0.383  -0.367  -0.316  -0.310
  5 A"   21 A'   22 A'    6 A"                                                 
 -- Virtual --                   
 -0.076  -0.052  -0.013   0.011   0.032   0.048   0.050   0.062
 23 A'    7 A"   24 A'   25 A'   26 A'    8 A"   27 A'   28 A'                 
  0.083   0.083   0.101   0.111   0.113   0.145   0.158   0.171
 29 A'    9 A"   30 A'   31 A'   10 A"   32 A'   11 A"   33 A'                 
  0.188   0.198   0.240   0.265   0.285   0.286   0.297   0.328
 34 A'   35 A'   36 A'   37 A'   38 A'   12 A"   39 A'   40 A'                 
  0.342   0.409   0.434   0.437   0.453   0.453   0.486   0.510
 41 A'   42 A'   43 A'   13 A"   44 A'   14 A"   45 A'   15 A"                 
  0.552   0.632   0.706   0.724   0.778   0.785   0.813   0.842
 46 A'   47 A'   16 A"   48 A'   17 A"   49 A'   18 A"   50 A'                 
  0.844   0.848   0.876   0.911   0.935   0.946   1.013   1.062
 19 A"   51 A'   52 A'   53 A'   20 A"   54 A'   55 A'   56 A'                 
  1.098   1.157   1.209   1.266   1.337   1.338   1.385   1.419
 57 A'   58 A'   21 A"   59 A'   60 A'   22 A"   23 A"   61 A'                 
  1.652   1.707   1.783   1.878   1.970   2.156   2.196   2.220
 62 A'   63 A'   64 A'   65 A'   24 A"   66 A'   25 A"   67 A'                 
  2.276   2.277   2.340   2.400   2.528   2.727   2.730   2.786
 68 A'   26 A"   27 A"   69 A'   70 A'   28 A"   71 A'   72 A'                 
  3.002   3.257   3.707   3.719   3.808   3.903   3.948   4.067
 73 A'   74 A'   29 A"   75 A'   30 A"   76 A'   31 A"   77 A'                 
  4.402   4.773   6.233   6.308   6.597   9.642   9.718  23.646
 78 A'   79 A'   32 A"   80 A'   81 A'   82 A'   83 A'   84 A'                 
 25.754  25.784  25.848  25.907  26.255  26.290  35.482  66.686
 33 A"   34 A"   85 A'   86 A'   87 A'   88 A'   89 A'   90 A'                 
215.616 215.702
 91 A'   92 A'                                                                 
 --------------------------------------------------------------

          Ground-State Mulliken Net Atomic Charges

     Atom                 Charge (a.u.)
  ----------------------------------------
      1 C                    -0.471925
      2 N                    -0.018526
      3 Cl                    0.096251
      4 Cl                    0.374815
      5 F                     0.019385
  ----------------------------------------
  Sum of atomic charges =     0.000000

 -----------------------------------------------------------------
                    Cartesian Multipole Moments
 -----------------------------------------------------------------
    Charge (ESU x 10^10)
                 0.0000
    Dipole Moment (Debye)
         X       0.9179      Y      -0.6540      Z      -0.0000
       Tot       1.1271
    Quadrupole Moments (Debye-Ang)
        XX     -38.1943     XY       1.1569     YY     -43.9837
        XZ       0.0000     YZ       0.0000     ZZ     -40.7367
    Octopole Moments (Debye-Ang^2)
       XXX       3.2862    XXY      -1.5822    XYY       1.5738
       YYY      -7.3322    XXZ       0.0000    XYZ       0.0000
       YYZ      -0.0000    XZZ       1.0447    YZZ      -2.6378
       ZZZ      -0.0000
    Hexadecapole Moments (Debye-Ang^3)
      XXXX    -648.2791   XXXY      18.1680   XXYY    -142.8180
      XYYY       6.0967   YYYY    -139.9201   XXXZ       0.0000
      XXYZ       0.0000   XYYZ      -0.0000   YYYZ       0.0000
      XXZZ    -129.4713   XYZZ       1.3864   YYZZ     -29.7807
      XZZZ       0.0000   YZZZ       0.0000   ZZZZ     -42.8794
 -----------------------------------------------------------------
 Calculating analytic gradient of the SCF energy
 Gradient of SCF Energy
            1           2           3           4           5
    1   0.0001678  -0.0000493  -0.0000248  -0.0000612  -0.0000325
    2   0.0001272   0.0000145  -0.0000434   0.0000009  -0.0000992
    3   0.0000000   0.0000000  -0.0000000  -0.0000000  -0.0000000
 Max gradient component =       1.678E-04
 RMS gradient           =       6.538E-05
 Gradient time:  CPU 3.47 s  wall 0.96 s
 Geometry Optimization Parameters
   NAtoms,    NIC,     NZ,  NCons,   NDum,   NFix, NCnnct, MaxDiis
        5      20       5       0       0       0       0       0

 Cartesian Hessian Update
 Hessian Updated using BFGS Update


** GEOMETRY OPTIMIZATION IN DELOCALIZED INTERNAL COORDINATES **
   Searching for a Minimum

   Optimization Cycle:   5

                       Coordinates (Angstroms)
     ATOM                X               Y               Z
      1  C         0.4010694031   -0.1450737135    0.0000000000
      2  N        -0.4784327625    0.7558767226    0.0000000000
      3  Cl       -2.1252538887    0.1808868062    0.0000000000
      4  Cl        2.0676333918    0.2792810516    0.0000000000
      5  F         0.2102915610   -1.4561794716    0.0000000000
   Point Group: cs    Number of degrees of freedom:     7


   Energy is  -1113.142857099

 Hessian Updated using BFGS Update

  7 Hessian modes will be used to form the next step
  Hessian Eigenvalues:
     0.191182    0.229916    0.273036    0.301848    0.333692    0.560486
     0.706674

 Minimum Search - Taking Simple RFO Step
 Searching for Lamda that Minimizes Along All modes
 Value Taken    Lamda =   0.00000000
 Step Taken.  Stepsize is  0.000704

                             Maximum     Tolerance    Cnvgd?
         Gradient           0.000119      0.000300     YES
         Displacement       0.000525      0.001200     YES
         Energy change     -0.000001      0.000001     YES


                       Distance Matrix (Angstroms)
             C (  1)   N (  2)   Cl(  3)   Cl(  4)
   N (  2)  1.259061
   Cl(  3)  2.547265  1.744315
   Cl(  4)  1.719742  2.590289  4.194042
   F (  5)  1.324913  2.316794  2.852150  2.541956

 Final energy is   -1113.1428570987023     


 ******************************
 **  OPTIMIZATION CONVERGED  **
 ******************************

                       Coordinates (Angstroms)
     ATOM                X               Y               Z
      1  C         0.4010694031   -0.1450737135    0.0000000000
      2  N        -0.4784327625    0.7558767226    0.0000000000
      3  Cl       -2.1252538887    0.1808868062    0.0000000000
      4  Cl        2.0676333918    0.2792810516    0.0000000000
      5  F         0.2102915610   -1.4561794716    0.0000000000

Z-matrix Print:
$molecule
0 1
Cl
C  1 1.719742
N  2 1.259061 1 120.024251
F  2 1.324913 1 112.564522 3 -180.000000 0
Cl 3 1.744315 2 115.063098 1 -180.000000 0
$end


 --------------------------------------------------------------
             Orbital Energies (a.u.) and Symmetries
 --------------------------------------------------------------

 Alpha MOs, Restricted
 -- Occupied --                  
-101.61 -101.60  -24.76  -14.40  -10.39   -9.53   -9.51   -7.29
  1 A'    2 A'    3 A'    4 A'    5 A'    6 A'    7 A'    8 A'                 
 -7.280  -7.279  -7.278  -7.264  -7.264  -1.311  -1.016  -0.917
  1 A"    9 A'   10 A'    2 A"   11 A'   12 A'   13 A'   14 A'                 
 -0.824  -0.665  -0.577  -0.550  -0.548  -0.459  -0.428  -0.407
 15 A'   16 A'   17 A'    3 A"   18 A'   19 A'    4 A"   20 A'                 
 -0.383  -0.367  -0.316  -0.310
  5 A"   21 A'   22 A'    6 A"                                                 
 -- Virtual --                   
 -0.076  -0.052  -0.013   0.011   0.032   0.048   0.050   0.062
 23 A'    7 A"   24 A'   25 A'   26 A'    8 A"   27 A'   28 A'                 
  0.083   0.083   0.101   0.111   0.113   0.145   0.158   0.171
 29 A'    9 A"   30 A'   31 A'   10 A"   32 A'   11 A"   33 A'                 
  0.188   0.198   0.240   0.265   0.285   0.286   0.297   0.328
 34 A'   35 A'   36 A'   37 A'   38 A'   12 A"   39 A'   40 A'                 
  0.342   0.409   0.434   0.437   0.453   0.453   0.486   0.510
 41 A'   42 A'   43 A'   13 A"   44 A'   14 A"   45 A'   15 A"                 
  0.552   0.632   0.706   0.724   0.778   0.785   0.813   0.842
 46 A'   47 A'   16 A"   48 A'   17 A"   49 A'   18 A"   50 A'                 
  0.844   0.848   0.876   0.911   0.935   0.946   1.013   1.062
 19 A"   51 A'   52 A'   53 A'   20 A"   54 A'   55 A'   56 A'                 
  1.098   1.157   1.209   1.266   1.337   1.338   1.385   1.419
 57 A'   58 A'   21 A"   59 A'   60 A'   22 A"   23 A"   61 A'                 
  1.652   1.707   1.783   1.878   1.970   2.156   2.196   2.220
 62 A'   63 A'   64 A'   65 A'   24 A"   66 A'   25 A"   67 A'                 
  2.276   2.277   2.340   2.400   2.528   2.727   2.730   2.786
 68 A'   26 A"   27 A"   69 A'   70 A'   28 A"   71 A'   72 A'                 
  3.002   3.257   3.707   3.719   3.808   3.903   3.948   4.067
 73 A'   74 A'   29 A"   75 A'   30 A"   76 A'   31 A"   77 A'                 
  4.402   4.773   6.233   6.308   6.597   9.642   9.718  23.646
 78 A'   79 A'   32 A"   80 A'   81 A'   82 A'   83 A'   84 A'                 
 25.754  25.784  25.848  25.907  26.255  26.290  35.482  66.686
 33 A"   34 A"   85 A'   86 A'   87 A'   88 A'   89 A'   90 A'                 
215.616 215.702
 91 A'   92 A'                                                                 

 Beta MOs, Restricted
 -- Occupied --                  
-101.61 -101.60  -24.76  -14.40  -10.39   -9.53   -9.51   -7.29
  1 A'    2 A'    3 A'    4 A'    5 A'    6 A'    7 A'    8 A'                 
 -7.280  -7.279  -7.278  -7.264  -7.264  -1.311  -1.016  -0.917
  1 A"    9 A'   10 A'    2 A"   11 A'   12 A'   13 A'   14 A'                 
 -0.824  -0.665  -0.577  -0.550  -0.548  -0.459  -0.428  -0.407
 15 A'   16 A'   17 A'    3 A"   18 A'   19 A'    4 A"   20 A'                 
 -0.383  -0.367  -0.316  -0.310
  5 A"   21 A'   22 A'    6 A"                                                 
 -- Virtual --                   
 -0.076  -0.052  -0.013   0.011   0.032   0.048   0.050   0.062
 23 A'    7 A"   24 A'   25 A'   26 A'    8 A"   27 A'   28 A'                 
  0.083   0.083   0.101   0.111   0.113   0.145   0.158   0.171
 29 A'    9 A"   30 A'   31 A'   10 A"   32 A'   11 A"   33 A'                 
  0.188   0.198   0.240   0.265   0.285   0.286   0.297   0.328
 34 A'   35 A'   36 A'   37 A'   38 A'   12 A"   39 A'   40 A'                 
  0.342   0.409   0.434   0.437   0.453   0.453   0.486   0.510
 41 A'   42 A'   43 A'   13 A"   44 A'   14 A"   45 A'   15 A"                 
  0.552   0.632   0.706   0.724   0.778   0.785   0.813   0.842
 46 A'   47 A'   16 A"   48 A'   17 A"   49 A'   18 A"   50 A'                 
  0.844   0.848   0.876   0.911   0.935   0.946   1.013   1.062
 19 A"   51 A'   52 A'   53 A'   20 A"   54 A'   55 A'   56 A'                 
  1.098   1.157   1.209   1.266   1.337   1.338   1.385   1.419
 57 A'   58 A'   21 A"   59 A'   60 A'   22 A"   23 A"   61 A'                 
  1.652   1.707   1.783   1.878   1.970   2.156   2.196   2.220
 62 A'   63 A'   64 A'   65 A'   24 A"   66 A'   25 A"   67 A'                 
  2.276   2.277   2.340   2.400   2.528   2.727   2.730   2.786
 68 A'   26 A"   27 A"   69 A'   70 A'   28 A"   71 A'   72 A'                 
  3.002   3.257   3.707   3.719   3.808   3.903   3.948   4.067
 73 A'   74 A'   29 A"   75 A'   30 A"   76 A'   31 A"   77 A'                 
  4.402   4.773   6.233   6.308   6.597   9.642   9.718  23.646
 78 A'   79 A'   32 A"   80 A'   81 A'   82 A'   83 A'   84 A'                 
 25.754  25.784  25.848  25.907  26.255  26.290  35.482  66.686
 33 A"   34 A"   85 A'   86 A'   87 A'   88 A'   89 A'   90 A'                 
215.616 215.702
 91 A'   92 A'                                                                 
 --------------------------------------------------------------

          Ground-State Mulliken Net Atomic Charges

     Atom                 Charge (a.u.)
  ----------------------------------------
      1 C                    -0.471925
      2 N                    -0.018526
      3 Cl                    0.096251
      4 Cl                    0.374815
      5 F                     0.019385
  ----------------------------------------
  Sum of atomic charges =     0.000000

 -----------------------------------------------------------------
                    Cartesian Multipole Moments
 -----------------------------------------------------------------
    Charge (ESU x 10^10)
                 0.0000
    Dipole Moment (Debye)
         X       0.9179      Y      -0.6540      Z      -0.0000
       Tot       1.1271
    Quadrupole Moments (Debye-Ang)
        XX     -38.1943     XY       1.1569     YY     -43.9837
        XZ       0.0000     YZ       0.0000     ZZ     -40.7367
    Octopole Moments (Debye-Ang^2)
       XXX       3.2862    XXY      -1.5822    XYY       1.5738
       YYY      -7.3322    XXZ       0.0000    XYZ       0.0000
       YYZ      -0.0000    XZZ       1.0447    YZZ      -2.6378
       ZZZ      -0.0000
    Hexadecapole Moments (Debye-Ang^3)
      XXXX    -648.2791   XXXY      18.1680   XXYY    -142.8180
      XYYY       6.0967   YYYY    -139.9201   XXXZ       0.0000
      XXYZ       0.0000   XYYZ      -0.0000   YYYZ       0.0000
      XXZZ    -129.4713   XYZZ       1.3864   YYZZ     -29.7807
      XZZZ       0.0000   YZZZ       0.0000   ZZZZ     -42.8794
 -----------------------------------------------------------------
Archival summary:
1\1\TWL01\OPT\ProcedureUnspecified\BasisUnspecified\l2111\taweetha\SunNov2521:32:082018SunNov2521:32:082018\0\\#,OPT,ProcedureUnspecified,BasisUnspecified,\\0,1\Cl\C,1,1.71974\N,2,1.25906,1,120.024\F,2,1.32491,1,112.565,3,-180,0\Cl,3,1.74431,2,115.063,1,-180,0\\\@

 Total job time:  20.10s(wall), 72.28s(cpu) 
 Sun Nov 25 21:32:08 2018

        *************************************************************
        *                                                           *
        *  Thank you very much for using Q-Chem.  Have a nice day.  *
        *                                                           *
        *************************************************************


 
User input: 2 of 2 
 
Q-Chem Developer Version!
                  Welcome to Q-Chem
     A Quantum Leap Into The Future Of Chemistry


 Q-Chem 5.1, Q-Chem, Inc., Pleasanton, CA (2018)

 Yihan Shao,  Zhengting Gan,  E. Epifanovsky,  A. T. B. Gilbert,  M. Wormit,  
 J. Kussmann,  A. W. Lange,  A. Behn,  Jia Deng,  Xintian Feng,  D. Ghosh,  
 M. Goldey,  P. R. Horn,  L. D. Jacobson,  I. Kaliman,  T. Kus,  A. Landau,  
 Jie Liu,  E. I. Proynov,  R. M. Richard,  R. P. Steele,  E. J. Sundstrom,  
 H. L. Woodcock III,  P. M. Zimmerman,  D. Zuev,  B. Albrecht,  E. Alguire,  
 S. A. Baeppler,  D. Barton,  Z. Benda,  Y. A. Bernard,  E. J. Berquist,  
 K. B. Bravaya,  H. Burton,  D. Casanova,  Chun-Min Chang,  Yunqing Chen,  
 A. Chien,  K. D. Closser,  M. P. Coons,  S. Coriani,  S. Dasgupta,  
 A. L. Dempwolff,  M. Diedenhofen,  Hainam Do,  R. G. Edgar,  Po-Tung Fang,  
 S. Faraji,  S. Fatehi,  Qingguo Feng,  K. D. Fenk,  J. Fosso-Tande,  
 Qinghui Ge,  A. Ghysels,  G. Gidofalvi,  J. Gomes,  J. Gonthier,  A. Gunina,  
 D. Hait,  M. W. D. Hanson-Heine,  P. H. P. Harbach,  A. W. Hauser,  
 J. E. Herr,  E. G. Hohenstein,  Z. C. Holden,  Kerwin Hui,  B. C. Huynh,  
 T.-C. Jagau,  Hyunjun Ji,  B. Kaduk,  K. Khistyaev,  Jaehoon Kim,  
 P. Klunzinger,  K. Koh,  D. Kosenkov,  L. Koulias,  T. Kowalczyk,  
 C. M. Krauter,  A. Kunitsa,  Ka Un Lao,  A. Laurent,  K. V. Lawler,  
 Joonho Lee,  D. Lefrancois,  S. Lehtola,  D. S. Levine,  Yi-Pei Li,  
 You-Sheng Lin,  Fenglai Liu,  E. Livshits,  A. Luenser,  P. Manohar,  
 E. Mansoor,  S. F. Manzer,  Shan-Ping Mao,  Yuezhi Mao,  N. Mardirossian,  
 A. V. Marenich,  T. Markovich,  L. A. Martinez-Martinez,  S. A. Maurer,  
 N. J. Mayhall,  S. C. McKenzie,  J.-M. Mewes,  A. F. Morrison,  
 J. W. Mullinax,  K. Nanda,  T. S. Nguyen-Beck,  R. Olivares-Amaya,  
 J. A. Parkhill,  T. M. Perrine,  F. Plasser,  P. Pokhilko,  S. Prager,  
 A. Prociuk,  E. Ramos,  D. R. Rehn,  F. Rob,  M. Schneider,  N. Sergueev,  
 S. M. Sharada,  S. Sharma,  D. W. Small,  T. Stauch,  T. Stein,  
 Yu-Chuan Su,  A. J. W. Thom,  A. Tkatchenko,  T. Tsuchimochi,  N. M. Tubman,  
 L. Vogt,  M. L. Vidal,  O. Vydrov,  M. A. Watson,  J. Wenzel,  
 M. de Wergifosse,  T. A. Wesolowski,  A. White,  J. Witte,  A. Yamada,  
 Jun Yang,  K. Yao,  S. Yeganeh,  S. R. Yost,  Zhi-Qiang You,  A. Zech,  
 Igor Ying Zhang,  Xing Zhang,  Yan Zhao,  Ying Zhu,  B. R. Brooks,  
 G. K. L. Chan,  C. J. Cramer,  M. S. Gordon,  W. J. Hehre,  A. Klamt,  
 M. W. Schmidt,  C. D. Sherrill,  D. G. Truhlar,  A. Aspuru-Guzik,  R. Baer,  
 A. T. Bell,  N. A. Besley,  Jeng-Da Chai,  A. E. DePrince, III,  
 R. A. DiStasio Jr.,  A. Dreuw,  B. D. Dunietz,  T. R. Furlani,  
 Chao-Ping Hsu,  Yousung Jung,  Jing Kong,  D. S. Lambrecht,  WanZhen Liang,  
 C. Ochsenfeld,  V. A. Rassolov,  L. V. Slipchenko,  J. E. Subotnik,  
 T. Van Voorhis,  J. M. Herbert,  A. I. Krylov,  P. M. W. Gill,  M. Head-Gordon

 Contributors to earlier versions of Q-Chem not listed above: 
 R. D. Adamson,  B. Austin,  J. Baker,  G. J. O. Beran,  K. Brandhorst,  
 S. T. Brown,  E. F. C. Byrd,  A. K. Chakraborty,  C.-L. Cheng,  
 Siu Hung Chien,  D. M. Chipman,  D. L. Crittenden,  H. Dachsel,  
 R. J. Doerksen,  A. D. Dutoi,  L. Fusti-Molnar,  W. A. Goddard III,  
 A. Golubeva-Zadorozhnaya,  S. R. Gwaltney,  G. Hawkins,  A. Heyden,  
 S. Hirata,  G. Kedziora,  F. J. Keil,  C. Kelley,  Jihan Kim,  R. A. King,  
 R. Z. Khaliullin,  P. P. Korambath,  W. Kurlancheek,  A. M. Lee,  M. S. Lee,  
 S. V. Levchenko,  Ching Yeh Lin,  D. Liotard,  R. C. Lochan,  I. Lotan,  
 P. E. Maslen,  N. Nair,  D. P. O'Neill,  D. Neuhauser,  E. Neuscamman,  
 C. M. Oana,  R. Olson,  B. Peters,  R. Peverati,  P. A. Pieniazek,  
 Y. M. Rhee,  J. Ritchie,  M. A. Rohrdanz,  E. Rosta,  N. J. Russ,  
 H. F. Schaefer III,  N. E. Schultz,  N. Shenvi,  A. C. Simmonett,  A. Sodt,  
 D. Stuck,  K. S. Thanthiriwatte,  V. Vanovschi,  Tao Wang,  A. Warshel,  
 C. F. Williams,  Q. Wu,  X. Xu,  W. Zhang

 Please cite Q-Chem as follows:
 Y. Shao et al., Mol. Phys. 113, 184-215 (2015)
 DOI: 10.1080/00268976.2014.952696

 Q-Chem 5.1.2 for Intel X86 EM64T Linux

 Parts of Q-Chem use Armadillo 8.300.2 (Tropical Shenanigans).
 http://arma.sourceforge.net/

 Q-Chem begins on Sun Nov 25 21:32:08 2018  

Host: 
0

     Scratch files written to /scratch/taweetham/qchem52061//
The previous job contains 0 fragments, simply inherited here
Input Ideriv = 2
Curr. Ideriv = -1
Max.  Ideriv = 2

Checking the input file for inconsistencies... 	...done.

--------------------------------------------------------------
User input:
--------------------------------------------------------------

$molecule
read
$end

$rem
   job_type 	frequency
   basis 	6-311++g**
   method	b3lyp	
$end


--------------------------------------------------------------
 ----------------------------------------------------------------
             Standard Nuclear Orientation (Angstroms)
    I     Atom           X                Y                Z
 ----------------------------------------------------------------
    1      C       0.4039257917    -0.1222325802    -0.0000000000
    2      N      -0.4920832493     0.7623031998     0.0000000000
    3      Cl     -2.1279921994     0.1569643422    -0.0000000000
    4      Cl      2.0623592450     0.3328618893     0.0000000000
    5      F       0.2374209134    -1.4366414281    -0.0000000000
 ----------------------------------------------------------------
 Molecular Point Group                 Cs    NOp =  2
 Largest Abelian Subgroup              Cs    NOp =  2
 Nuclear Repulsion Energy =   263.3005061705 hartrees
 There are       28 alpha and       28 beta electrons
 Requested basis set is 6-311++G(d,p)
 There are 44 shells and 126 basis functions

 Total QAlloc Memory Limit   2000 MB
 Mega-Array Size       188 MB
 MEM_STATIC part       192 MB

                       Distance Matrix (Angstroms)
             C (  1)   N (  2)   Cl(  3)   Cl(  4)
   N (  2)  1.259061
   Cl(  3)  2.547265  1.744315
   Cl(  4)  1.719742  2.590289  4.194042
   F (  5)  1.324913  2.316794  2.852150  2.541956

 A cutoff of  1.0D-11 yielded    852 shell pairs
 There are      7562 function pairs (      8190 Cartesian)

 -------------------------------------------------------
 OpenMP Integral Computing Module                       
 Release: version 1.0, May 2013, Q-Chem Inc. Pittsburgh 
 -------------------------------------------------------
 Integral Job Info:
 Integral job number is                      11
 Integral operator is                         1
 short-range coefficients                     0
 long-range coefficients              100000000
 Omega coefficients                           0
 if combine SR and LR in K                    0
 Integral screening is                        0
 Integral computing path is                   2
 max size of driver memory is            800000
 size of driver memory is                593474
 size of scratch memory is              8114252
 max col of scratch BK array               1296
 max len of scratch array in speh3          155
 max len of scratch index in speh4           18
 max int batch size is                      520
 min int batch size is                       52
 fixed nKL is                                52
 max L of basis functions is                  2
 order of int derivative is                   0
 number of shells is                         44
 number of basis is                         131
 number of cartesian basis is               131
 number of contracted shell pairs           852
 number of primitive shell pairs           2556
 maxK2 (contraction) of shell pair           36
 max number of K2 of shell pair               1
 max number of CS2 of shell pair             90
 max number of PS2 of shell pair            336
 mem total for path MDJ                  516392
 -------------------------------------------------------
 Smallest overlap matrix eigenvalue = 3.24E-04
 Guess from superposition of atomic densities
 Warning:  Energy on first SCF cycle will be non-variational
 SAD guess density has 56.000000 electrons

 -----------------------------------------------------------------------
  General SCF calculation program by
  Eric Jon Sundstrom, Paul Horn, Yuezhi Mao, Dmitri Zuev, Alec White,
  David Stuck, Shaama M.S., Shane Yost, Joonho Lee, David Small,
  Daniel Levine, Susi Lehtola, Hugh Burton, Evgeny Epifanovsky
 -----------------------------------------------------------------------
 Exchange:     0.2000 Hartree-Fock + 0.0800 Slater + 0.7200 B88
 Correlation:  0.1900 VWN1RPA + 0.8100 LYP
 Using SG-1 standard quadrature grid
 using 4 threads for integral computing
 -------------------------------------------------------
 OpenMP Integral computing Module                
 Release: version 2.0, May 2017, Q-Chem Inc. Pleasanton 
 -------------------------------------------------------
 -------------------------------------------------------
 OpenMP BLAS3 based DFT computing Module                
 Release: version 1.0, May 2013, Q-Chem Inc. Pittsburgh 
 -------------------------------------------------------
 A restricted SCF calculation will be
 performed using DIIS
 SCF converges when DIIS error is below 1.0e-08
 ---------------------------------------
  Cycle       Energy         DIIS error
 ---------------------------------------
    1   -1113.9467095861      4.83e-02  
    2   -1113.0910940395      5.66e-03  
    3   -1112.9627086732      1.05e-02  
    4   -1113.1392815221      1.52e-03  
    5   -1113.1419914968      7.82e-04  
    6   -1113.1428178865      1.43e-04  
    7   -1113.1428500939      3.98e-05  
    8   -1113.1428526679      1.11e-05  
    9   -1113.1428528727      3.73e-06  
   10   -1113.1428528964      1.08e-06  
   11   -1113.1428528985      2.16e-07  
   12   -1113.1428528986      3.89e-08  
   13   -1113.1428528986      7.94e-09  Convergence criterion met
 ---------------------------------------
 SCF time:   CPU 13.19s  wall 4.00s 
 SCF   energy in the final basis set =    -1113.1428528986
 Total energy in the final basis set =    -1113.1428528986

 --------------------------------------------------------------
             Orbital Energies (a.u.) and Symmetries
 --------------------------------------------------------------

 Alpha MOs, Restricted
 -- Occupied --                  
-101.61 -101.60  -24.76  -14.40  -10.39   -9.53   -9.51   -7.29
  1 A'    2 A'    3 A'    4 A'    5 A'    6 A'    7 A'    8 A'                 
 -7.280  -7.279  -7.278  -7.264  -7.264  -1.311  -1.016  -0.917
  1 A"    9 A'   10 A'    2 A"   11 A'   12 A'   13 A'   14 A'                 
 -0.824  -0.665  -0.577  -0.550  -0.548  -0.459  -0.428  -0.407
 15 A'   16 A'   17 A'    3 A"   18 A'   19 A'    4 A"   20 A'                 
 -0.383  -0.367  -0.316  -0.310
  5 A"   21 A'   22 A'    6 A"                                                 
 -- Virtual --                   
 -0.077  -0.052  -0.013   0.011   0.032   0.048   0.050   0.062
 23 A'    7 A"   24 A'   25 A'   26 A'    8 A"   27 A'   28 A'                 
  0.083   0.083   0.101   0.111   0.113   0.145   0.158   0.171
 29 A'    9 A"   30 A'   31 A'   10 A"   32 A'   11 A"   33 A'                 
  0.188   0.198   0.240   0.265   0.285   0.286   0.297   0.328
 34 A'   35 A'   36 A'   37 A'   38 A'   12 A"   39 A'   40 A'                 
  0.342   0.409   0.435   0.437   0.453   0.453   0.486   0.510
 41 A'   42 A'   43 A'   13 A"   44 A'   14 A"   45 A'   15 A"                 
  0.552   0.632   0.706   0.724   0.778   0.785   0.813   0.842
 46 A'   47 A'   16 A"   48 A'   17 A"   49 A'   18 A"   50 A'                 
  0.843   0.848   0.876   0.911   0.935   0.946   1.013   1.062
 19 A"   51 A'   52 A'   53 A'   20 A"   54 A'   55 A'   56 A'                 
  1.098   1.157   1.209   1.266   1.337   1.338   1.385   1.419
 57 A'   58 A'   21 A"   59 A'   60 A'   22 A"   23 A"   61 A'                 
  1.652   1.707   1.783   1.878   1.970   2.156   2.196   2.220
 62 A'   63 A'   64 A'   65 A'   24 A"   66 A'   25 A"   67 A'                 
  2.276   2.277   2.340   2.400   2.528   2.727   2.730   2.786
 68 A'   26 A"   27 A"   69 A'   70 A'   28 A"   71 A'   72 A'                 
  3.002   3.257   3.707   3.719   3.808   3.903   3.948   4.067
 73 A'   74 A'   29 A"   75 A'   30 A"   76 A'   31 A"   77 A'                 
  4.402   4.773   6.233   6.308   6.597   9.642   9.718  23.646
 78 A'   79 A'   32 A"   80 A'   81 A'   82 A'   83 A'   84 A'                 
 25.754  25.784  25.848  25.906  26.255  26.290  35.482  66.686
 33 A"   34 A"   85 A'   86 A'   87 A'   88 A'   89 A'   90 A'                 
215.616 215.702
 91 A'   92 A'                                                                 

 Beta MOs, Restricted
 -- Occupied --                  
-101.61 -101.60  -24.76  -14.40  -10.39   -9.53   -9.51   -7.29
  1 A'    2 A'    3 A'    4 A'    5 A'    6 A'    7 A'    8 A'                 
 -7.280  -7.279  -7.278  -7.264  -7.264  -1.311  -1.016  -0.917
  1 A"    9 A'   10 A'    2 A"   11 A'   12 A'   13 A'   14 A'                 
 -0.824  -0.665  -0.577  -0.550  -0.548  -0.459  -0.428  -0.407
 15 A'   16 A'   17 A'    3 A"   18 A'   19 A'    4 A"   20 A'                 
 -0.383  -0.367  -0.316  -0.310
  5 A"   21 A'   22 A'    6 A"                                                 
 -- Virtual --                   
 -0.077  -0.052  -0.013   0.011   0.032   0.048   0.050   0.062
 23 A'    7 A"   24 A'   25 A'   26 A'    8 A"   27 A'   28 A'                 
  0.083   0.083   0.101   0.111   0.113   0.145   0.158   0.171
 29 A'    9 A"   30 A'   31 A'   10 A"   32 A'   11 A"   33 A'                 
  0.188   0.198   0.240   0.265   0.285   0.286   0.297   0.328
 34 A'   35 A'   36 A'   37 A'   38 A'   12 A"   39 A'   40 A'                 
  0.342   0.409   0.435   0.437   0.453   0.453   0.486   0.510
 41 A'   42 A'   43 A'   13 A"   44 A'   14 A"   45 A'   15 A"                 
  0.552   0.632   0.706   0.724   0.778   0.785   0.813   0.842
 46 A'   47 A'   16 A"   48 A'   17 A"   49 A'   18 A"   50 A'                 
  0.843   0.848   0.876   0.911   0.935   0.946   1.013   1.062
 19 A"   51 A'   52 A'   53 A'   20 A"   54 A'   55 A'   56 A'                 
  1.098   1.157   1.209   1.266   1.337   1.338   1.385   1.419
 57 A'   58 A'   21 A"   59 A'   60 A'   22 A"   23 A"   61 A'                 
  1.652   1.707   1.783   1.878   1.970   2.156   2.196   2.220
 62 A'   63 A'   64 A'   65 A'   24 A"   66 A'   25 A"   67 A'                 
  2.276   2.277   2.340   2.400   2.528   2.727   2.730   2.786
 68 A'   26 A"   27 A"   69 A'   70 A'   28 A"   71 A'   72 A'                 
  3.002   3.257   3.707   3.719   3.808   3.903   3.948   4.067
 73 A'   74 A'   29 A"   75 A'   30 A"   76 A'   31 A"   77 A'                 
  4.402   4.773   6.233   6.308   6.597   9.642   9.718  23.646
 78 A'   79 A'   32 A"   80 A'   81 A'   82 A'   83 A'   84 A'                 
 25.754  25.784  25.848  25.906  26.255  26.290  35.482  66.686
 33 A"   34 A"   85 A'   86 A'   87 A'   88 A'   89 A'   90 A'                 
215.616 215.702
 91 A'   92 A'                                                                 
 --------------------------------------------------------------

          Ground-State Mulliken Net Atomic Charges

     Atom                 Charge (a.u.)
  ----------------------------------------
      1 C                    -0.472091
      2 N                    -0.018523
      3 Cl                    0.096267
      4 Cl                    0.374953
      5 F                     0.019395
  ----------------------------------------
  Sum of atomic charges =     0.000000

 -----------------------------------------------------------------
                    Cartesian Multipole Moments
 -----------------------------------------------------------------
    Charge (ESU x 10^10)
                 0.0000
    Dipole Moment (Debye)
         X       0.9300      Y      -0.6370      Z       0.0000
       Tot       1.1273
    Quadrupole Moments (Debye-Ang)
        XX     -38.2390     XY       1.2773     YY     -43.9586
        XZ       0.0000     YZ       0.0000     ZZ     -40.7366
    Octopole Moments (Debye-Ang^2)
       XXX       3.3495    XXY      -2.1690    XYY       1.6797
       YYY      -9.2735    XXZ       0.0000    XYZ       0.0000
       YYZ      -0.0000    XZZ       1.0838    YZZ      -3.2454
       ZZZ       0.0000
    Hexadecapole Moments (Debye-Ang^3)
      XXXX    -649.4716   XXXY      14.1291   XXYY    -142.4063
      XYYY       0.8468   YYYY    -140.1748   XXXZ       0.0000
      XXYZ       0.0000   XYYZ       0.0000   YYYZ       0.0000
      XXZZ    -129.4879   XYZZ      -0.4415   YYZZ     -29.8538
      XZZZ      -0.0000   YZZZ       0.0000   ZZZZ     -42.8793
 -----------------------------------------------------------------
 Calculating MO derivatives via CPSCF
 D1JvT checksum  = 133140 11833.6663163931
 D1KAT checksum  = 284040 887.5510569710
   1         3          15      0.154151    0.043202
   2         3          15      0.020628    0.005959
   3         3          15      0.002671    0.000850
   4         3          15      0.000224    0.000068
   5        15           3      0.000010    0.000004
   6        18           0      0.000000    0.000000    Roots Converged
 Time for AOints: 3.2 s (CPU) 0.8 s (wall)
 ------------------------------------------------------------------------------
                     AOints        : Timing summary (seconds)
 ------------------------------------------------------------------------------
     job step          cpu (% of tot)      sys (% of tot)     wall (% of tot)
 ------------------------------------------------------------------------------
  cpscf_lag         0.1838E+02 (31.1)   0.5000E-05 (55.6)   0.4813E+01 (30.9)
  iterzp            0.3744E+02 (63.3)   0.4000E-05 (44.4)   0.9869E+01 (63.4)
  make_fx           0.0000E+00 ( 0.0)   0.0000E+00 ( 0.0)   0.0000E+00 ( 0.0)
  AOints            0.3239E+01 ( 5.5)   0.0000E+00 ( 0.0)   0.8265E+00 ( 5.3)
 ------------------------------------------------------------------------------
   Grand Totals     0.5913E+02          0.9000E-05          0.1557E+02
 ------------------------------------------------------------------------------
 Calculating analytic Hessian of the SCF energy
 Polarizability Matrix (a.u.)
            1           2           3
    1 -75.0641313  -0.6404977  -0.0000000
    2  -0.6404977 -35.5456223  -0.0000000
    3  -0.0000000  -0.0000000 -26.8505088

 Direct stationary perturbation theory relativistic correction:

 rels  =       1.628238757529
 relv  =      -5.921742569990
 rel2e =       1.374279106250
 E_rel =      -2.919224706211

 Hessian of the SCF Energy
            1           2           3           4           5           6
    1   0.6261739  -0.1971657   0.0000000  -0.3486172   0.2174477  -0.0000000
    2  -0.1971657   0.6620613  -0.0000000   0.3005285  -0.3133307   0.0000000
    3   0.0000000  -0.0000000   0.1317311  -0.0000000   0.0000000  -0.0600839
    4  -0.3486172   0.3005285  -0.0000000   0.5355341  -0.2494399  -0.0000000
    5   0.2174477  -0.3133307   0.0000000  -0.2494399   0.4111131  -0.0000000
    6  -0.0000000   0.0000000  -0.0600839  -0.0000000  -0.0000000   0.0425992
    7  -0.0504558  -0.0305268  -0.0000000  -0.1372382  -0.0118745   0.0000000
    8   0.0203717  -0.0102185   0.0000000  -0.0632487  -0.0305802   0.0000000
    9  -0.0000000   0.0000000   0.0057672   0.0000000   0.0000000  -0.0138038
   10  -0.1534213  -0.0343039   0.0000000  -0.0552168   0.0091281   0.0000000
   11  -0.0312861  -0.0386219  -0.0000000   0.0127093   0.0065074  -0.0000000
   12   0.0000000  -0.0000000  -0.0281735   0.0000000  -0.0000000   0.0037220
   13  -0.0736796  -0.0385320  -0.0000000   0.0055381   0.0347386   0.0000000
   14  -0.0093675  -0.2998901   0.0000000  -0.0005492  -0.0737096   0.0000000
   15  -0.0000000   0.0000000  -0.0492409   0.0000000   0.0000000   0.0275666
            7           8           9          10          11          12
    1  -0.0504558   0.0203717  -0.0000000  -0.1534213  -0.0312861   0.0000000
    2  -0.0305268  -0.0102185   0.0000000  -0.0343039  -0.0386219  -0.0000000
    3  -0.0000000   0.0000000   0.0057672   0.0000000  -0.0000000  -0.0281735
    4  -0.1372382  -0.0632487   0.0000000  -0.0552168   0.0127093   0.0000000
    5  -0.0118745  -0.0305802   0.0000000   0.0091281   0.0065074  -0.0000000
    6   0.0000000   0.0000000  -0.0138038   0.0000000  -0.0000000   0.0037220
    7   0.1886692   0.0369149  -0.0000000  -0.0040705   0.0045451   0.0000000
    8   0.0369149   0.0321170  -0.0000000  -0.0007683   0.0013964   0.0000000
    9  -0.0000000  -0.0000000   0.0083362   0.0000000  -0.0000000   0.0057470
   10  -0.0040705  -0.0007683   0.0000000   0.2355618   0.0538816  -0.0000000
   11   0.0045451   0.0013964  -0.0000000   0.0538816   0.0578334   0.0000000
   12   0.0000000   0.0000000   0.0057470  -0.0000000   0.0000000   0.0111414
   13   0.0030953   0.0067304   0.0000000  -0.0228532  -0.0398499   0.0000000
   14   0.0009414   0.0072853  -0.0000000  -0.0279376  -0.0271153  -0.0000000
   15  -0.0000000  -0.0000000  -0.0060465   0.0000000  -0.0000000   0.0075631
           13          14          15
    1  -0.0736796  -0.0093675  -0.0000000
    2  -0.0385320  -0.2998901   0.0000000
    3  -0.0000000   0.0000000  -0.0492409
    4   0.0055381  -0.0005492   0.0000000
    5   0.0347386  -0.0737096   0.0000000
    6   0.0000000   0.0000000   0.0275666
    7   0.0030953   0.0009414  -0.0000000
    8   0.0067304   0.0072853  -0.0000000
    9   0.0000000  -0.0000000  -0.0060465
   10  -0.0228532  -0.0279376   0.0000000
   11  -0.0398499  -0.0271153  -0.0000000
   12   0.0000000  -0.0000000   0.0075631
   13   0.0878994   0.0369129   0.0000000
   14   0.0369129   0.3934297  -0.0000000
   15   0.0000000  -0.0000000   0.0201577
 Gradient time:  CPU 94.03 s  wall 24.80 s
 **********************************************************************
 **                                                                  **
 **                       VIBRATIONAL ANALYSIS                       **
 **                       --------------------                       **
 **                                                                  **
 **        VIBRATIONAL FREQUENCIES (CM**-1) AND NORMAL MODES         **
 **     FORCE CONSTANTS (mDYN/ANGSTROM) AND REDUCED MASSES (AMU)     **
 **                  INFRARED INTENSITIES (KM/MOL)                   **
 **                                                                  **
 **********************************************************************


 Mode:                 1                      2                      3
 Frequency:       189.45                 211.63                 337.72
 Force Cnst:      0.3549                 0.5394                 1.7507
 Red. Mass:      16.7853                20.4402                26.0516
 IR Active:          YES                    YES                    YES
 IR Intens:        1.014                  4.245                  0.462
 Raman Active:       YES                    YES                    YES
               X      Y      Z        X      Y      Z        X      Y      Z
 C          0.000 -0.000  0.428    0.056 -0.395 -0.000   -0.032 -0.329 -0.000
 N          0.000 -0.000  0.809    0.027 -0.442 -0.000    0.259 -0.079 -0.000
 Cl        -0.000  0.000 -0.286   -0.206  0.368  0.000    0.543  0.037  0.000
 Cl        -0.000  0.000 -0.254   -0.074  0.195  0.000   -0.381  0.267  0.000
 F          0.000 -0.000  0.128    0.459 -0.462 -0.000   -0.468 -0.294 -0.000
 TransDip  -0.000  0.000 -0.032   -0.065  0.011  0.000    0.022  0.002  0.000

 Mode:                 4                      5                      6
 Frequency:       448.46                 614.54                 706.21
 Force Cnst:      2.8933                 2.8305                 4.6669
 Red. Mass:      24.4174                12.7207                15.8821
 IR Active:          YES                    YES                    YES
 IR Intens:        0.559                  6.636                 56.099
 Raman Active:       YES                    YES                    YES
               X      Y      Z        X      Y      Z        X      Y      Z
 C          0.132 -0.232 -0.000    0.000  0.000  0.895    0.205 -0.141 -0.000
 N          0.121 -0.228  0.000   -0.000  0.000 -0.384    0.735  0.537 -0.000
 Cl        -0.231 -0.040 -0.000   -0.000 -0.000  0.024   -0.248 -0.107  0.000
 Cl         0.500  0.294  0.000    0.000 -0.000 -0.059   -0.137  0.009  0.000
 F         -0.669 -0.152  0.000   -0.000  0.000 -0.218    0.036 -0.126 -0.000
 TransDip   0.022 -0.010 -0.000    0.000  0.000  0.083    0.237 -0.039  0.000

 Mode:                 7                      8                      9
 Frequency:       829.98                1120.85                1696.31
 Force Cnst:      6.2669                 9.8769                21.6472
 Red. Mass:      15.4409                13.3438                12.7685
 IR Active:          YES                    YES                    YES
 IR Intens:       54.652                228.174                273.593
 Raman Active:       YES                    YES                    YES
               X      Y      Z        X      Y      Z        X      Y      Z
 C          0.558 -0.036 -0.000    0.621  0.640 -0.000   -0.530  0.599 -0.000
 N          0.262 -0.573  0.000   -0.184  0.020  0.000    0.464 -0.370  0.000
 Cl        -0.076  0.015 -0.000   -0.018  0.008 -0.000   -0.014 -0.009 -0.000
 Cl        -0.175 -0.043  0.000   -0.066 -0.022  0.000    0.010 -0.000 -0.000
 F         -0.084  0.496  0.000   -0.102 -0.393  0.000    0.001 -0.088  0.000
 TransDip   0.229 -0.061 -0.000    0.267  0.403 -0.000   -0.433  0.306 -0.000

 STANDARD THERMODYNAMIC QUANTITIES AT   298.15 K  AND     1.00 ATM

   This Molecule has  0 Imaginary Frequencies
   Zero point vibrational energy:        8.799 kcal/mol

   Atom    1 Element C  Has Mass   12.00000
   Atom    2 Element N  Has Mass   14.00307
   Atom    3 Element Cl Has Mass   34.96885
   Atom    4 Element Cl Has Mass   34.96885
   Atom    5 Element F  Has Mass   18.99840
   Molecular Mass:   114.939170 amu
   Principal axes and moments of inertia in amu*Bohr^2:
                             1           2           3
    Eigenvalues --      186.60998  1119.54469  1306.15467
          X               1.00000    -0.00000     0.00000
          Y               0.00000     1.00000     0.00000
          Z              -0.00000    -0.00000     1.00000
   Rotational Symmetry Number is   1
   The Molecule is an Asymmetric Top
   Translational Enthalpy:        0.889 kcal/mol
   Rotational Enthalpy:           0.889 kcal/mol
   Vibrational Enthalpy:         10.128 kcal/mol
   gas constant (RT):             0.592 kcal/mol
   Translational Entropy:        40.133  cal/mol.K
   Rotational Entropy:           27.103  cal/mol.K
   Vibrational Entropy:           7.257  cal/mol.K

   Total Enthalpy:               12.498 kcal/mol
   Total Entropy:                74.493  cal/mol.K
Archival summary:
1\1\TWL01\FREQ\ProcedureUnspecified\BasisUnspecified\l2111\taweetha\SunNov2521:32:362018SunNov2521:32:362018\0\\#,FREQ,ProcedureUnspecified,BasisUnspecified,\\0,1\Cl\C,1,1.71974\N,2,1.25906,1,120.024\F,2,1.32491,1,112.565,3,-180,0\Cl,3,1.74431,2,115.063,1,180,0\\\@

 Total job time:  28.48s(wall), 107.32s(cpu) 
 Sun Nov 25 21:32:36 2018

        *************************************************************
        *                                                           *
        *  Thank you very much for using Q-Chem.  Have a nice day.  *
        *                                                           *
        *************************************************************
