# Supplementary material for: Geometric and energetic data from ab initio calculations of haloethene, haloimine, halomethylenephosphine, haloiminophosphine, halodiazene, halodiphosphene and halocyclopropane
Source: Data Brief. 2019 Nov 2;27:104738. doi: 10.1016/j.dib.2019.104738 (PMC6861602; doi:10.1016/j.dib.2019.104738)
Supplement: Multimedia component 4 [file mmc4.zip › CN/B3LYP/FClCNFE.out]

Q-Chem Developer Version!
                  Welcome to Q-Chem
     A Quantum Leap Into The Future Of Chemistry


 Q-Chem 5.1, Q-Chem, Inc., Pleasanton, CA (2018)

 Yihan Shao,  Zhengting Gan,  E. Epifanovsky,  A. T. B. Gilbert,  M. Wormit,  
 J. Kussmann,  A. W. Lange,  A. Behn,  Jia Deng,  Xintian Feng,  D. Ghosh,  
 M. Goldey,  P. R. Horn,  L. D. Jacobson,  I. Kaliman,  T. Kus,  A. Landau,  
 Jie Liu,  E. I. Proynov,  R. M. Richard,  R. P. Steele,  E. J. Sundstrom,  
 H. L. Woodcock III,  P. M. Zimmerman,  D. Zuev,  B. Albrecht,  E. Alguire,  
 S. A. Baeppler,  D. Barton,  Z. Benda,  Y. A. Bernard,  E. J. Berquist,  
 K. B. Bravaya,  H. Burton,  D. Casanova,  Chun-Min Chang,  Yunqing Chen,  
 A. Chien,  K. D. Closser,  M. P. Coons,  S. Coriani,  S. Dasgupta,  
 A. L. Dempwolff,  M. Diedenhofen,  Hainam Do,  R. G. Edgar,  Po-Tung Fang,  
 S. Faraji,  S. Fatehi,  Qingguo Feng,  K. D. Fenk,  J. Fosso-Tande,  
 Qinghui Ge,  A. Ghysels,  G. Gidofalvi,  J. Gomes,  J. Gonthier,  A. Gunina,  
 D. Hait,  M. W. D. Hanson-Heine,  P. H. P. Harbach,  A. W. Hauser,  
 J. E. Herr,  E. G. Hohenstein,  Z. C. Holden,  Kerwin Hui,  B. C. Huynh,  
 T.-C. Jagau,  Hyunjun Ji,  B. Kaduk,  K. Khistyaev,  Jaehoon Kim,  
 P. Klunzinger,  K. Koh,  D. Kosenkov,  L. Koulias,  T. Kowalczyk,  
 C. M. Krauter,  A. Kunitsa,  Ka Un Lao,  A. Laurent,  K. V. Lawler,  
 Joonho Lee,  D. Lefrancois,  S. Lehtola,  D. S. Levine,  Yi-Pei Li,  
 You-Sheng Lin,  Fenglai Liu,  E. Livshits,  A. Luenser,  P. Manohar,  
 E. Mansoor,  S. F. Manzer,  Shan-Ping Mao,  Yuezhi Mao,  N. Mardirossian,  
 A. V. Marenich,  T. Markovich,  L. A. Martinez-Martinez,  S. A. Maurer,  
 N. J. Mayhall,  S. C. McKenzie,  J.-M. Mewes,  A. F. Morrison,  
 J. W. Mullinax,  K. Nanda,  T. S. Nguyen-Beck,  R. Olivares-Amaya,  
 J. A. Parkhill,  T. M. Perrine,  F. Plasser,  P. Pokhilko,  S. Prager,  
 A. Prociuk,  E. Ramos,  D. R. Rehn,  F. Rob,  M. Schneider,  N. Sergueev,  
 S. M. Sharada,  S. Sharma,  D. W. Small,  T. Stauch,  T. Stein,  
 Yu-Chuan Su,  A. J. W. Thom,  A. Tkatchenko,  T. Tsuchimochi,  N. M. Tubman,  
 L. Vogt,  M. L. Vidal,  O. Vydrov,  M. A. Watson,  J. Wenzel,  
 M. de Wergifosse,  T. A. Wesolowski,  A. White,  J. Witte,  A. Yamada,  
 Jun Yang,  K. Yao,  S. Yeganeh,  S. R. Yost,  Zhi-Qiang You,  A. Zech,  
 Igor Ying Zhang,  Xing Zhang,  Yan Zhao,  Ying Zhu,  B. R. Brooks,  
 G. K. L. Chan,  C. J. Cramer,  M. S. Gordon,  W. J. Hehre,  A. Klamt,  
 M. W. Schmidt,  C. D. Sherrill,  D. G. Truhlar,  A. Aspuru-Guzik,  R. Baer,  
 A. T. Bell,  N. A. Besley,  Jeng-Da Chai,  A. E. DePrince, III,  
 R. A. DiStasio Jr.,  A. Dreuw,  B. D. Dunietz,  T. R. Furlani,  
 Chao-Ping Hsu,  Yousung Jung,  Jing Kong,  D. S. Lambrecht,  WanZhen Liang,  
 C. Ochsenfeld,  V. A. Rassolov,  L. V. Slipchenko,  J. E. Subotnik,  
 T. Van Voorhis,  J. M. Herbert,  A. I. Krylov,  P. M. W. Gill,  M. Head-Gordon

 Contributors to earlier versions of Q-Chem not listed above: 
 R. D. Adamson,  B. Austin,  J. Baker,  G. J. O. Beran,  K. Brandhorst,  
 S. T. Brown,  E. F. C. Byrd,  A. K. Chakraborty,  C.-L. Cheng,  
 Siu Hung Chien,  D. M. Chipman,  D. L. Crittenden,  H. Dachsel,  
 R. J. Doerksen,  A. D. Dutoi,  L. Fusti-Molnar,  W. A. Goddard III,  
 A. Golubeva-Zadorozhnaya,  S. R. Gwaltney,  G. Hawkins,  A. Heyden,  
 S. Hirata,  G. Kedziora,  F. J. Keil,  C. Kelley,  Jihan Kim,  R. A. King,  
 R. Z. Khaliullin,  P. P. Korambath,  W. Kurlancheek,  A. M. Lee,  M. S. Lee,  
 S. V. Levchenko,  Ching Yeh Lin,  D. Liotard,  R. C. Lochan,  I. Lotan,  
 P. E. Maslen,  N. Nair,  D. P. O'Neill,  D. Neuhauser,  E. Neuscamman,  
 C. M. Oana,  R. Olson,  B. Peters,  R. Peverati,  P. A. Pieniazek,  
 Y. M. Rhee,  J. Ritchie,  M. A. Rohrdanz,  E. Rosta,  N. J. Russ,  
 H. F. Schaefer III,  N. E. Schultz,  N. Shenvi,  A. C. Simmonett,  A. Sodt,  
 D. Stuck,  K. S. Thanthiriwatte,  V. Vanovschi,  Tao Wang,  A. Warshel,  
 C. F. Williams,  Q. Wu,  X. Xu,  W. Zhang

 Please cite Q-Chem as follows:
 Y. Shao et al., Mol. Phys. 113, 184-215 (2015)
 DOI: 10.1080/00268976.2014.952696

 Q-Chem 5.1.2 for Intel X86 EM64T Linux

 Parts of Q-Chem use Armadillo 8.300.2 (Tropical Shenanigans).
 http://arma.sourceforge.net/

 Q-Chem begins on Sun Nov 25 22:03:05 2018  

Host: 
0

     Scratch files written to /scratch/taweetham/qchem53448//
Input Ideriv = 2
Curr. Ideriv = -1
Max.  Ideriv = 2

Checking the input file for inconsistencies... 	...done.

--------------------------------------------------------------
User input:
--------------------------------------------------------------
$molecule
0 1
C 
N 1 1.3 
F 2 CF 1 120. 
Cl 1 CCl 2 120.  3 180.0
F 1 CF 2 120.  3 0.0

CC=1.54
CH=1.09
CF=1.35
CCl=1.77
CBr=1.94
CI=2.14
DHA=180.0
$end

$rem
   job_type	optimization
   basis	6-311++g**
   method	b3lyp
$end

--------------------------------------------------------------
 ----------------------------------------------------------------
             Standard Nuclear Orientation (Angstroms)
    I     Atom           X                Y                Z
 ----------------------------------------------------------------
    1      C       0.0105257965    -0.1586726549     0.0000000000
    2      N      -0.9064742793     0.7627994612     0.0000000000
    3      F      -2.2113202056     0.4165667237     0.0000000000
    4      Cl      1.7213237888     0.2952769343    -0.0000000000
    5      F      -0.3420508203    -1.4618187440     0.0000000000
 ----------------------------------------------------------------
 Molecular Point Group                 Cs    NOp =  2
 Largest Abelian Subgroup              Cs    NOp =  2
 Nuclear Repulsion Energy =   210.6504497519 hartrees
 There are       24 alpha and       24 beta electrons
 Requested basis set is 6-311++G(d,p)
 There are 37 shells and 118 basis functions

 Total QAlloc Memory Limit   2000 MB
 Mega-Array Size       188 MB
 MEM_STATIC part       192 MB
 A cutoff of  1.0D-11 yielded    627 shell pairs
 There are      6723 function pairs (      7307 Cartesian)

 -------------------------------------------------------
 OpenMP Integral Computing Module                       
 Release: version 1.0, May 2013, Q-Chem Inc. Pittsburgh 
 -------------------------------------------------------
 Integral Job Info:
 Integral job number is                      11
 Integral operator is                         1
 short-range coefficients                     0
 long-range coefficients              100000000
 Omega coefficients                           0
 if combine SR and LR in K                    0
 Integral screening is                        0
 Integral computing path is                   2
 max size of driver memory is            800000
 size of driver memory is                593474
 size of scratch memory is              8114252
 max col of scratch BK array               1296
 max len of scratch array in speh3          155
 max len of scratch index in speh4           18
 max int batch size is                      520
 min int batch size is                       52
 fixed nKL is                                52
 max L of basis functions is                  2
 order of int derivative is                   0
 number of shells is                         37
 number of basis is                         123
 number of cartesian basis is               123
 number of contracted shell pairs           627
 number of primitive shell pairs           1973
 maxK2 (contraction) of shell pair           36
 max number of K2 of shell pair               1
 max number of CS2 of shell pair             92
 max number of PS2 of shell pair            372
 mem total for path MDJ                  518252
 -------------------------------------------------------
 Smallest overlap matrix eigenvalue = 8.21E-04

 Scale SEOQF with 1.000000e-01/1.000000e-01/1.000000e-01

 Standard Electronic Orientation quadrupole field applied
 Nucleus-field energy     =     0.0000000055 hartrees
 Guess from superposition of atomic densities
 Warning:  Energy on first SCF cycle will be non-variational
 SAD guess density has 48.000000 electrons

 -----------------------------------------------------------------------
  General SCF calculation program by
  Eric Jon Sundstrom, Paul Horn, Yuezhi Mao, Dmitri Zuev, Alec White,
  David Stuck, Shaama M.S., Shane Yost, Joonho Lee, David Small,
  Daniel Levine, Susi Lehtola, Hugh Burton, Evgeny Epifanovsky
 -----------------------------------------------------------------------
 Exchange:     0.2000 Hartree-Fock + 0.0800 Slater + 0.7200 B88
 Correlation:  0.1900 VWN1RPA + 0.8100 LYP
 Using SG-1 standard quadrature grid
 using 4 threads for integral computing
 -------------------------------------------------------
 OpenMP Integral computing Module                
 Release: version 2.0, May 2017, Q-Chem Inc. Pleasanton 
 -------------------------------------------------------
 -------------------------------------------------------
 OpenMP BLAS3 based DFT computing Module                
 Release: version 1.0, May 2013, Q-Chem Inc. Pittsburgh 
 -------------------------------------------------------
 A restricted SCF calculation will be
 performed using DIIS
 SCF converges when DIIS error is below 1.0e-08
 ---------------------------------------
  Cycle       Energy         DIIS error
 ---------------------------------------
    1    -753.4257099840      4.88e-02  
    2    -752.6936443284      6.08e-03  
    3    -752.5836430705      1.08e-02  
    4    -752.7384988710      1.79e-03  
    5    -752.7417403413      9.25e-04  
    6    -752.7428230346      1.78e-04  
    7    -752.7428481679      9.48e-05  
    8    -752.7428581076      1.20e-05  
    9    -752.7428582437      5.62e-06  
   10    -752.7428582911      1.25e-06  
   11    -752.7428582936      2.26e-07  
   12    -752.7428582937      3.56e-08  
   13    -752.7428582937      1.06e-08  
   14    -752.7428582937      1.60e-09  Convergence criterion met
 ---------------------------------------
 SCF time:   CPU 11.30s  wall 3.00s 
 SCF   energy in the final basis set =     -752.7428582937
 Total energy in the final basis set =     -752.7428582937

 --------------------------------------------------------------
             Orbital Energies (a.u.) and Symmetries
 --------------------------------------------------------------

 Alpha MOs, Restricted
 -- Occupied --                  
-101.63  -24.76  -24.74  -14.44  -10.40   -9.54   -7.30   -7.29
  1 A'    2 A'    3 A'    4 A'    5 A'    6 A'    7 A'    1 A"                 
 -7.293  -1.305  -1.281  -0.960  -0.885  -0.672  -0.621  -0.571
  8 A'    9 A'   10 A'   11 A'   12 A'   13 A'   14 A'   15 A'                 
 -0.548  -0.499  -0.492  -0.471  -0.407  -0.384  -0.337  -0.326
  2 A"    3 A"   16 A'   17 A'    4 A"   18 A'   19 A'    5 A"                 
 -- Virtual --                   
 -0.063  -0.061  -0.020   0.020   0.051   0.051   0.053   0.080
 20 A'    6 A"   21 A'   22 A'   23 A'    7 A"   24 A'   25 A'                 
  0.089   0.090   0.132   0.148   0.155   0.166   0.206   0.241
 26 A'    8 A"   27 A'    9 A"   28 A'   29 A'   30 A'   31 A'                 
  0.257   0.275   0.284   0.300   0.302   0.308   0.330   0.357
 10 A"   32 A'   33 A'   34 A'   11 A"   35 A'   36 A'   37 A'                 
  0.402   0.436   0.460   0.472   0.491   0.560   0.649   0.749
 38 A'   12 A"   39 A'   40 A'   13 A"   41 A'   42 A'   43 A'                 
  0.759   0.789   0.806   0.827   0.840   0.875   0.919   1.032
 14 A"   44 A'   15 A"   16 A"   45 A'   46 A'   47 A'   48 A'                 
  1.066   1.168   1.208   1.287   1.311   1.314   1.355   1.364
 49 A'   17 A"   50 A'   18 A"   51 A'   19 A"   52 A'   53 A'                 
  1.395   1.400   1.648   1.661   1.752   1.846   1.961   1.991
 20 A"   54 A'   55 A'   56 A'   57 A'   58 A'   21 A"   59 A'                 
  2.190   2.204   2.261   2.300   2.388   2.490   2.666   2.683
 22 A"   60 A'   61 A'   23 A"   62 A'   63 A'   64 A'   24 A"                 
  2.963   3.213   3.644   3.667   3.728   3.732   3.746   3.754
 65 A'   66 A'   67 A'   25 A"   26 A"   68 A'   27 A"   69 A'                 
  3.866   3.913   3.967   4.051   4.250   4.695   5.040   6.230
 70 A'   28 A"   29 A"   71 A'   72 A'   73 A'   74 A'   30 A"                 
  6.247   6.261   6.320   6.473   6.704   9.664  23.560  25.746
 31 A"   75 A'   76 A'   77 A'   78 A'   79 A'   80 A'   32 A"                 
 25.841  26.246  35.390  66.681  66.736 215.640
 81 A'   82 A'   83 A'   84 A'   85 A'   86 A'                                 

 Beta MOs, Restricted
 -- Occupied --                  
-101.63  -24.76  -24.74  -14.44  -10.40   -9.54   -7.30   -7.29
  1 A'    2 A'    3 A'    4 A'    5 A'    6 A'    7 A'    1 A"                 
 -7.293  -1.305  -1.281  -0.960  -0.885  -0.672  -0.621  -0.571
  8 A'    9 A'   10 A'   11 A'   12 A'   13 A'   14 A'   15 A'                 
 -0.548  -0.499  -0.492  -0.471  -0.407  -0.384  -0.337  -0.326
  2 A"    3 A"   16 A'   17 A'    4 A"   18 A'   19 A'    5 A"                 
 -- Virtual --                   
 -0.063  -0.061  -0.020   0.020   0.051   0.051   0.053   0.080
 20 A'    6 A"   21 A'   22 A'   23 A'    7 A"   24 A'   25 A'                 
  0.089   0.090   0.132   0.148   0.155   0.166   0.206   0.241
 26 A'    8 A"   27 A'    9 A"   28 A'   29 A'   30 A'   31 A'                 
  0.257   0.275   0.284   0.300   0.302   0.308   0.330   0.357
 10 A"   32 A'   33 A'   34 A'   11 A"   35 A'   36 A'   37 A'                 
  0.402   0.436   0.460   0.472   0.491   0.560   0.649   0.749
 38 A'   12 A"   39 A'   40 A'   13 A"   41 A'   42 A'   43 A'                 
  0.759   0.789   0.806   0.827   0.840   0.875   0.919   1.032
 14 A"   44 A'   15 A"   16 A"   45 A'   46 A'   47 A'   48 A'                 
  1.066   1.168   1.208   1.287   1.311   1.314   1.355   1.364
 49 A'   17 A"   50 A'   18 A"   51 A'   19 A"   52 A'   53 A'                 
  1.395   1.400   1.648   1.661   1.752   1.846   1.961   1.991
 20 A"   54 A'   55 A'   56 A'   57 A'   58 A'   21 A"   59 A'                 
  2.190   2.204   2.261   2.300   2.388   2.490   2.666   2.683
 22 A"   60 A'   61 A'   23 A"   62 A'   63 A'   64 A'   24 A"                 
  2.963   3.213   3.644   3.667   3.728   3.732   3.746   3.754
 65 A'   66 A'   67 A'   25 A"   26 A"   68 A'   27 A"   69 A'                 
  3.866   3.913   3.967   4.051   4.250   4.695   5.040   6.230
 70 A'   28 A"   29 A"   71 A'   72 A'   73 A'   74 A'   30 A"                 
  6.247   6.261   6.320   6.473   6.704   9.664  23.560  25.746
 31 A"   75 A'   76 A'   77 A'   78 A'   79 A'   80 A'   32 A"                 
 25.841  26.246  35.390  66.681  66.736 215.640
 81 A'   82 A'   83 A'   84 A'   85 A'   86 A'                                 
 --------------------------------------------------------------

          Ground-State Mulliken Net Atomic Charges

     Atom                 Charge (a.u.)
  ----------------------------------------
      1 C                    -0.234111
      2 N                    -0.042931
      3 F                    -0.012215
      4 Cl                    0.310083
      5 F                    -0.020826
  ----------------------------------------
  Sum of atomic charges =     0.000000

 -----------------------------------------------------------------
                    Cartesian Multipole Moments
 -----------------------------------------------------------------
    Charge (ESU x 10^10)
                 0.0000
    Dipole Moment (Debye)
         X       1.7544      Y      -0.5767      Z      -0.0000
       Tot       1.8468
    Quadrupole Moments (Debye-Ang)
        XX     -33.2452     XY       1.3144     YY     -36.2009
        XZ      -0.0000     YZ       0.0000     ZZ     -32.8665
    Octopole Moments (Debye-Ang^2)
       XXX       0.9333    XXY      -0.8205    XYY      -1.9830
       YYY      -7.0615    XXZ      -0.0000    XYZ       0.0000
       YYZ      -0.0000    XZZ      -4.5509    YZZ      -2.5211
       ZZZ      -0.0000
    Hexadecapole Moments (Debye-Ang^3)
      XXXX    -405.1281   XXXY       8.3460   XXYY     -91.6816
      XYYY       1.1245   YYYY    -133.7137   XXXZ      -0.0000
      XXYZ       0.0000   XYYZ       0.0000   YYYZ       0.0000
      XXZZ     -76.5133   XYZZ      -0.3165   YYZZ     -26.6739
      XZZZ      -0.0000   YZZZ      -0.0000   ZZZZ     -31.1478
 -----------------------------------------------------------------
 Calculating analytic gradient of the SCF energy
 Gradient of SCF Energy
            1           2           3           4           5
    1   0.0483190  -0.0667027   0.0078469   0.0326252  -0.0220884
    2  -0.0078800  -0.0162899   0.0252708   0.0131468  -0.0142477
    3   0.0000000  -0.0000000  -0.0000000  -0.0000000  -0.0000000
 Max gradient component =       6.670E-02
 RMS gradient           =       2.548E-02
 Gradient time:  CPU 2.75 s  wall 0.78 s
 Geometry Optimization Parameters
   NAtoms,    NIC,     NZ,  NCons,   NDum,   NFix, NCnnct, MaxDiis
        5      20       5       0       0       0       0       0


** GEOMETRY OPTIMIZATION IN DELOCALIZED INTERNAL COORDINATES **
   Searching for a Minimum

   Optimization Cycle:   1

                       Coordinates (Angstroms)
     ATOM                X               Y               Z
      1  C         0.0105257965   -0.1586726549    0.0000000000
      2  N        -0.9064742793    0.7627994612    0.0000000000
      3  F        -2.2113202056    0.4165667237    0.0000000000
      4  Cl        1.7213237888    0.2952769343    0.0000000000
      5  F        -0.3420508203   -1.4618187440    0.0000000000
   Point Group: cs    Number of degrees of freedom:     7


   Energy is   -752.742858294


 Attempting to Generate Delocalized Internal Coordinates

  7 Hessian modes will be used to form the next step
  Hessian Eigenvalues:
     0.250000    0.250000    0.250000    0.286300    0.550214    0.550214
     0.671931

 Minimum Search - Taking Simple RFO Step
 Searching for Lamda that Minimizes Along All modes
 Value Taken    Lamda =  -0.02391327
 Step Taken.  Stepsize is  0.276442

                             Maximum     Tolerance    Cnvgd?
         Gradient           0.065165      0.000300      NO
         Displacement       0.218900      0.001200      NO
         Energy change     *********      0.000001      NO


 New Cartesian Coordinates Obtained by Inverse Iteration

 Displacement from previous Coordinates is:  0.398962
 ----------------------------------------------------------------
             Standard Nuclear Orientation (Angstroms)
    I     Atom           X                Y                Z
 ----------------------------------------------------------------
    1      C      -0.0340328428    -0.1172346705     0.0000000000
    2      N      -0.8629663881     0.8364790275     0.0000000000
    3      F      -2.1182170611     0.3054907127     0.0000000000
    4      Cl      1.6386254683     0.2403066932     0.0000000000
    5      F      -0.3514048962    -1.4108900425     0.0000000000
 ----------------------------------------------------------------
 Molecular Point Group                 Cs    NOp =  2
 Largest Abelian Subgroup              Cs    NOp =  2
 Nuclear Repulsion Energy =   217.7067643234 hartrees
 There are       24 alpha and       24 beta electrons
 Applying Cartesian multipole field
    Component          Value
    ---------          -----
     (2,0,0)        1.00000E-11
     (0,2,0)        2.00000E-11
     (0,0,2)       -3.00000E-11
 Nucleus-field energy     =     0.0000000051 hartrees
 Requested basis set is 6-311++G(d,p)
 There are 37 shells and 118 basis functions
 A cutoff of  1.0D-11 yielded    635 shell pairs
 There are      6806 function pairs (      7410 Cartesian)
 Smallest overlap matrix eigenvalue = 7.60E-04
 Guess MOs from SCF MO coefficient file

 -----------------------------------------------------------------------
  General SCF calculation program by
  Eric Jon Sundstrom, Paul Horn, Yuezhi Mao, Dmitri Zuev, Alec White,
  David Stuck, Shaama M.S., Shane Yost, Joonho Lee, David Small,
  Daniel Levine, Susi Lehtola, Hugh Burton, Evgeny Epifanovsky
 -----------------------------------------------------------------------
 Exchange:     0.2000 Hartree-Fock + 0.0800 Slater + 0.7200 B88
 Correlation:  0.1900 VWN1RPA + 0.8100 LYP
 Using SG-1 standard quadrature grid
 using 4 threads for integral computing
 -------------------------------------------------------
 OpenMP Integral computing Module                
 Release: version 2.0, May 2017, Q-Chem Inc. Pleasanton 
 -------------------------------------------------------
 -------------------------------------------------------
 OpenMP BLAS3 based DFT computing Module                
 Release: version 1.0, May 2013, Q-Chem Inc. Pittsburgh 
 -------------------------------------------------------
 A restricted SCF calculation will be
 performed using DIIS
 SCF converges when DIIS error is below 1.0e-08
 ---------------------------------------
  Cycle       Energy         DIIS error
 ---------------------------------------
    1    -752.7396309283      2.39e-03  
    2    -752.7529953085      8.15e-04  
    3    -752.7524087882      1.10e-03  
    4    -752.7539859875      1.78e-04  
    5    -752.7540166391      6.44e-05  
    6    -752.7540220638      2.79e-05  
    7    -752.7540230665      7.64e-06  
    8    -752.7540231548      1.37e-06  
    9    -752.7540231574      3.12e-07  
   10    -752.7540231575      1.65e-07  
   11    -752.7540231575      3.17e-08  
   12    -752.7540231575      5.38e-09  Convergence criterion met
 ---------------------------------------
 SCF time:   CPU 9.76s  wall 3.00s 
 SCF   energy in the final basis set =     -752.7540231575
 Total energy in the final basis set =     -752.7540231575

 --------------------------------------------------------------
             Orbital Energies (a.u.) and Symmetries
 --------------------------------------------------------------

 Alpha MOs, Restricted
 -- Occupied --                  
-101.62  -24.77  -24.73  -14.44  -10.39   -9.53   -7.30   -7.29
  1 A'    2 A'    3 A'    4 A'    5 A'    6 A'    7 A'    1 A"                 
 -7.287  -1.316  -1.275  -0.978  -0.891  -0.672  -0.618  -0.578
  8 A'    9 A'   10 A'   11 A'   12 A'   13 A'   14 A'   15 A'                 
 -0.559  -0.494  -0.484  -0.471  -0.411  -0.382  -0.357  -0.327
  2 A"    3 A"   16 A'   17 A'    4 A"   18 A'   19 A'    5 A"                 
 -- Virtual --                   
 -0.053  -0.034  -0.018   0.022   0.050   0.052   0.054   0.081
  6 A"   20 A'   21 A'   22 A'    7 A"   23 A'   24 A'   25 A'                 
  0.091   0.091   0.130   0.148   0.160   0.170   0.202   0.252
 26 A'    8 A"   27 A'    9 A"   28 A'   29 A'   30 A'   31 A'                 
  0.259   0.279   0.286   0.298   0.299   0.316   0.332   0.374
 10 A"   32 A'   33 A'   11 A"   34 A'   35 A'   36 A'   37 A'                 
  0.408   0.435   0.459   0.471   0.493   0.575   0.651   0.742
 38 A'   12 A"   39 A'   40 A'   13 A"   41 A'   42 A'   43 A'                 
  0.757   0.797   0.804   0.816   0.855   0.888   0.893   1.025
 14 A"   44 A'   15 A"   16 A"   45 A'   46 A'   47 A'   48 A'                 
  1.094   1.177   1.209   1.283   1.299   1.335   1.358   1.376
 49 A'   17 A"   50 A'   18 A"   51 A'   19 A"   52 A'   53 A'                 
  1.399   1.421   1.648   1.701   1.766   1.855   1.967   2.000
 20 A"   54 A'   55 A'   56 A'   57 A'   58 A'   21 A"   59 A'                 
  2.200   2.224   2.293   2.327   2.425   2.523   2.705   2.729
 22 A"   60 A'   61 A'   23 A"   62 A'   63 A'   24 A"   64 A'                 
  2.989   3.234   3.631   3.671   3.726   3.727   3.751   3.767
 65 A'   66 A'   67 A'   25 A"   26 A"   68 A'   27 A"   69 A'                 
  3.859   3.933   3.965   4.059   4.312   4.723   5.017   6.225
 70 A'   28 A"   29 A"   71 A'   72 A'   73 A'   74 A'   30 A"                 
  6.249   6.254   6.371   6.515   6.669   9.699  23.643  25.757
 75 A'   31 A"   76 A'   77 A'   78 A'   79 A'   80 A'   32 A"                 
 25.873  26.274  35.442  66.679  66.742 215.677
 81 A'   82 A'   83 A'   84 A'   85 A'   86 A'                                 

 Beta MOs, Restricted
 -- Occupied --                  
-101.62  -24.77  -24.73  -14.44  -10.39   -9.53   -7.30   -7.29
  1 A'    2 A'    3 A'    4 A'    5 A'    6 A'    7 A'    1 A"                 
 -7.287  -1.316  -1.275  -0.978  -0.891  -0.672  -0.618  -0.578
  8 A'    9 A'   10 A'   11 A'   12 A'   13 A'   14 A'   15 A'                 
 -0.559  -0.494  -0.484  -0.471  -0.411  -0.382  -0.357  -0.327
  2 A"    3 A"   16 A'   17 A'    4 A"   18 A'   19 A'    5 A"                 
 -- Virtual --                   
 -0.053  -0.034  -0.018   0.022   0.050   0.052   0.054   0.081
  6 A"   20 A'   21 A'   22 A'    7 A"   23 A'   24 A'   25 A'                 
  0.091   0.091   0.130   0.148   0.160   0.170   0.202   0.252
 26 A'    8 A"   27 A'    9 A"   28 A'   29 A'   30 A'   31 A'                 
  0.259   0.279   0.286   0.298   0.299   0.316   0.332   0.374
 10 A"   32 A'   33 A'   11 A"   34 A'   35 A'   36 A'   37 A'                 
  0.408   0.435   0.459   0.471   0.493   0.575   0.651   0.742
 38 A'   12 A"   39 A'   40 A'   13 A"   41 A'   42 A'   43 A'                 
  0.757   0.797   0.804   0.816   0.855   0.888   0.893   1.025
 14 A"   44 A'   15 A"   16 A"   45 A'   46 A'   47 A'   48 A'                 
  1.094   1.177   1.209   1.283   1.299   1.335   1.358   1.376
 49 A'   17 A"   50 A'   18 A"   51 A'   19 A"   52 A'   53 A'                 
  1.399   1.421   1.648   1.701   1.766   1.855   1.967   2.000
 20 A"   54 A'   55 A'   56 A'   57 A'   58 A'   21 A"   59 A'                 
  2.200   2.224   2.293   2.327   2.425   2.523   2.705   2.729
 22 A"   60 A'   61 A'   23 A"   62 A'   63 A'   24 A"   64 A'                 
  2.989   3.234   3.631   3.671   3.726   3.727   3.751   3.767
 65 A'   66 A'   67 A'   25 A"   26 A"   68 A'   27 A"   69 A'                 
  3.859   3.933   3.965   4.059   4.312   4.723   5.017   6.225
 70 A'   28 A"   29 A"   71 A'   72 A'   73 A'   74 A'   30 A"                 
  6.249   6.254   6.371   6.515   6.669   9.699  23.643  25.757
 75 A'   31 A"   76 A'   77 A'   78 A'   79 A'   80 A'   32 A"                 
 25.873  26.274  35.442  66.679  66.742 215.677
 81 A'   82 A'   83 A'   84 A'   85 A'   86 A'                                 
 --------------------------------------------------------------

          Ground-State Mulliken Net Atomic Charges

     Atom                 Charge (a.u.)
  ----------------------------------------
      1 C                    -0.214480
      2 N                    -0.032705
      3 F                    -0.043634
      4 Cl                    0.293435
      5 F                    -0.002616
  ----------------------------------------
  Sum of atomic charges =     0.000000

 -----------------------------------------------------------------
                    Cartesian Multipole Moments
 -----------------------------------------------------------------
    Charge (ESU x 10^10)
                 0.0000
    Dipole Moment (Debye)
         X       1.7684      Y      -0.5674      Z      -0.0000
       Tot       1.8572
    Quadrupole Moments (Debye-Ang)
        XX     -33.9580     XY       1.0947     YY     -35.8218
        XZ      -0.0000     YZ      -0.0000     ZZ     -32.6311
    Octopole Moments (Debye-Ang^2)
       XXX       2.8096    XXY      -1.0513    XYY      -1.6736
       YYY      -6.5385    XXZ      -0.0000    XYZ      -0.0000
       YYZ       0.0000    XZZ      -3.8211    YZZ      -2.1557
       ZZZ      -0.0000
    Hexadecapole Moments (Debye-Ang^3)
      XXXX    -377.0262   XXXY       7.1961   XXYY     -85.3712
      XYYY       1.5898   YYYY    -127.1760   XXXZ      -0.0000
      XXYZ      -0.0000   XYYZ      -0.0000   YYYZ      -0.0000
      XXZZ     -70.8095   XYZZ      -0.0601   YYZZ     -25.5829
      XZZZ      -0.0000   YZZZ      -0.0000   ZZZZ     -30.5939
 -----------------------------------------------------------------
 Calculating analytic gradient of the SCF energy
 Gradient of SCF Energy
            1           2           3           4           5
    1  -0.0094176  -0.0135928   0.0282722   0.0002964  -0.0055582
    2   0.0111140  -0.0067550   0.0044426   0.0033726  -0.0121742
    3   0.0000000   0.0000000  -0.0000000  -0.0000000   0.0000000
 Max gradient component =       2.827E-02
 RMS gradient           =       9.839E-03
 Gradient time:  CPU 2.83 s  wall 0.80 s
 Geometry Optimization Parameters
   NAtoms,    NIC,     NZ,  NCons,   NDum,   NFix, NCnnct, MaxDiis
        5      20       5       0       0       0       0       0

 Cartesian Hessian Update
 Hessian Updated using BFGS Update


** GEOMETRY OPTIMIZATION IN DELOCALIZED INTERNAL COORDINATES **
   Searching for a Minimum

   Optimization Cycle:   2

                       Coordinates (Angstroms)
     ATOM                X               Y               Z
      1  C        -0.0340328428   -0.1172346705    0.0000000000
      2  N        -0.8629663881    0.8364790275    0.0000000000
      3  F        -2.1182170611    0.3054907127    0.0000000000
      4  Cl        1.6386254683    0.2403066932    0.0000000000
      5  F        -0.3514048962   -1.4108900425    0.0000000000
   Point Group: cs    Number of degrees of freedom:     7


   Energy is   -752.754023158

 Hessian Updated using BFGS Update

  6 Hessian modes will be used to form the next step
  Hessian Eigenvalues:
     0.230317    0.277977    0.314646    0.529092    0.556953    0.745441

 Minimum Search - Taking Simple RFO Step
 Searching for Lamda that Minimizes Along All modes
 Value Taken    Lamda =  -0.00271054
 Step Taken.  Stepsize is  0.077112

                             Maximum     Tolerance    Cnvgd?
         Gradient           0.024431      0.000300      NO
         Displacement       0.052002      0.001200      NO
         Energy change     -0.011165      0.000001      NO


 New Cartesian Coordinates Obtained by Inverse Iteration

 Displacement from previous Coordinates is:  0.122733
 ----------------------------------------------------------------
             Standard Nuclear Orientation (Angstroms)
    I     Atom           X                Y                Z
 ----------------------------------------------------------------
    1      C      -0.0265262354    -0.1201948937     0.0000000000
    2      N      -0.8668303256     0.8290610046     0.0000000000
    3      F      -2.1613835289     0.3285233201     0.0000000000
    4      Cl      1.6405400817     0.2242049588     0.0000000000
    5      F      -0.3137957117    -1.4074426695     0.0000000000
 ----------------------------------------------------------------
 Molecular Point Group                 Cs    NOp =  2
 Largest Abelian Subgroup              Cs    NOp =  2
 Nuclear Repulsion Energy =   216.9058814883 hartrees
 There are       24 alpha and       24 beta electrons
 Applying Cartesian multipole field
    Component          Value
    ---------          -----
     (2,0,0)        1.00000E-11
     (0,2,0)        2.00000E-11
     (0,0,2)       -3.00000E-11
 Nucleus-field energy     =     0.0000000051 hartrees
 Requested basis set is 6-311++G(d,p)
 There are 37 shells and 118 basis functions
 A cutoff of  1.0D-11 yielded    634 shell pairs
 There are      6781 function pairs (      7374 Cartesian)
 Smallest overlap matrix eigenvalue = 7.54E-04
 Guess MOs from SCF MO coefficient file

 -----------------------------------------------------------------------
  General SCF calculation program by
  Eric Jon Sundstrom, Paul Horn, Yuezhi Mao, Dmitri Zuev, Alec White,
  David Stuck, Shaama M.S., Shane Yost, Joonho Lee, David Small,
  Daniel Levine, Susi Lehtola, Hugh Burton, Evgeny Epifanovsky
 -----------------------------------------------------------------------
 Exchange:     0.2000 Hartree-Fock + 0.0800 Slater + 0.7200 B88
 Correlation:  0.1900 VWN1RPA + 0.8100 LYP
 Using SG-1 standard quadrature grid
 using 4 threads for integral computing
 -------------------------------------------------------
 OpenMP Integral computing Module                
 Release: version 2.0, May 2017, Q-Chem Inc. Pleasanton 
 -------------------------------------------------------
 -------------------------------------------------------
 OpenMP BLAS3 based DFT computing Module                
 Release: version 1.0, May 2013, Q-Chem Inc. Pittsburgh 
 -------------------------------------------------------
 A restricted SCF calculation will be
 performed using DIIS
 SCF converges when DIIS error is below 1.0e-08
 ---------------------------------------
  Cycle       Energy         DIIS error
 ---------------------------------------
    1    -752.7541885840      7.34e-04  
    2    -752.7552942747      2.07e-04  
    3    -752.7551966134      3.30e-04  
    4    -752.7553543601      4.49e-05  
    5    -752.7553569497      1.97e-05  
    6    -752.7553573774      4.83e-06  
    7    -752.7553574035      1.93e-06  
    8    -752.7553574077      5.58e-07  
    9    -752.7553574081      1.28e-07  
   10    -752.7553574081      5.80e-08  
   11    -752.7553574081      7.39e-09  Convergence criterion met
 ---------------------------------------
 SCF time:   CPU 8.93s  wall 2.00s 
 SCF   energy in the final basis set =     -752.7553574081
 Total energy in the final basis set =     -752.7553574081

 --------------------------------------------------------------
             Orbital Energies (a.u.) and Symmetries
 --------------------------------------------------------------

 Alpha MOs, Restricted
 -- Occupied --                  
-101.62  -24.77  -24.73  -14.44  -10.39   -9.53   -7.30   -7.29
  1 A'    2 A'    3 A'    4 A'    5 A'    6 A'    7 A'    1 A"                 
 -7.289  -1.321  -1.264  -0.979  -0.894  -0.675  -0.615  -0.578
  8 A'    9 A'   10 A'   11 A'   12 A'   13 A'   14 A'   15 A'                 
 -0.561  -0.489  -0.480  -0.473  -0.412  -0.383  -0.355  -0.328
  2 A"    3 A"   16 A'   17 A'    4 A"   18 A'   19 A'    5 A"                 
 -- Virtual --                   
 -0.053  -0.042  -0.016   0.022   0.049   0.050   0.052   0.082
  6 A"   20 A'   21 A'   22 A'   23 A'    7 A"   24 A'   25 A'                 
  0.091   0.091   0.131   0.148   0.160   0.172   0.199   0.253
 26 A'    8 A"   27 A'    9 A"   28 A'   29 A'   30 A'   31 A'                 
  0.259   0.279   0.285   0.297   0.298   0.313   0.330   0.369
 10 A"   32 A'   33 A'   11 A"   34 A'   35 A'   36 A'   37 A'                 
  0.409   0.434   0.460   0.471   0.494   0.572   0.646   0.742
 38 A'   12 A"   39 A'   40 A'   13 A"   41 A'   42 A'   43 A'                 
  0.754   0.799   0.803   0.818   0.861   0.889   0.897   1.028
 14 A"   44 A'   15 A"   16 A"   45 A'   46 A'   47 A'   48 A'                 
  1.099   1.177   1.212   1.287   1.306   1.336   1.360   1.380
 49 A'   17 A"   50 A'   18 A"   51 A'   19 A"   52 A'   53 A'                 
  1.393   1.405   1.647   1.709   1.759   1.850   1.972   1.995
 20 A"   54 A'   55 A'   56 A'   57 A'   58 A'   21 A"   59 A'                 
  2.199   2.227   2.280   2.325   2.417   2.533   2.704   2.726
 22 A"   60 A'   61 A'   23 A"   62 A'   63 A'   24 A"   64 A'                 
  2.999   3.246   3.622   3.677   3.723   3.727   3.755   3.770
 65 A'   66 A'   67 A'   25 A"   68 A'   26 A"   27 A"   69 A'                 
  3.855   3.938   3.945   4.069   4.292   4.721   4.985   6.224
 70 A'   28 A"   29 A"   71 A'   72 A'   73 A'   74 A'   30 A"                 
  6.253   6.254   6.354   6.490   6.661   9.700  23.640  25.756
 75 A'   31 A"   76 A'   77 A'   78 A'   79 A'   80 A'   32 A"                 
 25.879  26.272  35.437  66.678  66.745 215.679
 81 A'   82 A'   83 A'   84 A'   85 A'   86 A'                                 

 Beta MOs, Restricted
 -- Occupied --                  
-101.62  -24.77  -24.73  -14.44  -10.39   -9.53   -7.30   -7.29
  1 A'    2 A'    3 A'    4 A'    5 A'    6 A'    7 A'    1 A"                 
 -7.289  -1.321  -1.264  -0.979  -0.894  -0.675  -0.615  -0.578
  8 A'    9 A'   10 A'   11 A'   12 A'   13 A'   14 A'   15 A'                 
 -0.561  -0.489  -0.480  -0.473  -0.412  -0.383  -0.355  -0.328
  2 A"    3 A"   16 A'   17 A'    4 A"   18 A'   19 A'    5 A"                 
 -- Virtual --                   
 -0.053  -0.042  -0.016   0.022   0.049   0.050   0.052   0.082
  6 A"   20 A'   21 A'   22 A'   23 A'    7 A"   24 A'   25 A'                 
  0.091   0.091   0.131   0.148   0.160   0.172   0.199   0.253
 26 A'    8 A"   27 A'    9 A"   28 A'   29 A'   30 A'   31 A'                 
  0.259   0.279   0.285   0.297   0.298   0.313   0.330   0.369
 10 A"   32 A'   33 A'   11 A"   34 A'   35 A'   36 A'   37 A'                 
  0.409   0.434   0.460   0.471   0.494   0.572   0.646   0.742
 38 A'   12 A"   39 A'   40 A'   13 A"   41 A'   42 A'   43 A'                 
  0.754   0.799   0.803   0.818   0.861   0.889   0.897   1.028
 14 A"   44 A'   15 A"   16 A"   45 A'   46 A'   47 A'   48 A'                 
  1.099   1.177   1.212   1.287   1.306   1.336   1.360   1.380
 49 A'   17 A"   50 A'   18 A"   51 A'   19 A"   52 A'   53 A'                 
  1.393   1.405   1.647   1.709   1.759   1.850   1.972   1.995
 20 A"   54 A'   55 A'   56 A'   57 A'   58 A'   21 A"   59 A'                 
  2.199   2.227   2.280   2.325   2.417   2.533   2.704   2.726
 22 A"   60 A'   61 A'   23 A"   62 A'   63 A'   24 A"   64 A'                 
  2.999   3.246   3.622   3.677   3.723   3.727   3.755   3.770
 65 A'   66 A'   67 A'   25 A"   68 A'   26 A"   27 A"   69 A'                 
  3.855   3.938   3.945   4.069   4.292   4.721   4.985   6.224
 70 A'   28 A"   29 A"   71 A'   72 A'   73 A'   74 A'   30 A"                 
  6.253   6.254   6.354   6.490   6.661   9.700  23.640  25.756
 75 A'   31 A"   76 A'   77 A'   78 A'   79 A'   80 A'   32 A"                 
 25.879  26.272  35.437  66.678  66.745 215.679
 81 A'   82 A'   83 A'   84 A'   85 A'   86 A'                                 
 --------------------------------------------------------------

          Ground-State Mulliken Net Atomic Charges

     Atom                 Charge (a.u.)
  ----------------------------------------
      1 C                    -0.216593
      2 N                    -0.033618
      3 F                    -0.052889
      4 Cl                    0.296160
      5 F                     0.006940
  ----------------------------------------
  Sum of atomic charges =     0.000000

 -----------------------------------------------------------------
                    Cartesian Multipole Moments
 -----------------------------------------------------------------
    Charge (ESU x 10^10)
                 0.0000
    Dipole Moment (Debye)
         X       1.8991      Y      -0.6624      Z      -0.0000
       Tot       2.0113
    Quadrupole Moments (Debye-Ang)
        XX     -34.1187     XY       1.1766     YY     -35.8211
        XZ      -0.0000     YZ       0.0000     ZZ     -32.6359
    Octopole Moments (Debye-Ang^2)
       XXX       3.7062    XXY      -1.2928    XYY      -1.6093
       YYY      -6.3584    XXZ      -0.0000    XYZ       0.0000
       YYZ       0.0000    XZZ      -3.6818    YZZ      -2.0987
       ZZZ      -0.0000
    Hexadecapole Moments (Debye-Ang^3)
      XXXX    -383.4082   XXXY       9.8386   XXYY     -86.5173
      XYYY       4.3031   YYYY    -126.1665   XXXZ      -0.0000
      XXYZ       0.0000   XYYZ      -0.0000   YYYZ       0.0000
      XXZZ     -71.8100   XYZZ       0.8781   YYZZ     -25.4250
      XZZZ      -0.0000   YZZZ       0.0000   ZZZZ     -30.5878
 -----------------------------------------------------------------
 Calculating analytic gradient of the SCF energy
 Gradient of SCF Energy
            1           2           3           4           5
    1   0.0024632  -0.0057435   0.0055479  -0.0034748   0.0012072
    2   0.0046805  -0.0059417   0.0043061  -0.0015336  -0.0015113
    3   0.0000000  -0.0000000   0.0000000  -0.0000000  -0.0000000
 Max gradient component =       5.942E-03
 RMS gradient           =       3.304E-03
 Gradient time:  CPU 2.84 s  wall 0.80 s
 Geometry Optimization Parameters
   NAtoms,    NIC,     NZ,  NCons,   NDum,   NFix, NCnnct, MaxDiis
        5      20       5       0       0       0       0       0

 Cartesian Hessian Update
 Hessian Updated using BFGS Update


** GEOMETRY OPTIMIZATION IN DELOCALIZED INTERNAL COORDINATES **
   Searching for a Minimum

   Optimization Cycle:   3

                       Coordinates (Angstroms)
     ATOM                X               Y               Z
      1  C        -0.0265262354   -0.1201948937    0.0000000000
      2  N        -0.8668303256    0.8290610046    0.0000000000
      3  F        -2.1613835289    0.3285233201    0.0000000000
      4  Cl        1.6405400817    0.2242049588    0.0000000000
      5  F        -0.3137957117   -1.4074426695    0.0000000000
   Point Group: cs    Number of degrees of freedom:     7


   Energy is   -752.755357408

 Hessian Updated using BFGS Update

  7 Hessian modes will be used to form the next step
  Hessian Eigenvalues:
     0.235912    0.251078    0.285459    0.351673    0.469285    0.551093
     0.720768

 Minimum Search - Taking Simple RFO Step
 Searching for Lamda that Minimizes Along All modes
 Value Taken    Lamda =  -0.00026834
 Step Taken.  Stepsize is  0.027807

                             Maximum     Tolerance    Cnvgd?
         Gradient           0.005067      0.000300      NO
         Displacement       0.014879      0.001200      NO
         Energy change     -0.001334      0.000001      NO


 New Cartesian Coordinates Obtained by Inverse Iteration

 Displacement from previous Coordinates is:  0.041215
 ----------------------------------------------------------------
             Standard Nuclear Orientation (Angstroms)
    I     Atom           X                Y                Z
 ----------------------------------------------------------------
    1      C      -0.0259402490    -0.1175144759     0.0000000000
    2      N      -0.8647074345     0.8349775876     0.0000000000
    3      F      -2.1615568744     0.3146688037     0.0000000000
    4      Cl      1.6483162085     0.2215404696     0.0000000000
    5      F      -0.3241073705    -1.3995206647     0.0000000000
 ----------------------------------------------------------------
 Molecular Point Group                 Cs    NOp =  2
 Largest Abelian Subgroup              Cs    NOp =  2
 Nuclear Repulsion Energy =   216.6518286378 hartrees
 There are       24 alpha and       24 beta electrons
 Applying Cartesian multipole field
    Component          Value
    ---------          -----
     (2,0,0)        1.00000E-11
     (0,2,0)        2.00000E-11
     (0,0,2)       -3.00000E-11
 Nucleus-field energy     =     0.0000000051 hartrees
 Requested basis set is 6-311++G(d,p)
 There are 37 shells and 118 basis functions
 A cutoff of  1.0D-11 yielded    634 shell pairs
 There are      6781 function pairs (      7374 Cartesian)
 Smallest overlap matrix eigenvalue = 7.60E-04
 Guess MOs from SCF MO coefficient file

 -----------------------------------------------------------------------
  General SCF calculation program by
  Eric Jon Sundstrom, Paul Horn, Yuezhi Mao, Dmitri Zuev, Alec White,
  David Stuck, Shaama M.S., Shane Yost, Joonho Lee, David Small,
  Daniel Levine, Susi Lehtola, Hugh Burton, Evgeny Epifanovsky
 -----------------------------------------------------------------------
 Exchange:     0.2000 Hartree-Fock + 0.0800 Slater + 0.7200 B88
 Correlation:  0.1900 VWN1RPA + 0.8100 LYP
 Using SG-1 standard quadrature grid
 using 4 threads for integral computing
 -------------------------------------------------------
 OpenMP Integral computing Module                
 Release: version 2.0, May 2017, Q-Chem Inc. Pleasanton 
 -------------------------------------------------------
 -------------------------------------------------------
 OpenMP BLAS3 based DFT computing Module                
 Release: version 1.0, May 2013, Q-Chem Inc. Pittsburgh 
 -------------------------------------------------------
 A restricted SCF calculation will be
 performed using DIIS
 SCF converges when DIIS error is below 1.0e-08
 ---------------------------------------
  Cycle       Energy         DIIS error
 ---------------------------------------
    1    -752.7553250756      2.81e-04  
    2    -752.7555204012      5.74e-05  
    3    -752.7555162011      8.29e-05  
    4    -752.7555259747      1.53e-05  
    5    -752.7555261751      5.69e-06  
    6    -752.7555262191      2.04e-06  
    7    -752.7555262241      8.64e-07  
    8    -752.7555262249      2.30e-07  
    9    -752.7555262250      5.87e-08  
   10    -752.7555262250      1.95e-08  
   11    -752.7555262250      3.34e-09  Convergence criterion met
 ---------------------------------------
 SCF time:   CPU 8.93s  wall 3.00s 
 SCF   energy in the final basis set =     -752.7555262250
 Total energy in the final basis set =     -752.7555262250

 --------------------------------------------------------------
             Orbital Energies (a.u.) and Symmetries
 --------------------------------------------------------------

 Alpha MOs, Restricted
 -- Occupied --                  
-101.62  -24.77  -24.73  -14.44  -10.39   -9.54   -7.30   -7.29
  1 A'    2 A'    3 A'    4 A'    5 A'    6 A'    7 A'    1 A"                 
 -7.289  -1.323  -1.259  -0.979  -0.894  -0.676  -0.613  -0.579
  8 A'    9 A'   10 A'   11 A'   12 A'   13 A'   14 A'   15 A'                 
 -0.562  -0.487  -0.478  -0.473  -0.412  -0.383  -0.357  -0.329
  2 A"    3 A"   16 A'   17 A'    4 A"   18 A'   19 A'    5 A"                 
 -- Virtual --                   
 -0.054  -0.046  -0.017   0.020   0.048   0.050   0.052   0.082
  6 A"   20 A'   21 A'   22 A'   23 A'    7 A"   24 A'   25 A'                 
  0.091   0.091   0.131   0.149   0.160   0.172   0.199   0.252
 26 A'    8 A"   27 A'    9 A"   28 A'   29 A'   30 A'   31 A'                 
  0.259   0.278   0.285   0.297   0.298   0.314   0.329   0.370
 10 A"   32 A'   33 A'   11 A"   34 A'   35 A'   36 A'   37 A'                 
  0.408   0.434   0.459   0.470   0.493   0.571   0.646   0.743
 38 A'   12 A"   39 A'   40 A'   13 A"   41 A'   42 A'   43 A'                 
  0.754   0.799   0.803   0.818   0.858   0.886   0.896   1.027
 14 A"   44 A'   15 A"   16 A"   45 A'   46 A'   47 A'   48 A'                 
  1.096   1.176   1.212   1.286   1.303   1.333   1.359   1.381
 49 A'   17 A"   50 A'   18 A"   51 A'   19 A"   52 A'   53 A'                 
  1.392   1.411   1.647   1.706   1.757   1.848   1.973   1.991
 20 A"   54 A'   55 A'   56 A'   57 A'   58 A'   21 A"   59 A'                 
  2.198   2.226   2.277   2.325   2.416   2.530   2.703   2.725
 22 A"   60 A'   61 A'   23 A"   62 A'   63 A'   24 A"   64 A'                 
  3.000   3.243   3.616   3.678   3.722   3.728   3.757   3.772
 65 A'   66 A'   67 A'   25 A"   68 A'   26 A"   27 A"   69 A'                 
  3.853   3.930   3.945   4.066   4.293   4.718   4.969   6.223
 70 A'   28 A"   29 A"   71 A'   72 A'   73 A'   74 A'   30 A"                 
  6.249   6.256   6.360   6.483   6.655   9.697  23.638  25.755
 75 A'   31 A"   76 A'   77 A'   78 A'   79 A'   80 A'   32 A"                 
 25.875  26.270  35.434  66.677  66.745 215.675
 81 A'   82 A'   83 A'   84 A'   85 A'   86 A'                                 

 Beta MOs, Restricted
 -- Occupied --                  
-101.62  -24.77  -24.73  -14.44  -10.39   -9.54   -7.30   -7.29
  1 A'    2 A'    3 A'    4 A'    5 A'    6 A'    7 A'    1 A"                 
 -7.289  -1.323  -1.259  -0.979  -0.894  -0.676  -0.613  -0.579
  8 A'    9 A'   10 A'   11 A'   12 A'   13 A'   14 A'   15 A'                 
 -0.562  -0.487  -0.478  -0.473  -0.412  -0.383  -0.357  -0.329
  2 A"    3 A"   16 A'   17 A'    4 A"   18 A'   19 A'    5 A"                 
 -- Virtual --                   
 -0.054  -0.046  -0.017   0.020   0.048   0.050   0.052   0.082
  6 A"   20 A'   21 A'   22 A'   23 A'    7 A"   24 A'   25 A'                 
  0.091   0.091   0.131   0.149   0.160   0.172   0.199   0.252
 26 A'    8 A"   27 A'    9 A"   28 A'   29 A'   30 A'   31 A'                 
  0.259   0.278   0.285   0.297   0.298   0.314   0.329   0.370
 10 A"   32 A'   33 A'   11 A"   34 A'   35 A'   36 A'   37 A'                 
  0.408   0.434   0.459   0.470   0.493   0.571   0.646   0.743
 38 A'   12 A"   39 A'   40 A'   13 A"   41 A'   42 A'   43 A'                 
  0.754   0.799   0.803   0.818   0.858   0.886   0.896   1.027
 14 A"   44 A'   15 A"   16 A"   45 A'   46 A'   47 A'   48 A'                 
  1.096   1.176   1.212   1.286   1.303   1.333   1.359   1.381
 49 A'   17 A"   50 A'   18 A"   51 A'   19 A"   52 A'   53 A'                 
  1.392   1.411   1.647   1.706   1.757   1.848   1.973   1.991
 20 A"   54 A'   55 A'   56 A'   57 A'   58 A'   21 A"   59 A'                 
  2.198   2.226   2.277   2.325   2.416   2.530   2.703   2.725
 22 A"   60 A'   61 A'   23 A"   62 A'   63 A'   24 A"   64 A'                 
  3.000   3.243   3.616   3.678   3.722   3.728   3.757   3.772
 65 A'   66 A'   67 A'   25 A"   68 A'   26 A"   27 A"   69 A'                 
  3.853   3.930   3.945   4.066   4.293   4.718   4.969   6.223
 70 A'   28 A"   29 A"   71 A'   72 A'   73 A'   74 A'   30 A"                 
  6.249   6.256   6.360   6.483   6.655   9.697  23.638  25.755
 75 A'   31 A"   76 A'   77 A'   78 A'   79 A'   80 A'   32 A"                 
 25.875  26.270  35.434  66.677  66.745 215.675
 81 A'   82 A'   83 A'   84 A'   85 A'   86 A'                                 
 --------------------------------------------------------------

          Ground-State Mulliken Net Atomic Charges

     Atom                 Charge (a.u.)
  ----------------------------------------
      1 C                    -0.217939
      2 N                    -0.031079
      3 F                    -0.058649
      4 Cl                    0.296546
      5 F                     0.011121
  ----------------------------------------
  Sum of atomic charges =     0.000000

 -----------------------------------------------------------------
                    Cartesian Multipole Moments
 -----------------------------------------------------------------
    Charge (ESU x 10^10)
                 0.0000
    Dipole Moment (Debye)
         X       1.9527      Y      -0.6755      Z       0.0000
       Tot       2.0663
    Quadrupole Moments (Debye-Ang)
        XX     -34.2140     XY       1.1824     YY     -35.7894
        XZ       0.0000     YZ       0.0000     ZZ     -32.6560
    Octopole Moments (Debye-Ang^2)
       XXX       3.8689    XXY      -1.3171    XYY      -1.6603
       YYY      -6.4179    XXZ       0.0000    XYZ       0.0000
       YYZ      -0.0000    XZZ      -3.7158    YZZ      -2.1006
       ZZZ       0.0000
    Hexadecapole Moments (Debye-Ang^3)
      XXXX    -385.6876   XXXY       9.4628   XXYY     -86.7911
      XYYY       3.9366   YYYY    -125.3635   XXXZ       0.0000
      XXYZ       0.0000   XYYZ       0.0000   YYYZ       0.0000
      XXZZ     -72.2328   XYZZ       0.7443   YYZZ     -25.3094
      XZZZ       0.0000   YZZZ       0.0000   ZZZZ     -30.6207
 -----------------------------------------------------------------
 Calculating analytic gradient of the SCF energy
 Gradient of SCF Energy
            1           2           3           4           5
    1   0.0010777  -0.0027596   0.0019712  -0.0002109  -0.0000784
    2   0.0019588  -0.0025952   0.0015415  -0.0007433  -0.0001618
    3   0.0000000  -0.0000000   0.0000000   0.0000000  -0.0000000
 Max gradient component =       2.760E-03
 RMS gradient           =       1.323E-03
 Gradient time:  CPU 2.82 s  wall 0.80 s
 Geometry Optimization Parameters
   NAtoms,    NIC,     NZ,  NCons,   NDum,   NFix, NCnnct, MaxDiis
        5      20       5       0       0       0       0       0

 Cartesian Hessian Update
 Hessian Updated using BFGS Update


** GEOMETRY OPTIMIZATION IN DELOCALIZED INTERNAL COORDINATES **
   Searching for a Minimum

   Optimization Cycle:   4

                       Coordinates (Angstroms)
     ATOM                X               Y               Z
      1  C        -0.0259402490   -0.1175144759    0.0000000000
      2  N        -0.8647074345    0.8349775876    0.0000000000
      3  F        -2.1615568744    0.3146688037    0.0000000000
      4  Cl        1.6483162085    0.2215404696    0.0000000000
      5  F        -0.3241073705   -1.3995206647    0.0000000000
   Point Group: cs    Number of degrees of freedom:     7


   Energy is   -752.755526225

 Hessian Updated using BFGS Update

  7 Hessian modes will be used to form the next step
  Hessian Eigenvalues:
     0.213655    0.239420    0.274956    0.316186    0.468730    0.545944
     0.720768

 Minimum Search - Taking Simple RFO Step
 Searching for Lamda that Minimizes Along All modes
 Value Taken    Lamda =  -0.00004772
 Step Taken.  Stepsize is  0.014757

                             Maximum     Tolerance    Cnvgd?
         Gradient           0.002334      0.000300      NO
         Displacement       0.009809      0.001200      NO
         Energy change     -0.000169      0.000001      NO


 New Cartesian Coordinates Obtained by Inverse Iteration

 Displacement from previous Coordinates is:  0.011488
 ----------------------------------------------------------------
             Standard Nuclear Orientation (Angstroms)
    I     Atom           X                Y                Z
 ----------------------------------------------------------------
    1      C      -0.0266313802    -0.1186887510     0.0000000000
    2      N      -0.8616196474     0.8380416487     0.0000000000
    3      F      -2.1616709836     0.3114651402     0.0000000000
    4      Cl      1.6482446079     0.2224641629     0.0000000000
    5      F      -0.3263183167    -1.3991304804     0.0000000000
 ----------------------------------------------------------------
 Molecular Point Group                 Cs    NOp =  2
 Largest Abelian Subgroup              Cs    NOp =  2
 Nuclear Repulsion Energy =   216.5764156888 hartrees
 There are       24 alpha and       24 beta electrons
 Applying Cartesian multipole field
    Component          Value
    ---------          -----
     (2,0,0)        1.00000E-11
     (0,2,0)        2.00000E-11
     (0,0,2)       -3.00000E-11
 Nucleus-field energy     =     0.0000000051 hartrees
 Requested basis set is 6-311++G(d,p)
 There are 37 shells and 118 basis functions
 A cutoff of  1.0D-11 yielded    634 shell pairs
 There are      6781 function pairs (      7374 Cartesian)
 Smallest overlap matrix eigenvalue = 7.62E-04
 Guess MOs from SCF MO coefficient file

 -----------------------------------------------------------------------
  General SCF calculation program by
  Eric Jon Sundstrom, Paul Horn, Yuezhi Mao, Dmitri Zuev, Alec White,
  David Stuck, Shaama M.S., Shane Yost, Joonho Lee, David Small,
  Daniel Levine, Susi Lehtola, Hugh Burton, Evgeny Epifanovsky
 -----------------------------------------------------------------------
 Exchange:     0.2000 Hartree-Fock + 0.0800 Slater + 0.7200 B88
 Correlation:  0.1900 VWN1RPA + 0.8100 LYP
 Using SG-1 standard quadrature grid
 using 4 threads for integral computing
 -------------------------------------------------------
 OpenMP Integral computing Module                
 Release: version 2.0, May 2017, Q-Chem Inc. Pleasanton 
 -------------------------------------------------------
 -------------------------------------------------------
 OpenMP BLAS3 based DFT computing Module                
 Release: version 1.0, May 2013, Q-Chem Inc. Pittsburgh 
 -------------------------------------------------------
 A restricted SCF calculation will be
 performed using DIIS
 SCF converges when DIIS error is below 1.0e-08
 ---------------------------------------
  Cycle       Energy         DIIS error
 ---------------------------------------
    1    -752.7555158423      1.24e-04  
    2    -752.7555513830      2.12e-05  
    3    -752.7555515333      2.23e-05  
    4    -752.7555520260      6.37e-06  
    5    -752.7555520684      1.17e-06  
    6    -752.7555520692      8.85e-07  
    7    -752.7555520703      1.28e-07  
    8    -752.7555520704      3.85e-08  
    9    -752.7555520704      2.13e-08  
   10    -752.7555520704      3.43e-09  Convergence criterion met
 ---------------------------------------
 SCF time:   CPU 8.12s  wall 3.00s 
 SCF   energy in the final basis set =     -752.7555520704
 Total energy in the final basis set =     -752.7555520704

 --------------------------------------------------------------
             Orbital Energies (a.u.) and Symmetries
 --------------------------------------------------------------

 Alpha MOs, Restricted
 -- Occupied --                  
-101.62  -24.77  -24.73  -14.44  -10.39   -9.54   -7.30   -7.29
  1 A'    2 A'    3 A'    4 A'    5 A'    6 A'    7 A'    1 A"                 
 -7.290  -1.324  -1.257  -0.979  -0.894  -0.677  -0.611  -0.579
  8 A'    9 A'   10 A'   11 A'   12 A'   13 A'   14 A'   15 A'                 
 -0.562  -0.486  -0.477  -0.472  -0.412  -0.383  -0.358  -0.329
  2 A"    3 A"   16 A'   17 A'    4 A"   18 A'   19 A'    5 A"                 
 -- Virtual --                   
 -0.055  -0.047  -0.017   0.020   0.048   0.050   0.052   0.082
  6 A"   20 A'   21 A'   22 A'   23 A'    7 A"   24 A'   25 A'                 
  0.091   0.091   0.131   0.148   0.160   0.172   0.198   0.252
 26 A'    8 A"   27 A'    9 A"   28 A'   29 A'   30 A'   31 A'                 
  0.259   0.278   0.285   0.296   0.298   0.315   0.329   0.370
 10 A"   32 A'   33 A'   11 A"   34 A'   35 A'   36 A'   37 A'                 
  0.407   0.434   0.458   0.470   0.493   0.571   0.647   0.743
 38 A'   12 A"   39 A'   40 A'   13 A"   41 A'   42 A'   43 A'                 
  0.755   0.798   0.803   0.818   0.858   0.886   0.895   1.026
 14 A"   44 A'   15 A"   16 A"   45 A'   46 A'   47 A'   48 A'                 
  1.096   1.177   1.212   1.285   1.303   1.332   1.359   1.382
 49 A'   17 A"   50 A'   18 A"   51 A'   19 A"   52 A'   53 A'                 
  1.392   1.412   1.646   1.705   1.757   1.847   1.974   1.990
 20 A"   54 A'   55 A'   56 A'   57 A'   58 A'   21 A"   59 A'                 
  2.198   2.225   2.276   2.324   2.415   2.531   2.703   2.724
 22 A"   60 A'   61 A'   23 A"   62 A'   63 A'   24 A"   64 A'                 
  3.001   3.242   3.613   3.679   3.722   3.728   3.758   3.773
 65 A'   66 A'   67 A'   25 A"   68 A'   26 A"   27 A"   69 A'                 
  3.851   3.925   3.946   4.064   4.292   4.717   4.960   6.222
 70 A'   28 A"   29 A"   71 A'   72 A'   73 A'   74 A'   30 A"                 
  6.248   6.256   6.361   6.479   6.651   9.696  23.637  25.754
 75 A'   31 A"   76 A'   77 A'   78 A'   79 A'   80 A'   32 A"                 
 25.874  26.269  35.433  66.676  66.746 215.675
 81 A'   82 A'   83 A'   84 A'   85 A'   86 A'                                 

 Beta MOs, Restricted
 -- Occupied --                  
-101.62  -24.77  -24.73  -14.44  -10.39   -9.54   -7.30   -7.29
  1 A'    2 A'    3 A'    4 A'    5 A'    6 A'    7 A'    1 A"                 
 -7.290  -1.324  -1.257  -0.979  -0.894  -0.677  -0.611  -0.579
  8 A'    9 A'   10 A'   11 A'   12 A'   13 A'   14 A'   15 A'                 
 -0.562  -0.486  -0.477  -0.472  -0.412  -0.383  -0.358  -0.329
  2 A"    3 A"   16 A'   17 A'    4 A"   18 A'   19 A'    5 A"                 
 -- Virtual --                   
 -0.055  -0.047  -0.017   0.020   0.048   0.050   0.052   0.082
  6 A"   20 A'   21 A'   22 A'   23 A'    7 A"   24 A'   25 A'                 
  0.091   0.091   0.131   0.148   0.160   0.172   0.198   0.252
 26 A'    8 A"   27 A'    9 A"   28 A'   29 A'   30 A'   31 A'                 
  0.259   0.278   0.285   0.296   0.298   0.315   0.329   0.370
 10 A"   32 A'   33 A'   11 A"   34 A'   35 A'   36 A'   37 A'                 
  0.407   0.434   0.458   0.470   0.493   0.571   0.647   0.743
 38 A'   12 A"   39 A'   40 A'   13 A"   41 A'   42 A'   43 A'                 
  0.755   0.798   0.803   0.818   0.858   0.886   0.895   1.026
 14 A"   44 A'   15 A"   16 A"   45 A'   46 A'   47 A'   48 A'                 
  1.096   1.177   1.212   1.285   1.303   1.332   1.359   1.382
 49 A'   17 A"   50 A'   18 A"   51 A'   19 A"   52 A'   53 A'                 
  1.392   1.412   1.646   1.705   1.757   1.847   1.974   1.990
 20 A"   54 A'   55 A'   56 A'   57 A'   58 A'   21 A"   59 A'                 
  2.198   2.225   2.276   2.324   2.415   2.531   2.703   2.724
 22 A"   60 A'   61 A'   23 A"   62 A'   63 A'   24 A"   64 A'                 
  3.001   3.242   3.613   3.679   3.722   3.728   3.758   3.773
 65 A'   66 A'   67 A'   25 A"   68 A'   26 A"   27 A"   69 A'                 
  3.851   3.925   3.946   4.064   4.292   4.717   4.960   6.222
 70 A'   28 A"   29 A"   71 A'   72 A'   73 A'   74 A'   30 A"                 
  6.248   6.256   6.361   6.479   6.651   9.696  23.637  25.754
 75 A'   31 A"   76 A'   77 A'   78 A'   79 A'   80 A'   32 A"                 
 25.874  26.269  35.433  66.676  66.746 215.675
 81 A'   82 A'   83 A'   84 A'   85 A'   86 A'                                 
 --------------------------------------------------------------

          Ground-State Mulliken Net Atomic Charges

     Atom                 Charge (a.u.)
  ----------------------------------------
      1 C                    -0.217510
      2 N                    -0.029646
      3 F                    -0.062070
      4 Cl                    0.295962
      5 F                     0.013264
  ----------------------------------------
  Sum of atomic charges =     0.000000

 -----------------------------------------------------------------
                    Cartesian Multipole Moments
 -----------------------------------------------------------------
    Charge (ESU x 10^10)
                 0.0000
    Dipole Moment (Debye)
         X       1.9738      Y      -0.6850      Z       0.0000
       Tot       2.0893
    Quadrupole Moments (Debye-Ang)
        XX     -34.2861     XY       1.1933     YY     -35.7620
        XZ       0.0000     YZ      -0.0000     ZZ     -32.6623
    Octopole Moments (Debye-Ang^2)
       XXX       4.0116    XXY      -1.3339    XYY      -1.6566
       YYY      -6.4756    XXZ       0.0000    XYZ      -0.0000
       YYZ       0.0000    XZZ      -3.6996    YZZ      -2.1178
       ZZZ       0.0000
    Hexadecapole Moments (Debye-Ang^3)
      XXXX    -386.0531   XXXY       9.3769   XXYY     -86.7922
      XYYY       3.7608   YYYY    -125.3762   XXXZ       0.0000
      XXYZ      -0.0000   XYYZ       0.0000   YYYZ      -0.0000
      XXZZ     -72.2615   XYZZ       0.6876   YYZZ     -25.3191
      XZZZ       0.0000   YZZZ      -0.0000   ZZZZ     -30.6274
 -----------------------------------------------------------------
 Calculating analytic gradient of the SCF energy
 Gradient of SCF Energy
            1           2           3           4           5
    1   0.0002707  -0.0003613   0.0002567  -0.0000468  -0.0001194
    2   0.0002697  -0.0000404   0.0001200  -0.0002720  -0.0000774
    3  -0.0000000  -0.0000000   0.0000000   0.0000000  -0.0000000
 Max gradient component =       3.613E-04
 RMS gradient           =       1.741E-04
 Gradient time:  CPU 2.82 s  wall 0.80 s
 Geometry Optimization Parameters
   NAtoms,    NIC,     NZ,  NCons,   NDum,   NFix, NCnnct, MaxDiis
        5      20       5       0       0       0       0       0

 Cartesian Hessian Update
 Hessian Updated using BFGS Update


** GEOMETRY OPTIMIZATION IN DELOCALIZED INTERNAL COORDINATES **
   Searching for a Minimum

   Optimization Cycle:   5

                       Coordinates (Angstroms)
     ATOM                X               Y               Z
      1  C        -0.0266313802   -0.1186887510    0.0000000000
      2  N        -0.8616196474    0.8380416487    0.0000000000
      3  F        -2.1616709836    0.3114651402    0.0000000000
      4  Cl        1.6482446079    0.2224641629    0.0000000000
      5  F        -0.3263183167   -1.3991304804    0.0000000000
   Point Group: cs    Number of degrees of freedom:     7


   Energy is   -752.755552070

 Hessian Updated using BFGS Update

  7 Hessian modes will be used to form the next step
  Hessian Eigenvalues:
     0.188785    0.237924    0.283171    0.318125    0.469676    0.547442
     0.720823

 Minimum Search - Taking Simple RFO Step
 Searching for Lamda that Minimizes Along All modes
 Value Taken    Lamda =  -0.00000121
 Step Taken.  Stepsize is  0.002353

                             Maximum     Tolerance    Cnvgd?
         Gradient           0.000336      0.000300      NO
         Displacement       0.001509      0.001200      NO
         Energy change     -0.000026      0.000001      NO


 New Cartesian Coordinates Obtained by Inverse Iteration

 Displacement from previous Coordinates is:  0.003213
 ----------------------------------------------------------------
             Standard Nuclear Orientation (Angstroms)
    I     Atom           X                Y                Z
 ----------------------------------------------------------------
    1      C      -0.0267791196    -0.1194495789     0.0000000000
    2      N      -0.8610435051     0.8378480843     0.0000000000
    3      F      -2.1620526747     0.3122253397     0.0000000000
    4      Cl      1.6480647329     0.2233123422     0.0000000000
    5      F      -0.3261851535    -1.3997844669     0.0000000000
 ----------------------------------------------------------------
 Molecular Point Group                 Cs    NOp =  2
 Largest Abelian Subgroup              Cs    NOp =  2
 Nuclear Repulsion Energy =   216.5503475955 hartrees
 There are       24 alpha and       24 beta electrons
 Applying Cartesian multipole field
    Component          Value
    ---------          -----
     (2,0,0)        1.00000E-11
     (0,2,0)        2.00000E-11
     (0,0,2)       -3.00000E-11
 Nucleus-field energy     =     0.0000000051 hartrees
 Requested basis set is 6-311++G(d,p)
 There are 37 shells and 118 basis functions
 A cutoff of  1.0D-11 yielded    634 shell pairs
 There are      6781 function pairs (      7374 Cartesian)
 Smallest overlap matrix eigenvalue = 7.62E-04
 Guess MOs from SCF MO coefficient file

 -----------------------------------------------------------------------
  General SCF calculation program by
  Eric Jon Sundstrom, Paul Horn, Yuezhi Mao, Dmitri Zuev, Alec White,
  David Stuck, Shaama M.S., Shane Yost, Joonho Lee, David Small,
  Daniel Levine, Susi Lehtola, Hugh Burton, Evgeny Epifanovsky
 -----------------------------------------------------------------------
 Exchange:     0.2000 Hartree-Fock + 0.0800 Slater + 0.7200 B88
 Correlation:  0.1900 VWN1RPA + 0.8100 LYP
 Using SG-1 standard quadrature grid
 using 4 threads for integral computing
 -------------------------------------------------------
 OpenMP Integral computing Module                
 Release: version 2.0, May 2017, Q-Chem Inc. Pleasanton 
 -------------------------------------------------------
 -------------------------------------------------------
 OpenMP BLAS3 based DFT computing Module                
 Release: version 1.0, May 2013, Q-Chem Inc. Pittsburgh 
 -------------------------------------------------------
 A restricted SCF calculation will be
 performed using DIIS
 SCF converges when DIIS error is below 1.0e-08
 ---------------------------------------
  Cycle       Energy         DIIS error
 ---------------------------------------
    1    -752.7555515423      2.12e-05  
    2    -752.7555526948      6.34e-06  
    3    -752.7555526754      8.07e-06  
    4    -752.7555527407      1.41e-06  
    5    -752.7555527429      4.44e-07  
    6    -752.7555527431      1.69e-07  
    7    -752.7555527431      3.36e-08  
    8    -752.7555527431      2.63e-08  
    9    -752.7555527431      2.81e-09  Convergence criterion met
 ---------------------------------------
 SCF time:   CPU 7.31s  wall 2.00s 
 SCF   energy in the final basis set =     -752.7555527431
 Total energy in the final basis set =     -752.7555527431

 --------------------------------------------------------------
             Orbital Energies (a.u.) and Symmetries
 --------------------------------------------------------------

 Alpha MOs, Restricted
 -- Occupied --                  
-101.62  -24.77  -24.73  -14.44  -10.39   -9.54   -7.30   -7.29
  1 A'    2 A'    3 A'    4 A'    5 A'    6 A'    7 A'    1 A"                 
 -7.290  -1.324  -1.256  -0.979  -0.894  -0.677  -0.611  -0.579
  8 A'    9 A'   10 A'   11 A'   12 A'   13 A'   14 A'   15 A'                 
 -0.562  -0.486  -0.477  -0.473  -0.412  -0.383  -0.358  -0.329
  2 A"    3 A"   16 A'   17 A'    4 A"   18 A'   19 A'    5 A"                 
 -- Virtual --                   
 -0.055  -0.047  -0.017   0.020   0.048   0.050   0.052   0.082
  6 A"   20 A'   21 A'   22 A'   23 A'    7 A"   24 A'   25 A'                 
  0.091   0.091   0.131   0.148   0.160   0.172   0.198   0.252
 26 A'    8 A"   27 A'    9 A"   28 A'   29 A'   30 A'   31 A'                 
  0.260   0.278   0.285   0.296   0.298   0.314   0.329   0.370
 10 A"   32 A'   33 A'   11 A"   34 A'   35 A'   36 A'   37 A'                 
  0.407   0.434   0.458   0.470   0.493   0.571   0.647   0.743
 38 A'   12 A"   39 A'   40 A'   13 A"   41 A'   42 A'   43 A'                 
  0.755   0.798   0.803   0.818   0.857   0.886   0.895   1.026
 14 A"   44 A'   15 A"   16 A"   45 A'   46 A'   47 A'   48 A'                 
  1.096   1.177   1.212   1.285   1.303   1.332   1.360   1.382
 49 A'   17 A"   50 A'   18 A"   51 A'   19 A"   52 A'   53 A'                 
  1.392   1.411   1.646   1.705   1.757   1.847   1.974   1.990
 20 A"   54 A'   55 A'   56 A'   57 A'   58 A'   21 A"   59 A'                 
  2.198   2.225   2.275   2.324   2.415   2.531   2.703   2.724
 22 A"   60 A'   61 A'   23 A"   62 A'   63 A'   24 A"   64 A'                 
  3.001   3.241   3.613   3.679   3.721   3.728   3.758   3.774
 65 A'   66 A'   67 A'   25 A"   68 A'   26 A"   27 A"   69 A'                 
  3.851   3.925   3.946   4.064   4.292   4.717   4.959   6.222
 70 A'   28 A"   29 A"   71 A'   72 A'   73 A'   74 A'   30 A"                 
  6.248   6.257   6.360   6.479   6.651   9.696  23.637  25.754
 75 A'   31 A"   76 A'   77 A'   78 A'   79 A'   80 A'   32 A"                 
 25.874  26.269  35.433  66.676  66.746 215.674
 81 A'   82 A'   83 A'   84 A'   85 A'   86 A'                                 

 Beta MOs, Restricted
 -- Occupied --                  
-101.62  -24.77  -24.73  -14.44  -10.39   -9.54   -7.30   -7.29
  1 A'    2 A'    3 A'    4 A'    5 A'    6 A'    7 A'    1 A"                 
 -7.290  -1.324  -1.256  -0.979  -0.894  -0.677  -0.611  -0.579
  8 A'    9 A'   10 A'   11 A'   12 A'   13 A'   14 A'   15 A'                 
 -0.562  -0.486  -0.477  -0.473  -0.412  -0.383  -0.358  -0.329
  2 A"    3 A"   16 A'   17 A'    4 A"   18 A'   19 A'    5 A"                 
 -- Virtual --                   
 -0.055  -0.047  -0.017   0.020   0.048   0.050   0.052   0.082
  6 A"   20 A'   21 A'   22 A'   23 A'    7 A"   24 A'   25 A'                 
  0.091   0.091   0.131   0.148   0.160   0.172   0.198   0.252
 26 A'    8 A"   27 A'    9 A"   28 A'   29 A'   30 A'   31 A'                 
  0.260   0.278   0.285   0.296   0.298   0.314   0.329   0.370
 10 A"   32 A'   33 A'   11 A"   34 A'   35 A'   36 A'   37 A'                 
  0.407   0.434   0.458   0.470   0.493   0.571   0.647   0.743
 38 A'   12 A"   39 A'   40 A'   13 A"   41 A'   42 A'   43 A'                 
  0.755   0.798   0.803   0.818   0.857   0.886   0.895   1.026
 14 A"   44 A'   15 A"   16 A"   45 A'   46 A'   47 A'   48 A'                 
  1.096   1.177   1.212   1.285   1.303   1.332   1.360   1.382
 49 A'   17 A"   50 A'   18 A"   51 A'   19 A"   52 A'   53 A'                 
  1.392   1.411   1.646   1.705   1.757   1.847   1.974   1.990
 20 A"   54 A'   55 A'   56 A'   57 A'   58 A'   21 A"   59 A'                 
  2.198   2.225   2.275   2.324   2.415   2.531   2.703   2.724
 22 A"   60 A'   61 A'   23 A"   62 A'   63 A'   24 A"   64 A'                 
  3.001   3.241   3.613   3.679   3.721   3.728   3.758   3.774
 65 A'   66 A'   67 A'   25 A"   68 A'   26 A"   27 A"   69 A'                 
  3.851   3.925   3.946   4.064   4.292   4.717   4.959   6.222
 70 A'   28 A"   29 A"   71 A'   72 A'   73 A'   74 A'   30 A"                 
  6.248   6.257   6.360   6.479   6.651   9.696  23.637  25.754
 75 A'   31 A"   76 A'   77 A'   78 A'   79 A'   80 A'   32 A"                 
 25.874  26.269  35.433  66.676  66.746 215.674
 81 A'   82 A'   83 A'   84 A'   85 A'   86 A'                                 
 --------------------------------------------------------------

          Ground-State Mulliken Net Atomic Charges

     Atom                 Charge (a.u.)
  ----------------------------------------
      1 C                    -0.217324
      2 N                    -0.029547
      3 F                    -0.062345
      4 Cl                    0.295707
      5 F                     0.013509
  ----------------------------------------
  Sum of atomic charges =     0.000000

 -----------------------------------------------------------------
                    Cartesian Multipole Moments
 -----------------------------------------------------------------
    Charge (ESU x 10^10)
                 0.0000
    Dipole Moment (Debye)
         X       1.9735      Y      -0.6873      Z       0.0000
       Tot       2.0898
    Quadrupole Moments (Debye-Ang)
        XX     -34.2956     XY       1.1970     YY     -35.7578
        XZ      -0.0000     YZ      -0.0000     ZZ     -32.6629
    Octopole Moments (Debye-Ang^2)
       XXX       4.0196    XXY      -1.3359    XYY      -1.6551
       YYY      -6.4932    XXZ      -0.0000    XYZ      -0.0000
       YYZ       0.0000    XZZ      -3.6987    YZZ      -2.1251
       ZZZ      -0.0000
    Hexadecapole Moments (Debye-Ang^3)
      XXXX    -386.1074   XXXY       9.3768   XXYY     -86.7978
      XYYY       3.7245   YYYY    -125.4470   XXXZ      -0.0000
      XXYZ      -0.0000   XYYZ      -0.0000   YYYZ      -0.0000
      XXZZ     -72.2638   XYZZ       0.6765   YYZZ     -25.3315
      XZZZ      -0.0000   YZZZ      -0.0000   ZZZZ     -30.6284
 -----------------------------------------------------------------
 Calculating analytic gradient of the SCF energy
 Gradient of SCF Energy
            1           2           3           4           5
    1   0.0001054   0.0000212  -0.0000071  -0.0000026  -0.0001169
    2   0.0000665   0.0000605   0.0000756  -0.0001225  -0.0000801
    3  -0.0000000   0.0000000   0.0000000   0.0000000  -0.0000000
 Max gradient component =       1.225E-04
 RMS gradient           =       6.351E-05
 Gradient time:  CPU 2.83 s  wall 0.82 s
 Geometry Optimization Parameters
   NAtoms,    NIC,     NZ,  NCons,   NDum,   NFix, NCnnct, MaxDiis
        5      20       5       0       0       0       0       0

 Cartesian Hessian Update
 Hessian Updated using BFGS Update


** GEOMETRY OPTIMIZATION IN DELOCALIZED INTERNAL COORDINATES **
   Searching for a Minimum

   Optimization Cycle:   6

                       Coordinates (Angstroms)
     ATOM                X               Y               Z
      1  C        -0.0267791196   -0.1194495789    0.0000000000
      2  N        -0.8610435051    0.8378480843    0.0000000000
      3  F        -2.1620526747    0.3122253397    0.0000000000
      4  Cl        1.6480647329    0.2233123422    0.0000000000
      5  F        -0.3261851535   -1.3997844669    0.0000000000
   Point Group: cs    Number of degrees of freedom:     7


   Energy is   -752.755552743

 Hessian Updated using BFGS Update

  7 Hessian modes will be used to form the next step
  Hessian Eigenvalues:
     0.173681    0.238500    0.274813    0.312461    0.464758    0.558253
     0.721081

 Minimum Search - Taking Simple RFO Step
 Searching for Lamda that Minimizes Along All modes
 Value Taken    Lamda =   0.00000000
 Step Taken.  Stepsize is  0.000439

                             Maximum     Tolerance    Cnvgd?
         Gradient           0.000074      0.000300     YES
         Displacement       0.000314      0.001200     YES
         Energy change     -0.000001      0.000001     YES


                       Distance Matrix (Angstroms)
             C (  1)   N (  2)   F (  3)   Cl(  4)
   N (  2)  1.269809
   F (  3)  2.178471  1.403176
   Cl(  4)  1.709558  2.583269  3.811155
   F (  5)  1.314877  2.300668  2.510256  2.555798

 Final energy is   -752.75555274310113     


 ******************************
 **  OPTIMIZATION CONVERGED  **
 ******************************

                       Coordinates (Angstroms)
     ATOM                X               Y               Z
      1  C        -0.0267791196   -0.1194495789    0.0000000000
      2  N        -0.8610435051    0.8378480843    0.0000000000
      3  F        -2.1620526747    0.3122253397    0.0000000000
      4  Cl        1.6480647329    0.2233123422    0.0000000000
      5  F        -0.3261851535   -1.3997844669    0.0000000000

Z-matrix Print:
$molecule
0 1
Cl
C  1 1.709558
N  2 1.269809 1 119.505404
F  2 1.314877 1 114.728130 3 -180.000000 0
F  3 1.403176 2 109.072175 1 -180.000000 0
$end


 --------------------------------------------------------------
             Orbital Energies (a.u.) and Symmetries
 --------------------------------------------------------------

 Alpha MOs, Restricted
 -- Occupied --                  
-101.62  -24.77  -24.73  -14.44  -10.39   -9.54   -7.30   -7.29
  1 A'    2 A'    3 A'    4 A'    5 A'    6 A'    7 A'    1 A"                 
 -7.290  -1.324  -1.256  -0.979  -0.894  -0.677  -0.611  -0.579
  8 A'    9 A'   10 A'   11 A'   12 A'   13 A'   14 A'   15 A'                 
 -0.562  -0.486  -0.477  -0.473  -0.412  -0.383  -0.358  -0.329
  2 A"    3 A"   16 A'   17 A'    4 A"   18 A'   19 A'    5 A"                 
 -- Virtual --                   
 -0.055  -0.047  -0.017   0.020   0.048   0.050   0.052   0.082
  6 A"   20 A'   21 A'   22 A'   23 A'    7 A"   24 A'   25 A'                 
  0.091   0.091   0.131   0.148   0.160   0.172   0.198   0.252
 26 A'    8 A"   27 A'    9 A"   28 A'   29 A'   30 A'   31 A'                 
  0.260   0.278   0.285   0.296   0.298   0.314   0.329   0.370
 10 A"   32 A'   33 A'   11 A"   34 A'   35 A'   36 A'   37 A'                 
  0.407   0.434   0.458   0.470   0.493   0.571   0.647   0.743
 38 A'   12 A"   39 A'   40 A'   13 A"   41 A'   42 A'   43 A'                 
  0.755   0.798   0.803   0.818   0.857   0.886   0.895   1.026
 14 A"   44 A'   15 A"   16 A"   45 A'   46 A'   47 A'   48 A'                 
  1.096   1.177   1.212   1.285   1.303   1.332   1.360   1.382
 49 A'   17 A"   50 A'   18 A"   51 A'   19 A"   52 A'   53 A'                 
  1.392   1.411   1.646   1.705   1.757   1.847   1.974   1.990
 20 A"   54 A'   55 A'   56 A'   57 A'   58 A'   21 A"   59 A'                 
  2.198   2.225   2.275   2.324   2.415   2.531   2.703   2.724
 22 A"   60 A'   61 A'   23 A"   62 A'   63 A'   24 A"   64 A'                 
  3.001   3.241   3.613   3.679   3.721   3.728   3.758   3.774
 65 A'   66 A'   67 A'   25 A"   68 A'   26 A"   27 A"   69 A'                 
  3.851   3.925   3.946   4.064   4.292   4.717   4.959   6.222
 70 A'   28 A"   29 A"   71 A'   72 A'   73 A'   74 A'   30 A"                 
  6.248   6.257   6.360   6.479   6.651   9.696  23.637  25.754
 75 A'   31 A"   76 A'   77 A'   78 A'   79 A'   80 A'   32 A"                 
 25.874  26.269  35.433  66.676  66.746 215.674
 81 A'   82 A'   83 A'   84 A'   85 A'   86 A'                                 

 Beta MOs, Restricted
 -- Occupied --                  
-101.62  -24.77  -24.73  -14.44  -10.39   -9.54   -7.30   -7.29
  1 A'    2 A'    3 A'    4 A'    5 A'    6 A'    7 A'    1 A"                 
 -7.290  -1.324  -1.256  -0.979  -0.894  -0.677  -0.611  -0.579
  8 A'    9 A'   10 A'   11 A'   12 A'   13 A'   14 A'   15 A'                 
 -0.562  -0.486  -0.477  -0.473  -0.412  -0.383  -0.358  -0.329
  2 A"    3 A"   16 A'   17 A'    4 A"   18 A'   19 A'    5 A"                 
 -- Virtual --                   
 -0.055  -0.047  -0.017   0.020   0.048   0.050   0.052   0.082
  6 A"   20 A'   21 A'   22 A'   23 A'    7 A"   24 A'   25 A'                 
  0.091   0.091   0.131   0.148   0.160   0.172   0.198   0.252
 26 A'    8 A"   27 A'    9 A"   28 A'   29 A'   30 A'   31 A'                 
  0.260   0.278   0.285   0.296   0.298   0.314   0.329   0.370
 10 A"   32 A'   33 A'   11 A"   34 A'   35 A'   36 A'   37 A'                 
  0.407   0.434   0.458   0.470   0.493   0.571   0.647   0.743
 38 A'   12 A"   39 A'   40 A'   13 A"   41 A'   42 A'   43 A'                 
  0.755   0.798   0.803   0.818   0.857   0.886   0.895   1.026
 14 A"   44 A'   15 A"   16 A"   45 A'   46 A'   47 A'   48 A'                 
  1.096   1.177   1.212   1.285   1.303   1.332   1.360   1.382
 49 A'   17 A"   50 A'   18 A"   51 A'   19 A"   52 A'   53 A'                 
  1.392   1.411   1.646   1.705   1.757   1.847   1.974   1.990
 20 A"   54 A'   55 A'   56 A'   57 A'   58 A'   21 A"   59 A'                 
  2.198   2.225   2.275   2.324   2.415   2.531   2.703   2.724
 22 A"   60 A'   61 A'   23 A"   62 A'   63 A'   24 A"   64 A'                 
  3.001   3.241   3.613   3.679   3.721   3.728   3.758   3.774
 65 A'   66 A'   67 A'   25 A"   68 A'   26 A"   27 A"   69 A'                 
  3.851   3.925   3.946   4.064   4.292   4.717   4.959   6.222
 70 A'   28 A"   29 A"   71 A'   72 A'   73 A'   74 A'   30 A"                 
  6.248   6.257   6.360   6.479   6.651   9.696  23.637  25.754
 75 A'   31 A"   76 A'   77 A'   78 A'   79 A'   80 A'   32 A"                 
 25.874  26.269  35.433  66.676  66.746 215.674
 81 A'   82 A'   83 A'   84 A'   85 A'   86 A'                                 
 --------------------------------------------------------------

          Ground-State Mulliken Net Atomic Charges

     Atom                 Charge (a.u.)
  ----------------------------------------
      1 C                    -0.217324
      2 N                    -0.029547
      3 F                    -0.062345
      4 Cl                    0.295707
      5 F                     0.013509
  ----------------------------------------
  Sum of atomic charges =     0.000000

 -----------------------------------------------------------------
                    Cartesian Multipole Moments
 -----------------------------------------------------------------
    Charge (ESU x 10^10)
                 0.0000
    Dipole Moment (Debye)
         X       1.9735      Y      -0.6873      Z       0.0000
       Tot       2.0898
    Quadrupole Moments (Debye-Ang)
        XX     -34.2956     XY       1.1970     YY     -35.7578
        XZ      -0.0000     YZ      -0.0000     ZZ     -32.6629
    Octopole Moments (Debye-Ang^2)
       XXX       4.0196    XXY      -1.3359    XYY      -1.6551
       YYY      -6.4932    XXZ      -0.0000    XYZ      -0.0000
       YYZ       0.0000    XZZ      -3.6987    YZZ      -2.1251
       ZZZ      -0.0000
    Hexadecapole Moments (Debye-Ang^3)
      XXXX    -386.1074   XXXY       9.3768   XXYY     -86.7978
      XYYY       3.7245   YYYY    -125.4470   XXXZ      -0.0000
      XXYZ      -0.0000   XYYZ      -0.0000   YYYZ      -0.0000
      XXZZ     -72.2638   XYZZ       0.6765   YYZZ     -25.3315
      XZZZ      -0.0000   YZZZ      -0.0000   ZZZZ     -30.6284
 -----------------------------------------------------------------
Archival summary:
1\1\TWL01\OPT\ProcedureUnspecified\BasisUnspecified\l1211\taweetha\SunNov2522:03:252018SunNov2522:03:252018\0\\#,OPT,ProcedureUnspecified,BasisUnspecified,\\0,1\Cl\C,1,1.70956\N,2,1.26981,1,119.505\F,2,1.31488,1,114.728,3,-180,0\F,3,1.40318,2,109.072,1,-180,0\\\@

 Total job time:  20.26s(wall), 71.68s(cpu) 
 Sun Nov 25 22:03:25 2018

        *************************************************************
        *                                                           *
        *  Thank you very much for using Q-Chem.  Have a nice day.  *
        *                                                           *
        *************************************************************


 
User input: 2 of 2 
 
Q-Chem Developer Version!
                  Welcome to Q-Chem
     A Quantum Leap Into The Future Of Chemistry


 Q-Chem 5.1, Q-Chem, Inc., Pleasanton, CA (2018)

 Yihan Shao,  Zhengting Gan,  E. Epifanovsky,  A. T. B. Gilbert,  M. Wormit,  
 J. Kussmann,  A. W. Lange,  A. Behn,  Jia Deng,  Xintian Feng,  D. Ghosh,  
 M. Goldey,  P. R. Horn,  L. D. Jacobson,  I. Kaliman,  T. Kus,  A. Landau,  
 Jie Liu,  E. I. Proynov,  R. M. Richard,  R. P. Steele,  E. J. Sundstrom,  
 H. L. Woodcock III,  P. M. Zimmerman,  D. Zuev,  B. Albrecht,  E. Alguire,  
 S. A. Baeppler,  D. Barton,  Z. Benda,  Y. A. Bernard,  E. J. Berquist,  
 K. B. Bravaya,  H. Burton,  D. Casanova,  Chun-Min Chang,  Yunqing Chen,  
 A. Chien,  K. D. Closser,  M. P. Coons,  S. Coriani,  S. Dasgupta,  
 A. L. Dempwolff,  M. Diedenhofen,  Hainam Do,  R. G. Edgar,  Po-Tung Fang,  
 S. Faraji,  S. Fatehi,  Qingguo Feng,  K. D. Fenk,  J. Fosso-Tande,  
 Qinghui Ge,  A. Ghysels,  G. Gidofalvi,  J. Gomes,  J. Gonthier,  A. Gunina,  
 D. Hait,  M. W. D. Hanson-Heine,  P. H. P. Harbach,  A. W. Hauser,  
 J. E. Herr,  E. G. Hohenstein,  Z. C. Holden,  Kerwin Hui,  B. C. Huynh,  
 T.-C. Jagau,  Hyunjun Ji,  B. Kaduk,  K. Khistyaev,  Jaehoon Kim,  
 P. Klunzinger,  K. Koh,  D. Kosenkov,  L. Koulias,  T. Kowalczyk,  
 C. M. Krauter,  A. Kunitsa,  Ka Un Lao,  A. Laurent,  K. V. Lawler,  
 Joonho Lee,  D. Lefrancois,  S. Lehtola,  D. S. Levine,  Yi-Pei Li,  
 You-Sheng Lin,  Fenglai Liu,  E. Livshits,  A. Luenser,  P. Manohar,  
 E. Mansoor,  S. F. Manzer,  Shan-Ping Mao,  Yuezhi Mao,  N. Mardirossian,  
 A. V. Marenich,  T. Markovich,  L. A. Martinez-Martinez,  S. A. Maurer,  
 N. J. Mayhall,  S. C. McKenzie,  J.-M. Mewes,  A. F. Morrison,  
 J. W. Mullinax,  K. Nanda,  T. S. Nguyen-Beck,  R. Olivares-Amaya,  
 J. A. Parkhill,  T. M. Perrine,  F. Plasser,  P. Pokhilko,  S. Prager,  
 A. Prociuk,  E. Ramos,  D. R. Rehn,  F. Rob,  M. Schneider,  N. Sergueev,  
 S. M. Sharada,  S. Sharma,  D. W. Small,  T. Stauch,  T. Stein,  
 Yu-Chuan Su,  A. J. W. Thom,  A. Tkatchenko,  T. Tsuchimochi,  N. M. Tubman,  
 L. Vogt,  M. L. Vidal,  O. Vydrov,  M. A. Watson,  J. Wenzel,  
 M. de Wergifosse,  T. A. Wesolowski,  A. White,  J. Witte,  A. Yamada,  
 Jun Yang,  K. Yao,  S. Yeganeh,  S. R. Yost,  Zhi-Qiang You,  A. Zech,  
 Igor Ying Zhang,  Xing Zhang,  Yan Zhao,  Ying Zhu,  B. R. Brooks,  
 G. K. L. Chan,  C. J. Cramer,  M. S. Gordon,  W. J. Hehre,  A. Klamt,  
 M. W. Schmidt,  C. D. Sherrill,  D. G. Truhlar,  A. Aspuru-Guzik,  R. Baer,  
 A. T. Bell,  N. A. Besley,  Jeng-Da Chai,  A. E. DePrince, III,  
 R. A. DiStasio Jr.,  A. Dreuw,  B. D. Dunietz,  T. R. Furlani,  
 Chao-Ping Hsu,  Yousung Jung,  Jing Kong,  D. S. Lambrecht,  WanZhen Liang,  
 C. Ochsenfeld,  V. A. Rassolov,  L. V. Slipchenko,  J. E. Subotnik,  
 T. Van Voorhis,  J. M. Herbert,  A. I. Krylov,  P. M. W. Gill,  M. Head-Gordon

 Contributors to earlier versions of Q-Chem not listed above: 
 R. D. Adamson,  B. Austin,  J. Baker,  G. J. O. Beran,  K. Brandhorst,  
 S. T. Brown,  E. F. C. Byrd,  A. K. Chakraborty,  C.-L. Cheng,  
 Siu Hung Chien,  D. M. Chipman,  D. L. Crittenden,  H. Dachsel,  
 R. J. Doerksen,  A. D. Dutoi,  L. Fusti-Molnar,  W. A. Goddard III,  
 A. Golubeva-Zadorozhnaya,  S. R. Gwaltney,  G. Hawkins,  A. Heyden,  
 S. Hirata,  G. Kedziora,  F. J. Keil,  C. Kelley,  Jihan Kim,  R. A. King,  
 R. Z. Khaliullin,  P. P. Korambath,  W. Kurlancheek,  A. M. Lee,  M. S. Lee,  
 S. V. Levchenko,  Ching Yeh Lin,  D. Liotard,  R. C. Lochan,  I. Lotan,  
 P. E. Maslen,  N. Nair,  D. P. O'Neill,  D. Neuhauser,  E. Neuscamman,  
 C. M. Oana,  R. Olson,  B. Peters,  R. Peverati,  P. A. Pieniazek,  
 Y. M. Rhee,  J. Ritchie,  M. A. Rohrdanz,  E. Rosta,  N. J. Russ,  
 H. F. Schaefer III,  N. E. Schultz,  N. Shenvi,  A. C. Simmonett,  A. Sodt,  
 D. Stuck,  K. S. Thanthiriwatte,  V. Vanovschi,  Tao Wang,  A. Warshel,  
 C. F. Williams,  Q. Wu,  X. Xu,  W. Zhang

 Please cite Q-Chem as follows:
 Y. Shao et al., Mol. Phys. 113, 184-215 (2015)
 DOI: 10.1080/00268976.2014.952696

 Q-Chem 5.1.2 for Intel X86 EM64T Linux

 Parts of Q-Chem use Armadillo 8.300.2 (Tropical Shenanigans).
 http://arma.sourceforge.net/

 Q-Chem begins on Sun Nov 25 22:03:25 2018  

Host: 
0

     Scratch files written to /scratch/taweetham/qchem53448//
The previous job contains 0 fragments, simply inherited here
Input Ideriv = 2
Curr. Ideriv = -1
Max.  Ideriv = 2

Checking the input file for inconsistencies... 	...done.

--------------------------------------------------------------
User input:
--------------------------------------------------------------

$molecule
read
$end

$rem
   job_type 	frequency
   basis 	6-311++g**
   method	b3lyp	
$end


--------------------------------------------------------------
 ----------------------------------------------------------------
             Standard Nuclear Orientation (Angstroms)
    I     Atom           X                Y                Z
 ----------------------------------------------------------------
    1      C      -0.0139159847    -0.1020318949    -0.0000000000
    2      N      -0.8583845954     0.8462764127     0.0000000000
    3      F      -2.1536900603     0.3067508047     0.0000000000
    4      Cl      1.6571610515     0.2586469153    -0.0000000000
    5      F      -0.2995932508    -1.3854998135    -0.0000000000
 ----------------------------------------------------------------
 Molecular Point Group                 Cs    NOp =  2
 Largest Abelian Subgroup              Cs    NOp =  2
 Nuclear Repulsion Energy =   216.5503475955 hartrees
 There are       24 alpha and       24 beta electrons
 Requested basis set is 6-311++G(d,p)
 There are 37 shells and 118 basis functions

 Total QAlloc Memory Limit   2000 MB
 Mega-Array Size       188 MB
 MEM_STATIC part       192 MB

                       Distance Matrix (Angstroms)
             C (  1)   N (  2)   F (  3)   Cl(  4)
   N (  2)  1.269809
   F (  3)  2.178471  1.403176
   Cl(  4)  1.709558  2.583269  3.811155
   F (  5)  1.314877  2.300668  2.510256  2.555798

 A cutoff of  1.0D-11 yielded    634 shell pairs
 There are      6781 function pairs (      7374 Cartesian)

 -------------------------------------------------------
 OpenMP Integral Computing Module                       
 Release: version 1.0, May 2013, Q-Chem Inc. Pittsburgh 
 -------------------------------------------------------
 Integral Job Info:
 Integral job number is                      11
 Integral operator is                         1
 short-range coefficients                     0
 long-range coefficients              100000000
 Omega coefficients                           0
 if combine SR and LR in K                    0
 Integral screening is                        0
 Integral computing path is                   2
 max size of driver memory is            800000
 size of driver memory is                593474
 size of scratch memory is              8114252
 max col of scratch BK array               1296
 max len of scratch array in speh3          155
 max len of scratch index in speh4           18
 max int batch size is                      520
 min int batch size is                       52
 fixed nKL is                                52
 max L of basis functions is                  2
 order of int derivative is                   0
 number of shells is                         37
 number of basis is                         123
 number of cartesian basis is               123
 number of contracted shell pairs           634
 number of primitive shell pairs           2015
 maxK2 (contraction) of shell pair           36
 max number of K2 of shell pair               1
 max number of CS2 of shell pair             92
 max number of PS2 of shell pair            390
 mem total for path MDJ                  518668
 -------------------------------------------------------
 Smallest overlap matrix eigenvalue = 7.62E-04
 Guess from superposition of atomic densities
 Warning:  Energy on first SCF cycle will be non-variational
 SAD guess density has 48.000000 electrons

 -----------------------------------------------------------------------
  General SCF calculation program by
  Eric Jon Sundstrom, Paul Horn, Yuezhi Mao, Dmitri Zuev, Alec White,
  David Stuck, Shaama M.S., Shane Yost, Joonho Lee, David Small,
  Daniel Levine, Susi Lehtola, Hugh Burton, Evgeny Epifanovsky
 -----------------------------------------------------------------------
 Exchange:     0.2000 Hartree-Fock + 0.0800 Slater + 0.7200 B88
 Correlation:  0.1900 VWN1RPA + 0.8100 LYP
 Using SG-1 standard quadrature grid
 using 4 threads for integral computing
 -------------------------------------------------------
 OpenMP Integral computing Module                
 Release: version 2.0, May 2017, Q-Chem Inc. Pleasanton 
 -------------------------------------------------------
 -------------------------------------------------------
 OpenMP BLAS3 based DFT computing Module                
 Release: version 1.0, May 2013, Q-Chem Inc. Pittsburgh 
 -------------------------------------------------------
 A restricted SCF calculation will be
 performed using DIIS
 SCF converges when DIIS error is below 1.0e-08
 ---------------------------------------
  Cycle       Energy         DIIS error
 ---------------------------------------
    1    -753.5252974051      5.13e-02  
    2    -752.7120112986      5.80e-03  
    3    -752.6309848807      9.65e-03  
    4    -752.7525641687      1.50e-03  
    5    -752.7549073109      7.12e-04  
    6    -752.7555338868      1.65e-04  
    7    -752.7555559767      9.03e-05  
    8    -752.7555651857      1.06e-05  
    9    -752.7555652918      4.98e-06  
   10    -752.7555653284      9.35e-07  
   11    -752.7555653297      1.80e-07  
   12    -752.7555653298      2.65e-08  
   13    -752.7555653298      5.85e-09  Convergence criterion met
 ---------------------------------------
 SCF time:   CPU 10.76s  wall 3.00s 
 SCF   energy in the final basis set =     -752.7555653298
 Total energy in the final basis set =     -752.7555653298

 --------------------------------------------------------------
             Orbital Energies (a.u.) and Symmetries
 --------------------------------------------------------------

 Alpha MOs, Restricted
 -- Occupied --                  
-101.62  -24.77  -24.73  -14.44  -10.39   -9.54   -7.30   -7.29
  1 A'    2 A'    3 A'    4 A'    5 A'    6 A'    7 A'    1 A"                 
 -7.290  -1.324  -1.256  -0.979  -0.894  -0.677  -0.611  -0.579
  8 A'    9 A'   10 A'   11 A'   12 A'   13 A'   14 A'   15 A'                 
 -0.562  -0.486  -0.477  -0.473  -0.412  -0.383  -0.358  -0.329
  2 A"    3 A"   16 A'   17 A'    4 A"   18 A'   19 A'    5 A"                 
 -- Virtual --                   
 -0.055  -0.047  -0.017   0.020   0.048   0.050   0.052   0.082
  6 A"   20 A'   21 A'   22 A'   23 A'    7 A"   24 A'   25 A'                 
  0.091   0.091   0.131   0.148   0.160   0.172   0.198   0.252
 26 A'    8 A"   27 A'    9 A"   28 A'   29 A'   30 A'   31 A'                 
  0.260   0.278   0.285   0.296   0.298   0.314   0.329   0.370
 10 A"   32 A'   33 A'   11 A"   34 A'   35 A'   36 A'   37 A'                 
  0.407   0.434   0.458   0.470   0.493   0.571   0.647   0.743
 38 A'   12 A"   39 A'   40 A'   13 A"   41 A'   42 A'   43 A'                 
  0.755   0.798   0.803   0.818   0.857   0.886   0.895   1.026
 14 A"   44 A'   15 A"   16 A"   45 A'   46 A'   47 A'   48 A'                 
  1.096   1.177   1.212   1.285   1.303   1.332   1.360   1.382
 49 A'   17 A"   50 A'   18 A"   51 A'   19 A"   52 A'   53 A'                 
  1.392   1.411   1.646   1.705   1.757   1.847   1.974   1.990
 20 A"   54 A'   55 A'   56 A'   57 A'   58 A'   21 A"   59 A'                 
  2.198   2.225   2.275   2.324   2.415   2.531   2.703   2.724
 22 A"   60 A'   61 A'   23 A"   62 A'   63 A'   24 A"   64 A'                 
  3.001   3.241   3.613   3.679   3.721   3.728   3.758   3.774
 65 A'   66 A'   67 A'   25 A"   68 A'   26 A"   27 A"   69 A'                 
  3.851   3.925   3.946   4.064   4.292   4.717   4.959   6.222
 70 A'   28 A"   29 A"   71 A'   72 A'   73 A'   74 A'   30 A"                 
  6.248   6.257   6.360   6.479   6.651   9.696  23.637  25.754
 75 A'   31 A"   76 A'   77 A'   78 A'   79 A'   80 A'   32 A"                 
 25.874  26.269  35.433  66.676  66.746 215.674
 81 A'   82 A'   83 A'   84 A'   85 A'   86 A'                                 

 Beta MOs, Restricted
 -- Occupied --                  
-101.62  -24.77  -24.73  -14.44  -10.39   -9.54   -7.30   -7.29
  1 A'    2 A'    3 A'    4 A'    5 A'    6 A'    7 A'    1 A"                 
 -7.290  -1.324  -1.256  -0.979  -0.894  -0.677  -0.611  -0.579
  8 A'    9 A'   10 A'   11 A'   12 A'   13 A'   14 A'   15 A'                 
 -0.562  -0.486  -0.477  -0.473  -0.412  -0.383  -0.358  -0.329
  2 A"    3 A"   16 A'   17 A'    4 A"   18 A'   19 A'    5 A"                 
 -- Virtual --                   
 -0.055  -0.047  -0.017   0.020   0.048   0.050   0.052   0.082
  6 A"   20 A'   21 A'   22 A'   23 A'    7 A"   24 A'   25 A'                 
  0.091   0.091   0.131   0.148   0.160   0.172   0.198   0.252
 26 A'    8 A"   27 A'    9 A"   28 A'   29 A'   30 A'   31 A'                 
  0.260   0.278   0.285   0.296   0.298   0.314   0.329   0.370
 10 A"   32 A'   33 A'   11 A"   34 A'   35 A'   36 A'   37 A'                 
  0.407   0.434   0.458   0.470   0.493   0.571   0.647   0.743
 38 A'   12 A"   39 A'   40 A'   13 A"   41 A'   42 A'   43 A'                 
  0.755   0.798   0.803   0.818   0.857   0.886   0.895   1.026
 14 A"   44 A'   15 A"   16 A"   45 A'   46 A'   47 A'   48 A'                 
  1.096   1.177   1.212   1.285   1.303   1.332   1.360   1.382
 49 A'   17 A"   50 A'   18 A"   51 A'   19 A"   52 A'   53 A'                 
  1.392   1.411   1.646   1.705   1.757   1.847   1.974   1.990
 20 A"   54 A'   55 A'   56 A'   57 A'   58 A'   21 A"   59 A'                 
  2.198   2.225   2.275   2.324   2.415   2.531   2.703   2.724
 22 A"   60 A'   61 A'   23 A"   62 A'   63 A'   24 A"   64 A'                 
  3.001   3.241   3.613   3.679   3.721   3.728   3.758   3.774
 65 A'   66 A'   67 A'   25 A"   68 A'   26 A"   27 A"   69 A'                 
  3.851   3.925   3.946   4.064   4.292   4.717   4.959   6.222
 70 A'   28 A"   29 A"   71 A'   72 A'   73 A'   74 A'   30 A"                 
  6.248   6.257   6.360   6.479   6.651   9.696  23.637  25.754
 75 A'   31 A"   76 A'   77 A'   78 A'   79 A'   80 A'   32 A"                 
 25.874  26.269  35.433  66.676  66.746 215.674
 81 A'   82 A'   83 A'   84 A'   85 A'   86 A'                                 
 --------------------------------------------------------------

          Ground-State Mulliken Net Atomic Charges

     Atom                 Charge (a.u.)
  ----------------------------------------
      1 C                    -0.217353
      2 N                    -0.029584
      3 F                    -0.062323
      4 Cl                    0.295756
      5 F                     0.013504
  ----------------------------------------
  Sum of atomic charges =     0.000000

 -----------------------------------------------------------------
                    Cartesian Multipole Moments
 -----------------------------------------------------------------
    Charge (ESU x 10^10)
                 0.0000
    Dipole Moment (Debye)
         X       1.9808      Y      -0.6662      Z      -0.0000
       Tot       2.0899
    Quadrupole Moments (Debye-Ang)
        XX     -34.2753     XY       1.2396     YY     -35.7554
        XZ      -0.0000     YZ      -0.0000     ZZ     -32.6629
    Octopole Moments (Debye-Ang^2)
       XXX       2.8699    XXY      -1.8363    XYY      -1.9832
       YYY      -8.4434    XXZ      -0.0000    XYZ      -0.0000
       YYZ      -0.0000    XZZ      -4.0539    YZZ      -2.7426
       ZZZ      -0.0000
    Hexadecapole Moments (Debye-Ang^3)
      XXXX    -386.3176   XXXY       8.0335   XXYY     -86.7716
      XYYY       2.0978   YYYY    -125.8483   XXXZ      -0.0000
      XXYZ      -0.0000   XYYZ      -0.0000   YYYZ       0.0000
      XXZZ     -72.3622   XYZZ       0.0768   YYZZ     -25.4092
      XZZZ      -0.0000   YZZZ       0.0000   ZZZZ     -30.6284
 -----------------------------------------------------------------
 Calculating MO derivatives via CPSCF
 D1JvT checksum  = 115560 11255.0139747985
 D1KAT checksum  = 238560 937.9005100545
   1         3          15      0.153767    0.041542
   2         3          15      0.019598    0.005926
   3         3          15      0.002314    0.000725
   4         4          14      0.000202    0.000058
   5        15           3      0.000007    0.000003
   6        18           0      0.000000    0.000000    Roots Converged
 Time for AOints: 2.6 s (CPU) 0.7 s (wall)
 ------------------------------------------------------------------------------
                     AOints        : Timing summary (seconds)
 ------------------------------------------------------------------------------
     job step          cpu (% of tot)      sys (% of tot)     wall (% of tot)
 ------------------------------------------------------------------------------
  cpscf_lag         0.1541E+02 (30.9)   0.6000E-05 (54.5)   0.4042E+01 (30.7)
  iterzp            0.3189E+02 (63.9)   0.5000E-05 (45.5)   0.8429E+01 (63.9)
  make_fx           0.0000E+00 ( 0.0)   0.0000E+00 ( 0.0)   0.0000E+00 ( 0.0)
  AOints            0.2571E+01 ( 5.1)   0.0000E+00 ( 0.0)   0.6584E+00 ( 5.0)
 ------------------------------------------------------------------------------
   Grand Totals     0.4992E+02          0.1100E-04          0.1318E+02
 ------------------------------------------------------------------------------
 Calculating analytic Hessian of the SCF energy
 Polarizability Matrix (a.u.)
            1           2           3
    1 -50.4522857   1.5067364  -0.0000000
    2   1.5067364 -29.9685743   0.0000000
    3  -0.0000000   0.0000000 -20.6391105

 Direct stationary perturbation theory relativistic correction:

 rels  =       0.901613168016
 relv  =      -3.315417488263
 rel2e =       0.804553335662
 E_rel =      -1.609250984585

 Hessian of the SCF Energy
            1           2           3           4           5           6
    1   0.6283871  -0.1727021   0.0000000  -0.2885216   0.2010550  -0.0000000
    2  -0.1727021   0.7268157   0.0000000   0.2956558  -0.3524159  -0.0000000
    3   0.0000000   0.0000000   0.1275659  -0.0000000   0.0000000  -0.0587294
    4  -0.2885216   0.2956558  -0.0000000   0.5392789  -0.1959857   0.0000000
    5   0.2010550  -0.3524159   0.0000000  -0.1959857   0.4949130  -0.0000000
    6  -0.0000000  -0.0000000  -0.0587294   0.0000000  -0.0000000   0.0515971
    7  -0.0779479  -0.0368857  -0.0000000  -0.2108840  -0.0321825   0.0000000
    8   0.0289165  -0.0077332  -0.0000000  -0.0987017  -0.0707570   0.0000000
    9   0.0000000   0.0000000   0.0079139   0.0000000   0.0000000  -0.0241256
   10  -0.1804665  -0.0198661  -0.0000000  -0.0436999   0.0017330  -0.0000000
   11  -0.0254255  -0.0387032  -0.0000000   0.0142523   0.0078821   0.0000000
   12  -0.0000000  -0.0000000  -0.0278785   0.0000000  -0.0000000   0.0010214
   13  -0.0814511  -0.0662018  -0.0000000   0.0038265   0.0253802   0.0000000
   14  -0.0318439  -0.3279634   0.0000000  -0.0152207  -0.0796221  -0.0000000
   15  -0.0000000   0.0000000  -0.0488720  -0.0000000  -0.0000000   0.0302365
            7           8           9          10          11          12
    1  -0.0779479   0.0289165   0.0000000  -0.1804665  -0.0254255  -0.0000000
    2  -0.0368857  -0.0077332   0.0000000  -0.0198661  -0.0387032  -0.0000000
    3  -0.0000000  -0.0000000   0.0079139  -0.0000000  -0.0000000  -0.0278785
    4  -0.2108840  -0.0987017   0.0000000  -0.0436999   0.0142523   0.0000000
    5  -0.0321825  -0.0707570   0.0000000   0.0017330   0.0078821  -0.0000000
    6   0.0000000   0.0000000  -0.0241256  -0.0000000   0.0000000   0.0010214
    7   0.2888410   0.0603895  -0.0000000  -0.0078228   0.0051011  -0.0000000
    8   0.0603895   0.0636318  -0.0000000   0.0007592   0.0006895   0.0000000
    9  -0.0000000  -0.0000000   0.0178848   0.0000000   0.0000000   0.0080699
   10  -0.0078228   0.0007592   0.0000000   0.2569222   0.0450855   0.0000000
   11   0.0051011   0.0006895   0.0000000   0.0450855   0.0500048   0.0000000
   12  -0.0000000   0.0000000   0.0080699   0.0000000   0.0000000   0.0120772
   13   0.0078137   0.0086365  -0.0000000  -0.0249330  -0.0390134   0.0000000
   14   0.0035777   0.0141689   0.0000000  -0.0277116  -0.0198732  -0.0000000
   15   0.0000000   0.0000000  -0.0097430  -0.0000000  -0.0000000   0.0067099
           13          14          15
    1  -0.0814511  -0.0318439  -0.0000000
    2  -0.0662018  -0.3279634   0.0000000
    3  -0.0000000   0.0000000  -0.0488720
    4   0.0038265  -0.0152207  -0.0000000
    5   0.0253802  -0.0796221  -0.0000000
    6   0.0000000  -0.0000000   0.0302365
    7   0.0078137   0.0035777   0.0000000
    8   0.0086365   0.0141689   0.0000000
    9  -0.0000000   0.0000000  -0.0097430
   10  -0.0249330  -0.0277116  -0.0000000
   11  -0.0390134  -0.0198732  -0.0000000
   12   0.0000000  -0.0000000   0.0067099
   13   0.0947440   0.0711985   0.0000000
   14   0.0711985   0.4132897  -0.0000000
   15   0.0000000  -0.0000000   0.0216686
 Gradient time:  CPU 76.38 s  wall 20.25 s
 **********************************************************************
 **                                                                  **
 **                       VIBRATIONAL ANALYSIS                       **
 **                       --------------------                       **
 **                                                                  **
 **        VIBRATIONAL FREQUENCIES (CM**-1) AND NORMAL MODES         **
 **     FORCE CONSTANTS (mDYN/ANGSTROM) AND REDUCED MASSES (AMU)     **
 **                  INFRARED INTENSITIES (KM/MOL)                   **
 **                                                                  **
 **********************************************************************


 Mode:                 1                      2                      3
 Frequency:       258.45                 269.28                 383.14
 Force Cnst:      0.6251                 0.7806                 1.6418
 Red. Mass:      15.8840                18.2711                18.9816
 IR Active:          YES                    YES                    YES
 IR Intens:        0.006                  5.857                  0.437
 Raman Active:       YES                    YES                    YES
               X      Y      Z        X      Y      Z        X      Y      Z
 C         -0.000 -0.000  0.452   -0.024 -0.398 -0.000   -0.091  0.300 -0.000
 N          0.000 -0.000  0.691    0.147 -0.256 -0.000   -0.367  0.104 -0.000
 F         -0.000  0.000 -0.515   -0.136  0.597  0.000   -0.441  0.115  0.000
 Cl        -0.000  0.000 -0.209   -0.134  0.183  0.000    0.058 -0.290  0.000
 F          0.000 -0.000  0.104    0.290 -0.493 -0.000    0.662  0.152 -0.000
 TransDip  -0.000 -0.000  0.002   -0.072 -0.028  0.000   -0.021  0.001  0.000

 Mode:                 4                      5                      6
 Frequency:       489.37                 611.97                 876.38
 Force Cnst:      3.4493                 2.8252                 6.9578
 Red. Mass:      24.4462                12.8038                15.3758
 IR Active:          YES                    YES                    YES
 IR Intens:        0.132                  5.078                 39.254
 Raman Active:       YES                    YES                    YES
               X      Y      Z        X      Y      Z        X      Y      Z
 C         -0.006 -0.119 -0.000   -0.000  0.000  0.878   -0.481  0.097 -0.000
 N         -0.252 -0.274  0.000   -0.000  0.000 -0.411   -0.153  0.656  0.000
 F         -0.550  0.075  0.000    0.000 -0.000  0.074    0.141 -0.091 -0.000
 Cl         0.607  0.149  0.000    0.000  0.000 -0.053    0.140  0.029  0.000
 F         -0.379 -0.072  0.000   -0.000  0.000 -0.228    0.018 -0.507  0.000
 TransDip   0.002 -0.011 -0.000   -0.000 -0.000  0.072   -0.167  0.112 -0.000

 Mode:                 7                      8                      9
 Frequency:       941.12                1177.60                1692.91
 Force Cnst:      8.0854                10.8266                21.5607
 Red. Mass:      15.4940                13.2509                12.7687
 IR Active:          YES                    YES                    YES
 IR Intens:      149.316                264.108                125.156
 Raman Active:       YES                    YES                    YES
               X      Y      Z        X      Y      Z        X      Y      Z
 C          0.185 -0.149  0.000    0.716  0.549  0.000   -0.463  0.663 -0.000
 N          0.679  0.417 -0.000   -0.164  0.034 -0.000    0.425 -0.390  0.000
 F         -0.511 -0.211  0.000   -0.061  0.022  0.000   -0.038 -0.018 -0.000
 Cl        -0.060  0.008 -0.000   -0.076 -0.019 -0.000    0.015 -0.002  0.000
 F          0.004 -0.016 -0.000   -0.131 -0.360 -0.000   -0.012 -0.109  0.000
 TransDip   0.387 -0.057  0.000    0.363  0.373  0.000   -0.183  0.308 -0.000

 STANDARD THERMODYNAMIC QUANTITIES AT   298.15 K  AND     1.00 ATM

   This Molecule has  0 Imaginary Frequencies
   Zero point vibrational energy:        9.578 kcal/mol

   Atom    1 Element C  Has Mass   12.00000
   Atom    2 Element N  Has Mass   14.00307
   Atom    3 Element F  Has Mass   18.99840
   Atom    4 Element Cl Has Mass   34.96885
   Atom    5 Element F  Has Mass   18.99840
   Molecular Mass:    98.968720 amu
   Principal axes and moments of inertia in amu*Bohr^2:
                             1           2           3
    Eigenvalues --      181.20727   700.53919   881.74646
          X               1.00000    -0.00111     0.00000
          Y               0.00111     1.00000     0.00000
          Z               0.00000    -0.00000     1.00000
   Rotational Symmetry Number is   1
   The Molecule is an Asymmetric Top
   Translational Enthalpy:        0.889 kcal/mol
   Rotational Enthalpy:           0.889 kcal/mol
   Vibrational Enthalpy:         10.690 kcal/mol
   gas constant (RT):             0.592 kcal/mol
   Translational Entropy:        39.687  cal/mol.K
   Rotational Entropy:           26.217  cal/mol.K
   Vibrational Entropy:           5.737  cal/mol.K

   Total Enthalpy:               13.060 kcal/mol
   Total Entropy:                71.641  cal/mol.K
Archival summary:
1\1\TWL01\FREQ\ProcedureUnspecified\BasisUnspecified\l1211\taweetha\SunNov2522:03:492018SunNov2522:03:492018\0\\#,FREQ,ProcedureUnspecified,BasisUnspecified,\\0,1\Cl\C,1,1.70956\N,2,1.26981,1,119.505\F,2,1.31488,1,114.728,3,180,0\F,3,1.40318,2,109.072,1,180,0\\\@

 Total job time:  23.29s(wall), 87.23s(cpu) 
 Sun Nov 25 22:03:49 2018

        *************************************************************
        *                                                           *
        *  Thank you very much for using Q-Chem.  Have a nice day.  *
        *                                                           *
        *************************************************************
