# Supplementary material for: Geometric and energetic data from ab initio calculations of haloethene, haloimine, halomethylenephosphine, haloiminophosphine, halodiazene, halodiphosphene and halocyclopropane
Source: Data Brief. 2019 Nov 2;27:104738. doi: 10.1016/j.dib.2019.104738 (PMC6861602; doi:10.1016/j.dib.2019.104738)
Supplement: Multimedia component 4 [file mmc4.zip › CN/B3LYP/FClCNHE.out]

Q-Chem Developer Version!
                  Welcome to Q-Chem
     A Quantum Leap Into The Future Of Chemistry


 Q-Chem 5.1, Q-Chem, Inc., Pleasanton, CA (2018)

 Yihan Shao,  Zhengting Gan,  E. Epifanovsky,  A. T. B. Gilbert,  M. Wormit,  
 J. Kussmann,  A. W. Lange,  A. Behn,  Jia Deng,  Xintian Feng,  D. Ghosh,  
 M. Goldey,  P. R. Horn,  L. D. Jacobson,  I. Kaliman,  T. Kus,  A. Landau,  
 Jie Liu,  E. I. Proynov,  R. M. Richard,  R. P. Steele,  E. J. Sundstrom,  
 H. L. Woodcock III,  P. M. Zimmerman,  D. Zuev,  B. Albrecht,  E. Alguire,  
 S. A. Baeppler,  D. Barton,  Z. Benda,  Y. A. Bernard,  E. J. Berquist,  
 K. B. Bravaya,  H. Burton,  D. Casanova,  Chun-Min Chang,  Yunqing Chen,  
 A. Chien,  K. D. Closser,  M. P. Coons,  S. Coriani,  S. Dasgupta,  
 A. L. Dempwolff,  M. Diedenhofen,  Hainam Do,  R. G. Edgar,  Po-Tung Fang,  
 S. Faraji,  S. Fatehi,  Qingguo Feng,  K. D. Fenk,  J. Fosso-Tande,  
 Qinghui Ge,  A. Ghysels,  G. Gidofalvi,  J. Gomes,  J. Gonthier,  A. Gunina,  
 D. Hait,  M. W. D. Hanson-Heine,  P. H. P. Harbach,  A. W. Hauser,  
 J. E. Herr,  E. G. Hohenstein,  Z. C. Holden,  Kerwin Hui,  B. C. Huynh,  
 T.-C. Jagau,  Hyunjun Ji,  B. Kaduk,  K. Khistyaev,  Jaehoon Kim,  
 P. Klunzinger,  K. Koh,  D. Kosenkov,  L. Koulias,  T. Kowalczyk,  
 C. M. Krauter,  A. Kunitsa,  Ka Un Lao,  A. Laurent,  K. V. Lawler,  
 Joonho Lee,  D. Lefrancois,  S. Lehtola,  D. S. Levine,  Yi-Pei Li,  
 You-Sheng Lin,  Fenglai Liu,  E. Livshits,  A. Luenser,  P. Manohar,  
 E. Mansoor,  S. F. Manzer,  Shan-Ping Mao,  Yuezhi Mao,  N. Mardirossian,  
 A. V. Marenich,  T. Markovich,  L. A. Martinez-Martinez,  S. A. Maurer,  
 N. J. Mayhall,  S. C. McKenzie,  J.-M. Mewes,  A. F. Morrison,  
 J. W. Mullinax,  K. Nanda,  T. S. Nguyen-Beck,  R. Olivares-Amaya,  
 J. A. Parkhill,  T. M. Perrine,  F. Plasser,  P. Pokhilko,  S. Prager,  
 A. Prociuk,  E. Ramos,  D. R. Rehn,  F. Rob,  M. Schneider,  N. Sergueev,  
 S. M. Sharada,  S. Sharma,  D. W. Small,  T. Stauch,  T. Stein,  
 Yu-Chuan Su,  A. J. W. Thom,  A. Tkatchenko,  T. Tsuchimochi,  N. M. Tubman,  
 L. Vogt,  M. L. Vidal,  O. Vydrov,  M. A. Watson,  J. Wenzel,  
 M. de Wergifosse,  T. A. Wesolowski,  A. White,  J. Witte,  A. Yamada,  
 Jun Yang,  K. Yao,  S. Yeganeh,  S. R. Yost,  Zhi-Qiang You,  A. Zech,  
 Igor Ying Zhang,  Xing Zhang,  Yan Zhao,  Ying Zhu,  B. R. Brooks,  
 G. K. L. Chan,  C. J. Cramer,  M. S. Gordon,  W. J. Hehre,  A. Klamt,  
 M. W. Schmidt,  C. D. Sherrill,  D. G. Truhlar,  A. Aspuru-Guzik,  R. Baer,  
 A. T. Bell,  N. A. Besley,  Jeng-Da Chai,  A. E. DePrince, III,  
 R. A. DiStasio Jr.,  A. Dreuw,  B. D. Dunietz,  T. R. Furlani,  
 Chao-Ping Hsu,  Yousung Jung,  Jing Kong,  D. S. Lambrecht,  WanZhen Liang,  
 C. Ochsenfeld,  V. A. Rassolov,  L. V. Slipchenko,  J. E. Subotnik,  
 T. Van Voorhis,  J. M. Herbert,  A. I. Krylov,  P. M. W. Gill,  M. Head-Gordon

 Contributors to earlier versions of Q-Chem not listed above: 
 R. D. Adamson,  B. Austin,  J. Baker,  G. J. O. Beran,  K. Brandhorst,  
 S. T. Brown,  E. F. C. Byrd,  A. K. Chakraborty,  C.-L. Cheng,  
 Siu Hung Chien,  D. M. Chipman,  D. L. Crittenden,  H. Dachsel,  
 R. J. Doerksen,  A. D. Dutoi,  L. Fusti-Molnar,  W. A. Goddard III,  
 A. Golubeva-Zadorozhnaya,  S. R. Gwaltney,  G. Hawkins,  A. Heyden,  
 S. Hirata,  G. Kedziora,  F. J. Keil,  C. Kelley,  Jihan Kim,  R. A. King,  
 R. Z. Khaliullin,  P. P. Korambath,  W. Kurlancheek,  A. M. Lee,  M. S. Lee,  
 S. V. Levchenko,  Ching Yeh Lin,  D. Liotard,  R. C. Lochan,  I. Lotan,  
 P. E. Maslen,  N. Nair,  D. P. O'Neill,  D. Neuhauser,  E. Neuscamman,  
 C. M. Oana,  R. Olson,  B. Peters,  R. Peverati,  P. A. Pieniazek,  
 Y. M. Rhee,  J. Ritchie,  M. A. Rohrdanz,  E. Rosta,  N. J. Russ,  
 H. F. Schaefer III,  N. E. Schultz,  N. Shenvi,  A. C. Simmonett,  A. Sodt,  
 D. Stuck,  K. S. Thanthiriwatte,  V. Vanovschi,  Tao Wang,  A. Warshel,  
 C. F. Williams,  Q. Wu,  X. Xu,  W. Zhang

 Please cite Q-Chem as follows:
 Y. Shao et al., Mol. Phys. 113, 184-215 (2015)
 DOI: 10.1080/00268976.2014.952696

 Q-Chem 5.1.2 for Intel X86 EM64T Linux

 Parts of Q-Chem use Armadillo 8.300.2 (Tropical Shenanigans).
 http://arma.sourceforge.net/

 Q-Chem begins on Mon Nov 26 08:21:20 2018  

Host: 
0

     Scratch files written to /scratch/taweetham/qchem59696//
Input Ideriv = 2
Curr. Ideriv = -1
Max.  Ideriv = 2

Checking the input file for inconsistencies... 	...done.

--------------------------------------------------------------
User input:
--------------------------------------------------------------
$molecule
0 1
C 
N 1 1.3 
H 2 CH 1 120. 
Cl 1 CCl 2 120.  3 180.0
F 1 CF 2 120.  3 0.0

CC=1.54
CH=1.09
CF=1.35
CCl=1.77
CBr=1.94
CI=2.14
DHA=180.0
$end

$rem
   job_type	optimization
   basis	6-311++g**
   method	b3lyp
$end

--------------------------------------------------------------
 ----------------------------------------------------------------
             Standard Nuclear Orientation (Angstroms)
    I     Atom           X                Y                Z
 ----------------------------------------------------------------
    1      C       0.4422360470     0.0471443660    -0.0000000000
    2      N       1.0685571566     1.1863203259     0.0000000000
    3      H       2.1583189291     1.2091080237     0.0000000000
    4      Cl     -1.3273771065     0.0101404898     0.0000000000
    5      F       1.1415306116    -1.1076227586    -0.0000000000
 ----------------------------------------------------------------
 Molecular Point Group                 Cs    NOp =  2
 Largest Abelian Subgroup              Cs    NOp =  2
 Nuclear Repulsion Energy =   146.0054043584 hartrees
 There are       20 alpha and       20 beta electrons
 Requested basis set is 6-311++G(d,p)
 There are 36 shells and 103 basis functions

 Total QAlloc Memory Limit   2000 MB
 Mega-Array Size       188 MB
 MEM_STATIC part       192 MB
 A cutoff of  1.0D-11 yielded    619 shell pairs
 There are      5297 function pairs (      5732 Cartesian)
 Smallest overlap matrix eigenvalue = 8.46E-04

 Scale SEOQF with 1.000000e-01/1.000000e-01/1.000000e-01

 Standard Electronic Orientation quadrupole field applied
 Nucleus-field energy     =     0.0000000036 hartrees
 Guess from superposition of atomic densities
 Warning:  Energy on first SCF cycle will be non-variational
 SAD guess density has 40.000000 electrons

 -----------------------------------------------------------------------
  General SCF calculation program by
  Eric Jon Sundstrom, Paul Horn, Yuezhi Mao, Dmitri Zuev, Alec White,
  David Stuck, Shaama M.S., Shane Yost, Joonho Lee, David Small,
  Daniel Levine, Susi Lehtola, Hugh Burton, Evgeny Epifanovsky
 -----------------------------------------------------------------------
 Exchange:     0.2000 Hartree-Fock + 0.0800 Slater + 0.7200 B88
 Correlation:  0.1900 VWN1RPA + 0.8100 LYP
 Using SG-1 standard quadrature grid
 A restricted SCF calculation will be
 performed using DIIS
 SCF converges when DIIS error is below 1.0e-08
 ---------------------------------------
  Cycle       Energy         DIIS error
 ---------------------------------------
    1    -654.0087430113      5.18e-02  
    2    -653.4440560248      9.74e-03  
    3    -653.0490698949      2.05e-02  
    4    -653.5457861546      2.29e-03  
    5    -653.5498864649      1.18e-03  
    6    -653.5508898736      2.74e-04  
    7    -653.5509772494      6.35e-05  
    8    -653.5509814382      2.16e-05  
    9    -653.5509819661      7.64e-06  
   10    -653.5509820371      1.15e-06  
   11    -653.5509820386      2.49e-07  
   12    -653.5509820386      4.22e-08  
   13    -653.5509820386      3.38e-09  Convergence criterion met
 ---------------------------------------
 SCF time:   CPU 7.28s  wall 7.00s 
 SCF   energy in the final basis set =     -653.5509820386
 Total energy in the final basis set =     -653.5509820386

 --------------------------------------------------------------
             Orbital Energies (a.u.) and Symmetries
 --------------------------------------------------------------

 Alpha MOs, Restricted
 -- Occupied --                  
-101.60  -24.74  -14.35  -10.38   -9.52   -7.28   -7.27   -7.27
  1 A'    2 A'    3 A'    4 A'    5 A'    6 A'    1 A"    7 A'                 
 -1.282  -0.943  -0.871  -0.652  -0.576  -0.533  -0.522  -0.447
  8 A'    9 A'   10 A'   11 A'   12 A'   13 A'    2 A"   14 A'                 
 -0.393  -0.366  -0.322  -0.314
  3 A"   15 A'    4 A"   16 A'                                                 
 -- Virtual --                   
 -0.050  -0.041   0.002   0.019   0.045   0.058   0.065   0.090
  5 A"   17 A'   18 A'   19 A'   20 A'    6 A"   21 A'   22 A'                 
  0.093   0.096   0.125   0.151   0.156   0.167   0.184   0.243
  7 A"   23 A'   24 A'   25 A'    8 A"   26 A'   27 A'   28 A'                 
  0.263   0.284   0.285   0.323   0.336   0.343   0.408   0.448
 29 A'   30 A'    9 A"   31 A'   32 A'   33 A'   34 A'   10 A"                 
  0.471   0.498   0.534   0.581   0.631   0.757   0.784   0.809
 35 A'   11 A"   36 A'   37 A'   38 A'   39 A'   12 A"   40 A'                 
  0.825   0.835   0.853   0.869   0.915   1.030   1.081   1.157
 13 A"   14 A"   41 A'   42 A'   43 A'   44 A'   45 A'   15 A"                 
  1.198   1.297   1.322   1.343   1.403   1.458   1.525   1.632
 46 A'   16 A"   47 A'   17 A"   48 A'   18 A"   49 A'   50 A'                 
  1.674   1.812   1.882   1.933   2.171   2.258   2.280   2.354
 51 A'   52 A'   53 A'   54 A'   19 A"   55 A'   20 A"   56 A'                 
  2.360   2.463   2.683   2.719   2.746   2.931   3.081   3.253
 21 A"   57 A'   58 A'   22 A"   59 A'   60 A'   61 A'   62 A'                 
  3.724   3.738   3.838   3.931   3.954   4.168   4.514   4.873
 23 A"   63 A'   24 A"   25 A"   64 A'   65 A'   66 A'   67 A'                 
  6.248   6.314   6.579   9.680  23.575  25.766  25.860  26.259
 26 A"   68 A'   69 A'   70 A'   71 A'   27 A"   72 A'   73 A'                 
 35.496  66.697 215.657
 74 A'   75 A'   76 A'                                                         

 Beta MOs, Restricted
 -- Occupied --                  
-101.60  -24.74  -14.35  -10.38   -9.52   -7.28   -7.27   -7.27
  1 A'    2 A'    3 A'    4 A'    5 A'    6 A'    1 A"    7 A'                 
 -1.282  -0.943  -0.871  -0.652  -0.576  -0.533  -0.522  -0.447
  8 A'    9 A'   10 A'   11 A'   12 A'   13 A'    2 A"   14 A'                 
 -0.393  -0.366  -0.322  -0.314
  3 A"   15 A'    4 A"   16 A'                                                 
 -- Virtual --                   
 -0.050  -0.041   0.002   0.019   0.045   0.058   0.065   0.090
  5 A"   17 A'   18 A'   19 A'   20 A'    6 A"   21 A'   22 A'                 
  0.093   0.096   0.125   0.151   0.156   0.167   0.184   0.243
  7 A"   23 A'   24 A'   25 A'    8 A"   26 A'   27 A'   28 A'                 
  0.263   0.284   0.285   0.323   0.336   0.343   0.408   0.448
 29 A'   30 A'    9 A"   31 A'   32 A'   33 A'   34 A'   10 A"                 
  0.471   0.498   0.534   0.581   0.631   0.757   0.784   0.809
 35 A'   11 A"   36 A'   37 A'   38 A'   39 A'   12 A"   40 A'                 
  0.825   0.835   0.853   0.869   0.915   1.030   1.081   1.157
 13 A"   14 A"   41 A'   42 A'   43 A'   44 A'   45 A'   15 A"                 
  1.198   1.297   1.322   1.343   1.403   1.458   1.525   1.632
 46 A'   16 A"   47 A'   17 A"   48 A'   18 A"   49 A'   50 A'                 
  1.674   1.812   1.882   1.933   2.171   2.258   2.280   2.354
 51 A'   52 A'   53 A'   54 A'   19 A"   55 A'   20 A"   56 A'                 
  2.360   2.463   2.683   2.719   2.746   2.931   3.081   3.253
 21 A"   57 A'   58 A'   22 A"   59 A'   60 A'   61 A'   62 A'                 
  3.724   3.738   3.838   3.931   3.954   4.168   4.514   4.873
 23 A"   63 A'   24 A"   25 A"   64 A'   65 A'   66 A'   67 A'                 
  6.248   6.314   6.579   9.680  23.575  25.766  25.860  26.259
 26 A"   68 A'   69 A'   70 A'   71 A'   27 A"   72 A'   73 A'                 
 35.496  66.697 215.657
 74 A'   75 A'   76 A'                                                         
 --------------------------------------------------------------

          Ground-State Mulliken Net Atomic Charges

     Atom                 Charge (a.u.)
  ----------------------------------------
      1 C                    -0.296617
      2 N                    -0.207406
      3 H                     0.248844
      4 Cl                    0.277162
      5 F                    -0.021984
  ----------------------------------------
  Sum of atomic charges =     0.000000

 -----------------------------------------------------------------
                    Cartesian Multipole Moments
 -----------------------------------------------------------------
    Charge (ESU x 10^10)
                 0.0000
    Dipole Moment (Debye)
         X       0.6909      Y      -0.5071      Z      -0.0000
       Tot       0.8570
    Quadrupole Moments (Debye-Ang)
        XX     -24.0002     XY       1.7832     YY     -33.2223
        XZ      -0.0000     YZ       0.0000     ZZ     -29.3628
    Octopole Moments (Debye-Ang^2)
       XXX       9.8282    XXY       4.6092    XYY       0.9185
       YYY     -12.5749    XXZ      -0.0000    XYZ       0.0000
       YYZ      -0.0000    XZZ       1.4223    YZZ      -3.3125
       ZZZ      -0.0000
    Hexadecapole Moments (Debye-Ang^3)
      XXXX    -213.6682   XXXY       8.9815   XXYY     -58.6051
      XYYY      -8.3008   YYYY    -136.4487   XXXZ      -0.0000
      XXYZ       0.0000   XYYZ      -0.0000   YYYZ       0.0000
      XXZZ     -49.2522   XYZZ      -3.2602   YYZZ     -26.5277
      XZZZ      -0.0000   YZZZ       0.0000   ZZZZ     -30.3009
 -----------------------------------------------------------------
 Calculating analytic gradient of the SCF energy
 Gradient of SCF Energy
            1           2           3           4           5
    1  -0.0550447   0.0061896   0.0497598  -0.0271333   0.0262286
    2  -0.0718372   0.0386180   0.0160885   0.0114066   0.0057240
    3   0.0000000  -0.0000000   0.0000000   0.0000000  -0.0000000
 Max gradient component =       7.184E-02
 RMS gradient           =       3.060E-02
 Gradient time:  CPU 1.75 s  wall 1.75 s
 Geometry Optimization Parameters
   NAtoms,    NIC,     NZ,  NCons,   NDum,   NFix, NCnnct, MaxDiis
        5      20       5       0       0       0       0       0


** GEOMETRY OPTIMIZATION IN DELOCALIZED INTERNAL COORDINATES **
   Searching for a Minimum

   Optimization Cycle:   1

                       Coordinates (Angstroms)
     ATOM                X               Y               Z
      1  C         0.4422360470    0.0471443660    0.0000000000
      2  N         1.0685571566    1.1863203259    0.0000000000
      3  H         2.1583189291    1.2091080237    0.0000000000
      4  Cl       -1.3273771065    0.0101404898    0.0000000000
      5  F         1.1415306116   -1.1076227586    0.0000000000
   Point Group: cs    Number of degrees of freedom:     7


   Energy is   -653.550982039


 Attempting to Generate Delocalized Internal Coordinates

  7 Hessian modes will be used to form the next step
  Hessian Eigenvalues:
     0.160000    0.250000    0.250000    0.286300    0.348126    0.550214
     0.671931

 Minimum Search - Taking Simple RFO Step
 Searching for Lamda that Minimizes Along All modes
 Value Taken    Lamda =  -0.02975175
 Calculated Step too Large.  Step scaled by  0.997777
 Step Taken.  Stepsize is  0.300000

                             Maximum     Tolerance    Cnvgd?
         Gradient           0.085505      0.000300      NO
         Displacement       0.267569      0.001200      NO
         Energy change     *********      0.000001      NO


 New Cartesian Coordinates Obtained by Inverse Iteration

 Displacement from previous Coordinates is:  0.369966
 ----------------------------------------------------------------
             Standard Nuclear Orientation (Angstroms)
    I     Atom           X                Y                Z
 ----------------------------------------------------------------
    1      C       0.4912517816     0.1113474239     0.0000000000
    2      N       1.0523950852     1.2211993685     0.0000000000
    3      H       2.0665283490     1.1118313426     0.0000000000
    4      Cl     -1.2291426432    -0.0156850535     0.0000000000
    5      F       1.1022330651    -1.0836026348     0.0000000000
 ----------------------------------------------------------------
 Molecular Point Group                 Cs    NOp =  2
 Largest Abelian Subgroup              Cs    NOp =  2
 Nuclear Repulsion Energy =   150.6529037075 hartrees
 There are       20 alpha and       20 beta electrons
 Applying Cartesian multipole field
    Component          Value
    ---------          -----
     (2,0,0)        1.00000E-11
     (0,2,0)        2.00000E-11
     (0,0,2)       -3.00000E-11
 Nucleus-field energy     =     0.0000000034 hartrees
 Requested basis set is 6-311++G(d,p)
 There are 36 shells and 103 basis functions
 A cutoff of  1.0D-11 yielded    625 shell pairs
 There are      5325 function pairs (      5761 Cartesian)
 Smallest overlap matrix eigenvalue = 7.56E-04
 Guess MOs from SCF MO coefficient file

 -----------------------------------------------------------------------
  General SCF calculation program by
  Eric Jon Sundstrom, Paul Horn, Yuezhi Mao, Dmitri Zuev, Alec White,
  David Stuck, Shaama M.S., Shane Yost, Joonho Lee, David Small,
  Daniel Levine, Susi Lehtola, Hugh Burton, Evgeny Epifanovsky
 -----------------------------------------------------------------------
 Exchange:     0.2000 Hartree-Fock + 0.0800 Slater + 0.7200 B88
 Correlation:  0.1900 VWN1RPA + 0.8100 LYP
 Using SG-1 standard quadrature grid
 A restricted SCF calculation will be
 performed using DIIS
 SCF converges when DIIS error is below 1.0e-08
 ---------------------------------------
  Cycle       Energy         DIIS error
 ---------------------------------------
    1    -653.5588857238      2.26e-03  
    2    -653.5650211791      1.29e-03  
    3    -653.5652733496      1.20e-03  
    4    -653.5667512438      3.06e-04  
    5    -653.5668495373      7.68e-05  
    6    -653.5668564385      2.05e-05  
    7    -653.5668567695      6.79e-06  
    8    -653.5668568099      1.43e-06  
    9    -653.5668568119      2.73e-07  
   10    -653.5668568120      4.90e-08  
   11    -653.5668568120      5.12e-09  Convergence criterion met
 ---------------------------------------
 SCF time:   CPU 6.27s  wall 6.00s 
 SCF   energy in the final basis set =     -653.5668568120
 Total energy in the final basis set =     -653.5668568120

 --------------------------------------------------------------
             Orbital Energies (a.u.) and Symmetries
 --------------------------------------------------------------

 Alpha MOs, Restricted
 -- Occupied --                  
-101.59  -24.74  -14.34  -10.37   -9.51   -7.27   -7.26   -7.26
  1 A'    2 A'    3 A'    4 A'    5 A'    6 A'    1 A"    7 A'                 
 -1.288  -0.975  -0.883  -0.653  -0.590  -0.534  -0.529  -0.445
  8 A'    9 A'   10 A'   11 A'   12 A'   13 A'    2 A"   14 A'                 
 -0.398  -0.366  -0.331  -0.329
  3 A"   15 A'   16 A'    4 A"                                                 
 -- Virtual --                   
 -0.035  -0.021   0.012   0.024   0.049   0.057   0.067   0.091
  5 A"   17 A'   18 A'   19 A'   20 A'    6 A"   21 A'   22 A'                 
  0.093   0.099   0.137   0.152   0.158   0.171   0.177   0.239
  7 A"   23 A'   24 A'   25 A'    8 A"   26 A'   27 A'   28 A'                 
  0.270   0.284   0.285   0.320   0.340   0.364   0.419   0.449
 29 A'   30 A'    9 A"   31 A'   32 A'   33 A'   34 A'   10 A"                 
  0.493   0.500   0.561   0.567   0.639   0.769   0.781   0.822
 35 A'   11 A"   36 A'   37 A'   38 A'   39 A'   12 A"   40 A'                 
  0.829   0.833   0.844   0.888   0.918   1.041   1.090   1.162
 13 A"   14 A"   41 A'   42 A'   43 A'   44 A'   45 A'   15 A"                 
  1.217   1.291   1.323   1.357   1.401   1.467   1.522   1.635
 46 A'   16 A"   47 A'   17 A"   48 A'   18 A"   49 A'   50 A'                 
  1.749   1.846   1.918   1.999   2.200   2.279   2.350   2.385
 51 A'   52 A'   53 A'   54 A'   19 A"   55 A'   20 A"   21 A"                 
  2.391   2.540   2.688   2.739   2.822   2.960   3.122   3.249
 56 A'   57 A'   58 A'   22 A"   59 A'   60 A'   61 A'   62 A'                 
  3.724   3.738   3.848   3.948   3.997   4.230   4.632   4.893
 23 A"   63 A'   24 A"   25 A"   64 A'   65 A'   66 A'   67 A'                 
  6.246   6.314   6.599   9.707  23.700  25.779  25.902  26.268
 26 A"   68 A'   69 A'   70 A'   71 A'   27 A"   72 A'   73 A'                 
 35.609  66.699 215.685
 74 A'   75 A'   76 A'                                                         

 Beta MOs, Restricted
 -- Occupied --                  
-101.59  -24.74  -14.34  -10.37   -9.51   -7.27   -7.26   -7.26
  1 A'    2 A'    3 A'    4 A'    5 A'    6 A'    1 A"    7 A'                 
 -1.288  -0.975  -0.883  -0.653  -0.590  -0.534  -0.529  -0.445
  8 A'    9 A'   10 A'   11 A'   12 A'   13 A'    2 A"   14 A'                 
 -0.398  -0.366  -0.331  -0.329
  3 A"   15 A'   16 A'    4 A"                                                 
 -- Virtual --                   
 -0.035  -0.021   0.012   0.024   0.049   0.057   0.067   0.091
  5 A"   17 A'   18 A'   19 A'   20 A'    6 A"   21 A'   22 A'                 
  0.093   0.099   0.137   0.152   0.158   0.171   0.177   0.239
  7 A"   23 A'   24 A'   25 A'    8 A"   26 A'   27 A'   28 A'                 
  0.270   0.284   0.285   0.320   0.340   0.364   0.419   0.449
 29 A'   30 A'    9 A"   31 A'   32 A'   33 A'   34 A'   10 A"                 
  0.493   0.500   0.561   0.567   0.639   0.769   0.781   0.822
 35 A'   11 A"   36 A'   37 A'   38 A'   39 A'   12 A"   40 A'                 
  0.829   0.833   0.844   0.888   0.918   1.041   1.090   1.162
 13 A"   14 A"   41 A'   42 A'   43 A'   44 A'   45 A'   15 A"                 
  1.217   1.291   1.323   1.357   1.401   1.467   1.522   1.635
 46 A'   16 A"   47 A'   17 A"   48 A'   18 A"   49 A'   50 A'                 
  1.749   1.846   1.918   1.999   2.200   2.279   2.350   2.385
 51 A'   52 A'   53 A'   54 A'   19 A"   55 A'   20 A"   21 A"                 
  2.391   2.540   2.688   2.739   2.822   2.960   3.122   3.249
 56 A'   57 A'   58 A'   22 A"   59 A'   60 A'   61 A'   62 A'                 
  3.724   3.738   3.848   3.948   3.997   4.230   4.632   4.893
 23 A"   63 A'   24 A"   25 A"   64 A'   65 A'   66 A'   67 A'                 
  6.246   6.314   6.599   9.707  23.700  25.779  25.902  26.268
 26 A"   68 A'   69 A'   70 A'   71 A'   27 A"   72 A'   73 A'                 
 35.609  66.699 215.685
 74 A'   75 A'   76 A'                                                         
 --------------------------------------------------------------

          Ground-State Mulliken Net Atomic Charges

     Atom                 Charge (a.u.)
  ----------------------------------------
      1 C                    -0.316131
      2 N                    -0.152707
      3 H                     0.230699
      4 Cl                    0.259006
      5 F                    -0.020867
  ----------------------------------------
  Sum of atomic charges =     0.000000

 -----------------------------------------------------------------
                    Cartesian Multipole Moments
 -----------------------------------------------------------------
    Charge (ESU x 10^10)
                 0.0000
    Dipole Moment (Debye)
         X       0.8822      Y      -0.5143      Z      -0.0000
       Tot       1.0212
    Quadrupole Moments (Debye-Ang)
        XX     -24.5052     XY       1.3883     YY     -33.3071
        XZ      -0.0000     YZ       0.0000     ZZ     -29.0257
    Octopole Moments (Debye-Ang^2)
       XXX       6.4868    XXY       2.4769    XYY      -1.1469
       YYY     -13.6376    XXZ       0.0000    XYZ      -0.0000
       YYZ       0.0000    XZZ       0.6365    YZZ      -3.3184
       ZZZ       0.0000
    Hexadecapole Moments (Debye-Ang^3)
      XXXX    -198.1818   XXXY       3.7939   XXYY     -57.6745
      XYYY     -12.4130   YYYY    -136.3220   XXXZ      -0.0000
      XXYZ      -0.0000   XYYZ       0.0000   YYYZ      -0.0000
      XXZZ     -44.9404   XYZZ      -3.8323   YYZZ     -26.2695
      XZZZ      -0.0000   YZZZ       0.0000   ZZZZ     -29.5715
 -----------------------------------------------------------------
 Calculating analytic gradient of the SCF energy
 Gradient of SCF Energy
            1           2           3           4           5
    1   0.0014634  -0.0055310  -0.0013857   0.0016970   0.0037564
    2  -0.0094275   0.0028971  -0.0016878   0.0068753   0.0013429
    3   0.0000000   0.0000000   0.0000000  -0.0000000   0.0000000
 Max gradient component =       9.427E-03
 RMS gradient           =       3.659E-03
 Gradient time:  CPU 1.79 s  wall 1.79 s
 Geometry Optimization Parameters
   NAtoms,    NIC,     NZ,  NCons,   NDum,   NFix, NCnnct, MaxDiis
        5      20       5       0       0       0       0       0

 Cartesian Hessian Update
 Hessian Updated using BFGS Update


** GEOMETRY OPTIMIZATION IN DELOCALIZED INTERNAL COORDINATES **
   Searching for a Minimum

   Optimization Cycle:   2

                       Coordinates (Angstroms)
     ATOM                X               Y               Z
      1  C         0.4912517816    0.1113474239    0.0000000000
      2  N         1.0523950852    1.2211993685    0.0000000000
      3  H         2.0665283490    1.1118313426    0.0000000000
      4  Cl       -1.2291426432   -0.0156850535    0.0000000000
      5  F         1.1022330651   -1.0836026348    0.0000000000
   Point Group: cs    Number of degrees of freedom:     7


   Energy is   -653.566856812

 Hessian Updated using BFGS Update

  7 Hessian modes will be used to form the next step
  Hessian Eigenvalues:
     0.170899    0.221806    0.259569    0.294379    0.366028    0.550052
     0.688528

 Minimum Search - Taking Simple RFO Step
 Searching for Lamda that Minimizes Along All modes
 Value Taken    Lamda =  -0.00110339
 Step Taken.  Stepsize is  0.068726

                             Maximum     Tolerance    Cnvgd?
         Gradient           0.014905      0.000300      NO
         Displacement       0.057237      0.001200      NO
         Energy change     -0.015875      0.000001      NO


 New Cartesian Coordinates Obtained by Inverse Iteration

 Displacement from previous Coordinates is:  0.097278
 ----------------------------------------------------------------
             Standard Nuclear Orientation (Angstroms)
    I     Atom           X                Y                Z
 ----------------------------------------------------------------
    1      C       0.4877206233     0.1279607391     0.0000000000
    2      N       1.0691431537     1.2268284976     0.0000000000
    3      H       2.0823410189     1.1156633898     0.0000000000
    4      Cl     -1.2309019483    -0.0474017488     0.0000000000
    5      F       1.0749627900    -1.0779604309     0.0000000000
 ----------------------------------------------------------------
 Molecular Point Group                 Cs    NOp =  2
 Largest Abelian Subgroup              Cs    NOp =  2
 Nuclear Repulsion Energy =   150.7580283334 hartrees
 There are       20 alpha and       20 beta electrons
 Applying Cartesian multipole field
    Component          Value
    ---------          -----
     (2,0,0)        1.00000E-11
     (0,2,0)        2.00000E-11
     (0,0,2)       -3.00000E-11
 Nucleus-field energy     =     0.0000000034 hartrees
 Requested basis set is 6-311++G(d,p)
 There are 36 shells and 103 basis functions
 A cutoff of  1.0D-11 yielded    625 shell pairs
 There are      5325 function pairs (      5761 Cartesian)
 Smallest overlap matrix eigenvalue = 7.52E-04
 Guess MOs from SCF MO coefficient file

 -----------------------------------------------------------------------
  General SCF calculation program by
  Eric Jon Sundstrom, Paul Horn, Yuezhi Mao, Dmitri Zuev, Alec White,
  David Stuck, Shaama M.S., Shane Yost, Joonho Lee, David Small,
  Daniel Levine, Susi Lehtola, Hugh Burton, Evgeny Epifanovsky
 -----------------------------------------------------------------------
 Exchange:     0.2000 Hartree-Fock + 0.0800 Slater + 0.7200 B88
 Correlation:  0.1900 VWN1RPA + 0.8100 LYP
 Using SG-1 standard quadrature grid
 A restricted SCF calculation will be
 performed using DIIS
 SCF converges when DIIS error is below 1.0e-08
 ---------------------------------------
  Cycle       Energy         DIIS error
 ---------------------------------------
    1    -653.5666889640      5.59e-04  
    2    -653.5673727655      2.08e-04  
    3    -653.5673317428      2.89e-04  
    4    -653.5674122376      5.14e-05  
    5    -653.5674151726      1.53e-05  
    6    -653.5674153690      3.99e-06  
    7    -653.5674153848      5.01e-07  
    8    -653.5674153852      1.27e-07  
    9    -653.5674153852      3.61e-08  
   10    -653.5674153852      1.43e-08  
   11    -653.5674153852      2.33e-09  Convergence criterion met
 ---------------------------------------
 SCF time:   CPU 6.27s  wall 6.00s 
 SCF   energy in the final basis set =     -653.5674153852
 Total energy in the final basis set =     -653.5674153852

 --------------------------------------------------------------
             Orbital Energies (a.u.) and Symmetries
 --------------------------------------------------------------

 Alpha MOs, Restricted
 -- Occupied --                  
-101.59  -24.74  -14.34  -10.37   -9.51   -7.27   -7.26   -7.26
  1 A'    2 A'    3 A'    4 A'    5 A'    6 A'    1 A"    7 A'                 
 -1.287  -0.973  -0.884  -0.653  -0.591  -0.535  -0.528  -0.445
  8 A'    9 A'   10 A'   11 A'   12 A'   13 A'    2 A"   14 A'                 
 -0.397  -0.365  -0.332  -0.330
  3 A"   15 A'   16 A'    4 A"                                                 
 -- Virtual --                   
 -0.035  -0.021   0.012   0.023   0.050   0.057   0.068   0.091
  5 A"   17 A'   18 A'   19 A'   20 A'    6 A"   21 A'   22 A'                 
  0.093   0.099   0.136   0.152   0.159   0.173   0.175   0.240
  7 A"   23 A'   24 A'   25 A'    8 A"   26 A'   27 A'   28 A'                 
  0.269   0.283   0.286   0.319   0.340   0.364   0.419   0.449
 29 A'    9 A"   30 A'   31 A'   32 A'   33 A'   34 A'   10 A"                 
  0.492   0.499   0.562   0.566   0.636   0.770   0.779   0.822
 35 A'   11 A"   36 A'   37 A'   38 A'   39 A'   12 A"   40 A'                 
  0.830   0.836   0.849   0.885   0.923   1.038   1.089   1.160
 13 A"   14 A"   41 A'   42 A'   43 A'   44 A'   45 A'   15 A"                 
  1.222   1.293   1.322   1.359   1.399   1.464   1.523   1.628
 46 A'   16 A"   47 A'   17 A"   48 A'   18 A"   49 A'   50 A'                 
  1.751   1.841   1.923   2.002   2.197   2.280   2.348   2.388
 51 A'   52 A'   53 A'   54 A'   19 A"   55 A'   20 A"   56 A'                 
  2.388   2.539   2.690   2.739   2.825   2.957   3.115   3.254
 21 A"   57 A'   58 A'   22 A"   59 A'   60 A'   61 A'   62 A'                 
  3.726   3.739   3.849   3.951   4.002   4.222   4.636   4.898
 23 A"   63 A'   24 A"   25 A"   64 A'   65 A'   66 A'   67 A'                 
  6.247   6.315   6.600   9.707  23.701  25.779  25.900  26.269
 26 A"   68 A'   69 A'   70 A'   71 A'   27 A"   72 A'   73 A'                 
 35.610  66.702 215.686
 74 A'   75 A'   76 A'                                                         

 Beta MOs, Restricted
 -- Occupied --                  
-101.59  -24.74  -14.34  -10.37   -9.51   -7.27   -7.26   -7.26
  1 A'    2 A'    3 A'    4 A'    5 A'    6 A'    1 A"    7 A'                 
 -1.287  -0.973  -0.884  -0.653  -0.591  -0.535  -0.528  -0.445
  8 A'    9 A'   10 A'   11 A'   12 A'   13 A'    2 A"   14 A'                 
 -0.397  -0.365  -0.332  -0.330
  3 A"   15 A'   16 A'    4 A"                                                 
 -- Virtual --                   
 -0.035  -0.021   0.012   0.023   0.050   0.057   0.068   0.091
  5 A"   17 A'   18 A'   19 A'   20 A'    6 A"   21 A'   22 A'                 
  0.093   0.099   0.136   0.152   0.159   0.173   0.175   0.240
  7 A"   23 A'   24 A'   25 A'    8 A"   26 A'   27 A'   28 A'                 
  0.269   0.283   0.286   0.319   0.340   0.364   0.419   0.449
 29 A'    9 A"   30 A'   31 A'   32 A'   33 A'   34 A'   10 A"                 
  0.492   0.499   0.562   0.566   0.636   0.770   0.779   0.822
 35 A'   11 A"   36 A'   37 A'   38 A'   39 A'   12 A"   40 A'                 
  0.830   0.836   0.849   0.885   0.923   1.038   1.089   1.160
 13 A"   14 A"   41 A'   42 A'   43 A'   44 A'   45 A'   15 A"                 
  1.222   1.293   1.322   1.359   1.399   1.464   1.523   1.628
 46 A'   16 A"   47 A'   17 A"   48 A'   18 A"   49 A'   50 A'                 
  1.751   1.841   1.923   2.002   2.197   2.280   2.348   2.388
 51 A'   52 A'   53 A'   54 A'   19 A"   55 A'   20 A"   56 A'                 
  2.388   2.539   2.690   2.739   2.825   2.957   3.115   3.254
 21 A"   57 A'   58 A'   22 A"   59 A'   60 A'   61 A'   62 A'                 
  3.726   3.739   3.849   3.951   4.002   4.222   4.636   4.898
 23 A"   63 A'   24 A"   25 A"   64 A'   65 A'   66 A'   67 A'                 
  6.247   6.315   6.600   9.707  23.701  25.779  25.900  26.269
 26 A"   68 A'   69 A'   70 A'   71 A'   27 A"   72 A'   73 A'                 
 35.610  66.702 215.686
 74 A'   75 A'   76 A'                                                         
 --------------------------------------------------------------

          Ground-State Mulliken Net Atomic Charges

     Atom                 Charge (a.u.)
  ----------------------------------------
      1 C                    -0.316613
      2 N                    -0.152944
      3 H                     0.234203
      4 Cl                    0.256764
      5 F                    -0.021410
  ----------------------------------------
  Sum of atomic charges =     0.000000

 -----------------------------------------------------------------
                    Cartesian Multipole Moments
 -----------------------------------------------------------------
    Charge (ESU x 10^10)
                 0.0000
    Dipole Moment (Debye)
         X       0.9031      Y      -0.4937      Z       0.0000
       Tot       1.0292
    Quadrupole Moments (Debye-Ang)
        XX     -24.4002     XY       1.5006     YY     -33.3341
        XZ       0.0000     YZ      -0.0000     ZZ     -29.0293
    Octopole Moments (Debye-Ang^2)
       XXX       7.1777    XXY       2.5629    XYY      -1.1157
       YYY     -13.0074    XXZ       0.0000    XYZ       0.0000
       YYZ      -0.0000    XZZ       0.7002    YZZ      -3.0740
       ZZZ       0.0000
    Hexadecapole Moments (Debye-Ang^3)
      XXXX    -196.9149   XXXY       2.4063   XXYY     -57.5684
      XYYY     -15.0512   YYYY    -136.9995   XXXZ       0.0000
      XXYZ      -0.0000   XYYZ      -0.0000   YYYZ       0.0000
      XXZZ     -44.9128   XYZZ      -4.6690   YYZZ     -26.3707
      XZZZ       0.0000   YZZZ       0.0000   ZZZZ     -29.5836
 -----------------------------------------------------------------
 Calculating analytic gradient of the SCF energy
 Gradient of SCF Energy
            1           2           3           4           5
    1   0.0008109   0.0008392  -0.0008155   0.0010647  -0.0018994
    2  -0.0049848   0.0025051  -0.0003227   0.0000414   0.0027610
    3   0.0000000  -0.0000000   0.0000000  -0.0000000  -0.0000000
 Max gradient component =       4.985E-03
 RMS gradient           =       1.744E-03
 Gradient time:  CPU 1.79 s  wall 1.79 s
 Geometry Optimization Parameters
   NAtoms,    NIC,     NZ,  NCons,   NDum,   NFix, NCnnct, MaxDiis
        5      20       5       0       0       0       0       0

 Cartesian Hessian Update
 Hessian Updated using BFGS Update


** GEOMETRY OPTIMIZATION IN DELOCALIZED INTERNAL COORDINATES **
   Searching for a Minimum

   Optimization Cycle:   3

                       Coordinates (Angstroms)
     ATOM                X               Y               Z
      1  C         0.4877206233    0.1279607391    0.0000000000
      2  N         1.0691431537    1.2268284976    0.0000000000
      3  H         2.0823410189    1.1156633898    0.0000000000
      4  Cl       -1.2309019483   -0.0474017488    0.0000000000
      5  F         1.0749627900   -1.0779604309    0.0000000000
   Point Group: cs    Number of degrees of freedom:     7


   Energy is   -653.567415385

 Hessian Updated using BFGS Update

  7 Hessian modes will be used to form the next step
  Hessian Eigenvalues:
     0.167162    0.222028    0.256686    0.290742    0.360201    0.565663
     0.707114

 Minimum Search - Taking Simple RFO Step
 Searching for Lamda that Minimizes Along All modes
 Value Taken    Lamda =  -0.00004010
 Step Taken.  Stepsize is  0.010471

                             Maximum     Tolerance    Cnvgd?
         Gradient           0.003348      0.000300      NO
         Displacement       0.007241      0.001200      NO
         Energy change     -0.000559      0.000001      NO


 New Cartesian Coordinates Obtained by Inverse Iteration

 Displacement from previous Coordinates is:  0.008980
 ----------------------------------------------------------------
             Standard Nuclear Orientation (Angstroms)
    I     Atom           X                Y                Z
 ----------------------------------------------------------------
    1      C       0.4866191943     0.1292233811     0.0000000000
    2      N       1.0697254237     1.2253145830     0.0000000000
    3      H       2.0841901665     1.1170848089     0.0000000000
    4      Cl     -1.2337805429    -0.0475770888     0.0000000000
    5      F       1.0765113960    -1.0789552375     0.0000000000
 ----------------------------------------------------------------
 Molecular Point Group                 Cs    NOp =  2
 Largest Abelian Subgroup              Cs    NOp =  2
 Nuclear Repulsion Energy =   150.6117449058 hartrees
 There are       20 alpha and       20 beta electrons
 Applying Cartesian multipole field
    Component          Value
    ---------          -----
     (2,0,0)        1.00000E-11
     (0,2,0)        2.00000E-11
     (0,0,2)       -3.00000E-11
 Nucleus-field energy     =     0.0000000034 hartrees
 Requested basis set is 6-311++G(d,p)
 There are 36 shells and 103 basis functions
 A cutoff of  1.0D-11 yielded    625 shell pairs
 There are      5325 function pairs (      5761 Cartesian)
 Smallest overlap matrix eigenvalue = 7.54E-04
 Guess MOs from SCF MO coefficient file

 -----------------------------------------------------------------------
  General SCF calculation program by
  Eric Jon Sundstrom, Paul Horn, Yuezhi Mao, Dmitri Zuev, Alec White,
  David Stuck, Shaama M.S., Shane Yost, Joonho Lee, David Small,
  Daniel Levine, Susi Lehtola, Hugh Burton, Evgeny Epifanovsky
 -----------------------------------------------------------------------
 Exchange:     0.2000 Hartree-Fock + 0.0800 Slater + 0.7200 B88
 Correlation:  0.1900 VWN1RPA + 0.8100 LYP
 Using SG-1 standard quadrature grid
 A restricted SCF calculation will be
 performed using DIIS
 SCF converges when DIIS error is below 1.0e-08
 ---------------------------------------
  Cycle       Energy         DIIS error
 ---------------------------------------
    1    -653.5674269585      9.40e-05  
    2    -653.5674398741      2.60e-05  
    3    -653.5674394834      3.12e-05  
    4    -653.5674404092      9.12e-06  
    5    -653.5674405029      2.22e-06  
    6    -653.5674405094      3.02e-07  
    7    -653.5674405095      7.09e-08  
    8    -653.5674405095      1.35e-08  
    9    -653.5674405095      4.00e-09  Convergence criterion met
 ---------------------------------------
 SCF time:   CPU 5.13s  wall 5.00s 
 SCF   energy in the final basis set =     -653.5674405095
 Total energy in the final basis set =     -653.5674405095

 --------------------------------------------------------------
             Orbital Energies (a.u.) and Symmetries
 --------------------------------------------------------------

 Alpha MOs, Restricted
 -- Occupied --                  
-101.59  -24.74  -14.34  -10.37   -9.51   -7.27   -7.26   -7.26
  1 A'    2 A'    3 A'    4 A'    5 A'    6 A'    1 A"    7 A'                 
 -1.285  -0.973  -0.884  -0.652  -0.591  -0.535  -0.527  -0.445
  8 A'    9 A'   10 A'   11 A'   12 A'   13 A'    2 A"   14 A'                 
 -0.397  -0.364  -0.332  -0.331
  3 A"   15 A'   16 A'    4 A"                                                 
 -- Virtual --                   
 -0.035  -0.021   0.011   0.023   0.050   0.057   0.068   0.091
  5 A"   17 A'   18 A'   19 A'   20 A'    6 A"   21 A'   22 A'                 
  0.093   0.099   0.135   0.152   0.159   0.173   0.175   0.240
  7 A"   23 A'   24 A'   25 A'    8 A"   26 A'   27 A'   28 A'                 
  0.269   0.283   0.287   0.319   0.340   0.365   0.419   0.449
 29 A'    9 A"   30 A'   31 A'   32 A'   33 A'   34 A'   10 A"                 
  0.492   0.499   0.562   0.567   0.636   0.770   0.779   0.822
 35 A'   11 A"   36 A'   37 A'   38 A'   39 A'   12 A"   40 A'                 
  0.830   0.836   0.850   0.885   0.923   1.038   1.088   1.159
 13 A"   14 A"   41 A'   42 A'   43 A'   44 A'   45 A'   15 A"                 
  1.222   1.294   1.323   1.359   1.400   1.465   1.523   1.626
 46 A'   16 A"   47 A'   17 A"   48 A'   18 A"   49 A'   50 A'                 
  1.750   1.841   1.923   2.001   2.197   2.279   2.346   2.387
 51 A'   52 A'   53 A'   54 A'   19 A"   55 A'   20 A"   56 A'                 
  2.390   2.539   2.690   2.739   2.827   2.954   3.115   3.252
 21 A"   57 A'   58 A'   22 A"   59 A'   60 A'   61 A'   62 A'                 
  3.726   3.740   3.849   3.949   4.000   4.221   4.634   4.898
 23 A"   63 A'   24 A"   25 A"   64 A'   65 A'   66 A'   67 A'                 
  6.248   6.316   6.597   9.706  23.703  25.778  25.898  26.269
 26 A"   68 A'   69 A'   70 A'   71 A'   27 A"   72 A'   73 A'                 
 35.612  66.703 215.685
 74 A'   75 A'   76 A'                                                         

 Beta MOs, Restricted
 -- Occupied --                  
-101.59  -24.74  -14.34  -10.37   -9.51   -7.27   -7.26   -7.26
  1 A'    2 A'    3 A'    4 A'    5 A'    6 A'    1 A"    7 A'                 
 -1.285  -0.973  -0.884  -0.652  -0.591  -0.535  -0.527  -0.445
  8 A'    9 A'   10 A'   11 A'   12 A'   13 A'    2 A"   14 A'                 
 -0.397  -0.364  -0.332  -0.331
  3 A"   15 A'   16 A'    4 A"                                                 
 -- Virtual --                   
 -0.035  -0.021   0.011   0.023   0.050   0.057   0.068   0.091
  5 A"   17 A'   18 A'   19 A'   20 A'    6 A"   21 A'   22 A'                 
  0.093   0.099   0.135   0.152   0.159   0.173   0.175   0.240
  7 A"   23 A'   24 A'   25 A'    8 A"   26 A'   27 A'   28 A'                 
  0.269   0.283   0.287   0.319   0.340   0.365   0.419   0.449
 29 A'    9 A"   30 A'   31 A'   32 A'   33 A'   34 A'   10 A"                 
  0.492   0.499   0.562   0.567   0.636   0.770   0.779   0.822
 35 A'   11 A"   36 A'   37 A'   38 A'   39 A'   12 A"   40 A'                 
  0.830   0.836   0.850   0.885   0.923   1.038   1.088   1.159
 13 A"   14 A"   41 A'   42 A'   43 A'   44 A'   45 A'   15 A"                 
  1.222   1.294   1.323   1.359   1.400   1.465   1.523   1.626
 46 A'   16 A"   47 A'   17 A"   48 A'   18 A"   49 A'   50 A'                 
  1.750   1.841   1.923   2.001   2.197   2.279   2.346   2.387
 51 A'   52 A'   53 A'   54 A'   19 A"   55 A'   20 A"   56 A'                 
  2.390   2.539   2.690   2.739   2.827   2.954   3.115   3.252
 21 A"   57 A'   58 A'   22 A"   59 A'   60 A'   61 A'   62 A'                 
  3.726   3.740   3.849   3.949   4.000   4.221   4.634   4.898
 23 A"   63 A'   24 A"   25 A"   64 A'   65 A'   66 A'   67 A'                 
  6.248   6.316   6.597   9.706  23.703  25.778  25.898  26.269
 26 A"   68 A'   69 A'   70 A'   71 A'   27 A"   72 A'   73 A'                 
 35.612  66.703 215.685
 74 A'   75 A'   76 A'                                                         
 --------------------------------------------------------------

          Ground-State Mulliken Net Atomic Charges

     Atom                 Charge (a.u.)
  ----------------------------------------
      1 C                    -0.315314
      2 N                    -0.152675
      3 H                     0.235435
      4 Cl                    0.257280
      5 F                    -0.024726
  ----------------------------------------
  Sum of atomic charges =     0.000000

 -----------------------------------------------------------------
                    Cartesian Multipole Moments
 -----------------------------------------------------------------
    Charge (ESU x 10^10)
                 0.0000
    Dipole Moment (Debye)
         X       0.9007      Y      -0.4657      Z      -0.0000
       Tot       1.0139
    Quadrupole Moments (Debye-Ang)
        XX     -24.3802     XY       1.5433     YY     -33.3281
        XZ       0.0000     YZ       0.0000     ZZ     -29.0310
    Octopole Moments (Debye-Ang^2)
       XXX       7.3012    XXY       2.6437    XYY      -1.0659
       YYY     -12.9028    XXZ      -0.0000    XYZ      -0.0000
       YYZ      -0.0000    XZZ       0.7316    YZZ      -3.0483
       ZZZ      -0.0000
    Hexadecapole Moments (Debye-Ang^3)
      XXXX    -197.3079   XXXY       2.6250   XXYY     -57.6116
      XYYY     -14.9216   YYYY    -136.9298   XXXZ       0.0000
      XXYZ       0.0000   XYYZ      -0.0000   YYYZ       0.0000
      XXZZ     -45.0232   XYZZ      -4.6393   YYZZ     -26.3611
      XZZZ       0.0000   YZZZ       0.0000   ZZZZ     -29.5820
 -----------------------------------------------------------------
 Calculating analytic gradient of the SCF energy
 Gradient of SCF Energy
            1           2           3           4           5
    1   0.0007097  -0.0002073   0.0002305  -0.0001383  -0.0005946
    2  -0.0017105   0.0005066  -0.0001015  -0.0000469   0.0013523
    3  -0.0000000   0.0000000  -0.0000000   0.0000000   0.0000000
 Max gradient component =       1.710E-03
 RMS gradient           =       6.322E-04
 Gradient time:  CPU 1.78 s  wall 1.78 s
 Geometry Optimization Parameters
   NAtoms,    NIC,     NZ,  NCons,   NDum,   NFix, NCnnct, MaxDiis
        5      20       5       0       0       0       0       0

 Cartesian Hessian Update
 Hessian Updated using BFGS Update


** GEOMETRY OPTIMIZATION IN DELOCALIZED INTERNAL COORDINATES **
   Searching for a Minimum

   Optimization Cycle:   4

                       Coordinates (Angstroms)
     ATOM                X               Y               Z
      1  C         0.4866191943    0.1292233811    0.0000000000
      2  N         1.0697254237    1.2253145830    0.0000000000
      3  H         2.0841901665    1.1170848089    0.0000000000
      4  Cl       -1.2337805429   -0.0475770888    0.0000000000
      5  F         1.0765113960   -1.0789552375    0.0000000000
   Point Group: cs    Number of degrees of freedom:     7


   Energy is   -653.567440510

 Hessian Updated using BFGS Update

  7 Hessian modes will be used to form the next step
  Hessian Eigenvalues:
     0.151615    0.214122    0.257869    0.303404    0.391353    0.426598
     0.701320

 Minimum Search - Taking Simple RFO Step
 Searching for Lamda that Minimizes Along All modes
 Value Taken    Lamda =  -0.00000757
 Step Taken.  Stepsize is  0.005372

                             Maximum     Tolerance    Cnvgd?
         Gradient           0.000925      0.000300      NO
         Displacement       0.003417      0.001200      NO
         Energy change     -0.000025      0.000001      NO


 New Cartesian Coordinates Obtained by Inverse Iteration

 Displacement from previous Coordinates is:  0.004597
 ----------------------------------------------------------------
             Standard Nuclear Orientation (Angstroms)
    I     Atom           X                Y                Z
 ----------------------------------------------------------------
    1      C       0.4863137193     0.1298269720     0.0000000000
    2      N       1.0701125037     1.2249045071     0.0000000000
    3      H       2.0842955386     1.1184766554     0.0000000000
    4      Cl     -1.2339123210    -0.0473905724     0.0000000000
    5      F       1.0764561970    -1.0807271153     0.0000000000
 ----------------------------------------------------------------
 Molecular Point Group                 Cs    NOp =  2
 Largest Abelian Subgroup              Cs    NOp =  2
 Nuclear Repulsion Energy =   150.5639829943 hartrees
 There are       20 alpha and       20 beta electrons
 Applying Cartesian multipole field
    Component          Value
    ---------          -----
     (2,0,0)        1.00000E-11
     (0,2,0)        2.00000E-11
     (0,0,2)       -3.00000E-11
 Nucleus-field energy     =     0.0000000034 hartrees
 Requested basis set is 6-311++G(d,p)
 There are 36 shells and 103 basis functions
 A cutoff of  1.0D-11 yielded    625 shell pairs
 There are      5325 function pairs (      5761 Cartesian)
 Smallest overlap matrix eigenvalue = 7.53E-04
 Guess MOs from SCF MO coefficient file

 -----------------------------------------------------------------------
  General SCF calculation program by
  Eric Jon Sundstrom, Paul Horn, Yuezhi Mao, Dmitri Zuev, Alec White,
  David Stuck, Shaama M.S., Shane Yost, Joonho Lee, David Small,
  Daniel Levine, Susi Lehtola, Hugh Burton, Evgeny Epifanovsky
 -----------------------------------------------------------------------
 Exchange:     0.2000 Hartree-Fock + 0.0800 Slater + 0.7200 B88
 Correlation:  0.1900 VWN1RPA + 0.8100 LYP
 Using SG-1 standard quadrature grid
 A restricted SCF calculation will be
 performed using DIIS
 SCF converges when DIIS error is below 1.0e-08
 ---------------------------------------
  Cycle       Energy         DIIS error
 ---------------------------------------
    1    -653.5674401230      5.45e-05  
    2    -653.5674443144      1.75e-05  
    3    -653.5674440013      2.37e-05  
    4    -653.5674445548      4.38e-06  
    5    -653.5674445772      8.94e-07  
    6    -653.5674445778      1.98e-07  
    7    -653.5674445779      3.27e-08  
    8    -653.5674445779      8.03e-09  Convergence criterion met
 ---------------------------------------
 SCF time:   CPU 4.56s  wall 5.00s 
 SCF   energy in the final basis set =     -653.5674445779
 Total energy in the final basis set =     -653.5674445779

 --------------------------------------------------------------
             Orbital Energies (a.u.) and Symmetries
 --------------------------------------------------------------

 Alpha MOs, Restricted
 -- Occupied --                  
-101.59  -24.74  -14.34  -10.37   -9.51   -7.27   -7.26   -7.26
  1 A'    2 A'    3 A'    4 A'    5 A'    6 A'    1 A"    7 A'                 
 -1.283  -0.974  -0.884  -0.651  -0.591  -0.534  -0.526  -0.445
  8 A'    9 A'   10 A'   11 A'   12 A'   13 A'    2 A"   14 A'                 
 -0.397  -0.365  -0.332  -0.331
  3 A"   15 A'   16 A'    4 A"                                                 
 -- Virtual --                   
 -0.035  -0.021   0.011   0.023   0.050   0.057   0.068   0.091
  5 A"   17 A'   18 A'   19 A'   20 A'    6 A"   21 A'   22 A'                 
  0.093   0.099   0.135   0.152   0.159   0.172   0.174   0.240
  7 A"   23 A'   24 A'   25 A'    8 A"   26 A'   27 A'   28 A'                 
  0.268   0.284   0.287   0.319   0.341   0.365   0.419   0.449
 29 A'    9 A"   30 A'   31 A'   32 A'   33 A'   34 A'   10 A"                 
  0.492   0.499   0.562   0.567   0.636   0.770   0.779   0.822
 35 A'   11 A"   36 A'   37 A'   38 A'   39 A'   12 A"   40 A'                 
  0.829   0.836   0.850   0.885   0.923   1.038   1.089   1.159
 13 A"   14 A"   41 A'   42 A'   43 A'   44 A'   45 A'   15 A"                 
  1.221   1.294   1.324   1.359   1.400   1.465   1.524   1.625
 46 A'   16 A"   47 A'   17 A"   48 A'   18 A"   49 A'   50 A'                 
  1.750   1.841   1.923   2.002   2.196   2.279   2.346   2.386
 51 A'   52 A'   53 A'   54 A'   19 A"   55 A'   20 A"   56 A'                 
  2.390   2.538   2.690   2.739   2.827   2.952   3.116   3.251
 21 A"   57 A'   58 A'   22 A"   59 A'   60 A'   61 A'   62 A'                 
  3.727   3.741   3.849   3.947   3.999   4.220   4.634   4.898
 23 A"   63 A'   24 A"   25 A"   64 A'   65 A'   66 A'   67 A'                 
  6.249   6.317   6.595   9.706  23.703  25.778  25.898  26.269
 26 A"   68 A'   69 A'   70 A'   71 A'   27 A"   72 A'   73 A'                 
 35.612  66.703 215.685
 74 A'   75 A'   76 A'                                                         

 Beta MOs, Restricted
 -- Occupied --                  
-101.59  -24.74  -14.34  -10.37   -9.51   -7.27   -7.26   -7.26
  1 A'    2 A'    3 A'    4 A'    5 A'    6 A'    1 A"    7 A'                 
 -1.283  -0.974  -0.884  -0.651  -0.591  -0.534  -0.526  -0.445
  8 A'    9 A'   10 A'   11 A'   12 A'   13 A'    2 A"   14 A'                 
 -0.397  -0.365  -0.332  -0.331
  3 A"   15 A'   16 A'    4 A"                                                 
 -- Virtual --                   
 -0.035  -0.021   0.011   0.023   0.050   0.057   0.068   0.091
  5 A"   17 A'   18 A'   19 A'   20 A'    6 A"   21 A'   22 A'                 
  0.093   0.099   0.135   0.152   0.159   0.172   0.174   0.240
  7 A"   23 A'   24 A'   25 A'    8 A"   26 A'   27 A'   28 A'                 
  0.268   0.284   0.287   0.319   0.341   0.365   0.419   0.449
 29 A'    9 A"   30 A'   31 A'   32 A'   33 A'   34 A'   10 A"                 
  0.492   0.499   0.562   0.567   0.636   0.770   0.779   0.822
 35 A'   11 A"   36 A'   37 A'   38 A'   39 A'   12 A"   40 A'                 
  0.829   0.836   0.850   0.885   0.923   1.038   1.089   1.159
 13 A"   14 A"   41 A'   42 A'   43 A'   44 A'   45 A'   15 A"                 
  1.221   1.294   1.324   1.359   1.400   1.465   1.524   1.625
 46 A'   16 A"   47 A'   17 A"   48 A'   18 A"   49 A'   50 A'                 
  1.750   1.841   1.923   2.002   2.196   2.279   2.346   2.386
 51 A'   52 A'   53 A'   54 A'   19 A"   55 A'   20 A"   56 A'                 
  2.390   2.538   2.690   2.739   2.827   2.952   3.116   3.251
 21 A"   57 A'   58 A'   22 A"   59 A'   60 A'   61 A'   62 A'                 
  3.727   3.741   3.849   3.947   3.999   4.220   4.634   4.898
 23 A"   63 A'   24 A"   25 A"   64 A'   65 A'   66 A'   67 A'                 
  6.249   6.317   6.595   9.706  23.703  25.778  25.898  26.269
 26 A"   68 A'   69 A'   70 A'   71 A'   27 A"   72 A'   73 A'                 
 35.612  66.703 215.685
 74 A'   75 A'   76 A'                                                         
 --------------------------------------------------------------

          Ground-State Mulliken Net Atomic Charges

     Atom                 Charge (a.u.)
  ----------------------------------------
      1 C                    -0.314767
      2 N                    -0.152254
      3 H                     0.236072
      4 Cl                    0.257732
      5 F                    -0.026782
  ----------------------------------------
  Sum of atomic charges =     0.000000

 -----------------------------------------------------------------
                    Cartesian Multipole Moments
 -----------------------------------------------------------------
    Charge (ESU x 10^10)
                -0.0000
    Dipole Moment (Debye)
         X       0.8965      Y      -0.4484      Z      -0.0000
       Tot       1.0024
    Quadrupole Moments (Debye-Ang)
        XX     -24.3731     XY       1.5682     YY     -33.3243
        XZ      -0.0000     YZ       0.0000     ZZ     -29.0300
    Octopole Moments (Debye-Ang^2)
       XXX       7.3081    XXY       2.6886    XYY      -1.0555
       YYY     -12.8348    XXZ      -0.0000    XYZ       0.0000
       YYZ       0.0000    XZZ       0.7303    YZZ      -3.0332
       ZZZ      -0.0000
    Hexadecapole Moments (Debye-Ang^3)
      XXXX    -197.2724   XXXY       2.7473   XXYY     -57.5974
      XYYY     -14.8221   YYYY    -136.9931   XXXZ      -0.0000
      XXYZ      -0.0000   XYYZ       0.0000   YYYZ      -0.0000
      XXZZ     -45.0252   XYZZ      -4.6173   YYZZ     -26.3737
      XZZZ      -0.0000   YZZZ      -0.0000   ZZZZ     -29.5770
 -----------------------------------------------------------------
 Calculating analytic gradient of the SCF energy
 Gradient of SCF Energy
            1           2           3           4           5
    1   0.0003580  -0.0000385  -0.0000475  -0.0002102  -0.0000618
    2  -0.0000862  -0.0000282   0.0000574  -0.0000751   0.0001321
    3  -0.0000000   0.0000000  -0.0000000   0.0000000  -0.0000000
 Max gradient component =       3.580E-04
 RMS gradient           =       1.196E-04
 Gradient time:  CPU 1.79 s  wall 1.79 s
 Geometry Optimization Parameters
   NAtoms,    NIC,     NZ,  NCons,   NDum,   NFix, NCnnct, MaxDiis
        5      20       5       0       0       0       0       0

 Cartesian Hessian Update
 Hessian Updated using BFGS Update


** GEOMETRY OPTIMIZATION IN DELOCALIZED INTERNAL COORDINATES **
   Searching for a Minimum

   Optimization Cycle:   5

                       Coordinates (Angstroms)
     ATOM                X               Y               Z
      1  C         0.4863137193    0.1298269720    0.0000000000
      2  N         1.0701125037    1.2249045071    0.0000000000
      3  H         2.0842955386    1.1184766554    0.0000000000
      4  Cl       -1.2339123210   -0.0473905724    0.0000000000
      5  F         1.0764561970   -1.0807271153    0.0000000000
   Point Group: cs    Number of degrees of freedom:     7


   Energy is   -653.567444578

 Hessian Updated using BFGS Update

  7 Hessian modes will be used to form the next step
  Hessian Eigenvalues:
     0.152922    0.210090    0.253388    0.304792    0.388340    0.404789
     0.704146

 Minimum Search - Taking Simple RFO Step
 Searching for Lamda that Minimizes Along All modes
 Value Taken    Lamda =   0.00000000
 Step Taken.  Stepsize is  0.001031

                             Maximum     Tolerance    Cnvgd?
         Gradient           0.000217      0.000300     YES
         Displacement       0.000852      0.001200     YES
         Energy change     -0.000004      0.000001      NO


                       Distance Matrix (Angstroms)
             C (  1)   N (  2)   H (  3)   Cl(  4)
   N (  2)  1.240974
   H (  3)  1.879089  1.019752
   Cl(  4)  1.729330  2.631970  3.517066
   F (  5)  1.346740  2.305640  2.419140  2.530926

 Final energy is   -653.56744457785294     


 ******************************
 **  OPTIMIZATION CONVERGED  **
 ******************************

                       Coordinates (Angstroms)
     ATOM                X               Y               Z
      1  C         0.4863137193    0.1298269720    0.0000000000
      2  N         1.0701125037    1.2249045071    0.0000000000
      3  H         2.0842955386    1.1184766554    0.0000000000
      4  Cl       -1.2339123210   -0.0473905724    0.0000000000
      5  F         1.0764561970   -1.0807271153    0.0000000000

Z-matrix Print:
$molecule
0 1
Cl
C  1 1.729330
N  2 1.240974 1 123.944462
H  3 1.019752 2 112.071941 1 -180.000000 0
F  2 1.346740 1 110.107276 3 -180.000000 0
$end


 --------------------------------------------------------------
             Orbital Energies (a.u.) and Symmetries
 --------------------------------------------------------------

 Alpha MOs, Restricted
 -- Occupied --                  
-101.59  -24.74  -14.34  -10.37   -9.51   -7.27   -7.26   -7.26
  1 A'    2 A'    3 A'    4 A'    5 A'    6 A'    1 A"    7 A'                 
 -1.283  -0.974  -0.884  -0.651  -0.591  -0.534  -0.526  -0.445
  8 A'    9 A'   10 A'   11 A'   12 A'   13 A'    2 A"   14 A'                 
 -0.397  -0.365  -0.332  -0.331
  3 A"   15 A'   16 A'    4 A"                                                 
 -- Virtual --                   
 -0.035  -0.021   0.011   0.023   0.050   0.057   0.068   0.091
  5 A"   17 A'   18 A'   19 A'   20 A'    6 A"   21 A'   22 A'                 
  0.093   0.099   0.135   0.152   0.159   0.172   0.174   0.240
  7 A"   23 A'   24 A'   25 A'    8 A"   26 A'   27 A'   28 A'                 
  0.268   0.284   0.287   0.319   0.341   0.365   0.419   0.449
 29 A'    9 A"   30 A'   31 A'   32 A'   33 A'   34 A'   10 A"                 
  0.492   0.499   0.562   0.567   0.636   0.770   0.779   0.822
 35 A'   11 A"   36 A'   37 A'   38 A'   39 A'   12 A"   40 A'                 
  0.829   0.836   0.850   0.885   0.923   1.038   1.089   1.159
 13 A"   14 A"   41 A'   42 A'   43 A'   44 A'   45 A'   15 A"                 
  1.221   1.294   1.324   1.359   1.400   1.465   1.524   1.625
 46 A'   16 A"   47 A'   17 A"   48 A'   18 A"   49 A'   50 A'                 
  1.750   1.841   1.923   2.002   2.196   2.279   2.346   2.386
 51 A'   52 A'   53 A'   54 A'   19 A"   55 A'   20 A"   56 A'                 
  2.390   2.538   2.690   2.739   2.827   2.952   3.116   3.251
 21 A"   57 A'   58 A'   22 A"   59 A'   60 A'   61 A'   62 A'                 
  3.727   3.741   3.849   3.947   3.999   4.220   4.634   4.898
 23 A"   63 A'   24 A"   25 A"   64 A'   65 A'   66 A'   67 A'                 
  6.249   6.317   6.595   9.706  23.703  25.778  25.898  26.269
 26 A"   68 A'   69 A'   70 A'   71 A'   27 A"   72 A'   73 A'                 
 35.612  66.703 215.685
 74 A'   75 A'   76 A'                                                         

 Beta MOs, Restricted
 -- Occupied --                  
-101.59  -24.74  -14.34  -10.37   -9.51   -7.27   -7.26   -7.26
  1 A'    2 A'    3 A'    4 A'    5 A'    6 A'    1 A"    7 A'                 
 -1.283  -0.974  -0.884  -0.651  -0.591  -0.534  -0.526  -0.445
  8 A'    9 A'   10 A'   11 A'   12 A'   13 A'    2 A"   14 A'                 
 -0.397  -0.365  -0.332  -0.331
  3 A"   15 A'   16 A'    4 A"                                                 
 -- Virtual --                   
 -0.035  -0.021   0.011   0.023   0.050   0.057   0.068   0.091
  5 A"   17 A'   18 A'   19 A'   20 A'    6 A"   21 A'   22 A'                 
  0.093   0.099   0.135   0.152   0.159   0.172   0.174   0.240
  7 A"   23 A'   24 A'   25 A'    8 A"   26 A'   27 A'   28 A'                 
  0.268   0.284   0.287   0.319   0.341   0.365   0.419   0.449
 29 A'    9 A"   30 A'   31 A'   32 A'   33 A'   34 A'   10 A"                 
  0.492   0.499   0.562   0.567   0.636   0.770   0.779   0.822
 35 A'   11 A"   36 A'   37 A'   38 A'   39 A'   12 A"   40 A'                 
  0.829   0.836   0.850   0.885   0.923   1.038   1.089   1.159
 13 A"   14 A"   41 A'   42 A'   43 A'   44 A'   45 A'   15 A"                 
  1.221   1.294   1.324   1.359   1.400   1.465   1.524   1.625
 46 A'   16 A"   47 A'   17 A"   48 A'   18 A"   49 A'   50 A'                 
  1.750   1.841   1.923   2.002   2.196   2.279   2.346   2.386
 51 A'   52 A'   53 A'   54 A'   19 A"   55 A'   20 A"   56 A'                 
  2.390   2.538   2.690   2.739   2.827   2.952   3.116   3.251
 21 A"   57 A'   58 A'   22 A"   59 A'   60 A'   61 A'   62 A'                 
  3.727   3.741   3.849   3.947   3.999   4.220   4.634   4.898
 23 A"   63 A'   24 A"   25 A"   64 A'   65 A'   66 A'   67 A'                 
  6.249   6.317   6.595   9.706  23.703  25.778  25.898  26.269
 26 A"   68 A'   69 A'   70 A'   71 A'   27 A"   72 A'   73 A'                 
 35.612  66.703 215.685
 74 A'   75 A'   76 A'                                                         
 --------------------------------------------------------------

          Ground-State Mulliken Net Atomic Charges

     Atom                 Charge (a.u.)
  ----------------------------------------
      1 C                    -0.314767
      2 N                    -0.152254
      3 H                     0.236072
      4 Cl                    0.257732
      5 F                    -0.026782
  ----------------------------------------
  Sum of atomic charges =     0.000000

 -----------------------------------------------------------------
                    Cartesian Multipole Moments
 -----------------------------------------------------------------
    Charge (ESU x 10^10)
                -0.0000
    Dipole Moment (Debye)
         X       0.8965      Y      -0.4484      Z      -0.0000
       Tot       1.0024
    Quadrupole Moments (Debye-Ang)
        XX     -24.3731     XY       1.5682     YY     -33.3243
        XZ      -0.0000     YZ       0.0000     ZZ     -29.0300
    Octopole Moments (Debye-Ang^2)
       XXX       7.3081    XXY       2.6886    XYY      -1.0555
       YYY     -12.8348    XXZ      -0.0000    XYZ       0.0000
       YYZ       0.0000    XZZ       0.7303    YZZ      -3.0332
       ZZZ      -0.0000
    Hexadecapole Moments (Debye-Ang^3)
      XXXX    -197.2724   XXXY       2.7473   XXYY     -57.5974
      XYYY     -14.8221   YYYY    -136.9931   XXXZ      -0.0000
      XXYZ      -0.0000   XYYZ       0.0000   YYYZ      -0.0000
      XXZZ     -45.0252   XYZZ      -4.6173   YYZZ     -26.3737
      XZZZ      -0.0000   YZZZ      -0.0000   ZZZZ     -29.5770
 -----------------------------------------------------------------
Archival summary:
1\1\TWL01\OPT\ProcedureUnspecified\BasisUnspecified\l11111\taweetha\MonNov2608:21:582018MonNov2608:21:582018\0\\#,OPT,ProcedureUnspecified,BasisUnspecified,\\0,1\Cl\C,1,1.72933\N,2,1.24097,1,123.944\H,3,1.01975,2,112.072,1,-180,0\F,2,1.34674,1,110.107,3,-180,0\\\@

 Total job time:  38.70s(wall), 38.56s(cpu) 
 Mon Nov 26 08:21:58 2018

        *************************************************************
        *                                                           *
        *  Thank you very much for using Q-Chem.  Have a nice day.  *
        *                                                           *
        *************************************************************


 
User input: 2 of 2 
 
Q-Chem Developer Version!
                  Welcome to Q-Chem
     A Quantum Leap Into The Future Of Chemistry


 Q-Chem 5.1, Q-Chem, Inc., Pleasanton, CA (2018)

 Yihan Shao,  Zhengting Gan,  E. Epifanovsky,  A. T. B. Gilbert,  M. Wormit,  
 J. Kussmann,  A. W. Lange,  A. Behn,  Jia Deng,  Xintian Feng,  D. Ghosh,  
 M. Goldey,  P. R. Horn,  L. D. Jacobson,  I. Kaliman,  T. Kus,  A. Landau,  
 Jie Liu,  E. I. Proynov,  R. M. Richard,  R. P. Steele,  E. J. Sundstrom,  
 H. L. Woodcock III,  P. M. Zimmerman,  D. Zuev,  B. Albrecht,  E. Alguire,  
 S. A. Baeppler,  D. Barton,  Z. Benda,  Y. A. Bernard,  E. J. Berquist,  
 K. B. Bravaya,  H. Burton,  D. Casanova,  Chun-Min Chang,  Yunqing Chen,  
 A. Chien,  K. D. Closser,  M. P. Coons,  S. Coriani,  S. Dasgupta,  
 A. L. Dempwolff,  M. Diedenhofen,  Hainam Do,  R. G. Edgar,  Po-Tung Fang,  
 S. Faraji,  S. Fatehi,  Qingguo Feng,  K. D. Fenk,  J. Fosso-Tande,  
 Qinghui Ge,  A. Ghysels,  G. Gidofalvi,  J. Gomes,  J. Gonthier,  A. Gunina,  
 D. Hait,  M. W. D. Hanson-Heine,  P. H. P. Harbach,  A. W. Hauser,  
 J. E. Herr,  E. G. Hohenstein,  Z. C. Holden,  Kerwin Hui,  B. C. Huynh,  
 T.-C. Jagau,  Hyunjun Ji,  B. Kaduk,  K. Khistyaev,  Jaehoon Kim,  
 P. Klunzinger,  K. Koh,  D. Kosenkov,  L. Koulias,  T. Kowalczyk,  
 C. M. Krauter,  A. Kunitsa,  Ka Un Lao,  A. Laurent,  K. V. Lawler,  
 Joonho Lee,  D. Lefrancois,  S. Lehtola,  D. S. Levine,  Yi-Pei Li,  
 You-Sheng Lin,  Fenglai Liu,  E. Livshits,  A. Luenser,  P. Manohar,  
 E. Mansoor,  S. F. Manzer,  Shan-Ping Mao,  Yuezhi Mao,  N. Mardirossian,  
 A. V. Marenich,  T. Markovich,  L. A. Martinez-Martinez,  S. A. Maurer,  
 N. J. Mayhall,  S. C. McKenzie,  J.-M. Mewes,  A. F. Morrison,  
 J. W. Mullinax,  K. Nanda,  T. S. Nguyen-Beck,  R. Olivares-Amaya,  
 J. A. Parkhill,  T. M. Perrine,  F. Plasser,  P. Pokhilko,  S. Prager,  
 A. Prociuk,  E. Ramos,  D. R. Rehn,  F. Rob,  M. Schneider,  N. Sergueev,  
 S. M. Sharada,  S. Sharma,  D. W. Small,  T. Stauch,  T. Stein,  
 Yu-Chuan Su,  A. J. W. Thom,  A. Tkatchenko,  T. Tsuchimochi,  N. M. Tubman,  
 L. Vogt,  M. L. Vidal,  O. Vydrov,  M. A. Watson,  J. Wenzel,  
 M. de Wergifosse,  T. A. Wesolowski,  A. White,  J. Witte,  A. Yamada,  
 Jun Yang,  K. Yao,  S. Yeganeh,  S. R. Yost,  Zhi-Qiang You,  A. Zech,  
 Igor Ying Zhang,  Xing Zhang,  Yan Zhao,  Ying Zhu,  B. R. Brooks,  
 G. K. L. Chan,  C. J. Cramer,  M. S. Gordon,  W. J. Hehre,  A. Klamt,  
 M. W. Schmidt,  C. D. Sherrill,  D. G. Truhlar,  A. Aspuru-Guzik,  R. Baer,  
 A. T. Bell,  N. A. Besley,  Jeng-Da Chai,  A. E. DePrince, III,  
 R. A. DiStasio Jr.,  A. Dreuw,  B. D. Dunietz,  T. R. Furlani,  
 Chao-Ping Hsu,  Yousung Jung,  Jing Kong,  D. S. Lambrecht,  WanZhen Liang,  
 C. Ochsenfeld,  V. A. Rassolov,  L. V. Slipchenko,  J. E. Subotnik,  
 T. Van Voorhis,  J. M. Herbert,  A. I. Krylov,  P. M. W. Gill,  M. Head-Gordon

 Contributors to earlier versions of Q-Chem not listed above: 
 R. D. Adamson,  B. Austin,  J. Baker,  G. J. O. Beran,  K. Brandhorst,  
 S. T. Brown,  E. F. C. Byrd,  A. K. Chakraborty,  C.-L. Cheng,  
 Siu Hung Chien,  D. M. Chipman,  D. L. Crittenden,  H. Dachsel,  
 R. J. Doerksen,  A. D. Dutoi,  L. Fusti-Molnar,  W. A. Goddard III,  
 A. Golubeva-Zadorozhnaya,  S. R. Gwaltney,  G. Hawkins,  A. Heyden,  
 S. Hirata,  G. Kedziora,  F. J. Keil,  C. Kelley,  Jihan Kim,  R. A. King,  
 R. Z. Khaliullin,  P. P. Korambath,  W. Kurlancheek,  A. M. Lee,  M. S. Lee,  
 S. V. Levchenko,  Ching Yeh Lin,  D. Liotard,  R. C. Lochan,  I. Lotan,  
 P. E. Maslen,  N. Nair,  D. P. O'Neill,  D. Neuhauser,  E. Neuscamman,  
 C. M. Oana,  R. Olson,  B. Peters,  R. Peverati,  P. A. Pieniazek,  
 Y. M. Rhee,  J. Ritchie,  M. A. Rohrdanz,  E. Rosta,  N. J. Russ,  
 H. F. Schaefer III,  N. E. Schultz,  N. Shenvi,  A. C. Simmonett,  A. Sodt,  
 D. Stuck,  K. S. Thanthiriwatte,  V. Vanovschi,  Tao Wang,  A. Warshel,  
 C. F. Williams,  Q. Wu,  X. Xu,  W. Zhang

 Please cite Q-Chem as follows:
 Y. Shao et al., Mol. Phys. 113, 184-215 (2015)
 DOI: 10.1080/00268976.2014.952696

 Q-Chem 5.1.2 for Intel X86 EM64T Linux

 Parts of Q-Chem use Armadillo 8.300.2 (Tropical Shenanigans).
 http://arma.sourceforge.net/

 Q-Chem begins on Mon Nov 26 08:21:58 2018  

Host: 
0

     Scratch files written to /scratch/taweetham/qchem59696//
The previous job contains 0 fragments, simply inherited here
Input Ideriv = 2
Curr. Ideriv = -1
Max.  Ideriv = 2

Checking the input file for inconsistencies... 	...done.

--------------------------------------------------------------
User input:
--------------------------------------------------------------

$molecule
read
$end

$rem
   job_type 	frequency
   basis 	6-311++g**
   method	b3lyp	
$end


--------------------------------------------------------------
 ----------------------------------------------------------------
             Standard Nuclear Orientation (Angstroms)
    I     Atom           X                Y                Z
 ----------------------------------------------------------------
    1      C       0.4658256683     0.0915100124     0.0000000000
    2      N       1.1418785034     1.1321676856     0.0000000000
    3      H       2.1431066903     0.9386832323     0.0000000000
    4      Cl     -1.2632744409     0.0632876751     0.0000000000
    5      F       0.9493839190    -1.1654230647    -0.0000000000
 ----------------------------------------------------------------
 Molecular Point Group                 Cs    NOp =  2
 Largest Abelian Subgroup              Cs    NOp =  2
 Nuclear Repulsion Energy =   150.5639829943 hartrees
 There are       20 alpha and       20 beta electrons
 Requested basis set is 6-311++G(d,p)
 There are 36 shells and 103 basis functions

 Total QAlloc Memory Limit   2000 MB
 Mega-Array Size       188 MB
 MEM_STATIC part       192 MB

                       Distance Matrix (Angstroms)
             C (  1)   N (  2)   H (  3)   Cl(  4)
   N (  2)  1.240974
   H (  3)  1.879089  1.019752
   Cl(  4)  1.729330  2.631970  3.517066
   F (  5)  1.346740  2.305640  2.419140  2.530926

 A cutoff of  1.0D-11 yielded    625 shell pairs
 There are      5325 function pairs (      5761 Cartesian)
 Smallest overlap matrix eigenvalue = 7.53E-04
 Guess from superposition of atomic densities
 Warning:  Energy on first SCF cycle will be non-variational
 SAD guess density has 40.000000 electrons

 -----------------------------------------------------------------------
  General SCF calculation program by
  Eric Jon Sundstrom, Paul Horn, Yuezhi Mao, Dmitri Zuev, Alec White,
  David Stuck, Shaama M.S., Shane Yost, Joonho Lee, David Small,
  Daniel Levine, Susi Lehtola, Hugh Burton, Evgeny Epifanovsky
 -----------------------------------------------------------------------
 Exchange:     0.2000 Hartree-Fock + 0.0800 Slater + 0.7200 B88
 Correlation:  0.1900 VWN1RPA + 0.8100 LYP
 Using SG-1 standard quadrature grid
 A restricted SCF calculation will be
 performed using DIIS
 SCF converges when DIIS error is below 1.0e-08
 ---------------------------------------
  Cycle       Energy         DIIS error
 ---------------------------------------
    1    -654.1869494635      5.68e-02  
    2    -653.4699322684      9.54e-03  
    3    -653.1852809427      1.82e-02  
    4    -653.5626757088      2.16e-03  
    5    -653.5666989698      9.63e-04  
    6    -653.5673366375      2.51e-04  
    7    -653.5674055286      4.95e-05  
    8    -653.5674080729      1.65e-05  
    9    -653.5674083919      5.18e-06  
   10    -653.5674084247      7.90e-07  
   11    -653.5674084254      1.55e-07  
   12    -653.5674084254      2.93e-08  
   13    -653.5674084254      3.20e-09  Convergence criterion met
 ---------------------------------------
 SCF time:   CPU 7.38s  wall 8.00s 
 SCF   energy in the final basis set =     -653.5674084254
 Total energy in the final basis set =     -653.5674084254

 --------------------------------------------------------------
             Orbital Energies (a.u.) and Symmetries
 --------------------------------------------------------------

 Alpha MOs, Restricted
 -- Occupied --                  
-101.59  -24.74  -14.34  -10.37   -9.51   -7.27   -7.26   -7.26
  1 A'    2 A'    3 A'    4 A'    5 A'    6 A'    1 A"    7 A'                 
 -1.284  -0.974  -0.884  -0.651  -0.591  -0.534  -0.526  -0.445
  8 A'    9 A'   10 A'   11 A'   12 A'   13 A'    2 A"   14 A'                 
 -0.397  -0.365  -0.332  -0.331
  3 A"   15 A'   16 A'    4 A"                                                 
 -- Virtual --                   
 -0.035  -0.021   0.011   0.023   0.050   0.057   0.068   0.091
  5 A"   17 A'   18 A'   19 A'   20 A'    6 A"   21 A'   22 A'                 
  0.093   0.099   0.135   0.152   0.159   0.172   0.175   0.240
  7 A"   23 A'   24 A'   25 A'    8 A"   26 A'   27 A'   28 A'                 
  0.268   0.284   0.287   0.319   0.341   0.365   0.419   0.449
 29 A'    9 A"   30 A'   31 A'   32 A'   33 A'   34 A'   10 A"                 
  0.492   0.499   0.562   0.567   0.636   0.770   0.779   0.822
 35 A'   11 A"   36 A'   37 A'   38 A'   39 A'   12 A"   40 A'                 
  0.829   0.836   0.850   0.885   0.923   1.038   1.088   1.159
 13 A"   14 A"   41 A'   42 A'   43 A'   44 A'   45 A'   15 A"                 
  1.221   1.294   1.324   1.359   1.400   1.465   1.524   1.625
 46 A'   16 A"   47 A'   17 A"   48 A'   18 A"   49 A'   50 A'                 
  1.750   1.841   1.924   2.002   2.196   2.279   2.346   2.386
 51 A'   52 A'   53 A'   54 A'   19 A"   55 A'   20 A"   56 A'                 
  2.390   2.538   2.690   2.739   2.827   2.952   3.116   3.251
 21 A"   57 A'   58 A'   22 A"   59 A'   60 A'   61 A'   62 A'                 
  3.727   3.741   3.849   3.947   3.999   4.220   4.634   4.898
 23 A"   63 A'   24 A"   25 A"   64 A'   65 A'   66 A'   67 A'                 
  6.249   6.317   6.595   9.706  23.703  25.778  25.898  26.269
 26 A"   68 A'   69 A'   70 A'   71 A'   27 A"   72 A'   73 A'                 
 35.612  66.703 215.685
 74 A'   75 A'   76 A'                                                         

 Beta MOs, Restricted
 -- Occupied --                  
-101.59  -24.74  -14.34  -10.37   -9.51   -7.27   -7.26   -7.26
  1 A'    2 A'    3 A'    4 A'    5 A'    6 A'    1 A"    7 A'                 
 -1.284  -0.974  -0.884  -0.651  -0.591  -0.534  -0.526  -0.445
  8 A'    9 A'   10 A'   11 A'   12 A'   13 A'    2 A"   14 A'                 
 -0.397  -0.365  -0.332  -0.331
  3 A"   15 A'   16 A'    4 A"                                                 
 -- Virtual --                   
 -0.035  -0.021   0.011   0.023   0.050   0.057   0.068   0.091
  5 A"   17 A'   18 A'   19 A'   20 A'    6 A"   21 A'   22 A'                 
  0.093   0.099   0.135   0.152   0.159   0.172   0.175   0.240
  7 A"   23 A'   24 A'   25 A'    8 A"   26 A'   27 A'   28 A'                 
  0.268   0.284   0.287   0.319   0.341   0.365   0.419   0.449
 29 A'    9 A"   30 A'   31 A'   32 A'   33 A'   34 A'   10 A"                 
  0.492   0.499   0.562   0.567   0.636   0.770   0.779   0.822
 35 A'   11 A"   36 A'   37 A'   38 A'   39 A'   12 A"   40 A'                 
  0.829   0.836   0.850   0.885   0.923   1.038   1.088   1.159
 13 A"   14 A"   41 A'   42 A'   43 A'   44 A'   45 A'   15 A"                 
  1.221   1.294   1.324   1.359   1.400   1.465   1.524   1.625
 46 A'   16 A"   47 A'   17 A"   48 A'   18 A"   49 A'   50 A'                 
  1.750   1.841   1.924   2.002   2.196   2.279   2.346   2.386
 51 A'   52 A'   53 A'   54 A'   19 A"   55 A'   20 A"   56 A'                 
  2.390   2.538   2.690   2.739   2.827   2.952   3.116   3.251
 21 A"   57 A'   58 A'   22 A"   59 A'   60 A'   61 A'   62 A'                 
  3.727   3.741   3.849   3.947   3.999   4.220   4.634   4.898
 23 A"   63 A'   24 A"   25 A"   64 A'   65 A'   66 A'   67 A'                 
  6.249   6.317   6.595   9.706  23.703  25.778  25.898  26.269
 26 A"   68 A'   69 A'   70 A'   71 A'   27 A"   72 A'   73 A'                 
 35.612  66.703 215.685
 74 A'   75 A'   76 A'                                                         
 --------------------------------------------------------------

          Ground-State Mulliken Net Atomic Charges

     Atom                 Charge (a.u.)
  ----------------------------------------
      1 C                    -0.314316
      2 N                    -0.152259
      3 H                     0.236034
      4 Cl                    0.257485
      5 F                    -0.026944
  ----------------------------------------
  Sum of atomic charges =     0.000000

 -----------------------------------------------------------------
                    Cartesian Multipole Moments
 -----------------------------------------------------------------
    Charge (ESU x 10^10)
                -0.0000
    Dipole Moment (Debye)
         X       0.8553      Y      -0.5236      Z       0.0000
       Tot       1.0028
    Quadrupole Moments (Debye-Ang)
        XX     -24.2222     XY       0.7949     YY     -33.5328
        XZ      -0.0000     YZ      -0.0000     ZZ     -29.0305
    Octopole Moments (Debye-Ang^2)
       XXX      10.0577    XXY       1.5726    XYY      -1.5211
       YYY     -12.7770    XXZ       0.0000    XYZ       0.0000
       YYZ       0.0000    XZZ       1.3339    YZZ      -3.2035
       ZZZ       0.0000
    Hexadecapole Moments (Debye-Ang^3)
      XXXX    -197.0852   XXXY       4.3179   XXYY     -60.3557
      XYYY     -10.7963   YYYY    -132.6893   XXXZ      -0.0000
      XXYZ      -0.0000   XYYZ      -0.0000   YYYZ      -0.0000
      XXZZ     -45.7346   XYZZ      -2.8494   YYZZ     -25.7460
      XZZZ      -0.0000   YZZZ      -0.0000   ZZZZ     -29.5778
 -----------------------------------------------------------------
 Calculating MO derivatives via CPSCF
   1         3          15      0.160663    0.050761
   2         3          15      0.021063    0.006934
   3         3          15      0.001984    0.000789
   4         3          15      0.000141    0.000058
   5        16           2      0.000005    0.000002
   6        18           0      0.000000    0.000000    Roots Converged
 Time for AOints: 1.7 s (CPU) 1.7 s (wall)
 ------------------------------------------------------------------------------
                     AOints        : Timing summary (seconds)
 ------------------------------------------------------------------------------
     job step          cpu (% of tot)      sys (% of tot)     wall (% of tot)
 ------------------------------------------------------------------------------
  cpscf_lag         0.2509E+02 (51.2)   0.5500E-04 (19.2)   0.2510E+02 (51.2)
  iterzp            0.2218E+02 (45.2)   0.2310E-03 (80.8)   0.2219E+02 (45.2)
  make_fx           0.0000E+00 ( 0.0)   0.0000E+00 ( 0.0)   0.0000E+00 ( 0.0)
  AOints            0.1744E+01 ( 3.6)   0.0000E+00 ( 0.0)   0.1744E+01 ( 3.6)
 ------------------------------------------------------------------------------
   Grand Totals     0.4905E+02          0.2860E-03          0.4907E+02
 ------------------------------------------------------------------------------
 Calculating analytic Hessian of the SCF energy
 Polarizability Matrix (a.u.)
            1           2           3
    1 -43.1114490  -4.8813701  -0.0000000
    2  -4.8813701 -32.0723284  -0.0000000
    3  -0.0000000  -0.0000000 -20.5670759

 Direct stationary perturbation theory relativistic correction:

 rels  =       0.851612223884
 relv  =      -3.088123468209
 rel2e =       0.712921641036
 E_rel =      -1.523589603289

 Hessian of the SCF Energy
            1           2           3           4           5           6
    1   0.5653831   0.2389609  -0.0000000  -0.2943040  -0.2320012  -0.0000000
    2   0.2389609   0.7422078  -0.0000000  -0.3123849  -0.4590243   0.0000000
    3  -0.0000000  -0.0000000   0.1435126   0.0000000   0.0000000  -0.0660328
    4  -0.2943040  -0.3123849   0.0000000   0.7293359   0.2293706  -0.0000000
    5  -0.2320012  -0.4590243   0.0000000   0.2293706   0.5766065  -0.0000000
    6  -0.0000000   0.0000000  -0.0660328  -0.0000000  -0.0000000   0.0610790
    7  -0.0309301   0.0105358  -0.0000000  -0.4035975   0.0443463   0.0000000
    8  -0.0485379  -0.0182796  -0.0000000   0.1051618  -0.0330454   0.0000000
    9  -0.0000000  -0.0000000   0.0065345   0.0000000   0.0000000  -0.0296001
   10  -0.1464787  -0.0031627   0.0000000  -0.0521777  -0.0240577   0.0000000
   11  -0.0025473  -0.0312048   0.0000000  -0.0324242  -0.0024086   0.0000000
   12   0.0000000   0.0000000  -0.0331705   0.0000000   0.0000000   0.0038870
   13  -0.0936703   0.0660509  -0.0000000   0.0207433  -0.0176580   0.0000000
   14   0.0441254  -0.2336991  -0.0000000   0.0102767  -0.0821282   0.0000000
   15   0.0000000  -0.0000000  -0.0508438  -0.0000000   0.0000000   0.0306669
            7           8           9          10          11          12
    1  -0.0309301  -0.0485379  -0.0000000  -0.1464787  -0.0025473   0.0000000
    2   0.0105358  -0.0182796  -0.0000000  -0.0031627  -0.0312048   0.0000000
    3  -0.0000000  -0.0000000   0.0065345   0.0000000   0.0000000  -0.0331705
    4  -0.4035975   0.1051618   0.0000000  -0.0521777  -0.0324242   0.0000000
    5   0.0443463  -0.0330454   0.0000000  -0.0240577  -0.0024086   0.0000000
    6   0.0000000   0.0000000  -0.0296001   0.0000000   0.0000000   0.0038870
    7   0.4307298  -0.0573812  -0.0000000   0.0006884  -0.0027227  -0.0000000
    8  -0.0573812   0.0471065  -0.0000000  -0.0007072  -0.0002255   0.0000000
    9  -0.0000000  -0.0000000   0.0234098   0.0000000   0.0000000   0.0085571
   10   0.0006884  -0.0007072   0.0000000   0.2406584   0.0012031  -0.0000000
   11  -0.0027227  -0.0002255   0.0000000   0.0012031   0.0434104  -0.0000000
   12  -0.0000000   0.0000000   0.0085571  -0.0000000  -0.0000000   0.0119565
   13   0.0031094   0.0014645   0.0000000  -0.0426904   0.0364911   0.0000000
   14   0.0052218   0.0044440   0.0000000   0.0267246  -0.0095715   0.0000000
   15   0.0000000   0.0000000  -0.0089014   0.0000000  -0.0000000   0.0087699
           13          14          15
    1  -0.0936703   0.0441254   0.0000000
    2   0.0660509  -0.2336991  -0.0000000
    3  -0.0000000  -0.0000000  -0.0508438
    4   0.0207433   0.0102767  -0.0000000
    5  -0.0176580  -0.0821282   0.0000000
    6   0.0000000   0.0000000   0.0306669
    7   0.0031094   0.0052218   0.0000000
    8   0.0014645   0.0044440   0.0000000
    9   0.0000000   0.0000000  -0.0089014
   10  -0.0426904   0.0267246   0.0000000
   11   0.0364911  -0.0095715  -0.0000000
   12   0.0000000   0.0000000   0.0087699
   13   0.1125079  -0.0863486  -0.0000000
   14  -0.0863486   0.3209549  -0.0000000
   15  -0.0000000  -0.0000000   0.0203084
 Gradient time:  CPU 63.13 s  wall 63.17 s
 **********************************************************************
 **                                                                  **
 **                       VIBRATIONAL ANALYSIS                       **
 **                       --------------------                       **
 **                                                                  **
 **        VIBRATIONAL FREQUENCIES (CM**-1) AND NORMAL MODES         **
 **     FORCE CONSTANTS (mDYN/ANGSTROM) AND REDUCED MASSES (AMU)     **
 **                  INFRARED INTENSITIES (KM/MOL)                   **
 **                                                                  **
 **********************************************************************


 Mode:                 1                      2                      3
 Frequency:       405.77                 478.53                 598.16
 Force Cnst:      1.4550                 0.9473                 1.0486
 Red. Mass:      14.9987                 7.0212                 4.9740
 IR Active:          YES                    YES                    YES
 IR Intens:        0.388                 10.351                  1.148
 Raman Active:       YES                    YES                    YES
               X      Y      Z        X      Y      Z        X      Y      Z
 C         -0.038 -0.382 -0.000    0.016 -0.075 -0.000   -0.000 -0.000  0.559
 N         -0.423 -0.144 -0.000   -0.364  0.171  0.000   -0.000 -0.000 -0.130
 H         -0.343  0.277  0.000   -0.253  0.786  0.000   -0.000  0.000 -0.810
 Cl        -0.118  0.286  0.000    0.265  0.032  0.000    0.000  0.000 -0.059
 F          0.570 -0.194  0.000   -0.216 -0.179  0.000   -0.000 -0.000 -0.106
 TransDip  -0.001  0.020  0.000    0.077  0.069  0.000    0.000  0.000 -0.034

 Mode:                 4                      5                      6
 Frequency:       703.28                 850.78                 981.36
 Force Cnst:      1.1563                 0.5385                 2.2219
 Red. Mass:       3.9681                 1.2628                 3.9158
 IR Active:          YES                    YES                    YES
 IR Intens:      134.143                 93.668                172.031
 Raman Active:       YES                    YES                    YES
               X      Y      Z        X      Y      Z        X      Y      Z
 C          0.299  0.032  0.000   -0.000 -0.000  0.082    0.203 -0.239 -0.000
 N          0.098  0.193 -0.000   -0.000 -0.000 -0.111   -0.034 -0.203  0.000
 H          0.221  0.870  0.000    0.000  0.000  0.990    0.136  0.877 -0.000
 Cl        -0.142 -0.008  0.000    0.000 -0.000  0.005   -0.012  0.002 -0.000
 F         -0.011 -0.193 -0.000   -0.000  0.000 -0.033   -0.088  0.251  0.000
 TransDip   0.326  0.177  0.000    0.000 -0.000  0.310    0.388 -0.161 -0.000

 Mode:                 7                      8                      9
 Frequency:      1189.83                1766.15                3507.60
 Force Cnst:      1.6885                17.3645                 7.7951
 Red. Mass:       2.0243                 9.4484                 1.0753
 IR Active:          YES                    YES                    YES
 IR Intens:      234.550                344.737                 34.939
 Raman Active:       YES                    YES                    YES
               X      Y      Z        X      Y      Z        X      Y      Z
 C         -0.205  0.142 -0.000    0.401  0.565 -0.000   -0.000  0.007 -0.000
 N          0.066 -0.126  0.000   -0.295 -0.391  0.000   -0.072  0.005  0.000
 H          0.207  0.933 -0.000   -0.373 -0.371 -0.000    0.986 -0.152 -0.000
 Cl         0.016 -0.002 -0.000   -0.010 -0.002  0.000    0.000 -0.000 -0.000
 F          0.041 -0.042  0.000    0.002 -0.046  0.000    0.000  0.000  0.000
 TransDip  -0.202  0.447 -0.000    0.395  0.444 -0.000    0.180  0.060 -0.000

 STANDARD THERMODYNAMIC QUANTITIES AT   298.15 K  AND     1.00 ATM

   This Molecule has  0 Imaginary Frequencies
   Zero point vibrational energy:       14.984 kcal/mol

   Atom    1 Element C  Has Mass   12.00000
   Atom    2 Element N  Has Mass   14.00307
   Atom    3 Element H  Has Mass    1.00783
   Atom    4 Element Cl Has Mass   34.96885
   Atom    5 Element F  Has Mass   18.99840
   Molecular Mass:    80.978150 amu
   Principal axes and moments of inertia in amu*Bohr^2:
                             1           2           3
    Eigenvalues --      159.39791   351.90765   511.30556
          X               0.99819     0.06010     0.00000
          Y              -0.06010     0.99819    -0.00000
          Z              -0.00000     0.00000     1.00000
   Rotational Symmetry Number is   1
   The Molecule is an Asymmetric Top
   Translational Enthalpy:        0.889 kcal/mol
   Rotational Enthalpy:           0.889 kcal/mol
   Vibrational Enthalpy:         15.574 kcal/mol
   gas constant (RT):             0.592 kcal/mol
   Translational Entropy:        39.089  cal/mol.K
   Rotational Entropy:           24.865  cal/mol.K
   Vibrational Entropy:           2.728  cal/mol.K

   Total Enthalpy:               17.944 kcal/mol
   Total Entropy:                66.682  cal/mol.K
Archival summary:
1\1\TWL01\FREQ\ProcedureUnspecified\BasisUnspecified\l11111\taweetha\MonNov2608:23:092018MonNov2608:23:092018\0\\#,FREQ,ProcedureUnspecified,BasisUnspecified,\\0,1\Cl\C,1,1.72933\N,2,1.24097,1,123.944\H,3,1.01975,2,112.072,1,180,0\F,2,1.34674,1,110.107,3,-180,0\\\@

 Total job time:  70.60s(wall), 70.56s(cpu) 
 Mon Nov 26 08:23:09 2018

        *************************************************************
        *                                                           *
        *  Thank you very much for using Q-Chem.  Have a nice day.  *
        *                                                           *
        *************************************************************
