# Supplementary material for: Geometric and energetic data from ab initio calculations of haloethene, haloimine, halomethylenephosphine, haloiminophosphine, halodiazene, halodiphosphene and halocyclopropane
Source: Data Brief. 2019 Nov 2;27:104738. doi: 10.1016/j.dib.2019.104738 (PMC6861602; doi:10.1016/j.dib.2019.104738)
Supplement: Multimedia component 4 [file mmc4.zip › CN/B3LYP/FClCNIE.out]

Q-Chem Developer Version!
                  Welcome to Q-Chem
     A Quantum Leap Into The Future Of Chemistry


 Q-Chem 5.1, Q-Chem, Inc., Pleasanton, CA (2018)

 Yihan Shao,  Zhengting Gan,  E. Epifanovsky,  A. T. B. Gilbert,  M. Wormit,  
 J. Kussmann,  A. W. Lange,  A. Behn,  Jia Deng,  Xintian Feng,  D. Ghosh,  
 M. Goldey,  P. R. Horn,  L. D. Jacobson,  I. Kaliman,  T. Kus,  A. Landau,  
 Jie Liu,  E. I. Proynov,  R. M. Richard,  R. P. Steele,  E. J. Sundstrom,  
 H. L. Woodcock III,  P. M. Zimmerman,  D. Zuev,  B. Albrecht,  E. Alguire,  
 S. A. Baeppler,  D. Barton,  Z. Benda,  Y. A. Bernard,  E. J. Berquist,  
 K. B. Bravaya,  H. Burton,  D. Casanova,  Chun-Min Chang,  Yunqing Chen,  
 A. Chien,  K. D. Closser,  M. P. Coons,  S. Coriani,  S. Dasgupta,  
 A. L. Dempwolff,  M. Diedenhofen,  Hainam Do,  R. G. Edgar,  Po-Tung Fang,  
 S. Faraji,  S. Fatehi,  Qingguo Feng,  K. D. Fenk,  J. Fosso-Tande,  
 Qinghui Ge,  A. Ghysels,  G. Gidofalvi,  J. Gomes,  J. Gonthier,  A. Gunina,  
 D. Hait,  M. W. D. Hanson-Heine,  P. H. P. Harbach,  A. W. Hauser,  
 J. E. Herr,  E. G. Hohenstein,  Z. C. Holden,  Kerwin Hui,  B. C. Huynh,  
 T.-C. Jagau,  Hyunjun Ji,  B. Kaduk,  K. Khistyaev,  Jaehoon Kim,  
 P. Klunzinger,  K. Koh,  D. Kosenkov,  L. Koulias,  T. Kowalczyk,  
 C. M. Krauter,  A. Kunitsa,  Ka Un Lao,  A. Laurent,  K. V. Lawler,  
 Joonho Lee,  D. Lefrancois,  S. Lehtola,  D. S. Levine,  Yi-Pei Li,  
 You-Sheng Lin,  Fenglai Liu,  E. Livshits,  A. Luenser,  P. Manohar,  
 E. Mansoor,  S. F. Manzer,  Shan-Ping Mao,  Yuezhi Mao,  N. Mardirossian,  
 A. V. Marenich,  T. Markovich,  L. A. Martinez-Martinez,  S. A. Maurer,  
 N. J. Mayhall,  S. C. McKenzie,  J.-M. Mewes,  A. F. Morrison,  
 J. W. Mullinax,  K. Nanda,  T. S. Nguyen-Beck,  R. Olivares-Amaya,  
 J. A. Parkhill,  T. M. Perrine,  F. Plasser,  P. Pokhilko,  S. Prager,  
 A. Prociuk,  E. Ramos,  D. R. Rehn,  F. Rob,  M. Schneider,  N. Sergueev,  
 S. M. Sharada,  S. Sharma,  D. W. Small,  T. Stauch,  T. Stein,  
 Yu-Chuan Su,  A. J. W. Thom,  A. Tkatchenko,  T. Tsuchimochi,  N. M. Tubman,  
 L. Vogt,  M. L. Vidal,  O. Vydrov,  M. A. Watson,  J. Wenzel,  
 M. de Wergifosse,  T. A. Wesolowski,  A. White,  J. Witte,  A. Yamada,  
 Jun Yang,  K. Yao,  S. Yeganeh,  S. R. Yost,  Zhi-Qiang You,  A. Zech,  
 Igor Ying Zhang,  Xing Zhang,  Yan Zhao,  Ying Zhu,  B. R. Brooks,  
 G. K. L. Chan,  C. J. Cramer,  M. S. Gordon,  W. J. Hehre,  A. Klamt,  
 M. W. Schmidt,  C. D. Sherrill,  D. G. Truhlar,  A. Aspuru-Guzik,  R. Baer,  
 A. T. Bell,  N. A. Besley,  Jeng-Da Chai,  A. E. DePrince, III,  
 R. A. DiStasio Jr.,  A. Dreuw,  B. D. Dunietz,  T. R. Furlani,  
 Chao-Ping Hsu,  Yousung Jung,  Jing Kong,  D. S. Lambrecht,  WanZhen Liang,  
 C. Ochsenfeld,  V. A. Rassolov,  L. V. Slipchenko,  J. E. Subotnik,  
 T. Van Voorhis,  J. M. Herbert,  A. I. Krylov,  P. M. W. Gill,  M. Head-Gordon

 Contributors to earlier versions of Q-Chem not listed above: 
 R. D. Adamson,  B. Austin,  J. Baker,  G. J. O. Beran,  K. Brandhorst,  
 S. T. Brown,  E. F. C. Byrd,  A. K. Chakraborty,  C.-L. Cheng,  
 Siu Hung Chien,  D. M. Chipman,  D. L. Crittenden,  H. Dachsel,  
 R. J. Doerksen,  A. D. Dutoi,  L. Fusti-Molnar,  W. A. Goddard III,  
 A. Golubeva-Zadorozhnaya,  S. R. Gwaltney,  G. Hawkins,  A. Heyden,  
 S. Hirata,  G. Kedziora,  F. J. Keil,  C. Kelley,  Jihan Kim,  R. A. King,  
 R. Z. Khaliullin,  P. P. Korambath,  W. Kurlancheek,  A. M. Lee,  M. S. Lee,  
 S. V. Levchenko,  Ching Yeh Lin,  D. Liotard,  R. C. Lochan,  I. Lotan,  
 P. E. Maslen,  N. Nair,  D. P. O'Neill,  D. Neuhauser,  E. Neuscamman,  
 C. M. Oana,  R. Olson,  B. Peters,  R. Peverati,  P. A. Pieniazek,  
 Y. M. Rhee,  J. Ritchie,  M. A. Rohrdanz,  E. Rosta,  N. J. Russ,  
 H. F. Schaefer III,  N. E. Schultz,  N. Shenvi,  A. C. Simmonett,  A. Sodt,  
 D. Stuck,  K. S. Thanthiriwatte,  V. Vanovschi,  Tao Wang,  A. Warshel,  
 C. F. Williams,  Q. Wu,  X. Xu,  W. Zhang

 Please cite Q-Chem as follows:
 Y. Shao et al., Mol. Phys. 113, 184-215 (2015)
 DOI: 10.1080/00268976.2014.952696

 Q-Chem 5.1.2 for Intel X86 EM64T Linux

 Parts of Q-Chem use Armadillo 8.300.2 (Tropical Shenanigans).
 http://arma.sourceforge.net/

 Q-Chem begins on Sun Nov 25 23:01:51 2018  

Host: 
0

     Scratch files written to /scratch/taweetham/qchem56227//
Input Ideriv = 2
Curr. Ideriv = -1
Max.  Ideriv = 2

Checking the input file for inconsistencies... 	...done.

--------------------------------------------------------------
User input:
--------------------------------------------------------------
$molecule
0 1
C 
N 1 1.3 
I 2 CI 1 120. 
Cl 1 CCl 2 120.  3 180.0
F 1 CF 2 120.  3 0.0

CC=1.54
CH=1.09
CF=1.35
CCl=1.77
CBr=1.94
CI=2.14
DHA=180.0
$end

$rem
   job_type	optimization
   basis	6-311++g**
   method	b3lyp
$end

--------------------------------------------------------------
 ----------------------------------------------------------------
             Standard Nuclear Orientation (Angstroms)
    I     Atom           X                Y                Z
 ----------------------------------------------------------------
    1      C       1.5178132231    -0.1687451669    -0.0000000000
    2      N       0.5577711885     0.7077930764     0.0000000000
    3      I      -1.4820198600     0.0606049443     0.0000000000
    4      Cl      3.2049301184     0.3665459517     0.0000000000
    5      F       1.2279958787    -1.4872693065    -0.0000000000
 ----------------------------------------------------------------
 Molecular Point Group                 Cs    NOp =  2
 Largest Abelian Subgroup              Cs    NOp =  2
 Nuclear Repulsion Energy =   466.8154836115 hartrees
 There are       46 alpha and       46 beta electrons
 Requested basis set is 6-311++G(d,p)
 There are 55 shells and 158 basis functions

 Total QAlloc Memory Limit   2000 MB
 Mega-Array Size       188 MB
 MEM_STATIC part       192 MB
 A cutoff of  1.0D-11 yielded   1209 shell pairs
 There are     10814 function pairs (     12089 Cartesian)

 -------------------------------------------------------
 OpenMP Integral Computing Module                       
 Release: version 1.0, May 2013, Q-Chem Inc. Pittsburgh 
 -------------------------------------------------------
 Integral Job Info:
 Integral job number is                      11
 Integral operator is                         1
 short-range coefficients                     0
 long-range coefficients              100000000
 Omega coefficients                           0
 if combine SR and LR in K                    0
 Integral screening is                        0
 Integral computing path is                   2
 max size of driver memory is            800000
 size of driver memory is                593474
 size of scratch memory is             11933652
 max col of scratch BK array               1296
 max len of scratch array in speh3          155
 max len of scratch index in speh4           18
 max int batch size is                      520
 min int batch size is                       52
 fixed nKL is                                52
 max L of basis functions is                  2
 order of int derivative is                   0
 number of shells is                         55
 number of basis is                         167
 number of cartesian basis is               167
 number of contracted shell pairs          1209
 number of primitive shell pairs           2908
 maxK2 (contraction) of shell pair           36
 max number of K2 of shell pair               1
 max number of CS2 of shell pair            119
 max number of PS2 of shell pair            240
 mem total for path MDJ                  522880
 -------------------------------------------------------
 Smallest overlap matrix eigenvalue = 7.71E-04

 Scale SEOQF with 1.000000e-01/1.000000e-01/1.000000e-01

 Standard Electronic Orientation quadrupole field applied
 Nucleus-field energy     =     0.0000000133 hartrees
 Guess from superposition of atomic densities
 Warning:  Energy on first SCF cycle will be non-variational
 SAD guess density has 92.000000 electrons

 -----------------------------------------------------------------------
  General SCF calculation program by
  Eric Jon Sundstrom, Paul Horn, Yuezhi Mao, Dmitri Zuev, Alec White,
  David Stuck, Shaama M.S., Shane Yost, Joonho Lee, David Small,
  Daniel Levine, Susi Lehtola, Hugh Burton, Evgeny Epifanovsky
 -----------------------------------------------------------------------
 Exchange:     0.2000 Hartree-Fock + 0.0800 Slater + 0.7200 B88
 Correlation:  0.1900 VWN1RPA + 0.8100 LYP
 Using SG-1 standard quadrature grid
 using 4 threads for integral computing
 -------------------------------------------------------
 OpenMP Integral computing Module                
 Release: version 2.0, May 2017, Q-Chem Inc. Pleasanton 
 -------------------------------------------------------
 -------------------------------------------------------
 OpenMP BLAS3 based DFT computing Module                
 Release: version 1.0, May 2013, Q-Chem Inc. Pittsburgh 
 -------------------------------------------------------
 A restricted SCF calculation will be
 performed using DIIS
 SCF converges when DIIS error is below 1.0e-08
 ---------------------------------------
  Cycle       Energy         DIIS error
 ---------------------------------------
    1   -7572.9553547208      3.87e-02  
    2   -7572.3716809628      5.43e-03  
    3   -7572.0825224232      1.15e-02  
    4   -7572.4389904701      1.74e-03  
    5   -7572.4452342903      7.48e-04  
    6   -7572.4464263607      1.91e-04  
    7   -7572.4465105079      5.06e-05  
    8   -7572.4465163713      1.59e-05  
    9   -7572.4465170618      5.34e-06  
   10   -7572.4465171388      1.45e-06  
   11   -7572.4465171448      2.80e-07  
   12   -7572.4465171450      9.89e-08  
   13   -7572.4465171450      1.54e-08  
   14   -7572.4465171450      2.01e-09  Convergence criterion met
 ---------------------------------------
 SCF time:   CPU 23.71s  wall 6.00s 
 SCF   energy in the final basis set =    -7572.4465171450
 Total energy in the final basis set =    -7572.4465171450

 --------------------------------------------------------------
             Orbital Energies (a.u.) and Symmetries
 --------------------------------------------------------------

 Alpha MOs, Restricted
 -- Occupied --                  
******* -176.33 -165.74 -165.73 -165.73 -101.62  -35.83  -31.32
  1 A'    2 A'    3 A'    1 A"    4 A'    5 A'    6 A'    7 A'                 
-31.315 -31.314 -24.752 -22.973 -22.971 -22.971 -22.965 -22.965
  2 A"    8 A'    9 A'   10 A'    3 A"   11 A'   12 A'    4 A"                 
-14.383 -10.390  -9.528  -7.293  -7.282  -7.282  -6.377  -4.792
 13 A'   14 A'   15 A'   16 A'    5 A"   17 A'   18 A'   19 A'                 
 -4.773  -4.772  -2.057  -2.052  -2.051  -2.035  -2.035  -1.291
  6 A"   20 A'   21 A'    7 A"   22 A'   23 A'    8 A"   24 A'                 
 -0.959  -0.883  -0.685  -0.642  -0.559  -0.532  -0.506  -0.442
 25 A'   26 A'   27 A'   28 A'   29 A'    9 A"   30 A'   31 A'                 
 -0.406  -0.380  -0.350  -0.337  -0.280  -0.276
 10 A"   32 A'   11 A"   33 A'   12 A"   34 A'                                 
 -- Virtual --                   
 -0.121  -0.060  -0.035   0.009   0.035   0.056   0.056   0.083
 35 A'   13 A"   36 A'   37 A'   38 A'   14 A"   39 A'   40 A'                 
  0.091   0.094   0.129   0.149   0.151   0.171   0.179   0.194
 41 A'   15 A"   42 A'   43 A'   16 A"   44 A'   45 A'   46 A'                 
  0.212   0.222   0.255   0.277   0.281   0.292   0.320   0.333
 17 A"   47 A'   48 A'   18 A"   49 A'   50 A'   51 A'   52 A'                 
  0.395   0.401   0.419   0.421   0.444   0.448   0.471   0.494
 19 A"   53 A'   54 A'   20 A"   55 A'   21 A"   56 A'   57 A'                 
  0.504   0.594   0.644   0.688   0.757   0.779   0.813   0.815
 22 A"   58 A'   59 A'   60 A'   61 A'   23 A"   62 A'   24 A"                 
  0.848   0.853   0.891   0.962   1.070   1.079   1.196   1.248
 25 A"   63 A'   64 A'   65 A'   66 A'   67 A'   26 A"   68 A'                 
  1.270   1.300   1.313   1.317   1.364   1.397   1.410   1.655
 27 A"   69 A'   70 A'   28 A"   71 A'   29 A"   72 A'   73 A'                 
  1.671   1.767   1.872   1.996   2.180   2.203   2.227   2.329
 74 A'   75 A'   76 A'   30 A"   77 A'   31 A"   78 A'   32 A"                 
  2.396   2.519   2.709   2.718   2.979   3.220   3.715   3.718
 79 A'   80 A'   33 A"   81 A'   82 A'   83 A'   34 A"   84 A'                 
  3.822   3.846   3.922   3.944   3.967   3.980   4.020   4.072
 35 A"   85 A'   36 A"   37 A"   86 A'   38 A"   87 A'   88 A'                 
  4.199   4.347   4.379   4.784   5.963   5.985   6.002   6.242
 89 A'   90 A'   91 A'   92 A'   39 A"   93 A'   94 A'   40 A"                 
  6.313   6.572   9.675  23.560  25.756  25.852  26.251  27.822
 95 A'   96 A'   97 A'   98 A'   41 A"   99 A'  100 A'  101 A'                 
 28.307  28.325  28.335  28.514  28.524  28.526  28.553  28.636
 42 A"  102 A'  103 A'   43 A"  104 A'   44 A"  105 A'  106 A'                 
 35.440  66.691 127.853 127.866 127.887 151.623 215.6531901.785
107 A'  108 A'   45 A"  109 A'  110 A'  111 A'  112 A'  113 A'                 

 Beta MOs, Restricted
 -- Occupied --                  
******* -176.33 -165.74 -165.73 -165.73 -101.62  -35.83  -31.32
  1 A'    2 A'    3 A'    1 A"    4 A'    5 A'    6 A'    7 A'                 
-31.315 -31.314 -24.752 -22.973 -22.971 -22.971 -22.965 -22.965
  2 A"    8 A'    9 A'   10 A'    3 A"   11 A'   12 A'    4 A"                 
-14.383 -10.390  -9.528  -7.293  -7.282  -7.282  -6.377  -4.792
 13 A'   14 A'   15 A'   16 A'    5 A"   17 A'   18 A'   19 A'                 
 -4.773  -4.772  -2.057  -2.052  -2.051  -2.035  -2.035  -1.291
  6 A"   20 A'   21 A'    7 A"   22 A'   23 A'    8 A"   24 A'                 
 -0.959  -0.883  -0.685  -0.642  -0.559  -0.532  -0.506  -0.442
 25 A'   26 A'   27 A'   28 A'   29 A'    9 A"   30 A'   31 A'                 
 -0.406  -0.380  -0.350  -0.337  -0.280  -0.276
 10 A"   32 A'   11 A"   33 A'   12 A"   34 A'                                 
 -- Virtual --                   
 -0.121  -0.060  -0.035   0.009   0.035   0.056   0.056   0.083
 35 A'   13 A"   36 A'   37 A'   38 A'   14 A"   39 A'   40 A'                 
  0.091   0.094   0.129   0.149   0.151   0.171   0.179   0.194
 41 A'   15 A"   42 A'   43 A'   16 A"   44 A'   45 A'   46 A'                 
  0.212   0.222   0.255   0.277   0.281   0.292   0.320   0.333
 17 A"   47 A'   48 A'   18 A"   49 A'   50 A'   51 A'   52 A'                 
  0.395   0.401   0.419   0.421   0.444   0.448   0.471   0.494
 19 A"   53 A'   54 A'   20 A"   55 A'   21 A"   56 A'   57 A'                 
  0.504   0.594   0.644   0.688   0.757   0.779   0.813   0.815
 22 A"   58 A'   59 A'   60 A'   61 A'   23 A"   62 A'   24 A"                 
  0.848   0.853   0.891   0.962   1.070   1.079   1.196   1.248
 25 A"   63 A'   64 A'   65 A'   66 A'   67 A'   26 A"   68 A'                 
  1.270   1.300   1.313   1.317   1.364   1.397   1.410   1.655
 27 A"   69 A'   70 A'   28 A"   71 A'   29 A"   72 A'   73 A'                 
  1.671   1.767   1.872   1.996   2.180   2.203   2.227   2.329
 74 A'   75 A'   76 A'   30 A"   77 A'   31 A"   78 A'   32 A"                 
  2.396   2.519   2.709   2.718   2.979   3.220   3.715   3.718
 79 A'   80 A'   33 A"   81 A'   82 A'   83 A'   34 A"   84 A'                 
  3.822   3.846   3.922   3.944   3.967   3.980   4.020   4.072
 35 A"   85 A'   36 A"   37 A"   86 A'   38 A"   87 A'   88 A'                 
  4.199   4.347   4.379   4.784   5.963   5.985   6.002   6.242
 89 A'   90 A'   91 A'   92 A'   39 A"   93 A'   94 A'   40 A"                 
  6.313   6.572   9.675  23.560  25.756  25.852  26.251  27.822
 95 A'   96 A'   97 A'   98 A'   41 A"   99 A'  100 A'  101 A'                 
 28.307  28.325  28.335  28.514  28.524  28.526  28.553  28.636
 42 A"  102 A'  103 A'   43 A"  104 A'   44 A"  105 A'  106 A'                 
 35.440  66.691 127.853 127.866 127.887 151.623 215.6531901.785
107 A'  108 A'   45 A"  109 A'  110 A'  111 A'  112 A'  113 A'                 
 --------------------------------------------------------------

          Ground-State Mulliken Net Atomic Charges

     Atom                 Charge (a.u.)
  ----------------------------------------
      1 C                    -0.308999
      2 N                    -0.141744
      3 I                     0.151689
      4 Cl                    0.322616
      5 F                    -0.023562
  ----------------------------------------
  Sum of atomic charges =     0.000000

 -----------------------------------------------------------------
                    Cartesian Multipole Moments
 -----------------------------------------------------------------
    Charge (ESU x 10^10)
                 0.0000
    Dipole Moment (Debye)
         X       0.3159      Y      -0.6197      Z      -0.0000
       Tot       0.6956
    Quadrupole Moments (Debye-Ang)
        XX     -49.0182     XY       1.0728     YY     -60.3595
        XZ      -0.0000     YZ      -0.0000     ZZ     -57.1175
    Octopole Moments (Debye-Ang^2)
       XXX     -40.5625    XXY       0.3901    XYY     -16.8818
       YYY      -6.5224    XXZ      -0.0000    XYZ       0.0000
       YYZ      -0.0000    XZZ     -14.3610    YZZ      -2.5856
       ZZZ      -0.0000
    Hexadecapole Moments (Debye-Ang^3)
      XXXX   -1191.0034   XXXY      19.3204   XXYY    -250.7007
      XYYY      -9.3383   YYYY    -170.1183   XXXZ      -0.0000
      XXYZ      -0.0000   XYYZ      -0.0000   YYYZ      -0.0000
      XXZZ    -236.7939   XYZZ      -4.5079   YYZZ     -39.2192
      XZZZ      -0.0000   YZZZ      -0.0000   ZZZZ     -69.5999
 -----------------------------------------------------------------
 Calculating analytic gradient of the SCF energy
 Gradient of SCF Energy
            1           2           3           4           5
    1   0.0604452  -0.0430536  -0.0119148   0.0241197  -0.0295965
    2  -0.0301917   0.0239604  -0.0021134   0.0169165  -0.0085717
    3   0.0000000  -0.0000000  -0.0000000  -0.0000000   0.0000000
 Max gradient component =       6.045E-02
 RMS gradient           =       2.444E-02
 Gradient time:  CPU 6.15 s  wall 1.64 s
 Geometry Optimization Parameters
   NAtoms,    NIC,     NZ,  NCons,   NDum,   NFix, NCnnct, MaxDiis
        5      20       5       0       0       0       0       0


** GEOMETRY OPTIMIZATION IN DELOCALIZED INTERNAL COORDINATES **
   Searching for a Minimum

   Optimization Cycle:   1

                       Coordinates (Angstroms)
     ATOM                X               Y               Z
      1  C         1.5178132231   -0.1687451669    0.0000000000
      2  N         0.5577711885    0.7077930764    0.0000000000
      3  I        -1.4820198600    0.0606049443    0.0000000000
      4  Cl        3.2049301184    0.3665459517    0.0000000000
      5  F         1.2279958787   -1.4872693065    0.0000000000
   Point Group: cs    Number of degrees of freedom:     7


   Energy is  -7572.446517145


 Attempting to Generate Delocalized Internal Coordinates

  7 Hessian modes will be used to form the next step
  Hessian Eigenvalues:
     0.108095    0.250000    0.250000    0.250000    0.286300    0.550214
     0.671931

 Minimum Search - Taking Simple RFO Step
 Searching for Lamda that Minimizes Along All modes
 Value Taken    Lamda =  -0.01800163
 Step Taken.  Stepsize is  0.244308

                             Maximum     Tolerance    Cnvgd?
         Gradient           0.058677      0.000300      NO
         Displacement       0.222260      0.001200      NO
         Energy change     *********      0.000001      NO


 New Cartesian Coordinates Obtained by Inverse Iteration

 Displacement from previous Coordinates is:  0.292598
 ----------------------------------------------------------------
             Standard Nuclear Orientation (Angstroms)
    I     Atom           X                Y                Z
 ----------------------------------------------------------------
    1      C       1.4638659146    -0.1631705479     0.0000000000
    2      N       0.5641277080     0.7151545440     0.0000000000
    3      I      -1.4298941841     0.0876487123     0.0000000000
    4      Cl      3.1127774139     0.3304068687     0.0000000000
    5      F       1.3156136964    -1.4911100782     0.0000000000
 ----------------------------------------------------------------
 Molecular Point Group                 Cs    NOp =  2
 Largest Abelian Subgroup              Cs    NOp =  2
 Nuclear Repulsion Energy =   477.1572794849 hartrees
 There are       46 alpha and       46 beta electrons
 Applying Cartesian multipole field
    Component          Value
    ---------          -----
     (2,0,0)        1.00000E-11
     (0,2,0)        2.00000E-11
     (0,0,2)       -3.00000E-11
 Nucleus-field energy     =     0.0000000127 hartrees
 Requested basis set is 6-311++G(d,p)
 There are 55 shells and 158 basis functions
 A cutoff of  1.0D-11 yielded   1223 shell pairs
 There are     10908 function pairs (     12184 Cartesian)
 Smallest overlap matrix eigenvalue = 7.20E-04
 Guess MOs from SCF MO coefficient file

 -----------------------------------------------------------------------
  General SCF calculation program by
  Eric Jon Sundstrom, Paul Horn, Yuezhi Mao, Dmitri Zuev, Alec White,
  David Stuck, Shaama M.S., Shane Yost, Joonho Lee, David Small,
  Daniel Levine, Susi Lehtola, Hugh Burton, Evgeny Epifanovsky
 -----------------------------------------------------------------------
 Exchange:     0.2000 Hartree-Fock + 0.0800 Slater + 0.7200 B88
 Correlation:  0.1900 VWN1RPA + 0.8100 LYP
 Using SG-1 standard quadrature grid
 using 4 threads for integral computing
 -------------------------------------------------------
 OpenMP Integral computing Module                
 Release: version 2.0, May 2017, Q-Chem Inc. Pleasanton 
 -------------------------------------------------------
 -------------------------------------------------------
 OpenMP BLAS3 based DFT computing Module                
 Release: version 1.0, May 2013, Q-Chem Inc. Pittsburgh 
 -------------------------------------------------------
 A restricted SCF calculation will be
 performed using DIIS
 SCF converges when DIIS error is below 1.0e-08
 ---------------------------------------
  Cycle       Energy         DIIS error
 ---------------------------------------
    1   -7572.4488617944      1.36e-03  
    2   -7572.4547997922      7.93e-04  
    3   -7572.4539379704      9.50e-04  
    4   -7572.4564365028      2.16e-04  
    5   -7572.4565514743      6.12e-05  
    6   -7572.4565622929      1.04e-05  
    7   -7572.4565624932      2.91e-06  
    8   -7572.4565625082      1.51e-06  
    9   -7572.4565625133      3.03e-07  
   10   -7572.4565625135      1.07e-07  
   11   -7572.4565625134      2.02e-08  
   12   -7572.4565625135      4.75e-09  Convergence criterion met
 ---------------------------------------
 SCF time:   CPU 20.49s  wall 5.00s 
 SCF   energy in the final basis set =    -7572.4565625135
 Total energy in the final basis set =    -7572.4565625135

 --------------------------------------------------------------
             Orbital Energies (a.u.) and Symmetries
 --------------------------------------------------------------

 Alpha MOs, Restricted
 -- Occupied --                  
******* -176.33 -165.74 -165.73 -165.73 -101.60  -35.83  -31.32
  1 A'    2 A'    3 A'    1 A"    4 A'    5 A'    6 A'    7 A'                 
-31.316 -31.316 -24.753 -22.974 -22.973 -22.972 -22.967 -22.967
  2 A"    8 A'    9 A'   10 A'    3 A"   11 A'   12 A'    4 A"                 
-14.380 -10.383  -9.518  -7.283  -7.273  -7.272  -6.379  -4.794
 13 A'   14 A'   15 A'   16 A'    5 A"   17 A'   18 A'   19 A'                 
 -4.775  -4.774  -2.059  -2.053  -2.053  -2.036  -2.036  -1.299
  6 A"   20 A'   21 A'    7 A"   22 A'    8 A"   23 A'   24 A'                 
 -0.981  -0.889  -0.689  -0.650  -0.561  -0.539  -0.510  -0.442
 25 A'   26 A'   27 A'   28 A'   29 A'    9 A"   30 A'   31 A'                 
 -0.411  -0.380  -0.353  -0.341  -0.280  -0.278
 10 A"   32 A'   11 A"   33 A'   12 A"   34 A'                                 
 -- Virtual --                   
 -0.110  -0.048  -0.010   0.011   0.038   0.055   0.056   0.084
 35 A'   13 A"   36 A'   37 A'   38 A'   14 A"   39 A'   40 A'                 
  0.093   0.095   0.128   0.149   0.152   0.169   0.182   0.199
 41 A'   15 A"   42 A'   16 A"   43 A'   44 A'   45 A'   46 A'                 
  0.211   0.224   0.258   0.277   0.281   0.298   0.327   0.339
 17 A"   47 A'   48 A'   49 A'   18 A"   50 A'   51 A'   52 A'                 
  0.390   0.411   0.416   0.419   0.452   0.452   0.476   0.487
 19 A"   53 A'   54 A'   20 A"   21 A"   55 A'   56 A'   57 A'                 
  0.509   0.612   0.647   0.710   0.755   0.776   0.819   0.826
 22 A"   58 A'   59 A'   60 A'   61 A'   23 A"   24 A"   62 A'                 
  0.841   0.876   0.912   0.966   1.059   1.111   1.203   1.243
 25 A"   63 A'   64 A'   65 A'   66 A'   67 A'   26 A"   68 A'                 
  1.269   1.307   1.326   1.346   1.356   1.394   1.413   1.657
 27 A"   69 A'   70 A'   28 A"   71 A'   29 A"   72 A'   73 A'                 
  1.699   1.788   1.888   2.005   2.203   2.216   2.251   2.351
 74 A'   75 A'   76 A'   30 A"   77 A'   31 A"   78 A'   32 A"                 
  2.420   2.603   2.729   2.778   2.992   3.246   3.715   3.721
 79 A'   80 A'   33 A"   81 A'   82 A'   83 A'   34 A"   84 A'                 
  3.821   3.875   3.943   3.947   3.967   3.982   4.024   4.064
 35 A"   85 A'   36 A"   37 A"   86 A'   38 A"   87 A'   88 A'                 
  4.200   4.393   4.400   4.770   5.963   5.988   6.008   6.240
 89 A'   90 A'   91 A'   92 A'   39 A"   93 A'   94 A'   40 A"                 
  6.313   6.596   9.703  23.651  25.769  25.902  26.266  27.837
 95 A'   96 A'   97 A'   98 A'   41 A"   99 A'  100 A'  101 A'                 
 28.307  28.326  28.336  28.512  28.523  28.526  28.556  28.638
 42 A"  102 A'  103 A'   43 A"  104 A'   44 A"  105 A'  106 A'                 
 35.503  66.693 127.853 127.867 127.888 151.635 215.6831901.798
107 A'  108 A'   45 A"  109 A'  110 A'  111 A'  112 A'  113 A'                 

 Beta MOs, Restricted
 -- Occupied --                  
******* -176.33 -165.74 -165.73 -165.73 -101.60  -35.83  -31.32
  1 A'    2 A'    3 A'    1 A"    4 A'    5 A'    6 A'    7 A'                 
-31.316 -31.316 -24.753 -22.974 -22.973 -22.972 -22.967 -22.967
  2 A"    8 A'    9 A'   10 A'    3 A"   11 A'   12 A'    4 A"                 
-14.380 -10.383  -9.518  -7.283  -7.273  -7.272  -6.379  -4.794
 13 A'   14 A'   15 A'   16 A'    5 A"   17 A'   18 A'   19 A'                 
 -4.775  -4.774  -2.059  -2.053  -2.053  -2.036  -2.036  -1.299
  6 A"   20 A'   21 A'    7 A"   22 A'    8 A"   23 A'   24 A'                 
 -0.981  -0.889  -0.689  -0.650  -0.561  -0.539  -0.510  -0.442
 25 A'   26 A'   27 A'   28 A'   29 A'    9 A"   30 A'   31 A'                 
 -0.411  -0.380  -0.353  -0.341  -0.280  -0.278
 10 A"   32 A'   11 A"   33 A'   12 A"   34 A'                                 
 -- Virtual --                   
 -0.110  -0.048  -0.010   0.011   0.038   0.055   0.056   0.084
 35 A'   13 A"   36 A'   37 A'   38 A'   14 A"   39 A'   40 A'                 
  0.093   0.095   0.128   0.149   0.152   0.169   0.182   0.199
 41 A'   15 A"   42 A'   16 A"   43 A'   44 A'   45 A'   46 A'                 
  0.211   0.224   0.258   0.277   0.281   0.298   0.327   0.339
 17 A"   47 A'   48 A'   49 A'   18 A"   50 A'   51 A'   52 A'                 
  0.390   0.411   0.416   0.419   0.452   0.452   0.476   0.487
 19 A"   53 A'   54 A'   20 A"   21 A"   55 A'   56 A'   57 A'                 
  0.509   0.612   0.647   0.710   0.755   0.776   0.819   0.826
 22 A"   58 A'   59 A'   60 A'   61 A'   23 A"   24 A"   62 A'                 
  0.841   0.876   0.912   0.966   1.059   1.111   1.203   1.243
 25 A"   63 A'   64 A'   65 A'   66 A'   67 A'   26 A"   68 A'                 
  1.269   1.307   1.326   1.346   1.356   1.394   1.413   1.657
 27 A"   69 A'   70 A'   28 A"   71 A'   29 A"   72 A'   73 A'                 
  1.699   1.788   1.888   2.005   2.203   2.216   2.251   2.351
 74 A'   75 A'   76 A'   30 A"   77 A'   31 A"   78 A'   32 A"                 
  2.420   2.603   2.729   2.778   2.992   3.246   3.715   3.721
 79 A'   80 A'   33 A"   81 A'   82 A'   83 A'   34 A"   84 A'                 
  3.821   3.875   3.943   3.947   3.967   3.982   4.024   4.064
 35 A"   85 A'   36 A"   37 A"   86 A'   38 A"   87 A'   88 A'                 
  4.200   4.393   4.400   4.770   5.963   5.988   6.008   6.240
 89 A'   90 A'   91 A'   92 A'   39 A"   93 A'   94 A'   40 A"                 
  6.313   6.596   9.703  23.651  25.769  25.902  26.266  27.837
 95 A'   96 A'   97 A'   98 A'   41 A"   99 A'  100 A'  101 A'                 
 28.307  28.326  28.336  28.512  28.523  28.526  28.556  28.638
 42 A"  102 A'  103 A'   43 A"  104 A'   44 A"  105 A'  106 A'                 
 35.503  66.693 127.853 127.867 127.888 151.635 215.6831901.798
107 A'  108 A'   45 A"  109 A'  110 A'  111 A'  112 A'  113 A'                 
 --------------------------------------------------------------

          Ground-State Mulliken Net Atomic Charges

     Atom                 Charge (a.u.)
  ----------------------------------------
      1 C                    -0.305357
      2 N                    -0.127003
      3 I                     0.149747
      4 Cl                    0.294226
      5 F                    -0.011614
  ----------------------------------------
  Sum of atomic charges =     0.000000

 -----------------------------------------------------------------
                    Cartesian Multipole Moments
 -----------------------------------------------------------------
    Charge (ESU x 10^10)
                 0.0000
    Dipole Moment (Debye)
         X      -0.0212      Y      -0.5983      Z      -0.0000
       Tot       0.5987
    Quadrupole Moments (Debye-Ang)
        XX     -50.5984     XY       0.8920     YY     -60.1321
        XZ       0.0000     YZ      -0.0000     ZZ     -56.8542
    Octopole Moments (Debye-Ang^2)
       XXX     -46.7710    XXY      -0.9623    XYY     -17.6641
       YYY      -7.4848    XXZ      -0.0000    XYZ      -0.0000
       YYZ       0.0000    XZZ     -14.6106    YZZ      -2.8926
       ZZZ      -0.0000
    Hexadecapole Moments (Debye-Ang^3)
      XXXX   -1149.5520   XXXY      23.5950   XXYY    -240.9053
      XYYY      -0.0360   YYYY    -168.3768   XXXZ      -0.0000
      XXYZ      -0.0000   XYYZ       0.0000   YYYZ      -0.0000
      XXZZ    -225.2152   XYZZ      -1.1504   YYZZ     -38.8571
      XZZZ       0.0000   YZZZ      -0.0000   ZZZZ     -69.0476
 -----------------------------------------------------------------
 Calculating analytic gradient of the SCF energy
 Gradient of SCF Energy
            1           2           3           4           5
    1   0.0118449  -0.0021246  -0.0013916  -0.0048265  -0.0035022
    2  -0.0070502   0.0081880  -0.0005459   0.0035116  -0.0041035
    3   0.0000000  -0.0000000  -0.0000000  -0.0000000  -0.0000000
 Max gradient component =       1.184E-02
 RMS gradient           =       4.680E-03
 Gradient time:  CPU 6.27 s  wall 1.67 s
 Geometry Optimization Parameters
   NAtoms,    NIC,     NZ,  NCons,   NDum,   NFix, NCnnct, MaxDiis
        5      20       5       0       0       0       0       0

 Cartesian Hessian Update
 Hessian Updated using BFGS Update


** GEOMETRY OPTIMIZATION IN DELOCALIZED INTERNAL COORDINATES **
   Searching for a Minimum

   Optimization Cycle:   2

                       Coordinates (Angstroms)
     ATOM                X               Y               Z
      1  C         1.4638659146   -0.1631705479    0.0000000000
      2  N         0.5641277080    0.7151545440    0.0000000000
      3  I        -1.4298941841    0.0876487123    0.0000000000
      4  Cl        3.1127774139    0.3304068687    0.0000000000
      5  F         1.3156136964   -1.4911100782    0.0000000000
   Point Group: cs    Number of degrees of freedom:     7


   Energy is  -7572.456562514

 Hessian Updated using BFGS Update

  6 Hessian modes will be used to form the next step
  Hessian Eigenvalues:
     0.108136    0.220922    0.265045    0.318978    0.542648    0.640892

 Minimum Search - Taking Simple RFO Step
 Searching for Lamda that Minimizes Along All modes
 Value Taken    Lamda =  -0.00074914
 Step Taken.  Stepsize is  0.055720

                             Maximum     Tolerance    Cnvgd?
         Gradient           0.006797      0.000300      NO
         Displacement       0.032358      0.001200      NO
         Energy change     -0.010045      0.000001      NO


 New Cartesian Coordinates Obtained by Inverse Iteration

 Displacement from previous Coordinates is:  0.075110
 ----------------------------------------------------------------
             Standard Nuclear Orientation (Angstroms)
    I     Atom           X                Y                Z
 ----------------------------------------------------------------
    1      C       1.4546598573    -0.1484154643     0.0000000000
    2      N       0.5543688382     0.7176122322     0.0000000000
    3      I      -1.4261971217     0.0766783703     0.0000000000
    4      Cl      3.1207439877     0.3060043288     0.0000000000
    5      F       1.3229149873    -1.4729499680     0.0000000000
 ----------------------------------------------------------------
 Molecular Point Group                 Cs    NOp =  2
 Largest Abelian Subgroup              Cs    NOp =  2
 Nuclear Repulsion Energy =   478.3723485060 hartrees
 There are       46 alpha and       46 beta electrons
 Applying Cartesian multipole field
    Component          Value
    ---------          -----
     (2,0,0)        1.00000E-11
     (0,2,0)        2.00000E-11
     (0,0,2)       -3.00000E-11
 Nucleus-field energy     =     0.0000000127 hartrees
 Requested basis set is 6-311++G(d,p)
 There are 55 shells and 158 basis functions
 A cutoff of  1.0D-11 yielded   1224 shell pairs
 There are     10920 function pairs (     12196 Cartesian)
 Smallest overlap matrix eigenvalue = 7.20E-04
 Guess MOs from SCF MO coefficient file

 -----------------------------------------------------------------------
  General SCF calculation program by
  Eric Jon Sundstrom, Paul Horn, Yuezhi Mao, Dmitri Zuev, Alec White,
  David Stuck, Shaama M.S., Shane Yost, Joonho Lee, David Small,
  Daniel Levine, Susi Lehtola, Hugh Burton, Evgeny Epifanovsky
 -----------------------------------------------------------------------
 Exchange:     0.2000 Hartree-Fock + 0.0800 Slater + 0.7200 B88
 Correlation:  0.1900 VWN1RPA + 0.8100 LYP
 Using SG-1 standard quadrature grid
 using 4 threads for integral computing
 -------------------------------------------------------
 OpenMP Integral computing Module                
 Release: version 2.0, May 2017, Q-Chem Inc. Pleasanton 
 -------------------------------------------------------
 -------------------------------------------------------
 OpenMP BLAS3 based DFT computing Module                
 Release: version 1.0, May 2013, Q-Chem Inc. Pittsburgh 
 -------------------------------------------------------
 A restricted SCF calculation will be
 performed using DIIS
 SCF converges when DIIS error is below 1.0e-08
 ---------------------------------------
  Cycle       Energy         DIIS error
 ---------------------------------------
    1   -7572.4564407609      3.20e-04  
    2   -7572.4568557915      1.85e-04  
    3   -7572.4567876977      2.41e-04  
    4   -7572.4569431449      3.53e-05  
    5   -7572.4569463262      1.33e-05  
    6   -7572.4569468621      2.79e-06  
    7   -7572.4569468814      6.36e-07  
    8   -7572.4569468826      3.13e-07  
    9   -7572.4569468828      6.04e-08  
   10   -7572.4569468828      2.98e-08  
   11   -7572.4569468828      7.33e-09  Convergence criterion met
 ---------------------------------------
 SCF time:   CPU 18.85s  wall 5.00s 
 SCF   energy in the final basis set =    -7572.4569468828
 Total energy in the final basis set =    -7572.4569468828

 --------------------------------------------------------------
             Orbital Energies (a.u.) and Symmetries
 --------------------------------------------------------------

 Alpha MOs, Restricted
 -- Occupied --                  
******* -176.33 -165.74 -165.74 -165.74 -101.60  -35.83  -31.33
  1 A'    2 A'    3 A'    1 A"    4 A'    5 A'    6 A'    7 A'                 
-31.318 -31.317 -24.752 -22.976 -22.974 -22.974 -22.968 -22.968
  2 A"    8 A'    9 A'   10 A'    3 A"   11 A'   12 A'    4 A"                 
-14.379 -10.382  -9.516  -7.281  -7.271  -7.270  -6.380  -4.796
 13 A'   14 A'   15 A'   16 A'    5 A"   17 A'   18 A'   19 A'                 
 -4.776  -4.775  -2.061  -2.055  -2.054  -2.038  -2.038  -1.301
  6 A"   20 A'   21 A'    7 A"   22 A'    8 A"   23 A'   24 A'                 
 -0.982  -0.889  -0.691  -0.651  -0.561  -0.541  -0.510  -0.442
 25 A'   26 A'   27 A'   28 A'   29 A'    9 A"   30 A'   31 A'                 
 -0.410  -0.378  -0.354  -0.342  -0.281  -0.278
 10 A"   32 A'   11 A"   33 A'   12 A"   34 A'                                 
 -- Virtual --                   
 -0.110  -0.045  -0.008   0.011   0.039   0.056   0.057   0.086
 35 A'   13 A"   36 A'   37 A'   38 A'   14 A"   39 A'   40 A'                 
  0.093   0.095   0.128   0.149   0.152   0.170   0.183   0.198
 41 A'   15 A"   42 A'   16 A"   43 A'   44 A'   45 A'   46 A'                 
  0.210   0.224   0.258   0.277   0.280   0.299   0.327   0.343
 17 A"   47 A'   48 A'   49 A'   18 A"   50 A'   51 A'   52 A'                 
  0.389   0.411   0.416   0.420   0.452   0.452   0.475   0.489
 19 A"   53 A'   54 A'   20 A"   55 A'   21 A"   56 A'   57 A'                 
  0.509   0.615   0.647   0.713   0.757   0.777   0.822   0.830
 22 A"   58 A'   59 A'   60 A'   61 A'   23 A"   24 A"   62 A'                 
  0.843   0.876   0.915   0.963   1.064   1.108   1.204   1.244
 25 A"   63 A'   64 A'   65 A'   66 A'   67 A'   26 A"   68 A'                 
  1.269   1.307   1.324   1.346   1.357   1.392   1.412   1.647
 27 A"   69 A'   70 A'   28 A"   71 A'   29 A"   72 A'   73 A'                 
  1.709   1.790   1.894   2.007   2.205   2.216   2.256   2.357
 74 A'   75 A'   76 A'   30 A"   77 A'   31 A"   78 A'   32 A"                 
  2.423   2.613   2.732   2.791   2.988   3.246   3.715   3.721
 79 A'   80 A'   33 A"   81 A'   82 A'   83 A'   34 A"   84 A'                 
  3.824   3.877   3.942   3.953   3.966   3.981   4.028   4.070
 35 A"   85 A'   36 A"   37 A"   86 A'   38 A"   87 A'   88 A'                 
  4.199   4.392   4.408   4.772   5.962   5.987   6.008   6.240
 89 A'   90 A'   91 A'   92 A'   39 A"   93 A'   94 A'   40 A"                 
  6.314   6.602   9.704  23.669  25.771  25.904  26.270  27.837
 95 A'   96 A'   97 A'   98 A'   41 A"   99 A'  100 A'  101 A'                 
 28.306  28.325  28.335  28.511  28.522  28.526  28.555  28.637
 42 A"  102 A'  103 A'   43 A"  104 A'   44 A"  105 A'  106 A'                 
 35.517  66.694 127.852 127.866 127.886 151.635 215.6841901.797
107 A'  108 A'   45 A"  109 A'  110 A'  111 A'  112 A'  113 A'                 

 Beta MOs, Restricted
 -- Occupied --                  
******* -176.33 -165.74 -165.74 -165.74 -101.60  -35.83  -31.33
  1 A'    2 A'    3 A'    1 A"    4 A'    5 A'    6 A'    7 A'                 
-31.318 -31.317 -24.752 -22.976 -22.974 -22.974 -22.968 -22.968
  2 A"    8 A'    9 A'   10 A'    3 A"   11 A'   12 A'    4 A"                 
-14.379 -10.382  -9.516  -7.281  -7.271  -7.270  -6.380  -4.796
 13 A'   14 A'   15 A'   16 A'    5 A"   17 A'   18 A'   19 A'                 
 -4.776  -4.775  -2.061  -2.055  -2.054  -2.038  -2.038  -1.301
  6 A"   20 A'   21 A'    7 A"   22 A'    8 A"   23 A'   24 A'                 
 -0.982  -0.889  -0.691  -0.651  -0.561  -0.541  -0.510  -0.442
 25 A'   26 A'   27 A'   28 A'   29 A'    9 A"   30 A'   31 A'                 
 -0.410  -0.378  -0.354  -0.342  -0.281  -0.278
 10 A"   32 A'   11 A"   33 A'   12 A"   34 A'                                 
 -- Virtual --                   
 -0.110  -0.045  -0.008   0.011   0.039   0.056   0.057   0.086
 35 A'   13 A"   36 A'   37 A'   38 A'   14 A"   39 A'   40 A'                 
  0.093   0.095   0.128   0.149   0.152   0.170   0.183   0.198
 41 A'   15 A"   42 A'   16 A"   43 A'   44 A'   45 A'   46 A'                 
  0.210   0.224   0.258   0.277   0.280   0.299   0.327   0.343
 17 A"   47 A'   48 A'   49 A'   18 A"   50 A'   51 A'   52 A'                 
  0.389   0.411   0.416   0.420   0.452   0.452   0.475   0.489
 19 A"   53 A'   54 A'   20 A"   55 A'   21 A"   56 A'   57 A'                 
  0.509   0.615   0.647   0.713   0.757   0.777   0.822   0.830
 22 A"   58 A'   59 A'   60 A'   61 A'   23 A"   24 A"   62 A'                 
  0.843   0.876   0.915   0.963   1.064   1.108   1.204   1.244
 25 A"   63 A'   64 A'   65 A'   66 A'   67 A'   26 A"   68 A'                 
  1.269   1.307   1.324   1.346   1.357   1.392   1.412   1.647
 27 A"   69 A'   70 A'   28 A"   71 A'   29 A"   72 A'   73 A'                 
  1.709   1.790   1.894   2.007   2.205   2.216   2.256   2.357
 74 A'   75 A'   76 A'   30 A"   77 A'   31 A"   78 A'   32 A"                 
  2.423   2.613   2.732   2.791   2.988   3.246   3.715   3.721
 79 A'   80 A'   33 A"   81 A'   82 A'   83 A'   34 A"   84 A'                 
  3.824   3.877   3.942   3.953   3.966   3.981   4.028   4.070
 35 A"   85 A'   36 A"   37 A"   86 A'   38 A"   87 A'   88 A'                 
  4.199   4.392   4.408   4.772   5.962   5.987   6.008   6.240
 89 A'   90 A'   91 A'   92 A'   39 A"   93 A'   94 A'   40 A"                 
  6.314   6.602   9.704  23.669  25.771  25.904  26.270  27.837
 95 A'   96 A'   97 A'   98 A'   41 A"   99 A'  100 A'  101 A'                 
 28.306  28.325  28.335  28.511  28.522  28.526  28.555  28.637
 42 A"  102 A'  103 A'   43 A"  104 A'   44 A"  105 A'  106 A'                 
 35.517  66.694 127.852 127.866 127.886 151.635 215.6841901.797
107 A'  108 A'   45 A"  109 A'  110 A'  111 A'  112 A'  113 A'                 
 --------------------------------------------------------------

          Ground-State Mulliken Net Atomic Charges

     Atom                 Charge (a.u.)
  ----------------------------------------
      1 C                    -0.302731
      2 N                    -0.129972
      3 I                     0.155842
      4 Cl                    0.286056
      5 F                    -0.009195
  ----------------------------------------
  Sum of atomic charges =     0.000000

 -----------------------------------------------------------------
                    Cartesian Multipole Moments
 -----------------------------------------------------------------
    Charge (ESU x 10^10)
                 0.0000
    Dipole Moment (Debye)
         X      -0.1411      Y      -0.6200      Z       0.0000
       Tot       0.6359
    Quadrupole Moments (Debye-Ang)
        XX     -50.8138     XY       0.8458     YY     -60.1448
        XZ       0.0000     YZ       0.0000     ZZ     -56.8204
    Octopole Moments (Debye-Ang^2)
       XXX     -48.0156    XXY      -1.1488    XYY     -18.1002
       YYY      -6.3217    XXZ      -0.0000    XYZ       0.0000
       YYZ      -0.0000    XZZ     -14.8276    YZZ      -2.4516
       ZZZ       0.0000
    Hexadecapole Moments (Debye-Ang^3)
      XXXX   -1152.1589   XXXY      22.7081   XXYY    -241.4294
      XYYY       0.4381   YYYY    -165.2402   XXXZ      -0.0000
      XXYZ       0.0000   XYYZ      -0.0000   YYYZ       0.0000
      XXZZ    -225.5588   XYZZ      -0.8757   YYZZ     -38.3317
      XZZZ      -0.0000   YZZZ       0.0000   ZZZZ     -68.9650
 -----------------------------------------------------------------
 Calculating analytic gradient of the SCF energy
 Gradient of SCF Energy
            1           2           3           4           5
    1   0.0007947   0.0015068  -0.0002350  -0.0025438   0.0004773
    2  -0.0015273   0.0006313  -0.0004064  -0.0005584   0.0018607
    3  -0.0000000  -0.0000000   0.0000000   0.0000000   0.0000000
 Max gradient component =       2.544E-03
 RMS gradient           =       1.043E-03
 Gradient time:  CPU 6.27 s  wall 1.67 s
 Geometry Optimization Parameters
   NAtoms,    NIC,     NZ,  NCons,   NDum,   NFix, NCnnct, MaxDiis
        5      20       5       0       0       0       0       0

 Cartesian Hessian Update
 Hessian Updated using BFGS Update


** GEOMETRY OPTIMIZATION IN DELOCALIZED INTERNAL COORDINATES **
   Searching for a Minimum

   Optimization Cycle:   3

                       Coordinates (Angstroms)
     ATOM                X               Y               Z
      1  C         1.4546598573   -0.1484154643    0.0000000000
      2  N         0.5543688382    0.7176122322    0.0000000000
      3  I        -1.4261971217    0.0766783703    0.0000000000
      4  Cl        3.1207439877    0.3060043288    0.0000000000
      5  F         1.3229149873   -1.4729499680    0.0000000000
   Point Group: cs    Number of degrees of freedom:     7


   Energy is  -7572.456946883

 Hessian Updated using BFGS Update

  7 Hessian modes will be used to form the next step
  Hessian Eigenvalues:
     0.105452    0.208962    0.255130    0.267266    0.304197    0.572887
     0.660432

 Minimum Search - Taking Simple RFO Step
 Searching for Lamda that Minimizes Along All modes
 Value Taken    Lamda =  -0.00004028
 Step Taken.  Stepsize is  0.012257

                             Maximum     Tolerance    Cnvgd?
         Gradient           0.002207      0.000300      NO
         Displacement       0.009318      0.001200      NO
         Energy change     -0.000384      0.000001      NO


 New Cartesian Coordinates Obtained by Inverse Iteration

 Displacement from previous Coordinates is:  0.013217
 ----------------------------------------------------------------
             Standard Nuclear Orientation (Angstroms)
    I     Atom           X                Y                Z
 ----------------------------------------------------------------
    1      C       1.4543261499    -0.1482420828     0.0000000000
    2      N       0.5513593904     0.7153035523     0.0000000000
    3      I      -1.4282410448     0.0791176726     0.0000000000
    4      Cl      3.1250655635     0.3073364508     0.0000000000
    5      F       1.3239804896    -1.4745860940     0.0000000000
 ----------------------------------------------------------------
 Molecular Point Group                 Cs    NOp =  2
 Largest Abelian Subgroup              Cs    NOp =  2
 Nuclear Repulsion Energy =   477.9398110151 hartrees
 There are       46 alpha and       46 beta electrons
 Applying Cartesian multipole field
    Component          Value
    ---------          -----
     (2,0,0)        1.00000E-11
     (0,2,0)        2.00000E-11
     (0,0,2)       -3.00000E-11
 Nucleus-field energy     =     0.0000000127 hartrees
 Requested basis set is 6-311++G(d,p)
 There are 55 shells and 158 basis functions
 A cutoff of  1.0D-11 yielded   1224 shell pairs
 There are     10920 function pairs (     12196 Cartesian)
 Smallest overlap matrix eigenvalue = 7.27E-04
 Guess MOs from SCF MO coefficient file

 -----------------------------------------------------------------------
  General SCF calculation program by
  Eric Jon Sundstrom, Paul Horn, Yuezhi Mao, Dmitri Zuev, Alec White,
  David Stuck, Shaama M.S., Shane Yost, Joonho Lee, David Small,
  Daniel Levine, Susi Lehtola, Hugh Burton, Evgeny Epifanovsky
 -----------------------------------------------------------------------
 Exchange:     0.2000 Hartree-Fock + 0.0800 Slater + 0.7200 B88
 Correlation:  0.1900 VWN1RPA + 0.8100 LYP
 Using SG-1 standard quadrature grid
 using 4 threads for integral computing
 -------------------------------------------------------
 OpenMP Integral computing Module                
 Release: version 2.0, May 2017, Q-Chem Inc. Pleasanton 
 -------------------------------------------------------
 -------------------------------------------------------
 OpenMP BLAS3 based DFT computing Module                
 Release: version 1.0, May 2013, Q-Chem Inc. Pittsburgh 
 -------------------------------------------------------
 A restricted SCF calculation will be
 performed using DIIS
 SCF converges when DIIS error is below 1.0e-08
 ---------------------------------------
  Cycle       Energy         DIIS error
 ---------------------------------------
    1   -7572.4569537833      6.18e-05  
    2   -7572.4569655350      3.93e-05  
    3   -7572.4569647919      4.31e-05  
    4   -7572.4569694659      9.23e-06  
    5   -7572.4569697070      1.80e-06  
    6   -7572.4569697160      7.06e-07  
    7   -7572.4569697173      1.20e-07  
    8   -7572.4569697174      3.37e-08  
    9   -7572.4569697174      1.85e-08  
   10   -7572.4569697174      4.43e-09  Convergence criterion met
 ---------------------------------------
 SCF time:   CPU 17.11s  wall 5.00s 
 SCF   energy in the final basis set =    -7572.4569697174
 Total energy in the final basis set =    -7572.4569697174

 --------------------------------------------------------------
             Orbital Energies (a.u.) and Symmetries
 --------------------------------------------------------------

 Alpha MOs, Restricted
 -- Occupied --                  
******* -176.34 -165.74 -165.74 -165.74 -101.60  -35.83  -31.33
  1 A'    2 A'    3 A'    1 A"    4 A'    5 A'    6 A'    7 A'                 
-31.318 -31.318 -24.752 -22.976 -22.974 -22.974 -22.968 -22.968
  2 A"    8 A'    9 A'   10 A'    3 A"   11 A'   12 A'    4 A"                 
-14.379 -10.382  -9.516  -7.281  -7.270  -7.270  -6.380  -4.796
 13 A'   14 A'   15 A'   16 A'    5 A"   17 A'   18 A'   19 A'                 
 -4.777  -4.776  -2.061  -2.055  -2.055  -2.038  -2.038  -1.299
  6 A"   20 A'   21 A'    7 A"   22 A'    8 A"   23 A'   24 A'                 
 -0.982  -0.889  -0.691  -0.650  -0.560  -0.540  -0.510  -0.442
 25 A'   26 A'   27 A'   28 A'   29 A'    9 A"   30 A'   31 A'                 
 -0.410  -0.378  -0.354  -0.342  -0.281  -0.278
 10 A"   32 A'   11 A"   33 A'   12 A"   34 A'                                 
 -- Virtual --                   
 -0.111  -0.046  -0.009   0.010   0.039   0.056   0.057   0.086
 35 A'   13 A"   36 A'   37 A'   38 A'   14 A"   39 A'   40 A'                 
  0.093   0.095   0.128   0.149   0.152   0.170   0.182   0.198
 41 A'   15 A"   42 A'   16 A"   43 A'   44 A'   45 A'   46 A'                 
  0.210   0.224   0.258   0.277   0.280   0.299   0.327   0.343
 17 A"   47 A'   48 A'   49 A'   18 A"   50 A'   51 A'   52 A'                 
  0.389   0.411   0.416   0.420   0.452   0.452   0.475   0.489
 19 A"   53 A'   54 A'   20 A"   55 A'   21 A"   56 A'   57 A'                 
  0.509   0.616   0.648   0.713   0.757   0.777   0.823   0.830
 22 A"   58 A'   59 A'   60 A'   61 A'   23 A"   24 A"   62 A'                 
  0.844   0.874   0.914   0.962   1.065   1.107   1.204   1.244
 25 A"   63 A'   64 A'   65 A'   66 A'   67 A'   26 A"   68 A'                 
  1.268   1.307   1.324   1.344   1.357   1.392   1.412   1.645
 27 A"   69 A'   70 A'   28 A"   71 A'   29 A"   72 A'   73 A'                 
  1.708   1.790   1.893   2.007   2.204   2.215   2.256   2.357
 74 A'   75 A'   76 A'   30 A"   77 A'   31 A"   78 A'   32 A"                 
  2.422   2.610   2.732   2.791   2.985   3.244   3.716   3.721
 79 A'   80 A'   33 A"   81 A'   82 A'   83 A'   34 A"   84 A'                 
  3.824   3.877   3.942   3.952   3.966   3.981   4.028   4.069
 35 A"   85 A'   36 A"   37 A"   86 A'   38 A"   87 A'   88 A'                 
  4.199   4.392   4.407   4.771   5.961   5.987   6.008   6.240
 89 A'   90 A'   91 A'   92 A'   39 A"   93 A'   94 A'   40 A"                 
  6.314   6.600   9.702  23.668  25.770  25.902  26.269  27.837
 95 A'   96 A'   97 A'   98 A'   41 A"   99 A'  100 A'  101 A'                 
 28.305  28.324  28.335  28.511  28.522  28.525  28.555  28.637
 42 A"  102 A'  103 A'   43 A"  104 A'   44 A"  105 A'  106 A'                 
 35.516  66.695 127.851 127.865 127.886 151.635 215.6821901.797
107 A'  108 A'   45 A"  109 A'  110 A'  111 A'  112 A'  113 A'                 

 Beta MOs, Restricted
 -- Occupied --                  
******* -176.34 -165.74 -165.74 -165.74 -101.60  -35.83  -31.33
  1 A'    2 A'    3 A'    1 A"    4 A'    5 A'    6 A'    7 A'                 
-31.318 -31.318 -24.752 -22.976 -22.974 -22.974 -22.968 -22.968
  2 A"    8 A'    9 A'   10 A'    3 A"   11 A'   12 A'    4 A"                 
-14.379 -10.382  -9.516  -7.281  -7.270  -7.270  -6.380  -4.796
 13 A'   14 A'   15 A'   16 A'    5 A"   17 A'   18 A'   19 A'                 
 -4.777  -4.776  -2.061  -2.055  -2.055  -2.038  -2.038  -1.299
  6 A"   20 A'   21 A'    7 A"   22 A'    8 A"   23 A'   24 A'                 
 -0.982  -0.889  -0.691  -0.650  -0.560  -0.540  -0.510  -0.442
 25 A'   26 A'   27 A'   28 A'   29 A'    9 A"   30 A'   31 A'                 
 -0.410  -0.378  -0.354  -0.342  -0.281  -0.278
 10 A"   32 A'   11 A"   33 A'   12 A"   34 A'                                 
 -- Virtual --                   
 -0.111  -0.046  -0.009   0.010   0.039   0.056   0.057   0.086
 35 A'   13 A"   36 A'   37 A'   38 A'   14 A"   39 A'   40 A'                 
  0.093   0.095   0.128   0.149   0.152   0.170   0.182   0.198
 41 A'   15 A"   42 A'   16 A"   43 A'   44 A'   45 A'   46 A'                 
  0.210   0.224   0.258   0.277   0.280   0.299   0.327   0.343
 17 A"   47 A'   48 A'   49 A'   18 A"   50 A'   51 A'   52 A'                 
  0.389   0.411   0.416   0.420   0.452   0.452   0.475   0.489
 19 A"   53 A'   54 A'   20 A"   55 A'   21 A"   56 A'   57 A'                 
  0.509   0.616   0.648   0.713   0.757   0.777   0.823   0.830
 22 A"   58 A'   59 A'   60 A'   61 A'   23 A"   24 A"   62 A'                 
  0.844   0.874   0.914   0.962   1.065   1.107   1.204   1.244
 25 A"   63 A'   64 A'   65 A'   66 A'   67 A'   26 A"   68 A'                 
  1.268   1.307   1.324   1.344   1.357   1.392   1.412   1.645
 27 A"   69 A'   70 A'   28 A"   71 A'   29 A"   72 A'   73 A'                 
  1.708   1.790   1.893   2.007   2.204   2.215   2.256   2.357
 74 A'   75 A'   76 A'   30 A"   77 A'   31 A"   78 A'   32 A"                 
  2.422   2.610   2.732   2.791   2.985   3.244   3.716   3.721
 79 A'   80 A'   33 A"   81 A'   82 A'   83 A'   34 A"   84 A'                 
  3.824   3.877   3.942   3.952   3.966   3.981   4.028   4.069
 35 A"   85 A'   36 A"   37 A"   86 A'   38 A"   87 A'   88 A'                 
  4.199   4.392   4.407   4.771   5.961   5.987   6.008   6.240
 89 A'   90 A'   91 A'   92 A'   39 A"   93 A'   94 A'   40 A"                 
  6.314   6.600   9.702  23.668  25.770  25.902  26.269  27.837
 95 A'   96 A'   97 A'   98 A'   41 A"   99 A'  100 A'  101 A'                 
 28.305  28.324  28.335  28.511  28.522  28.525  28.555  28.637
 42 A"  102 A'  103 A'   43 A"  104 A'   44 A"  105 A'  106 A'                 
 35.516  66.695 127.851 127.865 127.886 151.635 215.6821901.797
107 A'  108 A'   45 A"  109 A'  110 A'  111 A'  112 A'  113 A'                 
 --------------------------------------------------------------

          Ground-State Mulliken Net Atomic Charges

     Atom                 Charge (a.u.)
  ----------------------------------------
      1 C                    -0.302505
      2 N                    -0.129725
      3 I                     0.158196
      4 Cl                    0.284918
      5 F                    -0.010885
  ----------------------------------------
  Sum of atomic charges =     0.000000

 -----------------------------------------------------------------
                    Cartesian Multipole Moments
 -----------------------------------------------------------------
    Charge (ESU x 10^10)
                 0.0000
    Dipole Moment (Debye)
         X      -0.1718      Y      -0.6099      Z      -0.0000
       Tot       0.6337
    Quadrupole Moments (Debye-Ang)
        XX     -50.8355     XY       0.8466     YY     -60.1598
        XZ       0.0000     YZ       0.0000     ZZ     -56.8247
    Octopole Moments (Debye-Ang^2)
       XXX     -48.2167    XXY      -1.1703    XYY     -18.1235
       YYY      -6.4878    XXZ      -0.0000    XYZ       0.0000
       YYZ      -0.0000    XZZ     -14.8603    YZZ      -2.5154
       ZZZ      -0.0000
    Hexadecapole Moments (Debye-Ang^3)
      XXXX   -1155.0401   XXXY      22.8834   XXYY    -242.0658
      XYYY       0.6731   YYYY    -165.4402   XXXZ       0.0000
      XXYZ       0.0000   XYYZ      -0.0000   YYYZ       0.0000
      XXZZ    -226.1298   XYZZ      -0.8086   YYZZ     -38.3642
      XZZZ       0.0000   YZZZ      -0.0000   ZZZZ     -68.9635
 -----------------------------------------------------------------
 Calculating analytic gradient of the SCF energy
 Gradient of SCF Energy
            1           2           3           4           5
    1   0.0003283  -0.0002284  -0.0000343  -0.0001852   0.0001196
    2  -0.0010826   0.0005950  -0.0000674  -0.0000835   0.0006385
    3  -0.0000000   0.0000000   0.0000000  -0.0000000   0.0000000
 Max gradient component =       1.083E-03
 RMS gradient           =       3.790E-04
 Gradient time:  CPU 6.28 s  wall 1.67 s
 Geometry Optimization Parameters
   NAtoms,    NIC,     NZ,  NCons,   NDum,   NFix, NCnnct, MaxDiis
        5      20       5       0       0       0       0       0

 Cartesian Hessian Update
 Hessian Updated using BFGS Update


** GEOMETRY OPTIMIZATION IN DELOCALIZED INTERNAL COORDINATES **
   Searching for a Minimum

   Optimization Cycle:   4

                       Coordinates (Angstroms)
     ATOM                X               Y               Z
      1  C         1.4543261499   -0.1482420828    0.0000000000
      2  N         0.5513593904    0.7153035523    0.0000000000
      3  I        -1.4282410448    0.0791176726    0.0000000000
      4  Cl        3.1250655635    0.3073364508    0.0000000000
      5  F         1.3239804896   -1.4745860940    0.0000000000
   Point Group: cs    Number of degrees of freedom:     7


   Energy is  -7572.456969717

 Hessian Updated using BFGS Update

  7 Hessian modes will be used to form the next step
  Hessian Eigenvalues:
     0.103269    0.200807    0.246995    0.267194    0.289843    0.532815
     0.706650

 Minimum Search - Taking Simple RFO Step
 Searching for Lamda that Minimizes Along All modes
 Value Taken    Lamda =  -0.00000229
 Step Taken.  Stepsize is  0.002873

                             Maximum     Tolerance    Cnvgd?
         Gradient           0.000767      0.000300      NO
         Displacement       0.001770      0.001200      NO
         Energy change     -0.000023      0.000001      NO


 New Cartesian Coordinates Obtained by Inverse Iteration

 Displacement from previous Coordinates is:  0.003190
 ----------------------------------------------------------------
             Standard Nuclear Orientation (Angstroms)
    I     Atom           X                Y                Z
 ----------------------------------------------------------------
    1      C       1.4542506884    -0.1481414504     0.0000000000
    2      N       0.5510840613     0.7143822492     0.0000000000
    3      I      -1.4285242358     0.0799534711     0.0000000000
    4      Cl      3.1254948398     0.3080012064     0.0000000000
    5      F       1.3241851951    -1.4752659773     0.0000000000
 ----------------------------------------------------------------
 Molecular Point Group                 Cs    NOp =  2
 Largest Abelian Subgroup              Cs    NOp =  2
 Nuclear Repulsion Energy =   477.8796854075 hartrees
 There are       46 alpha and       46 beta electrons
 Applying Cartesian multipole field
    Component          Value
    ---------          -----
     (2,0,0)        1.00000E-11
     (0,2,0)        2.00000E-11
     (0,0,2)       -3.00000E-11
 Nucleus-field energy     =     0.0000000127 hartrees
 Requested basis set is 6-311++G(d,p)
 There are 55 shells and 158 basis functions
 A cutoff of  1.0D-11 yielded   1224 shell pairs
 There are     10920 function pairs (     12196 Cartesian)
 Smallest overlap matrix eigenvalue = 7.28E-04
 Guess MOs from SCF MO coefficient file

 -----------------------------------------------------------------------
  General SCF calculation program by
  Eric Jon Sundstrom, Paul Horn, Yuezhi Mao, Dmitri Zuev, Alec White,
  David Stuck, Shaama M.S., Shane Yost, Joonho Lee, David Small,
  Daniel Levine, Susi Lehtola, Hugh Burton, Evgeny Epifanovsky
 -----------------------------------------------------------------------
 Exchange:     0.2000 Hartree-Fock + 0.0800 Slater + 0.7200 B88
 Correlation:  0.1900 VWN1RPA + 0.8100 LYP
 Using SG-1 standard quadrature grid
 using 4 threads for integral computing
 -------------------------------------------------------
 OpenMP Integral computing Module                
 Release: version 2.0, May 2017, Q-Chem Inc. Pleasanton 
 -------------------------------------------------------
 -------------------------------------------------------
 OpenMP BLAS3 based DFT computing Module                
 Release: version 1.0, May 2013, Q-Chem Inc. Pittsburgh 
 -------------------------------------------------------
 A restricted SCF calculation will be
 performed using DIIS
 SCF converges when DIIS error is below 1.0e-08
 ---------------------------------------
  Cycle       Energy         DIIS error
 ---------------------------------------
    1   -7572.4569696236      1.80e-05  
    2   -7572.4569706810      1.09e-05  
    3   -7572.4569704637      1.40e-05  
    4   -7572.4569709809      1.31e-06  
    5   -7572.4569709859      5.25e-07  
    6   -7572.4569709865      9.17e-08  
    7   -7572.4569709865      6.14e-08  
    8   -7572.4569709865      1.12e-08  
    9   -7572.4569709865      1.66e-09  Convergence criterion met
 ---------------------------------------
 SCF time:   CPU 15.41s  wall 5.00s 
 SCF   energy in the final basis set =    -7572.4569709865
 Total energy in the final basis set =    -7572.4569709865

 --------------------------------------------------------------
             Orbital Energies (a.u.) and Symmetries
 --------------------------------------------------------------

 Alpha MOs, Restricted
 -- Occupied --                  
******* -176.34 -165.74 -165.74 -165.74 -101.60  -35.83  -31.33
  1 A'    2 A'    3 A'    1 A"    4 A'    5 A'    6 A'    7 A'                 
-31.318 -31.318 -24.752 -22.976 -22.974 -22.974 -22.968 -22.968
  2 A"    8 A'    9 A'   10 A'    3 A"   11 A'   12 A'    4 A"                 
-14.379 -10.382  -9.516  -7.281  -7.270  -7.270  -6.380  -4.796
 13 A'   14 A'   15 A'   16 A'    5 A"   17 A'   18 A'   19 A'                 
 -4.777  -4.776  -2.061  -2.055  -2.055  -2.038  -2.038  -1.299
  6 A"   20 A'   21 A'    7 A"   22 A'    8 A"   23 A'   24 A'                 
 -0.982  -0.889  -0.692  -0.650  -0.560  -0.539  -0.510  -0.442
 25 A'   26 A'   27 A'   28 A'   29 A'    9 A"   30 A'   31 A'                 
 -0.410  -0.378  -0.354  -0.342  -0.281  -0.278
 10 A"   32 A'   11 A"   33 A'   12 A"   34 A'                                 
 -- Virtual --                   
 -0.111  -0.046  -0.009   0.010   0.039   0.056   0.057   0.086
 35 A'   13 A"   36 A'   37 A'   38 A'   14 A"   39 A'   40 A'                 
  0.093   0.095   0.128   0.149   0.152   0.170   0.182   0.198
 41 A'   15 A"   42 A'   16 A"   43 A'   44 A'   45 A'   46 A'                 
  0.210   0.224   0.258   0.277   0.280   0.299   0.327   0.343
 17 A"   47 A'   48 A'   49 A'   18 A"   50 A'   51 A'   52 A'                 
  0.389   0.411   0.416   0.420   0.452   0.453   0.475   0.489
 19 A"   53 A'   54 A'   20 A"   55 A'   21 A"   56 A'   57 A'                 
  0.509   0.616   0.648   0.713   0.757   0.777   0.823   0.830
 22 A"   58 A'   59 A'   60 A'   61 A'   23 A"   24 A"   62 A'                 
  0.844   0.874   0.914   0.962   1.065   1.106   1.204   1.244
 25 A"   63 A'   64 A'   65 A'   66 A'   67 A'   26 A"   68 A'                 
  1.268   1.307   1.324   1.344   1.357   1.392   1.412   1.645
 27 A"   69 A'   70 A'   28 A"   71 A'   29 A"   72 A'   73 A'                 
  1.708   1.790   1.894   2.007   2.204   2.215   2.256   2.358
 74 A'   75 A'   76 A'   30 A"   77 A'   31 A"   78 A'   32 A"                 
  2.422   2.610   2.732   2.791   2.984   3.243   3.716   3.722
 79 A'   80 A'   33 A"   81 A'   82 A'   83 A'   34 A"   84 A'                 
  3.824   3.877   3.942   3.951   3.965   3.981   4.027   4.069
 35 A"   85 A'   36 A"   37 A"   86 A'   38 A"   87 A'   88 A'                 
  4.199   4.392   4.407   4.771   5.961   5.986   6.008   6.240
 89 A'   90 A'   91 A'   92 A'   39 A"   93 A'   94 A'   40 A"                 
  6.314   6.599   9.702  23.668  25.770  25.902  26.269  27.837
 95 A'   96 A'   97 A'   98 A'   41 A"   99 A'  100 A'  101 A'                 
 28.305  28.324  28.335  28.511  28.522  28.525  28.555  28.637
 42 A"  102 A'  103 A'   43 A"  104 A'   44 A"  105 A'  106 A'                 
 35.517  66.695 127.851 127.865 127.886 151.635 215.6811901.797
107 A'  108 A'   45 A"  109 A'  110 A'  111 A'  112 A'  113 A'                 

 Beta MOs, Restricted
 -- Occupied --                  
******* -176.34 -165.74 -165.74 -165.74 -101.60  -35.83  -31.33
  1 A'    2 A'    3 A'    1 A"    4 A'    5 A'    6 A'    7 A'                 
-31.318 -31.318 -24.752 -22.976 -22.974 -22.974 -22.968 -22.968
  2 A"    8 A'    9 A'   10 A'    3 A"   11 A'   12 A'    4 A"                 
-14.379 -10.382  -9.516  -7.281  -7.270  -7.270  -6.380  -4.796
 13 A'   14 A'   15 A'   16 A'    5 A"   17 A'   18 A'   19 A'                 
 -4.777  -4.776  -2.061  -2.055  -2.055  -2.038  -2.038  -1.299
  6 A"   20 A'   21 A'    7 A"   22 A'    8 A"   23 A'   24 A'                 
 -0.982  -0.889  -0.692  -0.650  -0.560  -0.539  -0.510  -0.442
 25 A'   26 A'   27 A'   28 A'   29 A'    9 A"   30 A'   31 A'                 
 -0.410  -0.378  -0.354  -0.342  -0.281  -0.278
 10 A"   32 A'   11 A"   33 A'   12 A"   34 A'                                 
 -- Virtual --                   
 -0.111  -0.046  -0.009   0.010   0.039   0.056   0.057   0.086
 35 A'   13 A"   36 A'   37 A'   38 A'   14 A"   39 A'   40 A'                 
  0.093   0.095   0.128   0.149   0.152   0.170   0.182   0.198
 41 A'   15 A"   42 A'   16 A"   43 A'   44 A'   45 A'   46 A'                 
  0.210   0.224   0.258   0.277   0.280   0.299   0.327   0.343
 17 A"   47 A'   48 A'   49 A'   18 A"   50 A'   51 A'   52 A'                 
  0.389   0.411   0.416   0.420   0.452   0.453   0.475   0.489
 19 A"   53 A'   54 A'   20 A"   55 A'   21 A"   56 A'   57 A'                 
  0.509   0.616   0.648   0.713   0.757   0.777   0.823   0.830
 22 A"   58 A'   59 A'   60 A'   61 A'   23 A"   24 A"   62 A'                 
  0.844   0.874   0.914   0.962   1.065   1.106   1.204   1.244
 25 A"   63 A'   64 A'   65 A'   66 A'   67 A'   26 A"   68 A'                 
  1.268   1.307   1.324   1.344   1.357   1.392   1.412   1.645
 27 A"   69 A'   70 A'   28 A"   71 A'   29 A"   72 A'   73 A'                 
  1.708   1.790   1.894   2.007   2.204   2.215   2.256   2.358
 74 A'   75 A'   76 A'   30 A"   77 A'   31 A"   78 A'   32 A"                 
  2.422   2.610   2.732   2.791   2.984   3.243   3.716   3.722
 79 A'   80 A'   33 A"   81 A'   82 A'   83 A'   34 A"   84 A'                 
  3.824   3.877   3.942   3.951   3.965   3.981   4.027   4.069
 35 A"   85 A'   36 A"   37 A"   86 A'   38 A"   87 A'   88 A'                 
  4.199   4.392   4.407   4.771   5.961   5.986   6.008   6.240
 89 A'   90 A'   91 A'   92 A'   39 A"   93 A'   94 A'   40 A"                 
  6.314   6.599   9.702  23.668  25.770  25.902  26.269  27.837
 95 A'   96 A'   97 A'   98 A'   41 A"   99 A'  100 A'  101 A'                 
 28.305  28.324  28.335  28.511  28.522  28.525  28.555  28.637
 42 A"  102 A'  103 A'   43 A"  104 A'   44 A"  105 A'  106 A'                 
 35.517  66.695 127.851 127.865 127.886 151.635 215.6811901.797
107 A'  108 A'   45 A"  109 A'  110 A'  111 A'  112 A'  113 A'                 
 --------------------------------------------------------------

          Ground-State Mulliken Net Atomic Charges

     Atom                 Charge (a.u.)
  ----------------------------------------
      1 C                    -0.302186
      2 N                    -0.129695
      3 I                     0.158844
      4 Cl                    0.284806
      5 F                    -0.011768
  ----------------------------------------
  Sum of atomic charges =     0.000000

 -----------------------------------------------------------------
                    Cartesian Multipole Moments
 -----------------------------------------------------------------
    Charge (ESU x 10^10)
                 0.0000
    Dipole Moment (Debye)
         X      -0.1801      Y      -0.6041      Z      -0.0000
       Tot       0.6303
    Quadrupole Moments (Debye-Ang)
        XX     -50.8381     XY       0.8509     YY     -60.1645
        XZ      -0.0000     YZ       0.0000     ZZ     -56.8232
    Octopole Moments (Debye-Ang^2)
       XXX     -48.2687    XXY      -1.1707    XYY     -18.1294
       YYY      -6.5395    XXZ      -0.0000    XYZ      -0.0000
       YYZ      -0.0000    XZZ     -14.8653    YZZ      -2.5367
       ZZZ      -0.0000
    Hexadecapole Moments (Debye-Ang^3)
      XXXX   -1155.3761   XXXY      22.9390   XXYY    -242.1567
      XYYY       0.7462   YYYY    -165.5266   XXXZ      -0.0000
      XXYZ      -0.0000   XYYZ      -0.0000   YYYZ       0.0000
      XXZZ    -226.1944   XYZZ      -0.7898   YYZZ     -38.3768
      XZZZ      -0.0000   YZZZ      -0.0000   ZZZZ     -68.9574
 -----------------------------------------------------------------
 Calculating analytic gradient of the SCF energy
 Gradient of SCF Energy
            1           2           3           4           5
    1  -0.0001387   0.0000239   0.0000185   0.0001042  -0.0000079
    2  -0.0002804   0.0000537   0.0000094   0.0000314   0.0001858
    3  -0.0000000   0.0000000   0.0000000   0.0000000   0.0000000
 Max gradient component =       2.804E-04
 RMS gradient           =       9.938E-05
 Gradient time:  CPU 6.27 s  wall 1.67 s
 Geometry Optimization Parameters
   NAtoms,    NIC,     NZ,  NCons,   NDum,   NFix, NCnnct, MaxDiis
        5      20       5       0       0       0       0       0

 Cartesian Hessian Update
 Hessian Updated using BFGS Update


** GEOMETRY OPTIMIZATION IN DELOCALIZED INTERNAL COORDINATES **
   Searching for a Minimum

   Optimization Cycle:   5

                       Coordinates (Angstroms)
     ATOM                X               Y               Z
      1  C         1.4542506884   -0.1481414504    0.0000000000
      2  N         0.5510840613    0.7143822492    0.0000000000
      3  I        -1.4285242358    0.0799534711    0.0000000000
      4  Cl        3.1254948398    0.3080012064    0.0000000000
      5  F         1.3241851951   -1.4752659773    0.0000000000
   Point Group: cs    Number of degrees of freedom:     7


   Energy is  -7572.456970987

 Hessian Updated using BFGS Update

  7 Hessian modes will be used to form the next step
  Hessian Eigenvalues:
     0.104366    0.184444    0.235595    0.266951    0.330988    0.458847
     0.722773

 Minimum Search - Taking Simple RFO Step
 Searching for Lamda that Minimizes Along All modes
 Value Taken    Lamda =   0.00000000
 Step Taken.  Stepsize is  0.000792

                             Maximum     Tolerance    Cnvgd?
         Gradient           0.000160      0.000300     YES
         Displacement       0.000514      0.001200     YES
         Energy change     -0.000001      0.000001      NO


                       Distance Matrix (Angstroms)
             C (  1)   N (  2)   I (  3)   Cl(  4)
   N (  2)  1.248862
   I (  3)  2.891785  2.078785
   Cl(  4)  1.732375  2.606288  4.559725
   F (  5)  1.333483  2.322121  3.161664  2.534711

 Final energy is   -7572.4569709865318     


 ******************************
 **  OPTIMIZATION CONVERGED  **
 ******************************

                       Coordinates (Angstroms)
     ATOM                X               Y               Z
      1  C         1.4542506884   -0.1481414504    0.0000000000
      2  N         0.5510840613    0.7143822492    0.0000000000
      3  I        -1.4285242358    0.0799534711    0.0000000000
      4  Cl        3.1254948398    0.3080012064    0.0000000000
      5  F         1.3241851951   -1.4752659773    0.0000000000

Z-matrix Print:
$molecule
0 1
I 
N  1 2.078785
C  2 1.248862 1 118.548892
F  3 1.333483 2 128.083964 1 -0.000000 0
Cl 3 1.732375 2 121.052362 1 -180.000000 0
$end


 --------------------------------------------------------------
             Orbital Energies (a.u.) and Symmetries
 --------------------------------------------------------------

 Alpha MOs, Restricted
 -- Occupied --                  
******* -176.34 -165.74 -165.74 -165.74 -101.60  -35.83  -31.33
  1 A'    2 A'    3 A'    1 A"    4 A'    5 A'    6 A'    7 A'                 
-31.318 -31.318 -24.752 -22.976 -22.974 -22.974 -22.968 -22.968
  2 A"    8 A'    9 A'   10 A'    3 A"   11 A'   12 A'    4 A"                 
-14.379 -10.382  -9.516  -7.281  -7.270  -7.270  -6.380  -4.796
 13 A'   14 A'   15 A'   16 A'    5 A"   17 A'   18 A'   19 A'                 
 -4.777  -4.776  -2.061  -2.055  -2.055  -2.038  -2.038  -1.299
  6 A"   20 A'   21 A'    7 A"   22 A'    8 A"   23 A'   24 A'                 
 -0.982  -0.889  -0.692  -0.650  -0.560  -0.539  -0.510  -0.442
 25 A'   26 A'   27 A'   28 A'   29 A'    9 A"   30 A'   31 A'                 
 -0.410  -0.378  -0.354  -0.342  -0.281  -0.278
 10 A"   32 A'   11 A"   33 A'   12 A"   34 A'                                 
 -- Virtual --                   
 -0.111  -0.046  -0.009   0.010   0.039   0.056   0.057   0.086
 35 A'   13 A"   36 A'   37 A'   38 A'   14 A"   39 A'   40 A'                 
  0.093   0.095   0.128   0.149   0.152   0.170   0.182   0.198
 41 A'   15 A"   42 A'   16 A"   43 A'   44 A'   45 A'   46 A'                 
  0.210   0.224   0.258   0.277   0.280   0.299   0.327   0.343
 17 A"   47 A'   48 A'   49 A'   18 A"   50 A'   51 A'   52 A'                 
  0.389   0.411   0.416   0.420   0.452   0.453   0.475   0.489
 19 A"   53 A'   54 A'   20 A"   55 A'   21 A"   56 A'   57 A'                 
  0.509   0.616   0.648   0.713   0.757   0.777   0.823   0.830
 22 A"   58 A'   59 A'   60 A'   61 A'   23 A"   24 A"   62 A'                 
  0.844   0.874   0.914   0.962   1.065   1.106   1.204   1.244
 25 A"   63 A'   64 A'   65 A'   66 A'   67 A'   26 A"   68 A'                 
  1.268   1.307   1.324   1.344   1.357   1.392   1.412   1.645
 27 A"   69 A'   70 A'   28 A"   71 A'   29 A"   72 A'   73 A'                 
  1.708   1.790   1.894   2.007   2.204   2.215   2.256   2.358
 74 A'   75 A'   76 A'   30 A"   77 A'   31 A"   78 A'   32 A"                 
  2.422   2.610   2.732   2.791   2.984   3.243   3.716   3.722
 79 A'   80 A'   33 A"   81 A'   82 A'   83 A'   34 A"   84 A'                 
  3.824   3.877   3.942   3.951   3.965   3.981   4.027   4.069
 35 A"   85 A'   36 A"   37 A"   86 A'   38 A"   87 A'   88 A'                 
  4.199   4.392   4.407   4.771   5.961   5.986   6.008   6.240
 89 A'   90 A'   91 A'   92 A'   39 A"   93 A'   94 A'   40 A"                 
  6.314   6.599   9.702  23.668  25.770  25.902  26.269  27.837
 95 A'   96 A'   97 A'   98 A'   41 A"   99 A'  100 A'  101 A'                 
 28.305  28.324  28.335  28.511  28.522  28.525  28.555  28.637
 42 A"  102 A'  103 A'   43 A"  104 A'   44 A"  105 A'  106 A'                 
 35.517  66.695 127.851 127.865 127.886 151.635 215.6811901.797
107 A'  108 A'   45 A"  109 A'  110 A'  111 A'  112 A'  113 A'                 

 Beta MOs, Restricted
 -- Occupied --                  
******* -176.34 -165.74 -165.74 -165.74 -101.60  -35.83  -31.33
  1 A'    2 A'    3 A'    1 A"    4 A'    5 A'    6 A'    7 A'                 
-31.318 -31.318 -24.752 -22.976 -22.974 -22.974 -22.968 -22.968
  2 A"    8 A'    9 A'   10 A'    3 A"   11 A'   12 A'    4 A"                 
-14.379 -10.382  -9.516  -7.281  -7.270  -7.270  -6.380  -4.796
 13 A'   14 A'   15 A'   16 A'    5 A"   17 A'   18 A'   19 A'                 
 -4.777  -4.776  -2.061  -2.055  -2.055  -2.038  -2.038  -1.299
  6 A"   20 A'   21 A'    7 A"   22 A'    8 A"   23 A'   24 A'                 
 -0.982  -0.889  -0.692  -0.650  -0.560  -0.539  -0.510  -0.442
 25 A'   26 A'   27 A'   28 A'   29 A'    9 A"   30 A'   31 A'                 
 -0.410  -0.378  -0.354  -0.342  -0.281  -0.278
 10 A"   32 A'   11 A"   33 A'   12 A"   34 A'                                 
 -- Virtual --                   
 -0.111  -0.046  -0.009   0.010   0.039   0.056   0.057   0.086
 35 A'   13 A"   36 A'   37 A'   38 A'   14 A"   39 A'   40 A'                 
  0.093   0.095   0.128   0.149   0.152   0.170   0.182   0.198
 41 A'   15 A"   42 A'   16 A"   43 A'   44 A'   45 A'   46 A'                 
  0.210   0.224   0.258   0.277   0.280   0.299   0.327   0.343
 17 A"   47 A'   48 A'   49 A'   18 A"   50 A'   51 A'   52 A'                 
  0.389   0.411   0.416   0.420   0.452   0.453   0.475   0.489
 19 A"   53 A'   54 A'   20 A"   55 A'   21 A"   56 A'   57 A'                 
  0.509   0.616   0.648   0.713   0.757   0.777   0.823   0.830
 22 A"   58 A'   59 A'   60 A'   61 A'   23 A"   24 A"   62 A'                 
  0.844   0.874   0.914   0.962   1.065   1.106   1.204   1.244
 25 A"   63 A'   64 A'   65 A'   66 A'   67 A'   26 A"   68 A'                 
  1.268   1.307   1.324   1.344   1.357   1.392   1.412   1.645
 27 A"   69 A'   70 A'   28 A"   71 A'   29 A"   72 A'   73 A'                 
  1.708   1.790   1.894   2.007   2.204   2.215   2.256   2.358
 74 A'   75 A'   76 A'   30 A"   77 A'   31 A"   78 A'   32 A"                 
  2.422   2.610   2.732   2.791   2.984   3.243   3.716   3.722
 79 A'   80 A'   33 A"   81 A'   82 A'   83 A'   34 A"   84 A'                 
  3.824   3.877   3.942   3.951   3.965   3.981   4.027   4.069
 35 A"   85 A'   36 A"   37 A"   86 A'   38 A"   87 A'   88 A'                 
  4.199   4.392   4.407   4.771   5.961   5.986   6.008   6.240
 89 A'   90 A'   91 A'   92 A'   39 A"   93 A'   94 A'   40 A"                 
  6.314   6.599   9.702  23.668  25.770  25.902  26.269  27.837
 95 A'   96 A'   97 A'   98 A'   41 A"   99 A'  100 A'  101 A'                 
 28.305  28.324  28.335  28.511  28.522  28.525  28.555  28.637
 42 A"  102 A'  103 A'   43 A"  104 A'   44 A"  105 A'  106 A'                 
 35.517  66.695 127.851 127.865 127.886 151.635 215.6811901.797
107 A'  108 A'   45 A"  109 A'  110 A'  111 A'  112 A'  113 A'                 
 --------------------------------------------------------------

          Ground-State Mulliken Net Atomic Charges

     Atom                 Charge (a.u.)
  ----------------------------------------
      1 C                    -0.302186
      2 N                    -0.129695
      3 I                     0.158844
      4 Cl                    0.284806
      5 F                    -0.011768
  ----------------------------------------
  Sum of atomic charges =     0.000000

 -----------------------------------------------------------------
                    Cartesian Multipole Moments
 -----------------------------------------------------------------
    Charge (ESU x 10^10)
                 0.0000
    Dipole Moment (Debye)
         X      -0.1801      Y      -0.6041      Z      -0.0000
       Tot       0.6303
    Quadrupole Moments (Debye-Ang)
        XX     -50.8381     XY       0.8509     YY     -60.1645
        XZ      -0.0000     YZ       0.0000     ZZ     -56.8232
    Octopole Moments (Debye-Ang^2)
       XXX     -48.2687    XXY      -1.1707    XYY     -18.1294
       YYY      -6.5395    XXZ      -0.0000    XYZ      -0.0000
       YYZ      -0.0000    XZZ     -14.8653    YZZ      -2.5367
       ZZZ      -0.0000
    Hexadecapole Moments (Debye-Ang^3)
      XXXX   -1155.3761   XXXY      22.9390   XXYY    -242.1567
      XYYY       0.7462   YYYY    -165.5266   XXXZ      -0.0000
      XXYZ      -0.0000   XYYZ      -0.0000   YYYZ       0.0000
      XXZZ    -226.1944   XYZZ      -0.7898   YYZZ     -38.3768
      XZZZ      -0.0000   YZZZ      -0.0000   ZZZZ     -68.9574
 -----------------------------------------------------------------
Archival summary:
1\1\TWL01\OPT\ProcedureUnspecified\BasisUnspecified\1l1111\taweetha\SunNov2523:02:262018SunNov2523:02:262018\0\\#,OPT,ProcedureUnspecified,BasisUnspecified,\\0,1\I\N,1,2.07879\C,2,1.24886,1,118.549\F,3,1.33348,2,128.084,1,-0,0\Cl,3,1.73237,2,121.052,1,-180,0\\\@

 Total job time:  34.79s(wall), 127.39s(cpu) 
 Sun Nov 25 23:02:26 2018

        *************************************************************
        *                                                           *
        *  Thank you very much for using Q-Chem.  Have a nice day.  *
        *                                                           *
        *************************************************************


 
User input: 2 of 2 
 
Q-Chem Developer Version!
                  Welcome to Q-Chem
     A Quantum Leap Into The Future Of Chemistry


 Q-Chem 5.1, Q-Chem, Inc., Pleasanton, CA (2018)

 Yihan Shao,  Zhengting Gan,  E. Epifanovsky,  A. T. B. Gilbert,  M. Wormit,  
 J. Kussmann,  A. W. Lange,  A. Behn,  Jia Deng,  Xintian Feng,  D. Ghosh,  
 M. Goldey,  P. R. Horn,  L. D. Jacobson,  I. Kaliman,  T. Kus,  A. Landau,  
 Jie Liu,  E. I. Proynov,  R. M. Richard,  R. P. Steele,  E. J. Sundstrom,  
 H. L. Woodcock III,  P. M. Zimmerman,  D. Zuev,  B. Albrecht,  E. Alguire,  
 S. A. Baeppler,  D. Barton,  Z. Benda,  Y. A. Bernard,  E. J. Berquist,  
 K. B. Bravaya,  H. Burton,  D. Casanova,  Chun-Min Chang,  Yunqing Chen,  
 A. Chien,  K. D. Closser,  M. P. Coons,  S. Coriani,  S. Dasgupta,  
 A. L. Dempwolff,  M. Diedenhofen,  Hainam Do,  R. G. Edgar,  Po-Tung Fang,  
 S. Faraji,  S. Fatehi,  Qingguo Feng,  K. D. Fenk,  J. Fosso-Tande,  
 Qinghui Ge,  A. Ghysels,  G. Gidofalvi,  J. Gomes,  J. Gonthier,  A. Gunina,  
 D. Hait,  M. W. D. Hanson-Heine,  P. H. P. Harbach,  A. W. Hauser,  
 J. E. Herr,  E. G. Hohenstein,  Z. C. Holden,  Kerwin Hui,  B. C. Huynh,  
 T.-C. Jagau,  Hyunjun Ji,  B. Kaduk,  K. Khistyaev,  Jaehoon Kim,  
 P. Klunzinger,  K. Koh,  D. Kosenkov,  L. Koulias,  T. Kowalczyk,  
 C. M. Krauter,  A. Kunitsa,  Ka Un Lao,  A. Laurent,  K. V. Lawler,  
 Joonho Lee,  D. Lefrancois,  S. Lehtola,  D. S. Levine,  Yi-Pei Li,  
 You-Sheng Lin,  Fenglai Liu,  E. Livshits,  A. Luenser,  P. Manohar,  
 E. Mansoor,  S. F. Manzer,  Shan-Ping Mao,  Yuezhi Mao,  N. Mardirossian,  
 A. V. Marenich,  T. Markovich,  L. A. Martinez-Martinez,  S. A. Maurer,  
 N. J. Mayhall,  S. C. McKenzie,  J.-M. Mewes,  A. F. Morrison,  
 J. W. Mullinax,  K. Nanda,  T. S. Nguyen-Beck,  R. Olivares-Amaya,  
 J. A. Parkhill,  T. M. Perrine,  F. Plasser,  P. Pokhilko,  S. Prager,  
 A. Prociuk,  E. Ramos,  D. R. Rehn,  F. Rob,  M. Schneider,  N. Sergueev,  
 S. M. Sharada,  S. Sharma,  D. W. Small,  T. Stauch,  T. Stein,  
 Yu-Chuan Su,  A. J. W. Thom,  A. Tkatchenko,  T. Tsuchimochi,  N. M. Tubman,  
 L. Vogt,  M. L. Vidal,  O. Vydrov,  M. A. Watson,  J. Wenzel,  
 M. de Wergifosse,  T. A. Wesolowski,  A. White,  J. Witte,  A. Yamada,  
 Jun Yang,  K. Yao,  S. Yeganeh,  S. R. Yost,  Zhi-Qiang You,  A. Zech,  
 Igor Ying Zhang,  Xing Zhang,  Yan Zhao,  Ying Zhu,  B. R. Brooks,  
 G. K. L. Chan,  C. J. Cramer,  M. S. Gordon,  W. J. Hehre,  A. Klamt,  
 M. W. Schmidt,  C. D. Sherrill,  D. G. Truhlar,  A. Aspuru-Guzik,  R. Baer,  
 A. T. Bell,  N. A. Besley,  Jeng-Da Chai,  A. E. DePrince, III,  
 R. A. DiStasio Jr.,  A. Dreuw,  B. D. Dunietz,  T. R. Furlani,  
 Chao-Ping Hsu,  Yousung Jung,  Jing Kong,  D. S. Lambrecht,  WanZhen Liang,  
 C. Ochsenfeld,  V. A. Rassolov,  L. V. Slipchenko,  J. E. Subotnik,  
 T. Van Voorhis,  J. M. Herbert,  A. I. Krylov,  P. M. W. Gill,  M. Head-Gordon

 Contributors to earlier versions of Q-Chem not listed above: 
 R. D. Adamson,  B. Austin,  J. Baker,  G. J. O. Beran,  K. Brandhorst,  
 S. T. Brown,  E. F. C. Byrd,  A. K. Chakraborty,  C.-L. Cheng,  
 Siu Hung Chien,  D. M. Chipman,  D. L. Crittenden,  H. Dachsel,  
 R. J. Doerksen,  A. D. Dutoi,  L. Fusti-Molnar,  W. A. Goddard III,  
 A. Golubeva-Zadorozhnaya,  S. R. Gwaltney,  G. Hawkins,  A. Heyden,  
 S. Hirata,  G. Kedziora,  F. J. Keil,  C. Kelley,  Jihan Kim,  R. A. King,  
 R. Z. Khaliullin,  P. P. Korambath,  W. Kurlancheek,  A. M. Lee,  M. S. Lee,  
 S. V. Levchenko,  Ching Yeh Lin,  D. Liotard,  R. C. Lochan,  I. Lotan,  
 P. E. Maslen,  N. Nair,  D. P. O'Neill,  D. Neuhauser,  E. Neuscamman,  
 C. M. Oana,  R. Olson,  B. Peters,  R. Peverati,  P. A. Pieniazek,  
 Y. M. Rhee,  J. Ritchie,  M. A. Rohrdanz,  E. Rosta,  N. J. Russ,  
 H. F. Schaefer III,  N. E. Schultz,  N. Shenvi,  A. C. Simmonett,  A. Sodt,  
 D. Stuck,  K. S. Thanthiriwatte,  V. Vanovschi,  Tao Wang,  A. Warshel,  
 C. F. Williams,  Q. Wu,  X. Xu,  W. Zhang

 Please cite Q-Chem as follows:
 Y. Shao et al., Mol. Phys. 113, 184-215 (2015)
 DOI: 10.1080/00268976.2014.952696

 Q-Chem 5.1.2 for Intel X86 EM64T Linux

 Parts of Q-Chem use Armadillo 8.300.2 (Tropical Shenanigans).
 http://arma.sourceforge.net/

 Q-Chem begins on Sun Nov 25 23:02:26 2018  

Host: 
0

     Scratch files written to /scratch/taweetham/qchem56227//
The previous job contains 0 fragments, simply inherited here
Input Ideriv = 2
Curr. Ideriv = -1
Max.  Ideriv = 2

Checking the input file for inconsistencies... 	...done.

--------------------------------------------------------------
User input:
--------------------------------------------------------------

$molecule
read
$end

$rem
   job_type 	frequency
   basis 	6-311++g**
   method	b3lyp	
$end


--------------------------------------------------------------
 ----------------------------------------------------------------
             Standard Nuclear Orientation (Angstroms)
    I     Atom           X                Y                Z
 ----------------------------------------------------------------
    1      C       1.4361939150    -0.1216678309    -0.0000000000
    2      N       0.5152970193     0.7218995916     0.0000000000
    3      I      -1.4506987588     0.0464667787     0.0000000000
    4      Cl      3.0975973649     0.3691088126     0.0000000000
    5      F       1.3337373766    -1.4512088043    -0.0000000000
 ----------------------------------------------------------------
 Molecular Point Group                 Cs    NOp =  2
 Largest Abelian Subgroup              Cs    NOp =  2
 Nuclear Repulsion Energy =   477.8796854075 hartrees
 There are       46 alpha and       46 beta electrons
 Requested basis set is 6-311++G(d,p)
 There are 55 shells and 158 basis functions

 Total QAlloc Memory Limit   2000 MB
 Mega-Array Size       188 MB
 MEM_STATIC part       192 MB

                       Distance Matrix (Angstroms)
             C (  1)   N (  2)   I (  3)   Cl(  4)
   N (  2)  1.248862
   I (  3)  2.891785  2.078785
   Cl(  4)  1.732375  2.606288  4.559725
   F (  5)  1.333483  2.322121  3.161664  2.534711

 A cutoff of  1.0D-11 yielded   1224 shell pairs
 There are     10920 function pairs (     12196 Cartesian)

 -------------------------------------------------------
 OpenMP Integral Computing Module                       
 Release: version 1.0, May 2013, Q-Chem Inc. Pittsburgh 
 -------------------------------------------------------
 Integral Job Info:
 Integral job number is                      11
 Integral operator is                         1
 short-range coefficients                     0
 long-range coefficients              100000000
 Omega coefficients                           0
 if combine SR and LR in K                    0
 Integral screening is                        0
 Integral computing path is                   2
 max size of driver memory is            800000
 size of driver memory is                593474
 size of scratch memory is             11933652
 max col of scratch BK array               1296
 max len of scratch array in speh3          155
 max len of scratch index in speh4           18
 max int batch size is                      520
 min int batch size is                       52
 fixed nKL is                                52
 max L of basis functions is                  2
 order of int derivative is                   0
 number of shells is                         55
 number of basis is                         167
 number of cartesian basis is               167
 number of contracted shell pairs          1224
 number of primitive shell pairs           2950
 maxK2 (contraction) of shell pair           36
 max number of K2 of shell pair               1
 max number of CS2 of shell pair            119
 max number of PS2 of shell pair            246
 mem total for path MDJ                  522776
 -------------------------------------------------------
 Smallest overlap matrix eigenvalue = 7.28E-04
 Guess from superposition of atomic densities
 Warning:  Energy on first SCF cycle will be non-variational
 SAD guess density has 92.000000 electrons

 -----------------------------------------------------------------------
  General SCF calculation program by
  Eric Jon Sundstrom, Paul Horn, Yuezhi Mao, Dmitri Zuev, Alec White,
  David Stuck, Shaama M.S., Shane Yost, Joonho Lee, David Small,
  Daniel Levine, Susi Lehtola, Hugh Burton, Evgeny Epifanovsky
 -----------------------------------------------------------------------
 Exchange:     0.2000 Hartree-Fock + 0.0800 Slater + 0.7200 B88
 Correlation:  0.1900 VWN1RPA + 0.8100 LYP
 Using SG-1 standard quadrature grid
 using 4 threads for integral computing
 -------------------------------------------------------
 OpenMP Integral computing Module                
 Release: version 2.0, May 2017, Q-Chem Inc. Pleasanton 
 -------------------------------------------------------
 -------------------------------------------------------
 OpenMP BLAS3 based DFT computing Module                
 Release: version 1.0, May 2013, Q-Chem Inc. Pittsburgh 
 -------------------------------------------------------
 A restricted SCF calculation will be
 performed using DIIS
 SCF converges when DIIS error is below 1.0e-08
 ---------------------------------------
  Cycle       Energy         DIIS error
 ---------------------------------------
    1   -7573.1417673205      4.19e-02  
    2   -7572.3897702819      5.28e-03  
    3   -7572.1800466028      1.02e-02  
    4   -7572.4502929957      1.64e-03  
    5   -7572.4561970445      6.08e-04  
    6   -7572.4569071960      1.60e-04  
    7   -7572.4569674333      4.13e-05  
    8   -7572.4569709333      1.11e-05  
    9   -7572.4569712401      4.55e-06  
   10   -7572.4569712988      1.09e-06  
   11   -7572.4569713020      2.05e-07  
   12   -7572.4569713022      8.24e-08  
   13   -7572.4569713022      1.18e-08  
   14   -7572.4569713022      1.68e-09  Convergence criterion met
 ---------------------------------------
 SCF time:   CPU 23.71s  wall 7.00s 
 SCF   energy in the final basis set =    -7572.4569713022
 Total energy in the final basis set =    -7572.4569713022

 --------------------------------------------------------------
             Orbital Energies (a.u.) and Symmetries
 --------------------------------------------------------------

 Alpha MOs, Restricted
 -- Occupied --                  
******* -176.34 -165.74 -165.74 -165.74 -101.60  -35.83  -31.33
  1 A'    2 A'    3 A'    1 A"    4 A'    5 A'    6 A'    7 A'                 
-31.318 -31.318 -24.752 -22.976 -22.974 -22.974 -22.968 -22.968
  2 A"    8 A'    9 A'   10 A'    3 A"   11 A'   12 A'    4 A"                 
-14.379 -10.382  -9.516  -7.281  -7.270  -7.270  -6.380  -4.796
 13 A'   14 A'   15 A'   16 A'    5 A"   17 A'   18 A'   19 A'                 
 -4.777  -4.776  -2.061  -2.055  -2.055  -2.038  -2.038  -1.299
  6 A"   20 A'   21 A'    7 A"   22 A'    8 A"   23 A'   24 A'                 
 -0.982  -0.889  -0.692  -0.650  -0.560  -0.539  -0.510  -0.442
 25 A'   26 A'   27 A'   28 A'   29 A'    9 A"   30 A'   31 A'                 
 -0.410  -0.378  -0.354  -0.342  -0.281  -0.278
 10 A"   32 A'   11 A"   33 A'   12 A"   34 A'                                 
 -- Virtual --                   
 -0.111  -0.046  -0.009   0.010   0.039   0.056   0.057   0.086
 35 A'   13 A"   36 A'   37 A'   38 A'   14 A"   39 A'   40 A'                 
  0.093   0.095   0.128   0.149   0.152   0.170   0.182   0.198
 41 A'   15 A"   42 A'   16 A"   43 A'   44 A'   45 A'   46 A'                 
  0.210   0.224   0.258   0.277   0.280   0.299   0.327   0.343
 17 A"   47 A'   48 A'   49 A'   18 A"   50 A'   51 A'   52 A'                 
  0.389   0.411   0.416   0.420   0.452   0.453   0.475   0.489
 19 A"   53 A'   54 A'   20 A"   55 A'   21 A"   56 A'   57 A'                 
  0.509   0.616   0.648   0.713   0.757   0.777   0.823   0.830
 22 A"   58 A'   59 A'   60 A'   61 A'   23 A"   24 A"   62 A'                 
  0.844   0.874   0.914   0.962   1.065   1.106   1.204   1.245
 25 A"   63 A'   64 A'   65 A'   66 A'   67 A'   26 A"   68 A'                 
  1.268   1.307   1.324   1.344   1.357   1.392   1.412   1.645
 27 A"   69 A'   70 A'   28 A"   71 A'   29 A"   72 A'   73 A'                 
  1.708   1.790   1.894   2.007   2.204   2.216   2.256   2.358
 74 A'   75 A'   76 A'   30 A"   77 A'   31 A"   78 A'   32 A"                 
  2.422   2.610   2.732   2.791   2.984   3.243   3.716   3.722
 79 A'   80 A'   33 A"   81 A'   82 A'   83 A'   34 A"   84 A'                 
  3.824   3.877   3.942   3.951   3.965   3.981   4.027   4.069
 35 A"   85 A'   36 A"   37 A"   86 A'   38 A"   87 A'   88 A'                 
  4.199   4.392   4.407   4.771   5.961   5.986   6.008   6.240
 89 A'   90 A'   91 A'   92 A'   39 A"   93 A'   94 A'   40 A"                 
  6.314   6.599   9.702  23.668  25.770  25.902  26.270  27.837
 95 A'   96 A'   97 A'   98 A'   41 A"   99 A'  100 A'  101 A'                 
 28.305  28.324  28.335  28.511  28.522  28.525  28.555  28.637
 42 A"  102 A'  103 A'   43 A"  104 A'   44 A"  105 A'  106 A'                 
 35.517  66.695 127.851 127.865 127.886 151.635 215.6811901.797
107 A'  108 A'   45 A"  109 A'  110 A'  111 A'  112 A'  113 A'                 

 Beta MOs, Restricted
 -- Occupied --                  
******* -176.34 -165.74 -165.74 -165.74 -101.60  -35.83  -31.33
  1 A'    2 A'    3 A'    1 A"    4 A'    5 A'    6 A'    7 A'                 
-31.318 -31.318 -24.752 -22.976 -22.974 -22.974 -22.968 -22.968
  2 A"    8 A'    9 A'   10 A'    3 A"   11 A'   12 A'    4 A"                 
-14.379 -10.382  -9.516  -7.281  -7.270  -7.270  -6.380  -4.796
 13 A'   14 A'   15 A'   16 A'    5 A"   17 A'   18 A'   19 A'                 
 -4.777  -4.776  -2.061  -2.055  -2.055  -2.038  -2.038  -1.299
  6 A"   20 A'   21 A'    7 A"   22 A'    8 A"   23 A'   24 A'                 
 -0.982  -0.889  -0.692  -0.650  -0.560  -0.539  -0.510  -0.442
 25 A'   26 A'   27 A'   28 A'   29 A'    9 A"   30 A'   31 A'                 
 -0.410  -0.378  -0.354  -0.342  -0.281  -0.278
 10 A"   32 A'   11 A"   33 A'   12 A"   34 A'                                 
 -- Virtual --                   
 -0.111  -0.046  -0.009   0.010   0.039   0.056   0.057   0.086
 35 A'   13 A"   36 A'   37 A'   38 A'   14 A"   39 A'   40 A'                 
  0.093   0.095   0.128   0.149   0.152   0.170   0.182   0.198
 41 A'   15 A"   42 A'   16 A"   43 A'   44 A'   45 A'   46 A'                 
  0.210   0.224   0.258   0.277   0.280   0.299   0.327   0.343
 17 A"   47 A'   48 A'   49 A'   18 A"   50 A'   51 A'   52 A'                 
  0.389   0.411   0.416   0.420   0.452   0.453   0.475   0.489
 19 A"   53 A'   54 A'   20 A"   55 A'   21 A"   56 A'   57 A'                 
  0.509   0.616   0.648   0.713   0.757   0.777   0.823   0.830
 22 A"   58 A'   59 A'   60 A'   61 A'   23 A"   24 A"   62 A'                 
  0.844   0.874   0.914   0.962   1.065   1.106   1.204   1.245
 25 A"   63 A'   64 A'   65 A'   66 A'   67 A'   26 A"   68 A'                 
  1.268   1.307   1.324   1.344   1.357   1.392   1.412   1.645
 27 A"   69 A'   70 A'   28 A"   71 A'   29 A"   72 A'   73 A'                 
  1.708   1.790   1.894   2.007   2.204   2.216   2.256   2.358
 74 A'   75 A'   76 A'   30 A"   77 A'   31 A"   78 A'   32 A"                 
  2.422   2.610   2.732   2.791   2.984   3.243   3.716   3.722
 79 A'   80 A'   33 A"   81 A'   82 A'   83 A'   34 A"   84 A'                 
  3.824   3.877   3.942   3.951   3.965   3.981   4.027   4.069
 35 A"   85 A'   36 A"   37 A"   86 A'   38 A"   87 A'   88 A'                 
  4.199   4.392   4.407   4.771   5.961   5.986   6.008   6.240
 89 A'   90 A'   91 A'   92 A'   39 A"   93 A'   94 A'   40 A"                 
  6.314   6.599   9.702  23.668  25.770  25.902  26.270  27.837
 95 A'   96 A'   97 A'   98 A'   41 A"   99 A'  100 A'  101 A'                 
 28.305  28.324  28.335  28.511  28.522  28.525  28.555  28.637
 42 A"  102 A'  103 A'   43 A"  104 A'   44 A"  105 A'  106 A'                 
 35.517  66.695 127.851 127.865 127.886 151.635 215.6811901.797
107 A'  108 A'   45 A"  109 A'  110 A'  111 A'  112 A'  113 A'                 
 --------------------------------------------------------------

          Ground-State Mulliken Net Atomic Charges

     Atom                 Charge (a.u.)
  ----------------------------------------
      1 C                    -0.302205
      2 N                    -0.129673
      3 I                     0.158865
      4 Cl                    0.284872
      5 F                    -0.011859
  ----------------------------------------
  Sum of atomic charges =     0.000000

 -----------------------------------------------------------------
                    Cartesian Multipole Moments
 -----------------------------------------------------------------
    Charge (ESU x 10^10)
                 0.0000
    Dipole Moment (Debye)
         X      -0.1678      Y      -0.6074      Z      -0.0000
       Tot       0.6302
    Quadrupole Moments (Debye-Ang)
        XX     -50.8704     XY       1.0570     YY     -60.1204
        XZ      -0.0000     YZ       0.0000     ZZ     -56.8226
    Octopole Moments (Debye-Ang^2)
       XXX     -45.0140    XXY      -1.2729    XYY     -16.7926
       YYY      -6.9858    XXZ      -0.0000    XYZ       0.0000
       YYZ      -0.0000    XZZ     -13.6273    YZZ      -2.6308
       ZZZ      -0.0000
    Hexadecapole Moments (Debye-Ang^3)
      XXXX   -1153.0254   XXXY      14.2397   XXYY    -240.4404
      XYYY     -10.5278   YYYY    -165.8363   XXXZ       0.0000
      XXYZ       0.0000   XYYZ      -0.0000   YYYZ       0.0000
      XXZZ    -225.4858   XYZZ      -4.5797   YYZZ     -38.4692
      XZZZ      -0.0000   YZZZ       0.0000   ZZZZ     -68.9535
 -----------------------------------------------------------------
 Calculating MO derivatives via CPSCF
 D1JvT checksum  = 201720 16588.6919257374
 D1KAT checksum  = 469200 866.1538443336
   1         3          15      0.130622    0.037730
   2         3          15      0.017902    0.005492
   3         3          15      0.002665    0.000947
   4         4          14      0.000259    0.000097
   5        15           3      0.000018    0.000011
   6        18           0      0.000000    0.000000    Roots Converged
 Time for AOints: 6.9 s (CPU) 1.8 s (wall)
 ------------------------------------------------------------------------------
                     AOints        : Timing summary (seconds)
 ------------------------------------------------------------------------------
     job step          cpu (% of tot)      sys (% of tot)     wall (% of tot)
 ------------------------------------------------------------------------------
  cpscf_lag         0.3601E+02 (34.3)   0.9000E-05 (50.0)   0.9331E+01 (33.8)
  iterzp            0.6195E+02 (59.0)   0.9000E-05 (50.0)   0.1641E+02 (59.4)
  make_fx           0.0000E+00 ( 0.0)   0.0000E+00 ( 0.0)   0.0000E+00 ( 0.0)
  AOints            0.6897E+01 ( 6.6)   0.0000E+00 ( 0.0)   0.1751E+01 ( 6.3)
 ------------------------------------------------------------------------------
   Grand Totals     0.1050E+03          0.1800E-04          0.2762E+02
 ------------------------------------------------------------------------------
 Calculating analytic Hessian of the SCF energy
 Polarizability Matrix (a.u.)
            1           2           3
    1-105.3170909  -3.4441109   0.0000000
    2  -3.4441109 -47.1363325  -0.0000000
    3   0.0000000  -0.0000000 -38.5930887

 Direct stationary perturbation theory relativistic correction:

 rels  =      97.806427454536
 relv  =    -324.189749221237
 rel2e =      42.160617197389
 E_rel =    -184.222704569313

 Hessian of the SCF Energy
            1           2           3           4           5           6
    1   0.6203113  -0.2206591   0.0000000  -0.3861982   0.2365141  -0.0000000
    2  -0.2206591   0.6184767  -0.0000000   0.3039264  -0.3007504  -0.0000000
    3   0.0000000  -0.0000000   0.1326960  -0.0000000  -0.0000000  -0.0596283
    4  -0.3861982   0.3039264  -0.0000000   0.5284763  -0.2791351   0.0000000
    5   0.2365141  -0.3007504  -0.0000000  -0.2791351   0.3848451   0.0000000
    6  -0.0000000  -0.0000000  -0.0596283   0.0000000   0.0000000   0.0353472
    7  -0.0352126  -0.0229108  -0.0000000  -0.0865710  -0.0088963   0.0000000
    8   0.0138517  -0.0076420  -0.0000000  -0.0466030  -0.0192772   0.0000000
    9   0.0000000  -0.0000000   0.0038617   0.0000000   0.0000000  -0.0071338
   10  -0.1294145  -0.0369904  -0.0000000  -0.0620413   0.0126273  -0.0000000
   11  -0.0285958  -0.0370026   0.0000000   0.0109173   0.0068006  -0.0000000
   12  -0.0000000   0.0000000  -0.0287240  -0.0000000   0.0000000   0.0062688
   13  -0.0694860  -0.0233660  -0.0000000   0.0063342   0.0388900  -0.0000000
   14  -0.0011109  -0.2730817   0.0000000   0.0108944  -0.0716181  -0.0000000
   15  -0.0000000   0.0000000  -0.0482055  -0.0000000  -0.0000000   0.0251462
            7           8           9          10          11          12
    1  -0.0352126   0.0138517   0.0000000  -0.1294145  -0.0285958  -0.0000000
    2  -0.0229108  -0.0076420  -0.0000000  -0.0369904  -0.0370026   0.0000000
    3  -0.0000000  -0.0000000   0.0038617  -0.0000000   0.0000000  -0.0287240
    4  -0.0865710  -0.0466030   0.0000000  -0.0620413   0.0109173  -0.0000000
    5  -0.0088963  -0.0192772   0.0000000   0.0126273   0.0068006   0.0000000
    6   0.0000000   0.0000000  -0.0071338  -0.0000000  -0.0000000   0.0062688
    7   0.1233019   0.0291846  -0.0000000  -0.0015911   0.0038834   0.0000000
    8   0.0291846   0.0228141  -0.0000000  -0.0008873   0.0013587   0.0000000
    9  -0.0000000  -0.0000000   0.0031816  -0.0000000   0.0000000   0.0039176
   10  -0.0015911  -0.0008873  -0.0000000   0.2158061   0.0539981   0.0000000
   11   0.0038834   0.0013587   0.0000000   0.0539981   0.0595430  -0.0000000
   12   0.0000000   0.0000000   0.0039176   0.0000000  -0.0000000   0.0102496
   13   0.0000729   0.0044539  -0.0000000  -0.0227593  -0.0402030  -0.0000000
   14  -0.0012610   0.0027464   0.0000000  -0.0287476  -0.0306997   0.0000000
   15  -0.0000000  -0.0000000  -0.0038271  -0.0000000   0.0000000   0.0082880
           13          14          15
    1  -0.0694860  -0.0011109  -0.0000000
    2  -0.0233660  -0.2730817   0.0000000
    3  -0.0000000   0.0000000  -0.0482055
    4   0.0063342   0.0108944  -0.0000000
    5   0.0388900  -0.0716181  -0.0000000
    6  -0.0000000  -0.0000000   0.0251462
    7   0.0000729  -0.0012610  -0.0000000
    8   0.0044539   0.0027464  -0.0000000
    9  -0.0000000   0.0000000  -0.0038271
   10  -0.0227593  -0.0287476  -0.0000000
   11  -0.0402030  -0.0306997   0.0000000
   12  -0.0000000   0.0000000   0.0082880
   13   0.0858381   0.0202251   0.0000000
   14   0.0202251   0.3726531  -0.0000000
   15   0.0000000  -0.0000000   0.0185983
 Gradient time:  CPU 169.21 s  wall 44.47 s
 **********************************************************************
 **                                                                  **
 **                       VIBRATIONAL ANALYSIS                       **
 **                       --------------------                       **
 **                                                                  **
 **        VIBRATIONAL FREQUENCIES (CM**-1) AND NORMAL MODES         **
 **     FORCE CONSTANTS (mDYN/ANGSTROM) AND REDUCED MASSES (AMU)     **
 **                  INFRARED INTENSITIES (KM/MOL)                   **
 **                                                                  **
 **********************************************************************


 Mode:                 1                      2                      3
 Frequency:       139.74                 158.38                 248.29
 Force Cnst:      0.1854                 0.3086                 1.0580
 Red. Mass:      16.1123                20.8772                29.1275
 IR Active:          YES                    YES                    YES
 IR Intens:        1.873                  3.567                  0.932
 Raman Active:       YES                    YES                    YES
               X      Y      Z        X      Y      Z        X      Y      Z
 C          0.000 -0.000  0.404    0.215 -0.334 -0.000    0.232  0.387 -0.000
 N          0.000 -0.000  0.855    0.089 -0.483 -0.000    0.161  0.346 -0.000
 I         -0.000  0.000 -0.076   -0.155  0.091  0.000   -0.222 -0.065  0.000
 Cl         0.000  0.000 -0.283    0.114  0.178  0.000    0.584 -0.258  0.000
 F          0.000 -0.000  0.143    0.623 -0.369 -0.000    0.141  0.412 -0.000
 TransDip  -0.000  0.000 -0.044   -0.057  0.021  0.000   -0.023 -0.021  0.000

 Mode:                 4                      5                      6
 Frequency:       429.22                 592.68                 612.07
 Force Cnst:      2.2905                 3.2452                 2.7976
 Red. Mass:      21.1013                15.6802                12.6748
 IR Active:          YES                    YES                    YES
 IR Intens:        1.629                 28.811                  6.224
 Raman Active:       YES                    YES                    YES
               X      Y      Z        X      Y      Z        X      Y      Z
 C         -0.165  0.295  0.000    0.231 -0.130  0.000   -0.000 -0.000  0.904
 N         -0.325  0.118 -0.000    0.747  0.528 -0.000   -0.000 -0.000 -0.367
 I          0.034  0.014  0.000   -0.048 -0.023 -0.000    0.000  0.000  0.004
 Cl        -0.317 -0.331  0.000   -0.256 -0.015 -0.000    0.000  0.000 -0.063
 F          0.704  0.244 -0.000    0.094 -0.124 -0.000   -0.000 -0.000 -0.211
 TransDip  -0.039  0.014  0.000    0.168 -0.034  0.000   -0.000  0.000  0.080

 Mode:                 7                      8                      9
 Frequency:       797.49                1069.20                1710.51
 Force Cnst:      5.7207                 9.0665                22.0107
 Red. Mass:      15.2668                13.4609                12.7682
 IR Active:          YES                    YES                    YES
 IR Intens:       66.850                204.665                495.949
 Raman Active:       YES                    YES                    YES
               X      Y      Z        X      Y      Z        X      Y      Z
 C         -0.585 -0.024 -0.000    0.553  0.683  0.000   -0.561  0.562 -0.000
 N         -0.222  0.574  0.000   -0.193  0.026 -0.000    0.479 -0.369  0.000
 I          0.012 -0.003 -0.000   -0.003  0.001  0.000   -0.002 -0.002  0.000
 Cl         0.178  0.049  0.000   -0.055 -0.020  0.000    0.005 -0.000  0.000
 F          0.125 -0.478  0.000   -0.083 -0.424 -0.000    0.006 -0.070  0.000
 TransDip  -0.261  0.021 -0.000    0.217  0.403  0.000   -0.661  0.268 -0.000

 STANDARD THERMODYNAMIC QUANTITIES AT   298.15 K  AND     1.00 ATM

   This Molecule has  0 Imaginary Frequencies
   Zero point vibrational energy:        8.231 kcal/mol

   Atom    1 Element C  Has Mass   12.00000
   Atom    2 Element N  Has Mass   14.00307
   Atom    3 Element I  Has Mass  126.90440
   Atom    4 Element Cl Has Mass   34.96885
   Atom    5 Element F  Has Mass   18.99840
   Molecular Mass:   206.874720 amu
   Principal axes and moments of inertia in amu*Bohr^2:
                             1           2           3
    Eigenvalues --      187.53731  2362.65884  2550.19615
          X               0.99999     0.00369    -0.00000
          Y              -0.00369     0.99999    -0.00000
          Z               0.00000     0.00000     1.00000
   Rotational Symmetry Number is   1
   The Molecule is an Asymmetric Top
   Translational Enthalpy:        0.889 kcal/mol
   Rotational Enthalpy:           0.889 kcal/mol
   Vibrational Enthalpy:          9.792 kcal/mol
   gas constant (RT):             0.592 kcal/mol
   Translational Entropy:        41.885  cal/mol.K
   Rotational Entropy:           28.515  cal/mol.K
   Vibrational Entropy:           9.157  cal/mol.K

   Total Enthalpy:               12.162 kcal/mol
   Total Entropy:                79.556  cal/mol.K
Archival summary:
1\1\TWL01\FREQ\ProcedureUnspecified\BasisUnspecified\1l1111\taweetha\SunNov2523:03:172018SunNov2523:03:172018\0\\#,FREQ,ProcedureUnspecified,BasisUnspecified,\\0,1\I\N,1,2.07879\C,2,1.24886,1,118.549\F,3,1.33348,2,128.084,1,-0,0\Cl,3,1.73237,2,121.052,1,180,0\\\@

 Total job time:  51.01s(wall), 193.06s(cpu) 
 Sun Nov 25 23:03:17 2018

        *************************************************************
        *                                                           *
        *  Thank you very much for using Q-Chem.  Have a nice day.  *
        *                                                           *
        *************************************************************
