# Supplementary material for: Geometric and energetic data from ab initio calculations of haloethene, haloimine, halomethylenephosphine, haloiminophosphine, halodiazene, halodiphosphene and halocyclopropane
Source: Data Brief. 2019 Nov 2;27:104738. doi: 10.1016/j.dib.2019.104738 (PMC6861602; doi:10.1016/j.dib.2019.104738)
Supplement: Multimedia component 4 [file mmc4.zip › CN/B3LYP/FFCNBrE.out]

Q-Chem Developer Version!
                  Welcome to Q-Chem
     A Quantum Leap Into The Future Of Chemistry


 Q-Chem 5.1, Q-Chem, Inc., Pleasanton, CA (2018)

 Yihan Shao,  Zhengting Gan,  E. Epifanovsky,  A. T. B. Gilbert,  M. Wormit,  
 J. Kussmann,  A. W. Lange,  A. Behn,  Jia Deng,  Xintian Feng,  D. Ghosh,  
 M. Goldey,  P. R. Horn,  L. D. Jacobson,  I. Kaliman,  T. Kus,  A. Landau,  
 Jie Liu,  E. I. Proynov,  R. M. Richard,  R. P. Steele,  E. J. Sundstrom,  
 H. L. Woodcock III,  P. M. Zimmerman,  D. Zuev,  B. Albrecht,  E. Alguire,  
 S. A. Baeppler,  D. Barton,  Z. Benda,  Y. A. Bernard,  E. J. Berquist,  
 K. B. Bravaya,  H. Burton,  D. Casanova,  Chun-Min Chang,  Yunqing Chen,  
 A. Chien,  K. D. Closser,  M. P. Coons,  S. Coriani,  S. Dasgupta,  
 A. L. Dempwolff,  M. Diedenhofen,  Hainam Do,  R. G. Edgar,  Po-Tung Fang,  
 S. Faraji,  S. Fatehi,  Qingguo Feng,  K. D. Fenk,  J. Fosso-Tande,  
 Qinghui Ge,  A. Ghysels,  G. Gidofalvi,  J. Gomes,  J. Gonthier,  A. Gunina,  
 D. Hait,  M. W. D. Hanson-Heine,  P. H. P. Harbach,  A. W. Hauser,  
 J. E. Herr,  E. G. Hohenstein,  Z. C. Holden,  Kerwin Hui,  B. C. Huynh,  
 T.-C. Jagau,  Hyunjun Ji,  B. Kaduk,  K. Khistyaev,  Jaehoon Kim,  
 P. Klunzinger,  K. Koh,  D. Kosenkov,  L. Koulias,  T. Kowalczyk,  
 C. M. Krauter,  A. Kunitsa,  Ka Un Lao,  A. Laurent,  K. V. Lawler,  
 Joonho Lee,  D. Lefrancois,  S. Lehtola,  D. S. Levine,  Yi-Pei Li,  
 You-Sheng Lin,  Fenglai Liu,  E. Livshits,  A. Luenser,  P. Manohar,  
 E. Mansoor,  S. F. Manzer,  Shan-Ping Mao,  Yuezhi Mao,  N. Mardirossian,  
 A. V. Marenich,  T. Markovich,  L. A. Martinez-Martinez,  S. A. Maurer,  
 N. J. Mayhall,  S. C. McKenzie,  J.-M. Mewes,  A. F. Morrison,  
 J. W. Mullinax,  K. Nanda,  T. S. Nguyen-Beck,  R. Olivares-Amaya,  
 J. A. Parkhill,  T. M. Perrine,  F. Plasser,  P. Pokhilko,  S. Prager,  
 A. Prociuk,  E. Ramos,  D. R. Rehn,  F. Rob,  M. Schneider,  N. Sergueev,  
 S. M. Sharada,  S. Sharma,  D. W. Small,  T. Stauch,  T. Stein,  
 Yu-Chuan Su,  A. J. W. Thom,  A. Tkatchenko,  T. Tsuchimochi,  N. M. Tubman,  
 L. Vogt,  M. L. Vidal,  O. Vydrov,  M. A. Watson,  J. Wenzel,  
 M. de Wergifosse,  T. A. Wesolowski,  A. White,  J. Witte,  A. Yamada,  
 Jun Yang,  K. Yao,  S. Yeganeh,  S. R. Yost,  Zhi-Qiang You,  A. Zech,  
 Igor Ying Zhang,  Xing Zhang,  Yan Zhao,  Ying Zhu,  B. R. Brooks,  
 G. K. L. Chan,  C. J. Cramer,  M. S. Gordon,  W. J. Hehre,  A. Klamt,  
 M. W. Schmidt,  C. D. Sherrill,  D. G. Truhlar,  A. Aspuru-Guzik,  R. Baer,  
 A. T. Bell,  N. A. Besley,  Jeng-Da Chai,  A. E. DePrince, III,  
 R. A. DiStasio Jr.,  A. Dreuw,  B. D. Dunietz,  T. R. Furlani,  
 Chao-Ping Hsu,  Yousung Jung,  Jing Kong,  D. S. Lambrecht,  WanZhen Liang,  
 C. Ochsenfeld,  V. A. Rassolov,  L. V. Slipchenko,  J. E. Subotnik,  
 T. Van Voorhis,  J. M. Herbert,  A. I. Krylov,  P. M. W. Gill,  M. Head-Gordon

 Contributors to earlier versions of Q-Chem not listed above: 
 R. D. Adamson,  B. Austin,  J. Baker,  G. J. O. Beran,  K. Brandhorst,  
 S. T. Brown,  E. F. C. Byrd,  A. K. Chakraborty,  C.-L. Cheng,  
 Siu Hung Chien,  D. M. Chipman,  D. L. Crittenden,  H. Dachsel,  
 R. J. Doerksen,  A. D. Dutoi,  L. Fusti-Molnar,  W. A. Goddard III,  
 A. Golubeva-Zadorozhnaya,  S. R. Gwaltney,  G. Hawkins,  A. Heyden,  
 S. Hirata,  G. Kedziora,  F. J. Keil,  C. Kelley,  Jihan Kim,  R. A. King,  
 R. Z. Khaliullin,  P. P. Korambath,  W. Kurlancheek,  A. M. Lee,  M. S. Lee,  
 S. V. Levchenko,  Ching Yeh Lin,  D. Liotard,  R. C. Lochan,  I. Lotan,  
 P. E. Maslen,  N. Nair,  D. P. O'Neill,  D. Neuhauser,  E. Neuscamman,  
 C. M. Oana,  R. Olson,  B. Peters,  R. Peverati,  P. A. Pieniazek,  
 Y. M. Rhee,  J. Ritchie,  M. A. Rohrdanz,  E. Rosta,  N. J. Russ,  
 H. F. Schaefer III,  N. E. Schultz,  N. Shenvi,  A. C. Simmonett,  A. Sodt,  
 D. Stuck,  K. S. Thanthiriwatte,  V. Vanovschi,  Tao Wang,  A. Warshel,  
 C. F. Williams,  Q. Wu,  X. Xu,  W. Zhang

 Please cite Q-Chem as follows:
 Y. Shao et al., Mol. Phys. 113, 184-215 (2015)
 DOI: 10.1080/00268976.2014.952696

 Q-Chem 5.1.2 for Intel X86 EM64T Linux

 Parts of Q-Chem use Armadillo 8.300.2 (Tropical Shenanigans).
 http://arma.sourceforge.net/

 Q-Chem begins on Sun Nov 25 20:57:11 2018  

Host: 
0

     Scratch files written to /scratch/taweetham/qchem50723//
Input Ideriv = 2
Curr. Ideriv = -1
Max.  Ideriv = 2

Checking the input file for inconsistencies... 	...done.

--------------------------------------------------------------
User input:
--------------------------------------------------------------
$molecule
0 1
C 
N 1 1.3 
Br 2 CBr 1 120. 
F 1 CF 2 120.  3 180.0
F 1 CF 2 120.  3 0.0

CC=1.54
CH=1.09
CF=1.35
CCl=1.77
CBr=1.94
CI=2.14
DHA=180.0
$end

$rem
   job_type	optimization
   basis	6-311++g**
   method	b3lyp
$end

--------------------------------------------------------------
 ----------------------------------------------------------------
             Standard Nuclear Orientation (Angstroms)
    I     Atom           X                Y                Z
 ----------------------------------------------------------------
    1      C       1.4603880601     0.0324302808     0.0000000000
    2      N       0.4128481685     0.8022745349     0.0000000000
    3      Br     -1.3637062745     0.0228809815    -0.0000000000
    4      F       2.6966501725     0.5747917742     0.0000000000
    5      F       1.3119558352    -1.3093848609    -0.0000000000
 ----------------------------------------------------------------
 Molecular Point Group                 Cs    NOp =  2
 Largest Abelian Subgroup              Cs    NOp =  2
 Nuclear Repulsion Energy =   309.4393305048 hartrees
 There are       33 alpha and       33 beta electrons
 Requested basis set is 6-311++G(d,p)
 There are 43 shells and 136 basis functions

 Total QAlloc Memory Limit   2000 MB
 Mega-Array Size       188 MB
 MEM_STATIC part       192 MB
 A cutoff of  1.0D-11 yielded    816 shell pairs
 There are      8610 function pairs (      9519 Cartesian)

 -------------------------------------------------------
 OpenMP Integral Computing Module                       
 Release: version 1.0, May 2013, Q-Chem Inc. Pittsburgh 
 -------------------------------------------------------
 Integral Job Info:
 Integral job number is                      11
 Integral operator is                         1
 short-range coefficients                     0
 long-range coefficients              100000000
 Omega coefficients                           0
 if combine SR and LR in K                    0
 Integral screening is                        0
 Integral computing path is                   2
 max size of driver memory is            800000
 size of driver memory is                593474
 size of scratch memory is             29623520
 max col of scratch BK array               1296
 max len of scratch array in speh3          155
 max len of scratch index in speh4           18
 max int batch size is                      520
 min int batch size is                       52
 fixed nKL is                                45
 max L of basis functions is                  2
 order of int derivative is                   0
 number of shells is                         43
 number of basis is                         143
 number of cartesian basis is               143
 number of contracted shell pairs           816
 number of primitive shell pairs           2448
 maxK2 (contraction) of shell pair           36
 max number of K2 of shell pair               1
 max number of CS2 of shell pair             93
 max number of PS2 of shell pair            384
 mem total for path MDJ                  521372
 -------------------------------------------------------
 Smallest overlap matrix eigenvalue = 1.22E-03

 Scale SEOQF with 1.000000e-01/1.000000e-01/1.000000e-01

 Standard Electronic Orientation quadrupole field applied
 Nucleus-field energy     =     0.0000000074 hartrees
 Guess from superposition of atomic densities
 Warning:  Energy on first SCF cycle will be non-variational
 SAD guess density has 66.000000 electrons

 -----------------------------------------------------------------------
  General SCF calculation program by
  Eric Jon Sundstrom, Paul Horn, Yuezhi Mao, Dmitri Zuev, Alec White,
  David Stuck, Shaama M.S., Shane Yost, Joonho Lee, David Small,
  Daniel Levine, Susi Lehtola, Hugh Burton, Evgeny Epifanovsky
 -----------------------------------------------------------------------
 Exchange:     0.2000 Hartree-Fock + 0.0800 Slater + 0.7200 B88
 Correlation:  0.1900 VWN1RPA + 0.8100 LYP
 Using SG-1 standard quadrature grid
 using 4 threads for integral computing
 -------------------------------------------------------
 OpenMP Integral computing Module                
 Release: version 2.0, May 2017, Q-Chem Inc. Pleasanton 
 -------------------------------------------------------
 -------------------------------------------------------
 OpenMP BLAS3 based DFT computing Module                
 Release: version 1.0, May 2013, Q-Chem Inc. Pittsburgh 
 -------------------------------------------------------
 A restricted SCF calculation will be
 performed using DIIS
 SCF converges when DIIS error is below 1.0e-08
 ---------------------------------------
  Cycle       Energy         DIIS error
 ---------------------------------------
    1   -2867.2525355916      4.46e-02  
    2   -2866.6155702926      7.27e-03  
    3   -2866.3528627417      1.37e-02  
    4   -2866.6952630878      2.42e-03  
    5   -2866.7042287082      9.72e-04  
    6   -2866.7057435334      2.63e-04  
    7   -2866.7058281097      5.32e-05  
    8   -2866.7058312839      1.79e-05  
    9   -2866.7058319066      5.44e-06  
   10   -2866.7058319572      2.14e-06  
   11   -2866.7058319641      6.48e-07  
   12   -2866.7058319649      1.17e-07  
   13   -2866.7058319649      2.31e-08  
   14   -2866.7058319649      2.24e-09  Convergence criterion met
 ---------------------------------------
 SCF time:   CPU 18.23s  wall 5.00s 
 SCF   energy in the final basis set =    -2866.7058319649
 Total energy in the final basis set =    -2866.7058319649

 --------------------------------------------------------------
             Orbital Energies (a.u.) and Symmetries
 --------------------------------------------------------------

 Alpha MOs, Restricted
 -- Occupied --                  
-482.88  -62.53  -56.35  -56.34  -56.34  -24.78  -24.77  -14.40
  1 A'    2 A'    3 A'    1 A"    4 A'    5 A'    6 A'    7 A'                 
-10.430  -8.735  -6.570  -6.551  -6.550  -2.680  -2.675  -2.674
  8 A'    9 A'   10 A'    2 A"   11 A'   12 A'    3 A"   13 A'                 
 -2.659  -2.659  -1.329  -1.285  -0.962  -0.800  -0.690  -0.633
  4 A"   14 A'   15 A'   16 A'   17 A'   18 A'   19 A'   20 A'                 
 -0.571  -0.547  -0.501  -0.494  -0.480  -0.385  -0.369  -0.304
  5 A"   21 A'    6 A"   22 A'   23 A'    7 A"   24 A'    8 A"                 
 -0.301
 25 A'                                                                         
 -- Virtual --                   
 -0.109  -0.054  -0.020   0.024   0.045   0.049   0.063   0.073
 26 A'    9 A"   27 A'   28 A'   10 A"   29 A'   30 A'   31 A'                 
  0.077   0.079   0.118   0.140   0.161   0.197   0.217   0.228
 11 A"   32 A'   33 A'   34 A'   12 A"   35 A'   36 A'   13 A"                 
  0.233   0.258   0.265   0.293   0.300   0.312   0.329   0.363
 37 A'   38 A'   39 A'   14 A"   40 A'   41 A'   42 A'   43 A'                 
  0.372   0.404   0.419   0.427   0.520   0.544   0.546   0.570
 44 A'   45 A'   15 A"   46 A'   16 A"   17 A"   47 A'   18 A"                 
  0.589   0.609   0.694   0.751   0.769   0.849   0.878   0.909
 48 A'   49 A'   50 A'   51 A'   52 A'   19 A"   53 A'   54 A'                 
  1.001   1.126   1.196   1.231   1.300   1.341   1.355   1.361
 55 A'   20 A"   21 A"   56 A'   57 A'   58 A'   22 A"   23 A"                 
  1.363   1.386   1.603   1.634   1.737   1.826   1.849   1.909
 59 A'   60 A'   61 A'   62 A'   63 A'   64 A'   65 A'   24 A"                 
  1.972   1.996   2.061   2.287   2.340   2.543   2.687   2.702
 66 A'   67 A'   25 A"   26 A"   68 A'   69 A'   27 A"   70 A'                 
  2.924   3.188   3.691   3.693   3.697   3.714   3.746   3.811
 71 A'   72 A'   73 A'   28 A"   29 A"   74 A'   75 A'   30 A"                 
  3.899   3.931   3.973   3.998   4.019   4.024   4.084   4.107
 31 A"   32 A"   33 A"   76 A'   34 A"   77 A'   78 A'   79 A'                 
  4.245   4.367   4.747   4.818   6.186   6.236   6.264   6.286
 80 A'   81 A'   82 A'   83 A'   35 A"   36 A"   84 A'   85 A'                 
  6.426   6.611   6.728   7.523   7.543   7.621  23.566  35.437
 86 A'   87 A'   88 A'   37 A"   89 A'   90 A'   91 A'   92 A'                 
 47.876  66.663  66.680 289.713 289.731 289.8391020.665
 93 A'   94 A'   95 A'   38 A"   96 A'   97 A'   98 A'                         

 Beta MOs, Restricted
 -- Occupied --                  
-482.88  -62.53  -56.35  -56.34  -56.34  -24.78  -24.77  -14.40
  1 A'    2 A'    3 A'    1 A"    4 A'    5 A'    6 A'    7 A'                 
-10.430  -8.735  -6.570  -6.551  -6.550  -2.680  -2.675  -2.674
  8 A'    9 A'   10 A'    2 A"   11 A'   12 A'    3 A"   13 A'                 
 -2.659  -2.659  -1.329  -1.285  -0.962  -0.800  -0.690  -0.633
  4 A"   14 A'   15 A'   16 A'   17 A'   18 A'   19 A'   20 A'                 
 -0.571  -0.547  -0.501  -0.494  -0.480  -0.385  -0.369  -0.304
  5 A"   21 A'    6 A"   22 A'   23 A'    7 A"   24 A'    8 A"                 
 -0.301
 25 A'                                                                         
 -- Virtual --                   
 -0.109  -0.054  -0.020   0.024   0.045   0.049   0.063   0.073
 26 A'    9 A"   27 A'   28 A'   10 A"   29 A'   30 A'   31 A'                 
  0.077   0.079   0.118   0.140   0.161   0.197   0.217   0.228
 11 A"   32 A'   33 A'   34 A'   12 A"   35 A'   36 A'   13 A"                 
  0.233   0.258   0.265   0.293   0.300   0.312   0.329   0.363
 37 A'   38 A'   39 A'   14 A"   40 A'   41 A'   42 A'   43 A'                 
  0.372   0.404   0.419   0.427   0.520   0.544   0.546   0.570
 44 A'   45 A'   15 A"   46 A'   16 A"   17 A"   47 A'   18 A"                 
  0.589   0.609   0.694   0.751   0.769   0.849   0.878   0.909
 48 A'   49 A'   50 A'   51 A'   52 A'   19 A"   53 A'   54 A'                 
  1.001   1.126   1.196   1.231   1.300   1.341   1.355   1.361
 55 A'   20 A"   21 A"   56 A'   57 A'   58 A'   22 A"   23 A"                 
  1.363   1.386   1.603   1.634   1.737   1.826   1.849   1.909
 59 A'   60 A'   61 A'   62 A'   63 A'   64 A'   65 A'   24 A"                 
  1.972   1.996   2.061   2.287   2.340   2.543   2.687   2.702
 66 A'   67 A'   25 A"   26 A"   68 A'   69 A'   27 A"   70 A'                 
  2.924   3.188   3.691   3.693   3.697   3.714   3.746   3.811
 71 A'   72 A'   73 A'   28 A"   29 A"   74 A'   75 A'   30 A"                 
  3.899   3.931   3.973   3.998   4.019   4.024   4.084   4.107
 31 A"   32 A"   33 A"   76 A'   34 A"   77 A'   78 A'   79 A'                 
  4.245   4.367   4.747   4.818   6.186   6.236   6.264   6.286
 80 A'   81 A'   82 A'   83 A'   35 A"   36 A"   84 A'   85 A'                 
  6.426   6.611   6.728   7.523   7.543   7.621  23.566  35.437
 86 A'   87 A'   88 A'   37 A"   89 A'   90 A'   91 A'   92 A'                 
 47.876  66.663  66.680 289.713 289.731 289.8391020.665
 93 A'   94 A'   95 A'   38 A"   96 A'   97 A'   98 A'                         
 --------------------------------------------------------------

          Ground-State Mulliken Net Atomic Charges

     Atom                 Charge (a.u.)
  ----------------------------------------
      1 C                     0.254811
      2 N                    -0.206977
      3 Br                    0.079616
      4 F                    -0.054690
      5 F                    -0.072761
  ----------------------------------------
  Sum of atomic charges =     0.000000

 -----------------------------------------------------------------
                    Cartesian Multipole Moments
 -----------------------------------------------------------------
    Charge (ESU x 10^10)
                 0.0000
    Dipole Moment (Debye)
         X       0.1547      Y      -0.9783      Z      -0.0000
       Tot       0.9905
    Quadrupole Moments (Debye-Ang)
        XX     -36.4123     XY       0.1151     YY     -42.3784
        XZ      -0.0000     YZ      -0.0000     ZZ     -38.7562
    Octopole Moments (Debye-Ang^2)
       XXX     -24.4760    XXY      -4.5993    XYY      -6.8255
       YYY      -6.4284    XXZ      -0.0000    XYZ      -0.0000
       YYZ      -0.0000    XZZ      -2.6741    YZZ      -1.8611
       ZZZ      -0.0000
    Hexadecapole Moments (Debye-Ang^3)
      XXXX    -562.2901   XXXY       0.9129   XXYY    -119.2656
      XYYY      -1.1966   YYYY    -128.0819   XXXZ      -0.0000
      XXYZ      -0.0000   XYYZ      -0.0000   YYYZ      -0.0000
      XXZZ    -101.4707   XYZZ      -0.9631   YYZZ     -27.4504
      XZZZ      -0.0000   YZZZ      -0.0000   ZZZZ     -39.4161
 -----------------------------------------------------------------
 Calculating analytic gradient of the SCF energy
 Gradient of SCF Energy
            1           2           3           4           5
    1   0.0646016  -0.0390055  -0.0227260   0.0331273  -0.0359975
    2  -0.0206309   0.0131132  -0.0024318   0.0318876  -0.0219381
    3  -0.0000000   0.0000000   0.0000000   0.0000000   0.0000000
 Max gradient component =       6.460E-02
 RMS gradient           =       2.672E-02
 Gradient time:  CPU 4.41 s  wall 1.20 s
 Geometry Optimization Parameters
   NAtoms,    NIC,     NZ,  NCons,   NDum,   NFix, NCnnct, MaxDiis
        5      20       5       0       0       0       0       0


** GEOMETRY OPTIMIZATION IN DELOCALIZED INTERNAL COORDINATES **
   Searching for a Minimum

   Optimization Cycle:   1

                       Coordinates (Angstroms)
     ATOM                X               Y               Z
      1  C         1.4603880601    0.0324302808    0.0000000000
      2  N         0.4128481685    0.8022745349    0.0000000000
      3  Br       -1.3637062745    0.0228809815    0.0000000000
      4  F         2.6966501725    0.5747917742    0.0000000000
      5  F         1.3119558352   -1.3093848609    0.0000000000
   Point Group: cs    Number of degrees of freedom:     7


   Energy is  -2866.705831965


 Attempting to Generate Delocalized Internal Coordinates

  7 Hessian modes will be used to form the next step
  Hessian Eigenvalues:
     0.175927    0.250000    0.250000    0.250000    0.550214    0.550214
     0.671931

 Minimum Search - Taking Simple RFO Step
 Searching for Lamda that Minimizes Along All modes
 Value Taken    Lamda =  -0.02651926
 Step Taken.  Stepsize is  0.284545

                             Maximum     Tolerance    Cnvgd?
         Gradient           0.078475      0.000300      NO
         Displacement       0.251573      0.001200      NO
         Energy change     *********      0.000001      NO


 New Cartesian Coordinates Obtained by Inverse Iteration

 Displacement from previous Coordinates is:  0.328253
 ----------------------------------------------------------------
             Standard Nuclear Orientation (Angstroms)
    I     Atom           X                Y                Z
 ----------------------------------------------------------------
    1      C       1.3888082335     0.0405927533     0.0000000000
    2      N       0.4177692526     0.8396832987     0.0000000000
    3      Br     -1.2788119338     0.0229913249     0.0000000000
    4      F       2.6139785210     0.5054637609     0.0000000000
    5      F       1.3763918883    -1.2857384274     0.0000000000
 ----------------------------------------------------------------
 Molecular Point Group                 Cs    NOp =  2
 Largest Abelian Subgroup              Cs    NOp =  2
 Nuclear Repulsion Energy =   319.3349041201 hartrees
 There are       33 alpha and       33 beta electrons
 Applying Cartesian multipole field
    Component          Value
    ---------          -----
     (2,0,0)        1.00000E-11
     (0,2,0)        2.00000E-11
     (0,0,2)       -3.00000E-11
 Nucleus-field energy     =     0.0000000069 hartrees
 Requested basis set is 6-311++G(d,p)
 There are 43 shells and 136 basis functions
 A cutoff of  1.0D-11 yielded    820 shell pairs
 There are      8647 function pairs (      9560 Cartesian)
 Smallest overlap matrix eigenvalue = 1.02E-03
 Guess MOs from SCF MO coefficient file

 -----------------------------------------------------------------------
  General SCF calculation program by
  Eric Jon Sundstrom, Paul Horn, Yuezhi Mao, Dmitri Zuev, Alec White,
  David Stuck, Shaama M.S., Shane Yost, Joonho Lee, David Small,
  Daniel Levine, Susi Lehtola, Hugh Burton, Evgeny Epifanovsky
 -----------------------------------------------------------------------
 Exchange:     0.2000 Hartree-Fock + 0.0800 Slater + 0.7200 B88
 Correlation:  0.1900 VWN1RPA + 0.8100 LYP
 Using SG-1 standard quadrature grid
 using 4 threads for integral computing
 -------------------------------------------------------
 OpenMP Integral computing Module                
 Release: version 2.0, May 2017, Q-Chem Inc. Pleasanton 
 -------------------------------------------------------
 -------------------------------------------------------
 OpenMP BLAS3 based DFT computing Module                
 Release: version 1.0, May 2013, Q-Chem Inc. Pittsburgh 
 -------------------------------------------------------
 A restricted SCF calculation will be
 performed using DIIS
 SCF converges when DIIS error is below 1.0e-08
 ---------------------------------------
  Cycle       Energy         DIIS error
 ---------------------------------------
    1   -2866.7107102692      1.83e-03  
    2   -2866.7188138512      9.98e-04  
    3   -2866.7179171583      1.19e-03  
    4   -2866.7206101844      2.51e-04  
    5   -2866.7207195574      7.53e-05  
    6   -2866.7207308870      1.84e-05  
    7   -2866.7207312713      3.61e-06  
    8   -2866.7207312929      2.21e-06  
    9   -2866.7207313000      3.45e-07  
   10   -2866.7207313002      1.00e-07  
   11   -2866.7207313002      7.32e-08  
   12   -2866.7207313002      9.52e-09  Convergence criterion met
 ---------------------------------------
 SCF time:   CPU 15.71s  wall 4.00s 
 SCF   energy in the final basis set =    -2866.7207313002
 Total energy in the final basis set =    -2866.7207313002

 --------------------------------------------------------------
             Orbital Energies (a.u.) and Symmetries
 --------------------------------------------------------------

 Alpha MOs, Restricted
 -- Occupied --                  
-482.87  -62.53  -56.35  -56.34  -56.34  -24.77  -24.77  -14.39
  1 A'    2 A'    3 A'    1 A"    4 A'    5 A'    6 A'    7 A'                 
-10.420  -8.735  -6.570  -6.551  -6.551  -2.680  -2.675  -2.674
  8 A'    9 A'   10 A'    2 A"   11 A'   12 A'    3 A"   13 A'                 
 -2.660  -2.659  -1.347  -1.285  -0.989  -0.804  -0.696  -0.635
  4 A"   14 A'   15 A'   16 A'   17 A'   18 A'   19 A'   20 A'                 
 -0.582  -0.554  -0.498  -0.489  -0.480  -0.396  -0.382  -0.303
  5 A"   21 A'    6 A"   22 A'   23 A'    7 A"   24 A'   25 A'                 
 -0.302
  8 A"                                                                         
 -- Virtual --                   
 -0.091  -0.037  -0.010   0.029   0.044   0.049   0.065   0.074
 26 A'    9 A"   27 A'   28 A'   10 A"   29 A'   30 A'   31 A'                 
  0.077   0.098   0.135   0.145   0.159   0.197   0.222   0.232
 11 A"   32 A'   33 A'   34 A'   12 A"   35 A'   36 A'   13 A"                 
  0.234   0.262   0.268   0.291   0.302   0.315   0.334   0.379
 37 A'   38 A'   39 A'   14 A"   40 A'   41 A'   42 A'   43 A'                 
  0.397   0.408   0.416   0.449   0.510   0.540   0.547   0.578
 44 A'   45 A'   15 A"   46 A'   16 A"   47 A'   17 A"   18 A"                 
  0.595   0.607   0.696   0.767   0.800   0.846   0.889   0.915
 48 A'   49 A'   50 A'   51 A'   52 A'   19 A"   53 A'   54 A'                 
  0.984   1.146   1.201   1.213   1.294   1.345   1.351   1.364
 55 A'   20 A"   21 A"   56 A'   57 A'   58 A'   22 A"   23 A"                 
  1.387   1.397   1.598   1.679   1.748   1.820   1.873   1.904
 59 A'   60 A'   61 A'   62 A'   63 A'   64 A'   65 A'   24 A"                 
  2.002   2.018   2.083   2.310   2.397   2.601   2.708   2.771
 66 A'   67 A'   25 A"   26 A"   68 A'   69 A'   27 A"   70 A'                 
  2.960   3.226   3.693   3.696   3.701   3.718   3.747   3.813
 71 A'   72 A'   28 A"   29 A"   73 A'   74 A'   75 A'   30 A"                 
  3.944   3.972   3.976   4.000   4.010   4.027   4.118   4.207
 31 A"   32 A"   33 A"   76 A'   77 A'   34 A"   78 A'   79 A'                 
  4.306   4.397   4.729   4.872   6.196   6.231   6.278   6.302
 80 A'   81 A'   82 A'   83 A'   35 A"   36 A"   84 A'   85 A'                 
  6.443   6.626   6.819   7.524   7.549   7.616  23.676  35.508
 86 A'   87 A'   88 A'   37 A"   89 A'   90 A'   91 A'   92 A'                 
 47.888  66.670  66.694 289.715 289.738 289.8391020.680
 93 A'   94 A'   95 A'   38 A"   96 A'   97 A'   98 A'                         

 Beta MOs, Restricted
 -- Occupied --                  
-482.87  -62.53  -56.35  -56.34  -56.34  -24.77  -24.77  -14.39
  1 A'    2 A'    3 A'    1 A"    4 A'    5 A'    6 A'    7 A'                 
-10.420  -8.735  -6.570  -6.551  -6.551  -2.680  -2.675  -2.674
  8 A'    9 A'   10 A'    2 A"   11 A'   12 A'    3 A"   13 A'                 
 -2.660  -2.659  -1.347  -1.285  -0.989  -0.804  -0.696  -0.635
  4 A"   14 A'   15 A'   16 A'   17 A'   18 A'   19 A'   20 A'                 
 -0.582  -0.554  -0.498  -0.489  -0.480  -0.396  -0.382  -0.303
  5 A"   21 A'    6 A"   22 A'   23 A'    7 A"   24 A'   25 A'                 
 -0.302
  8 A"                                                                         
 -- Virtual --                   
 -0.091  -0.037  -0.010   0.029   0.044   0.049   0.065   0.074
 26 A'    9 A"   27 A'   28 A'   10 A"   29 A'   30 A'   31 A'                 
  0.077   0.098   0.135   0.145   0.159   0.197   0.222   0.232
 11 A"   32 A'   33 A'   34 A'   12 A"   35 A'   36 A'   13 A"                 
  0.234   0.262   0.268   0.291   0.302   0.315   0.334   0.379
 37 A'   38 A'   39 A'   14 A"   40 A'   41 A'   42 A'   43 A'                 
  0.397   0.408   0.416   0.449   0.510   0.540   0.547   0.578
 44 A'   45 A'   15 A"   46 A'   16 A"   47 A'   17 A"   18 A"                 
  0.595   0.607   0.696   0.767   0.800   0.846   0.889   0.915
 48 A'   49 A'   50 A'   51 A'   52 A'   19 A"   53 A'   54 A'                 
  0.984   1.146   1.201   1.213   1.294   1.345   1.351   1.364
 55 A'   20 A"   21 A"   56 A'   57 A'   58 A'   22 A"   23 A"                 
  1.387   1.397   1.598   1.679   1.748   1.820   1.873   1.904
 59 A'   60 A'   61 A'   62 A'   63 A'   64 A'   65 A'   24 A"                 
  2.002   2.018   2.083   2.310   2.397   2.601   2.708   2.771
 66 A'   67 A'   25 A"   26 A"   68 A'   69 A'   27 A"   70 A'                 
  2.960   3.226   3.693   3.696   3.701   3.718   3.747   3.813
 71 A'   72 A'   28 A"   29 A"   73 A'   74 A'   75 A'   30 A"                 
  3.944   3.972   3.976   4.000   4.010   4.027   4.118   4.207
 31 A"   32 A"   33 A"   76 A'   77 A'   34 A"   78 A'   79 A'                 
  4.306   4.397   4.729   4.872   6.196   6.231   6.278   6.302
 80 A'   81 A'   82 A'   83 A'   35 A"   36 A"   84 A'   85 A'                 
  6.443   6.626   6.819   7.524   7.549   7.616  23.676  35.508
 86 A'   87 A'   88 A'   37 A"   89 A'   90 A'   91 A'   92 A'                 
 47.888  66.670  66.694 289.715 289.738 289.8391020.680
 93 A'   94 A'   95 A'   38 A"   96 A'   97 A'   98 A'                         
 --------------------------------------------------------------

          Ground-State Mulliken Net Atomic Charges

     Atom                 Charge (a.u.)
  ----------------------------------------
      1 C                     0.252504
      2 N                    -0.204309
      3 Br                    0.071931
      4 F                    -0.051518
      5 F                    -0.068609
  ----------------------------------------
  Sum of atomic charges =     0.000000

 -----------------------------------------------------------------
                    Cartesian Multipole Moments
 -----------------------------------------------------------------
    Charge (ESU x 10^10)
                 0.0000
    Dipole Moment (Debye)
         X      -0.0169      Y      -0.9424      Z      -0.0000
       Tot       0.9425
    Quadrupole Moments (Debye-Ang)
        XX     -37.3436     XY       0.2328     YY     -42.0431
        XZ      -0.0000     YZ      -0.0000     ZZ     -38.4851
    Octopole Moments (Debye-Ang^2)
       XXX     -27.8519    XXY      -4.6407    XYY      -7.9733
       YYY      -6.4472    XXZ       0.0000    XYZ      -0.0000
       YYZ      -0.0000    XZZ      -3.5395    YZZ      -1.7994
       ZZZ      -0.0000
    Hexadecapole Moments (Debye-Ang^3)
      XXXX    -530.4975   XXXY       5.1412   XXYY    -111.8860
      XYYY       1.7976   YYYY    -125.1497   XXXZ       0.0000
      XXYZ      -0.0000   XYYZ      -0.0000   YYYZ      -0.0000
      XXZZ     -94.7315   XYZZ       0.2429   YYZZ     -26.8598
      XZZZ      -0.0000   YZZZ      -0.0000   ZZZZ     -38.8564
 -----------------------------------------------------------------
 Calculating analytic gradient of the SCF energy
 Gradient of SCF Energy
            1           2           3           4           5
    1   0.0104259  -0.0042426   0.0023522  -0.0031336  -0.0054018
    2   0.0002567   0.0043732   0.0000064   0.0043945  -0.0090308
    3  -0.0000000   0.0000000  -0.0000000   0.0000000  -0.0000000
 Max gradient component =       1.043E-02
 RMS gradient           =       4.407E-03
 Gradient time:  CPU 4.51 s  wall 1.22 s
 Geometry Optimization Parameters
   NAtoms,    NIC,     NZ,  NCons,   NDum,   NFix, NCnnct, MaxDiis
        5      20       5       0       0       0       0       0

 Cartesian Hessian Update
 Hessian Updated using BFGS Update


** GEOMETRY OPTIMIZATION IN DELOCALIZED INTERNAL COORDINATES **
   Searching for a Minimum

   Optimization Cycle:   2

                       Coordinates (Angstroms)
     ATOM                X               Y               Z
      1  C         1.3888082335    0.0405927533    0.0000000000
      2  N         0.4177692526    0.8396832987    0.0000000000
      3  Br       -1.2788119338    0.0229913249    0.0000000000
      4  F         2.6139785210    0.5054637609    0.0000000000
      5  F         1.3763918883   -1.2857384274    0.0000000000
   Point Group: cs    Number of degrees of freedom:     7


   Energy is  -2866.720731300

 Hessian Updated using BFGS Update

  6 Hessian modes will be used to form the next step
  Hessian Eigenvalues:
     0.181746    0.225540    0.273259    0.532042    0.566310    0.666688

 Minimum Search - Taking Simple RFO Step
 Searching for Lamda that Minimizes Along All modes
 Value Taken    Lamda =  -0.00083339
 Step Taken.  Stepsize is  0.057344

                             Maximum     Tolerance    Cnvgd?
         Gradient           0.008703      0.000300      NO
         Displacement       0.032677      0.001200      NO
         Energy change     -0.014899      0.000001      NO


 New Cartesian Coordinates Obtained by Inverse Iteration

 Displacement from previous Coordinates is:  0.082280
 ----------------------------------------------------------------
             Standard Nuclear Orientation (Angstroms)
    I     Atom           X                Y                Z
 ----------------------------------------------------------------
    1      C       1.3837025825     0.0417476480     0.0000000000
    2      N       0.4120157342     0.8329661912     0.0000000000
    3      Br     -1.2992598194     0.0337167279     0.0000000000
    4      F       2.6159434354     0.4891184494     0.0000000000
    5      F       1.4057340290    -1.2745563061     0.0000000000
 ----------------------------------------------------------------
 Molecular Point Group                 Cs    NOp =  2
 Largest Abelian Subgroup              Cs    NOp =  2
 Nuclear Repulsion Energy =   318.3622688550 hartrees
 There are       33 alpha and       33 beta electrons
 Applying Cartesian multipole field
    Component          Value
    ---------          -----
     (2,0,0)        1.00000E-11
     (0,2,0)        2.00000E-11
     (0,0,2)       -3.00000E-11
 Nucleus-field energy     =     0.0000000069 hartrees
 Requested basis set is 6-311++G(d,p)
 There are 43 shells and 136 basis functions
 A cutoff of  1.0D-11 yielded    819 shell pairs
 There are      8643 function pairs (      9556 Cartesian)
 Smallest overlap matrix eigenvalue = 1.01E-03
 Guess MOs from SCF MO coefficient file

 -----------------------------------------------------------------------
  General SCF calculation program by
  Eric Jon Sundstrom, Paul Horn, Yuezhi Mao, Dmitri Zuev, Alec White,
  David Stuck, Shaama M.S., Shane Yost, Joonho Lee, David Small,
  Daniel Levine, Susi Lehtola, Hugh Burton, Evgeny Epifanovsky
 -----------------------------------------------------------------------
 Exchange:     0.2000 Hartree-Fock + 0.0800 Slater + 0.7200 B88
 Correlation:  0.1900 VWN1RPA + 0.8100 LYP
 Using SG-1 standard quadrature grid
 using 4 threads for integral computing
 -------------------------------------------------------
 OpenMP Integral computing Module                
 Release: version 2.0, May 2017, Q-Chem Inc. Pleasanton 
 -------------------------------------------------------
 -------------------------------------------------------
 OpenMP BLAS3 based DFT computing Module                
 Release: version 1.0, May 2013, Q-Chem Inc. Pittsburgh 
 -------------------------------------------------------
 A restricted SCF calculation will be
 performed using DIIS
 SCF converges when DIIS error is below 1.0e-08
 ---------------------------------------
  Cycle       Energy         DIIS error
 ---------------------------------------
    1   -2866.7204561978      4.26e-04  
    2   -2866.7209983542      1.14e-04  
    3   -2866.7209816150      1.47e-04  
    4   -2866.7210153736      4.78e-05  
    5   -2866.7210190332      1.64e-05  
    6   -2866.7210194926      2.96e-06  
    7   -2866.7210195054      5.65e-07  
    8   -2866.7210195056      1.68e-07  
    9   -2866.7210195056      8.23e-08  
   10   -2866.7210195057      1.41e-08  
   11   -2866.7210195057      5.29e-09  Convergence criterion met
 ---------------------------------------
 SCF time:   CPU 14.38s  wall 4.00s 
 SCF   energy in the final basis set =    -2866.7210195057
 Total energy in the final basis set =    -2866.7210195057

 --------------------------------------------------------------
             Orbital Energies (a.u.) and Symmetries
 --------------------------------------------------------------

 Alpha MOs, Restricted
 -- Occupied --                  
-482.88  -62.53  -56.35  -56.34  -56.34  -24.77  -24.76  -14.39
  1 A'    2 A'    3 A'    1 A"    4 A'    5 A'    6 A'    7 A'                 
-10.419  -8.736  -6.571  -6.552  -6.552  -2.681  -2.676  -2.676
  8 A'    9 A'   10 A'    2 A"   11 A'   12 A'    3 A"   13 A'                 
 -2.661  -2.661  -1.350  -1.284  -0.989  -0.805  -0.697  -0.634
  4 A"   14 A'   15 A'   16 A'   17 A'   18 A'   19 A'   20 A'                 
 -0.583  -0.554  -0.496  -0.490  -0.477  -0.396  -0.382  -0.304
  5 A"   21 A'    6 A"   22 A'   23 A'    7 A"   24 A'   25 A'                 
 -0.303
  8 A"                                                                         
 -- Virtual --                   
 -0.094  -0.034  -0.009   0.029   0.044   0.049   0.064   0.074
 26 A'    9 A"   27 A'   28 A'   10 A"   29 A'   30 A'   31 A'                 
  0.077   0.100   0.136   0.152   0.159   0.197   0.221   0.232
 11 A"   32 A'   33 A'   34 A'   12 A"   35 A'   36 A'   13 A"                 
  0.234   0.260   0.268   0.291   0.303   0.315   0.335   0.381
 37 A'   38 A'   39 A'   14 A"   40 A'   41 A'   42 A'   43 A'                 
  0.398   0.409   0.416   0.458   0.509   0.536   0.545   0.579
 44 A'   45 A'   15 A"   46 A'   16 A"   47 A'   17 A"   18 A"                 
  0.593   0.606   0.695   0.765   0.798   0.847   0.893   0.915
 48 A'   49 A'   50 A'   51 A'   52 A'   19 A"   53 A'   54 A'                 
  0.987   1.149   1.202   1.208   1.291   1.343   1.350   1.366
 55 A'   20 A"   21 A"   56 A'   57 A'   58 A'   22 A"   23 A"                 
  1.386   1.407   1.590   1.689   1.750   1.820   1.875   1.904
 59 A'   60 A'   61 A'   62 A'   63 A'   64 A'   65 A'   24 A"                 
  2.002   2.016   2.081   2.312   2.395   2.621   2.711   2.779
 66 A'   67 A'   25 A"   26 A"   68 A'   69 A'   27 A"   70 A'                 
  2.960   3.229   3.696   3.696   3.704   3.720   3.748   3.813
 71 A'   72 A'   28 A"   29 A"   73 A'   74 A'   75 A'   30 A"                 
  3.941   3.974   3.991   3.997   4.006   4.025   4.115   4.212
 31 A"   32 A"   33 A"   76 A'   77 A'   34 A"   78 A'   79 A'                 
  4.317   4.403   4.727   4.881   6.198   6.231   6.286   6.305
 80 A'   81 A'   82 A'   83 A'   35 A"   36 A"   84 A'   85 A'                 
  6.446   6.623   6.827   7.523   7.547   7.615  23.691  35.517
 86 A'   87 A'   88 A'   37 A"   89 A'   90 A'   91 A'   92 A'                 
 47.886  66.671  66.698 289.713 289.736 289.8371020.677
 93 A'   94 A'   95 A'   38 A"   96 A'   97 A'   98 A'                         

 Beta MOs, Restricted
 -- Occupied --                  
-482.88  -62.53  -56.35  -56.34  -56.34  -24.77  -24.76  -14.39
  1 A'    2 A'    3 A'    1 A"    4 A'    5 A'    6 A'    7 A'                 
-10.419  -8.736  -6.571  -6.552  -6.552  -2.681  -2.676  -2.676
  8 A'    9 A'   10 A'    2 A"   11 A'   12 A'    3 A"   13 A'                 
 -2.661  -2.661  -1.350  -1.284  -0.989  -0.805  -0.697  -0.634
  4 A"   14 A'   15 A'   16 A'   17 A'   18 A'   19 A'   20 A'                 
 -0.583  -0.554  -0.496  -0.490  -0.477  -0.396  -0.382  -0.304
  5 A"   21 A'    6 A"   22 A'   23 A'    7 A"   24 A'   25 A'                 
 -0.303
  8 A"                                                                         
 -- Virtual --                   
 -0.094  -0.034  -0.009   0.029   0.044   0.049   0.064   0.074
 26 A'    9 A"   27 A'   28 A'   10 A"   29 A'   30 A'   31 A'                 
  0.077   0.100   0.136   0.152   0.159   0.197   0.221   0.232
 11 A"   32 A'   33 A'   34 A'   12 A"   35 A'   36 A'   13 A"                 
  0.234   0.260   0.268   0.291   0.303   0.315   0.335   0.381
 37 A'   38 A'   39 A'   14 A"   40 A'   41 A'   42 A'   43 A'                 
  0.398   0.409   0.416   0.458   0.509   0.536   0.545   0.579
 44 A'   45 A'   15 A"   46 A'   16 A"   47 A'   17 A"   18 A"                 
  0.593   0.606   0.695   0.765   0.798   0.847   0.893   0.915
 48 A'   49 A'   50 A'   51 A'   52 A'   19 A"   53 A'   54 A'                 
  0.987   1.149   1.202   1.208   1.291   1.343   1.350   1.366
 55 A'   20 A"   21 A"   56 A'   57 A'   58 A'   22 A"   23 A"                 
  1.386   1.407   1.590   1.689   1.750   1.820   1.875   1.904
 59 A'   60 A'   61 A'   62 A'   63 A'   64 A'   65 A'   24 A"                 
  2.002   2.016   2.081   2.312   2.395   2.621   2.711   2.779
 66 A'   67 A'   25 A"   26 A"   68 A'   69 A'   27 A"   70 A'                 
  2.960   3.229   3.696   3.696   3.704   3.720   3.748   3.813
 71 A'   72 A'   28 A"   29 A"   73 A'   74 A'   75 A'   30 A"                 
  3.941   3.974   3.991   3.997   4.006   4.025   4.115   4.212
 31 A"   32 A"   33 A"   76 A'   77 A'   34 A"   78 A'   79 A'                 
  4.317   4.403   4.727   4.881   6.198   6.231   6.286   6.305
 80 A'   81 A'   82 A'   83 A'   35 A"   36 A"   84 A'   85 A'                 
  6.446   6.623   6.827   7.523   7.547   7.615  23.691  35.517
 86 A'   87 A'   88 A'   37 A"   89 A'   90 A'   91 A'   92 A'                 
 47.886  66.671  66.698 289.713 289.736 289.8371020.677
 93 A'   94 A'   95 A'   38 A"   96 A'   97 A'   98 A'                         
 --------------------------------------------------------------

          Ground-State Mulliken Net Atomic Charges

     Atom                 Charge (a.u.)
  ----------------------------------------
      1 C                     0.255610
      2 N                    -0.207031
      3 Br                    0.075271
      4 F                    -0.056456
      5 F                    -0.067394
  ----------------------------------------
  Sum of atomic charges =     0.000000

 -----------------------------------------------------------------
                    Cartesian Multipole Moments
 -----------------------------------------------------------------
    Charge (ESU x 10^10)
                 0.0000
    Dipole Moment (Debye)
         X      -0.1200      Y      -0.9430      Z      -0.0000
       Tot       0.9506
    Quadrupole Moments (Debye-Ang)
        XX     -37.4471     XY       0.2036     YY     -42.0244
        XZ      -0.0000     YZ      -0.0000     ZZ     -38.4658
    Octopole Moments (Debye-Ang^2)
       XXX     -27.9547    XXY      -4.7326    XYY      -7.6336
       YYY      -6.8893    XXZ      -0.0000    XYZ      -0.0000
       YYZ       0.0000    XZZ      -3.2535    YZZ      -1.9644
       ZZZ      -0.0000
    Hexadecapole Moments (Debye-Ang^3)
      XXXX    -538.3955   XXXY       6.6494   XXYY    -113.0665
      XYYY       3.4124   YYYY    -123.4794   XXXZ      -0.0000
      XXYZ      -0.0000   XYYZ       0.0000   YYYZ      -0.0000
      XXZZ     -96.0311   XYZZ       0.8123   YYZZ     -26.5764
      XZZZ      -0.0000   YZZZ      -0.0000   ZZZZ     -38.8149
 -----------------------------------------------------------------
 Calculating analytic gradient of the SCF energy
 Gradient of SCF Energy
            1           2           3           4           5
    1   0.0027488  -0.0001827  -0.0015152  -0.0029707   0.0019198
    2   0.0018191   0.0003972   0.0000351  -0.0035742   0.0013227
    3  -0.0000000   0.0000000  -0.0000000   0.0000000  -0.0000000
 Max gradient component =       3.574E-03
 RMS gradient           =       1.641E-03
 Gradient time:  CPU 4.50 s  wall 1.22 s
 Geometry Optimization Parameters
   NAtoms,    NIC,     NZ,  NCons,   NDum,   NFix, NCnnct, MaxDiis
        5      20       5       0       0       0       0       0

 Cartesian Hessian Update
 Hessian Updated using BFGS Update


** GEOMETRY OPTIMIZATION IN DELOCALIZED INTERNAL COORDINATES **
   Searching for a Minimum

   Optimization Cycle:   3

                       Coordinates (Angstroms)
     ATOM                X               Y               Z
      1  C         1.3837025825    0.0417476480    0.0000000000
      2  N         0.4120157342    0.8329661912    0.0000000000
      3  Br       -1.2992598194    0.0337167279    0.0000000000
      4  F         2.6159434354    0.4891184494    0.0000000000
      5  F         1.4057340290   -1.2745563061    0.0000000000
   Point Group: cs    Number of degrees of freedom:     7


   Energy is  -2866.721019506

 Hessian Updated using BFGS Update

  7 Hessian modes will be used to form the next step
  Hessian Eigenvalues:
     0.183593    0.249977    0.262503    0.308957    0.510391    0.589601
     0.666043

 Minimum Search - Taking Simple RFO Step
 Searching for Lamda that Minimizes Along All modes
 Value Taken    Lamda =  -0.00009945
 Step Taken.  Stepsize is  0.015937

                             Maximum     Tolerance    Cnvgd?
         Gradient           0.004317      0.000300      NO
         Displacement       0.009254      0.001200      NO
         Energy change     -0.000288      0.000001      NO


 New Cartesian Coordinates Obtained by Inverse Iteration

 Displacement from previous Coordinates is:  0.024802
 ----------------------------------------------------------------
             Standard Nuclear Orientation (Angstroms)
    I     Atom           X                Y                Z
 ----------------------------------------------------------------
    1      C       1.3833565790     0.0410933323     0.0000000000
    2      N       0.4137566334     0.8336331943     0.0000000000
    3      Br     -1.2924329548     0.0305148072     0.0000000000
    4      F       2.6169120493     0.4939445750     0.0000000000
    5      F       1.3965436548    -1.2761931983     0.0000000000
 ----------------------------------------------------------------
 Molecular Point Group                 Cs    NOp =  2
 Largest Abelian Subgroup              Cs    NOp =  2
 Nuclear Repulsion Energy =   318.7805158627 hartrees
 There are       33 alpha and       33 beta electrons
 Applying Cartesian multipole field
    Component          Value
    ---------          -----
     (2,0,0)        1.00000E-11
     (0,2,0)        2.00000E-11
     (0,0,2)       -3.00000E-11
 Nucleus-field energy     =     0.0000000069 hartrees
 Requested basis set is 6-311++G(d,p)
 There are 43 shells and 136 basis functions
 A cutoff of  1.0D-11 yielded    819 shell pairs
 There are      8643 function pairs (      9556 Cartesian)
 Smallest overlap matrix eigenvalue = 1.01E-03
 Guess MOs from SCF MO coefficient file

 -----------------------------------------------------------------------
  General SCF calculation program by
  Eric Jon Sundstrom, Paul Horn, Yuezhi Mao, Dmitri Zuev, Alec White,
  David Stuck, Shaama M.S., Shane Yost, Joonho Lee, David Small,
  Daniel Levine, Susi Lehtola, Hugh Burton, Evgeny Epifanovsky
 -----------------------------------------------------------------------
 Exchange:     0.2000 Hartree-Fock + 0.0800 Slater + 0.7200 B88
 Correlation:  0.1900 VWN1RPA + 0.8100 LYP
 Using SG-1 standard quadrature grid
 using 4 threads for integral computing
 -------------------------------------------------------
 OpenMP Integral computing Module                
 Release: version 2.0, May 2017, Q-Chem Inc. Pleasanton 
 -------------------------------------------------------
 -------------------------------------------------------
 OpenMP BLAS3 based DFT computing Module                
 Release: version 1.0, May 2013, Q-Chem Inc. Pittsburgh 
 -------------------------------------------------------
 A restricted SCF calculation will be
 performed using DIIS
 SCF converges when DIIS error is below 1.0e-08
 ---------------------------------------
  Cycle       Energy         DIIS error
 ---------------------------------------
    1   -2866.7210302402      1.17e-04  
    2   -2866.7210699664      2.66e-05  
    3   -2866.7210698035      2.80e-05  
    4   -2866.7210708381      1.24e-05  
    5   -2866.7210711068      4.25e-06  
    6   -2866.7210711346      6.30e-07  
    7   -2866.7210711351      2.59e-07  
    8   -2866.7210711352      9.19e-08  
    9   -2866.7210711352      1.38e-08  
   10   -2866.7210711352      6.00e-09  Convergence criterion met
 ---------------------------------------
 SCF time:   CPU 13.10s  wall 4.00s 
 SCF   energy in the final basis set =    -2866.7210711352
 Total energy in the final basis set =    -2866.7210711352

 --------------------------------------------------------------
             Orbital Energies (a.u.) and Symmetries
 --------------------------------------------------------------

 Alpha MOs, Restricted
 -- Occupied --                  
-482.88  -62.53  -56.35  -56.34  -56.34  -24.77  -24.76  -14.39
  1 A'    2 A'    3 A'    1 A"    4 A'    5 A'    6 A'    7 A'                 
-10.419  -8.736  -6.571  -6.552  -6.552  -2.681  -2.676  -2.675
  8 A'    9 A'   10 A'    2 A"   11 A'   12 A'    3 A"   13 A'                 
 -2.661  -2.661  -1.348  -1.284  -0.990  -0.805  -0.696  -0.634
  4 A"   14 A'   15 A'   16 A'   17 A'   18 A'   19 A'   20 A'                 
 -0.583  -0.554  -0.496  -0.490  -0.477  -0.396  -0.383  -0.304
  5 A"   21 A'    6 A"   22 A'   23 A'    7 A"   24 A'   25 A'                 
 -0.303
  8 A"                                                                         
 -- Virtual --                   
 -0.093  -0.034  -0.009   0.029   0.044   0.049   0.064   0.074
 26 A'    9 A"   27 A'   28 A'   10 A"   29 A'   30 A'   31 A'                 
  0.077   0.099   0.135   0.150   0.159   0.197   0.221   0.232
 11 A"   32 A'   33 A'   34 A'   12 A"   35 A'   36 A'   13 A"                 
  0.234   0.261   0.269   0.291   0.303   0.315   0.335   0.381
 37 A'   38 A'   39 A'   14 A"   40 A'   41 A'   42 A'   43 A'                 
  0.398   0.409   0.416   0.457   0.509   0.537   0.546   0.578
 44 A'   45 A'   15 A"   46 A'   16 A"   47 A'   17 A"   18 A"                 
  0.594   0.606   0.695   0.765   0.799   0.847   0.892   0.915
 48 A'   49 A'   50 A'   51 A'   52 A'   19 A"   53 A'   54 A'                 
  0.986   1.148   1.202   1.209   1.292   1.344   1.350   1.365
 55 A'   20 A"   21 A"   56 A'   57 A'   58 A'   22 A"   23 A"                 
  1.387   1.405   1.591   1.686   1.750   1.820   1.876   1.904
 59 A'   60 A'   61 A'   62 A'   63 A'   64 A'   65 A'   24 A"                 
  2.002   2.017   2.082   2.313   2.396   2.617   2.711   2.779
 66 A'   67 A'   25 A"   26 A"   68 A'   69 A'   27 A"   70 A'                 
  2.960   3.226   3.695   3.696   3.704   3.719   3.748   3.813
 71 A'   72 A'   28 A"   29 A"   73 A'   74 A'   75 A'   30 A"                 
  3.941   3.974   3.986   3.998   4.008   4.026   4.117   4.210
 31 A"   32 A"   33 A"   76 A'   77 A'   34 A"   78 A'   79 A'                 
  4.314   4.402   4.727   4.878   6.198   6.232   6.284   6.305
 80 A'   81 A'   82 A'   83 A'   35 A"   36 A"   84 A'   85 A'                 
  6.445   6.624   6.825   7.523   7.547   7.615  23.690  35.517
 86 A'   87 A'   88 A'   37 A"   89 A'   90 A'   91 A'   92 A'                 
 47.887  66.671  66.697 289.714 289.736 289.8371020.678
 93 A'   94 A'   95 A'   38 A"   96 A'   97 A'   98 A'                         

 Beta MOs, Restricted
 -- Occupied --                  
-482.88  -62.53  -56.35  -56.34  -56.34  -24.77  -24.76  -14.39
  1 A'    2 A'    3 A'    1 A"    4 A'    5 A'    6 A'    7 A'                 
-10.419  -8.736  -6.571  -6.552  -6.552  -2.681  -2.676  -2.675
  8 A'    9 A'   10 A'    2 A"   11 A'   12 A'    3 A"   13 A'                 
 -2.661  -2.661  -1.348  -1.284  -0.990  -0.805  -0.696  -0.634
  4 A"   14 A'   15 A'   16 A'   17 A'   18 A'   19 A'   20 A'                 
 -0.583  -0.554  -0.496  -0.490  -0.477  -0.396  -0.383  -0.304
  5 A"   21 A'    6 A"   22 A'   23 A'    7 A"   24 A'   25 A'                 
 -0.303
  8 A"                                                                         
 -- Virtual --                   
 -0.093  -0.034  -0.009   0.029   0.044   0.049   0.064   0.074
 26 A'    9 A"   27 A'   28 A'   10 A"   29 A'   30 A'   31 A'                 
  0.077   0.099   0.135   0.150   0.159   0.197   0.221   0.232
 11 A"   32 A'   33 A'   34 A'   12 A"   35 A'   36 A'   13 A"                 
  0.234   0.261   0.269   0.291   0.303   0.315   0.335   0.381
 37 A'   38 A'   39 A'   14 A"   40 A'   41 A'   42 A'   43 A'                 
  0.398   0.409   0.416   0.457   0.509   0.537   0.546   0.578
 44 A'   45 A'   15 A"   46 A'   16 A"   47 A'   17 A"   18 A"                 
  0.594   0.606   0.695   0.765   0.799   0.847   0.892   0.915
 48 A'   49 A'   50 A'   51 A'   52 A'   19 A"   53 A'   54 A'                 
  0.986   1.148   1.202   1.209   1.292   1.344   1.350   1.365
 55 A'   20 A"   21 A"   56 A'   57 A'   58 A'   22 A"   23 A"                 
  1.387   1.405   1.591   1.686   1.750   1.820   1.876   1.904
 59 A'   60 A'   61 A'   62 A'   63 A'   64 A'   65 A'   24 A"                 
  2.002   2.017   2.082   2.313   2.396   2.617   2.711   2.779
 66 A'   67 A'   25 A"   26 A"   68 A'   69 A'   27 A"   70 A'                 
  2.960   3.226   3.695   3.696   3.704   3.719   3.748   3.813
 71 A'   72 A'   28 A"   29 A"   73 A'   74 A'   75 A'   30 A"                 
  3.941   3.974   3.986   3.998   4.008   4.026   4.117   4.210
 31 A"   32 A"   33 A"   76 A'   77 A'   34 A"   78 A'   79 A'                 
  4.314   4.402   4.727   4.878   6.198   6.232   6.284   6.305
 80 A'   81 A'   82 A'   83 A'   35 A"   36 A"   84 A'   85 A'                 
  6.445   6.624   6.825   7.523   7.547   7.615  23.690  35.517
 86 A'   87 A'   88 A'   37 A"   89 A'   90 A'   91 A'   92 A'                 
 47.887  66.671  66.697 289.714 289.736 289.8371020.678
 93 A'   94 A'   95 A'   38 A"   96 A'   97 A'   98 A'                         
 --------------------------------------------------------------

          Ground-State Mulliken Net Atomic Charges

     Atom                 Charge (a.u.)
  ----------------------------------------
      1 C                     0.255531
      2 N                    -0.206031
      3 Br                    0.074850
      4 F                    -0.058022
      5 F                    -0.066327
  ----------------------------------------
  Sum of atomic charges =     0.000000

 -----------------------------------------------------------------
                    Cartesian Multipole Moments
 -----------------------------------------------------------------
    Charge (ESU x 10^10)
                 0.0000
    Dipole Moment (Debye)
         X      -0.1193      Y      -0.9532      Z      -0.0000
       Tot       0.9607
    Quadrupole Moments (Debye-Ang)
        XX     -37.4915     XY       0.1845     YY     -42.0132
        XZ       0.0000     YZ      -0.0000     ZZ     -38.4633
    Octopole Moments (Debye-Ang^2)
       XXX     -28.2301    XXY      -4.7658    XYY      -7.7469
       YYY      -6.7715    XXZ       0.0000    XYZ      -0.0000
       YYZ      -0.0000    XZZ      -3.3629    YZZ      -1.9174
       ZZZ      -0.0000
    Hexadecapole Moments (Debye-Ang^3)
      XXXX    -536.6185   XXXY       5.9925   XXYY    -112.6696
      XYYY       2.8281   YYYY    -123.6985   XXXZ       0.0000
      XXYZ      -0.0000   XYYZ       0.0000   YYYZ      -0.0000
      XXZZ     -95.6471   XYZZ       0.6147   YYZZ     -26.6125
      XZZZ       0.0000   YZZZ      -0.0000   ZZZZ     -38.8047
 -----------------------------------------------------------------
 Calculating analytic gradient of the SCF energy
 Gradient of SCF Energy
            1           2           3           4           5
    1   0.0008212   0.0001130   0.0000543  -0.0007705  -0.0002180
    2   0.0010635  -0.0002652   0.0001535  -0.0006017  -0.0003500
    3  -0.0000000   0.0000000  -0.0000000   0.0000000   0.0000000
 Max gradient component =       1.063E-03
 RMS gradient           =       4.502E-04
 Gradient time:  CPU 4.50 s  wall 1.22 s
 Geometry Optimization Parameters
   NAtoms,    NIC,     NZ,  NCons,   NDum,   NFix, NCnnct, MaxDiis
        5      20       5       0       0       0       0       0

 Cartesian Hessian Update
 Hessian Updated using BFGS Update


** GEOMETRY OPTIMIZATION IN DELOCALIZED INTERNAL COORDINATES **
   Searching for a Minimum

   Optimization Cycle:   4

                       Coordinates (Angstroms)
     ATOM                X               Y               Z
      1  C         1.3833565790    0.0410933323    0.0000000000
      2  N         0.4137566334    0.8336331943    0.0000000000
      3  Br       -1.2924329548    0.0305148072    0.0000000000
      4  F         2.6169120493    0.4939445750    0.0000000000
      5  F         1.3965436548   -1.2761931983    0.0000000000
   Point Group: cs    Number of degrees of freedom:     7


   Energy is  -2866.721071135

 Hessian Updated using BFGS Update

  7 Hessian modes will be used to form the next step
  Hessian Eigenvalues:
     0.183774    0.244450    0.266922    0.322230    0.485048    0.552320
     0.691344

 Minimum Search - Taking Simple RFO Step
 Searching for Lamda that Minimizes Along All modes
 Value Taken    Lamda =  -0.00000311
 Step Taken.  Stepsize is  0.002951

                             Maximum     Tolerance    Cnvgd?
         Gradient           0.000823      0.000300      NO
         Displacement       0.002181      0.001200      NO
         Energy change     -0.000052      0.000001      NO


 New Cartesian Coordinates Obtained by Inverse Iteration

 Displacement from previous Coordinates is:  0.004386
 ----------------------------------------------------------------
             Standard Nuclear Orientation (Angstroms)
    I     Atom           X                Y                Z
 ----------------------------------------------------------------
    1      C       1.3831184929     0.0401620137     0.0000000000
    2      N       0.4136495522     0.8331328115     0.0000000000
    3      Br     -1.2932835292     0.0316182684     0.0000000000
    4      F       2.6170840546     0.4948595448     0.0000000000
    5      F       1.3975673912    -1.2767799280     0.0000000000
 ----------------------------------------------------------------
 Molecular Point Group                 Cs    NOp =  2
 Largest Abelian Subgroup              Cs    NOp =  2
 Nuclear Repulsion Energy =   318.6909240241 hartrees
 There are       33 alpha and       33 beta electrons
 Applying Cartesian multipole field
    Component          Value
    ---------          -----
     (2,0,0)        1.00000E-11
     (0,2,0)        2.00000E-11
     (0,0,2)       -3.00000E-11
 Nucleus-field energy     =     0.0000000069 hartrees
 Requested basis set is 6-311++G(d,p)
 There are 43 shells and 136 basis functions
 A cutoff of  1.0D-11 yielded    819 shell pairs
 There are      8643 function pairs (      9556 Cartesian)
 Smallest overlap matrix eigenvalue = 1.01E-03
 Guess MOs from SCF MO coefficient file

 -----------------------------------------------------------------------
  General SCF calculation program by
  Eric Jon Sundstrom, Paul Horn, Yuezhi Mao, Dmitri Zuev, Alec White,
  David Stuck, Shaama M.S., Shane Yost, Joonho Lee, David Small,
  Daniel Levine, Susi Lehtola, Hugh Burton, Evgeny Epifanovsky
 -----------------------------------------------------------------------
 Exchange:     0.2000 Hartree-Fock + 0.0800 Slater + 0.7200 B88
 Correlation:  0.1900 VWN1RPA + 0.8100 LYP
 Using SG-1 standard quadrature grid
 using 4 threads for integral computing
 -------------------------------------------------------
 OpenMP Integral computing Module                
 Release: version 2.0, May 2017, Q-Chem Inc. Pleasanton 
 -------------------------------------------------------
 -------------------------------------------------------
 OpenMP BLAS3 based DFT computing Module                
 Release: version 1.0, May 2013, Q-Chem Inc. Pittsburgh 
 -------------------------------------------------------
 A restricted SCF calculation will be
 performed using DIIS
 SCF converges when DIIS error is below 1.0e-08
 ---------------------------------------
  Cycle       Energy         DIIS error
 ---------------------------------------
    1   -2866.7210707328      2.85e-05  
    2   -2866.7210729207      8.54e-06  
    3   -2866.7210728698      9.99e-06  
    4   -2866.7210730116      2.51e-06  
    5   -2866.7210730206      1.12e-06  
    6   -2866.7210730229      1.88e-07  
    7   -2866.7210730229      5.04e-08  
    8   -2866.7210730229      2.06e-08  
    9   -2866.7210730229      6.21e-09  Convergence criterion met
 ---------------------------------------
 SCF time:   CPU 11.77s  wall 3.00s 
 SCF   energy in the final basis set =    -2866.7210730229
 Total energy in the final basis set =    -2866.7210730229

 --------------------------------------------------------------
             Orbital Energies (a.u.) and Symmetries
 --------------------------------------------------------------

 Alpha MOs, Restricted
 -- Occupied --                  
-482.88  -62.53  -56.35  -56.34  -56.34  -24.77  -24.76  -14.39
  1 A'    2 A'    3 A'    1 A"    4 A'    5 A'    6 A'    7 A'                 
-10.419  -8.736  -6.571  -6.552  -6.552  -2.681  -2.676  -2.676
  8 A'    9 A'   10 A'    2 A"   11 A'   12 A'    3 A"   13 A'                 
 -2.661  -2.661  -1.348  -1.283  -0.990  -0.805  -0.696  -0.634
  4 A"   14 A'   15 A'   16 A'   17 A'   18 A'   19 A'   20 A'                 
 -0.583  -0.554  -0.496  -0.490  -0.477  -0.397  -0.383  -0.304
  5 A"   21 A'    6 A"   22 A'   23 A'    7 A"   24 A'   25 A'                 
 -0.303
  8 A"                                                                         
 -- Virtual --                   
 -0.093  -0.034  -0.009   0.029   0.044   0.049   0.064   0.074
 26 A'    9 A"   27 A'   28 A'   10 A"   29 A'   30 A'   31 A'                 
  0.077   0.099   0.135   0.150   0.159   0.197   0.220   0.232
 11 A"   32 A'   33 A'   34 A'   12 A"   35 A'   36 A'   13 A"                 
  0.234   0.261   0.268   0.291   0.303   0.315   0.335   0.381
 37 A'   38 A'   39 A'   14 A"   40 A'   41 A'   42 A'   43 A'                 
  0.398   0.409   0.416   0.457   0.509   0.537   0.546   0.578
 44 A'   45 A'   15 A"   46 A'   16 A"   47 A'   17 A"   18 A"                 
  0.593   0.606   0.695   0.765   0.799   0.847   0.892   0.915
 48 A'   49 A'   50 A'   51 A'   52 A'   19 A"   53 A'   54 A'                 
  0.986   1.148   1.202   1.209   1.292   1.344   1.351   1.366
 55 A'   20 A"   21 A"   56 A'   57 A'   58 A'   22 A"   23 A"                 
  1.387   1.405   1.591   1.686   1.751   1.820   1.876   1.904
 59 A'   60 A'   61 A'   62 A'   63 A'   64 A'   65 A'   24 A"                 
  2.002   2.017   2.082   2.313   2.395   2.617   2.711   2.779
 66 A'   67 A'   25 A"   26 A"   68 A'   69 A'   27 A"   70 A'                 
  2.959   3.225   3.695   3.697   3.704   3.719   3.748   3.813
 71 A'   72 A'   28 A"   29 A"   73 A'   74 A'   75 A'   30 A"                 
  3.941   3.974   3.986   3.998   4.007   4.026   4.116   4.210
 31 A"   32 A"   33 A"   76 A'   77 A'   34 A"   78 A'   79 A'                 
  4.314   4.402   4.727   4.878   6.198   6.232   6.283   6.305
 80 A'   81 A'   82 A'   83 A'   35 A"   36 A"   84 A'   85 A'                 
  6.445   6.624   6.824   7.523   7.547   7.615  23.689  35.517
 86 A'   87 A'   88 A'   37 A"   89 A'   90 A'   91 A'   92 A'                 
 47.887  66.671  66.697 289.714 289.736 289.8371020.679
 93 A'   94 A'   95 A'   38 A"   96 A'   97 A'   98 A'                         

 Beta MOs, Restricted
 -- Occupied --                  
-482.88  -62.53  -56.35  -56.34  -56.34  -24.77  -24.76  -14.39
  1 A'    2 A'    3 A'    1 A"    4 A'    5 A'    6 A'    7 A'                 
-10.419  -8.736  -6.571  -6.552  -6.552  -2.681  -2.676  -2.676
  8 A'    9 A'   10 A'    2 A"   11 A'   12 A'    3 A"   13 A'                 
 -2.661  -2.661  -1.348  -1.283  -0.990  -0.805  -0.696  -0.634
  4 A"   14 A'   15 A'   16 A'   17 A'   18 A'   19 A'   20 A'                 
 -0.583  -0.554  -0.496  -0.490  -0.477  -0.397  -0.383  -0.304
  5 A"   21 A'    6 A"   22 A'   23 A'    7 A"   24 A'   25 A'                 
 -0.303
  8 A"                                                                         
 -- Virtual --                   
 -0.093  -0.034  -0.009   0.029   0.044   0.049   0.064   0.074
 26 A'    9 A"   27 A'   28 A'   10 A"   29 A'   30 A'   31 A'                 
  0.077   0.099   0.135   0.150   0.159   0.197   0.220   0.232
 11 A"   32 A'   33 A'   34 A'   12 A"   35 A'   36 A'   13 A"                 
  0.234   0.261   0.268   0.291   0.303   0.315   0.335   0.381
 37 A'   38 A'   39 A'   14 A"   40 A'   41 A'   42 A'   43 A'                 
  0.398   0.409   0.416   0.457   0.509   0.537   0.546   0.578
 44 A'   45 A'   15 A"   46 A'   16 A"   47 A'   17 A"   18 A"                 
  0.593   0.606   0.695   0.765   0.799   0.847   0.892   0.915
 48 A'   49 A'   50 A'   51 A'   52 A'   19 A"   53 A'   54 A'                 
  0.986   1.148   1.202   1.209   1.292   1.344   1.351   1.366
 55 A'   20 A"   21 A"   56 A'   57 A'   58 A'   22 A"   23 A"                 
  1.387   1.405   1.591   1.686   1.751   1.820   1.876   1.904
 59 A'   60 A'   61 A'   62 A'   63 A'   64 A'   65 A'   24 A"                 
  2.002   2.017   2.082   2.313   2.395   2.617   2.711   2.779
 66 A'   67 A'   25 A"   26 A"   68 A'   69 A'   27 A"   70 A'                 
  2.959   3.225   3.695   3.697   3.704   3.719   3.748   3.813
 71 A'   72 A'   28 A"   29 A"   73 A'   74 A'   75 A'   30 A"                 
  3.941   3.974   3.986   3.998   4.007   4.026   4.116   4.210
 31 A"   32 A"   33 A"   76 A'   77 A'   34 A"   78 A'   79 A'                 
  4.314   4.402   4.727   4.878   6.198   6.232   6.283   6.305
 80 A'   81 A'   82 A'   83 A'   35 A"   36 A"   84 A'   85 A'                 
  6.445   6.624   6.824   7.523   7.547   7.615  23.689  35.517
 86 A'   87 A'   88 A'   37 A"   89 A'   90 A'   91 A'   92 A'                 
 47.887  66.671  66.697 289.714 289.736 289.8371020.679
 93 A'   94 A'   95 A'   38 A"   96 A'   97 A'   98 A'                         
 --------------------------------------------------------------

          Ground-State Mulliken Net Atomic Charges

     Atom                 Charge (a.u.)
  ----------------------------------------
      1 C                     0.255391
      2 N                    -0.205699
      3 Br                    0.074850
      4 F                    -0.058623
      5 F                    -0.065918
  ----------------------------------------
  Sum of atomic charges =     0.000000

 -----------------------------------------------------------------
                    Cartesian Multipole Moments
 -----------------------------------------------------------------
    Charge (ESU x 10^10)
                 0.0000
    Dipole Moment (Debye)
         X      -0.1261      Y      -0.9576      Z       0.0000
       Tot       0.9659
    Quadrupole Moments (Debye-Ang)
        XX     -37.5100     XY       0.1701     YY     -42.0105
        XZ       0.0000     YZ       0.0000     ZZ     -38.4643
    Octopole Moments (Debye-Ang^2)
       XXX     -28.2771    XXY      -4.7958    XYY      -7.7334
       YYY      -6.8164    XXZ       0.0000    XYZ       0.0000
       YYZ       0.0000    XZZ      -3.3564    YZZ      -1.9344
       ZZZ       0.0000
    Hexadecapole Moments (Debye-Ang^3)
      XXXX    -537.0980   XXXY       6.0193   XXYY    -112.7535
      XYYY       2.9069   YYYY    -123.7242   XXXZ      -0.0000
      XXYZ       0.0000   XYYZ      -0.0000   YYYZ       0.0000
      XXZZ     -95.7157   XYZZ       0.6420   YYZZ     -26.6178
      XZZZ      -0.0000   YZZZ       0.0000   ZZZZ     -38.8056
 -----------------------------------------------------------------
 Calculating analytic gradient of the SCF energy
 Gradient of SCF Energy
            1           2           3           4           5
    1   0.0003328  -0.0000462   0.0000158  -0.0001358  -0.0001666
    2   0.0003348  -0.0000246   0.0002096  -0.0002067  -0.0003130
    3   0.0000000  -0.0000000   0.0000000  -0.0000000   0.0000000
 Max gradient component =       3.348E-04
 RMS gradient           =       1.745E-04
 Gradient time:  CPU 4.51 s  wall 1.22 s
 Geometry Optimization Parameters
   NAtoms,    NIC,     NZ,  NCons,   NDum,   NFix, NCnnct, MaxDiis
        5      20       5       0       0       0       0       0

 Cartesian Hessian Update
 Hessian Updated using BFGS Update


** GEOMETRY OPTIMIZATION IN DELOCALIZED INTERNAL COORDINATES **
   Searching for a Minimum

   Optimization Cycle:   5

                       Coordinates (Angstroms)
     ATOM                X               Y               Z
      1  C         1.3831184929    0.0401620137    0.0000000000
      2  N         0.4136495522    0.8331328115    0.0000000000
      3  Br       -1.2932835292    0.0316182684    0.0000000000
      4  F         2.6170840546    0.4948595448    0.0000000000
      5  F         1.3975673912   -1.2767799280    0.0000000000
   Point Group: cs    Number of degrees of freedom:     7


   Energy is  -2866.721073023

 Hessian Updated using BFGS Update

  7 Hessian modes will be used to form the next step
  Hessian Eigenvalues:
     0.183598    0.207591    0.270124    0.322366    0.402024    0.602734
     0.697583

 Minimum Search - Taking Simple RFO Step
 Searching for Lamda that Minimizes Along All modes
 Value Taken    Lamda =   0.00000000
 Step Taken.  Stepsize is  0.001353

                             Maximum     Tolerance    Cnvgd?
         Gradient           0.000327      0.000300      NO
         Displacement       0.001303      0.001200      NO
         Energy change     -0.000002      0.000001      NO


 New Cartesian Coordinates Obtained by Inverse Iteration

 Displacement from previous Coordinates is:  0.000796
 ----------------------------------------------------------------
             Standard Nuclear Orientation (Angstroms)
    I     Atom           X                Y                Z
 ----------------------------------------------------------------
    1      C       1.3828605267     0.0399213846     0.0000000000
    2      N       0.4137150718     0.8331632452     0.0000000000
    3      Br     -1.2932844518     0.0316561903     0.0000000000
    4      F       2.6171386142     0.4948779757     0.0000000000
    5      F       1.3977062008    -1.2766260853     0.0000000000
 ----------------------------------------------------------------
 Molecular Point Group                 Cs    NOp =  2
 Largest Abelian Subgroup              Cs    NOp =  2
 Nuclear Repulsion Energy =   318.6941385163 hartrees
 There are       33 alpha and       33 beta electrons
 Applying Cartesian multipole field
    Component          Value
    ---------          -----
     (2,0,0)        1.00000E-11
     (0,2,0)        2.00000E-11
     (0,0,2)       -3.00000E-11
 Nucleus-field energy     =     0.0000000069 hartrees
 Requested basis set is 6-311++G(d,p)
 There are 43 shells and 136 basis functions
 A cutoff of  1.0D-11 yielded    819 shell pairs
 There are      8643 function pairs (      9556 Cartesian)
 Smallest overlap matrix eigenvalue = 1.01E-03
 Guess MOs from SCF MO coefficient file

 -----------------------------------------------------------------------
  General SCF calculation program by
  Eric Jon Sundstrom, Paul Horn, Yuezhi Mao, Dmitri Zuev, Alec White,
  David Stuck, Shaama M.S., Shane Yost, Joonho Lee, David Small,
  Daniel Levine, Susi Lehtola, Hugh Burton, Evgeny Epifanovsky
 -----------------------------------------------------------------------
 Exchange:     0.2000 Hartree-Fock + 0.0800 Slater + 0.7200 B88
 Correlation:  0.1900 VWN1RPA + 0.8100 LYP
 Using SG-1 standard quadrature grid
 using 4 threads for integral computing
 -------------------------------------------------------
 OpenMP Integral computing Module                
 Release: version 2.0, May 2017, Q-Chem Inc. Pleasanton 
 -------------------------------------------------------
 -------------------------------------------------------
 OpenMP BLAS3 based DFT computing Module                
 Release: version 1.0, May 2013, Q-Chem Inc. Pittsburgh 
 -------------------------------------------------------
 A restricted SCF calculation will be
 performed using DIIS
 SCF converges when DIIS error is below 1.0e-08
 ---------------------------------------
  Cycle       Energy         DIIS error
 ---------------------------------------
    1   -2866.7210729501      1.12e-05  
    2   -2866.7210732438      3.37e-06  
    3   -2866.7210732392      3.70e-06  
    4   -2866.7210732566      6.20e-07  
    5   -2866.7210732571      9.94e-08  
    6   -2866.7210732571      4.29e-08  
    7   -2866.7210732572      8.90e-09  Convergence criterion met
 ---------------------------------------
 SCF time:   CPU 9.18s  wall 3.00s 
 SCF   energy in the final basis set =    -2866.7210732572
 Total energy in the final basis set =    -2866.7210732572

 --------------------------------------------------------------
             Orbital Energies (a.u.) and Symmetries
 --------------------------------------------------------------

 Alpha MOs, Restricted
 -- Occupied --                  
-482.88  -62.53  -56.35  -56.34  -56.34  -24.77  -24.76  -14.39
  1 A'    2 A'    3 A'    1 A"    4 A'    5 A'    6 A'    7 A'                 
-10.419  -8.736  -6.571  -6.552  -6.552  -2.681  -2.676  -2.676
  8 A'    9 A'   10 A'    2 A"   11 A'   12 A'    3 A"   13 A'                 
 -2.661  -2.661  -1.348  -1.283  -0.990  -0.805  -0.696  -0.634
  4 A"   14 A'   15 A'   16 A'   17 A'   18 A'   19 A'   20 A'                 
 -0.583  -0.554  -0.496  -0.490  -0.477  -0.397  -0.383  -0.304
  5 A"   21 A'    6 A"   22 A'   23 A'    7 A"   24 A'   25 A'                 
 -0.303
  8 A"                                                                         
 -- Virtual --                   
 -0.094  -0.034  -0.009   0.029   0.044   0.049   0.064   0.074
 26 A'    9 A"   27 A'   28 A'   10 A"   29 A'   30 A'   31 A'                 
  0.077   0.099   0.135   0.150   0.159   0.197   0.220   0.232
 11 A"   32 A'   33 A'   34 A'   12 A"   35 A'   36 A'   13 A"                 
  0.234   0.261   0.268   0.291   0.303   0.315   0.335   0.381
 37 A'   38 A'   39 A'   14 A"   40 A'   41 A'   42 A'   43 A'                 
  0.398   0.409   0.416   0.457   0.509   0.537   0.546   0.578
 44 A'   45 A'   15 A"   46 A'   16 A"   47 A'   17 A"   18 A"                 
  0.593   0.606   0.695   0.765   0.799   0.847   0.892   0.915
 48 A'   49 A'   50 A'   51 A'   52 A'   19 A"   53 A'   54 A'                 
  0.986   1.148   1.202   1.209   1.292   1.344   1.351   1.366
 55 A'   20 A"   21 A"   56 A'   57 A'   58 A'   22 A"   23 A"                 
  1.387   1.405   1.591   1.685   1.751   1.820   1.876   1.904
 59 A'   60 A'   61 A'   62 A'   63 A'   64 A'   65 A'   24 A"                 
  2.002   2.017   2.082   2.313   2.395   2.617   2.711   2.779
 66 A'   67 A'   25 A"   26 A"   68 A'   69 A'   27 A"   70 A'                 
  2.959   3.225   3.695   3.697   3.704   3.719   3.748   3.813
 71 A'   72 A'   28 A"   29 A"   73 A'   74 A'   75 A'   30 A"                 
  3.941   3.974   3.986   3.998   4.007   4.026   4.116   4.210
 31 A"   32 A"   33 A"   76 A'   77 A'   34 A"   78 A'   79 A'                 
  4.314   4.402   4.727   4.878   6.198   6.232   6.284   6.305
 80 A'   81 A'   82 A'   83 A'   35 A"   36 A"   84 A'   85 A'                 
  6.445   6.624   6.824   7.523   7.547   7.615  23.689  35.517
 86 A'   87 A'   88 A'   37 A"   89 A'   90 A'   91 A'   92 A'                 
 47.887  66.671  66.697 289.714 289.736 289.8371020.679
 93 A'   94 A'   95 A'   38 A"   96 A'   97 A'   98 A'                         

 Beta MOs, Restricted
 -- Occupied --                  
-482.88  -62.53  -56.35  -56.34  -56.34  -24.77  -24.76  -14.39
  1 A'    2 A'    3 A'    1 A"    4 A'    5 A'    6 A'    7 A'                 
-10.419  -8.736  -6.571  -6.552  -6.552  -2.681  -2.676  -2.676
  8 A'    9 A'   10 A'    2 A"   11 A'   12 A'    3 A"   13 A'                 
 -2.661  -2.661  -1.348  -1.283  -0.990  -0.805  -0.696  -0.634
  4 A"   14 A'   15 A'   16 A'   17 A'   18 A'   19 A'   20 A'                 
 -0.583  -0.554  -0.496  -0.490  -0.477  -0.397  -0.383  -0.304
  5 A"   21 A'    6 A"   22 A'   23 A'    7 A"   24 A'   25 A'                 
 -0.303
  8 A"                                                                         
 -- Virtual --                   
 -0.094  -0.034  -0.009   0.029   0.044   0.049   0.064   0.074
 26 A'    9 A"   27 A'   28 A'   10 A"   29 A'   30 A'   31 A'                 
  0.077   0.099   0.135   0.150   0.159   0.197   0.220   0.232
 11 A"   32 A'   33 A'   34 A'   12 A"   35 A'   36 A'   13 A"                 
  0.234   0.261   0.268   0.291   0.303   0.315   0.335   0.381
 37 A'   38 A'   39 A'   14 A"   40 A'   41 A'   42 A'   43 A'                 
  0.398   0.409   0.416   0.457   0.509   0.537   0.546   0.578
 44 A'   45 A'   15 A"   46 A'   16 A"   47 A'   17 A"   18 A"                 
  0.593   0.606   0.695   0.765   0.799   0.847   0.892   0.915
 48 A'   49 A'   50 A'   51 A'   52 A'   19 A"   53 A'   54 A'                 
  0.986   1.148   1.202   1.209   1.292   1.344   1.351   1.366
 55 A'   20 A"   21 A"   56 A'   57 A'   58 A'   22 A"   23 A"                 
  1.387   1.405   1.591   1.685   1.751   1.820   1.876   1.904
 59 A'   60 A'   61 A'   62 A'   63 A'   64 A'   65 A'   24 A"                 
  2.002   2.017   2.082   2.313   2.395   2.617   2.711   2.779
 66 A'   67 A'   25 A"   26 A"   68 A'   69 A'   27 A"   70 A'                 
  2.959   3.225   3.695   3.697   3.704   3.719   3.748   3.813
 71 A'   72 A'   28 A"   29 A"   73 A'   74 A'   75 A'   30 A"                 
  3.941   3.974   3.986   3.998   4.007   4.026   4.116   4.210
 31 A"   32 A"   33 A"   76 A'   77 A'   34 A"   78 A'   79 A'                 
  4.314   4.402   4.727   4.878   6.198   6.232   6.284   6.305
 80 A'   81 A'   82 A'   83 A'   35 A"   36 A"   84 A'   85 A'                 
  6.445   6.624   6.824   7.523   7.547   7.615  23.689  35.517
 86 A'   87 A'   88 A'   37 A"   89 A'   90 A'   91 A'   92 A'                 
 47.887  66.671  66.697 289.714 289.736 289.8371020.679
 93 A'   94 A'   95 A'   38 A"   96 A'   97 A'   98 A'                         
 --------------------------------------------------------------

          Ground-State Mulliken Net Atomic Charges

     Atom                 Charge (a.u.)
  ----------------------------------------
      1 C                     0.255387
      2 N                    -0.205610
      3 Br                    0.074760
      4 F                    -0.058972
      5 F                    -0.065565
  ----------------------------------------
  Sum of atomic charges =     0.000000

 -----------------------------------------------------------------
                    Cartesian Multipole Moments
 -----------------------------------------------------------------
    Charge (ESU x 10^10)
                 0.0000
    Dipole Moment (Debye)
         X      -0.1285      Y      -0.9603      Z       0.0000
       Tot       0.9689
    Quadrupole Moments (Debye-Ang)
        XX     -37.5204     XY       0.1643     YY     -42.0076
        XZ       0.0000     YZ      -0.0000     ZZ     -38.4641
    Octopole Moments (Debye-Ang^2)
       XXX     -28.3073    XXY      -4.8073    XYY      -7.7316
       YYY      -6.8228    XXZ       0.0000    XYZ      -0.0000
       YYZ       0.0000    XZZ      -3.3573    YZZ      -1.9362
       ZZZ       0.0000
    Hexadecapole Moments (Debye-Ang^3)
      XXXX    -537.1973   XXXY       5.9969   XXYY    -112.7518
      XYYY       2.8996   YYYY    -123.7025   XXXZ       0.0000
      XXYZ      -0.0000   XYYZ       0.0000   YYYZ      -0.0000
      XXZZ     -95.7209   XYZZ       0.6407   YYZZ     -26.6145
      XZZZ       0.0000   YZZZ       0.0000   ZZZZ     -38.8051
 -----------------------------------------------------------------
 Calculating analytic gradient of the SCF energy
 Gradient of SCF Energy
            1           2           3           4           5
    1  -0.0000679   0.0000781   0.0000306   0.0000688  -0.0001097
    2   0.0000334  -0.0000276   0.0001999  -0.0001374  -0.0000682
    3   0.0000000  -0.0000000   0.0000000  -0.0000000  -0.0000000
 Max gradient component =       1.999E-04
 RMS gradient           =       7.907E-05
 Gradient time:  CPU 4.51 s  wall 1.25 s
 Geometry Optimization Parameters
   NAtoms,    NIC,     NZ,  NCons,   NDum,   NFix, NCnnct, MaxDiis
        5      20       5       0       0       0       0       0

 Cartesian Hessian Update
 Hessian Updated using BFGS Update


** GEOMETRY OPTIMIZATION IN DELOCALIZED INTERNAL COORDINATES **
   Searching for a Minimum

   Optimization Cycle:   6

                       Coordinates (Angstroms)
     ATOM                X               Y               Z
      1  C         1.3828605267    0.0399213846    0.0000000000
      2  N         0.4137150718    0.8331632452    0.0000000000
      3  Br       -1.2932844518    0.0316561903    0.0000000000
      4  F         2.6171386142    0.4948779757    0.0000000000
      5  F         1.3977062008   -1.2766260853    0.0000000000
   Point Group: cs    Number of degrees of freedom:     7


   Energy is  -2866.721073257

 Hessian Updated using BFGS Update

  7 Hessian modes will be used to form the next step
  Hessian Eigenvalues:
     0.167356    0.213442    0.270632    0.323495    0.420002    0.590327
     0.714060

 Minimum Search - Taking Simple RFO Step
 Searching for Lamda that Minimizes Along All modes
 Value Taken    Lamda =   0.00000000
 Step Taken.  Stepsize is  0.000254

                             Maximum     Tolerance    Cnvgd?
         Gradient           0.000059      0.000300     YES
         Displacement       0.000199      0.001200     YES
         Energy change     -0.000000      0.000001     YES


                       Distance Matrix (Angstroms)
             C (  1)   N (  2)   Br(  3)   F (  4)
   N (  2)  1.252388
   Br(  3)  2.676158  1.885805
   F (  4)  1.315457  2.229240  3.937764
   F (  5)  1.316631  2.327971  2.992162  2.150638

 Final energy is   -2866.7210732571584     


 ******************************
 **  OPTIMIZATION CONVERGED  **
 ******************************

                       Coordinates (Angstroms)
     ATOM                X               Y               Z
      1  C         1.3828605267    0.0399213846    0.0000000000
      2  N         0.4137150718    0.8331632452    0.0000000000
      3  Br       -1.2932844518    0.0316561903    0.0000000000
      4  F         2.6171386142    0.4948779757    0.0000000000
      5  F         1.3977062008   -1.2766260853    0.0000000000

Z-matrix Print:
$molecule
0 1
Br
N  1 1.885805
C  2 1.252388 1 115.547803
F  3 1.315457 2 120.465850 1 -180.000000 0
F  3 1.316631 2 129.946247 1 -0.000000 0
$end


 --------------------------------------------------------------
             Orbital Energies (a.u.) and Symmetries
 --------------------------------------------------------------

 Alpha MOs, Restricted
 -- Occupied --                  
-482.88  -62.53  -56.35  -56.34  -56.34  -24.77  -24.76  -14.39
  1 A'    2 A'    3 A'    1 A"    4 A'    5 A'    6 A'    7 A'                 
-10.419  -8.736  -6.571  -6.552  -6.552  -2.681  -2.676  -2.676
  8 A'    9 A'   10 A'    2 A"   11 A'   12 A'    3 A"   13 A'                 
 -2.661  -2.661  -1.348  -1.283  -0.990  -0.805  -0.696  -0.634
  4 A"   14 A'   15 A'   16 A'   17 A'   18 A'   19 A'   20 A'                 
 -0.583  -0.554  -0.496  -0.490  -0.477  -0.397  -0.383  -0.304
  5 A"   21 A'    6 A"   22 A'   23 A'    7 A"   24 A'   25 A'                 
 -0.303
  8 A"                                                                         
 -- Virtual --                   
 -0.094  -0.034  -0.009   0.029   0.044   0.049   0.064   0.074
 26 A'    9 A"   27 A'   28 A'   10 A"   29 A'   30 A'   31 A'                 
  0.077   0.099   0.135   0.150   0.159   0.197   0.220   0.232
 11 A"   32 A'   33 A'   34 A'   12 A"   35 A'   36 A'   13 A"                 
  0.234   0.261   0.268   0.291   0.303   0.315   0.335   0.381
 37 A'   38 A'   39 A'   14 A"   40 A'   41 A'   42 A'   43 A'                 
  0.398   0.409   0.416   0.457   0.509   0.537   0.546   0.578
 44 A'   45 A'   15 A"   46 A'   16 A"   47 A'   17 A"   18 A"                 
  0.593   0.606   0.695   0.765   0.799   0.847   0.892   0.915
 48 A'   49 A'   50 A'   51 A'   52 A'   19 A"   53 A'   54 A'                 
  0.986   1.148   1.202   1.209   1.292   1.344   1.351   1.366
 55 A'   20 A"   21 A"   56 A'   57 A'   58 A'   22 A"   23 A"                 
  1.387   1.405   1.591   1.685   1.751   1.820   1.876   1.904
 59 A'   60 A'   61 A'   62 A'   63 A'   64 A'   65 A'   24 A"                 
  2.002   2.017   2.082   2.313   2.395   2.617   2.711   2.779
 66 A'   67 A'   25 A"   26 A"   68 A'   69 A'   27 A"   70 A'                 
  2.959   3.225   3.695   3.697   3.704   3.719   3.748   3.813
 71 A'   72 A'   28 A"   29 A"   73 A'   74 A'   75 A'   30 A"                 
  3.941   3.974   3.986   3.998   4.007   4.026   4.116   4.210
 31 A"   32 A"   33 A"   76 A'   77 A'   34 A"   78 A'   79 A'                 
  4.314   4.402   4.727   4.878   6.198   6.232   6.284   6.305
 80 A'   81 A'   82 A'   83 A'   35 A"   36 A"   84 A'   85 A'                 
  6.445   6.624   6.824   7.523   7.547   7.615  23.689  35.517
 86 A'   87 A'   88 A'   37 A"   89 A'   90 A'   91 A'   92 A'                 
 47.887  66.671  66.697 289.714 289.736 289.8371020.679
 93 A'   94 A'   95 A'   38 A"   96 A'   97 A'   98 A'                         

 Beta MOs, Restricted
 -- Occupied --                  
-482.88  -62.53  -56.35  -56.34  -56.34  -24.77  -24.76  -14.39
  1 A'    2 A'    3 A'    1 A"    4 A'    5 A'    6 A'    7 A'                 
-10.419  -8.736  -6.571  -6.552  -6.552  -2.681  -2.676  -2.676
  8 A'    9 A'   10 A'    2 A"   11 A'   12 A'    3 A"   13 A'                 
 -2.661  -2.661  -1.348  -1.283  -0.990  -0.805  -0.696  -0.634
  4 A"   14 A'   15 A'   16 A'   17 A'   18 A'   19 A'   20 A'                 
 -0.583  -0.554  -0.496  -0.490  -0.477  -0.397  -0.383  -0.304
  5 A"   21 A'    6 A"   22 A'   23 A'    7 A"   24 A'   25 A'                 
 -0.303
  8 A"                                                                         
 -- Virtual --                   
 -0.094  -0.034  -0.009   0.029   0.044   0.049   0.064   0.074
 26 A'    9 A"   27 A'   28 A'   10 A"   29 A'   30 A'   31 A'                 
  0.077   0.099   0.135   0.150   0.159   0.197   0.220   0.232
 11 A"   32 A'   33 A'   34 A'   12 A"   35 A'   36 A'   13 A"                 
  0.234   0.261   0.268   0.291   0.303   0.315   0.335   0.381
 37 A'   38 A'   39 A'   14 A"   40 A'   41 A'   42 A'   43 A'                 
  0.398   0.409   0.416   0.457   0.509   0.537   0.546   0.578
 44 A'   45 A'   15 A"   46 A'   16 A"   47 A'   17 A"   18 A"                 
  0.593   0.606   0.695   0.765   0.799   0.847   0.892   0.915
 48 A'   49 A'   50 A'   51 A'   52 A'   19 A"   53 A'   54 A'                 
  0.986   1.148   1.202   1.209   1.292   1.344   1.351   1.366
 55 A'   20 A"   21 A"   56 A'   57 A'   58 A'   22 A"   23 A"                 
  1.387   1.405   1.591   1.685   1.751   1.820   1.876   1.904
 59 A'   60 A'   61 A'   62 A'   63 A'   64 A'   65 A'   24 A"                 
  2.002   2.017   2.082   2.313   2.395   2.617   2.711   2.779
 66 A'   67 A'   25 A"   26 A"   68 A'   69 A'   27 A"   70 A'                 
  2.959   3.225   3.695   3.697   3.704   3.719   3.748   3.813
 71 A'   72 A'   28 A"   29 A"   73 A'   74 A'   75 A'   30 A"                 
  3.941   3.974   3.986   3.998   4.007   4.026   4.116   4.210
 31 A"   32 A"   33 A"   76 A'   77 A'   34 A"   78 A'   79 A'                 
  4.314   4.402   4.727   4.878   6.198   6.232   6.284   6.305
 80 A'   81 A'   82 A'   83 A'   35 A"   36 A"   84 A'   85 A'                 
  6.445   6.624   6.824   7.523   7.547   7.615  23.689  35.517
 86 A'   87 A'   88 A'   37 A"   89 A'   90 A'   91 A'   92 A'                 
 47.887  66.671  66.697 289.714 289.736 289.8371020.679
 93 A'   94 A'   95 A'   38 A"   96 A'   97 A'   98 A'                         
 --------------------------------------------------------------

          Ground-State Mulliken Net Atomic Charges

     Atom                 Charge (a.u.)
  ----------------------------------------
      1 C                     0.255387
      2 N                    -0.205610
      3 Br                    0.074760
      4 F                    -0.058972
      5 F                    -0.065565
  ----------------------------------------
  Sum of atomic charges =     0.000000

 -----------------------------------------------------------------
                    Cartesian Multipole Moments
 -----------------------------------------------------------------
    Charge (ESU x 10^10)
                 0.0000
    Dipole Moment (Debye)
         X      -0.1285      Y      -0.9603      Z       0.0000
       Tot       0.9689
    Quadrupole Moments (Debye-Ang)
        XX     -37.5204     XY       0.1643     YY     -42.0076
        XZ       0.0000     YZ      -0.0000     ZZ     -38.4641
    Octopole Moments (Debye-Ang^2)
       XXX     -28.3073    XXY      -4.8073    XYY      -7.7316
       YYY      -6.8228    XXZ       0.0000    XYZ      -0.0000
       YYZ       0.0000    XZZ      -3.3573    YZZ      -1.9362
       ZZZ       0.0000
    Hexadecapole Moments (Debye-Ang^3)
      XXXX    -537.1973   XXXY       5.9969   XXYY    -112.7518
      XYYY       2.8996   YYYY    -123.7025   XXXZ       0.0000
      XXYZ      -0.0000   XYYZ       0.0000   YYYZ      -0.0000
      XXZZ     -95.7209   XYZZ       0.6407   YYZZ     -26.6145
      XZZZ       0.0000   YZZZ       0.0000   ZZZZ     -38.8051
 -----------------------------------------------------------------
Archival summary:
1\1\TWL01\OPT\ProcedureUnspecified\BasisUnspecified\r1211\taweetha\SunNov2520:57:412018SunNov2520:57:412018\0\\#,OPT,ProcedureUnspecified,BasisUnspecified,\\0,1\Br\N,1,1.88581\C,2,1.25239,1,115.548\F,3,1.31546,2,120.466,1,-180,0\F,3,1.31663,2,129.946,1,-0,0\\\@

 Total job time:  30.19s(wall), 109.84s(cpu) 
 Sun Nov 25 20:57:41 2018

        *************************************************************
        *                                                           *
        *  Thank you very much for using Q-Chem.  Have a nice day.  *
        *                                                           *
        *************************************************************


 
User input: 2 of 2 
 
Q-Chem Developer Version!
                  Welcome to Q-Chem
     A Quantum Leap Into The Future Of Chemistry


 Q-Chem 5.1, Q-Chem, Inc., Pleasanton, CA (2018)

 Yihan Shao,  Zhengting Gan,  E. Epifanovsky,  A. T. B. Gilbert,  M. Wormit,  
 J. Kussmann,  A. W. Lange,  A. Behn,  Jia Deng,  Xintian Feng,  D. Ghosh,  
 M. Goldey,  P. R. Horn,  L. D. Jacobson,  I. Kaliman,  T. Kus,  A. Landau,  
 Jie Liu,  E. I. Proynov,  R. M. Richard,  R. P. Steele,  E. J. Sundstrom,  
 H. L. Woodcock III,  P. M. Zimmerman,  D. Zuev,  B. Albrecht,  E. Alguire,  
 S. A. Baeppler,  D. Barton,  Z. Benda,  Y. A. Bernard,  E. J. Berquist,  
 K. B. Bravaya,  H. Burton,  D. Casanova,  Chun-Min Chang,  Yunqing Chen,  
 A. Chien,  K. D. Closser,  M. P. Coons,  S. Coriani,  S. Dasgupta,  
 A. L. Dempwolff,  M. Diedenhofen,  Hainam Do,  R. G. Edgar,  Po-Tung Fang,  
 S. Faraji,  S. Fatehi,  Qingguo Feng,  K. D. Fenk,  J. Fosso-Tande,  
 Qinghui Ge,  A. Ghysels,  G. Gidofalvi,  J. Gomes,  J. Gonthier,  A. Gunina,  
 D. Hait,  M. W. D. Hanson-Heine,  P. H. P. Harbach,  A. W. Hauser,  
 J. E. Herr,  E. G. Hohenstein,  Z. C. Holden,  Kerwin Hui,  B. C. Huynh,  
 T.-C. Jagau,  Hyunjun Ji,  B. Kaduk,  K. Khistyaev,  Jaehoon Kim,  
 P. Klunzinger,  K. Koh,  D. Kosenkov,  L. Koulias,  T. Kowalczyk,  
 C. M. Krauter,  A. Kunitsa,  Ka Un Lao,  A. Laurent,  K. V. Lawler,  
 Joonho Lee,  D. Lefrancois,  S. Lehtola,  D. S. Levine,  Yi-Pei Li,  
 You-Sheng Lin,  Fenglai Liu,  E. Livshits,  A. Luenser,  P. Manohar,  
 E. Mansoor,  S. F. Manzer,  Shan-Ping Mao,  Yuezhi Mao,  N. Mardirossian,  
 A. V. Marenich,  T. Markovich,  L. A. Martinez-Martinez,  S. A. Maurer,  
 N. J. Mayhall,  S. C. McKenzie,  J.-M. Mewes,  A. F. Morrison,  
 J. W. Mullinax,  K. Nanda,  T. S. Nguyen-Beck,  R. Olivares-Amaya,  
 J. A. Parkhill,  T. M. Perrine,  F. Plasser,  P. Pokhilko,  S. Prager,  
 A. Prociuk,  E. Ramos,  D. R. Rehn,  F. Rob,  M. Schneider,  N. Sergueev,  
 S. M. Sharada,  S. Sharma,  D. W. Small,  T. Stauch,  T. Stein,  
 Yu-Chuan Su,  A. J. W. Thom,  A. Tkatchenko,  T. Tsuchimochi,  N. M. Tubman,  
 L. Vogt,  M. L. Vidal,  O. Vydrov,  M. A. Watson,  J. Wenzel,  
 M. de Wergifosse,  T. A. Wesolowski,  A. White,  J. Witte,  A. Yamada,  
 Jun Yang,  K. Yao,  S. Yeganeh,  S. R. Yost,  Zhi-Qiang You,  A. Zech,  
 Igor Ying Zhang,  Xing Zhang,  Yan Zhao,  Ying Zhu,  B. R. Brooks,  
 G. K. L. Chan,  C. J. Cramer,  M. S. Gordon,  W. J. Hehre,  A. Klamt,  
 M. W. Schmidt,  C. D. Sherrill,  D. G. Truhlar,  A. Aspuru-Guzik,  R. Baer,  
 A. T. Bell,  N. A. Besley,  Jeng-Da Chai,  A. E. DePrince, III,  
 R. A. DiStasio Jr.,  A. Dreuw,  B. D. Dunietz,  T. R. Furlani,  
 Chao-Ping Hsu,  Yousung Jung,  Jing Kong,  D. S. Lambrecht,  WanZhen Liang,  
 C. Ochsenfeld,  V. A. Rassolov,  L. V. Slipchenko,  J. E. Subotnik,  
 T. Van Voorhis,  J. M. Herbert,  A. I. Krylov,  P. M. W. Gill,  M. Head-Gordon

 Contributors to earlier versions of Q-Chem not listed above: 
 R. D. Adamson,  B. Austin,  J. Baker,  G. J. O. Beran,  K. Brandhorst,  
 S. T. Brown,  E. F. C. Byrd,  A. K. Chakraborty,  C.-L. Cheng,  
 Siu Hung Chien,  D. M. Chipman,  D. L. Crittenden,  H. Dachsel,  
 R. J. Doerksen,  A. D. Dutoi,  L. Fusti-Molnar,  W. A. Goddard III,  
 A. Golubeva-Zadorozhnaya,  S. R. Gwaltney,  G. Hawkins,  A. Heyden,  
 S. Hirata,  G. Kedziora,  F. J. Keil,  C. Kelley,  Jihan Kim,  R. A. King,  
 R. Z. Khaliullin,  P. P. Korambath,  W. Kurlancheek,  A. M. Lee,  M. S. Lee,  
 S. V. Levchenko,  Ching Yeh Lin,  D. Liotard,  R. C. Lochan,  I. Lotan,  
 P. E. Maslen,  N. Nair,  D. P. O'Neill,  D. Neuhauser,  E. Neuscamman,  
 C. M. Oana,  R. Olson,  B. Peters,  R. Peverati,  P. A. Pieniazek,  
 Y. M. Rhee,  J. Ritchie,  M. A. Rohrdanz,  E. Rosta,  N. J. Russ,  
 H. F. Schaefer III,  N. E. Schultz,  N. Shenvi,  A. C. Simmonett,  A. Sodt,  
 D. Stuck,  K. S. Thanthiriwatte,  V. Vanovschi,  Tao Wang,  A. Warshel,  
 C. F. Williams,  Q. Wu,  X. Xu,  W. Zhang

 Please cite Q-Chem as follows:
 Y. Shao et al., Mol. Phys. 113, 184-215 (2015)
 DOI: 10.1080/00268976.2014.952696

 Q-Chem 5.1.2 for Intel X86 EM64T Linux

 Parts of Q-Chem use Armadillo 8.300.2 (Tropical Shenanigans).
 http://arma.sourceforge.net/

 Q-Chem begins on Sun Nov 25 20:57:41 2018  

Host: 
0

     Scratch files written to /scratch/taweetham/qchem50723//
The previous job contains 0 fragments, simply inherited here
Input Ideriv = 2
Curr. Ideriv = -1
Max.  Ideriv = 2

Checking the input file for inconsistencies... 	...done.

--------------------------------------------------------------
User input:
--------------------------------------------------------------

$molecule
read
$end

$rem
   job_type 	frequency
   basis 	6-311++g**
   method	b3lyp	
$end


--------------------------------------------------------------
 ----------------------------------------------------------------
             Standard Nuclear Orientation (Angstroms)
    I     Atom           X                Y                Z
 ----------------------------------------------------------------
    1      C       1.3503220049     0.0702416595     0.0000000000
    2      N       0.3623765044     0.8399424132     0.0000000000
    3      Br     -1.3248498659    -0.0023925012     0.0000000000
    4      F       2.5732995560     0.5547556494     0.0000000000
    5      F       1.3968313048    -1.2455677946    -0.0000000000
 ----------------------------------------------------------------
 Molecular Point Group                 Cs    NOp =  2
 Largest Abelian Subgroup              Cs    NOp =  2
 Nuclear Repulsion Energy =   318.6941385163 hartrees
 There are       33 alpha and       33 beta electrons
 Requested basis set is 6-311++G(d,p)
 There are 43 shells and 136 basis functions

 Total QAlloc Memory Limit   2000 MB
 Mega-Array Size       188 MB
 MEM_STATIC part       192 MB

                       Distance Matrix (Angstroms)
             C (  1)   N (  2)   Br(  3)   F (  4)
   N (  2)  1.252388
   Br(  3)  2.676158  1.885805
   F (  4)  1.315457  2.229240  3.937764
   F (  5)  1.316631  2.327971  2.992162  2.150638

 A cutoff of  1.0D-11 yielded    819 shell pairs
 There are      8643 function pairs (      9556 Cartesian)

 -------------------------------------------------------
 OpenMP Integral Computing Module                       
 Release: version 1.0, May 2013, Q-Chem Inc. Pittsburgh 
 -------------------------------------------------------
 Integral Job Info:
 Integral job number is                      11
 Integral operator is                         1
 short-range coefficients                     0
 long-range coefficients              100000000
 Omega coefficients                           0
 if combine SR and LR in K                    0
 Integral screening is                        0
 Integral computing path is                   2
 max size of driver memory is            800000
 size of driver memory is                593474
 size of scratch memory is             29623520
 max col of scratch BK array               1296
 max len of scratch array in speh3          155
 max len of scratch index in speh4           18
 max int batch size is                      520
 min int batch size is                       52
 fixed nKL is                                45
 max L of basis functions is                  2
 order of int derivative is                   0
 number of shells is                         43
 number of basis is                         143
 number of cartesian basis is               143
 number of contracted shell pairs           819
 number of primitive shell pairs           2468
 maxK2 (contraction) of shell pair           36
 max number of K2 of shell pair               1
 max number of CS2 of shell pair             93
 max number of PS2 of shell pair            384
 mem total for path MDJ                  521164
 -------------------------------------------------------
 Smallest overlap matrix eigenvalue = 1.01E-03
 Guess from superposition of atomic densities
 Warning:  Energy on first SCF cycle will be non-variational
 SAD guess density has 66.000000 electrons

 -----------------------------------------------------------------------
  General SCF calculation program by
  Eric Jon Sundstrom, Paul Horn, Yuezhi Mao, Dmitri Zuev, Alec White,
  David Stuck, Shaama M.S., Shane Yost, Joonho Lee, David Small,
  Daniel Levine, Susi Lehtola, Hugh Burton, Evgeny Epifanovsky
 -----------------------------------------------------------------------
 Exchange:     0.2000 Hartree-Fock + 0.0800 Slater + 0.7200 B88
 Correlation:  0.1900 VWN1RPA + 0.8100 LYP
 Using SG-1 standard quadrature grid
 using 4 threads for integral computing
 -------------------------------------------------------
 OpenMP Integral computing Module                
 Release: version 2.0, May 2017, Q-Chem Inc. Pleasanton 
 -------------------------------------------------------
 -------------------------------------------------------
 OpenMP BLAS3 based DFT computing Module                
 Release: version 1.0, May 2013, Q-Chem Inc. Pittsburgh 
 -------------------------------------------------------
 A restricted SCF calculation will be
 performed using DIIS
 SCF converges when DIIS error is below 1.0e-08
 ---------------------------------------
  Cycle       Energy         DIIS error
 ---------------------------------------
    1   -2867.4723172760      4.88e-02  
    2   -2866.6417397823      7.06e-03  
    3   -2866.4583887096      1.21e-02  
    4   -2866.7122203240      2.22e-03  
    5   -2866.7201984035      7.60e-04  
    6   -2866.7210696639      1.90e-04  
    7   -2866.7211128746      4.28e-05  
    8   -2866.7211146728      1.13e-05  
    9   -2866.7211149154      3.67e-06  
   10   -2866.7211149413      1.23e-06  
   11   -2866.7211149436      4.66e-07  
   12   -2866.7211149439      1.03e-07  
   13   -2866.7211149440      1.62e-08  
   14   -2866.7211149440      1.79e-09  Convergence criterion met
 ---------------------------------------
 SCF time:   CPU 18.36s  wall 5.00s 
 SCF   energy in the final basis set =    -2866.7211149440
 Total energy in the final basis set =    -2866.7211149440

 --------------------------------------------------------------
             Orbital Energies (a.u.) and Symmetries
 --------------------------------------------------------------

 Alpha MOs, Restricted
 -- Occupied --                  
-482.88  -62.53  -56.35  -56.34  -56.34  -24.77  -24.76  -14.39
  1 A'    2 A'    3 A'    1 A"    4 A'    5 A'    6 A'    7 A'                 
-10.419  -8.736  -6.571  -6.552  -6.552  -2.681  -2.676  -2.676
  8 A'    9 A'   10 A'    2 A"   11 A'   12 A'    3 A"   13 A'                 
 -2.661  -2.661  -1.348  -1.283  -0.990  -0.805  -0.696  -0.634
  4 A"   14 A'   15 A'   16 A'   17 A'   18 A'   19 A'   20 A'                 
 -0.583  -0.554  -0.496  -0.490  -0.477  -0.397  -0.383  -0.304
  5 A"   21 A'    6 A"   22 A'   23 A'    7 A"   24 A'   25 A'                 
 -0.303
  8 A"                                                                         
 -- Virtual --                   
 -0.093  -0.034  -0.009   0.029   0.044   0.049   0.064   0.074
 26 A'    9 A"   27 A'   28 A'   10 A"   29 A'   30 A'   31 A'                 
  0.077   0.099   0.135   0.150   0.159   0.197   0.220   0.232
 11 A"   32 A'   33 A'   34 A'   12 A"   35 A'   36 A'   13 A"                 
  0.234   0.261   0.268   0.291   0.303   0.315   0.335   0.381
 37 A'   38 A'   39 A'   14 A"   40 A'   41 A'   42 A'   43 A'                 
  0.398   0.409   0.416   0.457   0.509   0.537   0.546   0.578
 44 A'   45 A'   15 A"   46 A'   16 A"   47 A'   17 A"   18 A"                 
  0.593   0.606   0.695   0.765   0.799   0.847   0.892   0.915
 48 A'   49 A'   50 A'   51 A'   52 A'   19 A"   53 A'   54 A'                 
  0.986   1.148   1.202   1.209   1.292   1.344   1.351   1.366
 55 A'   20 A"   21 A"   56 A'   57 A'   58 A'   22 A"   23 A"                 
  1.387   1.405   1.591   1.685   1.751   1.820   1.876   1.904
 59 A'   60 A'   61 A'   62 A'   63 A'   64 A'   65 A'   24 A"                 
  2.002   2.017   2.082   2.313   2.395   2.617   2.711   2.779
 66 A'   67 A'   25 A"   26 A"   68 A'   69 A'   27 A"   70 A'                 
  2.959   3.225   3.695   3.697   3.704   3.719   3.748   3.813
 71 A'   72 A'   28 A"   29 A"   73 A'   74 A'   75 A'   30 A"                 
  3.941   3.974   3.986   3.998   4.007   4.026   4.117   4.210
 31 A"   32 A"   33 A"   76 A'   77 A'   34 A"   78 A'   79 A'                 
  4.314   4.402   4.727   4.878   6.198   6.232   6.284   6.305
 80 A'   81 A'   82 A'   83 A'   35 A"   36 A"   84 A'   85 A'                 
  6.445   6.624   6.824   7.523   7.547   7.615  23.689  35.517
 86 A'   87 A'   88 A'   37 A"   89 A'   90 A'   91 A'   92 A'                 
 47.887  66.671  66.697 289.714 289.736 289.8371020.679
 93 A'   94 A'   95 A'   38 A"   96 A'   97 A'   98 A'                         

 Beta MOs, Restricted
 -- Occupied --                  
-482.88  -62.53  -56.35  -56.34  -56.34  -24.77  -24.76  -14.39
  1 A'    2 A'    3 A'    1 A"    4 A'    5 A'    6 A'    7 A'                 
-10.419  -8.736  -6.571  -6.552  -6.552  -2.681  -2.676  -2.676
  8 A'    9 A'   10 A'    2 A"   11 A'   12 A'    3 A"   13 A'                 
 -2.661  -2.661  -1.348  -1.283  -0.990  -0.805  -0.696  -0.634
  4 A"   14 A'   15 A'   16 A'   17 A'   18 A'   19 A'   20 A'                 
 -0.583  -0.554  -0.496  -0.490  -0.477  -0.397  -0.383  -0.304
  5 A"   21 A'    6 A"   22 A'   23 A'    7 A"   24 A'   25 A'                 
 -0.303
  8 A"                                                                         
 -- Virtual --                   
 -0.093  -0.034  -0.009   0.029   0.044   0.049   0.064   0.074
 26 A'    9 A"   27 A'   28 A'   10 A"   29 A'   30 A'   31 A'                 
  0.077   0.099   0.135   0.150   0.159   0.197   0.220   0.232
 11 A"   32 A'   33 A'   34 A'   12 A"   35 A'   36 A'   13 A"                 
  0.234   0.261   0.268   0.291   0.303   0.315   0.335   0.381
 37 A'   38 A'   39 A'   14 A"   40 A'   41 A'   42 A'   43 A'                 
  0.398   0.409   0.416   0.457   0.509   0.537   0.546   0.578
 44 A'   45 A'   15 A"   46 A'   16 A"   47 A'   17 A"   18 A"                 
  0.593   0.606   0.695   0.765   0.799   0.847   0.892   0.915
 48 A'   49 A'   50 A'   51 A'   52 A'   19 A"   53 A'   54 A'                 
  0.986   1.148   1.202   1.209   1.292   1.344   1.351   1.366
 55 A'   20 A"   21 A"   56 A'   57 A'   58 A'   22 A"   23 A"                 
  1.387   1.405   1.591   1.685   1.751   1.820   1.876   1.904
 59 A'   60 A'   61 A'   62 A'   63 A'   64 A'   65 A'   24 A"                 
  2.002   2.017   2.082   2.313   2.395   2.617   2.711   2.779
 66 A'   67 A'   25 A"   26 A"   68 A'   69 A'   27 A"   70 A'                 
  2.959   3.225   3.695   3.697   3.704   3.719   3.748   3.813
 71 A'   72 A'   28 A"   29 A"   73 A'   74 A'   75 A'   30 A"                 
  3.941   3.974   3.986   3.998   4.007   4.026   4.117   4.210
 31 A"   32 A"   33 A"   76 A'   77 A'   34 A"   78 A'   79 A'                 
  4.314   4.402   4.727   4.878   6.198   6.232   6.284   6.305
 80 A'   81 A'   82 A'   83 A'   35 A"   36 A"   84 A'   85 A'                 
  6.445   6.624   6.824   7.523   7.547   7.615  23.689  35.517
 86 A'   87 A'   88 A'   37 A"   89 A'   90 A'   91 A'   92 A'                 
 47.887  66.671  66.697 289.714 289.736 289.8371020.679
 93 A'   94 A'   95 A'   38 A"   96 A'   97 A'   98 A'                         
 --------------------------------------------------------------

          Ground-State Mulliken Net Atomic Charges

     Atom                 Charge (a.u.)
  ----------------------------------------
      1 C                     0.255490
      2 N                    -0.205772
      3 Br                    0.074817
      4 F                    -0.058987
      5 F                    -0.065547
  ----------------------------------------
  Sum of atomic charges =     0.000000

 -----------------------------------------------------------------
                    Cartesian Multipole Moments
 -----------------------------------------------------------------
    Charge (ESU x 10^10)
                 0.0000
    Dipole Moment (Debye)
         X      -0.1060      Y      -0.9630      Z       0.0000
       Tot       0.9688
    Quadrupole Moments (Debye-Ang)
        XX     -37.5232     XY       0.3019     YY     -41.9912
        XZ      -0.0000     YZ       0.0000     ZZ     -38.4638
    Octopole Moments (Debye-Ang^2)
       XXX     -24.4438    XXY      -5.0181    XYY      -6.4931
       YYY      -7.0146    XXZ       0.0000    XYZ      -0.0000
       YYZ      -0.0000    XZZ      -2.1112    YZZ      -1.9038
       ZZZ       0.0000
    Hexadecapole Moments (Debye-Ang^3)
      XXXX    -534.2714   XXXY       1.7507   XXYY    -112.1159
      XYYY      -1.9708   YYYY    -123.5873   XXXZ      -0.0000
      XXYZ       0.0000   XYYZ      -0.0000   YYYZ       0.0000
      XXZZ     -95.5418   XYZZ      -0.9529   YYZZ     -26.6120
      XZZZ      -0.0000   YZZZ       0.0000   ZZZZ     -38.8047
 -----------------------------------------------------------------
 Calculating MO derivatives via CPSCF
 D1JvT checksum  = 151320 14531.1512620172
 D1KAT checksum  = 325920 967.1373500619
   1         3          15      0.130633    0.038326
   2         3          15      0.017856    0.005161
   3         3          15      0.002336    0.000792
   4         3          15      0.000223    0.000067
   5        14           4      0.000011    0.000005
   6        18           0      0.000000    0.000000    Roots Converged
 Time for AOints: 4.3 s (CPU) 1.1 s (wall)
 ------------------------------------------------------------------------------
                     AOints        : Timing summary (seconds)
 ------------------------------------------------------------------------------
     job step          cpu (% of tot)      sys (% of tot)     wall (% of tot)
 ------------------------------------------------------------------------------
  cpscf_lag         0.2484E+02 (32.1)   0.6000E-05 (42.9)   0.6437E+01 (31.8)
  iterzp            0.4822E+02 (62.3)   0.6000E-05 (42.9)   0.1264E+02 (62.4)
  make_fx           0.0000E+00 ( 0.0)   0.0000E+00 ( 0.0)   0.0000E+00 ( 0.0)
  AOints            0.4298E+01 ( 5.6)   0.2000E-05 (14.3)   0.1094E+01 ( 5.4)
 ------------------------------------------------------------------------------
   Grand Totals     0.7744E+02          0.1400E-04          0.2026E+02
 ------------------------------------------------------------------------------
 Calculating analytic Hessian of the SCF energy
 Polarizability Matrix (a.u.)
            1           2           3
    1 -59.1374613  -1.9107953  -0.0000000
    2  -1.9107953 -33.8295412  -0.0000000
    3  -0.0000000  -0.0000000 -25.7155805

 Direct stationary perturbation theory relativistic correction:

 rels  =      16.919928541048
 relv  =     -57.210634087207
 rel2e =       8.993940026326
 E_rel =     -31.296765519832

 Hessian of the SCF Energy
            1           2           3           4           5           6
    1   0.8358502  -0.1880858   0.0000000  -0.4270816   0.2236557   0.0000000
    2  -0.1880858   0.6857578  -0.0000000   0.2891134  -0.2661819  -0.0000000
    3   0.0000000  -0.0000000   0.1663637   0.0000000   0.0000000  -0.0629336
    4  -0.4270816   0.2891134   0.0000000   0.6450621  -0.2384097  -0.0000000
    5   0.2236557  -0.2661819   0.0000000  -0.2384097   0.3503312   0.0000000
    6   0.0000000  -0.0000000  -0.0629336  -0.0000000   0.0000000   0.0400873
    7  -0.0336285  -0.0326695   0.0000000  -0.1396789  -0.0286724  -0.0000000
    8   0.0169885  -0.0117017   0.0000000  -0.0791473  -0.0357208   0.0000000
    9  -0.0000000  -0.0000000   0.0003386  -0.0000000   0.0000000  -0.0110863
   10  -0.2958786  -0.0862048  -0.0000000  -0.0789267   0.0016211  -0.0000000
   11  -0.0820641  -0.0993429   0.0000000   0.0172200   0.0145210   0.0000000
   12  -0.0000000   0.0000000  -0.0490820   0.0000000  -0.0000000   0.0072090
   13  -0.0792615   0.0178467  -0.0000000   0.0006250   0.0418053  -0.0000000
   14   0.0295057  -0.3085313  -0.0000000   0.0112236  -0.0629494   0.0000000
   15  -0.0000000   0.0000000  -0.0546868   0.0000000  -0.0000000   0.0267235
            7           8           9          10          11          12
    1  -0.0336285   0.0169885  -0.0000000  -0.2958786  -0.0820641  -0.0000000
    2  -0.0326695  -0.0117017  -0.0000000  -0.0862048  -0.0993429   0.0000000
    3   0.0000000   0.0000000   0.0003386  -0.0000000   0.0000000  -0.0490820
    4  -0.1396789  -0.0791473  -0.0000000  -0.0789267   0.0172200   0.0000000
    5  -0.0286724  -0.0357208   0.0000000   0.0016211   0.0145210  -0.0000000
    6  -0.0000000   0.0000000  -0.0110863  -0.0000000   0.0000000   0.0072090
    7   0.1777922   0.0588358   0.0000000  -0.0045982   0.0036749  -0.0000000
    8   0.0588358   0.0408123  -0.0000000  -0.0011578   0.0015883  -0.0000000
    9   0.0000000  -0.0000000   0.0073899  -0.0000000   0.0000000   0.0074140
   10  -0.0045982  -0.0011578  -0.0000000   0.3927002   0.1201723   0.0000000
   11   0.0036749   0.0015883   0.0000000   0.1201723   0.1397654  -0.0000000
   12  -0.0000000  -0.0000000   0.0074140   0.0000000  -0.0000000   0.0227400
   13   0.0001134   0.0044808  -0.0000000  -0.0132968  -0.0590031  -0.0000000
   14  -0.0011688   0.0050219   0.0000000  -0.0344308  -0.0565318   0.0000000
   15  -0.0000000  -0.0000000  -0.0040563   0.0000000  -0.0000000   0.0117190
           13          14          15
    1  -0.0792615   0.0295057  -0.0000000
    2   0.0178467  -0.3085313   0.0000000
    3  -0.0000000  -0.0000000  -0.0546868
    4   0.0006250   0.0112236   0.0000000
    5   0.0418053  -0.0629494  -0.0000000
    6  -0.0000000   0.0000000   0.0267235
    7   0.0001134  -0.0011688  -0.0000000
    8   0.0044808   0.0050219  -0.0000000
    9  -0.0000000   0.0000000  -0.0040563
   10  -0.0132968  -0.0344308   0.0000000
   11  -0.0590031  -0.0565318  -0.0000000
   12  -0.0000000   0.0000000   0.0117190
   13   0.0918199  -0.0051298   0.0000000
   14  -0.0051298   0.4229906  -0.0000000
   15   0.0000000  -0.0000000   0.0203006
 Gradient time:  CPU 126.08 s  wall 32.98 s
 **********************************************************************
 **                                                                  **
 **                       VIBRATIONAL ANALYSIS                       **
 **                       --------------------                       **
 **                                                                  **
 **        VIBRATIONAL FREQUENCIES (CM**-1) AND NORMAL MODES         **
 **     FORCE CONSTANTS (mDYN/ANGSTROM) AND REDUCED MASSES (AMU)     **
 **                  INFRARED INTENSITIES (KM/MOL)                   **
 **                                                                  **
 **********************************************************************


 Mode:                 1                      2                      3
 Frequency:       187.60                 212.48                 390.44
 Force Cnst:      0.4419                 0.4261                 1.9123
 Red. Mass:      21.3131                16.0179                21.2908
 IR Active:          YES                    YES                    YES
 IR Intens:        2.370                  0.687                  0.193
 Raman Active:       YES                    YES                    YES
               X      Y      Z        X      Y      Z        X      Y      Z
 C          0.193 -0.244 -0.000    0.000 -0.000  0.250    0.310  0.296  0.000
 N          0.044 -0.446 -0.000    0.000 -0.000  0.803    0.218  0.274 -0.000
 Br        -0.225  0.126  0.000   -0.000  0.000 -0.106   -0.247 -0.095  0.000
 F          0.048  0.195  0.000    0.000  0.000 -0.496    0.645 -0.319  0.000
 F          0.734 -0.236 -0.000    0.000 -0.000  0.188    0.024  0.324 -0.000
 TransDip  -0.049  0.004  0.000   -0.000  0.000 -0.027   -0.012  0.007  0.000

 Mode:                 4                      5                      6
 Frequency:       582.96                 677.32                 727.24
 Force Cnst:      3.4479                 3.4177                 4.7431
 Red. Mass:      17.2193                12.6442                15.2212
 IR Active:          YES                    YES                    YES
 IR Intens:        4.316                 19.819                 12.476
 Raman Active:       YES                    YES                    YES
               X      Y      Z        X      Y      Z        X      Y      Z
 C          0.366 -0.131 -0.000    0.000  0.000  0.915   -0.011 -0.175  0.000
 N          0.277 -0.304  0.000   -0.000 -0.000 -0.315    0.521  0.716 -0.000
 Br        -0.045 -0.009 -0.000    0.000  0.000  0.002   -0.063 -0.045 -0.000
 F          0.267  0.546  0.000    0.000  0.000 -0.160   -0.205  0.111 -0.000
 F         -0.516 -0.202  0.000   -0.000  0.000 -0.195    0.089 -0.341 -0.000
 TransDip   0.055 -0.038 -0.000   -0.000  0.000  0.143    0.108 -0.033  0.000

 Mode:                 7                      8                      9
 Frequency:       976.41                1270.98                1770.21
 Force Cnst:      9.0582                12.5867                23.4803
 Red. Mass:      16.1259                13.2247                12.7176
 IR Active:          YES                    YES                    YES
 IR Intens:      108.658                263.837                540.469
 Raman Active:       YES                    YES                    YES
               X      Y      Z        X      Y      Z        X      Y      Z
 C          0.236 -0.288  0.000    0.572  0.701 -0.000    0.658 -0.489  0.000
 N          0.564 -0.269 -0.000    0.008 -0.096 -0.000   -0.480  0.294  0.000
 Br        -0.026 -0.009 -0.000   -0.008  0.001  0.000    0.006  0.005 -0.000
 F         -0.414 -0.115 -0.000   -0.310 -0.137  0.000   -0.063 -0.010 -0.000
 F         -0.043  0.533 -0.000   -0.022 -0.236 -0.000   -0.022  0.081  0.000
 TransDip   0.281 -0.181  0.000    0.307  0.420 -0.000    0.696 -0.264  0.000

 STANDARD THERMODYNAMIC QUANTITIES AT   298.15 K  AND     1.00 ATM

   This Molecule has  0 Imaginary Frequencies
   Zero point vibrational energy:        9.715 kcal/mol

   Atom    1 Element C  Has Mass   12.00000
   Atom    2 Element N  Has Mass   14.00307
   Atom    3 Element Br Has Mass   78.91830
   Atom    4 Element F  Has Mass   18.99840
   Atom    5 Element F  Has Mass   18.99840
   Molecular Mass:   142.918170 amu
   Principal axes and moments of inertia in amu*Bohr^2:
                             1           2           3
    Eigenvalues --      161.61454  1159.45831  1321.07285
          X               1.00000     0.00115     0.00000
          Y              -0.00115     1.00000    -0.00000
          Z              -0.00000     0.00000     1.00000
   Rotational Symmetry Number is   1
   The Molecule is an Asymmetric Top
   Translational Enthalpy:        0.889 kcal/mol
   Rotational Enthalpy:           0.889 kcal/mol
   Vibrational Enthalpy:         10.900 kcal/mol
   gas constant (RT):             0.592 kcal/mol
   Translational Entropy:        40.782  cal/mol.K
   Rotational Entropy:           27.006  cal/mol.K
   Vibrational Entropy:           6.499  cal/mol.K

   Total Enthalpy:               13.270 kcal/mol
   Total Entropy:                74.287  cal/mol.K
Archival summary:
1\1\TWL01\FREQ\ProcedureUnspecified\BasisUnspecified\r1211\taweetha\SunNov2520:58:192018SunNov2520:58:192018\0\\#,FREQ,ProcedureUnspecified,BasisUnspecified,\\0,1\Br\N,1,1.88581\C,2,1.25239,1,115.548\F,3,1.31546,2,120.466,1,-180,0\F,3,1.31663,2,129.946,1,-0,0\\\@

 Total job time:  38.08s(wall), 144.56s(cpu) 
 Sun Nov 25 20:58:19 2018

        *************************************************************
        *                                                           *
        *  Thank you very much for using Q-Chem.  Have a nice day.  *
        *                                                           *
        *************************************************************
