# Supplementary material for: Geometric and energetic data from ab initio calculations of haloethene, haloimine, halomethylenephosphine, haloiminophosphine, halodiazene, halodiphosphene and halocyclopropane
Source: Data Brief. 2019 Nov 2;27:104738. doi: 10.1016/j.dib.2019.104738 (PMC6861602; doi:10.1016/j.dib.2019.104738)
Supplement: Multimedia component 4 [file mmc4.zip › CN/B3LYP/FFCNClE.out]

Q-Chem Developer Version!
                  Welcome to Q-Chem
     A Quantum Leap Into The Future Of Chemistry


 Q-Chem 5.1, Q-Chem, Inc., Pleasanton, CA (2018)

 Yihan Shao,  Zhengting Gan,  E. Epifanovsky,  A. T. B. Gilbert,  M. Wormit,  
 J. Kussmann,  A. W. Lange,  A. Behn,  Jia Deng,  Xintian Feng,  D. Ghosh,  
 M. Goldey,  P. R. Horn,  L. D. Jacobson,  I. Kaliman,  T. Kus,  A. Landau,  
 Jie Liu,  E. I. Proynov,  R. M. Richard,  R. P. Steele,  E. J. Sundstrom,  
 H. L. Woodcock III,  P. M. Zimmerman,  D. Zuev,  B. Albrecht,  E. Alguire,  
 S. A. Baeppler,  D. Barton,  Z. Benda,  Y. A. Bernard,  E. J. Berquist,  
 K. B. Bravaya,  H. Burton,  D. Casanova,  Chun-Min Chang,  Yunqing Chen,  
 A. Chien,  K. D. Closser,  M. P. Coons,  S. Coriani,  S. Dasgupta,  
 A. L. Dempwolff,  M. Diedenhofen,  Hainam Do,  R. G. Edgar,  Po-Tung Fang,  
 S. Faraji,  S. Fatehi,  Qingguo Feng,  K. D. Fenk,  J. Fosso-Tande,  
 Qinghui Ge,  A. Ghysels,  G. Gidofalvi,  J. Gomes,  J. Gonthier,  A. Gunina,  
 D. Hait,  M. W. D. Hanson-Heine,  P. H. P. Harbach,  A. W. Hauser,  
 J. E. Herr,  E. G. Hohenstein,  Z. C. Holden,  Kerwin Hui,  B. C. Huynh,  
 T.-C. Jagau,  Hyunjun Ji,  B. Kaduk,  K. Khistyaev,  Jaehoon Kim,  
 P. Klunzinger,  K. Koh,  D. Kosenkov,  L. Koulias,  T. Kowalczyk,  
 C. M. Krauter,  A. Kunitsa,  Ka Un Lao,  A. Laurent,  K. V. Lawler,  
 Joonho Lee,  D. Lefrancois,  S. Lehtola,  D. S. Levine,  Yi-Pei Li,  
 You-Sheng Lin,  Fenglai Liu,  E. Livshits,  A. Luenser,  P. Manohar,  
 E. Mansoor,  S. F. Manzer,  Shan-Ping Mao,  Yuezhi Mao,  N. Mardirossian,  
 A. V. Marenich,  T. Markovich,  L. A. Martinez-Martinez,  S. A. Maurer,  
 N. J. Mayhall,  S. C. McKenzie,  J.-M. Mewes,  A. F. Morrison,  
 J. W. Mullinax,  K. Nanda,  T. S. Nguyen-Beck,  R. Olivares-Amaya,  
 J. A. Parkhill,  T. M. Perrine,  F. Plasser,  P. Pokhilko,  S. Prager,  
 A. Prociuk,  E. Ramos,  D. R. Rehn,  F. Rob,  M. Schneider,  N. Sergueev,  
 S. M. Sharada,  S. Sharma,  D. W. Small,  T. Stauch,  T. Stein,  
 Yu-Chuan Su,  A. J. W. Thom,  A. Tkatchenko,  T. Tsuchimochi,  N. M. Tubman,  
 L. Vogt,  M. L. Vidal,  O. Vydrov,  M. A. Watson,  J. Wenzel,  
 M. de Wergifosse,  T. A. Wesolowski,  A. White,  J. Witte,  A. Yamada,  
 Jun Yang,  K. Yao,  S. Yeganeh,  S. R. Yost,  Zhi-Qiang You,  A. Zech,  
 Igor Ying Zhang,  Xing Zhang,  Yan Zhao,  Ying Zhu,  B. R. Brooks,  
 G. K. L. Chan,  C. J. Cramer,  M. S. Gordon,  W. J. Hehre,  A. Klamt,  
 M. W. Schmidt,  C. D. Sherrill,  D. G. Truhlar,  A. Aspuru-Guzik,  R. Baer,  
 A. T. Bell,  N. A. Besley,  Jeng-Da Chai,  A. E. DePrince, III,  
 R. A. DiStasio Jr.,  A. Dreuw,  B. D. Dunietz,  T. R. Furlani,  
 Chao-Ping Hsu,  Yousung Jung,  Jing Kong,  D. S. Lambrecht,  WanZhen Liang,  
 C. Ochsenfeld,  V. A. Rassolov,  L. V. Slipchenko,  J. E. Subotnik,  
 T. Van Voorhis,  J. M. Herbert,  A. I. Krylov,  P. M. W. Gill,  M. Head-Gordon

 Contributors to earlier versions of Q-Chem not listed above: 
 R. D. Adamson,  B. Austin,  J. Baker,  G. J. O. Beran,  K. Brandhorst,  
 S. T. Brown,  E. F. C. Byrd,  A. K. Chakraborty,  C.-L. Cheng,  
 Siu Hung Chien,  D. M. Chipman,  D. L. Crittenden,  H. Dachsel,  
 R. J. Doerksen,  A. D. Dutoi,  L. Fusti-Molnar,  W. A. Goddard III,  
 A. Golubeva-Zadorozhnaya,  S. R. Gwaltney,  G. Hawkins,  A. Heyden,  
 S. Hirata,  G. Kedziora,  F. J. Keil,  C. Kelley,  Jihan Kim,  R. A. King,  
 R. Z. Khaliullin,  P. P. Korambath,  W. Kurlancheek,  A. M. Lee,  M. S. Lee,  
 S. V. Levchenko,  Ching Yeh Lin,  D. Liotard,  R. C. Lochan,  I. Lotan,  
 P. E. Maslen,  N. Nair,  D. P. O'Neill,  D. Neuhauser,  E. Neuscamman,  
 C. M. Oana,  R. Olson,  B. Peters,  R. Peverati,  P. A. Pieniazek,  
 Y. M. Rhee,  J. Ritchie,  M. A. Rohrdanz,  E. Rosta,  N. J. Russ,  
 H. F. Schaefer III,  N. E. Schultz,  N. Shenvi,  A. C. Simmonett,  A. Sodt,  
 D. Stuck,  K. S. Thanthiriwatte,  V. Vanovschi,  Tao Wang,  A. Warshel,  
 C. F. Williams,  Q. Wu,  X. Xu,  W. Zhang

 Please cite Q-Chem as follows:
 Y. Shao et al., Mol. Phys. 113, 184-215 (2015)
 DOI: 10.1080/00268976.2014.952696

 Q-Chem 5.1.2 for Intel X86 EM64T Linux

 Parts of Q-Chem use Armadillo 8.300.2 (Tropical Shenanigans).
 http://arma.sourceforge.net/

 Q-Chem begins on Sun Nov 25 21:37:06 2018  

Host: 
0

     Scratch files written to /scratch/taweetham/qchem52328//
Input Ideriv = 2
Curr. Ideriv = -1
Max.  Ideriv = 2

Checking the input file for inconsistencies... 	...done.

--------------------------------------------------------------
User input:
--------------------------------------------------------------
$molecule
0 1
C 
N 1 1.3 
Cl 2 CCl 1 120. 
F 1 CF 2 120.  3 180.0
F 1 CF 2 120.  3 0.0

CC=1.54
CH=1.09
CF=1.35
CCl=1.77
CBr=1.94
CI=2.14
DHA=180.0
$end

$rem
   job_type	optimization
   basis	6-311++g**
   method	b3lyp
$end

--------------------------------------------------------------
 ----------------------------------------------------------------
             Standard Nuclear Orientation (Angstroms)
    I     Atom           X                Y                Z
 ----------------------------------------------------------------
    1      C       0.8935150597     0.0300646797     0.0000000000
    2      N      -0.1653167617     0.7843028211    -0.0000000000
    3      Cl     -1.7754793648     0.0492678616    -0.0000000000
    4      F       2.1216051807     0.5906845640    -0.0000000000
    5      F       0.7649810609    -1.3138025054     0.0000000000
 ----------------------------------------------------------------
 Molecular Point Group                 Cs    NOp =  2
 Largest Abelian Subgroup              Cs    NOp =  2
 Nuclear Repulsion Energy =   211.2746162488 hartrees
 There are       24 alpha and       24 beta electrons
 Requested basis set is 6-311++G(d,p)
 There are 37 shells and 118 basis functions

 Total QAlloc Memory Limit   2000 MB
 Mega-Array Size       188 MB
 MEM_STATIC part       192 MB
 A cutoff of  1.0D-11 yielded    626 shell pairs
 There are      6748 function pairs (      7339 Cartesian)

 -------------------------------------------------------
 OpenMP Integral Computing Module                       
 Release: version 1.0, May 2013, Q-Chem Inc. Pittsburgh 
 -------------------------------------------------------
 Integral Job Info:
 Integral job number is                      11
 Integral operator is                         1
 short-range coefficients                     0
 long-range coefficients              100000000
 Omega coefficients                           0
 if combine SR and LR in K                    0
 Integral screening is                        0
 Integral computing path is                   2
 max size of driver memory is            800000
 size of driver memory is                593474
 size of scratch memory is              8114252
 max col of scratch BK array               1296
 max len of scratch array in speh3          155
 max len of scratch index in speh4           18
 max int batch size is                      520
 min int batch size is                       52
 fixed nKL is                                52
 max L of basis functions is                  2
 order of int derivative is                   0
 number of shells is                         37
 number of basis is                         123
 number of cartesian basis is               123
 number of contracted shell pairs           626
 number of primitive shell pairs           1964
 maxK2 (contraction) of shell pair           36
 max number of K2 of shell pair               1
 max number of CS2 of shell pair             93
 max number of PS2 of shell pair            384
 mem total for path MDJ                  518668
 -------------------------------------------------------
 Smallest overlap matrix eigenvalue = 1.44E-03

 Scale SEOQF with 1.000000e-01/1.000000e-01/1.000000e-01

 Standard Electronic Orientation quadrupole field applied
 Nucleus-field energy     =     0.0000000054 hartrees
 Guess from superposition of atomic densities
 Warning:  Energy on first SCF cycle will be non-variational
 SAD guess density has 48.000000 electrons

 -----------------------------------------------------------------------
  General SCF calculation program by
  Eric Jon Sundstrom, Paul Horn, Yuezhi Mao, Dmitri Zuev, Alec White,
  David Stuck, Shaama M.S., Shane Yost, Joonho Lee, David Small,
  Daniel Levine, Susi Lehtola, Hugh Burton, Evgeny Epifanovsky
 -----------------------------------------------------------------------
 Exchange:     0.2000 Hartree-Fock + 0.0800 Slater + 0.7200 B88
 Correlation:  0.1900 VWN1RPA + 0.8100 LYP
 Using SG-1 standard quadrature grid
 using 4 threads for integral computing
 -------------------------------------------------------
 OpenMP Integral computing Module                
 Release: version 2.0, May 2017, Q-Chem Inc. Pleasanton 
 -------------------------------------------------------
 -------------------------------------------------------
 OpenMP BLAS3 based DFT computing Module                
 Release: version 1.0, May 2013, Q-Chem Inc. Pittsburgh 
 -------------------------------------------------------
 A restricted SCF calculation will be
 performed using DIIS
 SCF converges when DIIS error is below 1.0e-08
 ---------------------------------------
  Cycle       Energy         DIIS error
 ---------------------------------------
    1    -753.4054137213      4.84e-02  
    2    -752.6931381383      7.75e-03  
    3    -752.4633377990      1.49e-02  
    4    -752.7718361644      2.14e-03  
    5    -752.7763536030      1.17e-03  
    6    -752.7780497497      1.73e-04  
    7    -752.7780915737      5.72e-05  
    8    -752.7780958286      1.75e-05  
    9    -752.7780962520      5.17e-06  
   10    -752.7780962790      2.58e-06  
   11    -752.7780962867      4.12e-07  
   12    -752.7780962870      7.11e-08  
   13    -752.7780962870      1.34e-08  
   14    -752.7780962870      1.53e-09  Convergence criterion met
 ---------------------------------------
 SCF time:   CPU 11.35s  wall 3.00s 
 SCF   energy in the final basis set =     -752.7780962870
 Total energy in the final basis set =     -752.7780962870

 --------------------------------------------------------------
             Orbital Energies (a.u.) and Symmetries
 --------------------------------------------------------------

 Alpha MOs, Restricted
 -- Occupied --                  
-101.60  -24.78  -24.77  -14.41  -10.43   -9.52   -7.28   -7.27
  1 A'    2 A'    3 A'    4 A'    5 A'    6 A'    7 A'    1 A"                 
 -7.269  -1.332  -1.288  -0.989  -0.839  -0.693  -0.636  -0.574
  8 A'    9 A'   10 A'   11 A'   12 A'   13 A'   14 A'    2 A"                 
 -0.561  -0.503  -0.499  -0.492  -0.408  -0.394  -0.317  -0.315
 15 A'    3 A"   16 A'   17 A'    4 A"   18 A'    5 A"   19 A'                 
 -- Virtual --                   
 -0.086  -0.057  -0.020   0.033   0.047   0.051   0.072   0.079
 20 A'    6 A"   21 A'   22 A'    7 A"   23 A'   24 A'   25 A'                 
  0.089   0.089   0.133   0.146   0.163   0.204   0.216   0.232
  8 A"   26 A'   27 A'   28 A'    9 A"   29 A'   30 A'   31 A'                 
  0.233   0.269   0.279   0.291   0.302   0.314   0.334   0.366
 10 A"   32 A'   33 A'   11 A"   34 A'   35 A'   36 A'   37 A'                 
  0.376   0.425   0.449   0.464   0.536   0.581   0.690   0.707
 38 A'   39 A'   12 A"   40 A'   13 A"   41 A'   42 A'   14 A"                 
  0.744   0.778   0.836   0.840   0.890   0.930   0.945   1.056
 43 A'   44 A'   15 A"   45 A'   46 A'   16 A"   47 A'   48 A'                 
  1.088   1.125   1.198   1.248   1.304   1.339   1.352   1.359
 49 A'   17 A"   18 A"   50 A'   51 A'   52 A'   19 A"   20 A"                 
  1.364   1.386   1.601   1.653   1.731   1.823   1.853   1.966
 53 A'   54 A'   55 A'   56 A'   57 A'   58 A'   59 A'   21 A"                 
  2.111   2.228   2.239   2.293   2.421   2.673   2.683   2.709
 60 A'   61 A'   22 A"   23 A"   62 A'   63 A'   24 A"   64 A'                 
  2.924   3.183   3.690   3.695   3.697   3.711   3.764   3.804
 65 A'   66 A'   25 A"   26 A"   67 A'   68 A'   69 A'   27 A"                 
  3.896   3.929   4.062   4.085   4.271   4.745   4.814   6.184
 28 A"   29 A"   70 A'   71 A'   72 A'   73 A'   74 A'   30 A"                 
  6.232   6.261   6.284   6.434   6.723   9.635  23.558  25.759
 31 A"   75 A'   76 A'   77 A'   78 A'   79 A'   80 A'   32 A"                 
 25.833  26.224  35.429  66.661  66.674 215.607
 81 A'   82 A'   83 A'   84 A'   85 A'   86 A'                                 

 Beta MOs, Restricted
 -- Occupied --                  
-101.60  -24.78  -24.77  -14.41  -10.43   -9.52   -7.28   -7.27
  1 A'    2 A'    3 A'    4 A'    5 A'    6 A'    7 A'    1 A"                 
 -7.269  -1.332  -1.288  -0.989  -0.839  -0.693  -0.636  -0.574
  8 A'    9 A'   10 A'   11 A'   12 A'   13 A'   14 A'    2 A"                 
 -0.561  -0.503  -0.499  -0.492  -0.408  -0.394  -0.317  -0.315
 15 A'    3 A"   16 A'   17 A'    4 A"   18 A'    5 A"   19 A'                 
 -- Virtual --                   
 -0.086  -0.057  -0.020   0.033   0.047   0.051   0.072   0.079
 20 A'    6 A"   21 A'   22 A'    7 A"   23 A'   24 A'   25 A'                 
  0.089   0.089   0.133   0.146   0.163   0.204   0.216   0.232
  8 A"   26 A'   27 A'   28 A'    9 A"   29 A'   30 A'   31 A'                 
  0.233   0.269   0.279   0.291   0.302   0.314   0.334   0.366
 10 A"   32 A'   33 A'   11 A"   34 A'   35 A'   36 A'   37 A'                 
  0.376   0.425   0.449   0.464   0.536   0.581   0.690   0.707
 38 A'   39 A'   12 A"   40 A'   13 A"   41 A'   42 A'   14 A"                 
  0.744   0.778   0.836   0.840   0.890   0.930   0.945   1.056
 43 A'   44 A'   15 A"   45 A'   46 A'   16 A"   47 A'   48 A'                 
  1.088   1.125   1.198   1.248   1.304   1.339   1.352   1.359
 49 A'   17 A"   18 A"   50 A'   51 A'   52 A'   19 A"   20 A"                 
  1.364   1.386   1.601   1.653   1.731   1.823   1.853   1.966
 53 A'   54 A'   55 A'   56 A'   57 A'   58 A'   59 A'   21 A"                 
  2.111   2.228   2.239   2.293   2.421   2.673   2.683   2.709
 60 A'   61 A'   22 A"   23 A"   62 A'   63 A'   24 A"   64 A'                 
  2.924   3.183   3.690   3.695   3.697   3.711   3.764   3.804
 65 A'   66 A'   25 A"   26 A"   67 A'   68 A'   69 A'   27 A"                 
  3.896   3.929   4.062   4.085   4.271   4.745   4.814   6.184
 28 A"   29 A"   70 A'   71 A'   72 A'   73 A'   74 A'   30 A"                 
  6.232   6.261   6.284   6.434   6.723   9.635  23.558  25.759
 31 A"   75 A'   76 A'   77 A'   78 A'   79 A'   80 A'   32 A"                 
 25.833  26.224  35.429  66.661  66.674 215.607
 81 A'   82 A'   83 A'   84 A'   85 A'   86 A'                                 
 --------------------------------------------------------------

          Ground-State Mulliken Net Atomic Charges

     Atom                 Charge (a.u.)
  ----------------------------------------
      1 C                     0.232861
      2 N                    -0.148856
      3 Cl                    0.038981
      4 F                    -0.051618
      5 F                    -0.071368
  ----------------------------------------
  Sum of atomic charges =     0.000000

 -----------------------------------------------------------------
                    Cartesian Multipole Moments
 -----------------------------------------------------------------
    Charge (ESU x 10^10)
                 0.0000
    Dipole Moment (Debye)
         X       0.5182      Y      -0.9254      Z       0.0000
       Tot       1.0606
    Quadrupole Moments (Debye-Ang)
        XX     -32.2605     XY       0.4577     YY     -36.5111
        XZ      -0.0000     YZ      -0.0000     ZZ     -32.8716
    Octopole Moments (Debye-Ang^2)
       XXX       5.1214    XXY      -4.1051    XYY       4.1281
       YYY      -6.9057    XXZ      -0.0000    XYZ      -0.0000
       YYZ       0.0000    XZZ       6.0396    YZZ      -2.0144
       ZZZ      -0.0000
    Hexadecapole Moments (Debye-Ang^3)
      XXXX    -423.1669   XXXY       5.9355   XXYY     -93.9742
      XYYY       3.3416   YYYY    -119.9203   XXXZ       0.0000
      XXYZ       0.0000   XYYZ       0.0000   YYYZ      -0.0000
      XXZZ     -79.3506   XYZZ       0.3624   YYZZ     -24.7420
      XZZZ      -0.0000   YZZZ      -0.0000   ZZZZ     -31.2139
 -----------------------------------------------------------------
 Calculating analytic gradient of the SCF energy
 Gradient of SCF Energy
            1           2           3           4           5
    1   0.0614176  -0.0409735  -0.0215912   0.0351324  -0.0339853
    2  -0.0161785   0.0079717   0.0000482   0.0319609  -0.0238023
    3  -0.0000000  -0.0000000   0.0000000   0.0000000   0.0000000
 Max gradient component =       6.142E-02
 RMS gradient           =       2.610E-02
 Gradient time:  CPU 2.77 s  wall 0.79 s
 Geometry Optimization Parameters
   NAtoms,    NIC,     NZ,  NCons,   NDum,   NFix, NCnnct, MaxDiis
        5      20       5       0       0       0       0       0


** GEOMETRY OPTIMIZATION IN DELOCALIZED INTERNAL COORDINATES **
   Searching for a Minimum

   Optimization Cycle:   1

                       Coordinates (Angstroms)
     ATOM                X               Y               Z
      1  C         0.8935150597    0.0300646797    0.0000000000
      2  N        -0.1653167617    0.7843028211    0.0000000000
      3  Cl       -1.7754793648    0.0492678616    0.0000000000
      4  F         2.1216051807    0.5906845640    0.0000000000
      5  F         0.7649810609   -1.3138025054    0.0000000000
   Point Group: cs    Number of degrees of freedom:     7


   Energy is   -752.778096287


 Attempting to Generate Delocalized Internal Coordinates

  7 Hessian modes will be used to form the next step
  Hessian Eigenvalues:
     0.250000    0.250000    0.250000    0.286300    0.550214    0.550214
     0.671931

 Minimum Search - Taking Simple RFO Step
 Searching for Lamda that Minimizes Along All modes
 Value Taken    Lamda =  -0.02550271
 Step Taken.  Stepsize is  0.270573

                             Maximum     Tolerance    Cnvgd?
         Gradient           0.080124      0.000300      NO
         Displacement       0.244712      0.001200      NO
         Energy change     *********      0.000001      NO


 New Cartesian Coordinates Obtained by Inverse Iteration

 Displacement from previous Coordinates is:  0.318114
 ----------------------------------------------------------------
             Standard Nuclear Orientation (Angstroms)
    I     Atom           X                Y                Z
 ----------------------------------------------------------------
    1      C       0.8260491612     0.0401876167     0.0000000000
    2      N      -0.1521057575     0.8309692741     0.0000000000
    3      Cl     -1.6956557090     0.0350866369     0.0000000000
    4      F       2.0435845966     0.5193186435     0.0000000000
    5      F       0.8174328835    -1.2850447502     0.0000000000
 ----------------------------------------------------------------
 Molecular Point Group                 Cs    NOp =  2
 Largest Abelian Subgroup              Cs    NOp =  2
 Nuclear Repulsion Energy =   217.7354973366 hartrees
 There are       24 alpha and       24 beta electrons
 Applying Cartesian multipole field
    Component          Value
    ---------          -----
     (2,0,0)        1.00000E-11
     (0,2,0)        2.00000E-11
     (0,0,2)       -3.00000E-11
 Nucleus-field energy     =     0.0000000050 hartrees
 Requested basis set is 6-311++G(d,p)
 There are 37 shells and 118 basis functions
 A cutoff of  1.0D-11 yielded    632 shell pairs
 There are      6797 function pairs (      7399 Cartesian)
 Smallest overlap matrix eigenvalue = 1.30E-03
 Guess MOs from SCF MO coefficient file

 -----------------------------------------------------------------------
  General SCF calculation program by
  Eric Jon Sundstrom, Paul Horn, Yuezhi Mao, Dmitri Zuev, Alec White,
  David Stuck, Shaama M.S., Shane Yost, Joonho Lee, David Small,
  Daniel Levine, Susi Lehtola, Hugh Burton, Evgeny Epifanovsky
 -----------------------------------------------------------------------
 Exchange:     0.2000 Hartree-Fock + 0.0800 Slater + 0.7200 B88
 Correlation:  0.1900 VWN1RPA + 0.8100 LYP
 Using SG-1 standard quadrature grid
 using 4 threads for integral computing
 -------------------------------------------------------
 OpenMP Integral computing Module                
 Release: version 2.0, May 2017, Q-Chem Inc. Pleasanton 
 -------------------------------------------------------
 -------------------------------------------------------
 OpenMP BLAS3 based DFT computing Module                
 Release: version 1.0, May 2013, Q-Chem Inc. Pittsburgh 
 -------------------------------------------------------
 A restricted SCF calculation will be
 performed using DIIS
 SCF converges when DIIS error is below 1.0e-08
 ---------------------------------------
  Cycle       Energy         DIIS error
 ---------------------------------------
    1    -752.7826885649      2.06e-03  
    2    -752.7907633646      9.98e-04  
    3    -752.7902782665      1.15e-03  
    4    -752.7920833077      2.70e-04  
    5    -752.7921768542      8.20e-05  
    6    -752.7921870780      1.69e-05  
    7    -752.7921874097      5.37e-06  
    8    -752.7921874413      1.82e-06  
    9    -752.7921874454      2.89e-07  
   10    -752.7921874455      1.64e-07  
   11    -752.7921874455      5.18e-08  
   12    -752.7921874455      6.79e-09  Convergence criterion met
 ---------------------------------------
 SCF time:   CPU 9.74s  wall 3.00s 
 SCF   energy in the final basis set =     -752.7921874455
 Total energy in the final basis set =     -752.7921874455

 --------------------------------------------------------------
             Orbital Energies (a.u.) and Symmetries
 --------------------------------------------------------------

 Alpha MOs, Restricted
 -- Occupied --                  
-101.60  -24.77  -24.77  -14.40  -10.42   -9.51   -7.28   -7.27
  1 A'    2 A'    3 A'    4 A'    5 A'    6 A'    7 A'    1 A"                 
 -7.267  -1.351  -1.290  -1.014  -0.841  -0.700  -0.640  -0.587
  8 A'    9 A'   10 A'   11 A'   12 A'   13 A'   14 A'    2 A"                 
 -0.567  -0.502  -0.500  -0.487  -0.417  -0.404  -0.320  -0.316
 15 A'    3 A"   16 A'   17 A'    4 A"   18 A'   19 A'    5 A"                 
 -- Virtual --                   
 -0.069  -0.039  -0.010   0.036   0.047   0.052   0.073   0.084
 20 A'    6 A"   21 A'   22 A'    7 A"   23 A'   24 A'   25 A'                 
  0.089   0.116   0.143   0.145   0.160   0.205   0.218   0.236
  8 A"   26 A'   27 A'   28 A'    9 A"   29 A'   30 A'   31 A'                 
  0.238   0.273   0.279   0.288   0.305   0.314   0.342   0.379
 10 A"   32 A'   33 A'   11 A"   34 A'   35 A'   36 A'   37 A'                 
  0.423   0.426   0.446   0.467   0.533   0.567   0.684   0.705
 38 A'   39 A'   12 A"   40 A'   13 A"   41 A'   42 A'   14 A"                 
  0.743   0.794   0.838   0.854   0.913   0.924   0.926   1.048
 43 A'   44 A'   15 A"   45 A'   46 A'   47 A'   16 A"   48 A'                 
  1.107   1.144   1.201   1.230   1.300   1.348   1.348   1.360
 49 A'   17 A"   18 A"   50 A'   51 A'   19 A"   52 A'   20 A"                 
  1.387   1.396   1.609   1.681   1.742   1.812   1.879   1.973
 53 A'   54 A'   55 A'   56 A'   57 A'   58 A'   59 A'   21 A"                 
  2.162   2.242   2.259   2.309   2.501   2.691   2.703   2.776
 60 A'   61 A'   22 A"   23 A"   62 A'   63 A'   24 A"   64 A'                 
  2.961   3.220   3.689   3.693   3.703   3.717   3.771   3.807
 65 A'   66 A'   25 A"   26 A"   67 A'   68 A'   69 A'   27 A"                 
  3.945   3.968   4.048   4.211   4.345   4.731   4.868   6.193
 28 A"   29 A"   70 A'   71 A'   72 A'   73 A'   74 A'   30 A"                 
  6.227   6.273   6.299   6.452   6.815   9.647  23.667  25.766
 31 A"   75 A'   76 A'   77 A'   78 A'   79 A'   80 A'   32 A"                 
 25.855  26.214  35.499  66.667  66.686 215.621
 81 A'   82 A'   83 A'   84 A'   85 A'   86 A'                                 

 Beta MOs, Restricted
 -- Occupied --                  
-101.60  -24.77  -24.77  -14.40  -10.42   -9.51   -7.28   -7.27
  1 A'    2 A'    3 A'    4 A'    5 A'    6 A'    7 A'    1 A"                 
 -7.267  -1.351  -1.290  -1.014  -0.841  -0.700  -0.640  -0.587
  8 A'    9 A'   10 A'   11 A'   12 A'   13 A'   14 A'    2 A"                 
 -0.567  -0.502  -0.500  -0.487  -0.417  -0.404  -0.320  -0.316
 15 A'    3 A"   16 A'   17 A'    4 A"   18 A'   19 A'    5 A"                 
 -- Virtual --                   
 -0.069  -0.039  -0.010   0.036   0.047   0.052   0.073   0.084
 20 A'    6 A"   21 A'   22 A'    7 A"   23 A'   24 A'   25 A'                 
  0.089   0.116   0.143   0.145   0.160   0.205   0.218   0.236
  8 A"   26 A'   27 A'   28 A'    9 A"   29 A'   30 A'   31 A'                 
  0.238   0.273   0.279   0.288   0.305   0.314   0.342   0.379
 10 A"   32 A'   33 A'   11 A"   34 A'   35 A'   36 A'   37 A'                 
  0.423   0.426   0.446   0.467   0.533   0.567   0.684   0.705
 38 A'   39 A'   12 A"   40 A'   13 A"   41 A'   42 A'   14 A"                 
  0.743   0.794   0.838   0.854   0.913   0.924   0.926   1.048
 43 A'   44 A'   15 A"   45 A'   46 A'   47 A'   16 A"   48 A'                 
  1.107   1.144   1.201   1.230   1.300   1.348   1.348   1.360
 49 A'   17 A"   18 A"   50 A'   51 A'   19 A"   52 A'   20 A"                 
  1.387   1.396   1.609   1.681   1.742   1.812   1.879   1.973
 53 A'   54 A'   55 A'   56 A'   57 A'   58 A'   59 A'   21 A"                 
  2.162   2.242   2.259   2.309   2.501   2.691   2.703   2.776
 60 A'   61 A'   22 A"   23 A"   62 A'   63 A'   24 A"   64 A'                 
  2.961   3.220   3.689   3.693   3.703   3.717   3.771   3.807
 65 A'   66 A'   25 A"   26 A"   67 A'   68 A'   69 A'   27 A"                 
  3.945   3.968   4.048   4.211   4.345   4.731   4.868   6.193
 28 A"   29 A"   70 A'   71 A'   72 A'   73 A'   74 A'   30 A"                 
  6.227   6.273   6.299   6.452   6.815   9.647  23.667  25.766
 31 A"   75 A'   76 A'   77 A'   78 A'   79 A'   80 A'   32 A"                 
 25.855  26.214  35.499  66.667  66.686 215.621
 81 A'   82 A'   83 A'   84 A'   85 A'   86 A'                                 
 --------------------------------------------------------------

          Ground-State Mulliken Net Atomic Charges

     Atom                 Charge (a.u.)
  ----------------------------------------
      1 C                     0.211753
      2 N                    -0.151070
      3 Cl                    0.045140
      4 F                    -0.045669
      5 F                    -0.060154
  ----------------------------------------
  Sum of atomic charges =     0.000000

 -----------------------------------------------------------------
                    Cartesian Multipole Moments
 -----------------------------------------------------------------
    Charge (ESU x 10^10)
                 0.0000
    Dipole Moment (Debye)
         X       0.3948      Y      -0.8958      Z      -0.0000
       Tot       0.9789
    Quadrupole Moments (Debye-Ang)
        XX     -32.8919     XY       0.5286     YY     -36.1725
        XZ      -0.0000     YZ       0.0000     ZZ     -32.6274
    Octopole Moments (Debye-Ang^2)
       XXX       4.3231    XXY      -4.1237    XYY       3.4130
       YYY      -6.6936    XXZ       0.0000    XYZ       0.0000
       YYZ      -0.0000    XZZ       5.5811    YZZ      -1.8668
       ZZZ       0.0000
    Hexadecapole Moments (Debye-Ang^3)
      XXXX    -397.0097   XXXY       8.8463   XXYY     -87.6123
      XYYY       5.0104   YYYY    -117.0089   XXXZ       0.0000
      XXYZ       0.0000   XYYZ       0.0000   YYYZ       0.0000
      XXZZ     -73.9735   XYZZ       1.0807   YYZZ     -24.1730
      XZZZ       0.0000   YZZZ       0.0000   ZZZZ     -30.7287
 -----------------------------------------------------------------
 Calculating analytic gradient of the SCF energy
 Gradient of SCF Energy
            1           2           3           4           5
    1   0.0064235  -0.0007703   0.0019549  -0.0024179  -0.0051903
    2   0.0032991   0.0036582  -0.0009898   0.0045022  -0.0104697
    3  -0.0000000   0.0000000  -0.0000000   0.0000000   0.0000000
 Max gradient component =       1.047E-02
 RMS gradient           =       3.946E-03
 Gradient time:  CPU 2.82 s  wall 0.80 s
 Geometry Optimization Parameters
   NAtoms,    NIC,     NZ,  NCons,   NDum,   NFix, NCnnct, MaxDiis
        5      20       5       0       0       0       0       0

 Cartesian Hessian Update
 Hessian Updated using BFGS Update


** GEOMETRY OPTIMIZATION IN DELOCALIZED INTERNAL COORDINATES **
   Searching for a Minimum

   Optimization Cycle:   2

                       Coordinates (Angstroms)
     ATOM                X               Y               Z
      1  C         0.8260491612    0.0401876167    0.0000000000
      2  N        -0.1521057575    0.8309692741    0.0000000000
      3  Cl       -1.6956557090    0.0350866369    0.0000000000
      4  F         2.0435845966    0.5193186435    0.0000000000
      5  F         0.8174328835   -1.2850447502    0.0000000000
   Point Group: cs    Number of degrees of freedom:     7


   Energy is   -752.792187446

 Hessian Updated using BFGS Update

  6 Hessian modes will be used to form the next step
  Hessian Eigenvalues:
     0.224389    0.272480    0.297020    0.526502    0.565873    0.681921

 Minimum Search - Taking Simple RFO Step
 Searching for Lamda that Minimizes Along All modes
 Value Taken    Lamda =  -0.00087669
 Step Taken.  Stepsize is  0.058019

                             Maximum     Tolerance    Cnvgd?
         Gradient           0.009109      0.000300      NO
         Displacement       0.031879      0.001200      NO
         Energy change     -0.014091      0.000001      NO


 New Cartesian Coordinates Obtained by Inverse Iteration

 Displacement from previous Coordinates is:  0.091836
 ----------------------------------------------------------------
             Standard Nuclear Orientation (Angstroms)
    I     Atom           X                Y                Z
 ----------------------------------------------------------------
    1      C       0.8222317081     0.0387489815     0.0000000000
    2      N      -0.1600162313     0.8216312619     0.0000000000
    3      Cl     -1.7180869674     0.0509623376     0.0000000000
    4      F       2.0445758101     0.5040022046     0.0000000000
    5      F       0.8506008554    -1.2748273647     0.0000000000
 ----------------------------------------------------------------
 Molecular Point Group                 Cs    NOp =  2
 Largest Abelian Subgroup              Cs    NOp =  2
 Nuclear Repulsion Energy =   217.4386223615 hartrees
 There are       24 alpha and       24 beta electrons
 Applying Cartesian multipole field
    Component          Value
    ---------          -----
     (2,0,0)        1.00000E-11
     (0,2,0)        2.00000E-11
     (0,0,2)       -3.00000E-11
 Nucleus-field energy     =     0.0000000051 hartrees
 Requested basis set is 6-311++G(d,p)
 There are 37 shells and 118 basis functions
 A cutoff of  1.0D-11 yielded    629 shell pairs
 There are      6767 function pairs (      7358 Cartesian)
 Smallest overlap matrix eigenvalue = 1.29E-03
 Guess MOs from SCF MO coefficient file

 -----------------------------------------------------------------------
  General SCF calculation program by
  Eric Jon Sundstrom, Paul Horn, Yuezhi Mao, Dmitri Zuev, Alec White,
  David Stuck, Shaama M.S., Shane Yost, Joonho Lee, David Small,
  Daniel Levine, Susi Lehtola, Hugh Burton, Evgeny Epifanovsky
 -----------------------------------------------------------------------
 Exchange:     0.2000 Hartree-Fock + 0.0800 Slater + 0.7200 B88
 Correlation:  0.1900 VWN1RPA + 0.8100 LYP
 Using SG-1 standard quadrature grid
 using 4 threads for integral computing
 -------------------------------------------------------
 OpenMP Integral computing Module                
 Release: version 2.0, May 2017, Q-Chem Inc. Pleasanton 
 -------------------------------------------------------
 -------------------------------------------------------
 OpenMP BLAS3 based DFT computing Module                
 Release: version 1.0, May 2013, Q-Chem Inc. Pittsburgh 
 -------------------------------------------------------
 A restricted SCF calculation will be
 performed using DIIS
 SCF converges when DIIS error is below 1.0e-08
 ---------------------------------------
  Cycle       Energy         DIIS error
 ---------------------------------------
    1    -752.7918230901      5.22e-04  
    2    -752.7924618903      1.20e-04  
    3    -752.7924585568      1.31e-04  
    4    -752.7924758014      5.65e-05  
    5    -752.7924797258      1.47e-05  
    6    -752.7924799933      3.26e-06  
    7    -752.7924800065      5.12e-07  
    8    -752.7924800068      3.22e-07  
    9    -752.7924800069      4.11e-08  
   10    -752.7924800069      1.46e-08  
   11    -752.7924800069      4.59e-09  Convergence criterion met
 ---------------------------------------
 SCF time:   CPU 8.89s  wall 2.00s 
 SCF   energy in the final basis set =     -752.7924800069
 Total energy in the final basis set =     -752.7924800069

 --------------------------------------------------------------
             Orbital Energies (a.u.) and Symmetries
 --------------------------------------------------------------

 Alpha MOs, Restricted
 -- Occupied --                  
-101.60  -24.77  -24.77  -14.40  -10.42   -9.52   -7.28   -7.27
  1 A'    2 A'    3 A'    4 A'    5 A'    6 A'    7 A'    1 A"                 
 -7.268  -1.355  -1.289  -1.013  -0.842  -0.701  -0.640  -0.588
  8 A'    9 A'   10 A'   11 A'   12 A'   13 A'   14 A'    2 A"                 
 -0.568  -0.502  -0.501  -0.483  -0.417  -0.405  -0.320  -0.317
 15 A'   16 A'    3 A"   17 A'    4 A"   18 A'   19 A'    5 A"                 
 -- Virtual --                   
 -0.071  -0.037  -0.009   0.036   0.047   0.052   0.073   0.084
 20 A'    6 A"   21 A'   22 A'    7 A"   23 A'   24 A'   25 A'                 
  0.089   0.119   0.145   0.150   0.161   0.204   0.219   0.236
  8 A"   26 A'   27 A'   28 A'    9 A"   29 A'   30 A'   31 A'                 
  0.238   0.272   0.279   0.288   0.305   0.315   0.343   0.381
 10 A"   32 A'   33 A'   11 A"   34 A'   35 A'   36 A'   37 A'                 
  0.425   0.430   0.446   0.472   0.533   0.563   0.685   0.705
 38 A'   39 A'   12 A"   40 A'   13 A"   41 A'   42 A'   14 A"                 
  0.742   0.792   0.837   0.851   0.913   0.927   0.928   1.050
 43 A'   44 A'   15 A"   45 A'   46 A'   47 A'   16 A"   48 A'                 
  1.103   1.148   1.202   1.225   1.297   1.346   1.347   1.361
 49 A'   17 A"   18 A"   50 A'   51 A'   19 A"   52 A'   20 A"                 
  1.385   1.404   1.602   1.690   1.744   1.812   1.882   1.973
 53 A'   54 A'   55 A'   56 A'   57 A'   58 A'   59 A'   21 A"                 
  2.158   2.241   2.256   2.310   2.506   2.705   2.707   2.777
 60 A'   61 A'   22 A"   23 A"   62 A'   24 A"   63 A'   64 A'                 
  2.964   3.226   3.691   3.691   3.705   3.718   3.771   3.807
 65 A'   66 A'   25 A"   26 A"   67 A'   68 A'   69 A'   27 A"                 
  3.943   3.987   4.042   4.221   4.359   4.729   4.877   6.194
 28 A"   29 A"   70 A'   71 A'   72 A'   73 A'   74 A'   30 A"                 
  6.226   6.279   6.300   6.455   6.826   9.645  23.678  25.764
 31 A"   75 A'   76 A'   77 A'   78 A'   79 A'   80 A'   32 A"                 
 25.848  26.214  35.504  66.667  66.690 215.619
 81 A'   82 A'   83 A'   84 A'   85 A'   86 A'                                 

 Beta MOs, Restricted
 -- Occupied --                  
-101.60  -24.77  -24.77  -14.40  -10.42   -9.52   -7.28   -7.27
  1 A'    2 A'    3 A'    4 A'    5 A'    6 A'    7 A'    1 A"                 
 -7.268  -1.355  -1.289  -1.013  -0.842  -0.701  -0.640  -0.588
  8 A'    9 A'   10 A'   11 A'   12 A'   13 A'   14 A'    2 A"                 
 -0.568  -0.502  -0.501  -0.483  -0.417  -0.405  -0.320  -0.317
 15 A'   16 A'    3 A"   17 A'    4 A"   18 A'   19 A'    5 A"                 
 -- Virtual --                   
 -0.071  -0.037  -0.009   0.036   0.047   0.052   0.073   0.084
 20 A'    6 A"   21 A'   22 A'    7 A"   23 A'   24 A'   25 A'                 
  0.089   0.119   0.145   0.150   0.161   0.204   0.219   0.236
  8 A"   26 A'   27 A'   28 A'    9 A"   29 A'   30 A'   31 A'                 
  0.238   0.272   0.279   0.288   0.305   0.315   0.343   0.381
 10 A"   32 A'   33 A'   11 A"   34 A'   35 A'   36 A'   37 A'                 
  0.425   0.430   0.446   0.472   0.533   0.563   0.685   0.705
 38 A'   39 A'   12 A"   40 A'   13 A"   41 A'   42 A'   14 A"                 
  0.742   0.792   0.837   0.851   0.913   0.927   0.928   1.050
 43 A'   44 A'   15 A"   45 A'   46 A'   47 A'   16 A"   48 A'                 
  1.103   1.148   1.202   1.225   1.297   1.346   1.347   1.361
 49 A'   17 A"   18 A"   50 A'   51 A'   19 A"   52 A'   20 A"                 
  1.385   1.404   1.602   1.690   1.744   1.812   1.882   1.973
 53 A'   54 A'   55 A'   56 A'   57 A'   58 A'   59 A'   21 A"                 
  2.158   2.241   2.256   2.310   2.506   2.705   2.707   2.777
 60 A'   61 A'   22 A"   23 A"   62 A'   24 A"   63 A'   64 A'                 
  2.964   3.226   3.691   3.691   3.705   3.718   3.771   3.807
 65 A'   66 A'   25 A"   26 A"   67 A'   68 A'   69 A'   27 A"                 
  3.943   3.987   4.042   4.221   4.359   4.729   4.877   6.194
 28 A"   29 A"   70 A'   71 A'   72 A'   73 A'   74 A'   30 A"                 
  6.226   6.279   6.300   6.455   6.826   9.645  23.678  25.764
 31 A"   75 A'   76 A'   77 A'   78 A'   79 A'   80 A'   32 A"                 
 25.848  26.214  35.504  66.667  66.690 215.619
 81 A'   82 A'   83 A'   84 A'   85 A'   86 A'                                 
 --------------------------------------------------------------

          Ground-State Mulliken Net Atomic Charges

     Atom                 Charge (a.u.)
  ----------------------------------------
      1 C                     0.216131
      2 N                    -0.153618
      3 Cl                    0.045806
      4 F                    -0.049721
      5 F                    -0.058599
  ----------------------------------------
  Sum of atomic charges =     0.000000

 -----------------------------------------------------------------
                    Cartesian Multipole Moments
 -----------------------------------------------------------------
    Charge (ESU x 10^10)
                 0.0000
    Dipole Moment (Debye)
         X       0.3145      Y      -0.9132      Z       0.0000
       Tot       0.9659
    Quadrupole Moments (Debye-Ang)
        XX     -32.9019     XY       0.4952     YY     -36.1577
        XZ       0.0000     YZ       0.0000     ZZ     -32.6094
    Octopole Moments (Debye-Ang^2)
       XXX       4.2713    XXY      -4.1768    XYY       3.6538
       YYY      -7.0855    XXZ       0.0000    XYZ       0.0000
       YYZ      -0.0000    XZZ       5.7655    YZZ      -2.0180
       ZZZ       0.0000
    Hexadecapole Moments (Debye-Ang^3)
      XXXX    -403.1771   XXXY      10.5791   XXYY     -88.7808
      XYYY       6.9033   YYYY    -115.3255   XXXZ      -0.0000
      XXYZ       0.0000   XYYZ       0.0000   YYYZ       0.0000
      XXZZ     -75.1957   XYZZ       1.7557   YYZZ     -23.8865
      XZZZ      -0.0000   YZZZ       0.0000   ZZZZ     -30.6996
 -----------------------------------------------------------------
 Calculating analytic gradient of the SCF energy
 Gradient of SCF Energy
            1           2           3           4           5
    1   0.0028432  -0.0007112  -0.0015376  -0.0027643   0.0021700
    2   0.0018905   0.0004984   0.0001959  -0.0035882   0.0010034
    3   0.0000000  -0.0000000   0.0000000   0.0000000  -0.0000000
 Max gradient component =       3.588E-03
 RMS gradient           =       1.654E-03
 Gradient time:  CPU 2.83 s  wall 0.82 s
 Geometry Optimization Parameters
   NAtoms,    NIC,     NZ,  NCons,   NDum,   NFix, NCnnct, MaxDiis
        5      20       5       0       0       0       0       0

 Cartesian Hessian Update
 Hessian Updated using BFGS Update


** GEOMETRY OPTIMIZATION IN DELOCALIZED INTERNAL COORDINATES **
   Searching for a Minimum

   Optimization Cycle:   3

                       Coordinates (Angstroms)
     ATOM                X               Y               Z
      1  C         0.8222317081    0.0387489815    0.0000000000
      2  N        -0.1600162313    0.8216312619    0.0000000000
      3  Cl       -1.7180869674    0.0509623376    0.0000000000
      4  F         2.0445758101    0.5040022046    0.0000000000
      5  F         0.8506008554   -1.2748273647    0.0000000000
   Point Group: cs    Number of degrees of freedom:     7


   Energy is   -752.792480007

 Hessian Updated using BFGS Update

  7 Hessian modes will be used to form the next step
  Hessian Eigenvalues:
     0.249984    0.266173    0.275669    0.332129    0.503698    0.580327
     0.698021

 Minimum Search - Taking Simple RFO Step
 Searching for Lamda that Minimizes Along All modes
 Value Taken    Lamda =  -0.00010907
 Step Taken.  Stepsize is  0.016478

                             Maximum     Tolerance    Cnvgd?
         Gradient           0.004326      0.000300      NO
         Displacement       0.010043      0.001200      NO
         Energy change     -0.000293      0.000001      NO


 New Cartesian Coordinates Obtained by Inverse Iteration

 Displacement from previous Coordinates is:  0.027739
 ----------------------------------------------------------------
             Standard Nuclear Orientation (Angstroms)
    I     Atom           X                Y                Z
 ----------------------------------------------------------------
    1      C       0.8221524133     0.0385730788     0.0000000000
    2      N      -0.1576988845     0.8228165630     0.0000000000
    3      Cl     -1.7110085457     0.0462809806     0.0000000000
    4      F       2.0458517220     0.5086726661     0.0000000000
    5      F       0.8400084698    -1.2758258675     0.0000000000
 ----------------------------------------------------------------
 Molecular Point Group                 Cs    NOp =  2
 Largest Abelian Subgroup              Cs    NOp =  2
 Nuclear Repulsion Energy =   217.6100132843 hartrees
 There are       24 alpha and       24 beta electrons
 Applying Cartesian multipole field
    Component          Value
    ---------          -----
     (2,0,0)        1.00000E-11
     (0,2,0)        2.00000E-11
     (0,0,2)       -3.00000E-11
 Nucleus-field energy     =     0.0000000051 hartrees
 Requested basis set is 6-311++G(d,p)
 There are 37 shells and 118 basis functions
 A cutoff of  1.0D-11 yielded    629 shell pairs
 There are      6767 function pairs (      7358 Cartesian)
 Smallest overlap matrix eigenvalue = 1.29E-03
 Guess MOs from SCF MO coefficient file

 -----------------------------------------------------------------------
  General SCF calculation program by
  Eric Jon Sundstrom, Paul Horn, Yuezhi Mao, Dmitri Zuev, Alec White,
  David Stuck, Shaama M.S., Shane Yost, Joonho Lee, David Small,
  Daniel Levine, Susi Lehtola, Hugh Burton, Evgeny Epifanovsky
 -----------------------------------------------------------------------
 Exchange:     0.2000 Hartree-Fock + 0.0800 Slater + 0.7200 B88
 Correlation:  0.1900 VWN1RPA + 0.8100 LYP
 Using SG-1 standard quadrature grid
 using 4 threads for integral computing
 -------------------------------------------------------
 OpenMP Integral computing Module                
 Release: version 2.0, May 2017, Q-Chem Inc. Pleasanton 
 -------------------------------------------------------
 -------------------------------------------------------
 OpenMP BLAS3 based DFT computing Module                
 Release: version 1.0, May 2013, Q-Chem Inc. Pittsburgh 
 -------------------------------------------------------
 A restricted SCF calculation will be
 performed using DIIS
 SCF converges when DIIS error is below 1.0e-08
 ---------------------------------------
  Cycle       Energy         DIIS error
 ---------------------------------------
    1    -752.7924843885      1.49e-04  
    2    -752.7925356496      3.15e-05  
    3    -752.7925361698      2.49e-05  
    4    -752.7925367968      1.15e-05  
    5    -752.7925369464      3.36e-06  
    6    -752.7925369611      1.01e-06  
    7    -752.7925369623      2.97e-07  
    8    -752.7925369624      1.09e-07  
    9    -752.7925369624      1.23e-08  
   10    -752.7925369624      5.28e-09  Convergence criterion met
 ---------------------------------------
 SCF time:   CPU 8.08s  wall 2.00s 
 SCF   energy in the final basis set =     -752.7925369624
 Total energy in the final basis set =     -752.7925369624

 --------------------------------------------------------------
             Orbital Energies (a.u.) and Symmetries
 --------------------------------------------------------------

 Alpha MOs, Restricted
 -- Occupied --                  
-101.60  -24.77  -24.77  -14.40  -10.42   -9.52   -7.28   -7.27
  1 A'    2 A'    3 A'    4 A'    5 A'    6 A'    7 A'    1 A"                 
 -7.268  -1.354  -1.289  -1.014  -0.842  -0.701  -0.640  -0.588
  8 A'    9 A'   10 A'   11 A'   12 A'   13 A'   14 A'    2 A"                 
 -0.568  -0.501  -0.501  -0.484  -0.417  -0.405  -0.320  -0.317
 15 A'   16 A'    3 A"   17 A'    4 A"   18 A'   19 A'    5 A"                 
 -- Virtual --                   
 -0.070  -0.037  -0.009   0.036   0.047   0.052   0.073   0.084
 20 A'    6 A"   21 A'   22 A'    7 A"   23 A'   24 A'   25 A'                 
  0.089   0.118   0.145   0.148   0.160   0.204   0.219   0.236
  8 A"   26 A'   27 A'   28 A'    9 A"   29 A'   30 A'   31 A'                 
  0.238   0.273   0.279   0.288   0.305   0.315   0.343   0.381
 10 A"   32 A'   33 A'   11 A"   34 A'   35 A'   36 A'   37 A'                 
  0.425   0.429   0.446   0.471   0.533   0.564   0.685   0.705
 38 A'   39 A'   12 A"   40 A'   13 A"   41 A'   42 A'   14 A"                 
  0.742   0.793   0.837   0.852   0.913   0.926   0.927   1.049
 43 A'   44 A'   15 A"   45 A'   46 A'   47 A'   16 A"   48 A'                 
  1.105   1.147   1.202   1.226   1.298   1.347   1.347   1.360
 49 A'   17 A"   18 A"   50 A'   51 A'   19 A"   52 A'   20 A"                 
  1.386   1.402   1.603   1.689   1.744   1.812   1.882   1.974
 53 A'   54 A'   55 A'   56 A'   57 A'   58 A'   59 A'   21 A"                 
  2.160   2.241   2.257   2.311   2.505   2.704   2.705   2.779
 60 A'   61 A'   22 A"   23 A"   62 A'   63 A'   24 A"   64 A'                 
  2.964   3.223   3.691   3.692   3.704   3.718   3.771   3.808
 65 A'   66 A'   25 A"   26 A"   67 A'   68 A'   69 A'   27 A"                 
  3.943   3.982   4.046   4.218   4.356   4.730   4.874   6.193
 28 A"   29 A"   70 A'   71 A'   72 A'   73 A'   74 A'   30 A"                 
  6.227   6.277   6.300   6.455   6.823   9.646  23.678  25.765
 31 A"   75 A'   76 A'   77 A'   78 A'   79 A'   80 A'   32 A"                 
 25.850  26.214  35.506  66.667  66.689 215.620
 81 A'   82 A'   83 A'   84 A'   85 A'   86 A'                                 

 Beta MOs, Restricted
 -- Occupied --                  
-101.60  -24.77  -24.77  -14.40  -10.42   -9.52   -7.28   -7.27
  1 A'    2 A'    3 A'    4 A'    5 A'    6 A'    7 A'    1 A"                 
 -7.268  -1.354  -1.289  -1.014  -0.842  -0.701  -0.640  -0.588
  8 A'    9 A'   10 A'   11 A'   12 A'   13 A'   14 A'    2 A"                 
 -0.568  -0.501  -0.501  -0.484  -0.417  -0.405  -0.320  -0.317
 15 A'   16 A'    3 A"   17 A'    4 A"   18 A'   19 A'    5 A"                 
 -- Virtual --                   
 -0.070  -0.037  -0.009   0.036   0.047   0.052   0.073   0.084
 20 A'    6 A"   21 A'   22 A'    7 A"   23 A'   24 A'   25 A'                 
  0.089   0.118   0.145   0.148   0.160   0.204   0.219   0.236
  8 A"   26 A'   27 A'   28 A'    9 A"   29 A'   30 A'   31 A'                 
  0.238   0.273   0.279   0.288   0.305   0.315   0.343   0.381
 10 A"   32 A'   33 A'   11 A"   34 A'   35 A'   36 A'   37 A'                 
  0.425   0.429   0.446   0.471   0.533   0.564   0.685   0.705
 38 A'   39 A'   12 A"   40 A'   13 A"   41 A'   42 A'   14 A"                 
  0.742   0.793   0.837   0.852   0.913   0.926   0.927   1.049
 43 A'   44 A'   15 A"   45 A'   46 A'   47 A'   16 A"   48 A'                 
  1.105   1.147   1.202   1.226   1.298   1.347   1.347   1.360
 49 A'   17 A"   18 A"   50 A'   51 A'   19 A"   52 A'   20 A"                 
  1.386   1.402   1.603   1.689   1.744   1.812   1.882   1.974
 53 A'   54 A'   55 A'   56 A'   57 A'   58 A'   59 A'   21 A"                 
  2.160   2.241   2.257   2.311   2.505   2.704   2.705   2.779
 60 A'   61 A'   22 A"   23 A"   62 A'   63 A'   24 A"   64 A'                 
  2.964   3.223   3.691   3.692   3.704   3.718   3.771   3.808
 65 A'   66 A'   25 A"   26 A"   67 A'   68 A'   69 A'   27 A"                 
  3.943   3.982   4.046   4.218   4.356   4.730   4.874   6.193
 28 A"   29 A"   70 A'   71 A'   72 A'   73 A'   74 A'   30 A"                 
  6.227   6.277   6.300   6.455   6.823   9.646  23.678  25.765
 31 A"   75 A'   76 A'   77 A'   78 A'   79 A'   80 A'   32 A"                 
 25.850  26.214  35.506  66.667  66.689 215.620
 81 A'   82 A'   83 A'   84 A'   85 A'   86 A'                                 
 --------------------------------------------------------------

          Ground-State Mulliken Net Atomic Charges

     Atom                 Charge (a.u.)
  ----------------------------------------
      1 C                     0.215235
      2 N                    -0.152832
      3 Cl                    0.045890
      4 F                    -0.051147
      5 F                    -0.057146
  ----------------------------------------
  Sum of atomic charges =     0.000000

 -----------------------------------------------------------------
                    Cartesian Multipole Moments
 -----------------------------------------------------------------
    Charge (ESU x 10^10)
                 0.0000
    Dipole Moment (Debye)
         X       0.3170      Y      -0.9229      Z       0.0000
       Tot       0.9758
    Quadrupole Moments (Debye-Ang)
        XX     -32.9343     XY       0.4811     YY     -36.1462
        XZ       0.0000     YZ      -0.0000     ZZ     -32.6079
    Octopole Moments (Debye-Ang^2)
       XXX       4.1427    XXY      -4.1933    XYY       3.5766
       YYY      -6.9955    XXZ       0.0000    XYZ      -0.0000
       YYZ       0.0000    XZZ       5.6947    YZZ      -1.9789
       ZZZ       0.0000
    Hexadecapole Moments (Debye-Ang^3)
      XXXX    -401.5474   XXXY       9.9243   XXYY     -88.4003
      XYYY       6.2351   YYYY    -115.5198   XXXZ       0.0000
      XXYZ      -0.0000   XYYZ       0.0000   YYYZ      -0.0000
      XXZZ     -74.8432   XYZZ       1.5244   YYZZ     -23.9197
      XZZZ       0.0000   YZZZ      -0.0000   ZZZZ     -30.6931
 -----------------------------------------------------------------
 Calculating analytic gradient of the SCF energy
 Gradient of SCF Energy
            1           2           3           4           5
    1   0.0007414   0.0002225  -0.0001663  -0.0006515  -0.0001460
    2   0.0012012  -0.0001835   0.0000277  -0.0005550  -0.0004904
    3  -0.0000000   0.0000000  -0.0000000   0.0000000   0.0000000
 Max gradient component =       1.201E-03
 RMS gradient           =       4.545E-04
 Gradient time:  CPU 2.82 s  wall 0.80 s
 Geometry Optimization Parameters
   NAtoms,    NIC,     NZ,  NCons,   NDum,   NFix, NCnnct, MaxDiis
        5      20       5       0       0       0       0       0

 Cartesian Hessian Update
 Hessian Updated using BFGS Update


** GEOMETRY OPTIMIZATION IN DELOCALIZED INTERNAL COORDINATES **
   Searching for a Minimum

   Optimization Cycle:   4

                       Coordinates (Angstroms)
     ATOM                X               Y               Z
      1  C         0.8221524133    0.0385730788    0.0000000000
      2  N        -0.1576988845    0.8228165630    0.0000000000
      3  Cl       -1.7110085457    0.0462809806    0.0000000000
      4  F         2.0458517220    0.5086726661    0.0000000000
      5  F         0.8400084698   -1.2758258675    0.0000000000
   Point Group: cs    Number of degrees of freedom:     7


   Energy is   -752.792536962

 Hessian Updated using BFGS Update

  7 Hessian modes will be used to form the next step
  Hessian Eigenvalues:
     0.245582    0.270675    0.281885    0.325839    0.488401    0.551137
     0.721370

 Minimum Search - Taking Simple RFO Step
 Searching for Lamda that Minimizes Along All modes
 Value Taken    Lamda =  -0.00000286
 Step Taken.  Stepsize is  0.002862

                             Maximum     Tolerance    Cnvgd?
         Gradient           0.000798      0.000300      NO
         Displacement       0.002042      0.001200      NO
         Energy change     -0.000057      0.000001      NO


 New Cartesian Coordinates Obtained by Inverse Iteration

 Displacement from previous Coordinates is:  0.003013
 ----------------------------------------------------------------
             Standard Nuclear Orientation (Angstroms)
    I     Atom           X                Y                Z
 ----------------------------------------------------------------
    1      C       0.8218256125     0.0377092587     0.0000000000
    2      N      -0.1577543433     0.8224787444     0.0000000000
    3      Cl     -1.7111498777     0.0470615549     0.0000000000
    4      F       2.0458497247     0.5094210507     0.0000000000
    5      F       0.8405340587    -1.2761531878     0.0000000000
 ----------------------------------------------------------------
 Molecular Point Group                 Cs    NOp =  2
 Largest Abelian Subgroup              Cs    NOp =  2
 Nuclear Repulsion Energy =   217.5948531759 hartrees
 There are       24 alpha and       24 beta electrons
 Applying Cartesian multipole field
    Component          Value
    ---------          -----
     (2,0,0)        1.00000E-11
     (0,2,0)        2.00000E-11
     (0,0,2)       -3.00000E-11
 Nucleus-field energy     =     0.0000000051 hartrees
 Requested basis set is 6-311++G(d,p)
 There are 37 shells and 118 basis functions
 A cutoff of  1.0D-11 yielded    629 shell pairs
 There are      6767 function pairs (      7358 Cartesian)
 Smallest overlap matrix eigenvalue = 1.29E-03
 Guess MOs from SCF MO coefficient file

 -----------------------------------------------------------------------
  General SCF calculation program by
  Eric Jon Sundstrom, Paul Horn, Yuezhi Mao, Dmitri Zuev, Alec White,
  David Stuck, Shaama M.S., Shane Yost, Joonho Lee, David Small,
  Daniel Levine, Susi Lehtola, Hugh Burton, Evgeny Epifanovsky
 -----------------------------------------------------------------------
 Exchange:     0.2000 Hartree-Fock + 0.0800 Slater + 0.7200 B88
 Correlation:  0.1900 VWN1RPA + 0.8100 LYP
 Using SG-1 standard quadrature grid
 using 4 threads for integral computing
 -------------------------------------------------------
 OpenMP Integral computing Module                
 Release: version 2.0, May 2017, Q-Chem Inc. Pleasanton 
 -------------------------------------------------------
 -------------------------------------------------------
 OpenMP BLAS3 based DFT computing Module                
 Release: version 1.0, May 2013, Q-Chem Inc. Pittsburgh 
 -------------------------------------------------------
 A restricted SCF calculation will be
 performed using DIIS
 SCF converges when DIIS error is below 1.0e-08
 ---------------------------------------
  Cycle       Energy         DIIS error
 ---------------------------------------
    1    -752.7925369892      2.96e-05  
    2    -752.7925387029      8.56e-06  
    3    -752.7925386780      9.57e-06  
    4    -752.7925387661      1.76e-06  
    5    -752.7925387695      3.91e-07  
    6    -752.7925387696      1.81e-07  
    7    -752.7925387697      4.08e-08  
    8    -752.7925387697      1.73e-08  
    9    -752.7925387697      2.71e-09  Convergence criterion met
 ---------------------------------------
 SCF time:   CPU 7.29s  wall 2.00s 
 SCF   energy in the final basis set =     -752.7925387697
 Total energy in the final basis set =     -752.7925387697

 --------------------------------------------------------------
             Orbital Energies (a.u.) and Symmetries
 --------------------------------------------------------------

 Alpha MOs, Restricted
 -- Occupied --                  
-101.60  -24.77  -24.77  -14.40  -10.42   -9.52   -7.28   -7.27
  1 A'    2 A'    3 A'    4 A'    5 A'    6 A'    7 A'    1 A"                 
 -7.268  -1.354  -1.289  -1.014  -0.842  -0.701  -0.640  -0.588
  8 A'    9 A'   10 A'   11 A'   12 A'   13 A'   14 A'    2 A"                 
 -0.568  -0.501  -0.501  -0.484  -0.417  -0.405  -0.320  -0.317
 15 A'   16 A'    3 A"   17 A'    4 A"   18 A'   19 A'    5 A"                 
 -- Virtual --                   
 -0.070  -0.037  -0.009   0.036   0.047   0.052   0.073   0.084
 20 A'    6 A"   21 A'   22 A'    7 A"   23 A'   24 A'   25 A'                 
  0.089   0.118   0.145   0.148   0.160   0.204   0.219   0.236
  8 A"   26 A'   27 A'   28 A'    9 A"   29 A'   30 A'   31 A'                 
  0.238   0.272   0.279   0.288   0.305   0.315   0.343   0.381
 10 A"   32 A'   33 A'   11 A"   34 A'   35 A'   36 A'   37 A'                 
  0.425   0.429   0.446   0.471   0.533   0.564   0.685   0.705
 38 A'   39 A'   12 A"   40 A'   13 A"   41 A'   42 A'   14 A"                 
  0.742   0.793   0.837   0.852   0.913   0.926   0.927   1.049
 43 A'   44 A'   15 A"   45 A'   46 A'   47 A'   16 A"   48 A'                 
  1.105   1.147   1.202   1.226   1.298   1.347   1.347   1.360
 49 A'   17 A"   18 A"   50 A'   51 A'   19 A"   52 A'   20 A"                 
  1.386   1.402   1.603   1.689   1.745   1.812   1.883   1.974
 53 A'   54 A'   55 A'   56 A'   57 A'   58 A'   59 A'   21 A"                 
  2.160   2.241   2.257   2.310   2.505   2.704   2.705   2.778
 60 A'   61 A'   22 A"   23 A"   62 A'   63 A'   24 A"   64 A'                 
  2.964   3.223   3.691   3.692   3.704   3.718   3.771   3.808
 65 A'   66 A'   25 A"   26 A"   67 A'   68 A'   69 A'   27 A"                 
  3.943   3.982   4.046   4.217   4.356   4.730   4.874   6.193
 28 A"   29 A"   70 A'   71 A'   72 A'   73 A'   74 A'   30 A"                 
  6.227   6.277   6.300   6.455   6.823   9.646  23.677  25.765
 31 A"   75 A'   76 A'   77 A'   78 A'   79 A'   80 A'   32 A"                 
 25.850  26.214  35.505  66.667  66.689 215.620
 81 A'   82 A'   83 A'   84 A'   85 A'   86 A'                                 

 Beta MOs, Restricted
 -- Occupied --                  
-101.60  -24.77  -24.77  -14.40  -10.42   -9.52   -7.28   -7.27
  1 A'    2 A'    3 A'    4 A'    5 A'    6 A'    7 A'    1 A"                 
 -7.268  -1.354  -1.289  -1.014  -0.842  -0.701  -0.640  -0.588
  8 A'    9 A'   10 A'   11 A'   12 A'   13 A'   14 A'    2 A"                 
 -0.568  -0.501  -0.501  -0.484  -0.417  -0.405  -0.320  -0.317
 15 A'   16 A'    3 A"   17 A'    4 A"   18 A'   19 A'    5 A"                 
 -- Virtual --                   
 -0.070  -0.037  -0.009   0.036   0.047   0.052   0.073   0.084
 20 A'    6 A"   21 A'   22 A'    7 A"   23 A'   24 A'   25 A'                 
  0.089   0.118   0.145   0.148   0.160   0.204   0.219   0.236
  8 A"   26 A'   27 A'   28 A'    9 A"   29 A'   30 A'   31 A'                 
  0.238   0.272   0.279   0.288   0.305   0.315   0.343   0.381
 10 A"   32 A'   33 A'   11 A"   34 A'   35 A'   36 A'   37 A'                 
  0.425   0.429   0.446   0.471   0.533   0.564   0.685   0.705
 38 A'   39 A'   12 A"   40 A'   13 A"   41 A'   42 A'   14 A"                 
  0.742   0.793   0.837   0.852   0.913   0.926   0.927   1.049
 43 A'   44 A'   15 A"   45 A'   46 A'   47 A'   16 A"   48 A'                 
  1.105   1.147   1.202   1.226   1.298   1.347   1.347   1.360
 49 A'   17 A"   18 A"   50 A'   51 A'   19 A"   52 A'   20 A"                 
  1.386   1.402   1.603   1.689   1.745   1.812   1.883   1.974
 53 A'   54 A'   55 A'   56 A'   57 A'   58 A'   59 A'   21 A"                 
  2.160   2.241   2.257   2.310   2.505   2.704   2.705   2.778
 60 A'   61 A'   22 A"   23 A"   62 A'   63 A'   24 A"   64 A'                 
  2.964   3.223   3.691   3.692   3.704   3.718   3.771   3.808
 65 A'   66 A'   25 A"   26 A"   67 A'   68 A'   69 A'   27 A"                 
  3.943   3.982   4.046   4.217   4.356   4.730   4.874   6.193
 28 A"   29 A"   70 A'   71 A'   72 A'   73 A'   74 A'   30 A"                 
  6.227   6.277   6.300   6.455   6.823   9.646  23.677  25.765
 31 A"   75 A'   76 A'   77 A'   78 A'   79 A'   80 A'   32 A"                 
 25.850  26.214  35.505  66.667  66.689 215.620
 81 A'   82 A'   83 A'   84 A'   85 A'   86 A'                                 
 --------------------------------------------------------------

          Ground-State Mulliken Net Atomic Charges

     Atom                 Charge (a.u.)
  ----------------------------------------
      1 C                     0.215124
      2 N                    -0.152558
      3 Cl                    0.045724
      4 F                    -0.051720
      5 F                    -0.056570
  ----------------------------------------
  Sum of atomic charges =     0.000000

 -----------------------------------------------------------------
                    Cartesian Multipole Moments
 -----------------------------------------------------------------
    Charge (ESU x 10^10)
                 0.0000
    Dipole Moment (Debye)
         X       0.3117      Y      -0.9287      Z       0.0000
       Tot       0.9796
    Quadrupole Moments (Debye-Ang)
        XX     -32.9474     XY       0.4702     YY     -36.1421
        XZ       0.0000     YZ       0.0000     ZZ     -32.6079
    Octopole Moments (Debye-Ang^2)
       XXX       4.1121    XXY      -4.2066    XYY       3.5768
       YYY      -7.0186    XXZ      -0.0000    XYZ       0.0000
       YYZ       0.0000    XZZ       5.6918    YZZ      -1.9874
       ZZZ       0.0000
    Hexadecapole Moments (Debye-Ang^3)
      XXXX    -401.6676   XXXY       9.9383   XXYY     -88.4237
      XYYY       6.2689   YYYY    -115.5282   XXXZ       0.0000
      XXYZ      -0.0000   XYYZ       0.0000   YYYZ       0.0000
      XXZZ     -74.8585   XYZZ       1.5375   YYZZ     -23.9216
      XZZZ      -0.0000   YZZZ       0.0000   ZZZZ     -30.6924
 -----------------------------------------------------------------
 Calculating analytic gradient of the SCF energy
 Gradient of SCF Energy
            1           2           3           4           5
    1   0.0002428   0.0000248  -0.0000043  -0.0001349  -0.0001283
    2   0.0003642  -0.0000337   0.0001250  -0.0001801  -0.0002754
    3  -0.0000000  -0.0000000   0.0000000   0.0000000  -0.0000000
 Max gradient component =       3.642E-04
 RMS gradient           =       1.532E-04
 Gradient time:  CPU 2.82 s  wall 0.80 s
 Geometry Optimization Parameters
   NAtoms,    NIC,     NZ,  NCons,   NDum,   NFix, NCnnct, MaxDiis
        5      20       5       0       0       0       0       0

 Cartesian Hessian Update
 Hessian Updated using BFGS Update


** GEOMETRY OPTIMIZATION IN DELOCALIZED INTERNAL COORDINATES **
   Searching for a Minimum

   Optimization Cycle:   5

                       Coordinates (Angstroms)
     ATOM                X               Y               Z
      1  C         0.8218256125    0.0377092587    0.0000000000
      2  N        -0.1577543433    0.8224787444    0.0000000000
      3  Cl       -1.7111498777    0.0470615549    0.0000000000
      4  F         2.0458497247    0.5094210507    0.0000000000
      5  F         0.8405340587   -1.2761531878    0.0000000000
   Point Group: cs    Number of degrees of freedom:     7


   Energy is   -752.792538770

 Hessian Updated using BFGS Update

  7 Hessian modes will be used to form the next step
  Hessian Eigenvalues:
     0.214849    0.264426    0.278892    0.327880    0.412022    0.573307
     0.712736

 Minimum Search - Taking Simple RFO Step
 Searching for Lamda that Minimizes Along All modes
 Value Taken    Lamda =   0.00000000
 Step Taken.  Stepsize is  0.001184

                             Maximum     Tolerance    Cnvgd?
         Gradient           0.000280      0.000300     YES
         Displacement       0.001040      0.001200     YES
         Energy change     -0.000002      0.000001      NO


                       Distance Matrix (Angstroms)
             C (  1)   N (  2)   Cl(  3)   F (  4)
   N (  2)  1.255165
   Cl(  3)  2.532993  1.736177
   F (  4)  1.311772  2.225730  3.785343
   F (  5)  1.313996  2.323970  2.874367  2.154312

 Final energy is   -752.79253876968062     


 ******************************
 **  OPTIMIZATION CONVERGED  **
 ******************************

                       Coordinates (Angstroms)
     ATOM                X               Y               Z
      1  C         0.8218256125    0.0377092587    0.0000000000
      2  N        -0.1577543433    0.8224787444    0.0000000000
      3  Cl       -1.7111498777    0.0470615549    0.0000000000
      4  F         2.0458497247    0.5094210507    0.0000000000
      5  F         0.8405340587   -1.2761531878    0.0000000000

Z-matrix Print:
$molecule
0 1
Cl
N  1 1.736177
C  2 1.255165 1 114.773533
F  3 1.311772 2 120.225227 1 -180.000000 0
F  3 1.313996 2 129.515010 1 -0.000000 0
$end


 --------------------------------------------------------------
             Orbital Energies (a.u.) and Symmetries
 --------------------------------------------------------------

 Alpha MOs, Restricted
 -- Occupied --                  
-101.60  -24.77  -24.77  -14.40  -10.42   -9.52   -7.28   -7.27
  1 A'    2 A'    3 A'    4 A'    5 A'    6 A'    7 A'    1 A"                 
 -7.268  -1.354  -1.289  -1.014  -0.842  -0.701  -0.640  -0.588
  8 A'    9 A'   10 A'   11 A'   12 A'   13 A'   14 A'    2 A"                 
 -0.568  -0.501  -0.501  -0.484  -0.417  -0.405  -0.320  -0.317
 15 A'   16 A'    3 A"   17 A'    4 A"   18 A'   19 A'    5 A"                 
 -- Virtual --                   
 -0.070  -0.037  -0.009   0.036   0.047   0.052   0.073   0.084
 20 A'    6 A"   21 A'   22 A'    7 A"   23 A'   24 A'   25 A'                 
  0.089   0.118   0.145   0.148   0.160   0.204   0.219   0.236
  8 A"   26 A'   27 A'   28 A'    9 A"   29 A'   30 A'   31 A'                 
  0.238   0.272   0.279   0.288   0.305   0.315   0.343   0.381
 10 A"   32 A'   33 A'   11 A"   34 A'   35 A'   36 A'   37 A'                 
  0.425   0.429   0.446   0.471   0.533   0.564   0.685   0.705
 38 A'   39 A'   12 A"   40 A'   13 A"   41 A'   42 A'   14 A"                 
  0.742   0.793   0.837   0.852   0.913   0.926   0.927   1.049
 43 A'   44 A'   15 A"   45 A'   46 A'   47 A'   16 A"   48 A'                 
  1.105   1.147   1.202   1.226   1.298   1.347   1.347   1.360
 49 A'   17 A"   18 A"   50 A'   51 A'   19 A"   52 A'   20 A"                 
  1.386   1.402   1.603   1.689   1.745   1.812   1.883   1.974
 53 A'   54 A'   55 A'   56 A'   57 A'   58 A'   59 A'   21 A"                 
  2.160   2.241   2.257   2.310   2.505   2.704   2.705   2.778
 60 A'   61 A'   22 A"   23 A"   62 A'   63 A'   24 A"   64 A'                 
  2.964   3.223   3.691   3.692   3.704   3.718   3.771   3.808
 65 A'   66 A'   25 A"   26 A"   67 A'   68 A'   69 A'   27 A"                 
  3.943   3.982   4.046   4.217   4.356   4.730   4.874   6.193
 28 A"   29 A"   70 A'   71 A'   72 A'   73 A'   74 A'   30 A"                 
  6.227   6.277   6.300   6.455   6.823   9.646  23.677  25.765
 31 A"   75 A'   76 A'   77 A'   78 A'   79 A'   80 A'   32 A"                 
 25.850  26.214  35.505  66.667  66.689 215.620
 81 A'   82 A'   83 A'   84 A'   85 A'   86 A'                                 

 Beta MOs, Restricted
 -- Occupied --                  
-101.60  -24.77  -24.77  -14.40  -10.42   -9.52   -7.28   -7.27
  1 A'    2 A'    3 A'    4 A'    5 A'    6 A'    7 A'    1 A"                 
 -7.268  -1.354  -1.289  -1.014  -0.842  -0.701  -0.640  -0.588
  8 A'    9 A'   10 A'   11 A'   12 A'   13 A'   14 A'    2 A"                 
 -0.568  -0.501  -0.501  -0.484  -0.417  -0.405  -0.320  -0.317
 15 A'   16 A'    3 A"   17 A'    4 A"   18 A'   19 A'    5 A"                 
 -- Virtual --                   
 -0.070  -0.037  -0.009   0.036   0.047   0.052   0.073   0.084
 20 A'    6 A"   21 A'   22 A'    7 A"   23 A'   24 A'   25 A'                 
  0.089   0.118   0.145   0.148   0.160   0.204   0.219   0.236
  8 A"   26 A'   27 A'   28 A'    9 A"   29 A'   30 A'   31 A'                 
  0.238   0.272   0.279   0.288   0.305   0.315   0.343   0.381
 10 A"   32 A'   33 A'   11 A"   34 A'   35 A'   36 A'   37 A'                 
  0.425   0.429   0.446   0.471   0.533   0.564   0.685   0.705
 38 A'   39 A'   12 A"   40 A'   13 A"   41 A'   42 A'   14 A"                 
  0.742   0.793   0.837   0.852   0.913   0.926   0.927   1.049
 43 A'   44 A'   15 A"   45 A'   46 A'   47 A'   16 A"   48 A'                 
  1.105   1.147   1.202   1.226   1.298   1.347   1.347   1.360
 49 A'   17 A"   18 A"   50 A'   51 A'   19 A"   52 A'   20 A"                 
  1.386   1.402   1.603   1.689   1.745   1.812   1.883   1.974
 53 A'   54 A'   55 A'   56 A'   57 A'   58 A'   59 A'   21 A"                 
  2.160   2.241   2.257   2.310   2.505   2.704   2.705   2.778
 60 A'   61 A'   22 A"   23 A"   62 A'   63 A'   24 A"   64 A'                 
  2.964   3.223   3.691   3.692   3.704   3.718   3.771   3.808
 65 A'   66 A'   25 A"   26 A"   67 A'   68 A'   69 A'   27 A"                 
  3.943   3.982   4.046   4.217   4.356   4.730   4.874   6.193
 28 A"   29 A"   70 A'   71 A'   72 A'   73 A'   74 A'   30 A"                 
  6.227   6.277   6.300   6.455   6.823   9.646  23.677  25.765
 31 A"   75 A'   76 A'   77 A'   78 A'   79 A'   80 A'   32 A"                 
 25.850  26.214  35.505  66.667  66.689 215.620
 81 A'   82 A'   83 A'   84 A'   85 A'   86 A'                                 
 --------------------------------------------------------------

          Ground-State Mulliken Net Atomic Charges

     Atom                 Charge (a.u.)
  ----------------------------------------
      1 C                     0.215124
      2 N                    -0.152558
      3 Cl                    0.045724
      4 F                    -0.051720
      5 F                    -0.056570
  ----------------------------------------
  Sum of atomic charges =     0.000000

 -----------------------------------------------------------------
                    Cartesian Multipole Moments
 -----------------------------------------------------------------
    Charge (ESU x 10^10)
                 0.0000
    Dipole Moment (Debye)
         X       0.3117      Y      -0.9287      Z       0.0000
       Tot       0.9796
    Quadrupole Moments (Debye-Ang)
        XX     -32.9474     XY       0.4702     YY     -36.1421
        XZ       0.0000     YZ       0.0000     ZZ     -32.6079
    Octopole Moments (Debye-Ang^2)
       XXX       4.1121    XXY      -4.2066    XYY       3.5768
       YYY      -7.0186    XXZ      -0.0000    XYZ       0.0000
       YYZ       0.0000    XZZ       5.6918    YZZ      -1.9874
       ZZZ       0.0000
    Hexadecapole Moments (Debye-Ang^3)
      XXXX    -401.6676   XXXY       9.9383   XXYY     -88.4237
      XYYY       6.2689   YYYY    -115.5282   XXXZ       0.0000
      XXYZ      -0.0000   XYYZ       0.0000   YYYZ       0.0000
      XXZZ     -74.8585   XYZZ       1.5375   YYZZ     -23.9216
      XZZZ      -0.0000   YZZZ       0.0000   ZZZZ     -30.6924
 -----------------------------------------------------------------
Archival summary:
1\1\TWL01\OPT\ProcedureUnspecified\BasisUnspecified\l1211\taweetha\SunNov2521:37:232018SunNov2521:37:232018\0\\#,OPT,ProcedureUnspecified,BasisUnspecified,\\0,1\Cl\N,1,1.73618\C,2,1.25517,1,114.774\F,3,1.31177,2,120.225,1,-180,0\F,3,1.314,2,129.515,1,-0,0\\\@

 Total job time:  16.90s(wall), 59.79s(cpu) 
 Sun Nov 25 21:37:23 2018

        *************************************************************
        *                                                           *
        *  Thank you very much for using Q-Chem.  Have a nice day.  *
        *                                                           *
        *************************************************************


 
User input: 2 of 2 
 
Q-Chem Developer Version!
                  Welcome to Q-Chem
     A Quantum Leap Into The Future Of Chemistry


 Q-Chem 5.1, Q-Chem, Inc., Pleasanton, CA (2018)

 Yihan Shao,  Zhengting Gan,  E. Epifanovsky,  A. T. B. Gilbert,  M. Wormit,  
 J. Kussmann,  A. W. Lange,  A. Behn,  Jia Deng,  Xintian Feng,  D. Ghosh,  
 M. Goldey,  P. R. Horn,  L. D. Jacobson,  I. Kaliman,  T. Kus,  A. Landau,  
 Jie Liu,  E. I. Proynov,  R. M. Richard,  R. P. Steele,  E. J. Sundstrom,  
 H. L. Woodcock III,  P. M. Zimmerman,  D. Zuev,  B. Albrecht,  E. Alguire,  
 S. A. Baeppler,  D. Barton,  Z. Benda,  Y. A. Bernard,  E. J. Berquist,  
 K. B. Bravaya,  H. Burton,  D. Casanova,  Chun-Min Chang,  Yunqing Chen,  
 A. Chien,  K. D. Closser,  M. P. Coons,  S. Coriani,  S. Dasgupta,  
 A. L. Dempwolff,  M. Diedenhofen,  Hainam Do,  R. G. Edgar,  Po-Tung Fang,  
 S. Faraji,  S. Fatehi,  Qingguo Feng,  K. D. Fenk,  J. Fosso-Tande,  
 Qinghui Ge,  A. Ghysels,  G. Gidofalvi,  J. Gomes,  J. Gonthier,  A. Gunina,  
 D. Hait,  M. W. D. Hanson-Heine,  P. H. P. Harbach,  A. W. Hauser,  
 J. E. Herr,  E. G. Hohenstein,  Z. C. Holden,  Kerwin Hui,  B. C. Huynh,  
 T.-C. Jagau,  Hyunjun Ji,  B. Kaduk,  K. Khistyaev,  Jaehoon Kim,  
 P. Klunzinger,  K. Koh,  D. Kosenkov,  L. Koulias,  T. Kowalczyk,  
 C. M. Krauter,  A. Kunitsa,  Ka Un Lao,  A. Laurent,  K. V. Lawler,  
 Joonho Lee,  D. Lefrancois,  S. Lehtola,  D. S. Levine,  Yi-Pei Li,  
 You-Sheng Lin,  Fenglai Liu,  E. Livshits,  A. Luenser,  P. Manohar,  
 E. Mansoor,  S. F. Manzer,  Shan-Ping Mao,  Yuezhi Mao,  N. Mardirossian,  
 A. V. Marenich,  T. Markovich,  L. A. Martinez-Martinez,  S. A. Maurer,  
 N. J. Mayhall,  S. C. McKenzie,  J.-M. Mewes,  A. F. Morrison,  
 J. W. Mullinax,  K. Nanda,  T. S. Nguyen-Beck,  R. Olivares-Amaya,  
 J. A. Parkhill,  T. M. Perrine,  F. Plasser,  P. Pokhilko,  S. Prager,  
 A. Prociuk,  E. Ramos,  D. R. Rehn,  F. Rob,  M. Schneider,  N. Sergueev,  
 S. M. Sharada,  S. Sharma,  D. W. Small,  T. Stauch,  T. Stein,  
 Yu-Chuan Su,  A. J. W. Thom,  A. Tkatchenko,  T. Tsuchimochi,  N. M. Tubman,  
 L. Vogt,  M. L. Vidal,  O. Vydrov,  M. A. Watson,  J. Wenzel,  
 M. de Wergifosse,  T. A. Wesolowski,  A. White,  J. Witte,  A. Yamada,  
 Jun Yang,  K. Yao,  S. Yeganeh,  S. R. Yost,  Zhi-Qiang You,  A. Zech,  
 Igor Ying Zhang,  Xing Zhang,  Yan Zhao,  Ying Zhu,  B. R. Brooks,  
 G. K. L. Chan,  C. J. Cramer,  M. S. Gordon,  W. J. Hehre,  A. Klamt,  
 M. W. Schmidt,  C. D. Sherrill,  D. G. Truhlar,  A. Aspuru-Guzik,  R. Baer,  
 A. T. Bell,  N. A. Besley,  Jeng-Da Chai,  A. E. DePrince, III,  
 R. A. DiStasio Jr.,  A. Dreuw,  B. D. Dunietz,  T. R. Furlani,  
 Chao-Ping Hsu,  Yousung Jung,  Jing Kong,  D. S. Lambrecht,  WanZhen Liang,  
 C. Ochsenfeld,  V. A. Rassolov,  L. V. Slipchenko,  J. E. Subotnik,  
 T. Van Voorhis,  J. M. Herbert,  A. I. Krylov,  P. M. W. Gill,  M. Head-Gordon

 Contributors to earlier versions of Q-Chem not listed above: 
 R. D. Adamson,  B. Austin,  J. Baker,  G. J. O. Beran,  K. Brandhorst,  
 S. T. Brown,  E. F. C. Byrd,  A. K. Chakraborty,  C.-L. Cheng,  
 Siu Hung Chien,  D. M. Chipman,  D. L. Crittenden,  H. Dachsel,  
 R. J. Doerksen,  A. D. Dutoi,  L. Fusti-Molnar,  W. A. Goddard III,  
 A. Golubeva-Zadorozhnaya,  S. R. Gwaltney,  G. Hawkins,  A. Heyden,  
 S. Hirata,  G. Kedziora,  F. J. Keil,  C. Kelley,  Jihan Kim,  R. A. King,  
 R. Z. Khaliullin,  P. P. Korambath,  W. Kurlancheek,  A. M. Lee,  M. S. Lee,  
 S. V. Levchenko,  Ching Yeh Lin,  D. Liotard,  R. C. Lochan,  I. Lotan,  
 P. E. Maslen,  N. Nair,  D. P. O'Neill,  D. Neuhauser,  E. Neuscamman,  
 C. M. Oana,  R. Olson,  B. Peters,  R. Peverati,  P. A. Pieniazek,  
 Y. M. Rhee,  J. Ritchie,  M. A. Rohrdanz,  E. Rosta,  N. J. Russ,  
 H. F. Schaefer III,  N. E. Schultz,  N. Shenvi,  A. C. Simmonett,  A. Sodt,  
 D. Stuck,  K. S. Thanthiriwatte,  V. Vanovschi,  Tao Wang,  A. Warshel,  
 C. F. Williams,  Q. Wu,  X. Xu,  W. Zhang

 Please cite Q-Chem as follows:
 Y. Shao et al., Mol. Phys. 113, 184-215 (2015)
 DOI: 10.1080/00268976.2014.952696

 Q-Chem 5.1.2 for Intel X86 EM64T Linux

 Parts of Q-Chem use Armadillo 8.300.2 (Tropical Shenanigans).
 http://arma.sourceforge.net/

 Q-Chem begins on Sun Nov 25 21:37:23 2018  

Host: 
0

     Scratch files written to /scratch/taweetham/qchem52328//
The previous job contains 0 fragments, simply inherited here
Input Ideriv = 2
Curr. Ideriv = -1
Max.  Ideriv = 2

Checking the input file for inconsistencies... 	...done.

--------------------------------------------------------------
User input:
--------------------------------------------------------------

$molecule
read
$end

$rem
   job_type 	frequency
   basis 	6-311++g**
   method	b3lyp	
$end


--------------------------------------------------------------
 ----------------------------------------------------------------
             Standard Nuclear Orientation (Angstroms)
    I     Atom           X                Y                Z
 ----------------------------------------------------------------
    1      C       0.8053091281     0.0651050948    -0.0000000000
    2      N      -0.1980940488     0.8191754498    -0.0000000000
    3      Cl     -1.7267419970    -0.0039557391    -0.0000000000
    4      F       2.0141447450     0.5744806863    -0.0000000000
    5      F       0.8646794241    -1.2475485923     0.0000000000
 ----------------------------------------------------------------
 Molecular Point Group                 Cs    NOp =  2
 Largest Abelian Subgroup              Cs    NOp =  2
 Nuclear Repulsion Energy =   217.5948531759 hartrees
 There are       24 alpha and       24 beta electrons
 Requested basis set is 6-311++G(d,p)
 There are 37 shells and 118 basis functions

 Total QAlloc Memory Limit   2000 MB
 Mega-Array Size       188 MB
 MEM_STATIC part       192 MB

                       Distance Matrix (Angstroms)
             C (  1)   N (  2)   Cl(  3)   F (  4)
   N (  2)  1.255165
   Cl(  3)  2.532993  1.736177
   F (  4)  1.311772  2.225730  3.785343
   F (  5)  1.313996  2.323970  2.874367  2.154312

 A cutoff of  1.0D-11 yielded    629 shell pairs
 There are      6767 function pairs (      7358 Cartesian)

 -------------------------------------------------------
 OpenMP Integral Computing Module                       
 Release: version 1.0, May 2013, Q-Chem Inc. Pittsburgh 
 -------------------------------------------------------
 Integral Job Info:
 Integral job number is                      11
 Integral operator is                         1
 short-range coefficients                     0
 long-range coefficients              100000000
 Omega coefficients                           0
 if combine SR and LR in K                    0
 Integral screening is                        0
 Integral computing path is                   2
 max size of driver memory is            800000
 size of driver memory is                593474
 size of scratch memory is              8114252
 max col of scratch BK array               1296
 max len of scratch array in speh3          155
 max len of scratch index in speh4           18
 max int batch size is                      520
 min int batch size is                       52
 fixed nKL is                                52
 max L of basis functions is                  2
 order of int derivative is                   0
 number of shells is                         37
 number of basis is                         123
 number of cartesian basis is               123
 number of contracted shell pairs           629
 number of primitive shell pairs           1984
 maxK2 (contraction) of shell pair           36
 max number of K2 of shell pair               1
 max number of CS2 of shell pair             93
 max number of PS2 of shell pair            384
 mem total for path MDJ                  518252
 -------------------------------------------------------
 Smallest overlap matrix eigenvalue = 1.29E-03
 Guess from superposition of atomic densities
 Warning:  Energy on first SCF cycle will be non-variational
 SAD guess density has 48.000000 electrons

 -----------------------------------------------------------------------
  General SCF calculation program by
  Eric Jon Sundstrom, Paul Horn, Yuezhi Mao, Dmitri Zuev, Alec White,
  David Stuck, Shaama M.S., Shane Yost, Joonho Lee, David Small,
  Daniel Levine, Susi Lehtola, Hugh Burton, Evgeny Epifanovsky
 -----------------------------------------------------------------------
 Exchange:     0.2000 Hartree-Fock + 0.0800 Slater + 0.7200 B88
 Correlation:  0.1900 VWN1RPA + 0.8100 LYP
 Using SG-1 standard quadrature grid
 using 4 threads for integral computing
 -------------------------------------------------------
 OpenMP Integral computing Module                
 Release: version 2.0, May 2017, Q-Chem Inc. Pleasanton 
 -------------------------------------------------------
 -------------------------------------------------------
 OpenMP BLAS3 based DFT computing Module                
 Release: version 1.0, May 2013, Q-Chem Inc. Pittsburgh 
 -------------------------------------------------------
 A restricted SCF calculation will be
 performed using DIIS
 SCF converges when DIIS error is below 1.0e-08
 ---------------------------------------
  Cycle       Energy         DIIS error
 ---------------------------------------
    1    -753.6185715594      5.31e-02  
    2    -752.7196028951      7.43e-03  
    3    -752.5648457420      1.29e-02  
    4    -752.7870178224      2.02e-03  
    5    -752.7915522922      9.17e-04  
    6    -752.7925512069      1.33e-04  
    7    -752.7925748510      4.14e-05  
    8    -752.7925770731      1.27e-05  
    9    -752.7925773021      3.64e-06  
   10    -752.7925773174      1.54e-06  
   11    -752.7925773198      3.98e-07  
   12    -752.7925773201      5.71e-08  
   13    -752.7925773201      1.02e-08  
   14    -752.7925773200      1.21e-09  Convergence criterion met
 ---------------------------------------
 SCF time:   CPU 11.50s  wall 3.00s 
 SCF   energy in the final basis set =     -752.7925773200
 Total energy in the final basis set =     -752.7925773200

 --------------------------------------------------------------
             Orbital Energies (a.u.) and Symmetries
 --------------------------------------------------------------

 Alpha MOs, Restricted
 -- Occupied --                  
-101.60  -24.77  -24.77  -14.40  -10.42   -9.52   -7.28   -7.27
  1 A'    2 A'    3 A'    4 A'    5 A'    6 A'    7 A'    1 A"                 
 -7.268  -1.354  -1.289  -1.014  -0.842  -0.701  -0.640  -0.588
  8 A'    9 A'   10 A'   11 A'   12 A'   13 A'   14 A'    2 A"                 
 -0.568  -0.501  -0.501  -0.484  -0.417  -0.405  -0.320  -0.317
 15 A'   16 A'    3 A"   17 A'    4 A"   18 A'   19 A'    5 A"                 
 -- Virtual --                   
 -0.070  -0.037  -0.009   0.036   0.047   0.052   0.073   0.084
 20 A'    6 A"   21 A'   22 A'    7 A"   23 A'   24 A'   25 A'                 
  0.089   0.118   0.145   0.148   0.160   0.204   0.219   0.236
  8 A"   26 A'   27 A'   28 A'    9 A"   29 A'   30 A'   31 A'                 
  0.238   0.272   0.279   0.288   0.305   0.315   0.343   0.381
 10 A"   32 A'   33 A'   11 A"   34 A'   35 A'   36 A'   37 A'                 
  0.425   0.429   0.446   0.471   0.533   0.564   0.685   0.705
 38 A'   39 A'   12 A"   40 A'   13 A"   41 A'   42 A'   14 A"                 
  0.742   0.793   0.837   0.852   0.913   0.926   0.927   1.049
 43 A'   44 A'   15 A"   45 A'   46 A'   47 A'   16 A"   48 A'                 
  1.105   1.147   1.202   1.226   1.298   1.347   1.347   1.360
 49 A'   17 A"   18 A"   50 A'   51 A'   19 A"   52 A'   20 A"                 
  1.386   1.402   1.603   1.689   1.745   1.812   1.883   1.974
 53 A'   54 A'   55 A'   56 A'   57 A'   58 A'   59 A'   21 A"                 
  2.160   2.241   2.257   2.310   2.505   2.704   2.705   2.778
 60 A'   61 A'   22 A"   23 A"   62 A'   63 A'   24 A"   64 A'                 
  2.964   3.223   3.691   3.692   3.704   3.718   3.771   3.808
 65 A'   66 A'   25 A"   26 A"   67 A'   68 A'   69 A'   27 A"                 
  3.943   3.982   4.046   4.217   4.356   4.730   4.874   6.193
 28 A"   29 A"   70 A'   71 A'   72 A'   73 A'   74 A'   30 A"                 
  6.227   6.277   6.300   6.455   6.823   9.646  23.677  25.765
 31 A"   75 A'   76 A'   77 A'   78 A'   79 A'   80 A'   32 A"                 
 25.850  26.214  35.505  66.667  66.689 215.620
 81 A'   82 A'   83 A'   84 A'   85 A'   86 A'                                 

 Beta MOs, Restricted
 -- Occupied --                  
-101.60  -24.77  -24.77  -14.40  -10.42   -9.52   -7.28   -7.27
  1 A'    2 A'    3 A'    4 A'    5 A'    6 A'    7 A'    1 A"                 
 -7.268  -1.354  -1.289  -1.014  -0.842  -0.701  -0.640  -0.588
  8 A'    9 A'   10 A'   11 A'   12 A'   13 A'   14 A'    2 A"                 
 -0.568  -0.501  -0.501  -0.484  -0.417  -0.405  -0.320  -0.317
 15 A'   16 A'    3 A"   17 A'    4 A"   18 A'   19 A'    5 A"                 
 -- Virtual --                   
 -0.070  -0.037  -0.009   0.036   0.047   0.052   0.073   0.084
 20 A'    6 A"   21 A'   22 A'    7 A"   23 A'   24 A'   25 A'                 
  0.089   0.118   0.145   0.148   0.160   0.204   0.219   0.236
  8 A"   26 A'   27 A'   28 A'    9 A"   29 A'   30 A'   31 A'                 
  0.238   0.272   0.279   0.288   0.305   0.315   0.343   0.381
 10 A"   32 A'   33 A'   11 A"   34 A'   35 A'   36 A'   37 A'                 
  0.425   0.429   0.446   0.471   0.533   0.564   0.685   0.705
 38 A'   39 A'   12 A"   40 A'   13 A"   41 A'   42 A'   14 A"                 
  0.742   0.793   0.837   0.852   0.913   0.926   0.927   1.049
 43 A'   44 A'   15 A"   45 A'   46 A'   47 A'   16 A"   48 A'                 
  1.105   1.147   1.202   1.226   1.298   1.347   1.347   1.360
 49 A'   17 A"   18 A"   50 A'   51 A'   19 A"   52 A'   20 A"                 
  1.386   1.402   1.603   1.689   1.745   1.812   1.883   1.974
 53 A'   54 A'   55 A'   56 A'   57 A'   58 A'   59 A'   21 A"                 
  2.160   2.241   2.257   2.310   2.505   2.704   2.705   2.778
 60 A'   61 A'   22 A"   23 A"   62 A'   63 A'   24 A"   64 A'                 
  2.964   3.223   3.691   3.692   3.704   3.718   3.771   3.808
 65 A'   66 A'   25 A"   26 A"   67 A'   68 A'   69 A'   27 A"                 
  3.943   3.982   4.046   4.217   4.356   4.730   4.874   6.193
 28 A"   29 A"   70 A'   71 A'   72 A'   73 A'   74 A'   30 A"                 
  6.227   6.277   6.300   6.455   6.823   9.646  23.677  25.765
 31 A"   75 A'   76 A'   77 A'   78 A'   79 A'   80 A'   32 A"                 
 25.850  26.214  35.505  66.667  66.689 215.620
 81 A'   82 A'   83 A'   84 A'   85 A'   86 A'                                 
 --------------------------------------------------------------

          Ground-State Mulliken Net Atomic Charges

     Atom                 Charge (a.u.)
  ----------------------------------------
      1 C                     0.215132
      2 N                    -0.152611
      3 Cl                    0.045728
      4 F                    -0.051735
      5 F                    -0.056514
  ----------------------------------------
  Sum of atomic charges =     0.000000

 -----------------------------------------------------------------
                    Cartesian Multipole Moments
 -----------------------------------------------------------------
    Charge (ESU x 10^10)
                 0.0000
    Dipole Moment (Debye)
         X       0.3402      Y      -0.9185      Z       0.0000
       Tot       0.9795
    Quadrupole Moments (Debye-Ang)
        XX     -32.9893     XY       0.5824     YY     -36.1133
        XZ      -0.0000     YZ       0.0000     ZZ     -32.6078
    Octopole Moments (Debye-Ang^2)
       XXX       5.9848    XXY      -4.3752    XYY       4.0677
       YYY      -6.9031    XXZ      -0.0000    XYZ      -0.0000
       YYZ       0.0000    XZZ       6.2379    YZZ      -1.8747
       ZZZ       0.0000
    Hexadecapole Moments (Debye-Ang^3)
      XXXX    -402.9448   XXXY       5.8928   XXYY     -88.3130
      XYYY       1.7586   YYYY    -115.0915   XXXZ      -0.0000
      XXYZ       0.0000   XYYZ      -0.0000   YYYZ       0.0000
      XXZZ     -75.0835   XYZZ      -0.0021   YYZZ     -23.8823
      XZZZ      -0.0000   YZZZ       0.0000   ZZZZ     -30.6922
 -----------------------------------------------------------------
 Calculating MO derivatives via CPSCF
 D1JvT checksum  = 115200 11256.0958409337
 D1KAT checksum  = 238560 942.3489080020
   1         3          15      0.146402    0.041654
   2         3          15      0.018833    0.005361
   3         3          15      0.002329    0.000713
   4         3          15      0.000219    0.000065
   5        15           3      0.000011    0.000005
   6        18           0      0.000000    0.000000    Roots Converged
 Time for AOints: 2.6 s (CPU) 0.7 s (wall)
 ------------------------------------------------------------------------------
                     AOints        : Timing summary (seconds)
 ------------------------------------------------------------------------------
     job step          cpu (% of tot)      sys (% of tot)     wall (% of tot)
 ------------------------------------------------------------------------------
  cpscf_lag         0.1521E+02 (30.3)   0.5000E-05 (50.0)   0.3977E+01 (30.2)
  iterzp            0.3235E+02 (64.5)   0.5000E-05 (50.0)   0.8479E+01 (64.4)
  make_fx           0.0000E+00 ( 0.0)   0.0000E+00 ( 0.0)   0.0000E+00 ( 0.0)
  AOints            0.2554E+01 ( 5.1)   0.0000E+00 ( 0.0)   0.6537E+00 ( 5.0)
 ------------------------------------------------------------------------------
   Grand Totals     0.5016E+02          0.1000E-04          0.1316E+02
 ------------------------------------------------------------------------------
 Calculating analytic Hessian of the SCF energy
 Polarizability Matrix (a.u.)
            1           2           3
    1 -49.1910287  -1.0755076  -0.0000000
    2  -1.0755076 -28.8598253  -0.0000000
    3  -0.0000000  -0.0000000 -20.5427290

 Direct stationary perturbation theory relativistic correction:

 rels  =       0.901498616515
 relv  =      -3.315102076796
 rel2e =       0.804429958863
 E_rel =      -1.609173501418

 Hessian of the SCF Energy
            1           2           3           4           5           6
    1   0.8593017  -0.1775364   0.0000000  -0.4318244   0.2130485  -0.0000000
    2  -0.1775364   0.6948001  -0.0000000   0.2886620  -0.2562684   0.0000000
    3   0.0000000  -0.0000000   0.1646570  -0.0000000   0.0000000  -0.0621256
    4  -0.4318244   0.2886620  -0.0000000   0.6536516  -0.2260056   0.0000000
    5   0.2130485  -0.2562684   0.0000000  -0.2260056   0.3480371  -0.0000000
    6  -0.0000000   0.0000000  -0.0621256   0.0000000  -0.0000000   0.0434133
    7  -0.0405024  -0.0395708   0.0000000  -0.1464737  -0.0275034  -0.0000000
    8   0.0196440  -0.0143412  -0.0000000  -0.0864408  -0.0433882   0.0000000
    9   0.0000000   0.0000000   0.0005048  -0.0000000   0.0000000  -0.0141781
   10  -0.3052642  -0.0916369   0.0000000  -0.0748450  -0.0019381  -0.0000000
   11  -0.0911073  -0.1057644  -0.0000000   0.0159162   0.0150586  -0.0000000
   12   0.0000000  -0.0000000  -0.0485061  -0.0000000   0.0000000   0.0052257
   13  -0.0817107   0.0200821   0.0000000  -0.0005085   0.0423985   0.0000000
   14   0.0359512  -0.3184260  -0.0000000   0.0078682  -0.0634391   0.0000000
   15   0.0000000  -0.0000000  -0.0545302  -0.0000000   0.0000000   0.0276647
            7           8           9          10          11          12
    1  -0.0405024   0.0196440   0.0000000  -0.3052642  -0.0911073   0.0000000
    2  -0.0395708  -0.0143412   0.0000000  -0.0916369  -0.1057644  -0.0000000
    3   0.0000000  -0.0000000   0.0005048   0.0000000  -0.0000000  -0.0485061
    4  -0.1464737  -0.0864408  -0.0000000  -0.0748450   0.0159162  -0.0000000
    5  -0.0275034  -0.0433882   0.0000000  -0.0019381   0.0150586   0.0000000
    6  -0.0000000   0.0000000  -0.0141781  -0.0000000  -0.0000000   0.0052257
    7   0.1923838   0.0637321  -0.0000000  -0.0069773   0.0036445   0.0000000
    8   0.0637321   0.0483451  -0.0000000  -0.0019522   0.0015218   0.0000000
    9  -0.0000000  -0.0000000   0.0097933   0.0000000  -0.0000000   0.0088890
   10  -0.0069773  -0.0019522   0.0000000   0.3979099   0.1290541  -0.0000000
   11   0.0036445   0.0015218  -0.0000000   0.1290541   0.1458146   0.0000000
   12   0.0000000   0.0000000   0.0088890  -0.0000000   0.0000000   0.0232329
   13   0.0015696   0.0050169   0.0000000  -0.0108234  -0.0575075   0.0000000
   14  -0.0003024   0.0078625  -0.0000000  -0.0335271  -0.0566306   0.0000000
   15   0.0000000   0.0000000  -0.0050090  -0.0000000   0.0000000   0.0111585
           13          14          15
    1  -0.0817107   0.0359512   0.0000000
    2   0.0200821  -0.3184260  -0.0000000
    3   0.0000000  -0.0000000  -0.0545302
    4  -0.0005085   0.0078682  -0.0000000
    5   0.0423985  -0.0634391   0.0000000
    6   0.0000000   0.0000000   0.0276647
    7   0.0015696  -0.0003024   0.0000000
    8   0.0050169   0.0078625   0.0000000
    9   0.0000000  -0.0000000  -0.0050090
   10  -0.0108234  -0.0335271  -0.0000000
   11  -0.0575075  -0.0566306   0.0000000
   12   0.0000000   0.0000000   0.0111585
   13   0.0914730  -0.0099900  -0.0000000
   14  -0.0099900   0.4306331   0.0000000
   15  -0.0000000   0.0000000   0.0207161
 Gradient time:  CPU 75.85 s  wall 20.02 s
 **********************************************************************
 **                                                                  **
 **                       VIBRATIONAL ANALYSIS                       **
 **                       --------------------                       **
 **                                                                  **
 **        VIBRATIONAL FREQUENCIES (CM**-1) AND NORMAL MODES         **
 **     FORCE CONSTANTS (mDYN/ANGSTROM) AND REDUCED MASSES (AMU)     **
 **                  INFRARED INTENSITIES (KM/MOL)                   **
 **                                                                  **
 **********************************************************************


 Mode:                 1                      2                      3
 Frequency:       224.81                 239.92                 457.18
 Force Cnst:      0.6203                 0.5555                 2.6706
 Red. Mass:      20.8325                16.3796                21.6862
 IR Active:          YES                    YES                    YES
 IR Intens:        3.209                  0.398                  0.560
 Raman Active:       YES                    YES                    YES
               X      Y      Z        X      Y      Z        X      Y      Z
 C          0.085 -0.267  0.000    0.000 -0.000  0.259   -0.184 -0.296  0.000
 N         -0.018 -0.417  0.000   -0.000  0.000  0.789    0.003 -0.167 -0.000
 Cl        -0.339  0.298 -0.000    0.000 -0.000 -0.245    0.455  0.153  0.000
 F         -0.077  0.186 -0.000   -0.000  0.000 -0.470   -0.574  0.380 -0.000
 F          0.660 -0.259  0.000   -0.000 -0.000  0.175   -0.149 -0.352 -0.000
 TransDip  -0.057 -0.007  0.000    0.000 -0.000 -0.020    0.009 -0.022  0.000

 Mode:                 4                      5                      6
 Frequency:       593.45                 674.46                 757.33
 Force Cnst:      3.6203                 3.3909                 5.2556
 Red. Mass:      17.4475                12.6516                15.5526
 IR Active:          YES                    YES                    YES
 IR Intens:        3.257                 20.033                 18.393
 Raman Active:       YES                    YES                    YES
               X      Y      Z        X      Y      Z        X      Y      Z
 C          0.389 -0.089  0.000   -0.000  0.000  0.913    0.013 -0.161  0.000
 N          0.245 -0.325 -0.000   -0.000 -0.000 -0.319    0.496  0.734 -0.000
 Cl        -0.154 -0.028  0.000    0.000  0.000  0.007   -0.164 -0.118  0.000
 F          0.349  0.511 -0.000   -0.000 -0.000 -0.158   -0.148  0.109 -0.000
 F         -0.491 -0.164 -0.000    0.000  0.000 -0.197    0.076 -0.331 -0.000
 TransDip   0.046 -0.035  0.000   -0.000  0.000  0.143    0.135 -0.024  0.000

 Mode:                 7                      8                      9
 Frequency:       984.47                1296.41                1772.47
 Force Cnst:      9.2025                13.0886                23.5452
 Red. Mass:      16.1156                13.2177                12.7202
 IR Active:          YES                    YES                    YES
 IR Intens:      107.747                276.174                446.774
 Raman Active:       YES                    YES                    YES
               X      Y      Z        X      Y      Z        X      Y      Z
 C          0.231 -0.289 -0.000    0.565  0.708 -0.000    0.669 -0.479  0.000
 N          0.582 -0.254  0.000    0.021 -0.097  0.000   -0.482  0.278 -0.000
 Cl        -0.069 -0.025 -0.000   -0.024  0.000 -0.000    0.014  0.012  0.000
 F         -0.397 -0.115  0.000   -0.307 -0.144 -0.000   -0.069 -0.012  0.000
 F         -0.050  0.531  0.000   -0.020 -0.232  0.000   -0.024  0.087 -0.000
 TransDip   0.273 -0.190 -0.000    0.309  0.433 -0.000    0.618 -0.277  0.000

 STANDARD THERMODYNAMIC QUANTITIES AT   298.15 K  AND     1.00 ATM

   This Molecule has  0 Imaginary Frequencies
   Zero point vibrational energy:       10.008 kcal/mol

   Atom    1 Element C  Has Mass   12.00000
   Atom    2 Element N  Has Mass   14.00307
   Atom    3 Element Cl Has Mass   34.96885
   Atom    4 Element F  Has Mass   18.99840
   Atom    5 Element F  Has Mass   18.99840
   Molecular Mass:    98.968720 amu
   Principal axes and moments of inertia in amu*Bohr^2:
                             1           2           3
    Eigenvalues --      161.70568   727.99215   889.69782
          X               1.00000    -0.00058    -0.00000
          Y               0.00058     1.00000     0.00000
          Z               0.00000    -0.00000     1.00000
   Rotational Symmetry Number is   1
   The Molecule is an Asymmetric Top
   Translational Enthalpy:        0.889 kcal/mol
   Rotational Enthalpy:           0.889 kcal/mol
   Vibrational Enthalpy:         11.082 kcal/mol
   gas constant (RT):             0.592 kcal/mol
   Translational Entropy:        39.687  cal/mol.K
   Rotational Entropy:           26.151  cal/mol.K
   Vibrational Entropy:           5.673  cal/mol.K

   Total Enthalpy:               13.452 kcal/mol
   Total Entropy:                71.511  cal/mol.K
Archival summary:
1\1\TWL01\FREQ\ProcedureUnspecified\BasisUnspecified\l1211\taweetha\SunNov2521:37:462018SunNov2521:37:462018\0\\#,FREQ,ProcedureUnspecified,BasisUnspecified,\\0,1\Cl\N,1,1.73618\C,2,1.25517,1,114.774\F,3,1.31177,2,120.225,1,-180,0\F,3,1.314,2,129.515,1,0,0\\\@

 Total job time:  23.25s(wall), 87.45s(cpu) 
 Sun Nov 25 21:37:46 2018

        *************************************************************
        *                                                           *
        *  Thank you very much for using Q-Chem.  Have a nice day.  *
        *                                                           *
        *************************************************************
