# Supplementary material for: Geometric and energetic data from ab initio calculations of haloethene, haloimine, halomethylenephosphine, haloiminophosphine, halodiazene, halodiphosphene and halocyclopropane
Source: Data Brief. 2019 Nov 2;27:104738. doi: 10.1016/j.dib.2019.104738 (PMC6861602; doi:10.1016/j.dib.2019.104738)
Supplement: Multimedia component 4 [file mmc4.zip › CN/B3LYP/FFCNFE.out]

Q-Chem Developer Version!
                  Welcome to Q-Chem
     A Quantum Leap Into The Future Of Chemistry


 Q-Chem 5.1, Q-Chem, Inc., Pleasanton, CA (2018)

 Yihan Shao,  Zhengting Gan,  E. Epifanovsky,  A. T. B. Gilbert,  M. Wormit,  
 J. Kussmann,  A. W. Lange,  A. Behn,  Jia Deng,  Xintian Feng,  D. Ghosh,  
 M. Goldey,  P. R. Horn,  L. D. Jacobson,  I. Kaliman,  T. Kus,  A. Landau,  
 Jie Liu,  E. I. Proynov,  R. M. Richard,  R. P. Steele,  E. J. Sundstrom,  
 H. L. Woodcock III,  P. M. Zimmerman,  D. Zuev,  B. Albrecht,  E. Alguire,  
 S. A. Baeppler,  D. Barton,  Z. Benda,  Y. A. Bernard,  E. J. Berquist,  
 K. B. Bravaya,  H. Burton,  D. Casanova,  Chun-Min Chang,  Yunqing Chen,  
 A. Chien,  K. D. Closser,  M. P. Coons,  S. Coriani,  S. Dasgupta,  
 A. L. Dempwolff,  M. Diedenhofen,  Hainam Do,  R. G. Edgar,  Po-Tung Fang,  
 S. Faraji,  S. Fatehi,  Qingguo Feng,  K. D. Fenk,  J. Fosso-Tande,  
 Qinghui Ge,  A. Ghysels,  G. Gidofalvi,  J. Gomes,  J. Gonthier,  A. Gunina,  
 D. Hait,  M. W. D. Hanson-Heine,  P. H. P. Harbach,  A. W. Hauser,  
 J. E. Herr,  E. G. Hohenstein,  Z. C. Holden,  Kerwin Hui,  B. C. Huynh,  
 T.-C. Jagau,  Hyunjun Ji,  B. Kaduk,  K. Khistyaev,  Jaehoon Kim,  
 P. Klunzinger,  K. Koh,  D. Kosenkov,  L. Koulias,  T. Kowalczyk,  
 C. M. Krauter,  A. Kunitsa,  Ka Un Lao,  A. Laurent,  K. V. Lawler,  
 Joonho Lee,  D. Lefrancois,  S. Lehtola,  D. S. Levine,  Yi-Pei Li,  
 You-Sheng Lin,  Fenglai Liu,  E. Livshits,  A. Luenser,  P. Manohar,  
 E. Mansoor,  S. F. Manzer,  Shan-Ping Mao,  Yuezhi Mao,  N. Mardirossian,  
 A. V. Marenich,  T. Markovich,  L. A. Martinez-Martinez,  S. A. Maurer,  
 N. J. Mayhall,  S. C. McKenzie,  J.-M. Mewes,  A. F. Morrison,  
 J. W. Mullinax,  K. Nanda,  T. S. Nguyen-Beck,  R. Olivares-Amaya,  
 J. A. Parkhill,  T. M. Perrine,  F. Plasser,  P. Pokhilko,  S. Prager,  
 A. Prociuk,  E. Ramos,  D. R. Rehn,  F. Rob,  M. Schneider,  N. Sergueev,  
 S. M. Sharada,  S. Sharma,  D. W. Small,  T. Stauch,  T. Stein,  
 Yu-Chuan Su,  A. J. W. Thom,  A. Tkatchenko,  T. Tsuchimochi,  N. M. Tubman,  
 L. Vogt,  M. L. Vidal,  O. Vydrov,  M. A. Watson,  J. Wenzel,  
 M. de Wergifosse,  T. A. Wesolowski,  A. White,  J. Witte,  A. Yamada,  
 Jun Yang,  K. Yao,  S. Yeganeh,  S. R. Yost,  Zhi-Qiang You,  A. Zech,  
 Igor Ying Zhang,  Xing Zhang,  Yan Zhao,  Ying Zhu,  B. R. Brooks,  
 G. K. L. Chan,  C. J. Cramer,  M. S. Gordon,  W. J. Hehre,  A. Klamt,  
 M. W. Schmidt,  C. D. Sherrill,  D. G. Truhlar,  A. Aspuru-Guzik,  R. Baer,  
 A. T. Bell,  N. A. Besley,  Jeng-Da Chai,  A. E. DePrince, III,  
 R. A. DiStasio Jr.,  A. Dreuw,  B. D. Dunietz,  T. R. Furlani,  
 Chao-Ping Hsu,  Yousung Jung,  Jing Kong,  D. S. Lambrecht,  WanZhen Liang,  
 C. Ochsenfeld,  V. A. Rassolov,  L. V. Slipchenko,  J. E. Subotnik,  
 T. Van Voorhis,  J. M. Herbert,  A. I. Krylov,  P. M. W. Gill,  M. Head-Gordon

 Contributors to earlier versions of Q-Chem not listed above: 
 R. D. Adamson,  B. Austin,  J. Baker,  G. J. O. Beran,  K. Brandhorst,  
 S. T. Brown,  E. F. C. Byrd,  A. K. Chakraborty,  C.-L. Cheng,  
 Siu Hung Chien,  D. M. Chipman,  D. L. Crittenden,  H. Dachsel,  
 R. J. Doerksen,  A. D. Dutoi,  L. Fusti-Molnar,  W. A. Goddard III,  
 A. Golubeva-Zadorozhnaya,  S. R. Gwaltney,  G. Hawkins,  A. Heyden,  
 S. Hirata,  G. Kedziora,  F. J. Keil,  C. Kelley,  Jihan Kim,  R. A. King,  
 R. Z. Khaliullin,  P. P. Korambath,  W. Kurlancheek,  A. M. Lee,  M. S. Lee,  
 S. V. Levchenko,  Ching Yeh Lin,  D. Liotard,  R. C. Lochan,  I. Lotan,  
 P. E. Maslen,  N. Nair,  D. P. O'Neill,  D. Neuhauser,  E. Neuscamman,  
 C. M. Oana,  R. Olson,  B. Peters,  R. Peverati,  P. A. Pieniazek,  
 Y. M. Rhee,  J. Ritchie,  M. A. Rohrdanz,  E. Rosta,  N. J. Russ,  
 H. F. Schaefer III,  N. E. Schultz,  N. Shenvi,  A. C. Simmonett,  A. Sodt,  
 D. Stuck,  K. S. Thanthiriwatte,  V. Vanovschi,  Tao Wang,  A. Warshel,  
 C. F. Williams,  Q. Wu,  X. Xu,  W. Zhang

 Please cite Q-Chem as follows:
 Y. Shao et al., Mol. Phys. 113, 184-215 (2015)
 DOI: 10.1080/00268976.2014.952696

 Q-Chem 5.1.2 for Intel X86 EM64T Linux

 Parts of Q-Chem use Armadillo 8.300.2 (Tropical Shenanigans).
 http://arma.sourceforge.net/

 Q-Chem begins on Sun Nov 25 22:07:43 2018  

Host: 
0

     Scratch files written to /scratch/taweetham/qchem53734//
Input Ideriv = 2
Curr. Ideriv = -1
Max.  Ideriv = 2

Checking the input file for inconsistencies... 	...done.

--------------------------------------------------------------
User input:
--------------------------------------------------------------
$molecule
0 1
C 
N 1 1.3 
F 2 CF 1 120. 
F 1 CF 2 120.  3 180.0
F 1 CF 2 120.  3 0.0

CC=1.54
CH=1.09
CF=1.35
CCl=1.77
CBr=1.94
CI=2.14
DHA=180.0
$end

$rem
   job_type	optimization
   basis	6-311++g**
   method	b3lyp
$end

--------------------------------------------------------------
 ----------------------------------------------------------------
             Standard Nuclear Orientation (Angstroms)
    I     Atom           X                Y                Z
 ----------------------------------------------------------------
    1      C       0.4518673871     0.0230201428     0.0000000000
    2      N      -0.6429231854     0.7240433966     0.0000000000
    3      F      -1.8418262347     0.1034537750     0.0000000000
    4      F       1.6507704364     0.6436097644     0.0000000000
    5      F       0.3898622400    -1.3255551653    -0.0000000000
 ----------------------------------------------------------------
 Molecular Point Group                 Cs    NOp =  2
 Largest Abelian Subgroup              Cs    NOp =  2
 Nuclear Repulsion Energy =   172.2623580442 hartrees
 There are       20 alpha and       20 beta electrons
 Requested basis set is 6-311++G(d,p)
 There are 30 shells and 110 basis functions

 Total QAlloc Memory Limit   2000 MB
 Mega-Array Size       188 MB
 MEM_STATIC part       192 MB
 A cutoff of  1.0D-11 yielded    431 shell pairs
 There are      5976 function pairs (      6527 Cartesian)

 -------------------------------------------------------
 OpenMP Integral Computing Module                       
 Release: version 1.0, May 2013, Q-Chem Inc. Pittsburgh 
 -------------------------------------------------------
 Integral Job Info:
 Integral job number is                      11
 Integral operator is                         1
 short-range coefficients                     0
 long-range coefficients              100000000
 Omega coefficients                           0
 if combine SR and LR in K                    0
 Integral screening is                        0
 Integral computing path is                   2
 max size of driver memory is            800000
 size of driver memory is                593474
 size of scratch memory is              2361544
 max col of scratch BK array               1296
 max len of scratch array in speh3          155
 max len of scratch index in speh4           18
 max int batch size is                      520
 min int batch size is                       52
 fixed nKL is                                52
 max L of basis functions is                  2
 order of int derivative is                   0
 number of shells is                         30
 number of basis is                         115
 number of cartesian basis is               115
 number of contracted shell pairs           431
 number of primitive shell pairs           1456
 maxK2 (contraction) of shell pair           36
 max number of K2 of shell pair               1
 max number of CS2 of shell pair            122
 max number of PS2 of shell pair            426
 mem total for path MDJ                  520332
 -------------------------------------------------------
 Smallest overlap matrix eigenvalue = 1.29E-03

 Scale SEOQF with 1.000000e-01/1.000000e-01/1.000000e-01

 Standard Electronic Orientation quadrupole field applied
 Nucleus-field energy     =     0.0000000038 hartrees
 Guess from superposition of atomic densities
 Warning:  Energy on first SCF cycle will be non-variational
 SAD guess density has 40.000000 electrons

 -----------------------------------------------------------------------
  General SCF calculation program by
  Eric Jon Sundstrom, Paul Horn, Yuezhi Mao, Dmitri Zuev, Alec White,
  David Stuck, Shaama M.S., Shane Yost, Joonho Lee, David Small,
  Daniel Levine, Susi Lehtola, Hugh Burton, Evgeny Epifanovsky
 -----------------------------------------------------------------------
 Exchange:     0.2000 Hartree-Fock + 0.0800 Slater + 0.7200 B88
 Correlation:  0.1900 VWN1RPA + 0.8100 LYP
 Using SG-1 standard quadrature grid
 using 4 threads for integral computing
 -------------------------------------------------------
 OpenMP Integral computing Module                
 Release: version 2.0, May 2017, Q-Chem Inc. Pleasanton 
 -------------------------------------------------------
 -------------------------------------------------------
 OpenMP BLAS3 based DFT computing Module                
 Release: version 1.0, May 2013, Q-Chem Inc. Pittsburgh 
 -------------------------------------------------------
 A restricted SCF calculation will be
 performed using DIIS
 SCF converges when DIIS error is below 1.0e-08
 ---------------------------------------
  Cycle       Energy         DIIS error
 ---------------------------------------
    1    -393.0669770690      5.33e-02  
    2    -392.3159032836      7.96e-03  
    3    -392.1620953483      1.40e-02  
    4    -392.3822594614      2.16e-03  
    5    -392.3861218058      1.20e-03  
    6    -392.3876802408      2.06e-04  
    7    -392.3877057187      1.14e-04  
    8    -392.3877172975      1.86e-05  
    9    -392.3877176735      4.16e-06  
   10    -392.3877176915      1.84e-06  
   11    -392.3877176942      6.72e-07  
   12    -392.3877176946      5.63e-08  
   13    -392.3877176946      6.93e-09  Convergence criterion met
 ---------------------------------------
 SCF time:   CPU 8.15s  wall 3.00s 
 SCF   energy in the final basis set =     -392.3877176946
 Total energy in the final basis set =     -392.3877176946

 --------------------------------------------------------------
             Orbital Energies (a.u.) and Symmetries
 --------------------------------------------------------------

 Alpha MOs, Restricted
 -- Occupied --                  
-24.786 -24.774 -24.750 -14.442 -10.435  -1.337  -1.297  -1.285
  1 A'    2 A'    3 A'    4 A'    5 A'    6 A'    7 A'    8 A'                 
 -0.939  -0.707  -0.644  -0.626  -0.582  -0.518  -0.512  -0.511
  9 A'   10 A'   11 A'   12 A'    1 A"   13 A'   14 A'    2 A"                 
 -0.504  -0.483  -0.343  -0.339
  3 A"   15 A'   16 A'    4 A"                                                 
 -- Virtual --                   
 -0.055  -0.027  -0.019   0.049   0.049   0.061   0.083   0.129
  5 A"   17 A'   18 A'    6 A"   19 A'   20 A'   21 A'   22 A'                 
  0.132   0.147   0.178   0.205   0.234   0.238   0.256   0.272
 23 A'    7 A"   24 A'    8 A"   25 A'   26 A'   27 A'   28 A'                 
  0.287   0.290   0.295   0.314   0.333   0.336   0.373   0.392
  9 A"   10 A"   29 A'   30 A'   31 A'   32 A'   33 A'   34 A'                 
  0.457   0.528   0.617   0.710   0.770   0.790   0.837   0.909
 35 A'   11 A"   36 A'   37 A'   38 A'   12 A"   39 A'   40 A'                 
  1.114   1.163   1.180   1.258   1.295   1.332   1.336   1.346
 13 A"   14 A"   41 A'   42 A'   15 A"   43 A'   44 A'   16 A"                 
  1.346   1.363   1.365   1.371   1.608   1.628   1.722   1.808
 45 A'   17 A"   46 A'   47 A'   48 A'   49 A'   50 A'   51 A'                 
  1.835   1.963   1.963   2.250   2.260   2.444   2.649   2.662
 52 A'   53 A'   18 A"   54 A'   19 A"   55 A'   56 A'   20 A"                 
  2.914   3.158   3.578   3.646   3.689   3.705   3.708   3.722
 57 A'   58 A'   59 A'   21 A"   22 A"   60 A'   61 A'   23 A"                 
  3.744   3.749   3.840   3.885   3.917   3.971   4.015   4.088
 24 A"   62 A'   63 A'   25 A"   26 A"   27 A"   64 A'   65 A'                 
  4.214   4.620   4.810   5.043   6.175   6.225   6.241   6.248
 66 A'   67 A'   68 A'   69 A'   28 A"   29 A"   30 A"   70 A'                 
  6.256   6.310   6.353   6.695   6.719  23.563  35.397  66.655
 71 A'   72 A'   73 A'   74 A'   75 A'   76 A'   77 A'   78 A'                 
 66.668  66.724
 79 A'   80 A'                                                                 

 Beta MOs, Restricted
 -- Occupied --                  
-24.786 -24.774 -24.750 -14.442 -10.435  -1.337  -1.297  -1.285
  1 A'    2 A'    3 A'    4 A'    5 A'    6 A'    7 A'    8 A'                 
 -0.939  -0.707  -0.644  -0.626  -0.582  -0.518  -0.512  -0.511
  9 A'   10 A'   11 A'   12 A'    1 A"   13 A'   14 A'    2 A"                 
 -0.504  -0.483  -0.343  -0.339
  3 A"   15 A'   16 A'    4 A"                                                 
 -- Virtual --                   
 -0.055  -0.027  -0.019   0.049   0.049   0.061   0.083   0.129
  5 A"   17 A'   18 A'    6 A"   19 A'   20 A'   21 A'   22 A'                 
  0.132   0.147   0.178   0.205   0.234   0.238   0.256   0.272
 23 A'    7 A"   24 A'    8 A"   25 A'   26 A'   27 A'   28 A'                 
  0.287   0.290   0.295   0.314   0.333   0.336   0.373   0.392
  9 A"   10 A"   29 A'   30 A'   31 A'   32 A'   33 A'   34 A'                 
  0.457   0.528   0.617   0.710   0.770   0.790   0.837   0.909
 35 A'   11 A"   36 A'   37 A'   38 A'   12 A"   39 A'   40 A'                 
  1.114   1.163   1.180   1.258   1.295   1.332   1.336   1.346
 13 A"   14 A"   41 A'   42 A'   15 A"   43 A'   44 A'   16 A"                 
  1.346   1.363   1.365   1.371   1.608   1.628   1.722   1.808
 45 A'   17 A"   46 A'   47 A'   48 A'   49 A'   50 A'   51 A'                 
  1.835   1.963   1.963   2.250   2.260   2.444   2.649   2.662
 52 A'   53 A'   18 A"   54 A'   19 A"   55 A'   56 A'   20 A"                 
  2.914   3.158   3.578   3.646   3.689   3.705   3.708   3.722
 57 A'   58 A'   59 A'   21 A"   22 A"   60 A'   61 A'   23 A"                 
  3.744   3.749   3.840   3.885   3.917   3.971   4.015   4.088
 24 A"   62 A'   63 A'   25 A"   26 A"   27 A"   64 A'   65 A'                 
  4.214   4.620   4.810   5.043   6.175   6.225   6.241   6.248
 66 A'   67 A'   68 A'   69 A'   28 A"   29 A"   30 A"   70 A'                 
  6.256   6.310   6.353   6.695   6.719  23.563  35.397  66.655
 71 A'   72 A'   73 A'   74 A'   75 A'   76 A'   77 A'   78 A'                 
 66.668  66.724
 79 A'   80 A'                                                                 
 --------------------------------------------------------------

          Ground-State Mulliken Net Atomic Charges

     Atom                 Charge (a.u.)
  ----------------------------------------
      1 C                     0.312457
      2 N                    -0.155290
      3 F                    -0.013516
      4 F                    -0.059721
      5 F                    -0.083930
  ----------------------------------------
  Sum of atomic charges =     0.000000

 -----------------------------------------------------------------
                    Cartesian Multipole Moments
 -----------------------------------------------------------------
    Charge (ESU x 10^10)
                -0.0000
    Dipole Moment (Debye)
         X       1.1384      Y      -0.7234      Z       0.0000
       Tot       1.3488
    Quadrupole Moments (Debye-Ang)
        XX     -27.4882     XY       0.4582     YY     -28.3081
        XZ       0.0000     YZ      -0.0000     ZZ     -24.7476
    Octopole Moments (Debye-Ang^2)
       XXX       2.1392    XXY      -2.3585    XYY       0.7750
       YYY      -5.8373    XXZ      -0.0000    XYZ       0.0000
       YYZ       0.0000    XZZ       0.7186    YZZ      -1.7685
       ZZZ       0.0000
    Hexadecapole Moments (Debye-Ang^3)
      XXXX    -227.4527   XXXY       2.6282   XXYY     -54.6174
      XYYY       5.3822   YYYY    -107.0750   XXXZ       0.0000
      XXYZ      -0.0000   XYYZ      -0.0000   YYYZ      -0.0000
      XXZZ     -39.8784   XYZZ       0.9112   YYZZ     -20.6409
      XZZZ       0.0000   YZZZ      -0.0000   ZZZZ     -19.0049
 -----------------------------------------------------------------
 Calculating analytic gradient of the SCF energy
 Gradient of SCF Energy
            1           2           3           4           5
    1   0.0553506  -0.0662326  -0.0007623   0.0382321  -0.0265878
    2  -0.0005209  -0.0297290   0.0255249   0.0315890  -0.0268639
    3  -0.0000000   0.0000000  -0.0000000  -0.0000000   0.0000000
 Max gradient component =       6.623E-02
 RMS gradient           =       2.930E-02
 Gradient time:  CPU 1.96 s  wall 0.59 s
 Geometry Optimization Parameters
   NAtoms,    NIC,     NZ,  NCons,   NDum,   NFix, NCnnct, MaxDiis
        5      20       5       0       0       0       0       0


** GEOMETRY OPTIMIZATION IN DELOCALIZED INTERNAL COORDINATES **
   Searching for a Minimum

   Optimization Cycle:   1

                       Coordinates (Angstroms)
     ATOM                X               Y               Z
      1  C         0.4518673871    0.0230201428    0.0000000000
      2  N        -0.6429231854    0.7240433966    0.0000000000
      3  F        -1.8418262347    0.1034537750    0.0000000000
      4  F         1.6507704364    0.6436097644    0.0000000000
      5  F         0.3898622400   -1.3255551653    0.0000000000
   Point Group: cs    Number of degrees of freedom:     7


   Energy is   -392.387717695


 Attempting to Generate Delocalized Internal Coordinates

  7 Hessian modes will be used to form the next step
  Hessian Eigenvalues:
     0.250000    0.250000    0.250000    0.550214    0.550214    0.550214
     0.671931

 Minimum Search - Taking Simple RFO Step
 Searching for Lamda that Minimizes Along All modes
 Value Taken    Lamda =  -0.02978971
 Step Taken.  Stepsize is  0.295094

                             Maximum     Tolerance    Cnvgd?
         Gradient           0.082912      0.000300      NO
         Displacement       0.237530      0.001200      NO
         Energy change     *********      0.000001      NO


 New Cartesian Coordinates Obtained by Inverse Iteration

 Displacement from previous Coordinates is:  0.388535
 ----------------------------------------------------------------
             Standard Nuclear Orientation (Angstroms)
    I     Atom           X                Y                Z
 ----------------------------------------------------------------
    1      C       0.3873791502     0.0453272268     0.0000000000
    2      N      -0.6161560121     0.8058178945     0.0000000000
    3      F      -1.7315391992     0.0274447270     0.0000000000
    4      F       1.5835393980     0.5690344330     0.0000000000
    5      F       0.3845273064    -1.2790523677     0.0000000000
 ----------------------------------------------------------------
 Molecular Point Group                 Cs    NOp =  2
 Largest Abelian Subgroup              Cs    NOp =  2
 Nuclear Repulsion Energy =   178.0463623435 hartrees
 There are       20 alpha and       20 beta electrons
 Applying Cartesian multipole field
    Component          Value
    ---------          -----
     (2,0,0)        1.00000E-11
     (0,2,0)        2.00000E-11
     (0,0,2)       -3.00000E-11
 Nucleus-field energy     =     0.0000000035 hartrees
 Requested basis set is 6-311++G(d,p)
 There are 30 shells and 110 basis functions
 A cutoff of  1.0D-11 yielded    435 shell pairs
 There are      6021 function pairs (      6580 Cartesian)
 Smallest overlap matrix eigenvalue = 1.22E-03
 Guess MOs from SCF MO coefficient file

 -----------------------------------------------------------------------
  General SCF calculation program by
  Eric Jon Sundstrom, Paul Horn, Yuezhi Mao, Dmitri Zuev, Alec White,
  David Stuck, Shaama M.S., Shane Yost, Joonho Lee, David Small,
  Daniel Levine, Susi Lehtola, Hugh Burton, Evgeny Epifanovsky
 -----------------------------------------------------------------------
 Exchange:     0.2000 Hartree-Fock + 0.0800 Slater + 0.7200 B88
 Correlation:  0.1900 VWN1RPA + 0.8100 LYP
 Using SG-1 standard quadrature grid
 using 4 threads for integral computing
 -------------------------------------------------------
 OpenMP Integral computing Module                
 Release: version 2.0, May 2017, Q-Chem Inc. Pleasanton 
 -------------------------------------------------------
 -------------------------------------------------------
 OpenMP BLAS3 based DFT computing Module                
 Release: version 1.0, May 2013, Q-Chem Inc. Pittsburgh 
 -------------------------------------------------------
 A restricted SCF calculation will be
 performed using DIIS
 SCF converges when DIIS error is below 1.0e-08
 ---------------------------------------
  Cycle       Energy         DIIS error
 ---------------------------------------
    1    -392.3867439811      2.78e-03  
    2    -392.4013716986      9.88e-04  
    3    -392.4005840344      1.35e-03  
    4    -392.4024510497      2.26e-04  
    5    -392.4024992432      7.99e-05  
    6    -392.4025058687      3.16e-05  
    7    -392.4025069569      5.31e-06  
    8    -392.4025069738      3.08e-06  
    9    -392.4025069825      2.38e-07  
   10    -392.4025069825      2.01e-07  
   11    -392.4025069825      2.64e-08  
   12    -392.4025069825      3.03e-09  Convergence criterion met
 ---------------------------------------
 SCF time:   CPU 7.35s  wall 2.00s 
 SCF   energy in the final basis set =     -392.4025069825
 Total energy in the final basis set =     -392.4025069825

 --------------------------------------------------------------
             Orbital Energies (a.u.) and Symmetries
 --------------------------------------------------------------

 Alpha MOs, Restricted
 -- Occupied --                  
-24.779 -24.778 -24.737 -14.438 -10.425  -1.359  -1.302  -1.283
  1 A'    2 A'    3 A'    4 A'    5 A'    6 A'    7 A'    8 A'                 
 -0.953  -0.711  -0.653  -0.620  -0.596  -0.521  -0.511  -0.510
  9 A'   10 A'   11 A'   12 A'    1 A"   13 A'   14 A'    2 A"                 
 -0.501  -0.475  -0.362  -0.340
  3 A"   15 A'   16 A'    4 A"                                                 
 -- Virtual --                   
 -0.039  -0.018  -0.008   0.048   0.049   0.066   0.109   0.131
  5 A"   17 A'   18 A'    6 A"   19 A'   20 A'   21 A'   22 A'                 
  0.138   0.147   0.180   0.205   0.237   0.246   0.256   0.281
 23 A'    7 A"   24 A'    8 A"   25 A'   26 A'   27 A'   28 A'                 
  0.284   0.293   0.295   0.313   0.338   0.349   0.394   0.428
  9 A"   10 A"   29 A'   30 A'   31 A'   32 A'   33 A'   34 A'                 
  0.457   0.524   0.627   0.719   0.765   0.791   0.843   0.874
 35 A'   11 A"   36 A'   37 A'   38 A'   12 A"   39 A'   40 A'                 
  1.119   1.182   1.183   1.241   1.281   1.312   1.344   1.350
 13 A"   41 A'   14 A"   42 A'   15 A"   43 A'   16 A"   44 A'                 
  1.351   1.361   1.371   1.399   1.611   1.675   1.731   1.798
 45 A'   17 A"   46 A'   47 A'   48 A'   49 A'   50 A'   51 A'                 
  1.847   1.970   1.990   2.293   2.301   2.473   2.687   2.728
 52 A'   18 A"   53 A'   19 A"   54 A'   55 A'   20 A"   56 A'                 
  2.963   3.199   3.557   3.647   3.685   3.700   3.713   3.723
 57 A'   58 A'   59 A'   21 A"   22 A"   60 A'   61 A'   23 A"                 
  3.749   3.765   3.821   3.931   3.947   3.982   4.027   4.186
 24 A"   62 A'   63 A'   25 A"   26 A"   27 A"   64 A'   65 A'                 
  4.289   4.660   4.855   5.027   6.177   6.218   6.246   6.249
 66 A'   67 A'   68 A'   69 A'   28 A"   29 A"   70 A'   30 A"                 
  6.267   6.359   6.393   6.654   6.826  23.673  35.462  66.660
 71 A'   72 A'   73 A'   74 A'   75 A'   76 A'   77 A'   78 A'                 
 66.679  66.730
 79 A'   80 A'                                                                 

 Beta MOs, Restricted
 -- Occupied --                  
-24.779 -24.778 -24.737 -14.438 -10.425  -1.359  -1.302  -1.283
  1 A'    2 A'    3 A'    4 A'    5 A'    6 A'    7 A'    8 A'                 
 -0.953  -0.711  -0.653  -0.620  -0.596  -0.521  -0.511  -0.510
  9 A'   10 A'   11 A'   12 A'    1 A"   13 A'   14 A'    2 A"                 
 -0.501  -0.475  -0.362  -0.340
  3 A"   15 A'   16 A'    4 A"                                                 
 -- Virtual --                   
 -0.039  -0.018  -0.008   0.048   0.049   0.066   0.109   0.131
  5 A"   17 A'   18 A'    6 A"   19 A'   20 A'   21 A'   22 A'                 
  0.138   0.147   0.180   0.205   0.237   0.246   0.256   0.281
 23 A'    7 A"   24 A'    8 A"   25 A'   26 A'   27 A'   28 A'                 
  0.284   0.293   0.295   0.313   0.338   0.349   0.394   0.428
  9 A"   10 A"   29 A'   30 A'   31 A'   32 A'   33 A'   34 A'                 
  0.457   0.524   0.627   0.719   0.765   0.791   0.843   0.874
 35 A'   11 A"   36 A'   37 A'   38 A'   12 A"   39 A'   40 A'                 
  1.119   1.182   1.183   1.241   1.281   1.312   1.344   1.350
 13 A"   41 A'   14 A"   42 A'   15 A"   43 A'   16 A"   44 A'                 
  1.351   1.361   1.371   1.399   1.611   1.675   1.731   1.798
 45 A'   17 A"   46 A'   47 A'   48 A'   49 A'   50 A'   51 A'                 
  1.847   1.970   1.990   2.293   2.301   2.473   2.687   2.728
 52 A'   18 A"   53 A'   19 A"   54 A'   55 A'   20 A"   56 A'                 
  2.963   3.199   3.557   3.647   3.685   3.700   3.713   3.723
 57 A'   58 A'   59 A'   21 A"   22 A"   60 A'   61 A'   23 A"                 
  3.749   3.765   3.821   3.931   3.947   3.982   4.027   4.186
 24 A"   62 A'   63 A'   25 A"   26 A"   27 A"   64 A'   65 A'                 
  4.289   4.660   4.855   5.027   6.177   6.218   6.246   6.249
 66 A'   67 A'   68 A'   69 A'   28 A"   29 A"   70 A'   30 A"                 
  6.267   6.359   6.393   6.654   6.826  23.673  35.462  66.660
 71 A'   72 A'   73 A'   74 A'   75 A'   76 A'   77 A'   78 A'                 
 66.679  66.730
 79 A'   80 A'                                                                 
 --------------------------------------------------------------

          Ground-State Mulliken Net Atomic Charges

     Atom                 Charge (a.u.)
  ----------------------------------------
      1 C                     0.336264
      2 N                    -0.146109
      3 F                    -0.044855
      4 F                    -0.065209
      5 F                    -0.080092
  ----------------------------------------
  Sum of atomic charges =     0.000000

 -----------------------------------------------------------------
                    Cartesian Multipole Moments
 -----------------------------------------------------------------
    Charge (ESU x 10^10)
                 0.0000
    Dipole Moment (Debye)
         X       1.1931      Y      -0.6296      Z       0.0000
       Tot       1.3491
    Quadrupole Moments (Debye-Ang)
        XX     -27.8291     XY       0.3637     YY     -27.9061
        XZ      -0.0000     YZ       0.0000     ZZ     -24.5303
    Octopole Moments (Debye-Ang^2)
       XXX       2.7762    XXY      -2.2654    XYY       0.9644
       YYY      -6.2515    XXZ       0.0000    XYZ      -0.0000
       YYZ       0.0000    XZZ       0.8777    YZZ      -1.7909
       ZZZ       0.0000
    Hexadecapole Moments (Debye-Ang^3)
      XXXX    -208.1848   XXXY       2.7511   XXYY     -50.3892
      XYYY       5.3489   YYYY    -103.9418   XXXZ      -0.0000
      XXYZ       0.0000   XYYZ      -0.0000   YYYZ      -0.0000
      XXZZ     -36.4799   XYZZ       0.9835   YYZZ     -20.0660
      XZZZ      -0.0000   YZZZ      -0.0000   ZZZZ     -18.5294
 -----------------------------------------------------------------
 Calculating analytic gradient of the SCF energy
 Gradient of SCF Energy
            1           2           3           4           5
    1  -0.0087641  -0.0127668   0.0265721  -0.0008007  -0.0042406
    2   0.0113006  -0.0115298   0.0109102   0.0056827  -0.0163637
    3  -0.0000000   0.0000000   0.0000000   0.0000000  -0.0000000
 Max gradient component =       2.657E-02
 RMS gradient           =       1.047E-02
 Gradient time:  CPU 2.01 s  wall 0.60 s
 Geometry Optimization Parameters
   NAtoms,    NIC,     NZ,  NCons,   NDum,   NFix, NCnnct, MaxDiis
        5      20       5       0       0       0       0       0

 Cartesian Hessian Update
 Hessian Updated using BFGS Update


** GEOMETRY OPTIMIZATION IN DELOCALIZED INTERNAL COORDINATES **
   Searching for a Minimum

   Optimization Cycle:   2

                       Coordinates (Angstroms)
     ATOM                X               Y               Z
      1  C         0.3873791502    0.0453272268    0.0000000000
      2  N        -0.6161560121    0.8058178945    0.0000000000
      3  F        -1.7315391992    0.0274447270    0.0000000000
      4  F         1.5835393980    0.5690344330    0.0000000000
      5  F         0.3845273064   -1.2790523677    0.0000000000
   Point Group: cs    Number of degrees of freedom:     7


   Energy is   -392.402506983

 Hessian Updated using BFGS Update

  5 Hessian modes will be used to form the next step
  Hessian Eigenvalues:
     0.225106    0.308155    0.486490    0.581914    0.748781

 Minimum Search - Taking Simple RFO Step
 Searching for Lamda that Minimizes Along All modes
 Value Taken    Lamda =  -0.00314097
 Step Taken.  Stepsize is  0.088338

                             Maximum     Tolerance    Cnvgd?
         Gradient           0.026598      0.000300      NO
         Displacement       0.056394      0.001200      NO
         Energy change     -0.014789      0.000001      NO


 New Cartesian Coordinates Obtained by Inverse Iteration

 Displacement from previous Coordinates is:  0.135585
 ----------------------------------------------------------------
             Standard Nuclear Orientation (Angstroms)
    I     Atom           X                Y                Z
 ----------------------------------------------------------------
    1      C       0.3917951807     0.0423800569     0.0000000000
    2      N      -0.6189093579     0.8001290570     0.0000000000
    3      F      -1.7804568779     0.0428121212     0.0000000000
    4      F       1.5893947522     0.5472332608     0.0000000000
    5      F       0.4259269463    -1.2639825823     0.0000000000
 ----------------------------------------------------------------
 Molecular Point Group                 Cs    NOp =  2
 Largest Abelian Subgroup              Cs    NOp =  2
 Nuclear Repulsion Energy =   177.2605438955 hartrees
 There are       20 alpha and       20 beta electrons
 Applying Cartesian multipole field
    Component          Value
    ---------          -----
     (2,0,0)        1.00000E-11
     (0,2,0)        2.00000E-11
     (0,0,2)       -3.00000E-11
 Nucleus-field energy     =     0.0000000036 hartrees
 Requested basis set is 6-311++G(d,p)
 There are 30 shells and 110 basis functions
 A cutoff of  1.0D-11 yielded    434 shell pairs
 There are      6017 function pairs (      6576 Cartesian)
 Smallest overlap matrix eigenvalue = 1.26E-03
 Guess MOs from SCF MO coefficient file

 -----------------------------------------------------------------------
  General SCF calculation program by
  Eric Jon Sundstrom, Paul Horn, Yuezhi Mao, Dmitri Zuev, Alec White,
  David Stuck, Shaama M.S., Shane Yost, Joonho Lee, David Small,
  Daniel Levine, Susi Lehtola, Hugh Burton, Evgeny Epifanovsky
 -----------------------------------------------------------------------
 Exchange:     0.2000 Hartree-Fock + 0.0800 Slater + 0.7200 B88
 Correlation:  0.1900 VWN1RPA + 0.8100 LYP
 Using SG-1 standard quadrature grid
 using 4 threads for integral computing
 -------------------------------------------------------
 OpenMP Integral computing Module                
 Release: version 2.0, May 2017, Q-Chem Inc. Pleasanton 
 -------------------------------------------------------
 -------------------------------------------------------
 OpenMP BLAS3 based DFT computing Module                
 Release: version 1.0, May 2013, Q-Chem Inc. Pittsburgh 
 -------------------------------------------------------
 A restricted SCF calculation will be
 performed using DIIS
 SCF converges when DIIS error is below 1.0e-08
 ---------------------------------------
  Cycle       Energy         DIIS error
 ---------------------------------------
    1    -392.4024253448      9.06e-04  
    2    -392.4038549431      2.11e-04  
    3    -392.4038076260      2.85e-04  
    4    -392.4039006425      6.64e-05  
    5    -392.4039058853      2.63e-05  
    6    -392.4039064867      4.29e-06  
    7    -392.4039065004      2.45e-06  
    8    -392.4039065056      4.47e-07  
    9    -392.4039065058      1.26e-07  
   10    -392.4039065058      4.45e-08  
   11    -392.4039065058      9.87e-09  Convergence criterion met
 ---------------------------------------
 SCF time:   CPU 6.72s  wall 2.00s 
 SCF   energy in the final basis set =     -392.4039065058
 Total energy in the final basis set =     -392.4039065058

 --------------------------------------------------------------
             Orbital Energies (a.u.) and Symmetries
 --------------------------------------------------------------

 Alpha MOs, Restricted
 -- Occupied --                  
-24.780 -24.780 -24.735 -14.438 -10.428  -1.368  -1.303  -1.271
  1 A'    2 A'    3 A'    4 A'    5 A'    6 A'    7 A'    8 A'                 
 -0.954  -0.715  -0.655  -0.617  -0.601  -0.524  -0.512  -0.507
  9 A'   10 A'   11 A'   12 A'    1 A"   13 A'    2 A"   14 A'                 
 -0.496  -0.474  -0.361  -0.342
  3 A"   15 A'   16 A'    4 A"                                                 
 -- Virtual --                   
 -0.039  -0.028  -0.011   0.048   0.050   0.061   0.116   0.132
  5 A"   17 A'   18 A'    6 A"   19 A'   20 A'   21 A'   22 A'                 
  0.142   0.148   0.182   0.204   0.237   0.246   0.254   0.275
 23 A'    7 A"   24 A'    8 A"   25 A'   26 A'   27 A'   28 A'                 
  0.282   0.292   0.294   0.313   0.334   0.352   0.393   0.433
  9 A"   10 A"   29 A'   30 A'   31 A'   32 A'   33 A'   34 A'                 
  0.458   0.524   0.621   0.713   0.766   0.792   0.845   0.880
 35 A'   11 A"   36 A'   37 A'   38 A'   12 A"   39 A'   40 A'                 
  1.126   1.179   1.180   1.242   1.281   1.317   1.341   1.351
 13 A"   14 A"   41 A'   42 A'   15 A"   43 A'   16 A"   44 A'                 
  1.356   1.359   1.371   1.388   1.600   1.683   1.729   1.794
 17 A"   45 A'   46 A'   47 A'   48 A'   49 A'   50 A'   51 A'                 
  1.841   1.975   1.984   2.282   2.288   2.494   2.685   2.725
 52 A'   18 A"   53 A'   54 A'   19 A"   55 A'   20 A"   56 A'                 
  2.975   3.212   3.549   3.652   3.681   3.699   3.710   3.724
 57 A'   58 A'   59 A'   21 A"   22 A"   60 A'   61 A'   23 A"                 
  3.752   3.768   3.815   3.919   3.955   3.981   4.011   4.197
 24 A"   62 A'   63 A'   25 A"   26 A"   27 A"   64 A'   65 A'                 
  4.293   4.644   4.866   4.993   6.178   6.213   6.250   6.256
 66 A'   67 A'   68 A'   69 A'   28 A"   29 A"   30 A"   70 A'                 
  6.271   6.343   6.374   6.626   6.838  23.676  35.458  66.657
 71 A'   72 A'   73 A'   74 A'   75 A'   76 A'   77 A'   78 A'                 
 66.681  66.731
 79 A'   80 A'                                                                 

 Beta MOs, Restricted
 -- Occupied --                  
-24.780 -24.780 -24.735 -14.438 -10.428  -1.368  -1.303  -1.271
  1 A'    2 A'    3 A'    4 A'    5 A'    6 A'    7 A'    8 A'                 
 -0.954  -0.715  -0.655  -0.617  -0.601  -0.524  -0.512  -0.507
  9 A'   10 A'   11 A'   12 A'    1 A"   13 A'    2 A"   14 A'                 
 -0.496  -0.474  -0.361  -0.342
  3 A"   15 A'   16 A'    4 A"                                                 
 -- Virtual --                   
 -0.039  -0.028  -0.011   0.048   0.050   0.061   0.116   0.132
  5 A"   17 A'   18 A'    6 A"   19 A'   20 A'   21 A'   22 A'                 
  0.142   0.148   0.182   0.204   0.237   0.246   0.254   0.275
 23 A'    7 A"   24 A'    8 A"   25 A'   26 A'   27 A'   28 A'                 
  0.282   0.292   0.294   0.313   0.334   0.352   0.393   0.433
  9 A"   10 A"   29 A'   30 A'   31 A'   32 A'   33 A'   34 A'                 
  0.458   0.524   0.621   0.713   0.766   0.792   0.845   0.880
 35 A'   11 A"   36 A'   37 A'   38 A'   12 A"   39 A'   40 A'                 
  1.126   1.179   1.180   1.242   1.281   1.317   1.341   1.351
 13 A"   14 A"   41 A'   42 A'   15 A"   43 A'   16 A"   44 A'                 
  1.356   1.359   1.371   1.388   1.600   1.683   1.729   1.794
 17 A"   45 A'   46 A'   47 A'   48 A'   49 A'   50 A'   51 A'                 
  1.841   1.975   1.984   2.282   2.288   2.494   2.685   2.725
 52 A'   18 A"   53 A'   54 A'   19 A"   55 A'   20 A"   56 A'                 
  2.975   3.212   3.549   3.652   3.681   3.699   3.710   3.724
 57 A'   58 A'   59 A'   21 A"   22 A"   60 A'   61 A'   23 A"                 
  3.752   3.768   3.815   3.919   3.955   3.981   4.011   4.197
 24 A"   62 A'   63 A'   25 A"   26 A"   27 A"   64 A'   65 A'                 
  4.293   4.644   4.866   4.993   6.178   6.213   6.250   6.256
 66 A'   67 A'   68 A'   69 A'   28 A"   29 A"   30 A"   70 A'                 
  6.271   6.343   6.374   6.626   6.838  23.676  35.458  66.657
 71 A'   72 A'   73 A'   74 A'   75 A'   76 A'   77 A'   78 A'                 
 66.681  66.731
 79 A'   80 A'                                                                 
 --------------------------------------------------------------

          Ground-State Mulliken Net Atomic Charges

     Atom                 Charge (a.u.)
  ----------------------------------------
      1 C                     0.330624
      2 N                    -0.144606
      3 F                    -0.055173
      4 F                    -0.060289
      5 F                    -0.070557
  ----------------------------------------
  Sum of atomic charges =     0.000000

 -----------------------------------------------------------------
                    Cartesian Multipole Moments
 -----------------------------------------------------------------
    Charge (ESU x 10^10)
                 0.0000
    Dipole Moment (Debye)
         X       1.2967      Y      -0.6902      Z       0.0000
       Tot       1.4690
    Quadrupole Moments (Debye-Ang)
        XX     -27.9930     XY       0.4338     YY     -27.8602
        XZ       0.0000     YZ       0.0000     ZZ     -24.5453
    Octopole Moments (Debye-Ang^2)
       XXX       3.3457    XXY      -2.3487    XYY       1.0752
       YYY      -6.3807    XXZ       0.0000    XYZ      -0.0000
       YYZ       0.0000    XZZ       1.0110    YZZ      -1.8488
       ZZZ       0.0000
    Hexadecapole Moments (Debye-Ang^3)
      XXXX    -215.5544   XXXY       4.4662   XXYY     -51.2903
      XYYY       6.7546   YYYY    -101.6917   XXXZ      -0.0000
      XXYZ       0.0000   XYYZ       0.0000   YYYZ      -0.0000
      XXZZ     -37.6905   XYZZ       1.5091   YYZZ     -19.6956
      XZZZ       0.0000   YZZZ       0.0000   ZZZZ     -18.5591
 -----------------------------------------------------------------
 Calculating analytic gradient of the SCF energy
 Gradient of SCF Energy
            1           2           3           4           5
    1   0.0017705  -0.0043392   0.0035943  -0.0040054   0.0029797
    2   0.0074655  -0.0076945   0.0048809  -0.0050852   0.0004333
    3  -0.0000000   0.0000000  -0.0000000  -0.0000000   0.0000000
 Max gradient component =       7.694E-03
 RMS gradient           =       3.870E-03
 Gradient time:  CPU 2.00 s  wall 0.60 s
 Geometry Optimization Parameters
   NAtoms,    NIC,     NZ,  NCons,   NDum,   NFix, NCnnct, MaxDiis
        5      20       5       0       0       0       0       0

 Cartesian Hessian Update
 Hessian Updated using BFGS Update


** GEOMETRY OPTIMIZATION IN DELOCALIZED INTERNAL COORDINATES **
   Searching for a Minimum

   Optimization Cycle:   3

                       Coordinates (Angstroms)
     ATOM                X               Y               Z
      1  C         0.3917951807    0.0423800569    0.0000000000
      2  N        -0.6189093579    0.8001290570    0.0000000000
      3  F        -1.7804568779    0.0428121212    0.0000000000
      4  F         1.5893947522    0.5472332608    0.0000000000
      5  F         0.4259269463   -1.2639825823    0.0000000000
   Point Group: cs    Number of degrees of freedom:     7


   Energy is   -392.403906506

 Hessian Updated using BFGS Update

  7 Hessian modes will be used to form the next step
  Hessian Eigenvalues:
     0.247279    0.250402    0.344997    0.470291    0.550580    0.561617
     0.720548

 Minimum Search - Taking Simple RFO Step
 Searching for Lamda that Minimizes Along All modes
 Value Taken    Lamda =  -0.00033622
 Step Taken.  Stepsize is  0.029532

                             Maximum     Tolerance    Cnvgd?
         Gradient           0.006451      0.000300      NO
         Displacement       0.014729      0.001200      NO
         Energy change     -0.001400      0.000001      NO


 New Cartesian Coordinates Obtained by Inverse Iteration

 Displacement from previous Coordinates is:  0.039373
 ----------------------------------------------------------------
             Standard Nuclear Orientation (Angstroms)
    I     Atom           X                Y                Z
 ----------------------------------------------------------------
    1      C       0.3931056556     0.0418713143     0.0000000000
    2      N      -0.6151520608     0.8054966547     0.0000000000
    3      F      -1.7752232143     0.0323237797     0.0000000000
    4      F       1.5934806128     0.5525251341     0.0000000000
    5      F       0.4115396500    -1.2636449694     0.0000000000
 ----------------------------------------------------------------
 Molecular Point Group                 Cs    NOp =  2
 Largest Abelian Subgroup              Cs    NOp =  2
 Nuclear Repulsion Energy =   177.1039519210 hartrees
 There are       20 alpha and       20 beta electrons
 Applying Cartesian multipole field
    Component          Value
    ---------          -----
     (2,0,0)        1.00000E-11
     (0,2,0)        2.00000E-11
     (0,0,2)       -3.00000E-11
 Nucleus-field energy     =     0.0000000036 hartrees
 Requested basis set is 6-311++G(d,p)
 There are 30 shells and 110 basis functions
 A cutoff of  1.0D-11 yielded    434 shell pairs
 There are      6017 function pairs (      6576 Cartesian)
 Smallest overlap matrix eigenvalue = 1.27E-03
 Guess MOs from SCF MO coefficient file

 -----------------------------------------------------------------------
  General SCF calculation program by
  Eric Jon Sundstrom, Paul Horn, Yuezhi Mao, Dmitri Zuev, Alec White,
  David Stuck, Shaama M.S., Shane Yost, Joonho Lee, David Small,
  Daniel Levine, Susi Lehtola, Hugh Burton, Evgeny Epifanovsky
 -----------------------------------------------------------------------
 Exchange:     0.2000 Hartree-Fock + 0.0800 Slater + 0.7200 B88
 Correlation:  0.1900 VWN1RPA + 0.8100 LYP
 Using SG-1 standard quadrature grid
 using 4 threads for integral computing
 -------------------------------------------------------
 OpenMP Integral computing Module                
 Release: version 2.0, May 2017, Q-Chem Inc. Pleasanton 
 -------------------------------------------------------
 -------------------------------------------------------
 OpenMP BLAS3 based DFT computing Module                
 Release: version 1.0, May 2013, Q-Chem Inc. Pittsburgh 
 -------------------------------------------------------
 A restricted SCF calculation will be
 performed using DIIS
 SCF converges when DIIS error is below 1.0e-08
 ---------------------------------------
  Cycle       Energy         DIIS error
 ---------------------------------------
    1    -392.4039281051      3.06e-04  
    2    -392.4041165340      5.95e-05  
    3    -392.4041168140      6.29e-05  
    4    -392.4041203163      2.39e-05  
    5    -392.4041207858      5.80e-06  
    6    -392.4041208147      2.57e-06  
    7    -392.4041208219      5.54e-07  
    8    -392.4041208222      3.09e-07  
    9    -392.4041208223      2.61e-08  
   10    -392.4041208223      1.49e-08  
   11    -392.4041208223      3.35e-09  Convergence criterion met
 ---------------------------------------
 SCF time:   CPU 6.70s  wall 2.00s 
 SCF   energy in the final basis set =     -392.4041208223
 Total energy in the final basis set =     -392.4041208223

 --------------------------------------------------------------
             Orbital Energies (a.u.) and Symmetries
 --------------------------------------------------------------

 Alpha MOs, Restricted
 -- Occupied --                  
-24.782 -24.781 -24.734 -14.439 -10.429  -1.367  -1.304  -1.267
  1 A'    2 A'    3 A'    4 A'    5 A'    6 A'    7 A'    8 A'                 
 -0.954  -0.715  -0.656  -0.614  -0.600  -0.524  -0.512  -0.507
  9 A'   10 A'   11 A'   12 A'    1 A"   13 A'    2 A"   14 A'                 
 -0.494  -0.473  -0.363  -0.342
  3 A"   15 A'   16 A'    4 A"                                                 
 -- Virtual --                   
 -0.040  -0.030  -0.012   0.048   0.049   0.061   0.114   0.132
  5 A"   17 A'   18 A'    6 A"   19 A'   20 A'   21 A'   22 A'                 
  0.141   0.148   0.181   0.204   0.237   0.245   0.255   0.275
 23 A'    7 A"   24 A'    8 A"   25 A'   26 A'   27 A'   28 A'                 
  0.282   0.292   0.294   0.312   0.335   0.351   0.392   0.429
  9 A"   10 A"   29 A'   30 A'   31 A'   32 A'   33 A'   34 A'                 
  0.457   0.524   0.621   0.714   0.765   0.792   0.845   0.877
 35 A'   11 A"   36 A'   37 A'   38 A'   12 A"   39 A'   40 A'                 
  1.124   1.179   1.182   1.243   1.281   1.315   1.342   1.353
 13 A"   14 A"   41 A'   42 A'   15 A"   43 A'   16 A"   44 A'                 
  1.355   1.357   1.370   1.389   1.603   1.679   1.728   1.793
 17 A"   45 A'   46 A'   47 A'   48 A'   49 A'   50 A'   51 A'                 
  1.840   1.976   1.983   2.279   2.288   2.488   2.684   2.723
 52 A'   18 A"   53 A'   54 A'   19 A"   55 A'   20 A"   56 A'                 
  2.975   3.207   3.545   3.654   3.681   3.698   3.710   3.725
 57 A'   58 A'   59 A'   21 A"   22 A"   60 A'   61 A'   23 A"                 
  3.753   3.769   3.816   3.914   3.954   3.973   4.008   4.194
 24 A"   62 A'   63 A'   25 A"   26 A"   27 A"   64 A'   65 A'                 
  4.285   4.645   4.863   4.980   6.177   6.213   6.251   6.251
 66 A'   67 A'   68 A'   69 A'   28 A"   29 A"   30 A"   70 A'                 
  6.269   6.347   6.372   6.616   6.834  23.670  35.454  66.656
 71 A'   72 A'   73 A'   74 A'   75 A'   76 A'   77 A'   78 A'                 
 66.679  66.732
 79 A'   80 A'                                                                 

 Beta MOs, Restricted
 -- Occupied --                  
-24.782 -24.781 -24.734 -14.439 -10.429  -1.367  -1.304  -1.267
  1 A'    2 A'    3 A'    4 A'    5 A'    6 A'    7 A'    8 A'                 
 -0.954  -0.715  -0.656  -0.614  -0.600  -0.524  -0.512  -0.507
  9 A'   10 A'   11 A'   12 A'    1 A"   13 A'    2 A"   14 A'                 
 -0.494  -0.473  -0.363  -0.342
  3 A"   15 A'   16 A'    4 A"                                                 
 -- Virtual --                   
 -0.040  -0.030  -0.012   0.048   0.049   0.061   0.114   0.132
  5 A"   17 A'   18 A'    6 A"   19 A'   20 A'   21 A'   22 A'                 
  0.141   0.148   0.181   0.204   0.237   0.245   0.255   0.275
 23 A'    7 A"   24 A'    8 A"   25 A'   26 A'   27 A'   28 A'                 
  0.282   0.292   0.294   0.312   0.335   0.351   0.392   0.429
  9 A"   10 A"   29 A'   30 A'   31 A'   32 A'   33 A'   34 A'                 
  0.457   0.524   0.621   0.714   0.765   0.792   0.845   0.877
 35 A'   11 A"   36 A'   37 A'   38 A'   12 A"   39 A'   40 A'                 
  1.124   1.179   1.182   1.243   1.281   1.315   1.342   1.353
 13 A"   14 A"   41 A'   42 A'   15 A"   43 A'   16 A"   44 A'                 
  1.355   1.357   1.370   1.389   1.603   1.679   1.728   1.793
 17 A"   45 A'   46 A'   47 A'   48 A'   49 A'   50 A'   51 A'                 
  1.840   1.976   1.983   2.279   2.288   2.488   2.684   2.723
 52 A'   18 A"   53 A'   54 A'   19 A"   55 A'   20 A"   56 A'                 
  2.975   3.207   3.545   3.654   3.681   3.698   3.710   3.725
 57 A'   58 A'   59 A'   21 A"   22 A"   60 A'   61 A'   23 A"                 
  3.753   3.769   3.816   3.914   3.954   3.973   4.008   4.194
 24 A"   62 A'   63 A'   25 A"   26 A"   27 A"   64 A'   65 A'                 
  4.285   4.645   4.863   4.980   6.177   6.213   6.251   6.251
 66 A'   67 A'   68 A'   69 A'   28 A"   29 A"   30 A"   70 A'                 
  6.269   6.347   6.372   6.616   6.834  23.670  35.454  66.656
 71 A'   72 A'   73 A'   74 A'   75 A'   76 A'   77 A'   78 A'                 
 66.679  66.732
 79 A'   80 A'                                                                 
 --------------------------------------------------------------

          Ground-State Mulliken Net Atomic Charges

     Atom                 Charge (a.u.)
  ----------------------------------------
      1 C                     0.332214
      2 N                    -0.142843
      3 F                    -0.059569
      4 F                    -0.063138
      5 F                    -0.066664
  ----------------------------------------
  Sum of atomic charges =     0.000000

 -----------------------------------------------------------------
                    Cartesian Multipole Moments
 -----------------------------------------------------------------
    Charge (ESU x 10^10)
                 0.0000
    Dipole Moment (Debye)
         X       1.3350      Y      -0.7035      Z      -0.0000
       Tot       1.5090
    Quadrupole Moments (Debye-Ang)
        XX     -28.0603     XY       0.4016     YY     -27.8287
        XZ       0.0000     YZ       0.0000     ZZ     -24.5604
    Octopole Moments (Debye-Ang^2)
       XXX       3.4098    XXY      -2.3795    XYY       1.0956
       YYY      -6.4457    XXZ      -0.0000    XYZ       0.0000
       YYZ      -0.0000    XZZ       1.0235    YZZ      -1.8632
       ZZZ      -0.0000
    Hexadecapole Moments (Debye-Ang^3)
      XXXX    -215.3368   XXXY       3.7599   XXYY     -51.2521
      XYYY       6.0813   YYYY    -101.9500   XXXZ       0.0000
      XXYZ       0.0000   XYYZ       0.0000   YYYZ       0.0000
      XXZZ     -37.6436   XYZZ       1.2735   YYZZ     -19.7534
      XZZZ      -0.0000   YZZZ       0.0000   ZZZZ     -18.5770
 -----------------------------------------------------------------
 Calculating analytic gradient of the SCF energy
 Gradient of SCF Energy
            1           2           3           4           5
    1   0.0008192  -0.0021372   0.0016045  -0.0004675   0.0001809
    2   0.0029990  -0.0035546   0.0020101  -0.0008470  -0.0006075
    3  -0.0000000   0.0000000  -0.0000000   0.0000000   0.0000000
 Max gradient component =       3.555E-03
 RMS gradient           =       1.524E-03
 Gradient time:  CPU 2.00 s  wall 0.60 s
 Geometry Optimization Parameters
   NAtoms,    NIC,     NZ,  NCons,   NDum,   NFix, NCnnct, MaxDiis
        5      20       5       0       0       0       0       0

 Cartesian Hessian Update
 Hessian Updated using BFGS Update


** GEOMETRY OPTIMIZATION IN DELOCALIZED INTERNAL COORDINATES **
   Searching for a Minimum

   Optimization Cycle:   4

                       Coordinates (Angstroms)
     ATOM                X               Y               Z
      1  C         0.3931056556    0.0418713143    0.0000000000
      2  N        -0.6151520608    0.8054966547    0.0000000000
      3  F        -1.7752232143    0.0323237797    0.0000000000
      4  F         1.5934806128    0.5525251341    0.0000000000
      5  F         0.4115396500   -1.2636449694    0.0000000000
   Point Group: cs    Number of degrees of freedom:     7


   Energy is   -392.404120822

 Hessian Updated using BFGS Update

  7 Hessian modes will be used to form the next step
  Hessian Eigenvalues:
     0.215293    0.251299    0.283133    0.470639    0.550248    0.565076
     0.721682

 Minimum Search - Taking Simple RFO Step
 Searching for Lamda that Minimizes Along All modes
 Value Taken    Lamda =  -0.00006148
 Step Taken.  Stepsize is  0.016743

                             Maximum     Tolerance    Cnvgd?
         Gradient           0.002532      0.000300      NO
         Displacement       0.011660      0.001200      NO
         Energy change     -0.000214      0.000001      NO


 New Cartesian Coordinates Obtained by Inverse Iteration

 Displacement from previous Coordinates is:  0.016512
 ----------------------------------------------------------------
             Standard Nuclear Orientation (Angstroms)
    I     Atom           X                Y                Z
 ----------------------------------------------------------------
    1      C       0.3924181696     0.0412139555     0.0000000000
    2      N      -0.6129998759     0.8101605669     0.0000000000
    3      F      -1.7730828860     0.0270403275     0.0000000000
    4      F       1.5937355232     0.5525377210     0.0000000000
    5      F       0.4076797126    -1.2623806574     0.0000000000
 ----------------------------------------------------------------
 Molecular Point Group                 Cs    NOp =  2
 Largest Abelian Subgroup              Cs    NOp =  2
 Nuclear Repulsion Energy =   177.0830144193 hartrees
 There are       20 alpha and       20 beta electrons
 Applying Cartesian multipole field
    Component          Value
    ---------          -----
     (2,0,0)        1.00000E-11
     (0,2,0)        2.00000E-11
     (0,0,2)       -3.00000E-11
 Nucleus-field energy     =     0.0000000036 hartrees
 Requested basis set is 6-311++G(d,p)
 There are 30 shells and 110 basis functions
 A cutoff of  1.0D-11 yielded    435 shell pairs
 There are      6021 function pairs (      6580 Cartesian)
 Smallest overlap matrix eigenvalue = 1.28E-03
 Guess MOs from SCF MO coefficient file

 -----------------------------------------------------------------------
  General SCF calculation program by
  Eric Jon Sundstrom, Paul Horn, Yuezhi Mao, Dmitri Zuev, Alec White,
  David Stuck, Shaama M.S., Shane Yost, Joonho Lee, David Small,
  Daniel Levine, Susi Lehtola, Hugh Burton, Evgeny Epifanovsky
 -----------------------------------------------------------------------
 Exchange:     0.2000 Hartree-Fock + 0.0800 Slater + 0.7200 B88
 Correlation:  0.1900 VWN1RPA + 0.8100 LYP
 Using SG-1 standard quadrature grid
 using 4 threads for integral computing
 -------------------------------------------------------
 OpenMP Integral computing Module                
 Release: version 2.0, May 2017, Q-Chem Inc. Pleasanton 
 -------------------------------------------------------
 -------------------------------------------------------
 OpenMP BLAS3 based DFT computing Module                
 Release: version 1.0, May 2013, Q-Chem Inc. Pittsburgh 
 -------------------------------------------------------
 A restricted SCF calculation will be
 performed using DIIS
 SCF converges when DIIS error is below 1.0e-08
 ---------------------------------------
  Cycle       Energy         DIIS error
 ---------------------------------------
    1    -392.4040981718      1.61e-04  
    2    -392.4041513075      2.70e-05  
    3    -392.4041514354      3.02e-05  
    4    -392.4041521783      8.79e-06  
    5    -392.4041522421      2.69e-06  
    6    -392.4041522480      1.13e-06  
    7    -392.4041522494      2.12e-07  
    8    -392.4041522495      1.13e-07  
    9    -392.4041522495      1.94e-08  
   10    -392.4041522495      8.33e-09  Convergence criterion met
 ---------------------------------------
 SCF time:   CPU 6.10s  wall 2.00s 
 SCF   energy in the final basis set =     -392.4041522495
 Total energy in the final basis set =     -392.4041522495

 --------------------------------------------------------------
             Orbital Energies (a.u.) and Symmetries
 --------------------------------------------------------------

 Alpha MOs, Restricted
 -- Occupied --                  
-24.783 -24.781 -24.733 -14.439 -10.429  -1.368  -1.305  -1.264
  1 A'    2 A'    3 A'    4 A'    5 A'    6 A'    7 A'    8 A'                 
 -0.954  -0.716  -0.656  -0.613  -0.601  -0.524  -0.513  -0.507
  9 A'   10 A'   11 A'   12 A'    1 A"   13 A'    2 A"   14 A'                 
 -0.492  -0.473  -0.364  -0.343
  3 A"   15 A'   16 A'    4 A"                                                 
 -- Virtual --                   
 -0.041  -0.032  -0.012   0.048   0.049   0.060   0.114   0.132
  5 A"   17 A'   18 A'    6 A"   19 A'   20 A'   21 A'   22 A'                 
  0.141   0.148   0.180   0.204   0.237   0.245   0.255   0.275
 23 A'    7 A"   24 A'    8 A"   25 A'   26 A'   27 A'   28 A'                 
  0.282   0.292   0.294   0.312   0.335   0.350   0.392   0.428
  9 A"   10 A"   29 A'   30 A'   31 A'   32 A'   33 A'   34 A'                 
  0.457   0.523   0.622   0.715   0.764   0.792   0.844   0.876
 35 A'   11 A"   36 A'   37 A'   38 A'   12 A"   39 A'   40 A'                 
  1.123   1.179   1.182   1.243   1.280   1.314   1.342   1.354
 13 A"   14 A"   41 A'   42 A'   15 A"   43 A'   16 A"   44 A'                 
  1.354   1.356   1.370   1.390   1.603   1.677   1.728   1.792
 17 A"   45 A'   46 A'   47 A'   48 A'   49 A'   50 A'   51 A'                 
  1.840   1.977   1.982   2.276   2.288   2.487   2.684   2.722
 52 A'   18 A"   53 A'   54 A'   19 A"   55 A'   20 A"   56 A'                 
  2.976   3.206   3.542   3.654   3.680   3.697   3.710   3.726
 57 A'   58 A'   59 A'   21 A"   22 A"   60 A'   61 A'   23 A"                 
  3.754   3.771   3.816   3.910   3.954   3.972   4.005   4.194
 24 A"   62 A'   63 A'   25 A"   26 A"   27 A"   64 A'   65 A'                 
  4.284   4.645   4.862   4.970   6.176   6.213   6.250   6.252
 66 A'   67 A'   68 A'   69 A'   28 A"   29 A"   70 A'   30 A"                 
  6.269   6.348   6.371   6.608   6.834  23.669  35.452  66.656
 71 A'   72 A'   73 A'   74 A'   75 A'   76 A'   77 A'   78 A'                 
 66.679  66.733
 79 A'   80 A'                                                                 

 Beta MOs, Restricted
 -- Occupied --                  
-24.783 -24.781 -24.733 -14.439 -10.429  -1.368  -1.305  -1.264
  1 A'    2 A'    3 A'    4 A'    5 A'    6 A'    7 A'    8 A'                 
 -0.954  -0.716  -0.656  -0.613  -0.601  -0.524  -0.513  -0.507
  9 A'   10 A'   11 A'   12 A'    1 A"   13 A'    2 A"   14 A'                 
 -0.492  -0.473  -0.364  -0.343
  3 A"   15 A'   16 A'    4 A"                                                 
 -- Virtual --                   
 -0.041  -0.032  -0.012   0.048   0.049   0.060   0.114   0.132
  5 A"   17 A'   18 A'    6 A"   19 A'   20 A'   21 A'   22 A'                 
  0.141   0.148   0.180   0.204   0.237   0.245   0.255   0.275
 23 A'    7 A"   24 A'    8 A"   25 A'   26 A'   27 A'   28 A'                 
  0.282   0.292   0.294   0.312   0.335   0.350   0.392   0.428
  9 A"   10 A"   29 A'   30 A'   31 A'   32 A'   33 A'   34 A'                 
  0.457   0.523   0.622   0.715   0.764   0.792   0.844   0.876
 35 A'   11 A"   36 A'   37 A'   38 A'   12 A"   39 A'   40 A'                 
  1.123   1.179   1.182   1.243   1.280   1.314   1.342   1.354
 13 A"   14 A"   41 A'   42 A'   15 A"   43 A'   16 A"   44 A'                 
  1.354   1.356   1.370   1.390   1.603   1.677   1.728   1.792
 17 A"   45 A'   46 A'   47 A'   48 A'   49 A'   50 A'   51 A'                 
  1.840   1.977   1.982   2.276   2.288   2.487   2.684   2.722
 52 A'   18 A"   53 A'   54 A'   19 A"   55 A'   20 A"   56 A'                 
  2.976   3.206   3.542   3.654   3.680   3.697   3.710   3.726
 57 A'   58 A'   59 A'   21 A"   22 A"   60 A'   61 A'   23 A"                 
  3.754   3.771   3.816   3.910   3.954   3.972   4.005   4.194
 24 A"   62 A'   63 A'   25 A"   26 A"   27 A"   64 A'   65 A'                 
  4.284   4.645   4.862   4.970   6.176   6.213   6.250   6.252
 66 A'   67 A'   68 A'   69 A'   28 A"   29 A"   70 A'   30 A"                 
  6.269   6.348   6.371   6.608   6.834  23.669  35.452  66.656
 71 A'   72 A'   73 A'   74 A'   75 A'   76 A'   77 A'   78 A'                 
 66.679  66.733
 79 A'   80 A'                                                                 
 --------------------------------------------------------------

          Ground-State Mulliken Net Atomic Charges

     Atom                 Charge (a.u.)
  ----------------------------------------
      1 C                     0.332961
      2 N                    -0.141423
      3 F                    -0.063149
      4 F                    -0.064372
      5 F                    -0.064018
  ----------------------------------------
  Sum of atomic charges =     0.000000

 -----------------------------------------------------------------
                    Cartesian Multipole Moments
 -----------------------------------------------------------------
    Charge (ESU x 10^10)
                 0.0000
    Dipole Moment (Debye)
         X       1.3594      Y      -0.7131      Z      -0.0000
       Tot       1.5350
    Quadrupole Moments (Debye-Ang)
        XX     -28.1130     XY       0.3852     YY     -27.8013
        XZ       0.0000     YZ      -0.0000     ZZ     -24.5665
    Octopole Moments (Debye-Ang^2)
       XXX       3.4900    XXY      -2.3965    XYY       1.1125
       YYY      -6.4922    XXZ       0.0000    XYZ      -0.0000
       YYZ       0.0000    XZZ       1.0404    YZZ      -1.8755
       ZZZ      -0.0000
    Hexadecapole Moments (Debye-Ang^3)
      XXXX    -215.2360   XXXY       3.5543   XXYY     -51.2064
      XYYY       5.8741   YYYY    -101.9947   XXXZ       0.0000
      XXYZ       0.0000   XYYZ      -0.0000   YYYZ      -0.0000
      XXZZ     -37.6151   XYZZ       1.2044   YYZZ     -19.7682
      XZZZ       0.0000   YZZZ      -0.0000   ZZZZ     -18.5825
 -----------------------------------------------------------------
 Calculating analytic gradient of the SCF energy
 Gradient of SCF Energy
            1           2           3           4           5
    1   0.0000793  -0.0003005   0.0003740  -0.0001116  -0.0000412
    2   0.0000452  -0.0001900   0.0000459  -0.0000063   0.0001053
    3   0.0000000  -0.0000000  -0.0000000   0.0000000  -0.0000000
 Max gradient component =       3.740E-04
 RMS gradient           =       1.419E-04
 Gradient time:  CPU 1.99 s  wall 0.60 s
 Geometry Optimization Parameters
   NAtoms,    NIC,     NZ,  NCons,   NDum,   NFix, NCnnct, MaxDiis
        5      20       5       0       0       0       0       0

 Cartesian Hessian Update
 Hessian Updated using BFGS Update


** GEOMETRY OPTIMIZATION IN DELOCALIZED INTERNAL COORDINATES **
   Searching for a Minimum

   Optimization Cycle:   5

                       Coordinates (Angstroms)
     ATOM                X               Y               Z
      1  C         0.3924181696    0.0412139555    0.0000000000
      2  N        -0.6129998759    0.8101605669    0.0000000000
      3  F        -1.7730828860    0.0270403275    0.0000000000
      4  F         1.5937355232    0.5525377210    0.0000000000
      5  F         0.4076797126   -1.2623806574    0.0000000000
   Point Group: cs    Number of degrees of freedom:     7


   Energy is   -392.404152249

 Hessian Updated using BFGS Update

  7 Hessian modes will be used to form the next step
  Hessian Eigenvalues:
     0.203042    0.257222    0.287591    0.470617    0.549467    0.563290
     0.721892

 Minimum Search - Taking Simple RFO Step
 Searching for Lamda that Minimizes Along All modes
 Value Taken    Lamda =   0.00000000
 Step Taken.  Stepsize is  0.001533

                             Maximum     Tolerance    Cnvgd?
         Gradient           0.000413      0.000300      NO
         Displacement       0.001093      0.001200     YES
         Energy change     -0.000031      0.000001      NO


 New Cartesian Coordinates Obtained by Inverse Iteration

 Displacement from previous Coordinates is:  0.002634
 ----------------------------------------------------------------
             Standard Nuclear Orientation (Angstroms)
    I     Atom           X                Y                Z
 ----------------------------------------------------------------
    1      C       0.3924691073     0.0408669135     0.0000000000
    2      N      -0.6128329496     0.8100816586     0.0000000000
    3      F      -1.7739576392     0.0275907536     0.0000000000
    4      F       1.5936861256     0.5527985000     0.0000000000
    5      F       0.4083859993    -1.2627659121     0.0000000000
 ----------------------------------------------------------------
 Molecular Point Group                 Cs    NOp =  2
 Largest Abelian Subgroup              Cs    NOp =  2
 Nuclear Repulsion Energy =   177.0467494238 hartrees
 There are       20 alpha and       20 beta electrons
 Applying Cartesian multipole field
    Component          Value
    ---------          -----
     (2,0,0)        1.00000E-11
     (0,2,0)        2.00000E-11
     (0,0,2)       -3.00000E-11
 Nucleus-field energy     =     0.0000000036 hartrees
 Requested basis set is 6-311++G(d,p)
 There are 30 shells and 110 basis functions
 A cutoff of  1.0D-11 yielded    435 shell pairs
 There are      6021 function pairs (      6580 Cartesian)
 Smallest overlap matrix eigenvalue = 1.28E-03
 Guess MOs from SCF MO coefficient file

 -----------------------------------------------------------------------
  General SCF calculation program by
  Eric Jon Sundstrom, Paul Horn, Yuezhi Mao, Dmitri Zuev, Alec White,
  David Stuck, Shaama M.S., Shane Yost, Joonho Lee, David Small,
  Daniel Levine, Susi Lehtola, Hugh Burton, Evgeny Epifanovsky
 -----------------------------------------------------------------------
 Exchange:     0.2000 Hartree-Fock + 0.0800 Slater + 0.7200 B88
 Correlation:  0.1900 VWN1RPA + 0.8100 LYP
 Using SG-1 standard quadrature grid
 using 4 threads for integral computing
 -------------------------------------------------------
 OpenMP Integral computing Module                
 Release: version 2.0, May 2017, Q-Chem Inc. Pleasanton 
 -------------------------------------------------------
 -------------------------------------------------------
 OpenMP BLAS3 based DFT computing Module                
 Release: version 1.0, May 2013, Q-Chem Inc. Pittsburgh 
 -------------------------------------------------------
 A restricted SCF calculation will be
 performed using DIIS
 SCF converges when DIIS error is below 1.0e-08
 ---------------------------------------
  Cycle       Energy         DIIS error
 ---------------------------------------
    1    -392.4041519912      1.81e-05  
    2    -392.4041526356      4.44e-06  
    3    -392.4041526259      5.56e-06  
    4    -392.4041526549      1.25e-06  
    5    -392.4041526566      4.12e-07  
    6    -392.4041526568      1.68e-07  
    7    -392.4041526568      3.26e-08  
    8    -392.4041526568      1.96e-08  
    9    -392.4041526568      1.73e-09  Convergence criterion met
 ---------------------------------------
 SCF time:   CPU 5.48s  wall 2.00s 
 SCF   energy in the final basis set =     -392.4041526568
 Total energy in the final basis set =     -392.4041526568

 --------------------------------------------------------------
             Orbital Energies (a.u.) and Symmetries
 --------------------------------------------------------------

 Alpha MOs, Restricted
 -- Occupied --                  
-24.783 -24.781 -24.733 -14.439 -10.429  -1.367  -1.305  -1.264
  1 A'    2 A'    3 A'    4 A'    5 A'    6 A'    7 A'    8 A'                 
 -0.954  -0.716  -0.656  -0.613  -0.601  -0.524  -0.513  -0.507
  9 A'   10 A'   11 A'   12 A'    1 A"   13 A'    2 A"   14 A'                 
 -0.492  -0.473  -0.364  -0.343
  3 A"   15 A'   16 A'    4 A"                                                 
 -- Virtual --                   
 -0.041  -0.032  -0.012   0.048   0.049   0.060   0.114   0.132
  5 A"   17 A'   18 A'    6 A"   19 A'   20 A'   21 A'   22 A'                 
  0.141   0.148   0.180   0.204   0.237   0.245   0.255   0.275
 23 A'    7 A"   24 A'    8 A"   25 A'   26 A'   27 A'   28 A'                 
  0.282   0.292   0.294   0.312   0.335   0.350   0.392   0.428
  9 A"   10 A"   29 A'   30 A'   31 A'   32 A'   33 A'   34 A'                 
  0.457   0.523   0.621   0.715   0.764   0.792   0.844   0.876
 35 A'   11 A"   36 A'   37 A'   38 A'   12 A"   39 A'   40 A'                 
  1.123   1.179   1.182   1.244   1.280   1.314   1.342   1.354
 13 A"   14 A"   41 A'   42 A'   15 A"   43 A'   16 A"   44 A'                 
  1.354   1.356   1.370   1.390   1.603   1.677   1.729   1.792
 17 A"   45 A'   46 A'   47 A'   48 A'   49 A'   50 A'   51 A'                 
  1.840   1.977   1.982   2.276   2.288   2.487   2.684   2.722
 52 A'   18 A"   53 A'   54 A'   19 A"   55 A'   20 A"   56 A'                 
  2.976   3.206   3.542   3.655   3.680   3.697   3.710   3.726
 57 A'   58 A'   59 A'   21 A"   22 A"   60 A'   61 A'   23 A"                 
  3.754   3.771   3.816   3.910   3.953   3.972   4.005   4.193
 24 A"   62 A'   63 A'   25 A"   26 A"   27 A"   64 A'   65 A'                 
  4.284   4.645   4.862   4.969   6.176   6.213   6.250   6.252
 66 A'   67 A'   68 A'   69 A'   28 A"   29 A"   70 A'   30 A"                 
  6.269   6.348   6.371   6.607   6.833  23.669  35.452  66.656
 71 A'   72 A'   73 A'   74 A'   75 A'   76 A'   77 A'   78 A'                 
 66.679  66.733
 79 A'   80 A'                                                                 

 Beta MOs, Restricted
 -- Occupied --                  
-24.783 -24.781 -24.733 -14.439 -10.429  -1.367  -1.305  -1.264
  1 A'    2 A'    3 A'    4 A'    5 A'    6 A'    7 A'    8 A'                 
 -0.954  -0.716  -0.656  -0.613  -0.601  -0.524  -0.513  -0.507
  9 A'   10 A'   11 A'   12 A'    1 A"   13 A'    2 A"   14 A'                 
 -0.492  -0.473  -0.364  -0.343
  3 A"   15 A'   16 A'    4 A"                                                 
 -- Virtual --                   
 -0.041  -0.032  -0.012   0.048   0.049   0.060   0.114   0.132
  5 A"   17 A'   18 A'    6 A"   19 A'   20 A'   21 A'   22 A'                 
  0.141   0.148   0.180   0.204   0.237   0.245   0.255   0.275
 23 A'    7 A"   24 A'    8 A"   25 A'   26 A'   27 A'   28 A'                 
  0.282   0.292   0.294   0.312   0.335   0.350   0.392   0.428
  9 A"   10 A"   29 A'   30 A'   31 A'   32 A'   33 A'   34 A'                 
  0.457   0.523   0.621   0.715   0.764   0.792   0.844   0.876
 35 A'   11 A"   36 A'   37 A'   38 A'   12 A"   39 A'   40 A'                 
  1.123   1.179   1.182   1.244   1.280   1.314   1.342   1.354
 13 A"   14 A"   41 A'   42 A'   15 A"   43 A'   16 A"   44 A'                 
  1.354   1.356   1.370   1.390   1.603   1.677   1.729   1.792
 17 A"   45 A'   46 A'   47 A'   48 A'   49 A'   50 A'   51 A'                 
  1.840   1.977   1.982   2.276   2.288   2.487   2.684   2.722
 52 A'   18 A"   53 A'   54 A'   19 A"   55 A'   20 A"   56 A'                 
  2.976   3.206   3.542   3.655   3.680   3.697   3.710   3.726
 57 A'   58 A'   59 A'   21 A"   22 A"   60 A'   61 A'   23 A"                 
  3.754   3.771   3.816   3.910   3.953   3.972   4.005   4.193
 24 A"   62 A'   63 A'   25 A"   26 A"   27 A"   64 A'   65 A'                 
  4.284   4.645   4.862   4.969   6.176   6.213   6.250   6.252
 66 A'   67 A'   68 A'   69 A'   28 A"   29 A"   70 A'   30 A"                 
  6.269   6.348   6.371   6.607   6.833  23.669  35.452  66.656
 71 A'   72 A'   73 A'   74 A'   75 A'   76 A'   77 A'   78 A'                 
 66.679  66.733
 79 A'   80 A'                                                                 
 --------------------------------------------------------------

          Ground-State Mulliken Net Atomic Charges

     Atom                 Charge (a.u.)
  ----------------------------------------
      1 C                     0.332928
      2 N                    -0.141274
      3 F                    -0.063328
      4 F                    -0.064319
      5 F                    -0.064008
  ----------------------------------------
  Sum of atomic charges =    -0.000000

 -----------------------------------------------------------------
                    Cartesian Multipole Moments
 -----------------------------------------------------------------
    Charge (ESU x 10^10)
                -0.0000
    Dipole Moment (Debye)
         X       1.3599      Y      -0.7144      Z      -0.0000
       Tot       1.5362
    Quadrupole Moments (Debye-Ang)
        XX     -28.1173     XY       0.3846     YY     -27.8008
        XZ      -0.0000     YZ       0.0000     ZZ     -24.5674
    Octopole Moments (Debye-Ang^2)
       XXX       3.4970    XXY      -2.3982    XYY       1.1111
       YYY      -6.4907    XXZ      -0.0000    XYZ       0.0000
       YYZ      -0.0000    XZZ       1.0413    YZZ      -1.8757
       ZZZ      -0.0000
    Hexadecapole Moments (Debye-Ang^3)
      XXXX    -215.3559   XXXY       3.5804   XXYY     -51.2297
      XYYY       5.8923   YYYY    -102.0212   XXXZ      -0.0000
      XXYZ       0.0000   XYYZ      -0.0000   YYYZ       0.0000
      XXZZ     -37.6343   XYZZ       1.2118   YYZZ     -19.7729
      XZZZ      -0.0000   YZZZ       0.0000   ZZZZ     -18.5836
 -----------------------------------------------------------------
 Calculating analytic gradient of the SCF energy
 Gradient of SCF Energy
            1           2           3           4           5
    1   0.0000912  -0.0000938   0.0000226  -0.0000406   0.0000206
    2  -0.0000221  -0.0000057  -0.0000512   0.0000745   0.0000045
    3   0.0000000  -0.0000000   0.0000000   0.0000000  -0.0000000
 Max gradient component =       9.382E-05
 RMS gradient           =       4.353E-05
 Gradient time:  CPU 2.01 s  wall 0.63 s
 Geometry Optimization Parameters
   NAtoms,    NIC,     NZ,  NCons,   NDum,   NFix, NCnnct, MaxDiis
        5      20       5       0       0       0       0       0

 Cartesian Hessian Update
 Hessian Updated using BFGS Update


** GEOMETRY OPTIMIZATION IN DELOCALIZED INTERNAL COORDINATES **
   Searching for a Minimum

   Optimization Cycle:   6

                       Coordinates (Angstroms)
     ATOM                X               Y               Z
      1  C         0.3924691073    0.0408669135    0.0000000000
      2  N        -0.6128329496    0.8100816586    0.0000000000
      3  F        -1.7739576392    0.0275907536    0.0000000000
      4  F         1.5936861256    0.5527985000    0.0000000000
      5  F         0.4083859993   -1.2627659121    0.0000000000
   Point Group: cs    Number of degrees of freedom:     7


   Energy is   -392.404152657

 Hessian Updated using BFGS Update

  7 Hessian modes will be used to form the next step
  Hessian Eigenvalues:
     0.197657    0.268817    0.275644    0.440283    0.554323    0.564700
     0.751087

 Minimum Search - Taking Simple RFO Step
 Searching for Lamda that Minimizes Along All modes
 Value Taken    Lamda =   0.00000000
 Step Taken.  Stepsize is  0.000237

                             Maximum     Tolerance    Cnvgd?
         Gradient           0.000066      0.000300     YES
         Displacement       0.000162      0.001200     YES
         Energy change     -0.000000      0.000001     YES


                       Distance Matrix (Angstroms)
             C (  1)   N (  2)   F (  3)   F (  4)
   N (  2)  1.265829
   F (  3)  2.166467  1.400179
   F (  4)  1.305755  2.221468  3.408353
   F (  5)  1.303730  2.310754  2.535280  2.168228

 Final energy is   -392.40415265683191     


 ******************************
 **  OPTIMIZATION CONVERGED  **
 ******************************

                       Coordinates (Angstroms)
     ATOM                X               Y               Z
      1  C         0.3924691073    0.0408669135    0.0000000000
      2  N        -0.6128329496    0.8100816586    0.0000000000
      3  F        -1.7739576392    0.0275907536    0.0000000000
      4  F         1.5936861256    0.5527985000    0.0000000000
      5  F         0.4083859993   -1.2627659121    0.0000000000

Z-matrix Print:
$molecule
0 1
C 
N  1 1.265829
F  1 1.303730 2 128.121219
F  1 1.305755 2 119.495698 3 -180.000000 0
F  2 1.400179 1 108.601972 3 -0.000000 0
$end


 --------------------------------------------------------------
             Orbital Energies (a.u.) and Symmetries
 --------------------------------------------------------------

 Alpha MOs, Restricted
 -- Occupied --                  
-24.783 -24.781 -24.733 -14.439 -10.429  -1.367  -1.305  -1.264
  1 A'    2 A'    3 A'    4 A'    5 A'    6 A'    7 A'    8 A'                 
 -0.954  -0.716  -0.656  -0.613  -0.601  -0.524  -0.513  -0.507
  9 A'   10 A'   11 A'   12 A'    1 A"   13 A'    2 A"   14 A'                 
 -0.492  -0.473  -0.364  -0.343
  3 A"   15 A'   16 A'    4 A"                                                 
 -- Virtual --                   
 -0.041  -0.032  -0.012   0.048   0.049   0.060   0.114   0.132
  5 A"   17 A'   18 A'    6 A"   19 A'   20 A'   21 A'   22 A'                 
  0.141   0.148   0.180   0.204   0.237   0.245   0.255   0.275
 23 A'    7 A"   24 A'    8 A"   25 A'   26 A'   27 A'   28 A'                 
  0.282   0.292   0.294   0.312   0.335   0.350   0.392   0.428
  9 A"   10 A"   29 A'   30 A'   31 A'   32 A'   33 A'   34 A'                 
  0.457   0.523   0.621   0.715   0.764   0.792   0.844   0.876
 35 A'   11 A"   36 A'   37 A'   38 A'   12 A"   39 A'   40 A'                 
  1.123   1.179   1.182   1.244   1.280   1.314   1.342   1.354
 13 A"   14 A"   41 A'   42 A'   15 A"   43 A'   16 A"   44 A'                 
  1.354   1.356   1.370   1.390   1.603   1.677   1.729   1.792
 17 A"   45 A'   46 A'   47 A'   48 A'   49 A'   50 A'   51 A'                 
  1.840   1.977   1.982   2.276   2.288   2.487   2.684   2.722
 52 A'   18 A"   53 A'   54 A'   19 A"   55 A'   20 A"   56 A'                 
  2.976   3.206   3.542   3.655   3.680   3.697   3.710   3.726
 57 A'   58 A'   59 A'   21 A"   22 A"   60 A'   61 A'   23 A"                 
  3.754   3.771   3.816   3.910   3.953   3.972   4.005   4.193
 24 A"   62 A'   63 A'   25 A"   26 A"   27 A"   64 A'   65 A'                 
  4.284   4.645   4.862   4.969   6.176   6.213   6.250   6.252
 66 A'   67 A'   68 A'   69 A'   28 A"   29 A"   70 A'   30 A"                 
  6.269   6.348   6.371   6.607   6.833  23.669  35.452  66.656
 71 A'   72 A'   73 A'   74 A'   75 A'   76 A'   77 A'   78 A'                 
 66.679  66.733
 79 A'   80 A'                                                                 

 Beta MOs, Restricted
 -- Occupied --                  
-24.783 -24.781 -24.733 -14.439 -10.429  -1.367  -1.305  -1.264
  1 A'    2 A'    3 A'    4 A'    5 A'    6 A'    7 A'    8 A'                 
 -0.954  -0.716  -0.656  -0.613  -0.601  -0.524  -0.513  -0.507
  9 A'   10 A'   11 A'   12 A'    1 A"   13 A'    2 A"   14 A'                 
 -0.492  -0.473  -0.364  -0.343
  3 A"   15 A'   16 A'    4 A"                                                 
 -- Virtual --                   
 -0.041  -0.032  -0.012   0.048   0.049   0.060   0.114   0.132
  5 A"   17 A'   18 A'    6 A"   19 A'   20 A'   21 A'   22 A'                 
  0.141   0.148   0.180   0.204   0.237   0.245   0.255   0.275
 23 A'    7 A"   24 A'    8 A"   25 A'   26 A'   27 A'   28 A'                 
  0.282   0.292   0.294   0.312   0.335   0.350   0.392   0.428
  9 A"   10 A"   29 A'   30 A'   31 A'   32 A'   33 A'   34 A'                 
  0.457   0.523   0.621   0.715   0.764   0.792   0.844   0.876
 35 A'   11 A"   36 A'   37 A'   38 A'   12 A"   39 A'   40 A'                 
  1.123   1.179   1.182   1.244   1.280   1.314   1.342   1.354
 13 A"   14 A"   41 A'   42 A'   15 A"   43 A'   16 A"   44 A'                 
  1.354   1.356   1.370   1.390   1.603   1.677   1.729   1.792
 17 A"   45 A'   46 A'   47 A'   48 A'   49 A'   50 A'   51 A'                 
  1.840   1.977   1.982   2.276   2.288   2.487   2.684   2.722
 52 A'   18 A"   53 A'   54 A'   19 A"   55 A'   20 A"   56 A'                 
  2.976   3.206   3.542   3.655   3.680   3.697   3.710   3.726
 57 A'   58 A'   59 A'   21 A"   22 A"   60 A'   61 A'   23 A"                 
  3.754   3.771   3.816   3.910   3.953   3.972   4.005   4.193
 24 A"   62 A'   63 A'   25 A"   26 A"   27 A"   64 A'   65 A'                 
  4.284   4.645   4.862   4.969   6.176   6.213   6.250   6.252
 66 A'   67 A'   68 A'   69 A'   28 A"   29 A"   70 A'   30 A"                 
  6.269   6.348   6.371   6.607   6.833  23.669  35.452  66.656
 71 A'   72 A'   73 A'   74 A'   75 A'   76 A'   77 A'   78 A'                 
 66.679  66.733
 79 A'   80 A'                                                                 
 --------------------------------------------------------------

          Ground-State Mulliken Net Atomic Charges

     Atom                 Charge (a.u.)
  ----------------------------------------
      1 C                     0.332928
      2 N                    -0.141274
      3 F                    -0.063328
      4 F                    -0.064319
      5 F                    -0.064008
  ----------------------------------------
  Sum of atomic charges =    -0.000000

 -----------------------------------------------------------------
                    Cartesian Multipole Moments
 -----------------------------------------------------------------
    Charge (ESU x 10^10)
                -0.0000
    Dipole Moment (Debye)
         X       1.3599      Y      -0.7144      Z      -0.0000
       Tot       1.5362
    Quadrupole Moments (Debye-Ang)
        XX     -28.1173     XY       0.3846     YY     -27.8008
        XZ      -0.0000     YZ       0.0000     ZZ     -24.5674
    Octopole Moments (Debye-Ang^2)
       XXX       3.4970    XXY      -2.3982    XYY       1.1111
       YYY      -6.4907    XXZ      -0.0000    XYZ       0.0000
       YYZ      -0.0000    XZZ       1.0413    YZZ      -1.8757
       ZZZ      -0.0000
    Hexadecapole Moments (Debye-Ang^3)
      XXXX    -215.3559   XXXY       3.5804   XXYY     -51.2297
      XYYY       5.8923   YYYY    -102.0212   XXXZ      -0.0000
      XXYZ       0.0000   XYYZ      -0.0000   YYYZ       0.0000
      XXZZ     -37.6343   XYZZ       1.2118   YYZZ     -19.7729
      XZZZ      -0.0000   YZZZ       0.0000   ZZZZ     -18.5836
 -----------------------------------------------------------------
Archival summary:
1\1\TWL01\OPT\ProcedureUnspecified\BasisUnspecified\311\taweetha\SunNov2522:07:582018SunNov2522:07:582018\0\\#,OPT,ProcedureUnspecified,BasisUnspecified,\\0,1\C\N,1,1.26583\F,1,1.30373,2,128.121\F,1,1.30576,2,119.496,3,-180,0\F,2,1.40018,1,108.602,3,-0,0\\\@

 Total job time:  15.23s(wall), 52.87s(cpu) 
 Sun Nov 25 22:07:58 2018

        *************************************************************
        *                                                           *
        *  Thank you very much for using Q-Chem.  Have a nice day.  *
        *                                                           *
        *************************************************************


 
User input: 2 of 2 
 
Q-Chem Developer Version!
                  Welcome to Q-Chem
     A Quantum Leap Into The Future Of Chemistry


 Q-Chem 5.1, Q-Chem, Inc., Pleasanton, CA (2018)

 Yihan Shao,  Zhengting Gan,  E. Epifanovsky,  A. T. B. Gilbert,  M. Wormit,  
 J. Kussmann,  A. W. Lange,  A. Behn,  Jia Deng,  Xintian Feng,  D. Ghosh,  
 M. Goldey,  P. R. Horn,  L. D. Jacobson,  I. Kaliman,  T. Kus,  A. Landau,  
 Jie Liu,  E. I. Proynov,  R. M. Richard,  R. P. Steele,  E. J. Sundstrom,  
 H. L. Woodcock III,  P. M. Zimmerman,  D. Zuev,  B. Albrecht,  E. Alguire,  
 S. A. Baeppler,  D. Barton,  Z. Benda,  Y. A. Bernard,  E. J. Berquist,  
 K. B. Bravaya,  H. Burton,  D. Casanova,  Chun-Min Chang,  Yunqing Chen,  
 A. Chien,  K. D. Closser,  M. P. Coons,  S. Coriani,  S. Dasgupta,  
 A. L. Dempwolff,  M. Diedenhofen,  Hainam Do,  R. G. Edgar,  Po-Tung Fang,  
 S. Faraji,  S. Fatehi,  Qingguo Feng,  K. D. Fenk,  J. Fosso-Tande,  
 Qinghui Ge,  A. Ghysels,  G. Gidofalvi,  J. Gomes,  J. Gonthier,  A. Gunina,  
 D. Hait,  M. W. D. Hanson-Heine,  P. H. P. Harbach,  A. W. Hauser,  
 J. E. Herr,  E. G. Hohenstein,  Z. C. Holden,  Kerwin Hui,  B. C. Huynh,  
 T.-C. Jagau,  Hyunjun Ji,  B. Kaduk,  K. Khistyaev,  Jaehoon Kim,  
 P. Klunzinger,  K. Koh,  D. Kosenkov,  L. Koulias,  T. Kowalczyk,  
 C. M. Krauter,  A. Kunitsa,  Ka Un Lao,  A. Laurent,  K. V. Lawler,  
 Joonho Lee,  D. Lefrancois,  S. Lehtola,  D. S. Levine,  Yi-Pei Li,  
 You-Sheng Lin,  Fenglai Liu,  E. Livshits,  A. Luenser,  P. Manohar,  
 E. Mansoor,  S. F. Manzer,  Shan-Ping Mao,  Yuezhi Mao,  N. Mardirossian,  
 A. V. Marenich,  T. Markovich,  L. A. Martinez-Martinez,  S. A. Maurer,  
 N. J. Mayhall,  S. C. McKenzie,  J.-M. Mewes,  A. F. Morrison,  
 J. W. Mullinax,  K. Nanda,  T. S. Nguyen-Beck,  R. Olivares-Amaya,  
 J. A. Parkhill,  T. M. Perrine,  F. Plasser,  P. Pokhilko,  S. Prager,  
 A. Prociuk,  E. Ramos,  D. R. Rehn,  F. Rob,  M. Schneider,  N. Sergueev,  
 S. M. Sharada,  S. Sharma,  D. W. Small,  T. Stauch,  T. Stein,  
 Yu-Chuan Su,  A. J. W. Thom,  A. Tkatchenko,  T. Tsuchimochi,  N. M. Tubman,  
 L. Vogt,  M. L. Vidal,  O. Vydrov,  M. A. Watson,  J. Wenzel,  
 M. de Wergifosse,  T. A. Wesolowski,  A. White,  J. Witte,  A. Yamada,  
 Jun Yang,  K. Yao,  S. Yeganeh,  S. R. Yost,  Zhi-Qiang You,  A. Zech,  
 Igor Ying Zhang,  Xing Zhang,  Yan Zhao,  Ying Zhu,  B. R. Brooks,  
 G. K. L. Chan,  C. J. Cramer,  M. S. Gordon,  W. J. Hehre,  A. Klamt,  
 M. W. Schmidt,  C. D. Sherrill,  D. G. Truhlar,  A. Aspuru-Guzik,  R. Baer,  
 A. T. Bell,  N. A. Besley,  Jeng-Da Chai,  A. E. DePrince, III,  
 R. A. DiStasio Jr.,  A. Dreuw,  B. D. Dunietz,  T. R. Furlani,  
 Chao-Ping Hsu,  Yousung Jung,  Jing Kong,  D. S. Lambrecht,  WanZhen Liang,  
 C. Ochsenfeld,  V. A. Rassolov,  L. V. Slipchenko,  J. E. Subotnik,  
 T. Van Voorhis,  J. M. Herbert,  A. I. Krylov,  P. M. W. Gill,  M. Head-Gordon

 Contributors to earlier versions of Q-Chem not listed above: 
 R. D. Adamson,  B. Austin,  J. Baker,  G. J. O. Beran,  K. Brandhorst,  
 S. T. Brown,  E. F. C. Byrd,  A. K. Chakraborty,  C.-L. Cheng,  
 Siu Hung Chien,  D. M. Chipman,  D. L. Crittenden,  H. Dachsel,  
 R. J. Doerksen,  A. D. Dutoi,  L. Fusti-Molnar,  W. A. Goddard III,  
 A. Golubeva-Zadorozhnaya,  S. R. Gwaltney,  G. Hawkins,  A. Heyden,  
 S. Hirata,  G. Kedziora,  F. J. Keil,  C. Kelley,  Jihan Kim,  R. A. King,  
 R. Z. Khaliullin,  P. P. Korambath,  W. Kurlancheek,  A. M. Lee,  M. S. Lee,  
 S. V. Levchenko,  Ching Yeh Lin,  D. Liotard,  R. C. Lochan,  I. Lotan,  
 P. E. Maslen,  N. Nair,  D. P. O'Neill,  D. Neuhauser,  E. Neuscamman,  
 C. M. Oana,  R. Olson,  B. Peters,  R. Peverati,  P. A. Pieniazek,  
 Y. M. Rhee,  J. Ritchie,  M. A. Rohrdanz,  E. Rosta,  N. J. Russ,  
 H. F. Schaefer III,  N. E. Schultz,  N. Shenvi,  A. C. Simmonett,  A. Sodt,  
 D. Stuck,  K. S. Thanthiriwatte,  V. Vanovschi,  Tao Wang,  A. Warshel,  
 C. F. Williams,  Q. Wu,  X. Xu,  W. Zhang

 Please cite Q-Chem as follows:
 Y. Shao et al., Mol. Phys. 113, 184-215 (2015)
 DOI: 10.1080/00268976.2014.952696

 Q-Chem 5.1.2 for Intel X86 EM64T Linux

 Parts of Q-Chem use Armadillo 8.300.2 (Tropical Shenanigans).
 http://arma.sourceforge.net/

 Q-Chem begins on Sun Nov 25 22:07:58 2018  

Host: 
0

     Scratch files written to /scratch/taweetham/qchem53734//
The previous job contains 0 fragments, simply inherited here
Input Ideriv = 2
Curr. Ideriv = -1
Max.  Ideriv = 2

Checking the input file for inconsistencies... 	...done.

--------------------------------------------------------------
User input:
--------------------------------------------------------------

$molecule
read
$end

$rem
   job_type 	frequency
   basis 	6-311++g**
   method	b3lyp	
$end


--------------------------------------------------------------
 ----------------------------------------------------------------
             Standard Nuclear Orientation (Angstroms)
    I     Atom           X                Y                Z
 ----------------------------------------------------------------
    1      C       0.3887575033     0.0524918171     0.0000000000
    2      N      -0.6282545905     0.8061561660    -0.0000000000
    3      F      -1.7772089102     0.0059021235    -0.0000000000
    4      F       1.5819600463     0.5828350698    -0.0000000000
    5      F       0.4247196543    -1.2507420894     0.0000000000
 ----------------------------------------------------------------
 Molecular Point Group                 Cs    NOp =  2
 Largest Abelian Subgroup              Cs    NOp =  2
 Nuclear Repulsion Energy =   177.0467494238 hartrees
 There are       20 alpha and       20 beta electrons
 Requested basis set is 6-311++G(d,p)
 There are 30 shells and 110 basis functions

 Total QAlloc Memory Limit   2000 MB
 Mega-Array Size       188 MB
 MEM_STATIC part       192 MB

                       Distance Matrix (Angstroms)
             C (  1)   N (  2)   F (  3)   F (  4)
   N (  2)  1.265829
   F (  3)  2.166467  1.400179
   F (  4)  1.305755  2.221468  3.408353
   F (  5)  1.303730  2.310754  2.535280  2.168228

 A cutoff of  1.0D-11 yielded    435 shell pairs
 There are      6021 function pairs (      6580 Cartesian)

 -------------------------------------------------------
 OpenMP Integral Computing Module                       
 Release: version 1.0, May 2013, Q-Chem Inc. Pittsburgh 
 -------------------------------------------------------
 Integral Job Info:
 Integral job number is                      11
 Integral operator is                         1
 short-range coefficients                     0
 long-range coefficients              100000000
 Omega coefficients                           0
 if combine SR and LR in K                    0
 Integral screening is                        0
 Integral computing path is                   2
 max size of driver memory is            800000
 size of driver memory is                593474
 size of scratch memory is              2361544
 max col of scratch BK array               1296
 max len of scratch array in speh3          155
 max len of scratch index in speh4           18
 max int batch size is                      520
 min int batch size is                       52
 fixed nKL is                                52
 max L of basis functions is                  2
 order of int derivative is                   0
 number of shells is                         30
 number of basis is                         115
 number of cartesian basis is               115
 number of contracted shell pairs           435
 number of primitive shell pairs           1484
 maxK2 (contraction) of shell pair           36
 max number of K2 of shell pair               1
 max number of CS2 of shell pair            122
 max number of PS2 of shell pair            432
 mem total for path MDJ                  520694
 -------------------------------------------------------
 Smallest overlap matrix eigenvalue = 1.28E-03
 Guess from superposition of atomic densities
 Warning:  Energy on first SCF cycle will be non-variational
 SAD guess density has 40.000000 electrons

 -----------------------------------------------------------------------
  General SCF calculation program by
  Eric Jon Sundstrom, Paul Horn, Yuezhi Mao, Dmitri Zuev, Alec White,
  David Stuck, Shaama M.S., Shane Yost, Joonho Lee, David Small,
  Daniel Levine, Susi Lehtola, Hugh Burton, Evgeny Epifanovsky
 -----------------------------------------------------------------------
 Exchange:     0.2000 Hartree-Fock + 0.0800 Slater + 0.7200 B88
 Correlation:  0.1900 VWN1RPA + 0.8100 LYP
 Using SG-1 standard quadrature grid
 using 4 threads for integral computing
 -------------------------------------------------------
 OpenMP Integral computing Module                
 Release: version 2.0, May 2017, Q-Chem Inc. Pleasanton 
 -------------------------------------------------------
 -------------------------------------------------------
 OpenMP BLAS3 based DFT computing Module                
 Release: version 1.0, May 2013, Q-Chem Inc. Pittsburgh 
 -------------------------------------------------------
 A restricted SCF calculation will be
 performed using DIIS
 SCF converges when DIIS error is below 1.0e-08
 ---------------------------------------
  Cycle       Energy         DIIS error
 ---------------------------------------
    1    -393.1917441155      5.65e-02  
    2    -392.3408034763      7.65e-03  
    3    -392.2374491243      1.23e-02  
    4    -392.4003930690      1.80e-03  
    5    -392.4031196530      9.65e-04  
    6    -392.4041151868      1.74e-04  
    7    -392.4041321119      1.07e-04  
    8    -392.4041425321      1.39e-05  
    9    -392.4041427379      3.34e-06  
   10    -392.4041427485      1.56e-06  
   11    -392.4041427505      5.06e-07  
   12    -392.4041427507      4.34e-08  
   13    -392.4041427507      5.43e-09  Convergence criterion met
 ---------------------------------------
 SCF time:   CPU 8.30s  wall 2.00s 
 SCF   energy in the final basis set =     -392.4041427507
 Total energy in the final basis set =     -392.4041427507

 --------------------------------------------------------------
             Orbital Energies (a.u.) and Symmetries
 --------------------------------------------------------------

 Alpha MOs, Restricted
 -- Occupied --                  
-24.783 -24.781 -24.733 -14.439 -10.429  -1.367  -1.305  -1.264
  1 A'    2 A'    3 A'    4 A'    5 A'    6 A'    7 A'    8 A'                 
 -0.954  -0.716  -0.656  -0.613  -0.601  -0.524  -0.513  -0.507
  9 A'   10 A'   11 A'   12 A'    1 A"   13 A'    2 A"   14 A'                 
 -0.492  -0.473  -0.364  -0.343
  3 A"   15 A'   16 A'    4 A"                                                 
 -- Virtual --                   
 -0.041  -0.032  -0.012   0.048   0.049   0.060   0.114   0.132
  5 A"   17 A'   18 A'    6 A"   19 A'   20 A'   21 A'   22 A'                 
  0.141   0.148   0.180   0.204   0.237   0.245   0.255   0.275
 23 A'    7 A"   24 A'    8 A"   25 A'   26 A'   27 A'   28 A'                 
  0.282   0.292   0.294   0.312   0.335   0.350   0.392   0.428
  9 A"   10 A"   29 A'   30 A'   31 A'   32 A'   33 A'   34 A'                 
  0.457   0.523   0.621   0.715   0.764   0.792   0.844   0.876
 35 A'   11 A"   36 A'   37 A'   38 A'   12 A"   39 A'   40 A'                 
  1.123   1.179   1.182   1.244   1.280   1.314   1.342   1.354
 13 A"   14 A"   41 A'   42 A'   15 A"   43 A'   16 A"   44 A'                 
  1.354   1.356   1.370   1.390   1.603   1.677   1.729   1.792
 17 A"   45 A'   46 A'   47 A'   48 A'   49 A'   50 A'   51 A'                 
  1.840   1.977   1.982   2.276   2.288   2.487   2.684   2.722
 52 A'   18 A"   53 A'   54 A'   19 A"   55 A'   20 A"   56 A'                 
  2.976   3.206   3.542   3.655   3.680   3.697   3.710   3.726
 57 A'   58 A'   59 A'   21 A"   22 A"   60 A'   61 A'   23 A"                 
  3.754   3.771   3.816   3.910   3.953   3.972   4.005   4.193
 24 A"   62 A'   63 A'   25 A"   26 A"   27 A"   64 A'   65 A'                 
  4.284   4.645   4.862   4.969   6.176   6.213   6.250   6.252
 66 A'   67 A'   68 A'   69 A'   28 A"   29 A"   70 A'   30 A"                 
  6.269   6.348   6.371   6.607   6.833  23.669  35.452  66.656
 71 A'   72 A'   73 A'   74 A'   75 A'   76 A'   77 A'   78 A'                 
 66.679  66.733
 79 A'   80 A'                                                                 

 Beta MOs, Restricted
 -- Occupied --                  
-24.783 -24.781 -24.733 -14.439 -10.429  -1.367  -1.305  -1.264
  1 A'    2 A'    3 A'    4 A'    5 A'    6 A'    7 A'    8 A'                 
 -0.954  -0.716  -0.656  -0.613  -0.601  -0.524  -0.513  -0.507
  9 A'   10 A'   11 A'   12 A'    1 A"   13 A'    2 A"   14 A'                 
 -0.492  -0.473  -0.364  -0.343
  3 A"   15 A'   16 A'    4 A"                                                 
 -- Virtual --                   
 -0.041  -0.032  -0.012   0.048   0.049   0.060   0.114   0.132
  5 A"   17 A'   18 A'    6 A"   19 A'   20 A'   21 A'   22 A'                 
  0.141   0.148   0.180   0.204   0.237   0.245   0.255   0.275
 23 A'    7 A"   24 A'    8 A"   25 A'   26 A'   27 A'   28 A'                 
  0.282   0.292   0.294   0.312   0.335   0.350   0.392   0.428
  9 A"   10 A"   29 A'   30 A'   31 A'   32 A'   33 A'   34 A'                 
  0.457   0.523   0.621   0.715   0.764   0.792   0.844   0.876
 35 A'   11 A"   36 A'   37 A'   38 A'   12 A"   39 A'   40 A'                 
  1.123   1.179   1.182   1.244   1.280   1.314   1.342   1.354
 13 A"   14 A"   41 A'   42 A'   15 A"   43 A'   16 A"   44 A'                 
  1.354   1.356   1.370   1.390   1.603   1.677   1.729   1.792
 17 A"   45 A'   46 A'   47 A'   48 A'   49 A'   50 A'   51 A'                 
  1.840   1.977   1.982   2.276   2.288   2.487   2.684   2.722
 52 A'   18 A"   53 A'   54 A'   19 A"   55 A'   20 A"   56 A'                 
  2.976   3.206   3.542   3.655   3.680   3.697   3.710   3.726
 57 A'   58 A'   59 A'   21 A"   22 A"   60 A'   61 A'   23 A"                 
  3.754   3.771   3.816   3.910   3.953   3.972   4.005   4.193
 24 A"   62 A'   63 A'   25 A"   26 A"   27 A"   64 A'   65 A'                 
  4.284   4.645   4.862   4.969   6.176   6.213   6.250   6.252
 66 A'   67 A'   68 A'   69 A'   28 A"   29 A"   70 A'   30 A"                 
  6.269   6.348   6.371   6.607   6.833  23.669  35.452  66.656
 71 A'   72 A'   73 A'   74 A'   75 A'   76 A'   77 A'   78 A'                 
 66.679  66.733
 79 A'   80 A'                                                                 
 --------------------------------------------------------------

          Ground-State Mulliken Net Atomic Charges

     Atom                 Charge (a.u.)
  ----------------------------------------
      1 C                     0.332864
      2 N                    -0.141244
      3 F                    -0.063338
      4 F                    -0.064318
      5 F                    -0.063965
  ----------------------------------------
  Sum of atomic charges =    -0.000000

 -----------------------------------------------------------------
                    Cartesian Multipole Moments
 -----------------------------------------------------------------
    Charge (ESU x 10^10)
                 0.0000
    Dipole Moment (Debye)
         X       1.3708      Y      -0.6935      Z       0.0000
       Tot       1.5362
    Quadrupole Moments (Debye-Ang)
        XX     -28.1375     XY       0.3894     YY     -27.7968
        XZ      -0.0000     YZ       0.0000     ZZ     -24.5674
    Octopole Moments (Debye-Ang^2)
       XXX       3.8636    XXY      -2.5379    XYY       1.2259
       YYY      -6.9059    XXZ      -0.0000    XYZ      -0.0000
       YYZ       0.0000    XZZ       1.1446    YZZ      -1.9970
       ZZZ       0.0000
    Hexadecapole Moments (Debye-Ang^3)
      XXXX    -215.5931   XXXY       2.6756   XXYY     -51.3377
      XYYY       5.1337   YYYY    -101.8324   XXXZ      -0.0000
      XXYZ      -0.0000   XYYZ      -0.0000   YYYZ      -0.0000
      XXZZ     -37.6742   XYZZ       0.9486   YYZZ     -19.7614
      XZZZ      -0.0000   YZZZ       0.0000   ZZZZ     -18.5836
 -----------------------------------------------------------------
 Calculating MO derivatives via CPSCF
 D1JvT checksum  = 99780 10481.8487765197
 D1KAT checksum  = 201000 983.0736535164
   1         3          15      0.143506    0.039409
   2         3          15      0.015037    0.004178
   3         3          15      0.001495    0.000461
   4         4          14      0.000145    0.000044
   5        16           2      0.000005    0.000003
   6        18           0      0.000000    0.000000    Roots Converged
 Time for AOints: 2.0 s (CPU) 0.5 s (wall)
 ------------------------------------------------------------------------------
                     AOints        : Timing summary (seconds)
 ------------------------------------------------------------------------------
     job step          cpu (% of tot)      sys (% of tot)     wall (% of tot)
 ------------------------------------------------------------------------------
  cpscf_lag         0.1270E+02 (30.8)   0.3000E-05 (50.0)   0.3341E+01 (30.8)
  iterzp            0.2656E+02 (64.4)   0.3000E-05 (50.0)   0.6956E+01 (64.0)
  make_fx           0.0000E+00 ( 0.0)   0.0000E+00 ( 0.0)   0.0000E+00 ( 0.0)
  AOints            0.1954E+01 ( 4.7)   0.0000E+00 ( 0.0)   0.5201E+00 ( 4.8)
 ------------------------------------------------------------------------------
   Grand Totals     0.4126E+02          0.6000E-05          0.1086E+02
 ------------------------------------------------------------------------------
 Calculating analytic Hessian of the SCF energy
 Polarizability Matrix (a.u.)
            1           2           3
    1 -31.0345540   1.2097868  -0.0000000
    2   1.2097868 -22.7494028   0.0000000
    3  -0.0000000   0.0000000 -14.4474112

 Direct stationary perturbation theory relativistic correction:

 rels  =       0.174751962835
 relv  =      -0.725279617325
 rel2e =       0.251309907234
 E_rel =      -0.299217747257

 Hessian of the SCF Energy
            1           2           3           4           5           6
    1   0.8848299  -0.1614037  -0.0000000  -0.4057312   0.2022386   0.0000000
    2  -0.1614037   0.7482775   0.0000000   0.2919765  -0.2611511  -0.0000000
    3  -0.0000000   0.0000000   0.1565954   0.0000000  -0.0000000  -0.0581497
    4  -0.4057312   0.2919765   0.0000000   0.6597167  -0.1688489  -0.0000000
    5   0.2022386  -0.2611511  -0.0000000  -0.1688489   0.4139290   0.0000000
    6   0.0000000  -0.0000000  -0.0581497  -0.0000000   0.0000000   0.0485596
    7  -0.0635968  -0.0570548   0.0000000  -0.1954551  -0.0593821  -0.0000000
    8   0.0209551  -0.0157191  -0.0000000  -0.1338321  -0.1012968  -0.0000000
    9  -0.0000000   0.0000000   0.0009394  -0.0000000  -0.0000000  -0.0213130
   10  -0.3321516  -0.0913527   0.0000000  -0.0582328  -0.0137120  -0.0000000
   11  -0.1012657  -0.1141543  -0.0000000   0.0126946   0.0172168   0.0000000
   12   0.0000000  -0.0000000  -0.0467232  -0.0000000   0.0000000   0.0009876
   13  -0.0833503   0.0178347  -0.0000000  -0.0002975   0.0397045   0.0000000
   14   0.0394756  -0.3572530   0.0000000  -0.0019900  -0.0686979  -0.0000000
   15  -0.0000000   0.0000000  -0.0526619   0.0000000  -0.0000000   0.0299156
            7           8           9          10          11          12
    1  -0.0635968   0.0209551  -0.0000000  -0.3321516  -0.1012657   0.0000000
    2  -0.0570548  -0.0157191   0.0000000  -0.0913527  -0.1141543  -0.0000000
    3   0.0000000  -0.0000000   0.0009394   0.0000000  -0.0000000  -0.0467232
    4  -0.1954551  -0.1338321  -0.0000000  -0.0582328   0.0126946  -0.0000000
    5  -0.0593821  -0.1012968  -0.0000000  -0.0137120   0.0172168   0.0000000
    6  -0.0000000  -0.0000000  -0.0213130  -0.0000000   0.0000000   0.0009876
    7   0.2674060   0.1102956   0.0000000  -0.0139758   0.0030538  -0.0000000
    8   0.1102956   0.1005632   0.0000000  -0.0021681   0.0004086  -0.0000000
    9   0.0000000   0.0000000   0.0161395   0.0000000  -0.0000000   0.0125001
   10  -0.0139758  -0.0021681   0.0000000   0.4119536   0.1405694  -0.0000000
   11   0.0030538   0.0004086  -0.0000000   0.1405694   0.1483652   0.0000000
   12  -0.0000000  -0.0000000   0.0125001  -0.0000000   0.0000000   0.0237784
   13   0.0056218   0.0047495   0.0000000  -0.0075934  -0.0550522   0.0000000
   14   0.0030874   0.0160441   0.0000000  -0.0333366  -0.0518363   0.0000000
   15   0.0000000  -0.0000000  -0.0082661   0.0000000  -0.0000000   0.0094570
           13          14          15
    1  -0.0833503   0.0394756  -0.0000000
    2   0.0178347  -0.3572530   0.0000000
    3  -0.0000000   0.0000000  -0.0526619
    4  -0.0002975  -0.0019900   0.0000000
    5   0.0397045  -0.0686979  -0.0000000
    6   0.0000000  -0.0000000   0.0299156
    7   0.0056218   0.0030874   0.0000000
    8   0.0047495   0.0160441  -0.0000000
    9   0.0000000   0.0000000  -0.0082661
   10  -0.0075934  -0.0333366   0.0000000
   11  -0.0550522  -0.0518363  -0.0000000
   12   0.0000000   0.0000000   0.0094570
   13   0.0856194  -0.0072364  -0.0000000
   14  -0.0072364   0.4617431  -0.0000000
   15  -0.0000000  -0.0000000   0.0215554
 Gradient time:  CPU 61.17 s  wall 16.14 s
 **********************************************************************
 **                                                                  **
 **                       VIBRATIONAL ANALYSIS                       **
 **                       --------------------                       **
 **                                                                  **
 **        VIBRATIONAL FREQUENCIES (CM**-1) AND NORMAL MODES         **
 **     FORCE CONSTANTS (mDYN/ANGSTROM) AND REDUCED MASSES (AMU)     **
 **                  INFRARED INTENSITIES (KM/MOL)                   **
 **                                                                  **
 **********************************************************************


 Mode:                 1                      2                      3
 Frequency:       280.23                 296.32                 518.59
 Force Cnst:      0.8419                 0.8210                 2.8227
 Red. Mass:      18.1963                15.8699                17.8138
 IR Active:          YES                    YES                    YES
 IR Intens:        5.601                  0.209                  3.065
 Raman Active:       YES                    YES                    YES
               X      Y      Z        X      Y      Z        X      Y      Z
 C         -0.011 -0.276  0.000    0.000  0.000  0.275    0.082 -0.289  0.000
 N          0.022 -0.230  0.000   -0.000 -0.000  0.721    0.313 -0.112 -0.000
 F         -0.412  0.508 -0.000    0.000 -0.000 -0.467    0.377  0.114  0.000
 F         -0.163  0.122 -0.000    0.000 -0.000 -0.400   -0.306  0.530 -0.000
 F          0.565 -0.286  0.000   -0.000  0.000  0.161   -0.354 -0.379 -0.000
 TransDip  -0.057 -0.050  0.000   -0.000  0.000  0.015    0.009 -0.055  0.000

 Mode:                 4                      5                      6
 Frequency:       643.93                 659.23                 936.84
 Force Cnst:      4.2200                 3.2458                 8.2303
 Red. Mass:      17.2736                12.6767                15.9158
 IR Active:          YES                    YES                    YES
 IR Intens:        1.987                 17.684                 23.967
 Raman Active:       YES                    YES                    YES
               X      Y      Z        X      Y      Z        X      Y      Z
 C          0.357  0.020 -0.000    0.000 -0.000  0.909   -0.052  0.009 -0.000
 N          0.014 -0.408  0.000   -0.000 -0.000 -0.329    0.132  0.772  0.000
 F         -0.448 -0.027 -0.000   -0.000 -0.000  0.026   -0.274 -0.254 -0.000
 F          0.542  0.319  0.000    0.000  0.000 -0.154    0.160  0.127  0.000
 F         -0.329 -0.004  0.000   -0.000 -0.000 -0.204    0.050 -0.448  0.000
 TransDip   0.040 -0.021 -0.000    0.000 -0.000  0.135    0.114  0.108 -0.000

 Mode:                 7                      8                      9
 Frequency:      1023.42                1358.67                1772.41
 Force Cnst:      9.6619                14.3385                23.5478
 Red. Mass:      15.6567                13.1833                12.7225
 IR Active:          YES                    YES                    YES
 IR Intens:      147.440                313.105                253.562
 Raman Active:       YES                    YES                    YES
               X      Y      Z        X      Y      Z        X      Y      Z
 C          0.211 -0.276  0.000    0.588  0.693  0.000    0.660 -0.507 -0.000
 N          0.704  0.063  0.000    0.022 -0.079 -0.000   -0.464  0.265  0.000
 F         -0.318 -0.184 -0.000   -0.070 -0.004  0.000    0.033  0.029 -0.000
 F         -0.305 -0.070 -0.000   -0.295 -0.143 -0.000   -0.084 -0.012  0.000
 F         -0.029  0.382  0.000   -0.023 -0.233 -0.000   -0.024  0.108  0.000
 TransDip   0.354 -0.161  0.000    0.357  0.440  0.000    0.418 -0.292 -0.000

 STANDARD THERMODYNAMIC QUANTITIES AT   298.15 K  AND     1.00 ATM

   This Molecule has  0 Imaginary Frequencies
   Zero point vibrational energy:       10.707 kcal/mol

   Atom    1 Element C  Has Mass   12.00000
   Atom    2 Element N  Has Mass   14.00307
   Atom    3 Element F  Has Mass   18.99840
   Atom    4 Element F  Has Mass   18.99840
   Atom    5 Element F  Has Mass   18.99840
   Molecular Mass:    82.998270 amu
   Principal axes and moments of inertia in amu*Bohr^2:
                             1           2           3
    Eigenvalues --      161.77245   422.52955   584.30200
          X               0.99999    -0.00520     0.00000
          Y               0.00520     0.99999     0.00000
          Z               0.00000    -0.00000     1.00000
   Rotational Symmetry Number is   1
   The Molecule is an Asymmetric Top
   Translational Enthalpy:        0.889 kcal/mol
   Rotational Enthalpy:           0.889 kcal/mol
   Vibrational Enthalpy:         11.610 kcal/mol
   gas constant (RT):             0.592 kcal/mol
   Translational Entropy:        39.162  cal/mol.K
   Rotational Entropy:           25.194  cal/mol.K
   Vibrational Entropy:           4.552  cal/mol.K

   Total Enthalpy:               13.980 kcal/mol
   Total Entropy:                68.908  cal/mol.K
Archival summary:
1\1\TWL01\FREQ\ProcedureUnspecified\BasisUnspecified\311\taweetha\SunNov2522:08:172018SunNov2522:08:172018\0\\#,FREQ,ProcedureUnspecified,BasisUnspecified,\\0,1\C\N,1,1.26583\F,1,1.30373,2,128.121\F,1,1.30576,2,119.496,3,-180,0\F,2,1.40018,1,108.602,3,0,0\\\@

 Total job time:  18.50s(wall), 69.56s(cpu) 
 Sun Nov 25 22:08:17 2018

        *************************************************************
        *                                                           *
        *  Thank you very much for using Q-Chem.  Have a nice day.  *
        *                                                           *
        *************************************************************
