# Supplementary material for: Geometric and energetic data from ab initio calculations of haloethene, haloimine, halomethylenephosphine, haloiminophosphine, halodiazene, halodiphosphene and halocyclopropane
Source: Data Brief. 2019 Nov 2;27:104738. doi: 10.1016/j.dib.2019.104738 (PMC6861602; doi:10.1016/j.dib.2019.104738)
Supplement: Multimedia component 4 [file mmc4.zip › CN/B3LYP/FFCNHE.out]

Q-Chem Developer Version!
                  Welcome to Q-Chem
     A Quantum Leap Into The Future Of Chemistry


 Q-Chem 5.1, Q-Chem, Inc., Pleasanton, CA (2018)

 Yihan Shao,  Zhengting Gan,  E. Epifanovsky,  A. T. B. Gilbert,  M. Wormit,  
 J. Kussmann,  A. W. Lange,  A. Behn,  Jia Deng,  Xintian Feng,  D. Ghosh,  
 M. Goldey,  P. R. Horn,  L. D. Jacobson,  I. Kaliman,  T. Kus,  A. Landau,  
 Jie Liu,  E. I. Proynov,  R. M. Richard,  R. P. Steele,  E. J. Sundstrom,  
 H. L. Woodcock III,  P. M. Zimmerman,  D. Zuev,  B. Albrecht,  E. Alguire,  
 S. A. Baeppler,  D. Barton,  Z. Benda,  Y. A. Bernard,  E. J. Berquist,  
 K. B. Bravaya,  H. Burton,  D. Casanova,  Chun-Min Chang,  Yunqing Chen,  
 A. Chien,  K. D. Closser,  M. P. Coons,  S. Coriani,  S. Dasgupta,  
 A. L. Dempwolff,  M. Diedenhofen,  Hainam Do,  R. G. Edgar,  Po-Tung Fang,  
 S. Faraji,  S. Fatehi,  Qingguo Feng,  K. D. Fenk,  J. Fosso-Tande,  
 Qinghui Ge,  A. Ghysels,  G. Gidofalvi,  J. Gomes,  J. Gonthier,  A. Gunina,  
 D. Hait,  M. W. D. Hanson-Heine,  P. H. P. Harbach,  A. W. Hauser,  
 J. E. Herr,  E. G. Hohenstein,  Z. C. Holden,  Kerwin Hui,  B. C. Huynh,  
 T.-C. Jagau,  Hyunjun Ji,  B. Kaduk,  K. Khistyaev,  Jaehoon Kim,  
 P. Klunzinger,  K. Koh,  D. Kosenkov,  L. Koulias,  T. Kowalczyk,  
 C. M. Krauter,  A. Kunitsa,  Ka Un Lao,  A. Laurent,  K. V. Lawler,  
 Joonho Lee,  D. Lefrancois,  S. Lehtola,  D. S. Levine,  Yi-Pei Li,  
 You-Sheng Lin,  Fenglai Liu,  E. Livshits,  A. Luenser,  P. Manohar,  
 E. Mansoor,  S. F. Manzer,  Shan-Ping Mao,  Yuezhi Mao,  N. Mardirossian,  
 A. V. Marenich,  T. Markovich,  L. A. Martinez-Martinez,  S. A. Maurer,  
 N. J. Mayhall,  S. C. McKenzie,  J.-M. Mewes,  A. F. Morrison,  
 J. W. Mullinax,  K. Nanda,  T. S. Nguyen-Beck,  R. Olivares-Amaya,  
 J. A. Parkhill,  T. M. Perrine,  F. Plasser,  P. Pokhilko,  S. Prager,  
 A. Prociuk,  E. Ramos,  D. R. Rehn,  F. Rob,  M. Schneider,  N. Sergueev,  
 S. M. Sharada,  S. Sharma,  D. W. Small,  T. Stauch,  T. Stein,  
 Yu-Chuan Su,  A. J. W. Thom,  A. Tkatchenko,  T. Tsuchimochi,  N. M. Tubman,  
 L. Vogt,  M. L. Vidal,  O. Vydrov,  M. A. Watson,  J. Wenzel,  
 M. de Wergifosse,  T. A. Wesolowski,  A. White,  J. Witte,  A. Yamada,  
 Jun Yang,  K. Yao,  S. Yeganeh,  S. R. Yost,  Zhi-Qiang You,  A. Zech,  
 Igor Ying Zhang,  Xing Zhang,  Yan Zhao,  Ying Zhu,  B. R. Brooks,  
 G. K. L. Chan,  C. J. Cramer,  M. S. Gordon,  W. J. Hehre,  A. Klamt,  
 M. W. Schmidt,  C. D. Sherrill,  D. G. Truhlar,  A. Aspuru-Guzik,  R. Baer,  
 A. T. Bell,  N. A. Besley,  Jeng-Da Chai,  A. E. DePrince, III,  
 R. A. DiStasio Jr.,  A. Dreuw,  B. D. Dunietz,  T. R. Furlani,  
 Chao-Ping Hsu,  Yousung Jung,  Jing Kong,  D. S. Lambrecht,  WanZhen Liang,  
 C. Ochsenfeld,  V. A. Rassolov,  L. V. Slipchenko,  J. E. Subotnik,  
 T. Van Voorhis,  J. M. Herbert,  A. I. Krylov,  P. M. W. Gill,  M. Head-Gordon

 Contributors to earlier versions of Q-Chem not listed above: 
 R. D. Adamson,  B. Austin,  J. Baker,  G. J. O. Beran,  K. Brandhorst,  
 S. T. Brown,  E. F. C. Byrd,  A. K. Chakraborty,  C.-L. Cheng,  
 Siu Hung Chien,  D. M. Chipman,  D. L. Crittenden,  H. Dachsel,  
 R. J. Doerksen,  A. D. Dutoi,  L. Fusti-Molnar,  W. A. Goddard III,  
 A. Golubeva-Zadorozhnaya,  S. R. Gwaltney,  G. Hawkins,  A. Heyden,  
 S. Hirata,  G. Kedziora,  F. J. Keil,  C. Kelley,  Jihan Kim,  R. A. King,  
 R. Z. Khaliullin,  P. P. Korambath,  W. Kurlancheek,  A. M. Lee,  M. S. Lee,  
 S. V. Levchenko,  Ching Yeh Lin,  D. Liotard,  R. C. Lochan,  I. Lotan,  
 P. E. Maslen,  N. Nair,  D. P. O'Neill,  D. Neuhauser,  E. Neuscamman,  
 C. M. Oana,  R. Olson,  B. Peters,  R. Peverati,  P. A. Pieniazek,  
 Y. M. Rhee,  J. Ritchie,  M. A. Rohrdanz,  E. Rosta,  N. J. Russ,  
 H. F. Schaefer III,  N. E. Schultz,  N. Shenvi,  A. C. Simmonett,  A. Sodt,  
 D. Stuck,  K. S. Thanthiriwatte,  V. Vanovschi,  Tao Wang,  A. Warshel,  
 C. F. Williams,  Q. Wu,  X. Xu,  W. Zhang

 Please cite Q-Chem as follows:
 Y. Shao et al., Mol. Phys. 113, 184-215 (2015)
 DOI: 10.1080/00268976.2014.952696

 Q-Chem 5.1.2 for Intel X86 EM64T Linux

 Parts of Q-Chem use Armadillo 8.300.2 (Tropical Shenanigans).
 http://arma.sourceforge.net/

 Q-Chem begins on Sun Nov 25 22:33:10 2018  

Host: 
0

     Scratch files written to /scratch/taweetham/qchem55102//
Input Ideriv = 2
Curr. Ideriv = -1
Max.  Ideriv = 2

Checking the input file for inconsistencies... 	...done.

--------------------------------------------------------------
User input:
--------------------------------------------------------------
$molecule
0 1
C 
N 1 1.3 
H 2 CH 1 120. 
F 1 CF 2 120.  3 180.0
F 1 CF 2 120.  3 0.0

CC=1.54
CH=1.09
CF=1.35
CCl=1.77
CBr=1.94
CI=2.14
DHA=180.0
$end

$rem
   job_type	optimization
   basis	6-311++g**
   method	b3lyp
$end

--------------------------------------------------------------
 ----------------------------------------------------------------
             Standard Nuclear Orientation (Angstroms)
    I     Atom           X                Y                Z
 ----------------------------------------------------------------
    1      C       0.0068431886    -0.0473429442    -0.0000000000
    2      N      -0.6401959332    -1.1748802495     0.0000000000
    3      H      -1.7301921694    -1.1777447158     0.0000000000
    4      F       1.3568385269    -0.0437952107     0.0000000000
    5      F      -0.6712269080     1.1200134471    -0.0000000000
 ----------------------------------------------------------------
 Molecular Point Group                 Cs    NOp =  2
 Largest Abelian Subgroup              Cs    NOp =  2
 Nuclear Repulsion Energy =   115.0744596859 hartrees
 There are       16 alpha and       16 beta electrons
 Requested basis set is 6-311++G(d,p)
 There are 29 shells and 95 basis functions

 Total QAlloc Memory Limit   2000 MB
 Mega-Array Size       188 MB
 MEM_STATIC part       192 MB
 A cutoff of  1.0D-11 yielded    421 shell pairs
 There are      4643 function pairs (      5052 Cartesian)

 -------------------------------------------------------
 OpenMP Integral Computing Module                       
 Release: version 1.0, May 2013, Q-Chem Inc. Pittsburgh 
 -------------------------------------------------------
 Integral Job Info:
 Integral job number is                      11
 Integral operator is                         1
 short-range coefficients                     0
 long-range coefficients              100000000
 Omega coefficients                           0
 if combine SR and LR in K                    0
 Integral screening is                        0
 Integral computing path is                   2
 max size of driver memory is            800000
 size of driver memory is                593474
 size of scratch memory is              2361544
 max col of scratch BK array               1296
 max len of scratch array in speh3          155
 max len of scratch index in speh4           18
 max int batch size is                      520
 min int batch size is                       52
 fixed nKL is                                52
 max L of basis functions is                  2
 order of int derivative is                   0
 number of shells is                         29
 number of basis is                          99
 number of cartesian basis is                99
 number of contracted shell pairs           421
 number of primitive shell pairs           1346
 maxK2 (contraction) of shell pair           36
 max number of K2 of shell pair               1
 max number of CS2 of shell pair             80
 max number of PS2 of shell pair            288
 mem total for path MDJ                  515132
 -------------------------------------------------------
 Smallest overlap matrix eigenvalue = 1.41E-03

 Scale SEOQF with 1.000000e-01/1.000000e-01/1.000000e-01

 Standard Electronic Orientation quadrupole field applied
 Nucleus-field energy     =     0.0000000025 hartrees
 Guess from superposition of atomic densities
 Warning:  Energy on first SCF cycle will be non-variational
 SAD guess density has 32.000000 electrons

 -----------------------------------------------------------------------
  General SCF calculation program by
  Eric Jon Sundstrom, Paul Horn, Yuezhi Mao, Dmitri Zuev, Alec White,
  David Stuck, Shaama M.S., Shane Yost, Joonho Lee, David Small,
  Daniel Levine, Susi Lehtola, Hugh Burton, Evgeny Epifanovsky
 -----------------------------------------------------------------------
 Exchange:     0.2000 Hartree-Fock + 0.0800 Slater + 0.7200 B88
 Correlation:  0.1900 VWN1RPA + 0.8100 LYP
 Using SG-1 standard quadrature grid
 using 4 threads for integral computing
 -------------------------------------------------------
 OpenMP Integral computing Module                
 Release: version 2.0, May 2017, Q-Chem Inc. Pleasanton 
 -------------------------------------------------------
 -------------------------------------------------------
 OpenMP BLAS3 based DFT computing Module                
 Release: version 1.0, May 2013, Q-Chem Inc. Pittsburgh 
 -------------------------------------------------------
 A restricted SCF calculation will be
 performed using DIIS
 SCF converges when DIIS error is below 1.0e-08
 ---------------------------------------
  Cycle       Energy         DIIS error
 ---------------------------------------
    1    -293.6499038847      5.74e-02  
    2    -293.0661397278      1.20e-02  
    3    -292.6339314460      2.38e-02  
    4    -293.1917862620      2.97e-03  
    5    -293.1976999640      1.44e-03  
    6    -293.1990345754      2.76e-04  
    7    -293.1991104403      7.80e-05  
    8    -293.1991158660      1.49e-05  
    9    -293.1991160295      7.95e-06  
   10    -293.1991160700      1.80e-06  
   11    -293.1991160727      2.34e-07  
   12    -293.1991160728      3.73e-08  
   13    -293.1991160728      1.64e-09  Convergence criterion met
 ---------------------------------------
 SCF time:   CPU 6.27s  wall 2.00s 
 SCF   energy in the final basis set =     -293.1991160728
 Total energy in the final basis set =     -293.1991160728

 --------------------------------------------------------------
             Orbital Energies (a.u.) and Symmetries
 --------------------------------------------------------------

 Alpha MOs, Restricted
 -- Occupied --                  
-24.759 -24.755 -14.348 -10.415  -1.314  -1.271  -0.924  -0.688
  1 A'    2 A'    3 A'    4 A'    5 A'    6 A'    7 A'    8 A'                 
 -0.621  -0.566  -0.556  -0.487  -0.486  -0.473  -0.335  -0.320
  9 A'   10 A'    1 A"    2 A"   11 A'   12 A'    3 A"   13 A'                 
 -- Virtual --                   
 -0.039  -0.025   0.013   0.053   0.055   0.074   0.092   0.110
  4 A"   14 A'   15 A'   16 A'    5 A"   17 A'   18 A'   19 A'                 
  0.141   0.152   0.171   0.223   0.227   0.232   0.257   0.283
 20 A'    6 A"   21 A'   22 A'    7 A"   23 A'   24 A'   25 A'                 
  0.294   0.306   0.325   0.350   0.373   0.395   0.532   0.537
  8 A"   26 A'   27 A'   28 A'   29 A'   30 A'   31 A'    9 A"                 
  0.630   0.718   0.754   0.808   0.848   0.890   1.135   1.138
 32 A'   33 A'   34 A'   10 A"   35 A'   36 A'   11 A"   37 A'                 
  1.153   1.293   1.302   1.326   1.351   1.364   1.388   1.443
 12 A"   38 A'   13 A"   39 A'   40 A'   14 A"   41 A'   15 A"                 
  1.528   1.617   1.627   1.759   1.856   1.862   1.935   2.226
 42 A'   43 A'   44 A'   45 A'   46 A'   47 A'   48 A'   16 A"                 
  2.345   2.412   2.648   2.704   2.742   2.913   3.007   3.205
 17 A"   49 A'   50 A'   18 A"   51 A'   52 A'   53 A'   54 A'                 
  3.709   3.709   3.720   3.728   3.833   3.873   3.913   3.947
 19 A"   20 A"   55 A'   56 A'   21 A"   57 A'   22 A"   23 A"                 
  4.102   4.158   4.420   4.828   4.876   6.194   6.246   6.273
 58 A'   59 A'   60 A'   61 A'   62 A'   24 A"   25 A"   63 A'                 
  6.292   6.460   6.739  23.585  35.506  66.679  66.688
 64 A'   65 A'   66 A'   67 A'   68 A'   69 A'   70 A'                         

 Beta MOs, Restricted
 -- Occupied --                  
-24.759 -24.755 -14.348 -10.415  -1.314  -1.271  -0.924  -0.688
  1 A'    2 A'    3 A'    4 A'    5 A'    6 A'    7 A'    8 A'                 
 -0.621  -0.566  -0.556  -0.487  -0.486  -0.473  -0.335  -0.320
  9 A'   10 A'    1 A"    2 A"   11 A'   12 A'    3 A"   13 A'                 
 -- Virtual --                   
 -0.039  -0.025   0.013   0.053   0.055   0.074   0.092   0.110
  4 A"   14 A'   15 A'   16 A'    5 A"   17 A'   18 A'   19 A'                 
  0.141   0.152   0.171   0.223   0.227   0.232   0.257   0.283
 20 A'    6 A"   21 A'   22 A'    7 A"   23 A'   24 A'   25 A'                 
  0.294   0.306   0.325   0.350   0.373   0.395   0.532   0.537
  8 A"   26 A'   27 A'   28 A'   29 A'   30 A'   31 A'    9 A"                 
  0.630   0.718   0.754   0.808   0.848   0.890   1.135   1.138
 32 A'   33 A'   34 A'   10 A"   35 A'   36 A'   11 A"   37 A'                 
  1.153   1.293   1.302   1.326   1.351   1.364   1.388   1.443
 12 A"   38 A'   13 A"   39 A'   40 A'   14 A"   41 A'   15 A"                 
  1.528   1.617   1.627   1.759   1.856   1.862   1.935   2.226
 42 A'   43 A'   44 A'   45 A'   46 A'   47 A'   48 A'   16 A"                 
  2.345   2.412   2.648   2.704   2.742   2.913   3.007   3.205
 17 A"   49 A'   50 A'   18 A"   51 A'   52 A'   53 A'   54 A'                 
  3.709   3.709   3.720   3.728   3.833   3.873   3.913   3.947
 19 A"   20 A"   55 A'   56 A'   21 A"   57 A'   22 A"   23 A"                 
  4.102   4.158   4.420   4.828   4.876   6.194   6.246   6.273
 58 A'   59 A'   60 A'   61 A'   62 A'   24 A"   25 A"   63 A'                 
  6.292   6.460   6.739  23.585  35.506  66.679  66.688
 64 A'   65 A'   66 A'   67 A'   68 A'   69 A'   70 A'                         
 --------------------------------------------------------------

          Ground-State Mulliken Net Atomic Charges

     Atom                 Charge (a.u.)
  ----------------------------------------
      1 C                     0.216477
      2 N                    -0.311254
      3 H                     0.246581
      4 F                    -0.067323
      5 F                    -0.084481
  ----------------------------------------
  Sum of atomic charges =    -0.000000

 -----------------------------------------------------------------
                    Cartesian Multipole Moments
 -----------------------------------------------------------------
    Charge (ESU x 10^10)
                 0.0000
    Dipole Moment (Debye)
         X      -1.3307      Y       0.7808      Z       0.0000
       Tot       1.5429
    Quadrupole Moments (Debye-Ang)
        XX     -19.1271     XY       2.0604     YY     -25.3015
        XZ      -0.0000     YZ       0.0000     ZZ     -21.2269
    Octopole Moments (Debye-Ang^2)
       XXX      -4.5970    XXY      -2.3455    XYY       0.4449
       YYY      12.9155    XXZ       0.0000    XYZ       0.0000
       YYZ       0.0000    XZZ       1.7126    YZZ       3.4557
       ZZZ       0.0000
    Hexadecapole Moments (Debye-Ang^3)
      XXXX     -95.1410   XXXY       4.7313   XXYY     -31.0794
      XYYY      -3.0753   YYYY    -124.0517   XXXZ      -0.0000
      XXYZ       0.0000   XYYZ       0.0000   YYYZ       0.0000
      XXZZ     -21.3111   XYZZ      -1.7932   YYZZ     -22.5151
      XZZZ      -0.0000   YZZZ       0.0000   ZZZZ     -18.0616
 -----------------------------------------------------------------
 Calculating analytic gradient of the SCF energy
 Gradient of SCF Energy
            1           2           3           4           5
    1   0.0596206  -0.0088120  -0.0527073   0.0401010  -0.0382023
    2   0.0804007  -0.0405302  -0.0154397  -0.0218396  -0.0025912
    3  -0.0000000   0.0000000   0.0000000  -0.0000000   0.0000000
 Max gradient component =       8.040E-02
 RMS gradient           =       3.494E-02
 Gradient time:  CPU 1.43 s  wall 0.45 s
 Geometry Optimization Parameters
   NAtoms,    NIC,     NZ,  NCons,   NDum,   NFix, NCnnct, MaxDiis
        5      20       5       0       0       0       0       0


** GEOMETRY OPTIMIZATION IN DELOCALIZED INTERNAL COORDINATES **
   Searching for a Minimum

   Optimization Cycle:   1

                       Coordinates (Angstroms)
     ATOM                X               Y               Z
      1  C         0.0068431886   -0.0473429442    0.0000000000
      2  N        -0.6401959332   -1.1748802495    0.0000000000
      3  H        -1.7301921694   -1.1777447158    0.0000000000
      4  F         1.3568385269   -0.0437952107    0.0000000000
      5  F        -0.6712269080    1.1200134471    0.0000000000
   Point Group: cs    Number of degrees of freedom:     7


   Energy is   -293.199116073


 Attempting to Generate Delocalized Internal Coordinates

  7 Hessian modes will be used to form the next step
  Hessian Eigenvalues:
     0.160000    0.250000    0.250000    0.348126    0.550214    0.550214
     0.671931

 Minimum Search - Taking Simple RFO Step
 Searching for Lamda that Minimizes Along All modes
 Value Taken    Lamda =  -0.03789746
 Calculated Step too Large.  Step scaled by  0.907725
 Step Taken.  Stepsize is  0.300000

                             Maximum     Tolerance    Cnvgd?
         Gradient           0.099119      0.000300      NO
         Displacement       0.257522      0.001200      NO
         Energy change     *********      0.000001      NO


 New Cartesian Coordinates Obtained by Inverse Iteration

 Displacement from previous Coordinates is:  0.340605
 ----------------------------------------------------------------
             Standard Nuclear Orientation (Angstroms)
    I     Atom           X                Y                Z
 ----------------------------------------------------------------
    1      C      -0.0498555540    -0.1031341399     0.0000000000
    2      N      -0.6262365312    -1.2083026762     0.0000000000
    3      H      -1.6453152711    -1.1047061275     0.0000000000
    4      F       1.2643114482    -0.0124972373     0.0000000000
    5      F      -0.6208373870     1.1048905078     0.0000000000
 ----------------------------------------------------------------
 Molecular Point Group                 Cs    NOp =  2
 Largest Abelian Subgroup              Cs    NOp =  2
 Nuclear Repulsion Energy =   118.5745465140 hartrees
 There are       16 alpha and       16 beta electrons
 Applying Cartesian multipole field
    Component          Value
    ---------          -----
     (2,0,0)        1.00000E-11
     (0,2,0)        2.00000E-11
     (0,0,2)       -3.00000E-11
 Nucleus-field energy     =     0.0000000024 hartrees
 Requested basis set is 6-311++G(d,p)
 There are 29 shells and 95 basis functions
 A cutoff of  1.0D-11 yielded    423 shell pairs
 There are      4651 function pairs (      5061 Cartesian)
 Smallest overlap matrix eigenvalue = 1.14E-03
 Guess MOs from SCF MO coefficient file

 -----------------------------------------------------------------------
  General SCF calculation program by
  Eric Jon Sundstrom, Paul Horn, Yuezhi Mao, Dmitri Zuev, Alec White,
  David Stuck, Shaama M.S., Shane Yost, Joonho Lee, David Small,
  Daniel Levine, Susi Lehtola, Hugh Burton, Evgeny Epifanovsky
 -----------------------------------------------------------------------
 Exchange:     0.2000 Hartree-Fock + 0.0800 Slater + 0.7200 B88
 Correlation:  0.1900 VWN1RPA + 0.8100 LYP
 Using SG-1 standard quadrature grid
 using 4 threads for integral computing
 -------------------------------------------------------
 OpenMP Integral computing Module                
 Release: version 2.0, May 2017, Q-Chem Inc. Pleasanton 
 -------------------------------------------------------
 -------------------------------------------------------
 OpenMP BLAS3 based DFT computing Module                
 Release: version 1.0, May 2013, Q-Chem Inc. Pittsburgh 
 -------------------------------------------------------
 A restricted SCF calculation will be
 performed using DIIS
 SCF converges when DIIS error is below 1.0e-08
 ---------------------------------------
  Cycle       Energy         DIIS error
 ---------------------------------------
    1    -293.2104791502      2.67e-03  
    2    -293.2179101045      1.48e-03  
    3    -293.2178793666      1.49e-03  
    4    -293.2197267389      3.31e-04  
    5    -293.2198250269      7.48e-05  
    6    -293.2198290561      3.20e-05  
    7    -293.2198297658      3.05e-06  
    8    -293.2198297726      3.67e-07  
    9    -293.2198297727      1.66e-07  
   10    -293.2198297727      8.21e-08  
   11    -293.2198297727      4.71e-09  Convergence criterion met
 ---------------------------------------
 SCF time:   CPU 5.23s  wall 2.00s 
 SCF   energy in the final basis set =     -293.2198297727
 Total energy in the final basis set =     -293.2198297727

 --------------------------------------------------------------
             Orbital Energies (a.u.) and Symmetries
 --------------------------------------------------------------

 Alpha MOs, Restricted
 -- Occupied --                  
-24.752 -24.749 -14.341 -10.404  -1.327  -1.268  -0.958  -0.691
  1 A'    2 A'    3 A'    4 A'    5 A'    6 A'    7 A'    8 A'                 
 -0.627  -0.571  -0.564  -0.491  -0.483  -0.464  -0.347  -0.341
  9 A'   10 A'    1 A"   11 A'    2 A"   12 A'    3 A"   13 A'                 
 -- Virtual --                   
 -0.020  -0.016   0.023   0.054   0.055   0.077   0.107   0.136
  4 A"   14 A'   15 A'    5 A"   16 A'   17 A'   18 A'   19 A'                 
  0.151   0.153   0.168   0.228   0.229   0.235   0.261   0.279
 20 A'    6 A"   21 A'   22 A'    7 A"   23 A'   24 A'   25 A'                 
  0.292   0.308   0.329   0.349   0.383   0.467   0.538   0.540
  8 A"   26 A'   27 A'   28 A'   29 A'   30 A'    9 A"   31 A'                 
  0.632   0.709   0.775   0.808   0.846   0.875   1.136   1.147
 32 A'   33 A'   34 A'   10 A"   35 A'   36 A'   11 A"   37 A'                 
  1.185   1.272   1.285   1.309   1.370   1.380   1.393   1.449
 12 A"   13 A"   38 A'   39 A'   14 A"   40 A'   41 A'   15 A"                 
  1.537   1.600   1.713   1.758   1.893   1.900   1.995   2.301
 42 A'   43 A'   44 A'   45 A'   46 A'   47 A'   48 A'   16 A"                 
  2.375   2.503   2.664   2.725   2.819   2.950   3.045   3.210
 17 A"   49 A'   50 A'   18 A"   51 A'   52 A'   53 A'   54 A'                 
  3.710   3.711   3.723   3.739   3.842   3.878   3.951   3.981
 19 A"   20 A"   55 A'   56 A'   21 A"   57 A'   22 A"   23 A"                 
  4.176   4.249   4.529   4.873   4.915   6.204   6.242   6.280
 58 A'   59 A'   60 A'   61 A'   62 A'   24 A"   25 A"   63 A'                 
  6.308   6.472   6.815  23.711  35.621  66.685  66.699
 64 A'   65 A'   66 A'   67 A'   68 A'   69 A'   70 A'                         

 Beta MOs, Restricted
 -- Occupied --                  
-24.752 -24.749 -14.341 -10.404  -1.327  -1.268  -0.958  -0.691
  1 A'    2 A'    3 A'    4 A'    5 A'    6 A'    7 A'    8 A'                 
 -0.627  -0.571  -0.564  -0.491  -0.483  -0.464  -0.347  -0.341
  9 A'   10 A'    1 A"   11 A'    2 A"   12 A'    3 A"   13 A'                 
 -- Virtual --                   
 -0.020  -0.016   0.023   0.054   0.055   0.077   0.107   0.136
  4 A"   14 A'   15 A'    5 A"   16 A'   17 A'   18 A'   19 A'                 
  0.151   0.153   0.168   0.228   0.229   0.235   0.261   0.279
 20 A'    6 A"   21 A'   22 A'    7 A"   23 A'   24 A'   25 A'                 
  0.292   0.308   0.329   0.349   0.383   0.467   0.538   0.540
  8 A"   26 A'   27 A'   28 A'   29 A'   30 A'    9 A"   31 A'                 
  0.632   0.709   0.775   0.808   0.846   0.875   1.136   1.147
 32 A'   33 A'   34 A'   10 A"   35 A'   36 A'   11 A"   37 A'                 
  1.185   1.272   1.285   1.309   1.370   1.380   1.393   1.449
 12 A"   13 A"   38 A'   39 A'   14 A"   40 A'   41 A'   15 A"                 
  1.537   1.600   1.713   1.758   1.893   1.900   1.995   2.301
 42 A'   43 A'   44 A'   45 A'   46 A'   47 A'   48 A'   16 A"                 
  2.375   2.503   2.664   2.725   2.819   2.950   3.045   3.210
 17 A"   49 A'   50 A'   18 A"   51 A'   52 A'   53 A'   54 A'                 
  3.710   3.711   3.723   3.739   3.842   3.878   3.951   3.981
 19 A"   20 A"   55 A'   56 A'   21 A"   57 A'   22 A"   23 A"                 
  4.176   4.249   4.529   4.873   4.915   6.204   6.242   6.280
 58 A'   59 A'   60 A'   61 A'   62 A'   24 A"   25 A"   63 A'                 
  6.308   6.472   6.815  23.711  35.621  66.685  66.699
 64 A'   65 A'   66 A'   67 A'   68 A'   69 A'   70 A'                         
 --------------------------------------------------------------

          Ground-State Mulliken Net Atomic Charges

     Atom                 Charge (a.u.)
  ----------------------------------------
      1 C                     0.212289
      2 N                    -0.285027
      3 H                     0.232173
      4 F                    -0.062595
      5 F                    -0.096840
  ----------------------------------------
  Sum of atomic charges =     0.000000

 -----------------------------------------------------------------
                    Cartesian Multipole Moments
 -----------------------------------------------------------------
    Charge (ESU x 10^10)
                 0.0000
    Dipole Moment (Debye)
         X      -1.4096      Y       0.6838      Z       0.0000
       Tot       1.5667
    Quadrupole Moments (Debye-Ang)
        XX     -19.3184     XY       1.5682     YY     -25.3715
        XZ       0.0000     YZ      -0.0000     ZZ     -20.9197
    Octopole Moments (Debye-Ang^2)
       XXX      -2.6819    XXY      -1.1287    XYY       1.5499
       YYY      14.0365    XXZ       0.0000    XYZ      -0.0000
       YYZ       0.0000    XZZ       1.8991    YZZ       3.5838
       ZZZ       0.0000
    Hexadecapole Moments (Debye-Ang^3)
      XXXX     -86.3158   XXXY       1.6975   XXYY     -31.0777
      XYYY      -5.6325   YYYY    -124.2785   XXXZ       0.0000
      XXYZ      -0.0000   XYYZ      -0.0000   YYYZ      -0.0000
      XXZZ     -19.2490   XYZZ      -2.1608   YYZZ     -22.4027
      XZZZ       0.0000   YZZZ       0.0000   ZZZZ     -17.4018
 -----------------------------------------------------------------
 Calculating analytic gradient of the SCF energy
 Gradient of SCF Energy
            1           2           3           4           5
    1   0.0080564   0.0036143  -0.0059391   0.0042453  -0.0099769
    2   0.0171149  -0.0084671   0.0004255  -0.0100591   0.0009858
    3   0.0000000  -0.0000000   0.0000000  -0.0000000  -0.0000000
 Max gradient component =       1.711E-02
 RMS gradient           =       6.820E-03
 Gradient time:  CPU 1.46 s  wall 0.46 s
 Geometry Optimization Parameters
   NAtoms,    NIC,     NZ,  NCons,   NDum,   NFix, NCnnct, MaxDiis
        5      20       5       0       0       0       0       0

 Cartesian Hessian Update
 Hessian Updated using BFGS Update


** GEOMETRY OPTIMIZATION IN DELOCALIZED INTERNAL COORDINATES **
   Searching for a Minimum

   Optimization Cycle:   2

                       Coordinates (Angstroms)
     ATOM                X               Y               Z
      1  C        -0.0498555540   -0.1031341399    0.0000000000
      2  N        -0.6262365312   -1.2083026762    0.0000000000
      3  H        -1.6453152711   -1.1047061275    0.0000000000
      4  F         1.2643114482   -0.0124972373    0.0000000000
      5  F        -0.6208373870    1.1048905078    0.0000000000
   Point Group: cs    Number of degrees of freedom:     7


   Energy is   -293.219829773

 Hessian Updated using BFGS Update

  7 Hessian modes will be used to form the next step
  Hessian Eigenvalues:
     0.170526    0.223768    0.260437    0.359057    0.546898    0.555705
     0.682165

 Minimum Search - Taking Simple RFO Step
 Searching for Lamda that Minimizes Along All modes
 Value Taken    Lamda =  -0.00205398
 Step Taken.  Stepsize is  0.093005

                             Maximum     Tolerance    Cnvgd?
         Gradient           0.017344      0.000300      NO
         Displacement       0.064378      0.001200      NO
         Energy change     -0.020714      0.000001      NO


 New Cartesian Coordinates Obtained by Inverse Iteration

 Displacement from previous Coordinates is:  0.105605
 ----------------------------------------------------------------
             Standard Nuclear Orientation (Angstroms)
    I     Atom           X                Y                Z
 ----------------------------------------------------------------
    1      C      -0.0568388223    -0.1209514945     0.0000000000
    2      N      -0.6377916548    -1.2150338416     0.0000000000
    3      H      -1.6463690773    -1.1077528366     0.0000000000
    4      F       1.2488555745     0.0202682012     0.0000000000
    5      F      -0.5857893153     1.0997202984     0.0000000000
 ----------------------------------------------------------------
 Molecular Point Group                 Cs    NOp =  2
 Largest Abelian Subgroup              Cs    NOp =  2
 Nuclear Repulsion Energy =   119.3253487579 hartrees
 There are       16 alpha and       16 beta electrons
 Applying Cartesian multipole field
    Component          Value
    ---------          -----
     (2,0,0)        1.00000E-11
     (0,2,0)        2.00000E-11
     (0,0,2)       -3.00000E-11
 Nucleus-field energy     =     0.0000000024 hartrees
 Requested basis set is 6-311++G(d,p)
 There are 29 shells and 95 basis functions
 A cutoff of  1.0D-11 yielded    423 shell pairs
 There are      4651 function pairs (      5061 Cartesian)
 Smallest overlap matrix eigenvalue = 1.10E-03
 Guess MOs from SCF MO coefficient file

 -----------------------------------------------------------------------
  General SCF calculation program by
  Eric Jon Sundstrom, Paul Horn, Yuezhi Mao, Dmitri Zuev, Alec White,
  David Stuck, Shaama M.S., Shane Yost, Joonho Lee, David Small,
  Daniel Levine, Susi Lehtola, Hugh Burton, Evgeny Epifanovsky
 -----------------------------------------------------------------------
 Exchange:     0.2000 Hartree-Fock + 0.0800 Slater + 0.7200 B88
 Correlation:  0.1900 VWN1RPA + 0.8100 LYP
 Using SG-1 standard quadrature grid
 using 4 threads for integral computing
 -------------------------------------------------------
 OpenMP Integral computing Module                
 Release: version 2.0, May 2017, Q-Chem Inc. Pleasanton 
 -------------------------------------------------------
 -------------------------------------------------------
 OpenMP BLAS3 based DFT computing Module                
 Release: version 1.0, May 2013, Q-Chem Inc. Pittsburgh 
 -------------------------------------------------------
 A restricted SCF calculation will be
 performed using DIIS
 SCF converges when DIIS error is below 1.0e-08
 ---------------------------------------
  Cycle       Energy         DIIS error
 ---------------------------------------
    1    -293.2191931054      9.52e-04  
    2    -293.2204218489      4.13e-04  
    3    -293.2203226315      5.23e-04  
    4    -293.2205523246      8.67e-05  
    5    -293.2205585407      2.97e-05  
    6    -293.2205592637      7.49e-06  
    7    -293.2205593014      1.40e-06  
    8    -293.2205593029      2.76e-07  
    9    -293.2205593029      1.42e-07  
   10    -293.2205593029      1.32e-08  
   11    -293.2205593029      1.27e-09  Convergence criterion met
 ---------------------------------------
 SCF time:   CPU 5.25s  wall 2.00s 
 SCF   energy in the final basis set =     -293.2205593029
 Total energy in the final basis set =     -293.2205593029

 --------------------------------------------------------------
             Orbital Energies (a.u.) and Symmetries
 --------------------------------------------------------------

 Alpha MOs, Restricted
 -- Occupied --                  
-24.748 -24.746 -14.342 -10.403  -1.331  -1.264  -0.964  -0.692
  1 A'    2 A'    3 A'    4 A'    5 A'    6 A'    7 A'    8 A'                 
 -0.625  -0.574  -0.565  -0.494  -0.480  -0.457  -0.350  -0.344
  9 A'   10 A'    1 A"   11 A'    2 A"   12 A'    3 A"   13 A'                 
 -- Virtual --                   
 -0.016  -0.016   0.025   0.054   0.055   0.077   0.105   0.142
  4 A"   14 A'   15 A'    5 A"   16 A'   17 A'   18 A'   19 A'                 
  0.153   0.153   0.172   0.228   0.230   0.232   0.261   0.280
 20 A'    6 A"   21 A'   22 A'    7 A"   23 A'   24 A'   25 A'                 
  0.291   0.309   0.330   0.345   0.388   0.486   0.538   0.543
  8 A"   26 A'   27 A'   28 A'   29 A'   30 A'    9 A"   31 A'                 
  0.629   0.703   0.779   0.807   0.843   0.879   1.138   1.145
 32 A'   33 A'   34 A'   10 A"   35 A'   36 A'   11 A"   37 A'                 
  1.187   1.271   1.279   1.302   1.373   1.376   1.404   1.450
 12 A"   13 A"   38 A'   39 A'   14 A"   40 A'   41 A'   15 A"                 
  1.538   1.595   1.724   1.760   1.897   1.908   2.011   2.304
 42 A'   43 A'   44 A'   45 A'   46 A'   47 A'   48 A'   16 A"                 
  2.382   2.504   2.677   2.730   2.836   2.947   3.060   3.218
 17 A"   49 A'   50 A'   18 A"   51 A'   52 A'   53 A'   54 A'                 
  3.712   3.713   3.729   3.742   3.841   3.866   3.944   4.009
 19 A"   20 A"   55 A'   56 A'   21 A"   57 A'   22 A"   23 A"                 
  4.181   4.270   4.534   4.885   4.929   6.209   6.242   6.293
 58 A'   59 A'   60 A'   61 A'   62 A'   24 A"   25 A"   63 A'                 
  6.311   6.475   6.823  23.733  35.640  66.686  66.706
 64 A'   65 A'   66 A'   67 A'   68 A'   69 A'   70 A'                         

 Beta MOs, Restricted
 -- Occupied --                  
-24.748 -24.746 -14.342 -10.403  -1.331  -1.264  -0.964  -0.692
  1 A'    2 A'    3 A'    4 A'    5 A'    6 A'    7 A'    8 A'                 
 -0.625  -0.574  -0.565  -0.494  -0.480  -0.457  -0.350  -0.344
  9 A'   10 A'    1 A"   11 A'    2 A"   12 A'    3 A"   13 A'                 
 -- Virtual --                   
 -0.016  -0.016   0.025   0.054   0.055   0.077   0.105   0.142
  4 A"   14 A'   15 A'    5 A"   16 A'   17 A'   18 A'   19 A'                 
  0.153   0.153   0.172   0.228   0.230   0.232   0.261   0.280
 20 A'    6 A"   21 A'   22 A'    7 A"   23 A'   24 A'   25 A'                 
  0.291   0.309   0.330   0.345   0.388   0.486   0.538   0.543
  8 A"   26 A'   27 A'   28 A'   29 A'   30 A'    9 A"   31 A'                 
  0.629   0.703   0.779   0.807   0.843   0.879   1.138   1.145
 32 A'   33 A'   34 A'   10 A"   35 A'   36 A'   11 A"   37 A'                 
  1.187   1.271   1.279   1.302   1.373   1.376   1.404   1.450
 12 A"   13 A"   38 A'   39 A'   14 A"   40 A'   41 A'   15 A"                 
  1.538   1.595   1.724   1.760   1.897   1.908   2.011   2.304
 42 A'   43 A'   44 A'   45 A'   46 A'   47 A'   48 A'   16 A"                 
  2.382   2.504   2.677   2.730   2.836   2.947   3.060   3.218
 17 A"   49 A'   50 A'   18 A"   51 A'   52 A'   53 A'   54 A'                 
  3.712   3.713   3.729   3.742   3.841   3.866   3.944   4.009
 19 A"   20 A"   55 A'   56 A'   21 A"   57 A'   22 A"   23 A"                 
  4.181   4.270   4.534   4.885   4.929   6.209   6.242   6.293
 58 A'   59 A'   60 A'   61 A'   62 A'   24 A"   25 A"   63 A'                 
  6.311   6.475   6.823  23.733  35.640  66.686  66.706
 64 A'   65 A'   66 A'   67 A'   68 A'   69 A'   70 A'                         
 --------------------------------------------------------------

          Ground-State Mulliken Net Atomic Charges

     Atom                 Charge (a.u.)
  ----------------------------------------
      1 C                     0.213119
      2 N                    -0.281993
      3 H                     0.234755
      4 F                    -0.067566
      5 F                    -0.098316
  ----------------------------------------
  Sum of atomic charges =    -0.000000

 -----------------------------------------------------------------
                    Cartesian Multipole Moments
 -----------------------------------------------------------------
    Charge (ESU x 10^10)
                -0.0000
    Dipole Moment (Debye)
         X      -1.4582      Y       0.5794      Z       0.0000
       Tot       1.5691
    Quadrupole Moments (Debye-Ang)
        XX     -19.2448     XY       1.5327     YY     -25.3565
        XZ       0.0000     YZ      -0.0000     ZZ     -20.8716
    Octopole Moments (Debye-Ang^2)
       XXX      -2.8509    XXY      -1.1792    XYY       1.5711
       YYY      13.9784    XXZ       0.0000    XYZ       0.0000
       YYZ       0.0000    XZZ       1.8756    YZZ       3.5422
       ZZZ       0.0000
    Hexadecapole Moments (Debye-Ang^3)
      XXXX     -84.1357   XXXY       0.4558   XXYY     -30.7821
      XYYY      -7.1882   YYYY    -124.4981   XXXZ       0.0000
      XXYZ      -0.0000   XYYZ      -0.0000   YYYZ      -0.0000
      XXZZ     -18.8942   XYZZ      -2.6570   YYZZ     -22.4302
      XZZZ      -0.0000   YZZZ      -0.0000   ZZZZ     -17.3040
 -----------------------------------------------------------------
 Calculating analytic gradient of the SCF energy
 Gradient of SCF Energy
            1           2           3           4           5
    1  -0.0000672  -0.0027338   0.0020516  -0.0035279   0.0042774
    2   0.0005482  -0.0009613   0.0002210   0.0030527  -0.0028606
    3  -0.0000000   0.0000000  -0.0000000   0.0000000   0.0000000
 Max gradient component =       4.277E-03
 RMS gradient           =       2.020E-03
 Gradient time:  CPU 1.47 s  wall 0.48 s
 Geometry Optimization Parameters
   NAtoms,    NIC,     NZ,  NCons,   NDum,   NFix, NCnnct, MaxDiis
        5      20       5       0       0       0       0       0

 Cartesian Hessian Update
 Hessian Updated using BFGS Update


** GEOMETRY OPTIMIZATION IN DELOCALIZED INTERNAL COORDINATES **
   Searching for a Minimum

   Optimization Cycle:   3

                       Coordinates (Angstroms)
     ATOM                X               Y               Z
      1  C        -0.0568388223   -0.1209514945    0.0000000000
      2  N        -0.6377916548   -1.2150338416    0.0000000000
      3  H        -1.6463690773   -1.1077528366    0.0000000000
      4  F         1.2488555745    0.0202682012    0.0000000000
      5  F        -0.5857893153    1.0997202984    0.0000000000
   Point Group: cs    Number of degrees of freedom:     7


   Energy is   -293.220559303

 Hessian Updated using BFGS Update

  7 Hessian modes will be used to form the next step
  Hessian Eigenvalues:
     0.169840    0.260411    0.281645    0.364180    0.554227    0.585731
     0.670049

 Minimum Search - Taking Simple RFO Step
 Searching for Lamda that Minimizes Along All modes
 Value Taken    Lamda =  -0.00018627
 Step Taken.  Stepsize is  0.022761

                             Maximum     Tolerance    Cnvgd?
         Gradient           0.007367      0.000300      NO
         Displacement       0.018212      0.001200      NO
         Energy change     -0.000730      0.000001      NO


 New Cartesian Coordinates Obtained by Inverse Iteration

 Displacement from previous Coordinates is:  0.027836
 ----------------------------------------------------------------
             Standard Nuclear Orientation (Angstroms)
    I     Atom           X                Y                Z
 ----------------------------------------------------------------
    1      C      -0.0556911815    -0.1173522604     0.0000000000
    2      N      -0.6349436625    -1.2118887118     0.0000000000
    3      H      -1.6463668223    -1.1086523036     0.0000000000
    4      F       1.2536728666     0.0116058904     0.0000000000
    5      F      -0.5946044954     1.1025377122     0.0000000000
 ----------------------------------------------------------------
 Molecular Point Group                 Cs    NOp =  2
 Largest Abelian Subgroup              Cs    NOp =  2
 Nuclear Repulsion Energy =   119.0966983008 hartrees
 There are       16 alpha and       16 beta electrons
 Applying Cartesian multipole field
    Component          Value
    ---------          -----
     (2,0,0)        1.00000E-11
     (0,2,0)        2.00000E-11
     (0,0,2)       -3.00000E-11
 Nucleus-field energy     =     0.0000000024 hartrees
 Requested basis set is 6-311++G(d,p)
 There are 29 shells and 95 basis functions
 A cutoff of  1.0D-11 yielded    423 shell pairs
 There are      4651 function pairs (      5061 Cartesian)
 Smallest overlap matrix eigenvalue = 1.11E-03
 Guess MOs from SCF MO coefficient file

 -----------------------------------------------------------------------
  General SCF calculation program by
  Eric Jon Sundstrom, Paul Horn, Yuezhi Mao, Dmitri Zuev, Alec White,
  David Stuck, Shaama M.S., Shane Yost, Joonho Lee, David Small,
  Daniel Levine, Susi Lehtola, Hugh Burton, Evgeny Epifanovsky
 -----------------------------------------------------------------------
 Exchange:     0.2000 Hartree-Fock + 0.0800 Slater + 0.7200 B88
 Correlation:  0.1900 VWN1RPA + 0.8100 LYP
 Using SG-1 standard quadrature grid
 using 4 threads for integral computing
 -------------------------------------------------------
 OpenMP Integral computing Module                
 Release: version 2.0, May 2017, Q-Chem Inc. Pleasanton 
 -------------------------------------------------------
 -------------------------------------------------------
 OpenMP BLAS3 based DFT computing Module                
 Release: version 1.0, May 2013, Q-Chem Inc. Pittsburgh 
 -------------------------------------------------------
 A restricted SCF calculation will be
 performed using DIIS
 SCF converges when DIIS error is below 1.0e-08
 ---------------------------------------
  Cycle       Energy         DIIS error
 ---------------------------------------
    1    -293.2205689259      2.35e-04  
    2    -293.2206440704      7.82e-05  
    3    -293.2206386385      1.10e-04  
    4    -293.2206488947      1.91e-05  
    5    -293.2206491753      5.95e-06  
    6    -293.2206492052      1.57e-06  
    7    -293.2206492068      3.95e-07  
    8    -293.2206492069      6.79e-08  
    9    -293.2206492069      3.64e-08  
   10    -293.2206492069      3.14e-09  Convergence criterion met
 ---------------------------------------
 SCF time:   CPU 4.75s  wall 2.00s 
 SCF   energy in the final basis set =     -293.2206492069
 Total energy in the final basis set =     -293.2206492069

 --------------------------------------------------------------
             Orbital Energies (a.u.) and Symmetries
 --------------------------------------------------------------

 Alpha MOs, Restricted
 -- Occupied --                  
-24.748 -24.747 -14.342 -10.403  -1.329  -1.264  -0.964  -0.691
  1 A'    2 A'    3 A'    4 A'    5 A'    6 A'    7 A'    8 A'                 
 -0.625  -0.573  -0.564  -0.493  -0.480  -0.459  -0.350  -0.344
  9 A'   10 A'    1 A"   11 A'    2 A"   12 A'    3 A"   13 A'                 
 -- Virtual --                   
 -0.017  -0.016   0.025   0.054   0.055   0.077   0.105   0.141
  4 A"   14 A'   15 A'    5 A"   16 A'   17 A'   18 A'   19 A'                 
  0.152   0.153   0.171   0.228   0.230   0.233   0.261   0.280
 20 A'    6 A"   21 A'   22 A'    7 A"   23 A'   24 A'   25 A'                 
  0.292   0.309   0.330   0.346   0.387   0.483   0.538   0.543
  8 A"   26 A'   27 A'   28 A'   29 A'   30 A'    9 A"   31 A'                 
  0.629   0.704   0.778   0.807   0.844   0.878   1.137   1.146
 32 A'   33 A'   34 A'   10 A"   35 A'   36 A'   11 A"   37 A'                 
  1.186   1.272   1.281   1.304   1.373   1.378   1.402   1.451
 12 A"   13 A"   38 A'   39 A'   14 A"   40 A'   41 A'   15 A"                 
  1.539   1.595   1.721   1.761   1.897   1.906   2.008   2.303
 42 A'   43 A'   44 A'   45 A'   46 A'   47 A'   48 A'   16 A"                 
  2.381   2.503   2.674   2.730   2.834   2.946   3.056   3.214
 17 A"   49 A'   50 A'   18 A"   51 A'   52 A'   53 A'   54 A'                 
  3.712   3.713   3.728   3.741   3.841   3.869   3.945   4.001
 19 A"   20 A"   55 A'   56 A'   21 A"   57 A'   22 A"   23 A"                 
  4.180   4.263   4.533   4.881   4.925   6.208   6.242   6.289
 58 A'   59 A'   60 A'   61 A'   62 A'   24 A"   25 A"   63 A'                 
  6.311   6.472   6.819  23.730  35.638  66.686  66.705
 64 A'   65 A'   66 A'   67 A'   68 A'   69 A'   70 A'                         

 Beta MOs, Restricted
 -- Occupied --                  
-24.748 -24.747 -14.342 -10.403  -1.329  -1.264  -0.964  -0.691
  1 A'    2 A'    3 A'    4 A'    5 A'    6 A'    7 A'    8 A'                 
 -0.625  -0.573  -0.564  -0.493  -0.480  -0.459  -0.350  -0.344
  9 A'   10 A'    1 A"   11 A'    2 A"   12 A'    3 A"   13 A'                 
 -- Virtual --                   
 -0.017  -0.016   0.025   0.054   0.055   0.077   0.105   0.141
  4 A"   14 A'   15 A'    5 A"   16 A'   17 A'   18 A'   19 A'                 
  0.152   0.153   0.171   0.228   0.230   0.233   0.261   0.280
 20 A'    6 A"   21 A'   22 A'    7 A"   23 A'   24 A'   25 A'                 
  0.292   0.309   0.330   0.346   0.387   0.483   0.538   0.543
  8 A"   26 A'   27 A'   28 A'   29 A'   30 A'    9 A"   31 A'                 
  0.629   0.704   0.778   0.807   0.844   0.878   1.137   1.146
 32 A'   33 A'   34 A'   10 A"   35 A'   36 A'   11 A"   37 A'                 
  1.186   1.272   1.281   1.304   1.373   1.378   1.402   1.451
 12 A"   13 A"   38 A'   39 A'   14 A"   40 A'   41 A'   15 A"                 
  1.539   1.595   1.721   1.761   1.897   1.906   2.008   2.303
 42 A'   43 A'   44 A'   45 A'   46 A'   47 A'   48 A'   16 A"                 
  2.381   2.503   2.674   2.730   2.834   2.946   3.056   3.214
 17 A"   49 A'   50 A'   18 A"   51 A'   52 A'   53 A'   54 A'                 
  3.712   3.713   3.728   3.741   3.841   3.869   3.945   4.001
 19 A"   20 A"   55 A'   56 A'   21 A"   57 A'   22 A"   23 A"                 
  4.180   4.263   4.533   4.881   4.925   6.208   6.242   6.289
 58 A'   59 A'   60 A'   61 A'   62 A'   24 A"   25 A"   63 A'                 
  6.311   6.472   6.819  23.730  35.638  66.686  66.705
 64 A'   65 A'   66 A'   67 A'   68 A'   69 A'   70 A'                         
 --------------------------------------------------------------

          Ground-State Mulliken Net Atomic Charges

     Atom                 Charge (a.u.)
  ----------------------------------------
      1 C                     0.214003
      2 N                    -0.281894
      3 H                     0.234932
      4 F                    -0.067422
      5 F                    -0.099620
  ----------------------------------------
  Sum of atomic charges =    -0.000000

 -----------------------------------------------------------------
                    Cartesian Multipole Moments
 -----------------------------------------------------------------
    Charge (ESU x 10^10)
                -0.0000
    Dipole Moment (Debye)
         X      -1.4590      Y       0.5802      Z       0.0000
       Tot       1.5701
    Quadrupole Moments (Debye-Ang)
        XX     -19.2590     XY       1.5625     YY     -25.3415
        XZ      -0.0000     YZ      -0.0000     ZZ     -20.8785
    Octopole Moments (Debye-Ang^2)
       XXX      -2.8562    XXY      -1.2100    XYY       1.5363
       YYY      13.8805    XXZ       0.0000    XYZ      -0.0000
       YYZ       0.0000    XZZ       1.8713    YZZ       3.5258
       ZZZ       0.0000
    Hexadecapole Moments (Debye-Ang^3)
      XXXX     -84.7129   XXXY       0.8607   XXYY     -30.8283
      XYYY      -6.7075   YYYY    -124.3210   XXXZ      -0.0000
      XXYZ      -0.0000   XYYZ      -0.0000   YYYZ      -0.0000
      XXZZ     -18.9914   XYZZ      -2.5125   YYZZ     -22.4064
      XZZZ      -0.0000   YZZZ      -0.0000   ZZZZ     -17.3110
 -----------------------------------------------------------------
 Calculating analytic gradient of the SCF energy
 Gradient of SCF Energy
            1           2           3           4           5
    1   0.0000904   0.0001974  -0.0000542  -0.0002253  -0.0000083
    2   0.0009686  -0.0002663   0.0001929  -0.0002598  -0.0006354
    3  -0.0000000   0.0000000  -0.0000000   0.0000000  -0.0000000
 Max gradient component =       9.686E-04
 RMS gradient           =       3.285E-04
 Gradient time:  CPU 1.45 s  wall 0.46 s
 Geometry Optimization Parameters
   NAtoms,    NIC,     NZ,  NCons,   NDum,   NFix, NCnnct, MaxDiis
        5      20       5       0       0       0       0       0

 Cartesian Hessian Update
 Hessian Updated using BFGS Update


** GEOMETRY OPTIMIZATION IN DELOCALIZED INTERNAL COORDINATES **
   Searching for a Minimum

   Optimization Cycle:   4

                       Coordinates (Angstroms)
     ATOM                X               Y               Z
      1  C        -0.0556911815   -0.1173522604    0.0000000000
      2  N        -0.6349436625   -1.2118887118    0.0000000000
      3  H        -1.6463668223   -1.1086523036    0.0000000000
      4  F         1.2536728666    0.0116058904    0.0000000000
      5  F        -0.5946044954    1.1025377122    0.0000000000
   Point Group: cs    Number of degrees of freedom:     7


   Energy is   -293.220649207

 Hessian Updated using BFGS Update

  7 Hessian modes will be used to form the next step
  Hessian Eigenvalues:
     0.168427    0.260271    0.308820    0.368706    0.542355    0.558262
     0.670714

 Minimum Search - Taking Simple RFO Step
 Searching for Lamda that Minimizes Along All modes
 Value Taken    Lamda =  -0.00000255
 Step Taken.  Stepsize is  0.003128

                             Maximum     Tolerance    Cnvgd?
         Gradient           0.000497      0.000300      NO
         Displacement       0.002147      0.001200      NO
         Energy change     -0.000090      0.000001      NO


 New Cartesian Coordinates Obtained by Inverse Iteration

 Displacement from previous Coordinates is:  0.004694
 ----------------------------------------------------------------
             Standard Nuclear Orientation (Angstroms)
    I     Atom           X                Y                Z
 ----------------------------------------------------------------
    1      C      -0.0558375629    -0.1173661784     0.0000000000
    2      N      -0.6354082322    -1.2116473930     0.0000000000
    3      H      -1.6469036621    -1.1103703923     0.0000000000
    4      F       1.2537654917     0.0119034658     0.0000000000
    5      F      -0.5935493295     1.1037308247     0.0000000000
 ----------------------------------------------------------------
 Molecular Point Group                 Cs    NOp =  2
 Largest Abelian Subgroup              Cs    NOp =  2
 Nuclear Repulsion Energy =   119.0735999384 hartrees
 There are       16 alpha and       16 beta electrons
 Applying Cartesian multipole field
    Component          Value
    ---------          -----
     (2,0,0)        1.00000E-11
     (0,2,0)        2.00000E-11
     (0,0,2)       -3.00000E-11
 Nucleus-field energy     =     0.0000000024 hartrees
 Requested basis set is 6-311++G(d,p)
 There are 29 shells and 95 basis functions
 A cutoff of  1.0D-11 yielded    423 shell pairs
 There are      4651 function pairs (      5061 Cartesian)
 Smallest overlap matrix eigenvalue = 1.11E-03
 Guess MOs from SCF MO coefficient file

 -----------------------------------------------------------------------
  General SCF calculation program by
  Eric Jon Sundstrom, Paul Horn, Yuezhi Mao, Dmitri Zuev, Alec White,
  David Stuck, Shaama M.S., Shane Yost, Joonho Lee, David Small,
  Daniel Levine, Susi Lehtola, Hugh Burton, Evgeny Epifanovsky
 -----------------------------------------------------------------------
 Exchange:     0.2000 Hartree-Fock + 0.0800 Slater + 0.7200 B88
 Correlation:  0.1900 VWN1RPA + 0.8100 LYP
 Using SG-1 standard quadrature grid
 using 4 threads for integral computing
 -------------------------------------------------------
 OpenMP Integral computing Module                
 Release: version 2.0, May 2017, Q-Chem Inc. Pleasanton 
 -------------------------------------------------------
 -------------------------------------------------------
 OpenMP BLAS3 based DFT computing Module                
 Release: version 1.0, May 2013, Q-Chem Inc. Pittsburgh 
 -------------------------------------------------------
 A restricted SCF calculation will be
 performed using DIIS
 SCF converges when DIIS error is below 1.0e-08
 ---------------------------------------
  Cycle       Energy         DIIS error
 ---------------------------------------
    1    -293.2206493907      3.07e-05  
    2    -293.2206507061      8.73e-06  
    3    -293.2206506337      1.22e-05  
    4    -293.2206507594      2.42e-06  
    5    -293.2206507651      3.65e-07  
    6    -293.2206507652      1.07e-07  
    7    -293.2206507652      5.65e-08  
    8    -293.2206507652      3.59e-09  Convergence criterion met
 ---------------------------------------
 SCF time:   CPU 3.82s  wall 1.00s 
 SCF   energy in the final basis set =     -293.2206507652
 Total energy in the final basis set =     -293.2206507652

 --------------------------------------------------------------
             Orbital Energies (a.u.) and Symmetries
 --------------------------------------------------------------

 Alpha MOs, Restricted
 -- Occupied --                  
-24.748 -24.746 -14.342 -10.403  -1.329  -1.264  -0.964  -0.691
  1 A'    2 A'    3 A'    4 A'    5 A'    6 A'    7 A'    8 A'                 
 -0.625  -0.573  -0.564  -0.493  -0.480  -0.458  -0.350  -0.344
  9 A'   10 A'    1 A"   11 A'    2 A"   12 A'    3 A"   13 A'                 
 -- Virtual --                   
 -0.017  -0.016   0.025   0.054   0.055   0.077   0.105   0.140
  4 A"   14 A'   15 A'    5 A"   16 A'   17 A'   18 A'   19 A'                 
  0.152   0.153   0.171   0.228   0.230   0.233   0.261   0.280
 20 A'    6 A"   21 A'   22 A'    7 A"   23 A'   24 A'   25 A'                 
  0.292   0.309   0.330   0.346   0.387   0.483   0.538   0.543
  8 A"   26 A'   27 A'   28 A'   29 A'   30 A'    9 A"   31 A'                 
  0.629   0.704   0.778   0.807   0.844   0.878   1.137   1.145
 32 A'   33 A'   34 A'   10 A"   35 A'   36 A'   11 A"   37 A'                 
  1.186   1.272   1.281   1.304   1.373   1.378   1.402   1.451
 12 A"   13 A"   38 A'   39 A'   14 A"   40 A'   41 A'   15 A"                 
  1.539   1.594   1.721   1.761   1.897   1.905   2.008   2.302
 42 A'   43 A'   44 A'   45 A'   46 A'   47 A'   48 A'   16 A"                 
  2.382   2.502   2.674   2.730   2.835   2.945   3.057   3.213
 17 A"   49 A'   50 A'   18 A"   51 A'   52 A'   53 A'   54 A'                 
  3.712   3.713   3.728   3.741   3.841   3.869   3.944   4.001
 19 A"   20 A"   55 A'   56 A'   21 A"   57 A'   22 A"   23 A"                 
  4.179   4.263   4.533   4.881   4.926   6.208   6.242   6.289
 58 A'   59 A'   60 A'   61 A'   62 A'   24 A"   25 A"   63 A'                 
  6.311   6.472   6.818  23.730  35.638  66.687  66.705
 64 A'   65 A'   66 A'   67 A'   68 A'   69 A'   70 A'                         

 Beta MOs, Restricted
 -- Occupied --                  
-24.748 -24.746 -14.342 -10.403  -1.329  -1.264  -0.964  -0.691
  1 A'    2 A'    3 A'    4 A'    5 A'    6 A'    7 A'    8 A'                 
 -0.625  -0.573  -0.564  -0.493  -0.480  -0.458  -0.350  -0.344
  9 A'   10 A'    1 A"   11 A'    2 A"   12 A'    3 A"   13 A'                 
 -- Virtual --                   
 -0.017  -0.016   0.025   0.054   0.055   0.077   0.105   0.140
  4 A"   14 A'   15 A'    5 A"   16 A'   17 A'   18 A'   19 A'                 
  0.152   0.153   0.171   0.228   0.230   0.233   0.261   0.280
 20 A'    6 A"   21 A'   22 A'    7 A"   23 A'   24 A'   25 A'                 
  0.292   0.309   0.330   0.346   0.387   0.483   0.538   0.543
  8 A"   26 A'   27 A'   28 A'   29 A'   30 A'    9 A"   31 A'                 
  0.629   0.704   0.778   0.807   0.844   0.878   1.137   1.145
 32 A'   33 A'   34 A'   10 A"   35 A'   36 A'   11 A"   37 A'                 
  1.186   1.272   1.281   1.304   1.373   1.378   1.402   1.451
 12 A"   13 A"   38 A'   39 A'   14 A"   40 A'   41 A'   15 A"                 
  1.539   1.594   1.721   1.761   1.897   1.905   2.008   2.302
 42 A'   43 A'   44 A'   45 A'   46 A'   47 A'   48 A'   16 A"                 
  2.382   2.502   2.674   2.730   2.835   2.945   3.057   3.213
 17 A"   49 A'   50 A'   18 A"   51 A'   52 A'   53 A'   54 A'                 
  3.712   3.713   3.728   3.741   3.841   3.869   3.944   4.001
 19 A"   20 A"   55 A'   56 A'   21 A"   57 A'   22 A"   23 A"                 
  4.179   4.263   4.533   4.881   4.926   6.208   6.242   6.289
 58 A'   59 A'   60 A'   61 A'   62 A'   24 A"   25 A"   63 A'                 
  6.311   6.472   6.818  23.730  35.638  66.687  66.705
 64 A'   65 A'   66 A'   67 A'   68 A'   69 A'   70 A'                         
 --------------------------------------------------------------

          Ground-State Mulliken Net Atomic Charges

     Atom                 Charge (a.u.)
  ----------------------------------------
      1 C                     0.213986
      2 N                    -0.281659
      3 H                     0.235296
      4 F                    -0.067568
      5 F                    -0.100056
  ----------------------------------------
  Sum of atomic charges =    -0.000000

 -----------------------------------------------------------------
                    Cartesian Multipole Moments
 -----------------------------------------------------------------
    Charge (ESU x 10^10)
                -0.0000
    Dipole Moment (Debye)
         X      -1.4626      Y       0.5712      Z       0.0000
       Tot       1.5702
    Quadrupole Moments (Debye-Ang)
        XX     -19.2550     XY       1.5721     YY     -25.3351
        XZ      -0.0000     YZ       0.0000     ZZ     -20.8790
    Octopole Moments (Debye-Ang^2)
       XXX      -2.8777    XXY      -1.2353    XYY       1.5185
       YYY      13.8275    XXZ      -0.0000    XYZ      -0.0000
       YYZ      -0.0000    XZZ       1.8685    YZZ       3.5148
       ZZZ       0.0000
    Hexadecapole Moments (Debye-Ang^3)
      XXXX     -84.6840   XXXY       0.8741   XXYY     -30.8120
      XYYY      -6.6980   YYYY    -124.3592   XXXZ      -0.0000
      XXYZ      -0.0000   XYYZ       0.0000   YYYZ      -0.0000
      XXZZ     -18.9911   XYZZ      -2.5181   YYZZ     -22.4166
      XZZZ      -0.0000   YZZZ       0.0000   ZZZZ     -17.3113
 -----------------------------------------------------------------
 Calculating analytic gradient of the SCF energy
 Gradient of SCF Energy
            1           2           3           4           5
    1   0.0000555  -0.0000146  -0.0000357  -0.0000435   0.0000383
    2   0.0004433  -0.0002628   0.0000356  -0.0000388  -0.0001773
    3  -0.0000000  -0.0000000   0.0000000   0.0000000   0.0000000
 Max gradient component =       4.433E-04
 RMS gradient           =       1.432E-04
 Gradient time:  CPU 1.45 s  wall 0.46 s
 Geometry Optimization Parameters
   NAtoms,    NIC,     NZ,  NCons,   NDum,   NFix, NCnnct, MaxDiis
        5      20       5       0       0       0       0       0

 Cartesian Hessian Update
 Hessian Updated using BFGS Update


** GEOMETRY OPTIMIZATION IN DELOCALIZED INTERNAL COORDINATES **
   Searching for a Minimum

   Optimization Cycle:   5

                       Coordinates (Angstroms)
     ATOM                X               Y               Z
      1  C        -0.0558375629   -0.1173661784    0.0000000000
      2  N        -0.6354082322   -1.2116473930    0.0000000000
      3  H        -1.6469036621   -1.1103703923    0.0000000000
      4  F         1.2537654917    0.0119034658    0.0000000000
      5  F        -0.5935493295    1.1037308247    0.0000000000
   Point Group: cs    Number of degrees of freedom:     7


   Energy is   -293.220650765

 Hessian Updated using BFGS Update

  7 Hessian modes will be used to form the next step
  Hessian Eigenvalues:
     0.146493    0.260415    0.283465    0.362153    0.500648    0.557903
     0.721011

 Minimum Search - Taking Simple RFO Step
 Searching for Lamda that Minimizes Along All modes
 Value Taken    Lamda =   0.00000000
 Step Taken.  Stepsize is  0.001175

                             Maximum     Tolerance    Cnvgd?
         Gradient           0.000259      0.000300     YES
         Displacement       0.000782      0.001200     YES
         Energy change     -0.000002      0.000001      NO


                       Distance Matrix (Angstroms)
             C (  1)   N (  2)   H (  3)   F (  4)
   N (  2)  1.238287
   H (  3)  1.875513  1.016553
   F (  4)  1.315968  2.250790  3.110206
   F (  5)  1.334246  2.315757  2.451897  2.145847

 Final energy is   -293.22065076517555     


 ******************************
 **  OPTIMIZATION CONVERGED  **
 ******************************

                       Coordinates (Angstroms)
     ATOM                X               Y               Z
      1  C        -0.0558375629   -0.1173661784    0.0000000000
      2  N        -0.6354082322   -1.2116473930    0.0000000000
      3  H        -1.6469036621   -1.1103703923    0.0000000000
      4  F         1.2537654917    0.0119034658    0.0000000000
      5  F        -0.5935493295    1.1037308247    0.0000000000

Z-matrix Print:
$molecule
0 1
C 
N  1 1.238287
H  2 1.016553 1 112.189562
F  1 1.315968 2 123.544652 3 -180.000000 0
F  1 1.334246 2 128.326337 3 -0.000000 0
$end


 --------------------------------------------------------------
             Orbital Energies (a.u.) and Symmetries
 --------------------------------------------------------------

 Alpha MOs, Restricted
 -- Occupied --                  
-24.748 -24.746 -14.342 -10.403  -1.329  -1.264  -0.964  -0.691
  1 A'    2 A'    3 A'    4 A'    5 A'    6 A'    7 A'    8 A'                 
 -0.625  -0.573  -0.564  -0.493  -0.480  -0.458  -0.350  -0.344
  9 A'   10 A'    1 A"   11 A'    2 A"   12 A'    3 A"   13 A'                 
 -- Virtual --                   
 -0.017  -0.016   0.025   0.054   0.055   0.077   0.105   0.140
  4 A"   14 A'   15 A'    5 A"   16 A'   17 A'   18 A'   19 A'                 
  0.152   0.153   0.171   0.228   0.230   0.233   0.261   0.280
 20 A'    6 A"   21 A'   22 A'    7 A"   23 A'   24 A'   25 A'                 
  0.292   0.309   0.330   0.346   0.387   0.483   0.538   0.543
  8 A"   26 A'   27 A'   28 A'   29 A'   30 A'    9 A"   31 A'                 
  0.629   0.704   0.778   0.807   0.844   0.878   1.137   1.145
 32 A'   33 A'   34 A'   10 A"   35 A'   36 A'   11 A"   37 A'                 
  1.186   1.272   1.281   1.304   1.373   1.378   1.402   1.451
 12 A"   13 A"   38 A'   39 A'   14 A"   40 A'   41 A'   15 A"                 
  1.539   1.594   1.721   1.761   1.897   1.905   2.008   2.302
 42 A'   43 A'   44 A'   45 A'   46 A'   47 A'   48 A'   16 A"                 
  2.382   2.502   2.674   2.730   2.835   2.945   3.057   3.213
 17 A"   49 A'   50 A'   18 A"   51 A'   52 A'   53 A'   54 A'                 
  3.712   3.713   3.728   3.741   3.841   3.869   3.944   4.001
 19 A"   20 A"   55 A'   56 A'   21 A"   57 A'   22 A"   23 A"                 
  4.179   4.263   4.533   4.881   4.926   6.208   6.242   6.289
 58 A'   59 A'   60 A'   61 A'   62 A'   24 A"   25 A"   63 A'                 
  6.311   6.472   6.818  23.730  35.638  66.687  66.705
 64 A'   65 A'   66 A'   67 A'   68 A'   69 A'   70 A'                         

 Beta MOs, Restricted
 -- Occupied --                  
-24.748 -24.746 -14.342 -10.403  -1.329  -1.264  -0.964  -0.691
  1 A'    2 A'    3 A'    4 A'    5 A'    6 A'    7 A'    8 A'                 
 -0.625  -0.573  -0.564  -0.493  -0.480  -0.458  -0.350  -0.344
  9 A'   10 A'    1 A"   11 A'    2 A"   12 A'    3 A"   13 A'                 
 -- Virtual --                   
 -0.017  -0.016   0.025   0.054   0.055   0.077   0.105   0.140
  4 A"   14 A'   15 A'    5 A"   16 A'   17 A'   18 A'   19 A'                 
  0.152   0.153   0.171   0.228   0.230   0.233   0.261   0.280
 20 A'    6 A"   21 A'   22 A'    7 A"   23 A'   24 A'   25 A'                 
  0.292   0.309   0.330   0.346   0.387   0.483   0.538   0.543
  8 A"   26 A'   27 A'   28 A'   29 A'   30 A'    9 A"   31 A'                 
  0.629   0.704   0.778   0.807   0.844   0.878   1.137   1.145
 32 A'   33 A'   34 A'   10 A"   35 A'   36 A'   11 A"   37 A'                 
  1.186   1.272   1.281   1.304   1.373   1.378   1.402   1.451
 12 A"   13 A"   38 A'   39 A'   14 A"   40 A'   41 A'   15 A"                 
  1.539   1.594   1.721   1.761   1.897   1.905   2.008   2.302
 42 A'   43 A'   44 A'   45 A'   46 A'   47 A'   48 A'   16 A"                 
  2.382   2.502   2.674   2.730   2.835   2.945   3.057   3.213
 17 A"   49 A'   50 A'   18 A"   51 A'   52 A'   53 A'   54 A'                 
  3.712   3.713   3.728   3.741   3.841   3.869   3.944   4.001
 19 A"   20 A"   55 A'   56 A'   21 A"   57 A'   22 A"   23 A"                 
  4.179   4.263   4.533   4.881   4.926   6.208   6.242   6.289
 58 A'   59 A'   60 A'   61 A'   62 A'   24 A"   25 A"   63 A'                 
  6.311   6.472   6.818  23.730  35.638  66.687  66.705
 64 A'   65 A'   66 A'   67 A'   68 A'   69 A'   70 A'                         
 --------------------------------------------------------------

          Ground-State Mulliken Net Atomic Charges

     Atom                 Charge (a.u.)
  ----------------------------------------
      1 C                     0.213986
      2 N                    -0.281659
      3 H                     0.235296
      4 F                    -0.067568
      5 F                    -0.100056
  ----------------------------------------
  Sum of atomic charges =    -0.000000

 -----------------------------------------------------------------
                    Cartesian Multipole Moments
 -----------------------------------------------------------------
    Charge (ESU x 10^10)
                -0.0000
    Dipole Moment (Debye)
         X      -1.4626      Y       0.5712      Z       0.0000
       Tot       1.5702
    Quadrupole Moments (Debye-Ang)
        XX     -19.2550     XY       1.5721     YY     -25.3351
        XZ      -0.0000     YZ       0.0000     ZZ     -20.8790
    Octopole Moments (Debye-Ang^2)
       XXX      -2.8777    XXY      -1.2353    XYY       1.5185
       YYY      13.8275    XXZ      -0.0000    XYZ      -0.0000
       YYZ      -0.0000    XZZ       1.8685    YZZ       3.5148
       ZZZ       0.0000
    Hexadecapole Moments (Debye-Ang^3)
      XXXX     -84.6840   XXXY       0.8741   XXYY     -30.8120
      XYYY      -6.6980   YYYY    -124.3592   XXXZ      -0.0000
      XXYZ      -0.0000   XYYZ       0.0000   YYYZ      -0.0000
      XXZZ     -18.9911   XYZZ      -2.5181   YYZZ     -22.4166
      XZZZ      -0.0000   YZZZ       0.0000   ZZZZ     -17.3113
 -----------------------------------------------------------------
Archival summary:
1\1\TWL01\OPT\ProcedureUnspecified\BasisUnspecified\2111\taweetha\SunNov2522:33:202018SunNov2522:33:202018\0\\#,OPT,ProcedureUnspecified,BasisUnspecified,\\0,1\C\N,1,1.23829\H,2,1.01655,1,112.19\F,1,1.31597,2,123.545,3,-180,0\F,1,1.33425,2,128.326,3,-0,0\\\@

 Total job time:  9.77s(wall), 32.89s(cpu) 
 Sun Nov 25 22:33:20 2018

        *************************************************************
        *                                                           *
        *  Thank you very much for using Q-Chem.  Have a nice day.  *
        *                                                           *
        *************************************************************


 
User input: 2 of 2 
 
Q-Chem Developer Version!
                  Welcome to Q-Chem
     A Quantum Leap Into The Future Of Chemistry


 Q-Chem 5.1, Q-Chem, Inc., Pleasanton, CA (2018)

 Yihan Shao,  Zhengting Gan,  E. Epifanovsky,  A. T. B. Gilbert,  M. Wormit,  
 J. Kussmann,  A. W. Lange,  A. Behn,  Jia Deng,  Xintian Feng,  D. Ghosh,  
 M. Goldey,  P. R. Horn,  L. D. Jacobson,  I. Kaliman,  T. Kus,  A. Landau,  
 Jie Liu,  E. I. Proynov,  R. M. Richard,  R. P. Steele,  E. J. Sundstrom,  
 H. L. Woodcock III,  P. M. Zimmerman,  D. Zuev,  B. Albrecht,  E. Alguire,  
 S. A. Baeppler,  D. Barton,  Z. Benda,  Y. A. Bernard,  E. J. Berquist,  
 K. B. Bravaya,  H. Burton,  D. Casanova,  Chun-Min Chang,  Yunqing Chen,  
 A. Chien,  K. D. Closser,  M. P. Coons,  S. Coriani,  S. Dasgupta,  
 A. L. Dempwolff,  M. Diedenhofen,  Hainam Do,  R. G. Edgar,  Po-Tung Fang,  
 S. Faraji,  S. Fatehi,  Qingguo Feng,  K. D. Fenk,  J. Fosso-Tande,  
 Qinghui Ge,  A. Ghysels,  G. Gidofalvi,  J. Gomes,  J. Gonthier,  A. Gunina,  
 D. Hait,  M. W. D. Hanson-Heine,  P. H. P. Harbach,  A. W. Hauser,  
 J. E. Herr,  E. G. Hohenstein,  Z. C. Holden,  Kerwin Hui,  B. C. Huynh,  
 T.-C. Jagau,  Hyunjun Ji,  B. Kaduk,  K. Khistyaev,  Jaehoon Kim,  
 P. Klunzinger,  K. Koh,  D. Kosenkov,  L. Koulias,  T. Kowalczyk,  
 C. M. Krauter,  A. Kunitsa,  Ka Un Lao,  A. Laurent,  K. V. Lawler,  
 Joonho Lee,  D. Lefrancois,  S. Lehtola,  D. S. Levine,  Yi-Pei Li,  
 You-Sheng Lin,  Fenglai Liu,  E. Livshits,  A. Luenser,  P. Manohar,  
 E. Mansoor,  S. F. Manzer,  Shan-Ping Mao,  Yuezhi Mao,  N. Mardirossian,  
 A. V. Marenich,  T. Markovich,  L. A. Martinez-Martinez,  S. A. Maurer,  
 N. J. Mayhall,  S. C. McKenzie,  J.-M. Mewes,  A. F. Morrison,  
 J. W. Mullinax,  K. Nanda,  T. S. Nguyen-Beck,  R. Olivares-Amaya,  
 J. A. Parkhill,  T. M. Perrine,  F. Plasser,  P. Pokhilko,  S. Prager,  
 A. Prociuk,  E. Ramos,  D. R. Rehn,  F. Rob,  M. Schneider,  N. Sergueev,  
 S. M. Sharada,  S. Sharma,  D. W. Small,  T. Stauch,  T. Stein,  
 Yu-Chuan Su,  A. J. W. Thom,  A. Tkatchenko,  T. Tsuchimochi,  N. M. Tubman,  
 L. Vogt,  M. L. Vidal,  O. Vydrov,  M. A. Watson,  J. Wenzel,  
 M. de Wergifosse,  T. A. Wesolowski,  A. White,  J. Witte,  A. Yamada,  
 Jun Yang,  K. Yao,  S. Yeganeh,  S. R. Yost,  Zhi-Qiang You,  A. Zech,  
 Igor Ying Zhang,  Xing Zhang,  Yan Zhao,  Ying Zhu,  B. R. Brooks,  
 G. K. L. Chan,  C. J. Cramer,  M. S. Gordon,  W. J. Hehre,  A. Klamt,  
 M. W. Schmidt,  C. D. Sherrill,  D. G. Truhlar,  A. Aspuru-Guzik,  R. Baer,  
 A. T. Bell,  N. A. Besley,  Jeng-Da Chai,  A. E. DePrince, III,  
 R. A. DiStasio Jr.,  A. Dreuw,  B. D. Dunietz,  T. R. Furlani,  
 Chao-Ping Hsu,  Yousung Jung,  Jing Kong,  D. S. Lambrecht,  WanZhen Liang,  
 C. Ochsenfeld,  V. A. Rassolov,  L. V. Slipchenko,  J. E. Subotnik,  
 T. Van Voorhis,  J. M. Herbert,  A. I. Krylov,  P. M. W. Gill,  M. Head-Gordon

 Contributors to earlier versions of Q-Chem not listed above: 
 R. D. Adamson,  B. Austin,  J. Baker,  G. J. O. Beran,  K. Brandhorst,  
 S. T. Brown,  E. F. C. Byrd,  A. K. Chakraborty,  C.-L. Cheng,  
 Siu Hung Chien,  D. M. Chipman,  D. L. Crittenden,  H. Dachsel,  
 R. J. Doerksen,  A. D. Dutoi,  L. Fusti-Molnar,  W. A. Goddard III,  
 A. Golubeva-Zadorozhnaya,  S. R. Gwaltney,  G. Hawkins,  A. Heyden,  
 S. Hirata,  G. Kedziora,  F. J. Keil,  C. Kelley,  Jihan Kim,  R. A. King,  
 R. Z. Khaliullin,  P. P. Korambath,  W. Kurlancheek,  A. M. Lee,  M. S. Lee,  
 S. V. Levchenko,  Ching Yeh Lin,  D. Liotard,  R. C. Lochan,  I. Lotan,  
 P. E. Maslen,  N. Nair,  D. P. O'Neill,  D. Neuhauser,  E. Neuscamman,  
 C. M. Oana,  R. Olson,  B. Peters,  R. Peverati,  P. A. Pieniazek,  
 Y. M. Rhee,  J. Ritchie,  M. A. Rohrdanz,  E. Rosta,  N. J. Russ,  
 H. F. Schaefer III,  N. E. Schultz,  N. Shenvi,  A. C. Simmonett,  A. Sodt,  
 D. Stuck,  K. S. Thanthiriwatte,  V. Vanovschi,  Tao Wang,  A. Warshel,  
 C. F. Williams,  Q. Wu,  X. Xu,  W. Zhang

 Please cite Q-Chem as follows:
 Y. Shao et al., Mol. Phys. 113, 184-215 (2015)
 DOI: 10.1080/00268976.2014.952696

 Q-Chem 5.1.2 for Intel X86 EM64T Linux

 Parts of Q-Chem use Armadillo 8.300.2 (Tropical Shenanigans).
 http://arma.sourceforge.net/

 Q-Chem begins on Sun Nov 25 22:33:20 2018  

Host: 
0

     Scratch files written to /scratch/taweetham/qchem55102//
The previous job contains 0 fragments, simply inherited here
Input Ideriv = 2
Curr. Ideriv = -1
Max.  Ideriv = 2

Checking the input file for inconsistencies... 	...done.

--------------------------------------------------------------
User input:
--------------------------------------------------------------

$molecule
read
$end

$rem
   job_type 	frequency
   basis 	6-311++g**
   method	b3lyp	
$end


--------------------------------------------------------------
 ----------------------------------------------------------------
             Standard Nuclear Orientation (Angstroms)
    I     Atom           X                Y                Z
 ----------------------------------------------------------------
    1      C       0.1033694259    -0.0541076863     0.0000000000
    2      N       1.2663723730    -0.4792872749     0.0000000000
    3      H       1.9501492610     0.2729289195     0.0000000000
    4      F      -0.9562050535    -0.8345388005     0.0000000000
    5      F      -0.3143474385     1.2130641474    -0.0000000000
 ----------------------------------------------------------------
 Molecular Point Group                 Cs    NOp =  2
 Largest Abelian Subgroup              Cs    NOp =  2
 Nuclear Repulsion Energy =   119.0735999384 hartrees
 There are       16 alpha and       16 beta electrons
 Requested basis set is 6-311++G(d,p)
 There are 29 shells and 95 basis functions

 Total QAlloc Memory Limit   2000 MB
 Mega-Array Size       188 MB
 MEM_STATIC part       192 MB

                       Distance Matrix (Angstroms)
             C (  1)   N (  2)   H (  3)   F (  4)
   N (  2)  1.238287
   H (  3)  1.875513  1.016553
   F (  4)  1.315968  2.250790  3.110206
   F (  5)  1.334246  2.315757  2.451897  2.145847

 A cutoff of  1.0D-11 yielded    423 shell pairs
 There are      4651 function pairs (      5061 Cartesian)

 -------------------------------------------------------
 OpenMP Integral Computing Module                       
 Release: version 1.0, May 2013, Q-Chem Inc. Pittsburgh 
 -------------------------------------------------------
 Integral Job Info:
 Integral job number is                      11
 Integral operator is                         1
 short-range coefficients                     0
 long-range coefficients              100000000
 Omega coefficients                           0
 if combine SR and LR in K                    0
 Integral screening is                        0
 Integral computing path is                   2
 max size of driver memory is            800000
 size of driver memory is                593474
 size of scratch memory is              2361544
 max col of scratch BK array               1296
 max len of scratch array in speh3          155
 max len of scratch index in speh4           18
 max int batch size is                      520
 min int batch size is                       52
 fixed nKL is                                52
 max L of basis functions is                  2
 order of int derivative is                   0
 number of shells is                         29
 number of basis is                          99
 number of cartesian basis is                99
 number of contracted shell pairs           423
 number of primitive shell pairs           1372
 maxK2 (contraction) of shell pair           36
 max number of K2 of shell pair               1
 max number of CS2 of shell pair             80
 max number of PS2 of shell pair            288
 mem total for path MDJ                  514766
 -------------------------------------------------------
 Smallest overlap matrix eigenvalue = 1.11E-03
 Guess from superposition of atomic densities
 Warning:  Energy on first SCF cycle will be non-variational
 SAD guess density has 32.000000 electrons

 -----------------------------------------------------------------------
  General SCF calculation program by
  Eric Jon Sundstrom, Paul Horn, Yuezhi Mao, Dmitri Zuev, Alec White,
  David Stuck, Shaama M.S., Shane Yost, Joonho Lee, David Small,
  Daniel Levine, Susi Lehtola, Hugh Burton, Evgeny Epifanovsky
 -----------------------------------------------------------------------
 Exchange:     0.2000 Hartree-Fock + 0.0800 Slater + 0.7200 B88
 Correlation:  0.1900 VWN1RPA + 0.8100 LYP
 Using SG-1 standard quadrature grid
 using 4 threads for integral computing
 -------------------------------------------------------
 OpenMP Integral computing Module                
 Release: version 2.0, May 2017, Q-Chem Inc. Pleasanton 
 -------------------------------------------------------
 -------------------------------------------------------
 OpenMP BLAS3 based DFT computing Module                
 Release: version 1.0, May 2013, Q-Chem Inc. Pittsburgh 
 -------------------------------------------------------
 A restricted SCF calculation will be
 performed using DIIS
 SCF converges when DIIS error is below 1.0e-08
 ---------------------------------------
  Cycle       Energy         DIIS error
 ---------------------------------------
    1    -293.8555635294      6.34e-02  
    2    -293.1013924159      1.17e-02  
    3    -292.8053192523      2.09e-02  
    4    -293.2140909541      2.81e-03  
    5    -293.2198274299      1.10e-03  
    6    -293.2205591592      2.34e-04  
    7    -293.2206114211      5.95e-05  
    8    -293.2206144175      1.31e-05  
    9    -293.2206145133      7.22e-06  
   10    -293.2206145486      8.91e-07  
   11    -293.2206145493      1.11e-07  
   12    -293.2206145493      2.83e-08  
   13    -293.2206145493      1.93e-09  Convergence criterion met
 ---------------------------------------
 SCF time:   CPU 6.35s  wall 2.00s 
 SCF   energy in the final basis set =     -293.2206145493
 Total energy in the final basis set =     -293.2206145493

 --------------------------------------------------------------
             Orbital Energies (a.u.) and Symmetries
 --------------------------------------------------------------

 Alpha MOs, Restricted
 -- Occupied --                  
-24.748 -24.746 -14.342 -10.403  -1.329  -1.264  -0.964  -0.691
  1 A'    2 A'    3 A'    4 A'    5 A'    6 A'    7 A'    8 A'                 
 -0.625  -0.573  -0.564  -0.493  -0.480  -0.458  -0.350  -0.344
  9 A'   10 A'    1 A"   11 A'    2 A"   12 A'    3 A"   13 A'                 
 -- Virtual --                   
 -0.017  -0.016   0.025   0.054   0.055   0.077   0.105   0.140
  4 A"   14 A'   15 A'    5 A"   16 A'   17 A'   18 A'   19 A'                 
  0.152   0.153   0.171   0.228   0.230   0.233   0.261   0.280
 20 A'    6 A"   21 A'   22 A'    7 A"   23 A'   24 A'   25 A'                 
  0.292   0.309   0.330   0.346   0.387   0.483   0.538   0.543
  8 A"   26 A'   27 A'   28 A'   29 A'   30 A'    9 A"   31 A'                 
  0.629   0.704   0.778   0.807   0.844   0.878   1.137   1.146
 32 A'   33 A'   34 A'   10 A"   35 A'   36 A'   11 A"   37 A'                 
  1.186   1.272   1.281   1.304   1.373   1.378   1.402   1.451
 12 A"   13 A"   38 A'   39 A'   14 A"   40 A'   41 A'   15 A"                 
  1.540   1.594   1.721   1.761   1.897   1.905   2.008   2.303
 42 A'   43 A'   44 A'   45 A'   46 A'   47 A'   48 A'   16 A"                 
  2.382   2.502   2.674   2.730   2.835   2.945   3.057   3.214
 17 A"   49 A'   50 A'   18 A"   51 A'   52 A'   53 A'   54 A'                 
  3.712   3.713   3.728   3.741   3.841   3.869   3.944   4.001
 19 A"   20 A"   55 A'   56 A'   21 A"   57 A'   22 A"   23 A"                 
  4.179   4.263   4.533   4.881   4.926   6.208   6.242   6.289
 58 A'   59 A'   60 A'   61 A'   62 A'   24 A"   25 A"   63 A'                 
  6.311   6.472   6.818  23.730  35.638  66.687  66.705
 64 A'   65 A'   66 A'   67 A'   68 A'   69 A'   70 A'                         

 Beta MOs, Restricted
 -- Occupied --                  
-24.748 -24.746 -14.342 -10.403  -1.329  -1.264  -0.964  -0.691
  1 A'    2 A'    3 A'    4 A'    5 A'    6 A'    7 A'    8 A'                 
 -0.625  -0.573  -0.564  -0.493  -0.480  -0.458  -0.350  -0.344
  9 A'   10 A'    1 A"   11 A'    2 A"   12 A'    3 A"   13 A'                 
 -- Virtual --                   
 -0.017  -0.016   0.025   0.054   0.055   0.077   0.105   0.140
  4 A"   14 A'   15 A'    5 A"   16 A'   17 A'   18 A'   19 A'                 
  0.152   0.153   0.171   0.228   0.230   0.233   0.261   0.280
 20 A'    6 A"   21 A'   22 A'    7 A"   23 A'   24 A'   25 A'                 
  0.292   0.309   0.330   0.346   0.387   0.483   0.538   0.543
  8 A"   26 A'   27 A'   28 A'   29 A'   30 A'    9 A"   31 A'                 
  0.629   0.704   0.778   0.807   0.844   0.878   1.137   1.146
 32 A'   33 A'   34 A'   10 A"   35 A'   36 A'   11 A"   37 A'                 
  1.186   1.272   1.281   1.304   1.373   1.378   1.402   1.451
 12 A"   13 A"   38 A'   39 A'   14 A"   40 A'   41 A'   15 A"                 
  1.540   1.594   1.721   1.761   1.897   1.905   2.008   2.303
 42 A'   43 A'   44 A'   45 A'   46 A'   47 A'   48 A'   16 A"                 
  2.382   2.502   2.674   2.730   2.835   2.945   3.057   3.214
 17 A"   49 A'   50 A'   18 A"   51 A'   52 A'   53 A'   54 A'                 
  3.712   3.713   3.728   3.741   3.841   3.869   3.944   4.001
 19 A"   20 A"   55 A'   56 A'   21 A"   57 A'   22 A"   23 A"                 
  4.179   4.263   4.533   4.881   4.926   6.208   6.242   6.289
 58 A'   59 A'   60 A'   61 A'   62 A'   24 A"   25 A"   63 A'                 
  6.311   6.472   6.818  23.730  35.638  66.687  66.705
 64 A'   65 A'   66 A'   67 A'   68 A'   69 A'   70 A'                         
 --------------------------------------------------------------

          Ground-State Mulliken Net Atomic Charges

     Atom                 Charge (a.u.)
  ----------------------------------------
      1 C                     0.213680
      2 N                    -0.281478
      3 H                     0.235302
      4 F                    -0.067489
      5 F                    -0.100015
  ----------------------------------------
  Sum of atomic charges =    -0.000000

 -----------------------------------------------------------------
                    Cartesian Multipole Moments
 -----------------------------------------------------------------
    Charge (ESU x 10^10)
                -0.0000
    Dipole Moment (Debye)
         X       0.7043      Y       1.4033      Z       0.0000
       Tot       1.5701
    Quadrupole Moments (Debye-Ang)
        XX     -20.4383     XY       2.8333     YY     -24.1873
        XZ      -0.0000     YZ       0.0000     ZZ     -20.8791
    Octopole Moments (Debye-Ang^2)
       XXX      -2.0900    XXY       6.6398    XYY      -3.9273
       YYY       3.9284    XXZ       0.0000    XYZ       0.0000
       YYZ       0.0000    XZZ      -3.3925    YZZ       1.4502
       ZZZ       0.0000
    Hexadecapole Moments (Debye-Ang^3)
      XXXX    -101.3127   XXXY      12.9254   XXYY     -37.4933
      XYYY       7.0799   YYYY     -94.1002   XXXZ      -0.0000
      XXYZ      -0.0000   XYYZ      -0.0000   YYYZ       0.0000
      XXZZ     -22.9112   XYZZ       1.9575   YYZZ     -18.3900
      XZZZ       0.0000   YZZZ      -0.0000   ZZZZ     -17.3108
 -----------------------------------------------------------------
 Calculating MO derivatives via CPSCF
 D1JvT checksum  = 78600 8448.4202215074
 D1KAT checksum  = 152340 889.4723615982
   1         3          15      0.154137    0.047844
   2         3          15      0.017885    0.004888
   3         3          15      0.001474    0.000479
   4         4          14      0.000123    0.000049
   5        16           2      0.000005    0.000003
   6        18           0      0.000000    0.000000    Roots Converged
 Time for AOints: 1.2 s (CPU) 0.3 s (wall)
 ------------------------------------------------------------------------------
                     AOints        : Timing summary (seconds)
 ------------------------------------------------------------------------------
     job step          cpu (% of tot)      sys (% of tot)     wall (% of tot)
 ------------------------------------------------------------------------------
  cpscf_lag         0.9218E+01 (30.5)   0.4000E-05 (57.1)   0.2439E+01 (30.6)
  iterzp            0.1977E+02 (65.4)   0.3000E-05 (42.9)   0.5174E+01 (65.0)
  make_fx           0.0000E+00 ( 0.0)   0.0000E+00 ( 0.0)   0.0000E+00 ( 0.0)
  AOints            0.1211E+01 ( 4.0)   0.0000E+00 ( 0.0)   0.3155E+00 ( 4.0)
 ------------------------------------------------------------------------------
   Grand Totals     0.3023E+02          0.7000E-05          0.7958E+01
 ------------------------------------------------------------------------------
 Calculating analytic Hessian of the SCF energy
 Polarizability Matrix (a.u.)
            1           2           3
    1 -27.7267349   1.7867330   0.0000000
    2   1.7867330 -21.4810722   0.0000000
    3   0.0000000   0.0000000 -14.2402838

 Direct stationary perturbation theory relativistic correction:

 rels  =       0.124971911165
 relv  =      -0.511124312707
 rel2e =       0.172580705476
 E_rel =      -0.213571696065

 Hessian of the SCF Energy
            1           2           3           4           5           6
    1   1.0126410  -0.1164916   0.0000000  -0.6189439   0.1278106  -0.0000000
    2  -0.1164916   0.5485336  -0.0000000   0.1952438  -0.1503841   0.0000000
    3   0.0000000  -0.0000000   0.1834526  -0.0000000   0.0000000  -0.0683557
    4  -0.6189439   0.1952438  -0.0000000   0.9274607   0.0171602   0.0000000
    5   0.1278106  -0.1503841   0.0000000   0.0171602   0.4174665  -0.0000000
    6  -0.0000000   0.0000000  -0.0683557   0.0000000  -0.0000000   0.0605870
    7  -0.0427902  -0.0325807   0.0000000  -0.2049661  -0.1722701  -0.0000000
    8   0.0297543  -0.0044029  -0.0000000  -0.2365073  -0.2431996   0.0000000
    9   0.0000000   0.0000000  -0.0020305  -0.0000000   0.0000000  -0.0281401
   10  -0.2399437  -0.1133802   0.0000000  -0.0836020  -0.0324048   0.0000000
   11  -0.1175206  -0.1521296  -0.0000000  -0.0091877   0.0135972  -0.0000000
   12   0.0000000  -0.0000000  -0.0551358  -0.0000000  -0.0000000   0.0053041
   13  -0.1109633   0.0672087   0.0000000  -0.0199488   0.0597041   0.0000000
   14   0.0764472  -0.2416169   0.0000000   0.0332911  -0.0374800  -0.0000000
   15   0.0000000   0.0000000  -0.0579306  -0.0000000  -0.0000000   0.0306047
            7           8           9          10          11          12
    1  -0.0427902   0.0297543   0.0000000  -0.2399437  -0.1175206   0.0000000
    2  -0.0325807  -0.0044029   0.0000000  -0.1133802  -0.1521296  -0.0000000
    3   0.0000000  -0.0000000  -0.0020305   0.0000000  -0.0000000  -0.0551358
    4  -0.2049661  -0.2365073  -0.0000000  -0.0836020  -0.0091877  -0.0000000
    5  -0.1722701  -0.2431996   0.0000000  -0.0324048   0.0135972  -0.0000000
    6  -0.0000000   0.0000000  -0.0281401   0.0000000  -0.0000000   0.0053041
    7   0.2432152   0.2047165   0.0000000  -0.0017115   0.0034402  -0.0000000
    8   0.2047165   0.2449753  -0.0000000   0.0015910   0.0026228   0.0000000
    9   0.0000000  -0.0000000   0.0238849   0.0000000  -0.0000000   0.0134633
   10  -0.0017115   0.0015910   0.0000000   0.3162420   0.1648244  -0.0000000
   11   0.0034402   0.0026228  -0.0000000   0.1648244   0.2157291   0.0000000
   12  -0.0000000   0.0000000   0.0134633  -0.0000000   0.0000000   0.0231303
   13   0.0062526   0.0004455   0.0000000   0.0090152  -0.0415562   0.0000000
   14  -0.0033059   0.0000044   0.0000000  -0.0206304  -0.0798194  -0.0000000
   15   0.0000000   0.0000000  -0.0071777   0.0000000  -0.0000000   0.0132381
           13          14          15
    1  -0.1109633   0.0764472   0.0000000
    2   0.0672087  -0.2416169   0.0000000
    3   0.0000000   0.0000000  -0.0579306
    4  -0.0199488   0.0332911  -0.0000000
    5   0.0597041  -0.0374800  -0.0000000
    6   0.0000000  -0.0000000   0.0306047
    7   0.0062526  -0.0033059   0.0000000
    8   0.0004455   0.0000044   0.0000000
    9   0.0000000   0.0000000  -0.0071777
   10   0.0090152  -0.0206304   0.0000000
   11  -0.0415562  -0.0798194  -0.0000000
   12   0.0000000  -0.0000000   0.0132381
   13   0.1156442  -0.0858020  -0.0000000
   14  -0.0858020   0.3589119  -0.0000000
   15  -0.0000000  -0.0000000   0.0212655
 Gradient time:  CPU 44.43 s  wall 11.83 s
 **********************************************************************
 **                                                                  **
 **                       VIBRATIONAL ANALYSIS                       **
 **                       --------------------                       **
 **                                                                  **
 **        VIBRATIONAL FREQUENCIES (CM**-1) AND NORMAL MODES         **
 **     FORCE CONSTANTS (mDYN/ANGSTROM) AND REDUCED MASSES (AMU)     **
 **                  INFRARED INTENSITIES (KM/MOL)                   **
 **                                                                  **
 **********************************************************************


 Mode:                 1                      2                      3
 Frequency:       541.82                 571.20                 704.47
 Force Cnst:      0.7961                 2.3418                 2.5046
 Red. Mass:       4.6025                12.1822                 8.5660
 IR Active:          YES                    YES                    YES
 IR Intens:       29.067                  0.488                  7.197
 Raman Active:       YES                    YES                    YES
               X      Y      Z        X      Y      Z        X      Y      Z
 C         -0.135 -0.120  0.000   -0.194  0.212 -0.000   -0.000  0.000  0.754
 N         -0.003  0.272 -0.000   -0.361 -0.160  0.000   -0.000 -0.000 -0.198
 H         -0.490  0.726  0.000    0.051 -0.548  0.000   -0.000 -0.000 -0.590
 F         -0.163 -0.152 -0.000    0.257 -0.427  0.000    0.000 -0.000 -0.160
 F          0.277 -0.012 -0.000    0.129  0.440  0.000    0.000  0.000 -0.139
 TransDip  -0.173  0.002  0.000    0.000  0.022 -0.000   -0.000 -0.000  0.086

 Mode:                 4                      5                      6
 Frequency:       842.42                 943.23                1033.54
 Force Cnst:      0.4879                 5.0680                 1.1238
 Red. Mass:       1.1669                 9.6683                 1.7857
 IR Active:          YES                    YES                    YES
 IR Intens:       92.323                104.985                137.296
 Raman Active:       YES                    YES                    YES
               X      Y      Z        X      Y      Z        X      Y      Z
 C         -0.000 -0.000  0.035    0.219 -0.148 -0.000    0.029  0.142  0.000
 N          0.000 -0.000 -0.098    0.416 -0.067  0.000   -0.040  0.122 -0.000
 H         -0.000  0.000  0.994    0.620 -0.241 -0.000    0.733 -0.637  0.000
 F          0.000  0.000  0.022   -0.347 -0.206  0.000   -0.071 -0.051 -0.000
 F         -0.000  0.000 -0.024   -0.131  0.361  0.000    0.043 -0.095 -0.000
 TransDip  -0.000 -0.000  0.308    0.289 -0.155 -0.000    0.318  0.200  0.000

 Mode:                 7                      8                      9
 Frequency:      1289.21                1830.70                3547.52
 Force Cnst:      3.8554                19.0776                 7.9810
 Red. Mass:       3.9371                 9.6614                 1.0764
 IR Active:          YES                    YES                    YES
 IR Intens:      312.686                429.318                 40.219
 Raman Active:       YES                    YES                    YES
               X      Y      Z        X      Y      Z        X      Y      Z
 C          0.130  0.416 -0.000    0.703 -0.178  0.000    0.004 -0.006  0.000
 N          0.062 -0.154  0.000   -0.441  0.130 -0.000   -0.055 -0.047 -0.000
 H         -0.641  0.587 -0.000   -0.501  0.070  0.000    0.698  0.713  0.000
 F         -0.103 -0.094  0.000   -0.058 -0.029 -0.000    0.001  0.001 -0.000
 F          0.009 -0.086  0.000   -0.035  0.042 -0.000    0.000 -0.000 -0.000
 TransDip  -0.012  0.566 -0.000    0.645 -0.158  0.000    0.194  0.059  0.000

 STANDARD THERMODYNAMIC QUANTITIES AT   298.15 K  AND     1.00 ATM

   This Molecule has  0 Imaginary Frequencies
   Zero point vibrational energy:       16.160 kcal/mol

   Atom    1 Element C  Has Mass   12.00000
   Atom    2 Element N  Has Mass   14.00307
   Atom    3 Element H  Has Mass    1.00783
   Atom    4 Element F  Has Mass   18.99840
   Atom    5 Element F  Has Mass   18.99840
   Molecular Mass:    65.007700 amu
   Principal axes and moments of inertia in amu*Bohr^2:
                             1           2           3
    Eigenvalues --      158.92362   162.55548   321.47910
          X               0.99420     0.10755     0.00000
          Y              -0.10755     0.99420     0.00000
          Z               0.00000    -0.00000     1.00000
   Rotational Symmetry Number is   1
   The Molecule is an Asymmetric Top
   Translational Enthalpy:        0.889 kcal/mol
   Rotational Enthalpy:           0.889 kcal/mol
   Vibrational Enthalpy:         16.562 kcal/mol
   gas constant (RT):             0.592 kcal/mol
   Translational Entropy:        38.434  cal/mol.K
   Rotational Entropy:           23.633  cal/mol.K
   Vibrational Entropy:           1.770  cal/mol.K

   Total Enthalpy:               18.932 kcal/mol
   Total Entropy:                63.837  cal/mol.K
Archival summary:
1\1\TWL01\FREQ\ProcedureUnspecified\BasisUnspecified\2111\taweetha\SunNov2522:33:332018SunNov2522:33:332018\0\\#,FREQ,ProcedureUnspecified,BasisUnspecified,\\0,1\C\N,1,1.23829\H,2,1.01655,1,112.19\F,1,1.31597,2,123.545,3,-180,0\F,1,1.33425,2,128.326,3,0,0\\\@

 Total job time:  13.70s(wall), 50.86s(cpu) 
 Sun Nov 25 22:33:33 2018

        *************************************************************
        *                                                           *
        *  Thank you very much for using Q-Chem.  Have a nice day.  *
        *                                                           *
        *************************************************************
