# Supplementary material for: Geometric and energetic data from ab initio calculations of haloethene, haloimine, halomethylenephosphine, haloiminophosphine, halodiazene, halodiphosphene and halocyclopropane
Source: Data Brief. 2019 Nov 2;27:104738. doi: 10.1016/j.dib.2019.104738 (PMC6861602; doi:10.1016/j.dib.2019.104738)
Supplement: Multimedia component 4 [file mmc4.zip › CN/B3LYP/FFCNIE.out]

Q-Chem Developer Version!
                  Welcome to Q-Chem
     A Quantum Leap Into The Future Of Chemistry


 Q-Chem 5.1, Q-Chem, Inc., Pleasanton, CA (2018)

 Yihan Shao,  Zhengting Gan,  E. Epifanovsky,  A. T. B. Gilbert,  M. Wormit,  
 J. Kussmann,  A. W. Lange,  A. Behn,  Jia Deng,  Xintian Feng,  D. Ghosh,  
 M. Goldey,  P. R. Horn,  L. D. Jacobson,  I. Kaliman,  T. Kus,  A. Landau,  
 Jie Liu,  E. I. Proynov,  R. M. Richard,  R. P. Steele,  E. J. Sundstrom,  
 H. L. Woodcock III,  P. M. Zimmerman,  D. Zuev,  B. Albrecht,  E. Alguire,  
 S. A. Baeppler,  D. Barton,  Z. Benda,  Y. A. Bernard,  E. J. Berquist,  
 K. B. Bravaya,  H. Burton,  D. Casanova,  Chun-Min Chang,  Yunqing Chen,  
 A. Chien,  K. D. Closser,  M. P. Coons,  S. Coriani,  S. Dasgupta,  
 A. L. Dempwolff,  M. Diedenhofen,  Hainam Do,  R. G. Edgar,  Po-Tung Fang,  
 S. Faraji,  S. Fatehi,  Qingguo Feng,  K. D. Fenk,  J. Fosso-Tande,  
 Qinghui Ge,  A. Ghysels,  G. Gidofalvi,  J. Gomes,  J. Gonthier,  A. Gunina,  
 D. Hait,  M. W. D. Hanson-Heine,  P. H. P. Harbach,  A. W. Hauser,  
 J. E. Herr,  E. G. Hohenstein,  Z. C. Holden,  Kerwin Hui,  B. C. Huynh,  
 T.-C. Jagau,  Hyunjun Ji,  B. Kaduk,  K. Khistyaev,  Jaehoon Kim,  
 P. Klunzinger,  K. Koh,  D. Kosenkov,  L. Koulias,  T. Kowalczyk,  
 C. M. Krauter,  A. Kunitsa,  Ka Un Lao,  A. Laurent,  K. V. Lawler,  
 Joonho Lee,  D. Lefrancois,  S. Lehtola,  D. S. Levine,  Yi-Pei Li,  
 You-Sheng Lin,  Fenglai Liu,  E. Livshits,  A. Luenser,  P. Manohar,  
 E. Mansoor,  S. F. Manzer,  Shan-Ping Mao,  Yuezhi Mao,  N. Mardirossian,  
 A. V. Marenich,  T. Markovich,  L. A. Martinez-Martinez,  S. A. Maurer,  
 N. J. Mayhall,  S. C. McKenzie,  J.-M. Mewes,  A. F. Morrison,  
 J. W. Mullinax,  K. Nanda,  T. S. Nguyen-Beck,  R. Olivares-Amaya,  
 J. A. Parkhill,  T. M. Perrine,  F. Plasser,  P. Pokhilko,  S. Prager,  
 A. Prociuk,  E. Ramos,  D. R. Rehn,  F. Rob,  M. Schneider,  N. Sergueev,  
 S. M. Sharada,  S. Sharma,  D. W. Small,  T. Stauch,  T. Stein,  
 Yu-Chuan Su,  A. J. W. Thom,  A. Tkatchenko,  T. Tsuchimochi,  N. M. Tubman,  
 L. Vogt,  M. L. Vidal,  O. Vydrov,  M. A. Watson,  J. Wenzel,  
 M. de Wergifosse,  T. A. Wesolowski,  A. White,  J. Witte,  A. Yamada,  
 Jun Yang,  K. Yao,  S. Yeganeh,  S. R. Yost,  Zhi-Qiang You,  A. Zech,  
 Igor Ying Zhang,  Xing Zhang,  Yan Zhao,  Ying Zhu,  B. R. Brooks,  
 G. K. L. Chan,  C. J. Cramer,  M. S. Gordon,  W. J. Hehre,  A. Klamt,  
 M. W. Schmidt,  C. D. Sherrill,  D. G. Truhlar,  A. Aspuru-Guzik,  R. Baer,  
 A. T. Bell,  N. A. Besley,  Jeng-Da Chai,  A. E. DePrince, III,  
 R. A. DiStasio Jr.,  A. Dreuw,  B. D. Dunietz,  T. R. Furlani,  
 Chao-Ping Hsu,  Yousung Jung,  Jing Kong,  D. S. Lambrecht,  WanZhen Liang,  
 C. Ochsenfeld,  V. A. Rassolov,  L. V. Slipchenko,  J. E. Subotnik,  
 T. Van Voorhis,  J. M. Herbert,  A. I. Krylov,  P. M. W. Gill,  M. Head-Gordon

 Contributors to earlier versions of Q-Chem not listed above: 
 R. D. Adamson,  B. Austin,  J. Baker,  G. J. O. Beran,  K. Brandhorst,  
 S. T. Brown,  E. F. C. Byrd,  A. K. Chakraborty,  C.-L. Cheng,  
 Siu Hung Chien,  D. M. Chipman,  D. L. Crittenden,  H. Dachsel,  
 R. J. Doerksen,  A. D. Dutoi,  L. Fusti-Molnar,  W. A. Goddard III,  
 A. Golubeva-Zadorozhnaya,  S. R. Gwaltney,  G. Hawkins,  A. Heyden,  
 S. Hirata,  G. Kedziora,  F. J. Keil,  C. Kelley,  Jihan Kim,  R. A. King,  
 R. Z. Khaliullin,  P. P. Korambath,  W. Kurlancheek,  A. M. Lee,  M. S. Lee,  
 S. V. Levchenko,  Ching Yeh Lin,  D. Liotard,  R. C. Lochan,  I. Lotan,  
 P. E. Maslen,  N. Nair,  D. P. O'Neill,  D. Neuhauser,  E. Neuscamman,  
 C. M. Oana,  R. Olson,  B. Peters,  R. Peverati,  P. A. Pieniazek,  
 Y. M. Rhee,  J. Ritchie,  M. A. Rohrdanz,  E. Rosta,  N. J. Russ,  
 H. F. Schaefer III,  N. E. Schultz,  N. Shenvi,  A. C. Simmonett,  A. Sodt,  
 D. Stuck,  K. S. Thanthiriwatte,  V. Vanovschi,  Tao Wang,  A. Warshel,  
 C. F. Williams,  Q. Wu,  X. Xu,  W. Zhang

 Please cite Q-Chem as follows:
 Y. Shao et al., Mol. Phys. 113, 184-215 (2015)
 DOI: 10.1080/00268976.2014.952696

 Q-Chem 5.1.2 for Intel X86 EM64T Linux

 Parts of Q-Chem use Armadillo 8.300.2 (Tropical Shenanigans).
 http://arma.sourceforge.net/

 Q-Chem begins on Sun Nov 25 23:10:51 2018  

Host: 
0

     Scratch files written to /scratch/taweetham/qchem56514//
Input Ideriv = 2
Curr. Ideriv = -1
Max.  Ideriv = 2

Checking the input file for inconsistencies... 	...done.

--------------------------------------------------------------
User input:
--------------------------------------------------------------
$molecule
0 1
C 
N 1 1.3 
I 2 CI 1 120. 
F 1 CF 2 120.  3 180.0
F 1 CF 2 120.  3 0.0

CC=1.54
CH=1.09
CF=1.35
CCl=1.77
CBr=1.94
CI=2.14
DHA=180.0
$end

$rem
   job_type	optimization
   basis	6-311++g**
   method	b3lyp
$end

--------------------------------------------------------------
 ----------------------------------------------------------------
             Standard Nuclear Orientation (Angstroms)
    I     Atom           X                Y                Z
 ----------------------------------------------------------------
    1      C       1.8694708294     0.0354394991     0.0000000000
    2      N       0.8398278792     0.8290611943     0.0000000000
    3      I      -1.1390433298     0.0144025306     0.0000000000
    4      F       3.1178241621     0.5493596841     0.0000000000
    5      F       1.6903620988    -1.3026262925    -0.0000000000
 ----------------------------------------------------------------
 Molecular Point Group                 Cs    NOp =  2
 Largest Abelian Subgroup              Cs    NOp =  2
 Nuclear Repulsion Energy =   394.1998407772 hartrees
 There are       42 alpha and       42 beta electrons
 Requested basis set is 6-311++G(d,p)
 There are 48 shells and 150 basis functions

 Total QAlloc Memory Limit   2000 MB
 Mega-Array Size       188 MB
 MEM_STATIC part       192 MB
 A cutoff of  1.0D-11 yielded    975 shell pairs
 There are     10001 function pairs (     11231 Cartesian)

 -------------------------------------------------------
 OpenMP Integral Computing Module                       
 Release: version 1.0, May 2013, Q-Chem Inc. Pittsburgh 
 -------------------------------------------------------
 Integral Job Info:
 Integral job number is                      11
 Integral operator is                         1
 short-range coefficients                     0
 long-range coefficients              100000000
 Omega coefficients                           0
 if combine SR and LR in K                    0
 Integral screening is                        0
 Integral computing path is                   2
 max size of driver memory is            800000
 size of driver memory is                593474
 size of scratch memory is             11861008
 max col of scratch BK array               1296
 max len of scratch array in speh3          155
 max len of scratch index in speh4           18
 max int batch size is                      520
 min int batch size is                       52
 fixed nKL is                                52
 max L of basis functions is                  2
 order of int derivative is                   0
 number of shells is                         48
 number of basis is                         159
 number of cartesian basis is               159
 number of contracted shell pairs           975
 number of primitive shell pairs           2337
 maxK2 (contraction) of shell pair           36
 max number of K2 of shell pair               1
 max number of CS2 of shell pair             97
 max number of PS2 of shell pair            288
 mem total for path MDJ                  524908
 -------------------------------------------------------
 Smallest overlap matrix eigenvalue = 1.88E-03

 Scale SEOQF with 1.000000e-01/1.000000e-01/1.000000e-01

 Standard Electronic Orientation quadrupole field applied
 Nucleus-field energy     =     0.0000000091 hartrees
 Guess from superposition of atomic densities
 Warning:  Energy on first SCF cycle will be non-variational
 SAD guess density has 84.000000 electrons

 -----------------------------------------------------------------------
  General SCF calculation program by
  Eric Jon Sundstrom, Paul Horn, Yuezhi Mao, Dmitri Zuev, Alec White,
  David Stuck, Shaama M.S., Shane Yost, Joonho Lee, David Small,
  Daniel Levine, Susi Lehtola, Hugh Burton, Evgeny Epifanovsky
 -----------------------------------------------------------------------
 Exchange:     0.2000 Hartree-Fock + 0.0800 Slater + 0.7200 B88
 Correlation:  0.1900 VWN1RPA + 0.8100 LYP
 Using SG-1 standard quadrature grid
 using 4 threads for integral computing
 -------------------------------------------------------
 OpenMP Integral computing Module                
 Release: version 2.0, May 2017, Q-Chem Inc. Pleasanton 
 -------------------------------------------------------
 -------------------------------------------------------
 OpenMP BLAS3 based DFT computing Module                
 Release: version 1.0, May 2013, Q-Chem Inc. Pittsburgh 
 -------------------------------------------------------
 A restricted SCF calculation will be
 performed using DIIS
 SCF converges when DIIS error is below 1.0e-08
 ---------------------------------------
  Cycle       Energy         DIIS error
 ---------------------------------------
    1   -7212.5964916844      4.15e-02  
    2   -7211.9908754205      6.75e-03  
    3   -7211.6465366048      1.36e-02  
    4   -7212.0796642908      2.29e-03  
    5   -7212.0900805974      8.63e-04  
    6   -7212.0915308617      1.95e-04  
    7   -7212.0916002752      5.22e-05  
    8   -7212.0916047029      1.54e-05  
    9   -7212.0916052565      5.30e-06  
   10   -7212.0916053235      1.90e-06  
   11   -7212.0916053300      6.03e-07  
   12   -7212.0916053308      1.22e-07  
   13   -7212.0916053308      2.24e-08  
   14   -7212.0916053308      3.62e-09  Convergence criterion met
 ---------------------------------------
 SCF time:   CPU 19.29s  wall 6.00s 
 SCF   energy in the final basis set =    -7212.0916053308
 Total energy in the final basis set =    -7212.0916053308

 --------------------------------------------------------------
             Orbital Energies (a.u.) and Symmetries
 --------------------------------------------------------------

 Alpha MOs, Restricted
 -- Occupied --                  
******* -176.34 -165.74 -165.74 -165.74  -35.83  -31.33  -31.32
  1 A'    2 A'    3 A'    1 A"    4 A'    5 A'    6 A'    2 A"                 
-31.319 -24.771 -24.764 -22.977 -22.975 -22.975 -22.969 -22.969
  7 A'    8 A'    9 A'   10 A'    3 A"   11 A'   12 A'    4 A"                 
-14.384 -10.424  -6.381  -4.797  -4.777  -4.776  -2.062  -2.056
 13 A'   14 A'   15 A'   16 A'    5 A"   17 A'   18 A'    6 A"                 
 -2.055  -2.038  -2.038  -1.324  -1.281  -0.942  -0.707  -0.661
 19 A'    7 A"   20 A'   21 A'   22 A'   23 A'   24 A'   25 A'                 
 -0.627  -0.566  -0.532  -0.497  -0.489  -0.460  -0.367  -0.346
 26 A'    8 A"   27 A'    9 A"   28 A'   29 A'   10 A"   30 A'                 
 -0.283  -0.280
 11 A"   31 A'                                                                 
 -- Virtual --                   
 -0.121  -0.050  -0.015   0.045   0.054   0.055   0.087   0.127
 32 A'   12 A"   33 A'   34 A'   13 A"   35 A'   36 A'   37 A'                 
  0.131   0.152   0.176   0.184   0.198   0.206   0.224   0.231
 38 A'   14 A"   39 A'   40 A'   15 A"   41 A'   16 A"   42 A'                 
  0.260   0.261   0.292   0.293   0.317   0.341   0.351   0.358
 43 A'   44 A'   45 A'   17 A"   46 A'   47 A'   48 A'   49 A'                 
  0.391   0.424   0.440   0.462   0.495   0.544   0.636   0.659
 18 A"   19 A"   50 A'   51 A'   52 A'   20 A"   53 A'   54 A'                 
  0.723   0.791   0.822   0.866   0.965   1.128   1.193   1.215
 55 A'   56 A'   21 A"   57 A'   58 A'   22 A"   23 A"   59 A'                 
  1.269   1.271   1.289   1.341   1.355   1.358   1.365   1.371
 24 A"   60 A'   61 A'   62 A'   63 A'   25 A"   26 A"   64 A'                 
  1.391   1.610   1.650   1.738   1.817   1.860   2.002   2.182
 65 A'   66 A'   67 A'   68 A'   69 A'   70 A'   27 A"   71 A'                 
  2.294   2.473   2.690   2.706   2.925   3.172   3.692   3.698
 28 A"   72 A'   29 A"   73 A'   74 A'   75 A'   76 A'   30 A"                 
  3.700   3.716   3.754   3.818   3.903   3.935   3.941   3.963
 31 A"   77 A'   78 A'   32 A"   33 A"   34 A"   35 A"   79 A'                 
  3.976   4.019   4.063   4.093   4.194   4.271   4.360   4.751
 36 A"   80 A'   81 A'   82 A'   83 A'   84 A'   85 A'   86 A'                 
  4.822   5.957   5.974   5.997   6.190   6.237   6.273   6.295
 87 A'   37 A"   88 A'   89 A'   38 A"   39 A"   90 A'   91 A'                 
  6.450   6.730  23.570  27.802  28.302  28.315  28.332  28.510
 92 A'   93 A'   94 A'   95 A'   40 A"   96 A'   97 A'   41 A"                 
 28.520  28.522  28.550  28.632  35.449  66.668  66.680 127.848
 98 A'   42 A"   99 A'  100 A'  101 A'  102 A'  103 A'   43 A"                 
127.858 127.883 151.6061901.767
104 A'  105 A'  106 A'  107 A'                                                 

 Beta MOs, Restricted
 -- Occupied --                  
******* -176.34 -165.74 -165.74 -165.74  -35.83  -31.33  -31.32
  1 A'    2 A'    3 A'    1 A"    4 A'    5 A'    6 A'    2 A"                 
-31.319 -24.771 -24.764 -22.977 -22.975 -22.975 -22.969 -22.969
  7 A'    8 A'    9 A'   10 A'    3 A"   11 A'   12 A'    4 A"                 
-14.384 -10.424  -6.381  -4.797  -4.777  -4.776  -2.062  -2.056
 13 A'   14 A'   15 A'   16 A'    5 A"   17 A'   18 A'    6 A"                 
 -2.055  -2.038  -2.038  -1.324  -1.281  -0.942  -0.707  -0.661
 19 A'    7 A"   20 A'   21 A'   22 A'   23 A'   24 A'   25 A'                 
 -0.627  -0.566  -0.532  -0.497  -0.489  -0.460  -0.367  -0.346
 26 A'    8 A"   27 A'    9 A"   28 A'   29 A'   10 A"   30 A'                 
 -0.283  -0.280
 11 A"   31 A'                                                                 
 -- Virtual --                   
 -0.121  -0.050  -0.015   0.045   0.054   0.055   0.087   0.127
 32 A'   12 A"   33 A'   34 A'   13 A"   35 A'   36 A'   37 A'                 
  0.131   0.152   0.176   0.184   0.198   0.206   0.224   0.231
 38 A'   14 A"   39 A'   40 A'   15 A"   41 A'   16 A"   42 A'                 
  0.260   0.261   0.292   0.293   0.317   0.341   0.351   0.358
 43 A'   44 A'   45 A'   17 A"   46 A'   47 A'   48 A'   49 A'                 
  0.391   0.424   0.440   0.462   0.495   0.544   0.636   0.659
 18 A"   19 A"   50 A'   51 A'   52 A'   20 A"   53 A'   54 A'                 
  0.723   0.791   0.822   0.866   0.965   1.128   1.193   1.215
 55 A'   56 A'   21 A"   57 A'   58 A'   22 A"   23 A"   59 A'                 
  1.269   1.271   1.289   1.341   1.355   1.358   1.365   1.371
 24 A"   60 A'   61 A'   62 A'   63 A'   25 A"   26 A"   64 A'                 
  1.391   1.610   1.650   1.738   1.817   1.860   2.002   2.182
 65 A'   66 A'   67 A'   68 A'   69 A'   70 A'   27 A"   71 A'                 
  2.294   2.473   2.690   2.706   2.925   3.172   3.692   3.698
 28 A"   72 A'   29 A"   73 A'   74 A'   75 A'   76 A'   30 A"                 
  3.700   3.716   3.754   3.818   3.903   3.935   3.941   3.963
 31 A"   77 A'   78 A'   32 A"   33 A"   34 A"   35 A"   79 A'                 
  3.976   4.019   4.063   4.093   4.194   4.271   4.360   4.751
 36 A"   80 A'   81 A'   82 A'   83 A'   84 A'   85 A'   86 A'                 
  4.822   5.957   5.974   5.997   6.190   6.237   6.273   6.295
 87 A'   37 A"   88 A'   89 A'   38 A"   39 A"   90 A'   91 A'                 
  6.450   6.730  23.570  27.802  28.302  28.315  28.332  28.510
 92 A'   93 A'   94 A'   95 A'   40 A"   96 A'   97 A'   41 A"                 
 28.520  28.522  28.550  28.632  35.449  66.668  66.680 127.848
 98 A'   42 A"   99 A'  100 A'  101 A'  102 A'  103 A'   43 A"                 
127.858 127.883 151.6061901.767
104 A'  105 A'  106 A'  107 A'                                                 
 --------------------------------------------------------------

          Ground-State Mulliken Net Atomic Charges

     Atom                 Charge (a.u.)
  ----------------------------------------
      1 C                     0.251872
      2 N                    -0.276378
      3 I                     0.167454
      4 F                    -0.058541
      5 F                    -0.084407
  ----------------------------------------
  Sum of atomic charges =     0.000000

 -----------------------------------------------------------------
                    Cartesian Multipole Moments
 -----------------------------------------------------------------
    Charge (ESU x 10^10)
                 0.0000
    Dipole Moment (Debye)
         X      -0.3780      Y      -1.0773      Z       0.0000
       Tot       1.1417
    Quadrupole Moments (Debye-Ang)
        XX     -45.7027     XY      -0.2263     YY     -52.7154
        XZ       0.0000     YZ       0.0000     ZZ     -48.9838
    Octopole Moments (Debye-Ang^2)
       XXX     -30.8291    XXY      -6.1062    XYY      -9.6253
       YYY      -6.7589    XXZ       0.0000    XYZ       0.0000
       YYZ      -0.0000    XZZ      -3.5637    YZZ      -1.9059
       ZZZ       0.0000
    Hexadecapole Moments (Debye-Ang^3)
      XXXX    -764.2365   XXXY      -2.2266   XXYY    -158.0305
      XYYY      -4.0085   YYYY    -146.4541   XXXZ       0.0000
      XXYZ       0.0000   XYYZ      -0.0000   YYYZ       0.0000
      XXZZ    -136.2461   XYZZ      -1.7076   YYZZ     -33.4309
      XZZZ       0.0000   YZZZ       0.0000   ZZZZ     -57.3537
 -----------------------------------------------------------------
 Calculating analytic gradient of the SCF energy
 Gradient of SCF Energy
            1           2           3           4           5
    1   0.0677585  -0.0441303  -0.0158190   0.0302687  -0.0380779
    2  -0.0315398   0.0185087  -0.0015537   0.0322685  -0.0176837
    3   0.0000000  -0.0000000   0.0000000  -0.0000000   0.0000000
 Max gradient component =       6.776E-02
 RMS gradient           =       2.811E-02
 Gradient time:  CPU 5.00 s  wall 1.35 s
 Geometry Optimization Parameters
   NAtoms,    NIC,     NZ,  NCons,   NDum,   NFix, NCnnct, MaxDiis
        5      20       5       0       0       0       0       0


** GEOMETRY OPTIMIZATION IN DELOCALIZED INTERNAL COORDINATES **
   Searching for a Minimum

   Optimization Cycle:   1

                       Coordinates (Angstroms)
     ATOM                X               Y               Z
      1  C         1.8694708294    0.0354394991    0.0000000000
      2  N         0.8398278792    0.8290611943    0.0000000000
      3  I        -1.1390433298    0.0144025306    0.0000000000
      4  F         3.1178241621    0.5493596841    0.0000000000
      5  F         1.6903620988   -1.3026262925    0.0000000000
   Point Group: cs    Number of degrees of freedom:     7


   Energy is  -7212.091605331


 Attempting to Generate Delocalized Internal Coordinates

  7 Hessian modes will be used to form the next step
  Hessian Eigenvalues:
     0.108095    0.250000    0.250000    0.250000    0.550214    0.550214
     0.671931

 Minimum Search - Taking Simple RFO Step
 Searching for Lamda that Minimizes Along All modes
 Value Taken    Lamda =  -0.02579723
 Step Taken.  Stepsize is  0.288008

                             Maximum     Tolerance    Cnvgd?
         Gradient           0.073942      0.000300      NO
         Displacement       0.248746      0.001200      NO
         Energy change     *********      0.000001      NO


 New Cartesian Coordinates Obtained by Inverse Iteration

 Displacement from previous Coordinates is:  0.322994
 ----------------------------------------------------------------
             Standard Nuclear Orientation (Angstroms)
    I     Atom           X                Y                Z
 ----------------------------------------------------------------
    1      C       1.7989541527     0.0443903849     0.0000000000
    2      N       0.8380329544     0.8536957755     0.0000000000
    3      I      -1.0709298705     0.0300591246     0.0000000000
    4      F       3.0367418660     0.4822706461     0.0000000000
    5      F       1.7756425371    -1.2847793156     0.0000000000
 ----------------------------------------------------------------
 Molecular Point Group                 Cs    NOp =  2
 Largest Abelian Subgroup              Cs    NOp =  2
 Nuclear Repulsion Energy =   404.5706912575 hartrees
 There are       42 alpha and       42 beta electrons
 Applying Cartesian multipole field
    Component          Value
    ---------          -----
     (2,0,0)        1.00000E-11
     (0,2,0)        2.00000E-11
     (0,0,2)       -3.00000E-11
 Nucleus-field energy     =     0.0000000086 hartrees
 Requested basis set is 6-311++G(d,p)
 There are 48 shells and 150 basis functions
 A cutoff of  1.0D-11 yielded    979 shell pairs
 There are     10040 function pairs (     11270 Cartesian)
 Smallest overlap matrix eigenvalue = 1.57E-03
 Guess MOs from SCF MO coefficient file

 -----------------------------------------------------------------------
  General SCF calculation program by
  Eric Jon Sundstrom, Paul Horn, Yuezhi Mao, Dmitri Zuev, Alec White,
  David Stuck, Shaama M.S., Shane Yost, Joonho Lee, David Small,
  Daniel Levine, Susi Lehtola, Hugh Burton, Evgeny Epifanovsky
 -----------------------------------------------------------------------
 Exchange:     0.2000 Hartree-Fock + 0.0800 Slater + 0.7200 B88
 Correlation:  0.1900 VWN1RPA + 0.8100 LYP
 Using SG-1 standard quadrature grid
 using 4 threads for integral computing
 -------------------------------------------------------
 OpenMP Integral computing Module                
 Release: version 2.0, May 2017, Q-Chem Inc. Pleasanton 
 -------------------------------------------------------
 -------------------------------------------------------
 OpenMP BLAS3 based DFT computing Module                
 Release: version 1.0, May 2013, Q-Chem Inc. Pittsburgh 
 -------------------------------------------------------
 A restricted SCF calculation will be
 performed using DIIS
 SCF converges when DIIS error is below 1.0e-08
 ---------------------------------------
  Cycle       Energy         DIIS error
 ---------------------------------------
    1   -7212.0958863430      1.71e-03  
    2   -7212.1040317939      1.02e-03  
    3   -7212.1028030052      1.22e-03  
    4   -7212.1063460015      2.47e-04  
    5   -7212.1064797498      7.18e-05  
    6   -7212.1064922696      1.45e-05  
    7   -7212.1064925615      3.67e-06  
    8   -7212.1064925873      2.18e-06  
    9   -7212.1064925955      2.36e-07  
   10   -7212.1064925956      1.06e-07  
   11   -7212.1064925957      6.15e-08  
   12   -7212.1064925957      8.59e-09  Convergence criterion met
 ---------------------------------------
 SCF time:   CPU 16.50s  wall 5.00s 
 SCF   energy in the final basis set =    -7212.1064925957
 Total energy in the final basis set =    -7212.1064925957

 --------------------------------------------------------------
             Orbital Energies (a.u.) and Symmetries
 --------------------------------------------------------------

 Alpha MOs, Restricted
 -- Occupied --                  
******* -176.34 -165.74 -165.74 -165.74  -35.83  -31.33  -31.32
  1 A'    2 A'    3 A'    1 A"    4 A'    5 A'    6 A'    2 A"                 
-31.319 -24.761 -24.760 -22.978 -22.976 -22.976 -22.970 -22.970
  7 A'    8 A'    9 A'   10 A'    3 A"   11 A'   12 A'    4 A"                 
-14.379 -10.415  -6.382  -4.798  -4.778  -4.777  -2.063  -2.057
 13 A'   14 A'   15 A'   16 A'    5 A"   17 A'   18 A'    6 A"                 
 -2.056  -2.039  -2.039  -1.341  -1.279  -0.967  -0.712  -0.671
 19 A'    7 A"   20 A'   21 A'   22 A'   23 A'   24 A'   25 A'                 
 -0.625  -0.576  -0.537  -0.492  -0.477  -0.466  -0.378  -0.359
 26 A'    8 A"   27 A'    9 A"   28 A'   29 A'   10 A"   30 A'                 
 -0.283  -0.281
 11 A"   31 A'                                                                 
 -- Virtual --                   
 -0.108  -0.033  -0.004   0.046   0.053   0.056   0.115   0.127
 32 A'   12 A"   33 A'   34 A'   13 A"   35 A'   36 A'   37 A'                 
  0.144   0.151   0.173   0.183   0.199   0.211   0.227   0.237
 38 A'   14 A"   39 A'   40 A'   15 A"   41 A'   16 A"   42 A'                 
  0.255   0.267   0.292   0.298   0.316   0.342   0.368   0.388
 43 A'   44 A'   17 A"   45 A'   46 A'   47 A'   48 A'   18 A"                 
  0.396   0.427   0.459   0.477   0.482   0.543   0.644   0.665
 49 A'   19 A"   50 A'   51 A'   52 A'   20 A"   53 A'   54 A'                 
  0.749   0.792   0.822   0.879   0.948   1.144   1.202   1.202
 55 A'   56 A'   21 A"   57 A'   58 A'   22 A"   23 A"   59 A'                 
  1.256   1.266   1.294   1.339   1.353   1.370   1.376   1.390
 60 A'   24 A"   61 A'   62 A'   25 A"   26 A"   63 A'   64 A'                 
  1.403   1.604   1.684   1.755   1.812   1.887   2.012   2.216
 65 A'   66 A'   67 A'   68 A'   69 A'   70 A'   27 A"   71 A'                 
  2.317   2.564   2.712   2.774   2.951   3.211   3.699   3.700
 28 A"   72 A'   29 A"   73 A'   74 A'   75 A'   30 A"   31 A"                 
  3.702   3.722   3.751   3.819   3.939   3.948   3.965   3.976
 76 A'   77 A'   78 A'   32 A"   33 A"   34 A"   79 A'   35 A"                 
  3.982   4.008   4.060   4.187   4.227   4.324   4.385   4.727
 36 A"   80 A'   81 A'   82 A'   83 A'   84 A'   85 A'   86 A'                 
  4.875   5.957   5.979   6.004   6.201   6.233   6.286   6.311
 87 A'   37 A"   88 A'   89 A'   38 A"   39 A"   90 A'   91 A'                 
  6.467   6.816  23.677  27.813  28.302  28.318  28.336  28.510
 92 A'   93 A'   94 A'   95 A'   40 A"   96 A'   97 A'   41 A"                 
 28.521  28.523  28.557  28.637  35.521  66.676  66.694 127.848
 98 A'   42 A"   99 A'  100 A'  101 A'  102 A'  103 A'   43 A"                 
127.860 127.886 151.6151901.777
104 A'  105 A'  106 A'  107 A'                                                 

 Beta MOs, Restricted
 -- Occupied --                  
******* -176.34 -165.74 -165.74 -165.74  -35.83  -31.33  -31.32
  1 A'    2 A'    3 A'    1 A"    4 A'    5 A'    6 A'    2 A"                 
-31.319 -24.761 -24.760 -22.978 -22.976 -22.976 -22.970 -22.970
  7 A'    8 A'    9 A'   10 A'    3 A"   11 A'   12 A'    4 A"                 
-14.379 -10.415  -6.382  -4.798  -4.778  -4.777  -2.063  -2.057
 13 A'   14 A'   15 A'   16 A'    5 A"   17 A'   18 A'    6 A"                 
 -2.056  -2.039  -2.039  -1.341  -1.279  -0.967  -0.712  -0.671
 19 A'    7 A"   20 A'   21 A'   22 A'   23 A'   24 A'   25 A'                 
 -0.625  -0.576  -0.537  -0.492  -0.477  -0.466  -0.378  -0.359
 26 A'    8 A"   27 A'    9 A"   28 A'   29 A'   10 A"   30 A'                 
 -0.283  -0.281
 11 A"   31 A'                                                                 
 -- Virtual --                   
 -0.108  -0.033  -0.004   0.046   0.053   0.056   0.115   0.127
 32 A'   12 A"   33 A'   34 A'   13 A"   35 A'   36 A'   37 A'                 
  0.144   0.151   0.173   0.183   0.199   0.211   0.227   0.237
 38 A'   14 A"   39 A'   40 A'   15 A"   41 A'   16 A"   42 A'                 
  0.255   0.267   0.292   0.298   0.316   0.342   0.368   0.388
 43 A'   44 A'   17 A"   45 A'   46 A'   47 A'   48 A'   18 A"                 
  0.396   0.427   0.459   0.477   0.482   0.543   0.644   0.665
 49 A'   19 A"   50 A'   51 A'   52 A'   20 A"   53 A'   54 A'                 
  0.749   0.792   0.822   0.879   0.948   1.144   1.202   1.202
 55 A'   56 A'   21 A"   57 A'   58 A'   22 A"   23 A"   59 A'                 
  1.256   1.266   1.294   1.339   1.353   1.370   1.376   1.390
 60 A'   24 A"   61 A'   62 A'   25 A"   26 A"   63 A'   64 A'                 
  1.403   1.604   1.684   1.755   1.812   1.887   2.012   2.216
 65 A'   66 A'   67 A'   68 A'   69 A'   70 A'   27 A"   71 A'                 
  2.317   2.564   2.712   2.774   2.951   3.211   3.699   3.700
 28 A"   72 A'   29 A"   73 A'   74 A'   75 A'   30 A"   31 A"                 
  3.702   3.722   3.751   3.819   3.939   3.948   3.965   3.976
 76 A'   77 A'   78 A'   32 A"   33 A"   34 A"   79 A'   35 A"                 
  3.982   4.008   4.060   4.187   4.227   4.324   4.385   4.727
 36 A"   80 A'   81 A'   82 A'   83 A'   84 A'   85 A'   86 A'                 
  4.875   5.957   5.979   6.004   6.201   6.233   6.286   6.311
 87 A'   37 A"   88 A'   89 A'   38 A"   39 A"   90 A'   91 A'                 
  6.467   6.816  23.677  27.813  28.302  28.318  28.336  28.510
 92 A'   93 A'   94 A'   95 A'   40 A"   96 A'   97 A'   41 A"                 
 28.521  28.523  28.557  28.637  35.521  66.676  66.694 127.848
 98 A'   42 A"   99 A'  100 A'  101 A'  102 A'  103 A'   43 A"                 
127.860 127.886 151.6151901.777
104 A'  105 A'  106 A'  107 A'                                                 
 --------------------------------------------------------------

          Ground-State Mulliken Net Atomic Charges

     Atom                 Charge (a.u.)
  ----------------------------------------
      1 C                     0.252378
      2 N                    -0.279244
      3 I                     0.166115
      4 F                    -0.055592
      5 F                    -0.083657
  ----------------------------------------
  Sum of atomic charges =     0.000000

 -----------------------------------------------------------------
                    Cartesian Multipole Moments
 -----------------------------------------------------------------
    Charge (ESU x 10^10)
                 0.0000
    Dipole Moment (Debye)
         X      -0.5845      Y      -0.9857      Z      -0.0000
       Tot       1.1460
    Quadrupole Moments (Debye-Ang)
        XX     -46.8548     XY      -0.0159     YY     -52.4005
        XZ      -0.0000     YZ       0.0000     ZZ     -48.7226
    Octopole Moments (Debye-Ang^2)
       XXX     -36.9273    XXY      -6.1915    XYY     -11.1234
       YYY      -7.6653    XXZ      -0.0000    XYZ       0.0000
       YYZ      -0.0000    XZZ      -4.7692    YZZ      -2.1773
       ZZZ      -0.0000
    Hexadecapole Moments (Debye-Ang^3)
      XXXX    -733.7811   XXXY       4.4220   XXYY    -150.7022
      XYYY       1.3214   YYYY    -143.3506   XXXZ      -0.0000
      XXYZ       0.0000   XYYZ      -0.0000   YYYZ       0.0000
      XXZZ    -129.1028   XYZZ       0.2812   YYZZ     -32.8286
      XZZZ      -0.0000   YZZZ       0.0000   ZZZZ     -56.8075
 -----------------------------------------------------------------
 Calculating analytic gradient of the SCF energy
 Gradient of SCF Energy
            1           2           3           4           5
    1   0.0138148  -0.0049501  -0.0000529  -0.0036149  -0.0051969
    2  -0.0051171   0.0088794  -0.0014291   0.0041389  -0.0064721
    3  -0.0000000  -0.0000000   0.0000000   0.0000000   0.0000000
 Max gradient component =       1.381E-02
 RMS gradient           =       5.301E-03
 Gradient time:  CPU 5.13 s  wall 1.38 s
 Geometry Optimization Parameters
   NAtoms,    NIC,     NZ,  NCons,   NDum,   NFix, NCnnct, MaxDiis
        5      20       5       0       0       0       0       0

 Cartesian Hessian Update
 Hessian Updated using BFGS Update


** GEOMETRY OPTIMIZATION IN DELOCALIZED INTERNAL COORDINATES **
   Searching for a Minimum

   Optimization Cycle:   2

                       Coordinates (Angstroms)
     ATOM                X               Y               Z
      1  C         1.7989541527    0.0443903849    0.0000000000
      2  N         0.8380329544    0.8536957755    0.0000000000
      3  I        -1.0709298705    0.0300591246    0.0000000000
      4  F         3.0367418660    0.4822706461    0.0000000000
      5  F         1.7756425371   -1.2847793156    0.0000000000
   Point Group: cs    Number of degrees of freedom:     7


   Energy is  -7212.106492596

 Hessian Updated using BFGS Update

  6 Hessian modes will be used to form the next step
  Hessian Eigenvalues:
     0.110475    0.224846    0.272113    0.538995    0.567637    0.649603

 Minimum Search - Taking Simple RFO Step
 Searching for Lamda that Minimizes Along All modes
 Value Taken    Lamda =  -0.00086514
 Step Taken.  Stepsize is  0.058063

                             Maximum     Tolerance    Cnvgd?
         Gradient           0.009595      0.000300      NO
         Displacement       0.025969      0.001200      NO
         Energy change     -0.014887      0.000001      NO


 New Cartesian Coordinates Obtained by Inverse Iteration

 Displacement from previous Coordinates is:  0.084510
 ----------------------------------------------------------------
             Standard Nuclear Orientation (Angstroms)
    I     Atom           X                Y                Z
 ----------------------------------------------------------------
    1      C       1.7921427998     0.0451875497     0.0000000000
    2      N       0.8304650876     0.8406321825     0.0000000000
    3      I      -1.0873088272     0.0460812816     0.0000000000
    4      F       3.0359404757     0.4704858225     0.0000000000
    5      F       1.8072021038    -1.2767502207     0.0000000000
 ----------------------------------------------------------------
 Molecular Point Group                 Cs    NOp =  2
 Largest Abelian Subgroup              Cs    NOp =  2
 Nuclear Repulsion Energy =   403.6618947475 hartrees
 There are       42 alpha and       42 beta electrons
 Applying Cartesian multipole field
    Component          Value
    ---------          -----
     (2,0,0)        1.00000E-11
     (0,2,0)        2.00000E-11
     (0,0,2)       -3.00000E-11
 Nucleus-field energy     =     0.0000000087 hartrees
 Requested basis set is 6-311++G(d,p)
 There are 48 shells and 150 basis functions
 A cutoff of  1.0D-11 yielded    979 shell pairs
 There are     10040 function pairs (     11270 Cartesian)
 Smallest overlap matrix eigenvalue = 1.52E-03
 Guess MOs from SCF MO coefficient file

 -----------------------------------------------------------------------
  General SCF calculation program by
  Eric Jon Sundstrom, Paul Horn, Yuezhi Mao, Dmitri Zuev, Alec White,
  David Stuck, Shaama M.S., Shane Yost, Joonho Lee, David Small,
  Daniel Levine, Susi Lehtola, Hugh Burton, Evgeny Epifanovsky
 -----------------------------------------------------------------------
 Exchange:     0.2000 Hartree-Fock + 0.0800 Slater + 0.7200 B88
 Correlation:  0.1900 VWN1RPA + 0.8100 LYP
 Using SG-1 standard quadrature grid
 using 4 threads for integral computing
 -------------------------------------------------------
 OpenMP Integral computing Module                
 Release: version 2.0, May 2017, Q-Chem Inc. Pleasanton 
 -------------------------------------------------------
 -------------------------------------------------------
 OpenMP BLAS3 based DFT computing Module                
 Release: version 1.0, May 2013, Q-Chem Inc. Pittsburgh 
 -------------------------------------------------------
 A restricted SCF calculation will be
 performed using DIIS
 SCF converges when DIIS error is below 1.0e-08
 ---------------------------------------
  Cycle       Energy         DIIS error
 ---------------------------------------
    1   -7212.1062066547      4.11e-04  
    2   -7212.1067875805      1.74e-04  
    3   -7212.1066823695      2.69e-04  
    4   -7212.1068520100      4.07e-05  
    5   -7212.1068552171      1.62e-05  
    6   -7212.1068557901      2.78e-06  
    7   -7212.1068558034      4.91e-07  
    8   -7212.1068558038      2.79e-07  
    9   -7212.1068558039      2.74e-08  
   10   -7212.1068558040      1.10e-08  
   11   -7212.1068558040      5.95e-09  Convergence criterion met
 ---------------------------------------
 SCF time:   CPU 15.19s  wall 4.00s 
 SCF   energy in the final basis set =    -7212.1068558040
 Total energy in the final basis set =    -7212.1068558040

 --------------------------------------------------------------
             Orbital Energies (a.u.) and Symmetries
 --------------------------------------------------------------

 Alpha MOs, Restricted
 -- Occupied --                  
******* -176.34 -165.74 -165.74 -165.74  -35.83  -31.33  -31.32
  1 A'    2 A'    3 A'    1 A"    4 A'    5 A'    6 A'    2 A"                 
-31.321 -24.760 -24.756 -22.980 -22.978 -22.977 -22.971 -22.971
  7 A'    8 A'    9 A'   10 A'    3 A"   11 A'   12 A'    4 A"                 
-14.378 -10.413  -6.384  -4.800  -4.780  -4.779  -2.065  -2.058
 13 A'   14 A'   15 A'   16 A'    5 A"   17 A'   18 A'    6 A"                 
 -2.058  -2.041  -2.041  -1.342  -1.275  -0.970  -0.712  -0.672
 19 A'    7 A"   20 A'   21 A'   22 A'   23 A'   24 A'   25 A'                 
 -0.623  -0.576  -0.537  -0.490  -0.473  -0.467  -0.380  -0.360
 26 A'    8 A"   27 A'    9 A"   28 A'   29 A'   10 A"   30 A'                 
 -0.284  -0.282
 11 A"   31 A'                                                                 
 -- Virtual --                   
 -0.110  -0.030  -0.002   0.046   0.053   0.056   0.117   0.128
 32 A'   12 A"   33 A'   34 A'   13 A"   35 A'   36 A'   37 A'                 
  0.149   0.152   0.173   0.185   0.199   0.211   0.228   0.236
 38 A'   14 A"   39 A'   40 A'   15 A"   41 A'   16 A"   42 A'                 
  0.252   0.267   0.292   0.299   0.316   0.344   0.371   0.386
 43 A'   44 A'   17 A"   45 A'   46 A'   47 A'   48 A'   18 A"                 
  0.400   0.426   0.461   0.471   0.490   0.545   0.646   0.665
 49 A'   19 A"   50 A'   51 A'   52 A'   20 A"   53 A'   54 A'                 
  0.749   0.790   0.822   0.883   0.956   1.148   1.198   1.203
 55 A'   56 A'   21 A"   57 A'   58 A'   22 A"   59 A'   23 A"                 
  1.256   1.265   1.295   1.334   1.353   1.373   1.375   1.391
 60 A'   24 A"   61 A'   62 A'   25 A"   26 A"   63 A'   64 A'                 
  1.413   1.593   1.695   1.759   1.816   1.894   2.014   2.216
 65 A'   66 A'   67 A'   68 A'   69 A'   70 A'   27 A"   71 A'                 
  2.322   2.587   2.716   2.787   2.950   3.213   3.701   3.703
 28 A"   72 A'   29 A"   73 A'   74 A'   75 A'   30 A"   31 A"                 
  3.707   3.725   3.754   3.820   3.937   3.945   3.963   3.978
 76 A'   77 A'   78 A'   32 A"   33 A"   34 A"   79 A'   35 A"                 
  3.997   4.005   4.059   4.187   4.233   4.336   4.391   4.722
 36 A"   80 A'   81 A'   82 A'   83 A'   84 A'   85 A'   86 A'                 
  4.884   5.956   5.977   6.004   6.204   6.233   6.295   6.313
 87 A'   37 A"   88 A'   89 A'   38 A"   39 A"   90 A'   91 A'                 
  6.469   6.822  23.696  27.815  28.301  28.316  28.334  28.508
 92 A'   93 A'   94 A'   95 A'   40 A"   96 A'   97 A'   41 A"                 
 28.519  28.522  28.554  28.636  35.537  66.678  66.699 127.847
 98 A'   42 A"   99 A'  100 A'  101 A'  102 A'  103 A'   43 A"                 
127.858 127.884 151.6161901.778
104 A'  105 A'  106 A'  107 A'                                                 

 Beta MOs, Restricted
 -- Occupied --                  
******* -176.34 -165.74 -165.74 -165.74  -35.83  -31.33  -31.32
  1 A'    2 A'    3 A'    1 A"    4 A'    5 A'    6 A'    2 A"                 
-31.321 -24.760 -24.756 -22.980 -22.978 -22.977 -22.971 -22.971
  7 A'    8 A'    9 A'   10 A'    3 A"   11 A'   12 A'    4 A"                 
-14.378 -10.413  -6.384  -4.800  -4.780  -4.779  -2.065  -2.058
 13 A'   14 A'   15 A'   16 A'    5 A"   17 A'   18 A'    6 A"                 
 -2.058  -2.041  -2.041  -1.342  -1.275  -0.970  -0.712  -0.672
 19 A'    7 A"   20 A'   21 A'   22 A'   23 A'   24 A'   25 A'                 
 -0.623  -0.576  -0.537  -0.490  -0.473  -0.467  -0.380  -0.360
 26 A'    8 A"   27 A'    9 A"   28 A'   29 A'   10 A"   30 A'                 
 -0.284  -0.282
 11 A"   31 A'                                                                 
 -- Virtual --                   
 -0.110  -0.030  -0.002   0.046   0.053   0.056   0.117   0.128
 32 A'   12 A"   33 A'   34 A'   13 A"   35 A'   36 A'   37 A'                 
  0.149   0.152   0.173   0.185   0.199   0.211   0.228   0.236
 38 A'   14 A"   39 A'   40 A'   15 A"   41 A'   16 A"   42 A'                 
  0.252   0.267   0.292   0.299   0.316   0.344   0.371   0.386
 43 A'   44 A'   17 A"   45 A'   46 A'   47 A'   48 A'   18 A"                 
  0.400   0.426   0.461   0.471   0.490   0.545   0.646   0.665
 49 A'   19 A"   50 A'   51 A'   52 A'   20 A"   53 A'   54 A'                 
  0.749   0.790   0.822   0.883   0.956   1.148   1.198   1.203
 55 A'   56 A'   21 A"   57 A'   58 A'   22 A"   59 A'   23 A"                 
  1.256   1.265   1.295   1.334   1.353   1.373   1.375   1.391
 60 A'   24 A"   61 A'   62 A'   25 A"   26 A"   63 A'   64 A'                 
  1.413   1.593   1.695   1.759   1.816   1.894   2.014   2.216
 65 A'   66 A'   67 A'   68 A'   69 A'   70 A'   27 A"   71 A'                 
  2.322   2.587   2.716   2.787   2.950   3.213   3.701   3.703
 28 A"   72 A'   29 A"   73 A'   74 A'   75 A'   30 A"   31 A"                 
  3.707   3.725   3.754   3.820   3.937   3.945   3.963   3.978
 76 A'   77 A'   78 A'   32 A"   33 A"   34 A"   79 A'   35 A"                 
  3.997   4.005   4.059   4.187   4.233   4.336   4.391   4.722
 36 A"   80 A'   81 A'   82 A'   83 A'   84 A'   85 A'   86 A'                 
  4.884   5.956   5.977   6.004   6.204   6.233   6.295   6.313
 87 A'   37 A"   88 A'   89 A'   38 A"   39 A"   90 A'   91 A'                 
  6.469   6.822  23.696  27.815  28.301  28.316  28.334  28.508
 92 A'   93 A'   94 A'   95 A'   40 A"   96 A'   97 A'   41 A"                 
 28.519  28.522  28.554  28.636  35.537  66.678  66.699 127.847
 98 A'   42 A"   99 A'  100 A'  101 A'  102 A'  103 A'   43 A"                 
127.858 127.884 151.6161901.778
104 A'  105 A'  106 A'  107 A'                                                 
 --------------------------------------------------------------

          Ground-State Mulliken Net Atomic Charges

     Atom                 Charge (a.u.)
  ----------------------------------------
      1 C                     0.256524
      2 N                    -0.282921
      3 I                     0.173174
      4 F                    -0.060796
      5 F                    -0.085981
  ----------------------------------------
  Sum of atomic charges =     0.000000

 -----------------------------------------------------------------
                    Cartesian Multipole Moments
 -----------------------------------------------------------------
    Charge (ESU x 10^10)
                 0.0000
    Dipole Moment (Debye)
         X      -0.7383      Y      -0.9584      Z       0.0000
       Tot       1.2098
    Quadrupole Moments (Debye-Ang)
        XX     -47.0911     XY      -0.0454     YY     -52.3746
        XZ       0.0000     YZ       0.0000     ZZ     -48.6748
    Octopole Moments (Debye-Ang^2)
       XXX     -37.3504    XXY      -6.4168    XYY     -10.6791
       YYY      -8.6760    XXZ       0.0000    XYZ      -0.0000
       YYZ       0.0000    XZZ      -4.3827    YZZ      -2.5502
       ZZZ       0.0000
    Hexadecapole Moments (Debye-Ang^3)
      XXXX    -743.6308   XXXY       6.6683   XXYY    -152.0672
      XYYY       3.9091   YYYY    -141.7661   XXXZ       0.0000
      XXYZ      -0.0000   XYYZ       0.0000   YYYZ      -0.0000
      XXZZ    -130.4193   XYZZ       1.1539   YYZZ     -32.5500
      XZZZ       0.0000   YZZZ      -0.0000   ZZZZ     -56.6831
 -----------------------------------------------------------------
 Calculating analytic gradient of the SCF energy
 Gradient of SCF Energy
            1           2           3           4           5
    1   0.0023480   0.0012083  -0.0019986  -0.0034096   0.0018519
    2   0.0000989   0.0021059  -0.0010682  -0.0031669   0.0020304
    3   0.0000000   0.0000000  -0.0000000  -0.0000000  -0.0000000
 Max gradient component =       3.410E-03
 RMS gradient           =       1.747E-03
 Gradient time:  CPU 5.14 s  wall 1.38 s
 Geometry Optimization Parameters
   NAtoms,    NIC,     NZ,  NCons,   NDum,   NFix, NCnnct, MaxDiis
        5      20       5       0       0       0       0       0

 Cartesian Hessian Update
 Hessian Updated using BFGS Update


** GEOMETRY OPTIMIZATION IN DELOCALIZED INTERNAL COORDINATES **
   Searching for a Minimum

   Optimization Cycle:   3

                       Coordinates (Angstroms)
     ATOM                X               Y               Z
      1  C         1.7921427998    0.0451875497    0.0000000000
      2  N         0.8304650876    0.8406321825    0.0000000000
      3  I        -1.0873088272    0.0460812816    0.0000000000
      4  F         3.0359404757    0.4704858225    0.0000000000
      5  F         1.8072021038   -1.2767502207    0.0000000000
   Point Group: cs    Number of degrees of freedom:     7


   Energy is  -7212.106855804

 Hessian Updated using BFGS Update

  7 Hessian modes will be used to form the next step
  Hessian Eigenvalues:
     0.104261    0.238223    0.265266    0.297837    0.525547    0.603217
     0.634458

 Minimum Search - Taking Simple RFO Step
 Searching for Lamda that Minimizes Along All modes
 Value Taken    Lamda =  -0.00011749
 Step Taken.  Stepsize is  0.022659

                             Maximum     Tolerance    Cnvgd?
         Gradient           0.004928      0.000300      NO
         Displacement       0.017339      0.001200      NO
         Energy change     -0.000363      0.000001      NO


 New Cartesian Coordinates Obtained by Inverse Iteration

 Displacement from previous Coordinates is:  0.022237
 ----------------------------------------------------------------
             Standard Nuclear Orientation (Angstroms)
    I     Atom           X                Y                Z
 ----------------------------------------------------------------
    1      C       1.7911125207     0.0431324511     0.0000000000
    2      N       0.8288930387     0.8355805623     0.0000000000
    3      I      -1.0817582651     0.0497502164     0.0000000000
    4      F       3.0358068662     0.4770560120     0.0000000000
    5      F       1.8043874792    -1.2798826261     0.0000000000
 ----------------------------------------------------------------
 Molecular Point Group                 Cs    NOp =  2
 Largest Abelian Subgroup              Cs    NOp =  2
 Nuclear Repulsion Energy =   404.3190547760 hartrees
 There are       42 alpha and       42 beta electrons
 Applying Cartesian multipole field
    Component          Value
    ---------          -----
     (2,0,0)        1.00000E-11
     (0,2,0)        2.00000E-11
     (0,0,2)       -3.00000E-11
 Nucleus-field energy     =     0.0000000086 hartrees
 Requested basis set is 6-311++G(d,p)
 There are 48 shells and 150 basis functions
 A cutoff of  1.0D-11 yielded    980 shell pairs
 There are     10044 function pairs (     11274 Cartesian)
 Smallest overlap matrix eigenvalue = 1.51E-03
 Guess MOs from SCF MO coefficient file

 -----------------------------------------------------------------------
  General SCF calculation program by
  Eric Jon Sundstrom, Paul Horn, Yuezhi Mao, Dmitri Zuev, Alec White,
  David Stuck, Shaama M.S., Shane Yost, Joonho Lee, David Small,
  Daniel Levine, Susi Lehtola, Hugh Burton, Evgeny Epifanovsky
 -----------------------------------------------------------------------
 Exchange:     0.2000 Hartree-Fock + 0.0800 Slater + 0.7200 B88
 Correlation:  0.1900 VWN1RPA + 0.8100 LYP
 Using SG-1 standard quadrature grid
 using 4 threads for integral computing
 -------------------------------------------------------
 OpenMP Integral computing Module                
 Release: version 2.0, May 2017, Q-Chem Inc. Pleasanton 
 -------------------------------------------------------
 -------------------------------------------------------
 OpenMP BLAS3 based DFT computing Module                
 Release: version 1.0, May 2013, Q-Chem Inc. Pittsburgh 
 -------------------------------------------------------
 A restricted SCF calculation will be
 performed using DIIS
 SCF converges when DIIS error is below 1.0e-08
 ---------------------------------------
  Cycle       Energy         DIIS error
 ---------------------------------------
    1   -7212.1068724968      1.21e-04  
    2   -7212.1069133669      6.60e-05  
    3   -7212.1069035524      9.15e-05  
    4   -7212.1069235990      9.18e-06  
    5   -7212.1069237301      4.51e-06  
    6   -7212.1069237621      5.27e-07  
    7   -7212.1069237624      3.64e-07  
    8   -7212.1069237626      7.67e-08  
    9   -7212.1069237626      2.06e-08  
   10   -7212.1069237626      5.73e-09  Convergence criterion met
 ---------------------------------------
 SCF time:   CPU 13.78s  wall 3.00s 
 SCF   energy in the final basis set =    -7212.1069237626
 Total energy in the final basis set =    -7212.1069237626

 --------------------------------------------------------------
             Orbital Energies (a.u.) and Symmetries
 --------------------------------------------------------------

 Alpha MOs, Restricted
 -- Occupied --                  
******* -176.34 -165.74 -165.74 -165.74  -35.83  -31.33  -31.32
  1 A'    2 A'    3 A'    1 A"    4 A'    5 A'    6 A'    2 A"                 
-31.321 -24.760 -24.755 -22.980 -22.978 -22.977 -22.972 -22.972
  7 A'    8 A'    9 A'   10 A'    3 A"   11 A'   12 A'    4 A"                 
-14.378 -10.413  -6.384  -4.800  -4.780  -4.779  -2.065  -2.059
 13 A'   14 A'   15 A'   16 A'    5 A"   17 A'   18 A'    6 A"                 
 -2.058  -2.041  -2.041  -1.340  -1.275  -0.971  -0.712  -0.672
 19 A'    7 A"   20 A'   21 A'   22 A'   23 A'   24 A'   25 A'                 
 -0.623  -0.575  -0.536  -0.489  -0.473  -0.467  -0.381  -0.361
 26 A'    8 A"   27 A'    9 A"   28 A'   29 A'   10 A"   30 A'                 
 -0.284  -0.281
 11 A"   31 A'                                                                 
 -- Virtual --                   
 -0.108  -0.030  -0.002   0.046   0.053   0.056   0.116   0.128
 32 A'   12 A"   33 A'   34 A'   13 A"   35 A'   36 A'   37 A'                 
  0.148   0.152   0.172   0.185   0.199   0.212   0.228   0.236
 38 A'   14 A"   39 A'   40 A'   15 A"   41 A'   16 A"   42 A'                 
  0.252   0.267   0.292   0.299   0.316   0.345   0.371   0.385
 43 A'   44 A'   17 A"   45 A'   46 A'   47 A'   48 A'   18 A"                 
  0.399   0.427   0.463   0.471   0.491   0.545   0.649   0.665
 49 A'   19 A"   50 A'   51 A'   52 A'   20 A"   53 A'   54 A'                 
  0.749   0.790   0.823   0.883   0.955   1.146   1.198   1.204
 55 A'   56 A'   21 A"   57 A'   58 A'   22 A"   59 A'   23 A"                 
  1.257   1.265   1.295   1.335   1.353   1.374   1.376   1.393
 60 A'   24 A"   61 A'   62 A'   25 A"   26 A"   63 A'   64 A'                 
  1.411   1.594   1.693   1.761   1.817   1.895   2.015   2.218
 65 A'   66 A'   67 A'   68 A'   69 A'   70 A'   27 A"   71 A'                 
  2.323   2.584   2.717   2.788   2.948   3.209   3.701   3.704
 28 A"   72 A'   29 A"   73 A'   74 A'   75 A'   30 A"   31 A"                 
  3.707   3.725   3.753   3.820   3.937   3.944   3.963   3.978
 76 A'   77 A'   78 A'   32 A"   33 A"   34 A"   79 A'   35 A"                 
  3.993   4.007   4.060   4.187   4.230   4.334   4.394   4.721
 36 A"   80 A'   81 A'   82 A'   83 A'   84 A'   85 A'   86 A'                 
  4.882   5.956   5.978   6.005   6.204   6.234   6.293   6.313
 87 A'   37 A"   88 A'   89 A'   38 A"   39 A"   90 A'   91 A'                 
  6.468   6.819  23.696  27.818  28.301  28.316  28.335  28.508
 92 A'   93 A'   94 A'   95 A'   40 A"   96 A'   97 A'   41 A"                 
 28.519  28.523  28.555  28.636  35.539  66.678  66.699 127.847
 98 A'   42 A"   99 A'  100 A'  101 A'  102 A'  103 A'   43 A"                 
127.859 127.885 151.6191901.781
104 A'  105 A'  106 A'  107 A'                                                 

 Beta MOs, Restricted
 -- Occupied --                  
******* -176.34 -165.74 -165.74 -165.74  -35.83  -31.33  -31.32
  1 A'    2 A'    3 A'    1 A"    4 A'    5 A'    6 A'    2 A"                 
-31.321 -24.760 -24.755 -22.980 -22.978 -22.977 -22.972 -22.972
  7 A'    8 A'    9 A'   10 A'    3 A"   11 A'   12 A'    4 A"                 
-14.378 -10.413  -6.384  -4.800  -4.780  -4.779  -2.065  -2.059
 13 A'   14 A'   15 A'   16 A'    5 A"   17 A'   18 A'    6 A"                 
 -2.058  -2.041  -2.041  -1.340  -1.275  -0.971  -0.712  -0.672
 19 A'    7 A"   20 A'   21 A'   22 A'   23 A'   24 A'   25 A'                 
 -0.623  -0.575  -0.536  -0.489  -0.473  -0.467  -0.381  -0.361
 26 A'    8 A"   27 A'    9 A"   28 A'   29 A'   10 A"   30 A'                 
 -0.284  -0.281
 11 A"   31 A'                                                                 
 -- Virtual --                   
 -0.108  -0.030  -0.002   0.046   0.053   0.056   0.116   0.128
 32 A'   12 A"   33 A'   34 A'   13 A"   35 A'   36 A'   37 A'                 
  0.148   0.152   0.172   0.185   0.199   0.212   0.228   0.236
 38 A'   14 A"   39 A'   40 A'   15 A"   41 A'   16 A"   42 A'                 
  0.252   0.267   0.292   0.299   0.316   0.345   0.371   0.385
 43 A'   44 A'   17 A"   45 A'   46 A'   47 A'   48 A'   18 A"                 
  0.399   0.427   0.463   0.471   0.491   0.545   0.649   0.665
 49 A'   19 A"   50 A'   51 A'   52 A'   20 A"   53 A'   54 A'                 
  0.749   0.790   0.823   0.883   0.955   1.146   1.198   1.204
 55 A'   56 A'   21 A"   57 A'   58 A'   22 A"   59 A'   23 A"                 
  1.257   1.265   1.295   1.335   1.353   1.374   1.376   1.393
 60 A'   24 A"   61 A'   62 A'   25 A"   26 A"   63 A'   64 A'                 
  1.411   1.594   1.693   1.761   1.817   1.895   2.015   2.218
 65 A'   66 A'   67 A'   68 A'   69 A'   70 A'   27 A"   71 A'                 
  2.323   2.584   2.717   2.788   2.948   3.209   3.701   3.704
 28 A"   72 A'   29 A"   73 A'   74 A'   75 A'   30 A"   31 A"                 
  3.707   3.725   3.753   3.820   3.937   3.944   3.963   3.978
 76 A'   77 A'   78 A'   32 A"   33 A"   34 A"   79 A'   35 A"                 
  3.993   4.007   4.060   4.187   4.230   4.334   4.394   4.721
 36 A"   80 A'   81 A'   82 A'   83 A'   84 A'   85 A'   86 A'                 
  4.882   5.956   5.978   6.005   6.204   6.234   6.293   6.313
 87 A'   37 A"   88 A'   89 A'   38 A"   39 A"   90 A'   91 A'                 
  6.468   6.819  23.696  27.818  28.301  28.316  28.335  28.508
 92 A'   93 A'   94 A'   95 A'   40 A"   96 A'   97 A'   41 A"                 
 28.519  28.523  28.555  28.636  35.539  66.678  66.699 127.847
 98 A'   42 A"   99 A'  100 A'  101 A'  102 A'  103 A'   43 A"                 
127.859 127.885 151.6191901.781
104 A'  105 A'  106 A'  107 A'                                                 
 --------------------------------------------------------------

          Ground-State Mulliken Net Atomic Charges

     Atom                 Charge (a.u.)
  ----------------------------------------
      1 C                     0.257412
      2 N                    -0.283779
      3 I                     0.175429
      4 F                    -0.062668
      5 F                    -0.086393
  ----------------------------------------
  Sum of atomic charges =     0.000000

 -----------------------------------------------------------------
                    Cartesian Multipole Moments
 -----------------------------------------------------------------
    Charge (ESU x 10^10)
                 0.0000
    Dipole Moment (Debye)
         X      -0.7558      Y      -0.9570      Z       0.0000
       Tot       1.2195
    Quadrupole Moments (Debye-Ang)
        XX     -47.1754     XY      -0.0827     YY     -52.3643
        XZ       0.0000     YZ       0.0000     ZZ     -48.6594
    Octopole Moments (Debye-Ang^2)
       XXX     -37.9621    XXY      -6.5395    XYY     -10.8109
       YYY      -8.8694    XXZ       0.0000    XYZ       0.0000
       YYZ       0.0000    XZZ      -4.5314    YZZ      -2.6223
       ZZZ       0.0000
    Hexadecapole Moments (Debye-Ang^3)
      XXXX    -742.2044   XXXY       6.5515   XXYY    -151.7884
      XYYY       4.1315   YYYY    -141.8624   XXXZ       0.0000
      XXYZ      -0.0000   XYYZ       0.0000   YYYZ      -0.0000
      XXZZ    -130.0421   XYZZ       1.2216   YYZZ     -32.5614
      XZZZ       0.0000   YZZZ      -0.0000   ZZZZ     -56.6356
 -----------------------------------------------------------------
 Calculating analytic gradient of the SCF energy
 Gradient of SCF Energy
            1           2           3           4           5
    1  -0.0002092   0.0004429   0.0003006  -0.0008228   0.0002885
    2  -0.0000942   0.0005701  -0.0004722  -0.0005549   0.0005511
    3   0.0000000   0.0000000   0.0000000  -0.0000000  -0.0000000
 Max gradient component =       8.228E-04
 RMS gradient           =       3.881E-04
 Gradient time:  CPU 5.16 s  wall 1.39 s
 Geometry Optimization Parameters
   NAtoms,    NIC,     NZ,  NCons,   NDum,   NFix, NCnnct, MaxDiis
        5      20       5       0       0       0       0       0

 Cartesian Hessian Update
 Hessian Updated using BFGS Update


** GEOMETRY OPTIMIZATION IN DELOCALIZED INTERNAL COORDINATES **
   Searching for a Minimum

   Optimization Cycle:   4

                       Coordinates (Angstroms)
     ATOM                X               Y               Z
      1  C         1.7911125207    0.0431324511    0.0000000000
      2  N         0.8288930387    0.8355805623    0.0000000000
      3  I        -1.0817582651    0.0497502164    0.0000000000
      4  F         3.0358068662    0.4770560120    0.0000000000
      5  F         1.8043874792   -1.2798826261    0.0000000000
   Point Group: cs    Number of degrees of freedom:     7


   Energy is  -7212.106923763

 Hessian Updated using BFGS Update

  7 Hessian modes will be used to form the next step
  Hessian Eigenvalues:
     0.100455    0.215305    0.261223    0.307902    0.531079    0.556684
     0.653242

 Minimum Search - Taking Simple RFO Step
 Searching for Lamda that Minimizes Along All modes
 Value Taken    Lamda =  -0.00002145
 Step Taken.  Stepsize is  0.010423

                             Maximum     Tolerance    Cnvgd?
         Gradient           0.001618      0.000300      NO
         Displacement       0.007722      0.001200      NO
         Energy change     -0.000068      0.000001      NO


 New Cartesian Coordinates Obtained by Inverse Iteration

 Displacement from previous Coordinates is:  0.023727
 ----------------------------------------------------------------
             Standard Nuclear Orientation (Angstroms)
    I     Atom           X                Y                Z
 ----------------------------------------------------------------
    1      C       1.7922455235     0.0406929213     0.0000000000
    2      N       0.8275290945     0.8301075617     0.0000000000
    3      I      -1.0866908781     0.0561178464     0.0000000000
    4      F       3.0361403525     0.4816423738     0.0000000000
    5      F       1.8092175473    -1.2829240876     0.0000000000
 ----------------------------------------------------------------
 Molecular Point Group                 Cs    NOp =  2
 Largest Abelian Subgroup              Cs    NOp =  2
 Nuclear Repulsion Energy =   403.7817548821 hartrees
 There are       42 alpha and       42 beta electrons
 Applying Cartesian multipole field
    Component          Value
    ---------          -----
     (2,0,0)        1.00000E-11
     (0,2,0)        2.00000E-11
     (0,0,2)       -3.00000E-11
 Nucleus-field energy     =     0.0000000087 hartrees
 Requested basis set is 6-311++G(d,p)
 There are 48 shells and 150 basis functions
 A cutoff of  1.0D-11 yielded    980 shell pairs
 There are     10044 function pairs (     11274 Cartesian)
 Smallest overlap matrix eigenvalue = 1.51E-03
 Guess MOs from SCF MO coefficient file

 -----------------------------------------------------------------------
  General SCF calculation program by
  Eric Jon Sundstrom, Paul Horn, Yuezhi Mao, Dmitri Zuev, Alec White,
  David Stuck, Shaama M.S., Shane Yost, Joonho Lee, David Small,
  Daniel Levine, Susi Lehtola, Hugh Burton, Evgeny Epifanovsky
 -----------------------------------------------------------------------
 Exchange:     0.2000 Hartree-Fock + 0.0800 Slater + 0.7200 B88
 Correlation:  0.1900 VWN1RPA + 0.8100 LYP
 Using SG-1 standard quadrature grid
 using 4 threads for integral computing
 -------------------------------------------------------
 OpenMP Integral computing Module                
 Release: version 2.0, May 2017, Q-Chem Inc. Pleasanton 
 -------------------------------------------------------
 -------------------------------------------------------
 OpenMP BLAS3 based DFT computing Module                
 Release: version 1.0, May 2013, Q-Chem Inc. Pittsburgh 
 -------------------------------------------------------
 A restricted SCF calculation will be
 performed using DIIS
 SCF converges when DIIS error is below 1.0e-08
 ---------------------------------------
  Cycle       Energy         DIIS error
 ---------------------------------------
    1   -7212.1068978926      9.17e-05  
    2   -7212.1069320326      1.88e-05  
    3   -7212.1069321106      1.86e-05  
    4   -7212.1069329126      6.79e-06  
    5   -7212.1069330041      2.72e-06  
    6   -7212.1069330214      8.94e-07  
    7   -7212.1069330232      1.54e-07  
    8   -7212.1069330233      7.53e-08  
    9   -7212.1069330232      2.16e-08  
   10   -7212.1069330233      5.33e-09  Convergence criterion met
 ---------------------------------------
 SCF time:   CPU 13.80s  wall 4.00s 
 SCF   energy in the final basis set =    -7212.1069330233
 Total energy in the final basis set =    -7212.1069330233

 --------------------------------------------------------------
             Orbital Energies (a.u.) and Symmetries
 --------------------------------------------------------------

 Alpha MOs, Restricted
 -- Occupied --                  
******* -176.34 -165.74 -165.74 -165.74  -35.83  -31.33  -31.32
  1 A'    2 A'    3 A'    1 A"    4 A'    5 A'    6 A'    2 A"                 
-31.321 -24.760 -24.755 -22.980 -22.978 -22.978 -22.972 -22.972
  7 A'    8 A'    9 A'   10 A'    3 A"   11 A'   12 A'    4 A"                 
-14.377 -10.413  -6.384  -4.800  -4.780  -4.779  -2.065  -2.059
 13 A'   14 A'   15 A'   16 A'    5 A"   17 A'   18 A'    6 A"                 
 -2.058  -2.041  -2.041  -1.339  -1.274  -0.970  -0.713  -0.672
 19 A'    7 A"   20 A'   21 A'   22 A'   23 A'   24 A'   25 A'                 
 -0.622  -0.575  -0.536  -0.489  -0.473  -0.467  -0.381  -0.360
 26 A'    8 A"   27 A'    9 A"   28 A'   29 A'   10 A"   30 A'                 
 -0.284  -0.281
 11 A"   31 A'                                                                 
 -- Virtual --                   
 -0.108  -0.030  -0.002   0.046   0.053   0.056   0.116   0.128
 32 A'   12 A"   33 A'   34 A'   13 A"   35 A'   36 A'   37 A'                 
  0.147   0.152   0.172   0.186   0.198   0.212   0.228   0.235
 38 A'   14 A"   39 A'   40 A'   15 A"   41 A'   16 A"   42 A'                 
  0.251   0.267   0.292   0.299   0.317   0.346   0.371   0.385
 43 A'   44 A'   17 A"   45 A'   46 A'   47 A'   48 A'   18 A"                 
  0.398   0.427   0.464   0.470   0.491   0.545   0.650   0.665
 49 A'   19 A"   50 A'   51 A'   52 A'   20 A"   53 A'   54 A'                 
  0.748   0.789   0.823   0.883   0.957   1.146   1.198   1.204
 55 A'   56 A'   21 A"   57 A'   58 A'   22 A"   59 A'   23 A"                 
  1.258   1.265   1.294   1.334   1.354   1.374   1.376   1.394
 60 A'   24 A"   61 A'   62 A'   25 A"   26 A"   63 A'   64 A'                 
  1.411   1.593   1.692   1.761   1.817   1.895   2.015   2.217
 65 A'   66 A'   67 A'   68 A'   69 A'   70 A'   27 A"   71 A'                 
  2.323   2.583   2.717   2.787   2.947   3.208   3.701   3.704
 28 A"   72 A'   29 A"   73 A'   74 A'   75 A'   30 A"   31 A"                 
  3.707   3.725   3.754   3.820   3.936   3.944   3.963   3.978
 76 A'   77 A'   78 A'   32 A"   33 A"   34 A"   79 A'   35 A"                 
  3.992   4.008   4.060   4.186   4.229   4.335   4.394   4.721
 36 A"   80 A'   81 A'   82 A'   83 A'   84 A'   85 A'   86 A'                 
  4.881   5.956   5.977   6.005   6.204   6.235   6.293   6.314
 87 A'   37 A"   88 A'   89 A'   38 A"   39 A"   90 A'   91 A'                 
  6.467   6.817  23.695  27.819  28.300  28.315  28.335  28.508
 92 A'   93 A'   94 A'   95 A'   40 A"   96 A'   97 A'   41 A"                 
 28.519  28.522  28.554  28.636  35.539  66.678  66.699 127.847
 98 A'   42 A"   99 A'  100 A'  101 A'  102 A'  103 A'   43 A"                 
127.858 127.885 151.6201901.782
104 A'  105 A'  106 A'  107 A'                                                 

 Beta MOs, Restricted
 -- Occupied --                  
******* -176.34 -165.74 -165.74 -165.74  -35.83  -31.33  -31.32
  1 A'    2 A'    3 A'    1 A"    4 A'    5 A'    6 A'    2 A"                 
-31.321 -24.760 -24.755 -22.980 -22.978 -22.978 -22.972 -22.972
  7 A'    8 A'    9 A'   10 A'    3 A"   11 A'   12 A'    4 A"                 
-14.377 -10.413  -6.384  -4.800  -4.780  -4.779  -2.065  -2.059
 13 A'   14 A'   15 A'   16 A'    5 A"   17 A'   18 A'    6 A"                 
 -2.058  -2.041  -2.041  -1.339  -1.274  -0.970  -0.713  -0.672
 19 A'    7 A"   20 A'   21 A'   22 A'   23 A'   24 A'   25 A'                 
 -0.622  -0.575  -0.536  -0.489  -0.473  -0.467  -0.381  -0.360
 26 A'    8 A"   27 A'    9 A"   28 A'   29 A'   10 A"   30 A'                 
 -0.284  -0.281
 11 A"   31 A'                                                                 
 -- Virtual --                   
 -0.108  -0.030  -0.002   0.046   0.053   0.056   0.116   0.128
 32 A'   12 A"   33 A'   34 A'   13 A"   35 A'   36 A'   37 A'                 
  0.147   0.152   0.172   0.186   0.198   0.212   0.228   0.235
 38 A'   14 A"   39 A'   40 A'   15 A"   41 A'   16 A"   42 A'                 
  0.251   0.267   0.292   0.299   0.317   0.346   0.371   0.385
 43 A'   44 A'   17 A"   45 A'   46 A'   47 A'   48 A'   18 A"                 
  0.398   0.427   0.464   0.470   0.491   0.545   0.650   0.665
 49 A'   19 A"   50 A'   51 A'   52 A'   20 A"   53 A'   54 A'                 
  0.748   0.789   0.823   0.883   0.957   1.146   1.198   1.204
 55 A'   56 A'   21 A"   57 A'   58 A'   22 A"   59 A'   23 A"                 
  1.258   1.265   1.294   1.334   1.354   1.374   1.376   1.394
 60 A'   24 A"   61 A'   62 A'   25 A"   26 A"   63 A'   64 A'                 
  1.411   1.593   1.692   1.761   1.817   1.895   2.015   2.217
 65 A'   66 A'   67 A'   68 A'   69 A'   70 A'   27 A"   71 A'                 
  2.323   2.583   2.717   2.787   2.947   3.208   3.701   3.704
 28 A"   72 A'   29 A"   73 A'   74 A'   75 A'   30 A"   31 A"                 
  3.707   3.725   3.754   3.820   3.936   3.944   3.963   3.978
 76 A'   77 A'   78 A'   32 A"   33 A"   34 A"   79 A'   35 A"                 
  3.992   4.008   4.060   4.186   4.229   4.335   4.394   4.721
 36 A"   80 A'   81 A'   82 A'   83 A'   84 A'   85 A'   86 A'                 
  4.881   5.956   5.977   6.005   6.204   6.235   6.293   6.314
 87 A'   37 A"   88 A'   89 A'   38 A"   39 A"   90 A'   91 A'                 
  6.467   6.817  23.695  27.819  28.300  28.315  28.335  28.508
 92 A'   93 A'   94 A'   95 A'   40 A"   96 A'   97 A'   41 A"                 
 28.519  28.522  28.554  28.636  35.539  66.678  66.699 127.847
 98 A'   42 A"   99 A'  100 A'  101 A'  102 A'  103 A'   43 A"                 
127.858 127.885 151.6201901.782
104 A'  105 A'  106 A'  107 A'                                                 
 --------------------------------------------------------------

          Ground-State Mulliken Net Atomic Charges

     Atom                 Charge (a.u.)
  ----------------------------------------
      1 C                     0.257300
      2 N                    -0.283927
      3 I                     0.177126
      4 F                    -0.062801
      5 F                    -0.087698
  ----------------------------------------
  Sum of atomic charges =     0.000000

 -----------------------------------------------------------------
                    Cartesian Multipole Moments
 -----------------------------------------------------------------
    Charge (ESU x 10^10)
                 0.0000
    Dipole Moment (Debye)
         X      -0.7760      Y      -0.9523      Z      -0.0000
       Tot       1.2284
    Quadrupole Moments (Debye-Ang)
        XX     -47.1816     XY      -0.1151     YY     -52.3726
        XZ      -0.0000     YZ      -0.0000     ZZ     -48.6577
    Octopole Moments (Debye-Ang^2)
       XXX     -37.8606    XXY      -6.6487    XYY     -10.6838
       YYY      -9.2608    XXZ      -0.0000    XYZ      -0.0000
       YYZ       0.0000    XZZ      -4.4299    YZZ      -2.7697
       ZZZ      -0.0000
    Hexadecapole Moments (Debye-Ang^3)
      XXXX    -744.5992   XXXY       7.0502   XXYY    -152.3681
      XYYY       4.8845   YYYY    -142.0100   XXXZ      -0.0000
      XXYZ      -0.0000   XYYZ       0.0000   YYYZ      -0.0000
      XXZZ    -130.4691   XYZZ       1.4603   YYZZ     -32.5874
      XZZZ      -0.0000   YZZZ      -0.0000   ZZZZ     -56.6246
 -----------------------------------------------------------------
 Calculating analytic gradient of the SCF energy
 Gradient of SCF Energy
            1           2           3           4           5
    1  -0.0000419   0.0000814  -0.0002649   0.0002782  -0.0000528
    2  -0.0003881   0.0003336  -0.0001973   0.0004572  -0.0002054
    3  -0.0000000  -0.0000000   0.0000000   0.0000000   0.0000000
 Max gradient component =       4.572E-04
 RMS gradient           =       2.177E-04
 Gradient time:  CPU 5.14 s  wall 1.38 s
 Geometry Optimization Parameters
   NAtoms,    NIC,     NZ,  NCons,   NDum,   NFix, NCnnct, MaxDiis
        5      20       5       0       0       0       0       0

 Cartesian Hessian Update
 Hessian Updated using BFGS Update


** GEOMETRY OPTIMIZATION IN DELOCALIZED INTERNAL COORDINATES **
   Searching for a Minimum

   Optimization Cycle:   5

                       Coordinates (Angstroms)
     ATOM                X               Y               Z
      1  C         1.7922455235    0.0406929213    0.0000000000
      2  N         0.8275290945    0.8301075617    0.0000000000
      3  I        -1.0866908781    0.0561178464    0.0000000000
      4  F         3.0361403525    0.4816423738    0.0000000000
      5  F         1.8092175473   -1.2829240876    0.0000000000
   Point Group: cs    Number of degrees of freedom:     7


   Energy is  -7212.106933023

 Hessian Updated using BFGS Update

  7 Hessian modes will be used to form the next step
  Hessian Eigenvalues:
     0.088028    0.251635    0.268046    0.302777    0.531392    0.595719
     0.671236

 Minimum Search - Taking Simple RFO Step
 Searching for Lamda that Minimizes Along All modes
 Value Taken    Lamda =  -0.00000168
 Step Taken.  Stepsize is  0.002930

                             Maximum     Tolerance    Cnvgd?
         Gradient           0.000471      0.000300      NO
         Displacement       0.002232      0.001200      NO
         Energy change     -0.000009      0.000001      NO


 New Cartesian Coordinates Obtained by Inverse Iteration

 Displacement from previous Coordinates is:  0.002456
 ----------------------------------------------------------------
             Standard Nuclear Orientation (Angstroms)
    I     Atom           X                Y                Z
 ----------------------------------------------------------------
    1      C       1.7919609723     0.0409859253     0.0000000000
    2      N       0.8270717353     0.8298143900     0.0000000000
    3      I      -1.0859506011     0.0562189474     0.0000000000
    4      F       3.0359272466     0.4810572678     0.0000000000
    5      F       1.8094322866    -1.2824399150     0.0000000000
 ----------------------------------------------------------------
 Molecular Point Group                 Cs    NOp =  2
 Largest Abelian Subgroup              Cs    NOp =  2
 Nuclear Repulsion Energy =   403.9125598761 hartrees
 There are       42 alpha and       42 beta electrons
 Applying Cartesian multipole field
    Component          Value
    ---------          -----
     (2,0,0)        1.00000E-11
     (0,2,0)        2.00000E-11
     (0,0,2)       -3.00000E-11
 Nucleus-field energy     =     0.0000000087 hartrees
 Requested basis set is 6-311++G(d,p)
 There are 48 shells and 150 basis functions
 A cutoff of  1.0D-11 yielded    980 shell pairs
 There are     10044 function pairs (     11274 Cartesian)
 Smallest overlap matrix eigenvalue = 1.51E-03
 Guess MOs from SCF MO coefficient file

 -----------------------------------------------------------------------
  General SCF calculation program by
  Eric Jon Sundstrom, Paul Horn, Yuezhi Mao, Dmitri Zuev, Alec White,
  David Stuck, Shaama M.S., Shane Yost, Joonho Lee, David Small,
  Daniel Levine, Susi Lehtola, Hugh Burton, Evgeny Epifanovsky
 -----------------------------------------------------------------------
 Exchange:     0.2000 Hartree-Fock + 0.0800 Slater + 0.7200 B88
 Correlation:  0.1900 VWN1RPA + 0.8100 LYP
 Using SG-1 standard quadrature grid
 using 4 threads for integral computing
 -------------------------------------------------------
 OpenMP Integral computing Module                
 Release: version 2.0, May 2017, Q-Chem Inc. Pleasanton 
 -------------------------------------------------------
 -------------------------------------------------------
 OpenMP BLAS3 based DFT computing Module                
 Release: version 1.0, May 2013, Q-Chem Inc. Pittsburgh 
 -------------------------------------------------------
 A restricted SCF calculation will be
 performed using DIIS
 SCF converges when DIIS error is below 1.0e-08
 ---------------------------------------
  Cycle       Energy         DIIS error
 ---------------------------------------
    1   -7212.1069330646      1.49e-05  
    2   -7212.1069334967      1.22e-05  
    3   -7212.1069335613      1.10e-05  
    4   -7212.1069338487      1.59e-06  
    5   -7212.1069338539      5.59e-07  
    6   -7212.1069338548      9.58e-08  
    7   -7212.1069338548      5.12e-08  
    8   -7212.1069338548      1.66e-08  
    9   -7212.1069338548      3.54e-09  Convergence criterion met
 ---------------------------------------
 SCF time:   CPU 12.44s  wall 4.00s 
 SCF   energy in the final basis set =    -7212.1069338548
 Total energy in the final basis set =    -7212.1069338548

 --------------------------------------------------------------
             Orbital Energies (a.u.) and Symmetries
 --------------------------------------------------------------

 Alpha MOs, Restricted
 -- Occupied --                  
******* -176.34 -165.74 -165.74 -165.74  -35.84  -31.33  -31.32
  1 A'    2 A'    3 A'    1 A"    4 A'    5 A'    6 A'    2 A"                 
-31.321 -24.760 -24.755 -22.980 -22.978 -22.978 -22.972 -22.972
  7 A'    8 A'    9 A'   10 A'    3 A"   11 A'   12 A'    4 A"                 
-14.377 -10.413  -6.384  -4.800  -4.780  -4.779  -2.065  -2.059
 13 A'   14 A'   15 A'   16 A'    5 A"   17 A'   18 A'    6 A"                 
 -2.058  -2.041  -2.041  -1.339  -1.274  -0.970  -0.713  -0.672
 19 A'    7 A"   20 A'   21 A'   22 A'   23 A'   24 A'   25 A'                 
 -0.622  -0.575  -0.536  -0.489  -0.473  -0.467  -0.381  -0.361
 26 A'    8 A"   27 A'    9 A"   28 A'   29 A'   10 A"   30 A'                 
 -0.284  -0.281
 11 A"   31 A'                                                                 
 -- Virtual --                   
 -0.107  -0.030  -0.002   0.046   0.053   0.056   0.116   0.128
 32 A'   12 A"   33 A'   34 A'   13 A"   35 A'   36 A'   37 A'                 
  0.147   0.152   0.172   0.186   0.198   0.212   0.228   0.235
 38 A'   14 A"   39 A'   40 A'   15 A"   41 A'   16 A"   42 A'                 
  0.251   0.267   0.292   0.299   0.317   0.346   0.371   0.385
 43 A'   44 A'   17 A"   45 A'   46 A'   47 A'   48 A'   18 A"                 
  0.398   0.427   0.464   0.470   0.491   0.545   0.650   0.665
 49 A'   19 A"   50 A'   51 A'   52 A'   20 A"   53 A'   54 A'                 
  0.748   0.790   0.823   0.883   0.957   1.146   1.198   1.204
 55 A'   56 A'   21 A"   57 A'   58 A'   22 A"   59 A'   23 A"                 
  1.258   1.265   1.294   1.334   1.354   1.374   1.376   1.394
 60 A'   24 A"   61 A'   62 A'   25 A"   26 A"   63 A'   64 A'                 
  1.412   1.593   1.693   1.761   1.817   1.895   2.015   2.218
 65 A'   66 A'   67 A'   68 A'   69 A'   70 A'   27 A"   71 A'                 
  2.323   2.584   2.717   2.788   2.947   3.208   3.701   3.704
 28 A"   72 A'   29 A"   73 A'   74 A'   75 A'   30 A"   31 A"                 
  3.707   3.725   3.754   3.820   3.936   3.944   3.963   3.979
 76 A'   77 A'   78 A'   32 A"   33 A"   34 A"   79 A'   35 A"                 
  3.992   4.008   4.060   4.187   4.229   4.335   4.395   4.721
 36 A"   80 A'   81 A'   82 A'   83 A'   84 A'   85 A'   86 A'                 
  4.881   5.956   5.978   6.005   6.204   6.235   6.293   6.314
 87 A'   37 A"   88 A'   89 A'   38 A"   39 A"   90 A'   91 A'                 
  6.467   6.817  23.696  27.820  28.300  28.316  28.335  28.508
 92 A'   93 A'   94 A'   95 A'   40 A"   96 A'   97 A'   41 A"                 
 28.519  28.523  28.554  28.636  35.539  66.678  66.699 127.847
 98 A'   42 A"   99 A'  100 A'  101 A'  102 A'  103 A'   43 A"                 
127.858 127.885 151.6211901.783
104 A'  105 A'  106 A'  107 A'                                                 

 Beta MOs, Restricted
 -- Occupied --                  
******* -176.34 -165.74 -165.74 -165.74  -35.84  -31.33  -31.32
  1 A'    2 A'    3 A'    1 A"    4 A'    5 A'    6 A'    2 A"                 
-31.321 -24.760 -24.755 -22.980 -22.978 -22.978 -22.972 -22.972
  7 A'    8 A'    9 A'   10 A'    3 A"   11 A'   12 A'    4 A"                 
-14.377 -10.413  -6.384  -4.800  -4.780  -4.779  -2.065  -2.059
 13 A'   14 A'   15 A'   16 A'    5 A"   17 A'   18 A'    6 A"                 
 -2.058  -2.041  -2.041  -1.339  -1.274  -0.970  -0.713  -0.672
 19 A'    7 A"   20 A'   21 A'   22 A'   23 A'   24 A'   25 A'                 
 -0.622  -0.575  -0.536  -0.489  -0.473  -0.467  -0.381  -0.361
 26 A'    8 A"   27 A'    9 A"   28 A'   29 A'   10 A"   30 A'                 
 -0.284  -0.281
 11 A"   31 A'                                                                 
 -- Virtual --                   
 -0.107  -0.030  -0.002   0.046   0.053   0.056   0.116   0.128
 32 A'   12 A"   33 A'   34 A'   13 A"   35 A'   36 A'   37 A'                 
  0.147   0.152   0.172   0.186   0.198   0.212   0.228   0.235
 38 A'   14 A"   39 A'   40 A'   15 A"   41 A'   16 A"   42 A'                 
  0.251   0.267   0.292   0.299   0.317   0.346   0.371   0.385
 43 A'   44 A'   17 A"   45 A'   46 A'   47 A'   48 A'   18 A"                 
  0.398   0.427   0.464   0.470   0.491   0.545   0.650   0.665
 49 A'   19 A"   50 A'   51 A'   52 A'   20 A"   53 A'   54 A'                 
  0.748   0.790   0.823   0.883   0.957   1.146   1.198   1.204
 55 A'   56 A'   21 A"   57 A'   58 A'   22 A"   59 A'   23 A"                 
  1.258   1.265   1.294   1.334   1.354   1.374   1.376   1.394
 60 A'   24 A"   61 A'   62 A'   25 A"   26 A"   63 A'   64 A'                 
  1.412   1.593   1.693   1.761   1.817   1.895   2.015   2.218
 65 A'   66 A'   67 A'   68 A'   69 A'   70 A'   27 A"   71 A'                 
  2.323   2.584   2.717   2.788   2.947   3.208   3.701   3.704
 28 A"   72 A'   29 A"   73 A'   74 A'   75 A'   30 A"   31 A"                 
  3.707   3.725   3.754   3.820   3.936   3.944   3.963   3.979
 76 A'   77 A'   78 A'   32 A"   33 A"   34 A"   79 A'   35 A"                 
  3.992   4.008   4.060   4.187   4.229   4.335   4.395   4.721
 36 A"   80 A'   81 A'   82 A'   83 A'   84 A'   85 A'   86 A'                 
  4.881   5.956   5.978   6.005   6.204   6.235   6.293   6.314
 87 A'   37 A"   88 A'   89 A'   38 A"   39 A"   90 A'   91 A'                 
  6.467   6.817  23.696  27.820  28.300  28.316  28.335  28.508
 92 A'   93 A'   94 A'   95 A'   40 A"   96 A'   97 A'   41 A"                 
 28.519  28.523  28.554  28.636  35.539  66.678  66.699 127.847
 98 A'   42 A"   99 A'  100 A'  101 A'  102 A'  103 A'   43 A"                 
127.858 127.885 151.6211901.783
104 A'  105 A'  106 A'  107 A'                                                 
 --------------------------------------------------------------

          Ground-State Mulliken Net Atomic Charges

     Atom                 Charge (a.u.)
  ----------------------------------------
      1 C                     0.257489
      2 N                    -0.284346
      3 I                     0.177442
      4 F                    -0.062838
      5 F                    -0.087746
  ----------------------------------------
  Sum of atomic charges =     0.000000

 -----------------------------------------------------------------
                    Cartesian Multipole Moments
 -----------------------------------------------------------------
    Charge (ESU x 10^10)
                 0.0000
    Dipole Moment (Debye)
         X      -0.7767      Y      -0.9506      Z      -0.0000
       Tot       1.2275
    Quadrupole Moments (Debye-Ang)
        XX     -47.1855     XY      -0.1118     YY     -52.3710
        XZ      -0.0000     YZ       0.0000     ZZ     -48.6547
    Octopole Moments (Debye-Ang^2)
       XXX     -37.9063    XXY      -6.6430    XYY     -10.6996
       YYY      -9.2639    XXZ      -0.0000    XYZ      -0.0000
       YYZ      -0.0000    XZZ      -4.4448    YZZ      -2.7705
       ZZZ      -0.0000
    Hexadecapole Moments (Debye-Ang^3)
      XXXX    -744.2820   XXXY       7.0897   XXYY    -152.2973
      XYYY       4.9124   YYYY    -141.9405   XXXZ      -0.0000
      XXYZ       0.0000   XYYZ      -0.0000   YYYZ       0.0000
      XXZZ    -130.4060   XYZZ       1.4703   YYZZ     -32.5745
      XZZZ      -0.0000   YZZZ       0.0000   ZZZZ     -56.6175
 -----------------------------------------------------------------
 Calculating analytic gradient of the SCF energy
 Gradient of SCF Energy
            1           2           3           4           5
    1  -0.0002128  -0.0000776   0.0000681   0.0001382   0.0000841
    2  -0.0001765   0.0000304  -0.0001076   0.0001634   0.0000903
    3  -0.0000000  -0.0000000  -0.0000000   0.0000000  -0.0000000
 Max gradient component =       2.128E-04
 RMS gradient           =       1.035E-04
 Gradient time:  CPU 5.15 s  wall 1.38 s
 Geometry Optimization Parameters
   NAtoms,    NIC,     NZ,  NCons,   NDum,   NFix, NCnnct, MaxDiis
        5      20       5       0       0       0       0       0

 Cartesian Hessian Update
 Hessian Updated using BFGS Update


** GEOMETRY OPTIMIZATION IN DELOCALIZED INTERNAL COORDINATES **
   Searching for a Minimum

   Optimization Cycle:   6

                       Coordinates (Angstroms)
     ATOM                X               Y               Z
      1  C         1.7919609723    0.0409859253    0.0000000000
      2  N         0.8270717353    0.8298143900    0.0000000000
      3  I        -1.0859506011    0.0562189474    0.0000000000
      4  F         3.0359272466    0.4810572678    0.0000000000
      5  F         1.8094322866   -1.2824399150    0.0000000000
   Point Group: cs    Number of degrees of freedom:     7


   Energy is  -7212.106933855

 Hessian Updated using BFGS Update

  7 Hessian modes will be used to form the next step
  Hessian Eigenvalues:
     0.097092    0.240165    0.282907    0.302632    0.499264    0.587763
     0.660573

 Minimum Search - Taking Simple RFO Step
 Searching for Lamda that Minimizes Along All modes
 Value Taken    Lamda =   0.00000000
 Step Taken.  Stepsize is  0.000656

                             Maximum     Tolerance    Cnvgd?
         Gradient           0.000161      0.000300     YES
         Displacement       0.000472      0.001200     YES
         Energy change     -0.000001      0.000001     YES


                       Distance Matrix (Angstroms)
             C (  1)   N (  2)   I (  3)   F (  4)
   N (  2)  1.246299
   I (  3)  2.877952  2.063517
   F (  4)  1.319513  2.236219  4.143714
   F (  5)  1.323541  2.329517  3.189867  2.148072

 Final energy is   -7212.1069338547895     


 ******************************
 **  OPTIMIZATION CONVERGED  **
 ******************************

                       Coordinates (Angstroms)
     ATOM                X               Y               Z
      1  C         1.7919609723    0.0409859253    0.0000000000
      2  N         0.8270717353    0.8298143900    0.0000000000
      3  I        -1.0859506011    0.0562189474    0.0000000000
      4  F         3.0359272466    0.4810572678    0.0000000000
      5  F         1.8094322866   -1.2824399150    0.0000000000

Z-matrix Print:
$molecule
0 1
I 
N  1 2.063517
C  2 1.246299 1 118.715264
F  3 1.319513 2 121.250899 1 -180.000000 0
F  3 1.323541 2 130.023471 1 -0.000000 0
$end


 --------------------------------------------------------------
             Orbital Energies (a.u.) and Symmetries
 --------------------------------------------------------------

 Alpha MOs, Restricted
 -- Occupied --                  
******* -176.34 -165.74 -165.74 -165.74  -35.84  -31.33  -31.32
  1 A'    2 A'    3 A'    1 A"    4 A'    5 A'    6 A'    2 A"                 
-31.321 -24.760 -24.755 -22.980 -22.978 -22.978 -22.972 -22.972
  7 A'    8 A'    9 A'   10 A'    3 A"   11 A'   12 A'    4 A"                 
-14.377 -10.413  -6.384  -4.800  -4.780  -4.779  -2.065  -2.059
 13 A'   14 A'   15 A'   16 A'    5 A"   17 A'   18 A'    6 A"                 
 -2.058  -2.041  -2.041  -1.339  -1.274  -0.970  -0.713  -0.672
 19 A'    7 A"   20 A'   21 A'   22 A'   23 A'   24 A'   25 A'                 
 -0.622  -0.575  -0.536  -0.489  -0.473  -0.467  -0.381  -0.361
 26 A'    8 A"   27 A'    9 A"   28 A'   29 A'   10 A"   30 A'                 
 -0.284  -0.281
 11 A"   31 A'                                                                 
 -- Virtual --                   
 -0.107  -0.030  -0.002   0.046   0.053   0.056   0.116   0.128
 32 A'   12 A"   33 A'   34 A'   13 A"   35 A'   36 A'   37 A'                 
  0.147   0.152   0.172   0.186   0.198   0.212   0.228   0.235
 38 A'   14 A"   39 A'   40 A'   15 A"   41 A'   16 A"   42 A'                 
  0.251   0.267   0.292   0.299   0.317   0.346   0.371   0.385
 43 A'   44 A'   17 A"   45 A'   46 A'   47 A'   48 A'   18 A"                 
  0.398   0.427   0.464   0.470   0.491   0.545   0.650   0.665
 49 A'   19 A"   50 A'   51 A'   52 A'   20 A"   53 A'   54 A'                 
  0.748   0.790   0.823   0.883   0.957   1.146   1.198   1.204
 55 A'   56 A'   21 A"   57 A'   58 A'   22 A"   59 A'   23 A"                 
  1.258   1.265   1.294   1.334   1.354   1.374   1.376   1.394
 60 A'   24 A"   61 A'   62 A'   25 A"   26 A"   63 A'   64 A'                 
  1.412   1.593   1.693   1.761   1.817   1.895   2.015   2.218
 65 A'   66 A'   67 A'   68 A'   69 A'   70 A'   27 A"   71 A'                 
  2.323   2.584   2.717   2.788   2.947   3.208   3.701   3.704
 28 A"   72 A'   29 A"   73 A'   74 A'   75 A'   30 A"   31 A"                 
  3.707   3.725   3.754   3.820   3.936   3.944   3.963   3.979
 76 A'   77 A'   78 A'   32 A"   33 A"   34 A"   79 A'   35 A"                 
  3.992   4.008   4.060   4.187   4.229   4.335   4.395   4.721
 36 A"   80 A'   81 A'   82 A'   83 A'   84 A'   85 A'   86 A'                 
  4.881   5.956   5.978   6.005   6.204   6.235   6.293   6.314
 87 A'   37 A"   88 A'   89 A'   38 A"   39 A"   90 A'   91 A'                 
  6.467   6.817  23.696  27.820  28.300  28.316  28.335  28.508
 92 A'   93 A'   94 A'   95 A'   40 A"   96 A'   97 A'   41 A"                 
 28.519  28.523  28.554  28.636  35.539  66.678  66.699 127.847
 98 A'   42 A"   99 A'  100 A'  101 A'  102 A'  103 A'   43 A"                 
127.858 127.885 151.6211901.783
104 A'  105 A'  106 A'  107 A'                                                 

 Beta MOs, Restricted
 -- Occupied --                  
******* -176.34 -165.74 -165.74 -165.74  -35.84  -31.33  -31.32
  1 A'    2 A'    3 A'    1 A"    4 A'    5 A'    6 A'    2 A"                 
-31.321 -24.760 -24.755 -22.980 -22.978 -22.978 -22.972 -22.972
  7 A'    8 A'    9 A'   10 A'    3 A"   11 A'   12 A'    4 A"                 
-14.377 -10.413  -6.384  -4.800  -4.780  -4.779  -2.065  -2.059
 13 A'   14 A'   15 A'   16 A'    5 A"   17 A'   18 A'    6 A"                 
 -2.058  -2.041  -2.041  -1.339  -1.274  -0.970  -0.713  -0.672
 19 A'    7 A"   20 A'   21 A'   22 A'   23 A'   24 A'   25 A'                 
 -0.622  -0.575  -0.536  -0.489  -0.473  -0.467  -0.381  -0.361
 26 A'    8 A"   27 A'    9 A"   28 A'   29 A'   10 A"   30 A'                 
 -0.284  -0.281
 11 A"   31 A'                                                                 
 -- Virtual --                   
 -0.107  -0.030  -0.002   0.046   0.053   0.056   0.116   0.128
 32 A'   12 A"   33 A'   34 A'   13 A"   35 A'   36 A'   37 A'                 
  0.147   0.152   0.172   0.186   0.198   0.212   0.228   0.235
 38 A'   14 A"   39 A'   40 A'   15 A"   41 A'   16 A"   42 A'                 
  0.251   0.267   0.292   0.299   0.317   0.346   0.371   0.385
 43 A'   44 A'   17 A"   45 A'   46 A'   47 A'   48 A'   18 A"                 
  0.398   0.427   0.464   0.470   0.491   0.545   0.650   0.665
 49 A'   19 A"   50 A'   51 A'   52 A'   20 A"   53 A'   54 A'                 
  0.748   0.790   0.823   0.883   0.957   1.146   1.198   1.204
 55 A'   56 A'   21 A"   57 A'   58 A'   22 A"   59 A'   23 A"                 
  1.258   1.265   1.294   1.334   1.354   1.374   1.376   1.394
 60 A'   24 A"   61 A'   62 A'   25 A"   26 A"   63 A'   64 A'                 
  1.412   1.593   1.693   1.761   1.817   1.895   2.015   2.218
 65 A'   66 A'   67 A'   68 A'   69 A'   70 A'   27 A"   71 A'                 
  2.323   2.584   2.717   2.788   2.947   3.208   3.701   3.704
 28 A"   72 A'   29 A"   73 A'   74 A'   75 A'   30 A"   31 A"                 
  3.707   3.725   3.754   3.820   3.936   3.944   3.963   3.979
 76 A'   77 A'   78 A'   32 A"   33 A"   34 A"   79 A'   35 A"                 
  3.992   4.008   4.060   4.187   4.229   4.335   4.395   4.721
 36 A"   80 A'   81 A'   82 A'   83 A'   84 A'   85 A'   86 A'                 
  4.881   5.956   5.978   6.005   6.204   6.235   6.293   6.314
 87 A'   37 A"   88 A'   89 A'   38 A"   39 A"   90 A'   91 A'                 
  6.467   6.817  23.696  27.820  28.300  28.316  28.335  28.508
 92 A'   93 A'   94 A'   95 A'   40 A"   96 A'   97 A'   41 A"                 
 28.519  28.523  28.554  28.636  35.539  66.678  66.699 127.847
 98 A'   42 A"   99 A'  100 A'  101 A'  102 A'  103 A'   43 A"                 
127.858 127.885 151.6211901.783
104 A'  105 A'  106 A'  107 A'                                                 
 --------------------------------------------------------------

          Ground-State Mulliken Net Atomic Charges

     Atom                 Charge (a.u.)
  ----------------------------------------
      1 C                     0.257489
      2 N                    -0.284346
      3 I                     0.177442
      4 F                    -0.062838
      5 F                    -0.087746
  ----------------------------------------
  Sum of atomic charges =     0.000000

 -----------------------------------------------------------------
                    Cartesian Multipole Moments
 -----------------------------------------------------------------
    Charge (ESU x 10^10)
                 0.0000
    Dipole Moment (Debye)
         X      -0.7767      Y      -0.9506      Z      -0.0000
       Tot       1.2275
    Quadrupole Moments (Debye-Ang)
        XX     -47.1855     XY      -0.1118     YY     -52.3710
        XZ      -0.0000     YZ       0.0000     ZZ     -48.6547
    Octopole Moments (Debye-Ang^2)
       XXX     -37.9063    XXY      -6.6430    XYY     -10.6996
       YYY      -9.2639    XXZ      -0.0000    XYZ      -0.0000
       YYZ      -0.0000    XZZ      -4.4448    YZZ      -2.7705
       ZZZ      -0.0000
    Hexadecapole Moments (Debye-Ang^3)
      XXXX    -744.2820   XXXY       7.0897   XXYY    -152.2973
      XYYY       4.9124   YYYY    -141.9405   XXXZ      -0.0000
      XXYZ       0.0000   XYYZ      -0.0000   YYYZ       0.0000
      XXZZ    -130.4060   XYZZ       1.4703   YYZZ     -32.5745
      XZZZ      -0.0000   YZZZ       0.0000   ZZZZ     -56.6175
 -----------------------------------------------------------------
Archival summary:
1\1\TWL01\OPT\ProcedureUnspecified\BasisUnspecified\1211\taweetha\SunNov2523:11:252018SunNov2523:11:252018\0\\#,OPT,ProcedureUnspecified,BasisUnspecified,\\0,1\I\N,1,2.06352\C,2,1.2463,1,118.715\F,3,1.31951,2,121.251,1,-180,0\F,3,1.32354,2,130.023,1,-0,0\\\@

 Total job time:  33.75s(wall), 122.30s(cpu) 
 Sun Nov 25 23:11:25 2018

        *************************************************************
        *                                                           *
        *  Thank you very much for using Q-Chem.  Have a nice day.  *
        *                                                           *
        *************************************************************


 
User input: 2 of 2 
 
Q-Chem Developer Version!
                  Welcome to Q-Chem
     A Quantum Leap Into The Future Of Chemistry


 Q-Chem 5.1, Q-Chem, Inc., Pleasanton, CA (2018)

 Yihan Shao,  Zhengting Gan,  E. Epifanovsky,  A. T. B. Gilbert,  M. Wormit,  
 J. Kussmann,  A. W. Lange,  A. Behn,  Jia Deng,  Xintian Feng,  D. Ghosh,  
 M. Goldey,  P. R. Horn,  L. D. Jacobson,  I. Kaliman,  T. Kus,  A. Landau,  
 Jie Liu,  E. I. Proynov,  R. M. Richard,  R. P. Steele,  E. J. Sundstrom,  
 H. L. Woodcock III,  P. M. Zimmerman,  D. Zuev,  B. Albrecht,  E. Alguire,  
 S. A. Baeppler,  D. Barton,  Z. Benda,  Y. A. Bernard,  E. J. Berquist,  
 K. B. Bravaya,  H. Burton,  D. Casanova,  Chun-Min Chang,  Yunqing Chen,  
 A. Chien,  K. D. Closser,  M. P. Coons,  S. Coriani,  S. Dasgupta,  
 A. L. Dempwolff,  M. Diedenhofen,  Hainam Do,  R. G. Edgar,  Po-Tung Fang,  
 S. Faraji,  S. Fatehi,  Qingguo Feng,  K. D. Fenk,  J. Fosso-Tande,  
 Qinghui Ge,  A. Ghysels,  G. Gidofalvi,  J. Gomes,  J. Gonthier,  A. Gunina,  
 D. Hait,  M. W. D. Hanson-Heine,  P. H. P. Harbach,  A. W. Hauser,  
 J. E. Herr,  E. G. Hohenstein,  Z. C. Holden,  Kerwin Hui,  B. C. Huynh,  
 T.-C. Jagau,  Hyunjun Ji,  B. Kaduk,  K. Khistyaev,  Jaehoon Kim,  
 P. Klunzinger,  K. Koh,  D. Kosenkov,  L. Koulias,  T. Kowalczyk,  
 C. M. Krauter,  A. Kunitsa,  Ka Un Lao,  A. Laurent,  K. V. Lawler,  
 Joonho Lee,  D. Lefrancois,  S. Lehtola,  D. S. Levine,  Yi-Pei Li,  
 You-Sheng Lin,  Fenglai Liu,  E. Livshits,  A. Luenser,  P. Manohar,  
 E. Mansoor,  S. F. Manzer,  Shan-Ping Mao,  Yuezhi Mao,  N. Mardirossian,  
 A. V. Marenich,  T. Markovich,  L. A. Martinez-Martinez,  S. A. Maurer,  
 N. J. Mayhall,  S. C. McKenzie,  J.-M. Mewes,  A. F. Morrison,  
 J. W. Mullinax,  K. Nanda,  T. S. Nguyen-Beck,  R. Olivares-Amaya,  
 J. A. Parkhill,  T. M. Perrine,  F. Plasser,  P. Pokhilko,  S. Prager,  
 A. Prociuk,  E. Ramos,  D. R. Rehn,  F. Rob,  M. Schneider,  N. Sergueev,  
 S. M. Sharada,  S. Sharma,  D. W. Small,  T. Stauch,  T. Stein,  
 Yu-Chuan Su,  A. J. W. Thom,  A. Tkatchenko,  T. Tsuchimochi,  N. M. Tubman,  
 L. Vogt,  M. L. Vidal,  O. Vydrov,  M. A. Watson,  J. Wenzel,  
 M. de Wergifosse,  T. A. Wesolowski,  A. White,  J. Witte,  A. Yamada,  
 Jun Yang,  K. Yao,  S. Yeganeh,  S. R. Yost,  Zhi-Qiang You,  A. Zech,  
 Igor Ying Zhang,  Xing Zhang,  Yan Zhao,  Ying Zhu,  B. R. Brooks,  
 G. K. L. Chan,  C. J. Cramer,  M. S. Gordon,  W. J. Hehre,  A. Klamt,  
 M. W. Schmidt,  C. D. Sherrill,  D. G. Truhlar,  A. Aspuru-Guzik,  R. Baer,  
 A. T. Bell,  N. A. Besley,  Jeng-Da Chai,  A. E. DePrince, III,  
 R. A. DiStasio Jr.,  A. Dreuw,  B. D. Dunietz,  T. R. Furlani,  
 Chao-Ping Hsu,  Yousung Jung,  Jing Kong,  D. S. Lambrecht,  WanZhen Liang,  
 C. Ochsenfeld,  V. A. Rassolov,  L. V. Slipchenko,  J. E. Subotnik,  
 T. Van Voorhis,  J. M. Herbert,  A. I. Krylov,  P. M. W. Gill,  M. Head-Gordon

 Contributors to earlier versions of Q-Chem not listed above: 
 R. D. Adamson,  B. Austin,  J. Baker,  G. J. O. Beran,  K. Brandhorst,  
 S. T. Brown,  E. F. C. Byrd,  A. K. Chakraborty,  C.-L. Cheng,  
 Siu Hung Chien,  D. M. Chipman,  D. L. Crittenden,  H. Dachsel,  
 R. J. Doerksen,  A. D. Dutoi,  L. Fusti-Molnar,  W. A. Goddard III,  
 A. Golubeva-Zadorozhnaya,  S. R. Gwaltney,  G. Hawkins,  A. Heyden,  
 S. Hirata,  G. Kedziora,  F. J. Keil,  C. Kelley,  Jihan Kim,  R. A. King,  
 R. Z. Khaliullin,  P. P. Korambath,  W. Kurlancheek,  A. M. Lee,  M. S. Lee,  
 S. V. Levchenko,  Ching Yeh Lin,  D. Liotard,  R. C. Lochan,  I. Lotan,  
 P. E. Maslen,  N. Nair,  D. P. O'Neill,  D. Neuhauser,  E. Neuscamman,  
 C. M. Oana,  R. Olson,  B. Peters,  R. Peverati,  P. A. Pieniazek,  
 Y. M. Rhee,  J. Ritchie,  M. A. Rohrdanz,  E. Rosta,  N. J. Russ,  
 H. F. Schaefer III,  N. E. Schultz,  N. Shenvi,  A. C. Simmonett,  A. Sodt,  
 D. Stuck,  K. S. Thanthiriwatte,  V. Vanovschi,  Tao Wang,  A. Warshel,  
 C. F. Williams,  Q. Wu,  X. Xu,  W. Zhang

 Please cite Q-Chem as follows:
 Y. Shao et al., Mol. Phys. 113, 184-215 (2015)
 DOI: 10.1080/00268976.2014.952696

 Q-Chem 5.1.2 for Intel X86 EM64T Linux

 Parts of Q-Chem use Armadillo 8.300.2 (Tropical Shenanigans).
 http://arma.sourceforge.net/

 Q-Chem begins on Sun Nov 25 23:11:25 2018  

Host: 
0

     Scratch files written to /scratch/taweetham/qchem56514//
The previous job contains 0 fragments, simply inherited here
Input Ideriv = 2
Curr. Ideriv = -1
Max.  Ideriv = 2

Checking the input file for inconsistencies... 	...done.

--------------------------------------------------------------
User input:
--------------------------------------------------------------

$molecule
read
$end

$rem
   job_type 	frequency
   basis 	6-311++g**
   method	b3lyp	
$end


--------------------------------------------------------------
 ----------------------------------------------------------------
             Standard Nuclear Orientation (Angstroms)
    I     Atom           X                Y                Z
 ----------------------------------------------------------------
    1      C       1.7595107033     0.0767608402     0.0000000000
    2      N       0.7693919190     0.8336798448     0.0000000000
    3      I      -1.1173650320    -0.0019352437     0.0000000000
    4      F       2.9884525758     0.5571947606     0.0000000000
    5      F       1.8201628733    -1.2453898758    -0.0000000000
 ----------------------------------------------------------------
 Molecular Point Group                 Cs    NOp =  2
 Largest Abelian Subgroup              Cs    NOp =  2
 Nuclear Repulsion Energy =   403.9125598761 hartrees
 There are       42 alpha and       42 beta electrons
 Requested basis set is 6-311++G(d,p)
 There are 48 shells and 150 basis functions

 Total QAlloc Memory Limit   2000 MB
 Mega-Array Size       188 MB
 MEM_STATIC part       192 MB

                       Distance Matrix (Angstroms)
             C (  1)   N (  2)   I (  3)   F (  4)
   N (  2)  1.246299
   I (  3)  2.877952  2.063517
   F (  4)  1.319513  2.236219  4.143714
   F (  5)  1.323541  2.329517  3.189867  2.148072

 A cutoff of  1.0D-11 yielded    980 shell pairs
 There are     10044 function pairs (     11274 Cartesian)

 -------------------------------------------------------
 OpenMP Integral Computing Module                       
 Release: version 1.0, May 2013, Q-Chem Inc. Pittsburgh 
 -------------------------------------------------------
 Integral Job Info:
 Integral job number is                      11
 Integral operator is                         1
 short-range coefficients                     0
 long-range coefficients              100000000
 Omega coefficients                           0
 if combine SR and LR in K                    0
 Integral screening is                        0
 Integral computing path is                   2
 max size of driver memory is            800000
 size of driver memory is                593474
 size of scratch memory is             11861008
 max col of scratch BK array               1296
 max len of scratch array in speh3          155
 max len of scratch index in speh4           18
 max int batch size is                      520
 min int batch size is                       52
 fixed nKL is                                52
 max L of basis functions is                  2
 order of int derivative is                   0
 number of shells is                         48
 number of basis is                         159
 number of cartesian basis is               159
 number of contracted shell pairs           980
 number of primitive shell pairs           2361
 maxK2 (contraction) of shell pair           36
 max number of K2 of shell pair               1
 max number of CS2 of shell pair             94
 max number of PS2 of shell pair            288
 mem total for path MDJ                  524284
 -------------------------------------------------------
 Smallest overlap matrix eigenvalue = 1.51E-03
 Guess from superposition of atomic densities
 Warning:  Energy on first SCF cycle will be non-variational
 SAD guess density has 84.000000 electrons

 -----------------------------------------------------------------------
  General SCF calculation program by
  Eric Jon Sundstrom, Paul Horn, Yuezhi Mao, Dmitri Zuev, Alec White,
  David Stuck, Shaama M.S., Shane Yost, Joonho Lee, David Small,
  Daniel Levine, Susi Lehtola, Hugh Burton, Evgeny Epifanovsky
 -----------------------------------------------------------------------
 Exchange:     0.2000 Hartree-Fock + 0.0800 Slater + 0.7200 B88
 Correlation:  0.1900 VWN1RPA + 0.8100 LYP
 Using SG-1 standard quadrature grid
 using 4 threads for integral computing
 -------------------------------------------------------
 OpenMP Integral computing Module                
 Release: version 2.0, May 2017, Q-Chem Inc. Pleasanton 
 -------------------------------------------------------
 -------------------------------------------------------
 OpenMP BLAS3 based DFT computing Module                
 Release: version 1.0, May 2013, Q-Chem Inc. Pittsburgh 
 -------------------------------------------------------
 A restricted SCF calculation will be
 performed using DIIS
 SCF converges when DIIS error is below 1.0e-08
 ---------------------------------------
  Cycle       Energy         DIIS error
 ---------------------------------------
    1   -7212.8150653792      4.52e-02  
    2   -7212.0173321161      6.59e-03  
    3   -7211.7775700519      1.20e-02  
    4   -7212.0970718398      2.10e-03  
    5   -7212.1060493109      6.79e-04  
    6   -7212.1068592454      1.47e-04  
    7   -7212.1069008118      4.35e-05  
    8   -7212.1069036365      1.03e-05  
    9   -7212.1069038858      3.56e-06  
   10   -7212.1069039193      1.13e-06  
   11   -7212.1069039216      4.37e-07  
   12   -7212.1069039219      1.03e-07  
   13   -7212.1069039219      1.52e-08  
   14   -7212.1069039220      2.84e-09  Convergence criterion met
 ---------------------------------------
 SCF time:   CPU 19.71s  wall 6.00s 
 SCF   energy in the final basis set =    -7212.1069039220
 Total energy in the final basis set =    -7212.1069039220

 --------------------------------------------------------------
             Orbital Energies (a.u.) and Symmetries
 --------------------------------------------------------------

 Alpha MOs, Restricted
 -- Occupied --                  
******* -176.34 -165.74 -165.74 -165.74  -35.83  -31.33  -31.32
  1 A'    2 A'    3 A'    1 A"    4 A'    5 A'    6 A'    2 A"                 
-31.321 -24.760 -24.755 -22.980 -22.978 -22.978 -22.972 -22.972
  7 A'    8 A'    9 A'   10 A'    3 A"   11 A'   12 A'    4 A"                 
-14.377 -10.413  -6.384  -4.800  -4.780  -4.779  -2.065  -2.059
 13 A'   14 A'   15 A'   16 A'    5 A"   17 A'   18 A'    6 A"                 
 -2.058  -2.041  -2.041  -1.339  -1.274  -0.970  -0.713  -0.672
 19 A'    7 A"   20 A'   21 A'   22 A'   23 A'   24 A'   25 A'                 
 -0.622  -0.575  -0.536  -0.489  -0.473  -0.467  -0.381  -0.361
 26 A'    8 A"   27 A'    9 A"   28 A'   29 A'   10 A"   30 A'                 
 -0.284  -0.281
 11 A"   31 A'                                                                 
 -- Virtual --                   
 -0.107  -0.030  -0.002   0.046   0.053   0.056   0.116   0.128
 32 A'   12 A"   33 A'   34 A'   13 A"   35 A'   36 A'   37 A'                 
  0.147   0.152   0.172   0.186   0.198   0.212   0.228   0.235
 38 A'   14 A"   39 A'   40 A'   15 A"   41 A'   16 A"   42 A'                 
  0.251   0.267   0.292   0.300   0.317   0.346   0.371   0.385
 43 A'   44 A'   17 A"   45 A'   46 A'   47 A'   48 A'   18 A"                 
  0.398   0.427   0.464   0.470   0.491   0.545   0.650   0.665
 49 A'   19 A"   50 A'   51 A'   52 A'   20 A"   53 A'   54 A'                 
  0.748   0.790   0.823   0.883   0.957   1.146   1.198   1.204
 55 A'   56 A'   21 A"   57 A'   58 A'   22 A"   59 A'   23 A"                 
  1.258   1.265   1.295   1.334   1.354   1.374   1.376   1.394
 60 A'   24 A"   61 A'   62 A'   25 A"   26 A"   63 A'   64 A'                 
  1.412   1.593   1.693   1.761   1.817   1.895   2.015   2.218
 65 A'   66 A'   67 A'   68 A'   69 A'   70 A'   27 A"   71 A'                 
  2.323   2.584   2.717   2.788   2.947   3.208   3.701   3.704
 28 A"   72 A'   29 A"   73 A'   74 A'   75 A'   30 A"   31 A"                 
  3.707   3.725   3.754   3.820   3.936   3.944   3.963   3.979
 76 A'   77 A'   78 A'   32 A"   33 A"   34 A"   79 A'   35 A"                 
  3.992   4.008   4.060   4.187   4.229   4.335   4.395   4.721
 36 A"   80 A'   81 A'   82 A'   83 A'   84 A'   85 A'   86 A'                 
  4.881   5.956   5.978   6.005   6.204   6.235   6.293   6.314
 87 A'   37 A"   88 A'   89 A'   38 A"   39 A"   90 A'   91 A'                 
  6.467   6.818  23.696  27.820  28.300  28.316  28.335  28.508
 92 A'   93 A'   94 A'   95 A'   40 A"   96 A'   97 A'   41 A"                 
 28.519  28.523  28.554  28.636  35.539  66.678  66.699 127.847
 98 A'   42 A"   99 A'  100 A'  101 A'  102 A'  103 A'   43 A"                 
127.858 127.885 151.6211901.783
104 A'  105 A'  106 A'  107 A'                                                 

 Beta MOs, Restricted
 -- Occupied --                  
******* -176.34 -165.74 -165.74 -165.74  -35.83  -31.33  -31.32
  1 A'    2 A'    3 A'    1 A"    4 A'    5 A'    6 A'    2 A"                 
-31.321 -24.760 -24.755 -22.980 -22.978 -22.978 -22.972 -22.972
  7 A'    8 A'    9 A'   10 A'    3 A"   11 A'   12 A'    4 A"                 
-14.377 -10.413  -6.384  -4.800  -4.780  -4.779  -2.065  -2.059
 13 A'   14 A'   15 A'   16 A'    5 A"   17 A'   18 A'    6 A"                 
 -2.058  -2.041  -2.041  -1.339  -1.274  -0.970  -0.713  -0.672
 19 A'    7 A"   20 A'   21 A'   22 A'   23 A'   24 A'   25 A'                 
 -0.622  -0.575  -0.536  -0.489  -0.473  -0.467  -0.381  -0.361
 26 A'    8 A"   27 A'    9 A"   28 A'   29 A'   10 A"   30 A'                 
 -0.284  -0.281
 11 A"   31 A'                                                                 
 -- Virtual --                   
 -0.107  -0.030  -0.002   0.046   0.053   0.056   0.116   0.128
 32 A'   12 A"   33 A'   34 A'   13 A"   35 A'   36 A'   37 A'                 
  0.147   0.152   0.172   0.186   0.198   0.212   0.228   0.235
 38 A'   14 A"   39 A'   40 A'   15 A"   41 A'   16 A"   42 A'                 
  0.251   0.267   0.292   0.300   0.317   0.346   0.371   0.385
 43 A'   44 A'   17 A"   45 A'   46 A'   47 A'   48 A'   18 A"                 
  0.398   0.427   0.464   0.470   0.491   0.545   0.650   0.665
 49 A'   19 A"   50 A'   51 A'   52 A'   20 A"   53 A'   54 A'                 
  0.748   0.790   0.823   0.883   0.957   1.146   1.198   1.204
 55 A'   56 A'   21 A"   57 A'   58 A'   22 A"   59 A'   23 A"                 
  1.258   1.265   1.295   1.334   1.354   1.374   1.376   1.394
 60 A'   24 A"   61 A'   62 A'   25 A"   26 A"   63 A'   64 A'                 
  1.412   1.593   1.693   1.761   1.817   1.895   2.015   2.218
 65 A'   66 A'   67 A'   68 A'   69 A'   70 A'   27 A"   71 A'                 
  2.323   2.584   2.717   2.788   2.947   3.208   3.701   3.704
 28 A"   72 A'   29 A"   73 A'   74 A'   75 A'   30 A"   31 A"                 
  3.707   3.725   3.754   3.820   3.936   3.944   3.963   3.979
 76 A'   77 A'   78 A'   32 A"   33 A"   34 A"   79 A'   35 A"                 
  3.992   4.008   4.060   4.187   4.229   4.335   4.395   4.721
 36 A"   80 A'   81 A'   82 A'   83 A'   84 A'   85 A'   86 A'                 
  4.881   5.956   5.978   6.005   6.204   6.235   6.293   6.314
 87 A'   37 A"   88 A'   89 A'   38 A"   39 A"   90 A'   91 A'                 
  6.467   6.818  23.696  27.820  28.300  28.316  28.335  28.508
 92 A'   93 A'   94 A'   95 A'   40 A"   96 A'   97 A'   41 A"                 
 28.519  28.523  28.554  28.636  35.539  66.678  66.699 127.847
 98 A'   42 A"   99 A'  100 A'  101 A'  102 A'  103 A'   43 A"                 
127.858 127.885 151.6211901.783
104 A'  105 A'  106 A'  107 A'                                                 
 --------------------------------------------------------------

          Ground-State Mulliken Net Atomic Charges

     Atom                 Charge (a.u.)
  ----------------------------------------
      1 C                     0.257657
      2 N                    -0.284719
      3 I                     0.177717
      4 F                    -0.062907
      5 F                    -0.087748
  ----------------------------------------
  Sum of atomic charges =     0.000000

 -----------------------------------------------------------------
                    Cartesian Multipole Moments
 -----------------------------------------------------------------
    Charge (ESU x 10^10)
                 0.0000
    Dipole Moment (Debye)
         X      -0.7468      Y      -0.9751      Z      -0.0000
       Tot       1.2283
    Quadrupole Moments (Debye-Ang)
        XX     -47.1375     XY       0.1036     YY     -52.3288
        XZ      -0.0000     YZ       0.0000     ZZ     -48.6541
    Octopole Moments (Debye-Ang^2)
       XXX     -32.9691    XXY      -6.1025    XYY      -9.2581
       YYY      -6.7556    XXZ      -0.0000    XYZ       0.0000
       YYZ      -0.0000    XZZ      -2.8864    YZZ      -1.8102
       ZZZ      -0.0000
    Hexadecapole Moments (Debye-Ang^3)
      XXXX    -740.3643   XXXY      -0.9107   XXYY    -151.2179
      XYYY      -4.4244   YYYY    -141.2028   XXXZ      -0.0000
      XXYZ       0.0000   XYYZ       0.0000   YYYZ       0.0000
      XXZZ    -130.1778   XYZZ      -1.5709   YYZZ     -32.4760
      XZZZ      -0.0000   YZZZ       0.0000   ZZZZ     -56.6132
 -----------------------------------------------------------------
 Calculating MO derivatives via CPSCF
 D1JvT checksum  = 181020 16233.1411354095
 D1KAT checksum  = 407880 926.9861453314
   1         3          15      0.121581    0.035889
   2         3          15      0.016568    0.004854
   3         3          15      0.002199    0.000733
   4         3          15      0.000225    0.000073
   5        15           3      0.000015    0.000008
   6        18           0      0.000000    0.000000    Roots Converged
 Time for AOints: 5.8 s (CPU) 1.5 s (wall)
 ------------------------------------------------------------------------------
                     AOints        : Timing summary (seconds)
 ------------------------------------------------------------------------------
     job step          cpu (% of tot)      sys (% of tot)     wall (% of tot)
 ------------------------------------------------------------------------------
  cpscf_lag         0.3276E+02 (34.9)   0.5000E-05 (41.7)   0.8484E+01 (34.3)
  iterzp            0.5531E+02 (58.9)   0.7000E-05 (58.3)   0.1466E+02 (59.3)
  make_fx           0.0000E+00 ( 0.0)   0.0000E+00 ( 0.0)   0.0000E+00 ( 0.0)
  AOints            0.5784E+01 ( 6.2)   0.0000E+00 ( 0.0)   0.1469E+01 ( 5.9)
 ------------------------------------------------------------------------------
   Grand Totals     0.9396E+02          0.1200E-04          0.2472E+02
 ------------------------------------------------------------------------------
 Calculating analytic Hessian of the SCF energy
 Polarizability Matrix (a.u.)
            1           2           3
    1 -72.1191632  -2.8987247  -0.0000000
    2  -2.8987247 -40.2132989   0.0000000
    3  -0.0000000   0.0000000 -31.7018419

 Direct stationary perturbation theory relativistic correction:

 rels  =      97.080322809066
 relv  =    -321.405839028884
 rel2e =      41.413000682185
 E_rel =    -182.912515537633

 Hessian of the SCF Energy
            1           2           3           4           5           6
    1   0.8320612  -0.1980830  -0.0000000  -0.4448341   0.2320406  -0.0000000
    2  -0.1980830   0.6537981   0.0000000   0.2904778  -0.2621517   0.0000000
    3  -0.0000000   0.0000000   0.1688284   0.0000000   0.0000000  -0.0645570
    4  -0.4448341   0.2904778   0.0000000   0.6461564  -0.2774057   0.0000000
    5   0.2320406  -0.2621517   0.0000000  -0.2774057   0.3150798  -0.0000000
    6  -0.0000000   0.0000000  -0.0645570   0.0000000  -0.0000000   0.0398321
    7  -0.0285722  -0.0277135   0.0000000  -0.1177401  -0.0043821   0.0000000
    8   0.0148627  -0.0098077  -0.0000000  -0.0476575  -0.0051318   0.0000000
    9  -0.0000000  -0.0000000   0.0003369   0.0000000   0.0000000  -0.0104713
   10  -0.2804504  -0.0850677   0.0000000  -0.0844478   0.0055729   0.0000000
   11  -0.0771970  -0.0956532  -0.0000000   0.0176859   0.0141033   0.0000000
   12   0.0000000  -0.0000000  -0.0498175  -0.0000000  -0.0000000   0.0092847
   13  -0.0782045   0.0203865  -0.0000000   0.0008657   0.0441744   0.0000000
   14   0.0283767  -0.2861854  -0.0000000   0.0168996  -0.0618995  -0.0000000
   15   0.0000000  -0.0000000  -0.0547908  -0.0000000   0.0000000   0.0259115
            7           8           9          10          11          12
    1  -0.0285722   0.0148627  -0.0000000  -0.2804504  -0.0771970   0.0000000
    2  -0.0277135  -0.0098077  -0.0000000  -0.0850677  -0.0956532  -0.0000000
    3   0.0000000  -0.0000000   0.0003369   0.0000000  -0.0000000  -0.0498175
    4  -0.1177401  -0.0476575   0.0000000  -0.0844478   0.0176859  -0.0000000
    5  -0.0043821  -0.0051318   0.0000000   0.0055729   0.0141033  -0.0000000
    6   0.0000000   0.0000000  -0.0104713   0.0000000   0.0000000   0.0092847
    7   0.1479677   0.0304674  -0.0000000  -0.0021641   0.0036870  -0.0000000
    8   0.0304674   0.0113191  -0.0000000  -0.0010895   0.0015901   0.0000000
    9  -0.0000000  -0.0000000   0.0072454   0.0000000   0.0000000   0.0059944
   10  -0.0021641  -0.0010895   0.0000000   0.3810571   0.1152330  -0.0000000
   11   0.0036870   0.0015901   0.0000000   0.1152330   0.1383341   0.0000000
   12  -0.0000000   0.0000000   0.0059944  -0.0000000   0.0000000   0.0221587
   13   0.0005087   0.0034170  -0.0000000  -0.0139948  -0.0594089  -0.0000000
   14  -0.0020588   0.0020303  -0.0000000  -0.0346486  -0.0583743  -0.0000000
   15  -0.0000000  -0.0000000  -0.0031054   0.0000000  -0.0000000   0.0123798
           13          14          15
    1  -0.0782045   0.0283767   0.0000000
    2   0.0203865  -0.2861854  -0.0000000
    3  -0.0000000  -0.0000000  -0.0547908
    4   0.0008657   0.0168996  -0.0000000
    5   0.0441744  -0.0618995   0.0000000
    6   0.0000000  -0.0000000   0.0259115
    7   0.0005087  -0.0020588  -0.0000000
    8   0.0034170   0.0020303  -0.0000000
    9  -0.0000000  -0.0000000  -0.0031054
   10  -0.0139948  -0.0346486   0.0000000
   11  -0.0594089  -0.0583743  -0.0000000
   12  -0.0000000  -0.0000000   0.0123798
   13   0.0908249  -0.0085689   0.0000000
   14  -0.0085689   0.4044290   0.0000000
   15   0.0000000   0.0000000   0.0196050
 Gradient time:  CPU 153.02 s  wall 40.22 s
 **********************************************************************
 **                                                                  **
 **                       VIBRATIONAL ANALYSIS                       **
 **                       --------------------                       **
 **                                                                  **
 **        VIBRATIONAL FREQUENCIES (CM**-1) AND NORMAL MODES         **
 **     FORCE CONSTANTS (mDYN/ANGSTROM) AND REDUCED MASSES (AMU)     **
 **                  INFRARED INTENSITIES (KM/MOL)                   **
 **                                                                  **
 **********************************************************************


 Mode:                 1                      2                      3
 Frequency:       149.20                 198.51                 327.41
 Force Cnst:      0.2585                 0.3663                 1.2806
 Red. Mass:      19.7091                15.7771                20.2765
 IR Active:          YES                    YES                    YES
 IR Intens:        2.699                  0.897                  1.607
 Raman Active:       YES                    YES                    YES
               X      Y      Z        X      Y      Z        X      Y      Z
 C          0.199 -0.233  0.000   -0.000  0.000  0.242    0.356  0.233 -0.000
 N          0.011 -0.505  0.000   -0.000  0.000  0.804    0.370  0.351  0.000
 I         -0.136  0.077 -0.000    0.000 -0.000 -0.062   -0.180 -0.055 -0.000
 F          0.047  0.217 -0.000   -0.000 -0.000 -0.508    0.623 -0.271 -0.000
 F          0.729 -0.214  0.000   -0.000  0.000  0.180    0.085  0.234  0.000
 TransDip  -0.051  0.014 -0.000    0.000 -0.000 -0.030   -0.039 -0.010 -0.000

 Mode:                 4                      5                      6
 Frequency:       580.74                 658.77                 682.45
 Force Cnst:      3.4169                 3.9274                 3.4681
 Red. Mass:      17.1960                15.3597                12.6385
 IR Active:          YES                    YES                    YES
 IR Intens:        3.413                  8.869                 19.616
 Raman Active:       YES                    YES                    YES
               X      Y      Z        X      Y      Z        X      Y      Z
 C          0.360 -0.125  0.000   -0.029 -0.235  0.000   -0.000  0.000  0.915
 N          0.258 -0.321 -0.000    0.506  0.645 -0.000   -0.000 -0.000 -0.315
 I         -0.023 -0.004  0.000   -0.028 -0.016  0.000    0.000 -0.000  0.001
 F          0.260  0.549  0.000   -0.283  0.166 -0.000    0.000 -0.000 -0.161
 F         -0.522 -0.208 -0.000    0.113 -0.388 -0.000    0.000  0.000 -0.192
 TransDip   0.049 -0.034  0.000    0.082 -0.049  0.000   -0.000  0.000  0.142

 Mode:                 7                      8                      9
 Frequency:       968.04                1235.66                1779.47
 Force Cnst:      8.8671                11.9161                23.7437
 Red. Mass:      16.0600                13.2461                12.7267
 IR Active:          YES                    YES                    YES
 IR Intens:      120.051                257.898                679.056
 Raman Active:       YES                    YES                    YES
               X      Y      Z        X      Y      Z        X      Y      Z
 C          0.245 -0.315 -0.000    0.564  0.705  0.000    0.663 -0.469 -0.000
 N          0.542 -0.275  0.000    0.022 -0.102 -0.000   -0.493  0.299 -0.000
 I         -0.014 -0.004  0.000   -0.005  0.000  0.000    0.003  0.003  0.000
 F         -0.409 -0.108  0.000   -0.319 -0.140  0.000   -0.056 -0.010  0.000
 F         -0.051  0.538  0.000   -0.019 -0.230 -0.000   -0.022  0.069 -0.000
 TransDip   0.296 -0.189 -0.000    0.300  0.418  0.000    0.796 -0.249 -0.000

 STANDARD THERMODYNAMIC QUANTITIES AT   298.15 K  AND     1.00 ATM

   This Molecule has  0 Imaginary Frequencies
   Zero point vibrational energy:        9.407 kcal/mol

   Atom    1 Element C  Has Mass   12.00000
   Atom    2 Element N  Has Mass   14.00307
   Atom    3 Element I  Has Mass  126.90440
   Atom    4 Element F  Has Mass   18.99840
   Atom    5 Element F  Has Mass   18.99840
   Molecular Mass:   190.904270 amu
   Principal axes and moments of inertia in amu*Bohr^2:
                             1           2           3
    Eigenvalues --      161.28597  1552.31190  1713.59786
          X               1.00000     0.00160     0.00000
          Y              -0.00160     1.00000    -0.00000
          Z              -0.00000     0.00000     1.00000
   Rotational Symmetry Number is   1
   The Molecule is an Asymmetric Top
   Translational Enthalpy:        0.889 kcal/mol
   Rotational Enthalpy:           0.889 kcal/mol
   Vibrational Enthalpy:         10.708 kcal/mol
   gas constant (RT):             0.592 kcal/mol
   Translational Entropy:        41.645  cal/mol.K
   Rotational Entropy:           27.553  cal/mol.K
   Vibrational Entropy:           7.418  cal/mol.K

   Total Enthalpy:               13.078 kcal/mol
   Total Entropy:                76.616  cal/mol.K
Archival summary:
1\1\TWL01\FREQ\ProcedureUnspecified\BasisUnspecified\1211\taweetha\SunNov2523:12:112018SunNov2523:12:112018\0\\#,FREQ,ProcedureUnspecified,BasisUnspecified,\\0,1\I\N,1,2.06352\C,2,1.2463,1,118.715\F,3,1.31951,2,121.251,1,180,0\F,3,1.32354,2,130.023,1,-0,0\\\@

 Total job time:  45.70s(wall), 172.85s(cpu) 
 Sun Nov 25 23:12:11 2018

        *************************************************************
        *                                                           *
        *  Thank you very much for using Q-Chem.  Have a nice day.  *
        *                                                           *
        *************************************************************
