# Supplementary material for: Geometric and energetic data from ab initio calculations of haloethene, haloimine, halomethylenephosphine, haloiminophosphine, halodiazene, halodiphosphene and halocyclopropane
Source: Data Brief. 2019 Nov 2;27:104738. doi: 10.1016/j.dib.2019.104738 (PMC6861602; doi:10.1016/j.dib.2019.104738)
Supplement: Multimedia component 4 [file mmc4.zip › CN/B3LYP/FHCNBrE.out]

Q-Chem Developer Version!
                  Welcome to Q-Chem
     A Quantum Leap Into The Future Of Chemistry


 Q-Chem 5.1, Q-Chem, Inc., Pleasanton, CA (2018)

 Yihan Shao,  Zhengting Gan,  E. Epifanovsky,  A. T. B. Gilbert,  M. Wormit,  
 J. Kussmann,  A. W. Lange,  A. Behn,  Jia Deng,  Xintian Feng,  D. Ghosh,  
 M. Goldey,  P. R. Horn,  L. D. Jacobson,  I. Kaliman,  T. Kus,  A. Landau,  
 Jie Liu,  E. I. Proynov,  R. M. Richard,  R. P. Steele,  E. J. Sundstrom,  
 H. L. Woodcock III,  P. M. Zimmerman,  D. Zuev,  B. Albrecht,  E. Alguire,  
 S. A. Baeppler,  D. Barton,  Z. Benda,  Y. A. Bernard,  E. J. Berquist,  
 K. B. Bravaya,  H. Burton,  D. Casanova,  Chun-Min Chang,  Yunqing Chen,  
 A. Chien,  K. D. Closser,  M. P. Coons,  S. Coriani,  S. Dasgupta,  
 A. L. Dempwolff,  M. Diedenhofen,  Hainam Do,  R. G. Edgar,  Po-Tung Fang,  
 S. Faraji,  S. Fatehi,  Qingguo Feng,  K. D. Fenk,  J. Fosso-Tande,  
 Qinghui Ge,  A. Ghysels,  G. Gidofalvi,  J. Gomes,  J. Gonthier,  A. Gunina,  
 D. Hait,  M. W. D. Hanson-Heine,  P. H. P. Harbach,  A. W. Hauser,  
 J. E. Herr,  E. G. Hohenstein,  Z. C. Holden,  Kerwin Hui,  B. C. Huynh,  
 T.-C. Jagau,  Hyunjun Ji,  B. Kaduk,  K. Khistyaev,  Jaehoon Kim,  
 P. Klunzinger,  K. Koh,  D. Kosenkov,  L. Koulias,  T. Kowalczyk,  
 C. M. Krauter,  A. Kunitsa,  Ka Un Lao,  A. Laurent,  K. V. Lawler,  
 Joonho Lee,  D. Lefrancois,  S. Lehtola,  D. S. Levine,  Yi-Pei Li,  
 You-Sheng Lin,  Fenglai Liu,  E. Livshits,  A. Luenser,  P. Manohar,  
 E. Mansoor,  S. F. Manzer,  Shan-Ping Mao,  Yuezhi Mao,  N. Mardirossian,  
 A. V. Marenich,  T. Markovich,  L. A. Martinez-Martinez,  S. A. Maurer,  
 N. J. Mayhall,  S. C. McKenzie,  J.-M. Mewes,  A. F. Morrison,  
 J. W. Mullinax,  K. Nanda,  T. S. Nguyen-Beck,  R. Olivares-Amaya,  
 J. A. Parkhill,  T. M. Perrine,  F. Plasser,  P. Pokhilko,  S. Prager,  
 A. Prociuk,  E. Ramos,  D. R. Rehn,  F. Rob,  M. Schneider,  N. Sergueev,  
 S. M. Sharada,  S. Sharma,  D. W. Small,  T. Stauch,  T. Stein,  
 Yu-Chuan Su,  A. J. W. Thom,  A. Tkatchenko,  T. Tsuchimochi,  N. M. Tubman,  
 L. Vogt,  M. L. Vidal,  O. Vydrov,  M. A. Watson,  J. Wenzel,  
 M. de Wergifosse,  T. A. Wesolowski,  A. White,  J. Witte,  A. Yamada,  
 Jun Yang,  K. Yao,  S. Yeganeh,  S. R. Yost,  Zhi-Qiang You,  A. Zech,  
 Igor Ying Zhang,  Xing Zhang,  Yan Zhao,  Ying Zhu,  B. R. Brooks,  
 G. K. L. Chan,  C. J. Cramer,  M. S. Gordon,  W. J. Hehre,  A. Klamt,  
 M. W. Schmidt,  C. D. Sherrill,  D. G. Truhlar,  A. Aspuru-Guzik,  R. Baer,  
 A. T. Bell,  N. A. Besley,  Jeng-Da Chai,  A. E. DePrince, III,  
 R. A. DiStasio Jr.,  A. Dreuw,  B. D. Dunietz,  T. R. Furlani,  
 Chao-Ping Hsu,  Yousung Jung,  Jing Kong,  D. S. Lambrecht,  WanZhen Liang,  
 C. Ochsenfeld,  V. A. Rassolov,  L. V. Slipchenko,  J. E. Subotnik,  
 T. Van Voorhis,  J. M. Herbert,  A. I. Krylov,  P. M. W. Gill,  M. Head-Gordon

 Contributors to earlier versions of Q-Chem not listed above: 
 R. D. Adamson,  B. Austin,  J. Baker,  G. J. O. Beran,  K. Brandhorst,  
 S. T. Brown,  E. F. C. Byrd,  A. K. Chakraborty,  C.-L. Cheng,  
 Siu Hung Chien,  D. M. Chipman,  D. L. Crittenden,  H. Dachsel,  
 R. J. Doerksen,  A. D. Dutoi,  L. Fusti-Molnar,  W. A. Goddard III,  
 A. Golubeva-Zadorozhnaya,  S. R. Gwaltney,  G. Hawkins,  A. Heyden,  
 S. Hirata,  G. Kedziora,  F. J. Keil,  C. Kelley,  Jihan Kim,  R. A. King,  
 R. Z. Khaliullin,  P. P. Korambath,  W. Kurlancheek,  A. M. Lee,  M. S. Lee,  
 S. V. Levchenko,  Ching Yeh Lin,  D. Liotard,  R. C. Lochan,  I. Lotan,  
 P. E. Maslen,  N. Nair,  D. P. O'Neill,  D. Neuhauser,  E. Neuscamman,  
 C. M. Oana,  R. Olson,  B. Peters,  R. Peverati,  P. A. Pieniazek,  
 Y. M. Rhee,  J. Ritchie,  M. A. Rohrdanz,  E. Rosta,  N. J. Russ,  
 H. F. Schaefer III,  N. E. Schultz,  N. Shenvi,  A. C. Simmonett,  A. Sodt,  
 D. Stuck,  K. S. Thanthiriwatte,  V. Vanovschi,  Tao Wang,  A. Warshel,  
 C. F. Williams,  Q. Wu,  X. Xu,  W. Zhang

 Please cite Q-Chem as follows:
 Y. Shao et al., Mol. Phys. 113, 184-215 (2015)
 DOI: 10.1080/00268976.2014.952696

 Q-Chem 5.1.2 for Intel X86 EM64T Linux

 Parts of Q-Chem use Armadillo 8.300.2 (Tropical Shenanigans).
 http://arma.sourceforge.net/

 Q-Chem begins on Sun Nov 25 21:03:48 2018  

Host: 
0

     Scratch files written to /scratch/taweetham/qchem51108//
Input Ideriv = 2
Curr. Ideriv = -1
Max.  Ideriv = 2

Checking the input file for inconsistencies... 	...done.

--------------------------------------------------------------
User input:
--------------------------------------------------------------
$molecule
0 1
C 
N 1 1.3 
Br 2 CBr 1 120. 
H 1 CH 2 120.  3 180.0
F 1 CF 2 120.  3 0.0

CC=1.54
CH=1.09
CF=1.35
CCl=1.77
CBr=1.94
CI=2.14
DHA=180.0
$end

$rem
   job_type	optimization
   basis	6-311++g**
   method	b3lyp
$end

--------------------------------------------------------------
 ----------------------------------------------------------------
             Standard Nuclear Orientation (Angstroms)
    I     Atom           X                Y                Z
 ----------------------------------------------------------------
    1      C       1.7816249541     0.4595949681    -0.0000000000
    2      N       0.6071387690     1.0168939911    -0.0000000000
    3      Br     -0.9894487046    -0.0851533941    -0.0000000000
    4      H       2.6786766790     1.0787865402    -0.0000000000
    5      F       1.8902563192    -0.8860272770     0.0000000000
 ----------------------------------------------------------------
 Molecular Point Group                 Cs    NOp =  2
 Largest Abelian Subgroup              Cs    NOp =  2
 Nuclear Repulsion Energy =   226.4986541953 hartrees
 There are       29 alpha and       29 beta electrons
 Requested basis set is 6-311++G(d,p)
 There are 42 shells and 121 basis functions

 Total QAlloc Memory Limit   2000 MB
 Mega-Array Size       188 MB
 MEM_STATIC part       192 MB
 A cutoff of  1.0D-11 yielded    807 shell pairs
 There are      6997 function pairs (      7721 Cartesian)

 -------------------------------------------------------
 OpenMP Integral Computing Module                       
 Release: version 1.0, May 2013, Q-Chem Inc. Pittsburgh 
 -------------------------------------------------------
 Integral Job Info:
 Integral job number is                      11
 Integral operator is                         1
 short-range coefficients                     0
 long-range coefficients              100000000
 Omega coefficients                           0
 if combine SR and LR in K                    0
 Integral screening is                        0
 Integral computing path is                   2
 max size of driver memory is            800000
 size of driver memory is                593474
 size of scratch memory is             29623520
 max col of scratch BK array               1296
 max len of scratch array in speh3          155
 max len of scratch index in speh4           18
 max int batch size is                      520
 min int batch size is                       52
 fixed nKL is                                45
 max L of basis functions is                  2
 order of int derivative is                   0
 number of shells is                         42
 number of basis is                         127
 number of cartesian basis is               127
 number of contracted shell pairs           807
 number of primitive shell pairs           2322
 maxK2 (contraction) of shell pair           36
 max number of K2 of shell pair               1
 max number of CS2 of shell pair             91
 max number of PS2 of shell pair            240
 mem total for path MDJ                  516206
 -------------------------------------------------------
 Smallest overlap matrix eigenvalue = 1.13E-03

 Scale SEOQF with 1.000000e-01/1.000000e-01/1.000000e-01

 Standard Electronic Orientation quadrupole field applied
 Nucleus-field energy     =     0.0000000046 hartrees
 Guess from superposition of atomic densities
 Warning:  Energy on first SCF cycle will be non-variational
 SAD guess density has 58.000000 electrons

 -----------------------------------------------------------------------
  General SCF calculation program by
  Eric Jon Sundstrom, Paul Horn, Yuezhi Mao, Dmitri Zuev, Alec White,
  David Stuck, Shaama M.S., Shane Yost, Joonho Lee, David Small,
  Daniel Levine, Susi Lehtola, Hugh Burton, Evgeny Epifanovsky
 -----------------------------------------------------------------------
 Exchange:     0.2000 Hartree-Fock + 0.0800 Slater + 0.7200 B88
 Correlation:  0.1900 VWN1RPA + 0.8100 LYP
 Using SG-1 standard quadrature grid
 using 4 threads for integral computing
 -------------------------------------------------------
 OpenMP Integral computing Module                
 Release: version 2.0, May 2017, Q-Chem Inc. Pleasanton 
 -------------------------------------------------------
 -------------------------------------------------------
 OpenMP BLAS3 based DFT computing Module                
 Release: version 1.0, May 2013, Q-Chem Inc. Pittsburgh 
 -------------------------------------------------------
 A restricted SCF calculation will be
 performed using DIIS
 SCF converges when DIIS error is below 1.0e-08
 ---------------------------------------
  Cycle       Energy         DIIS error
 ---------------------------------------
    1   -2767.8057310062      4.64e-02  
    2   -2767.4128986838      5.45e-03  
    3   -2767.3283363600      9.07e-03  
    4   -2767.4391982124      2.38e-03  
    5   -2767.4472061676      7.10e-04  
    6   -2767.4477704045      1.68e-04  
    7   -2767.4477987883      3.98e-05  
    8   -2767.4478000720      1.09e-05  
    9   -2767.4478002491      3.64e-06  
   10   -2767.4478002741      9.44e-07  
   11   -2767.4478002756      1.68e-07  
   12   -2767.4478002756      3.46e-08  
   13   -2767.4478002756      6.02e-09  Convergence criterion met
 ---------------------------------------
 SCF time:   CPU 13.35s  wall 4.00s 
 SCF   energy in the final basis set =    -2767.4478002756
 Total energy in the final basis set =    -2767.4478002756

 --------------------------------------------------------------
             Orbital Energies (a.u.) and Symmetries
 --------------------------------------------------------------

 Alpha MOs, Restricted
 -- Occupied --                  
-482.86  -62.51  -56.33  -56.33  -56.33  -24.74  -14.39  -10.34
  1 A'    2 A'    3 A'    1 A"    4 A'    5 A'    6 A'    7 A'                 
 -8.721  -6.555  -6.538  -6.537  -2.665  -2.661  -2.660  -2.646
  8 A'    9 A'    2 A"   10 A'   11 A'    3 A"   12 A'   13 A'                 
 -2.646  -1.274  -0.947  -0.789  -0.655  -0.580  -0.513  -0.509
  4 A"   14 A'   15 A'   16 A'   17 A'   18 A'    5 A"   19 A'                 
 -0.436  -0.377  -0.356  -0.296  -0.289
 20 A'    6 A"   21 A'    7 A"   22 A'                                         
 -- Virtual --                   
 -0.092  -0.057  -0.004   0.014   0.036   0.050   0.061   0.072
 23 A'    8 A"   24 A'   25 A'   26 A'    9 A"   27 A'   28 A'                 
  0.079   0.104   0.112   0.147   0.158   0.165   0.198   0.235
 10 A"   29 A'   30 A'   31 A'   32 A'   11 A"   33 A'   34 A'                 
  0.246   0.252   0.279   0.298   0.326   0.353   0.405   0.426
 35 A'   12 A"   36 A'   37 A'   38 A'   39 A'   40 A'   13 A"                 
  0.427   0.490   0.511   0.556   0.557   0.565   0.603   0.606
 41 A'   42 A'   14 A"   15 A"   43 A'   16 A"   44 A'   45 A'                 
  0.654   0.722   0.783   0.848   0.851   0.906   0.983   1.075
 46 A'   47 A'   48 A'   49 A'   17 A"   50 A'   51 A'   18 A"                 
  1.215   1.230   1.303   1.361   1.375   1.472   1.555   1.698
 19 A"   52 A'   53 A'   54 A'   20 A"   55 A'   56 A'   57 A'                 
  1.717   1.799   1.932   1.943   1.975   2.040   2.099   2.201
 21 A"   58 A'   22 A"   59 A'   60 A'   61 A'   23 A"   62 A'                 
  2.335   2.469   2.557   2.675   2.728   2.773   3.093   3.522
 24 A"   63 A'   64 A'   65 A'   25 A"   66 A'   67 A'   68 A'                 
  3.728   3.753   3.822   3.859   3.938   3.985   4.010   4.032
 26 A"   69 A'   27 A"   70 A'   28 A"   29 A"   71 A'   30 A"                 
  4.062   4.115   4.338   4.463   4.799   6.235   6.302   6.537
 72 A'   73 A'   74 A'   75 A'   76 A'   31 A"   77 A'   78 A'                 
  6.649   7.535   7.550   7.634  23.738  35.446  47.862  66.705
 79 A'   32 A"   80 A'   81 A'   82 A'   83 A'   84 A'   85 A'                 
289.726 289.740 289.8531020.643
 33 A"   86 A'   87 A'   88 A'                                                 

 Beta MOs, Restricted
 -- Occupied --                  
-482.86  -62.51  -56.33  -56.33  -56.33  -24.74  -14.39  -10.34
  1 A'    2 A'    3 A'    1 A"    4 A'    5 A'    6 A'    7 A'                 
 -8.721  -6.555  -6.538  -6.537  -2.665  -2.661  -2.660  -2.646
  8 A'    9 A'    2 A"   10 A'   11 A'    3 A"   12 A'   13 A'                 
 -2.646  -1.274  -0.947  -0.789  -0.655  -0.580  -0.513  -0.509
  4 A"   14 A'   15 A'   16 A'   17 A'   18 A'    5 A"   19 A'                 
 -0.436  -0.377  -0.356  -0.296  -0.289
 20 A'    6 A"   21 A'    7 A"   22 A'                                         
 -- Virtual --                   
 -0.092  -0.057  -0.004   0.014   0.036   0.050   0.061   0.072
 23 A'    8 A"   24 A'   25 A'   26 A'    9 A"   27 A'   28 A'                 
  0.079   0.104   0.112   0.147   0.158   0.165   0.198   0.235
 10 A"   29 A'   30 A'   31 A'   32 A'   11 A"   33 A'   34 A'                 
  0.246   0.252   0.279   0.298   0.326   0.353   0.405   0.426
 35 A'   12 A"   36 A'   37 A'   38 A'   39 A'   40 A'   13 A"                 
  0.427   0.490   0.511   0.556   0.557   0.565   0.603   0.606
 41 A'   42 A'   14 A"   15 A"   43 A'   16 A"   44 A'   45 A'                 
  0.654   0.722   0.783   0.848   0.851   0.906   0.983   1.075
 46 A'   47 A'   48 A'   49 A'   17 A"   50 A'   51 A'   18 A"                 
  1.215   1.230   1.303   1.361   1.375   1.472   1.555   1.698
 19 A"   52 A'   53 A'   54 A'   20 A"   55 A'   56 A'   57 A'                 
  1.717   1.799   1.932   1.943   1.975   2.040   2.099   2.201
 21 A"   58 A'   22 A"   59 A'   60 A'   61 A'   23 A"   62 A'                 
  2.335   2.469   2.557   2.675   2.728   2.773   3.093   3.522
 24 A"   63 A'   64 A'   65 A'   25 A"   66 A'   67 A'   68 A'                 
  3.728   3.753   3.822   3.859   3.938   3.985   4.010   4.032
 26 A"   69 A'   27 A"   70 A'   28 A"   29 A"   71 A'   30 A"                 
  4.062   4.115   4.338   4.463   4.799   6.235   6.302   6.537
 72 A'   73 A'   74 A'   75 A'   76 A'   31 A"   77 A'   78 A'                 
  6.649   7.535   7.550   7.634  23.738  35.446  47.862  66.705
 79 A'   32 A"   80 A'   81 A'   82 A'   83 A'   84 A'   85 A'                 
289.726 289.740 289.8531020.643
 33 A"   86 A'   87 A'   88 A'                                                 
 --------------------------------------------------------------

          Ground-State Mulliken Net Atomic Charges

     Atom                 Charge (a.u.)
  ----------------------------------------
      1 C                     0.012974
      2 N                    -0.174286
      3 Br                    0.055338
      4 H                     0.204689
      5 F                    -0.098716
  ----------------------------------------
  Sum of atomic charges =     0.000000

 -----------------------------------------------------------------
                    Cartesian Multipole Moments
 -----------------------------------------------------------------
    Charge (ESU x 10^10)
                 0.0000
    Dipole Moment (Debye)
         X       1.7551      Y       0.1308      Z       0.0000
       Tot       1.7600
    Quadrupole Moments (Debye-Ang)
        XX     -27.2798     XY       4.4316     YY     -37.4682
        XZ      -0.0000     YZ       0.0000     ZZ     -35.2392
    Octopole Moments (Debye-Ang^2)
       XXX      -3.4819    XXY       5.1469    XYY      -5.9066
       YYY     -12.2365    XXZ      -0.0000    XYZ       0.0000
       YYZ       0.0000    XZZ      -4.8818    YZZ      -3.3121
       ZZZ       0.0000
    Hexadecapole Moments (Debye-Ang^3)
      XXXX    -328.8291   XXXY      25.1246   XXYY     -76.5106
      XYYY      -5.9359   YYYY    -116.5027   XXXZ      -0.0000
      XXYZ       0.0000   XYYZ      -0.0000   YYYZ       0.0000
      XXZZ     -71.3229   XYZZ      -3.3360   YYZZ     -25.5082
      XZZZ      -0.0000   YZZZ       0.0000   ZZZZ     -38.3504
 -----------------------------------------------------------------
 Calculating analytic gradient of the SCF energy
 Gradient of SCF Energy
            1           2           3           4           5
    1   0.0750348  -0.0386385  -0.0179216   0.0003459  -0.0188206
    2   0.0033769   0.0051219  -0.0051105   0.0081011  -0.0114894
    3  -0.0000000   0.0000000   0.0000000  -0.0000000  -0.0000000
 Max gradient component =       7.503E-02
 RMS gradient           =       2.318E-02
 Gradient time:  CPU 3.35 s  wall 0.93 s
 Geometry Optimization Parameters
   NAtoms,    NIC,     NZ,  NCons,   NDum,   NFix, NCnnct, MaxDiis
        5      20       5       0       0       0       0       0


** GEOMETRY OPTIMIZATION IN DELOCALIZED INTERNAL COORDINATES **
   Searching for a Minimum

   Optimization Cycle:   1

                       Coordinates (Angstroms)
     ATOM                X               Y               Z
      1  C         1.7816249541    0.4595949681    0.0000000000
      2  N         0.6071387690    1.0168939911    0.0000000000
      3  Br       -0.9894487046   -0.0851533941    0.0000000000
      4  H         2.6786766790    1.0787865402    0.0000000000
      5  F         1.8902563192   -0.8860272770    0.0000000000
   Point Group: cs    Number of degrees of freedom:     7


   Energy is  -2767.447800276


 Attempting to Generate Delocalized Internal Coordinates

  7 Hessian modes will be used to form the next step
  Hessian Eigenvalues:
     0.160000    0.175927    0.220000    0.250000    0.348126    0.550214
     0.671931

 Minimum Search - Taking Simple RFO Step
 Searching for Lamda that Minimizes Along All modes
 Value Taken    Lamda =  -0.01352338
 Step Taken.  Stepsize is  0.219236

                             Maximum     Tolerance    Cnvgd?
         Gradient           0.042118      0.000300      NO
         Displacement       0.132168      0.001200      NO
         Energy change     *********      0.000001      NO


 New Cartesian Coordinates Obtained by Inverse Iteration

 Displacement from previous Coordinates is:  0.244087
 ----------------------------------------------------------------
             Standard Nuclear Orientation (Angstroms)
    I     Atom           X                Y                Z
 ----------------------------------------------------------------
    1      C       1.7192176175     0.4478209739     0.0000000000
    2      N       0.6112785420     1.0489739111     0.0000000000
    3      Br     -0.9118232966    -0.0713979410     0.0000000000
    4      H       2.6282757978     1.0362101803     0.0000000000
    5      F       1.9212993561    -0.8775122960     0.0000000000
 ----------------------------------------------------------------
 Molecular Point Group                 Cs    NOp =  2
 Largest Abelian Subgroup              Cs    NOp =  2
 Nuclear Repulsion Energy =   231.9494794403 hartrees
 There are       29 alpha and       29 beta electrons
 Applying Cartesian multipole field
    Component          Value
    ---------          -----
     (2,0,0)        1.00000E-11
     (0,2,0)        2.00000E-11
     (0,0,2)       -3.00000E-11
 Nucleus-field energy     =     0.0000000044 hartrees
 Requested basis set is 6-311++G(d,p)
 There are 42 shells and 121 basis functions
 A cutoff of  1.0D-11 yielded    814 shell pairs
 There are      7069 function pairs (      7800 Cartesian)
 Smallest overlap matrix eigenvalue = 1.01E-03
 Guess MOs from SCF MO coefficient file

 -----------------------------------------------------------------------
  General SCF calculation program by
  Eric Jon Sundstrom, Paul Horn, Yuezhi Mao, Dmitri Zuev, Alec White,
  David Stuck, Shaama M.S., Shane Yost, Joonho Lee, David Small,
  Daniel Levine, Susi Lehtola, Hugh Burton, Evgeny Epifanovsky
 -----------------------------------------------------------------------
 Exchange:     0.2000 Hartree-Fock + 0.0800 Slater + 0.7200 B88
 Correlation:  0.1900 VWN1RPA + 0.8100 LYP
 Using SG-1 standard quadrature grid
 using 4 threads for integral computing
 -------------------------------------------------------
 OpenMP Integral computing Module                
 Release: version 2.0, May 2017, Q-Chem Inc. Pleasanton 
 -------------------------------------------------------
 -------------------------------------------------------
 OpenMP BLAS3 based DFT computing Module                
 Release: version 1.0, May 2013, Q-Chem Inc. Pittsburgh 
 -------------------------------------------------------
 A restricted SCF calculation will be
 performed using DIIS
 SCF converges when DIIS error is below 1.0e-08
 ---------------------------------------
  Cycle       Energy         DIIS error
 ---------------------------------------
    1   -2767.4499891019      1.41e-03  
    2   -2767.4536084735      8.48e-04  
    3   -2767.4530210606      1.04e-03  
    4   -2767.4546866235      1.72e-04  
    5   -2767.4547302007      5.50e-05  
    6   -2767.4547356369      1.34e-05  
    7   -2767.4547357835      2.28e-06  
    8   -2767.4547357907      1.19e-06  
    9   -2767.4547357923      4.31e-07  
   10   -2767.4547357926      6.70e-08  
   11   -2767.4547357926      1.13e-08  
   12   -2767.4547357926      3.13e-09  Convergence criterion met
 ---------------------------------------
 SCF time:   CPU 12.37s  wall 3.00s 
 SCF   energy in the final basis set =    -2767.4547357926
 Total energy in the final basis set =    -2767.4547357926

 --------------------------------------------------------------
             Orbital Energies (a.u.) and Symmetries
 --------------------------------------------------------------

 Alpha MOs, Restricted
 -- Occupied --                  
-482.86  -62.51  -56.33  -56.33  -56.33  -24.74  -14.39  -10.33
  1 A'    2 A'    3 A'    1 A"    4 A'    5 A'    6 A'    7 A'                 
 -8.721  -6.556  -6.538  -6.537  -2.666  -2.661  -2.660  -2.646
  8 A'    9 A'    2 A"   10 A'   11 A'    3 A"   12 A'   13 A'                 
 -2.646  -1.280  -0.972  -0.793  -0.657  -0.581  -0.518  -0.515
  4 A"   14 A'   15 A'   16 A'   17 A'   18 A'    5 A"   19 A'                 
 -0.432  -0.390  -0.367  -0.296  -0.291
 20 A'    6 A"   21 A'    7 A"   22 A'                                         
 -- Virtual --                   
 -0.078  -0.046  -0.003   0.016   0.040   0.050   0.062   0.073
 23 A'    8 A"   24 A'   25 A'   26 A'    9 A"   27 A'   28 A'                 
  0.079   0.106   0.115   0.144   0.163   0.166   0.198   0.234
 10 A"   29 A'   30 A'   31 A'   11 A"   32 A'   33 A'   34 A'                 
  0.251   0.257   0.279   0.301   0.336   0.371   0.409   0.422
 35 A'   12 A"   36 A'   37 A'   38 A'   39 A'   40 A'   41 A'                 
  0.424   0.486   0.509   0.556   0.557   0.566   0.608   0.624
 13 A"   42 A'   14 A"   15 A"   43 A'   16 A"   44 A'   45 A'                 
  0.659   0.735   0.810   0.849   0.874   0.898   0.970   1.074
 46 A'   47 A'   48 A'   17 A"   49 A'   50 A'   51 A'   18 A"                 
  1.215   1.218   1.304   1.372   1.383   1.467   1.575   1.723
 52 A'   19 A"   53 A'   54 A'   20 A"   55 A'   56 A'   21 A"                 
  1.736   1.799   1.932   1.939   2.007   2.042   2.121   2.237
 57 A'   58 A'   22 A"   59 A'   60 A'   61 A'   23 A"   62 A'                 
  2.358   2.462   2.585   2.740   2.748   2.822   3.098   3.560
 24 A"   63 A'   64 A'   65 A'   25 A"   66 A'   67 A'   68 A'                 
  3.728   3.758   3.818   3.890   3.955   3.985   4.013   4.039
 26 A"   69 A'   27 A"   70 A'   28 A"   29 A"   71 A'   30 A"                 
  4.060   4.117   4.352   4.490   4.787   6.235   6.303   6.560
 72 A'   73 A'   74 A'   75 A'   76 A'   31 A"   77 A'   78 A'                 
  6.657   7.536   7.553   7.629  23.812  35.502  47.874  66.704
 79 A'   32 A"   80 A'   81 A'   82 A'   83 A'   84 A'   85 A'                 
289.728 289.744 289.8521020.658
 33 A"   86 A'   87 A'   88 A'                                                 

 Beta MOs, Restricted
 -- Occupied --                  
-482.86  -62.51  -56.33  -56.33  -56.33  -24.74  -14.39  -10.33
  1 A'    2 A'    3 A'    1 A"    4 A'    5 A'    6 A'    7 A'                 
 -8.721  -6.556  -6.538  -6.537  -2.666  -2.661  -2.660  -2.646
  8 A'    9 A'    2 A"   10 A'   11 A'    3 A"   12 A'   13 A'                 
 -2.646  -1.280  -0.972  -0.793  -0.657  -0.581  -0.518  -0.515
  4 A"   14 A'   15 A'   16 A'   17 A'   18 A'    5 A"   19 A'                 
 -0.432  -0.390  -0.367  -0.296  -0.291
 20 A'    6 A"   21 A'    7 A"   22 A'                                         
 -- Virtual --                   
 -0.078  -0.046  -0.003   0.016   0.040   0.050   0.062   0.073
 23 A'    8 A"   24 A'   25 A'   26 A'    9 A"   27 A'   28 A'                 
  0.079   0.106   0.115   0.144   0.163   0.166   0.198   0.234
 10 A"   29 A'   30 A'   31 A'   11 A"   32 A'   33 A'   34 A'                 
  0.251   0.257   0.279   0.301   0.336   0.371   0.409   0.422
 35 A'   12 A"   36 A'   37 A'   38 A'   39 A'   40 A'   41 A'                 
  0.424   0.486   0.509   0.556   0.557   0.566   0.608   0.624
 13 A"   42 A'   14 A"   15 A"   43 A'   16 A"   44 A'   45 A'                 
  0.659   0.735   0.810   0.849   0.874   0.898   0.970   1.074
 46 A'   47 A'   48 A'   17 A"   49 A'   50 A'   51 A'   18 A"                 
  1.215   1.218   1.304   1.372   1.383   1.467   1.575   1.723
 52 A'   19 A"   53 A'   54 A'   20 A"   55 A'   56 A'   21 A"                 
  1.736   1.799   1.932   1.939   2.007   2.042   2.121   2.237
 57 A'   58 A'   22 A"   59 A'   60 A'   61 A'   23 A"   62 A'                 
  2.358   2.462   2.585   2.740   2.748   2.822   3.098   3.560
 24 A"   63 A'   64 A'   65 A'   25 A"   66 A'   67 A'   68 A'                 
  3.728   3.758   3.818   3.890   3.955   3.985   4.013   4.039
 26 A"   69 A'   27 A"   70 A'   28 A"   29 A"   71 A'   30 A"                 
  4.060   4.117   4.352   4.490   4.787   6.235   6.303   6.560
 72 A'   73 A'   74 A'   75 A'   76 A'   31 A"   77 A'   78 A'                 
  6.657   7.536   7.553   7.629  23.812  35.502  47.874  66.704
 79 A'   32 A"   80 A'   81 A'   82 A'   83 A'   84 A'   85 A'                 
289.728 289.744 289.8521020.658
 33 A"   86 A'   87 A'   88 A'                                                 
 --------------------------------------------------------------

          Ground-State Mulliken Net Atomic Charges

     Atom                 Charge (a.u.)
  ----------------------------------------
      1 C                    -0.000435
      2 N                    -0.155164
      3 Br                    0.044085
      4 H                     0.193884
      5 F                    -0.082370
  ----------------------------------------
  Sum of atomic charges =     0.000000

 -----------------------------------------------------------------
                    Cartesian Multipole Moments
 -----------------------------------------------------------------
    Charge (ESU x 10^10)
                 0.0000
    Dipole Moment (Debye)
         X       1.5300      Y       0.0393      Z       0.0000
       Tot       1.5305
    Quadrupole Moments (Debye-Ang)
        XX     -28.5252     XY       3.9581     YY     -37.3502
        XZ       0.0000     YZ       0.0000     ZZ     -35.0217
    Octopole Moments (Debye-Ang^2)
       XXX      -9.6540    XXY       3.4255    XYY      -7.7984
       YYY     -13.4732    XXZ       0.0000    XYZ      -0.0000
       YYZ       0.0000    XZZ      -5.9377    YZZ      -3.5395
       ZZZ      -0.0000
    Hexadecapole Moments (Debye-Ang^3)
      XXXX    -321.0951   XXXY      22.3341   XXYY     -74.6621
      XYYY      -5.0665   YYYY    -116.7545   XXXZ       0.0000
      XXYZ      -0.0000   XYYZ       0.0000   YYYZ       0.0000
      XXZZ     -67.6859   XYZZ      -2.6115   YYZZ     -25.3238
      XZZZ       0.0000   YZZZ       0.0000   ZZZZ     -37.8212
 -----------------------------------------------------------------
 Calculating analytic gradient of the SCF energy
 Gradient of SCF Energy
            1           2           3           4           5
    1   0.0067235  -0.0056285   0.0041916  -0.0038592  -0.0014274
    2  -0.0012950   0.0039631   0.0005715   0.0018380  -0.0050777
    3  -0.0000000   0.0000000   0.0000000   0.0000000  -0.0000000
 Max gradient component =       6.724E-03
 RMS gradient           =       3.248E-03
 Gradient time:  CPU 3.40 s  wall 0.94 s
 Geometry Optimization Parameters
   NAtoms,    NIC,     NZ,  NCons,   NDum,   NFix, NCnnct, MaxDiis
        5      20       5       0       0       0       0       0

 Cartesian Hessian Update
 Hessian Updated using BFGS Update


** GEOMETRY OPTIMIZATION IN DELOCALIZED INTERNAL COORDINATES **
   Searching for a Minimum

   Optimization Cycle:   2

                       Coordinates (Angstroms)
     ATOM                X               Y               Z
      1  C         1.7192176175    0.4478209739    0.0000000000
      2  N         0.6112785420    1.0489739111    0.0000000000
      3  Br       -0.9118232966   -0.0713979410    0.0000000000
      4  H         2.6282757978    1.0362101803    0.0000000000
      5  F         1.9212993561   -0.8775122960    0.0000000000
   Point Group: cs    Number of degrees of freedom:     7


   Energy is  -2767.454735793

 Hessian Updated using BFGS Update

  7 Hessian modes will be used to form the next step
  Hessian Eigenvalues:
     0.152202    0.183032    0.214369    0.284534    0.351467    0.541797
     0.650048

 Minimum Search - Taking Simple RFO Step
 Searching for Lamda that Minimizes Along All modes
 Value Taken    Lamda =  -0.00051030
 Step Taken.  Stepsize is  0.048883

                             Maximum     Tolerance    Cnvgd?
         Gradient           0.006399      0.000300      NO
         Displacement       0.026217      0.001200      NO
         Energy change     -0.006936      0.000001      NO


 New Cartesian Coordinates Obtained by Inverse Iteration

 Displacement from previous Coordinates is:  0.077081
 ----------------------------------------------------------------
             Standard Nuclear Orientation (Angstroms)
    I     Atom           X                Y                Z
 ----------------------------------------------------------------
    1      C       1.7179763448     0.4482277646     0.0000000000
    2      N       0.6089876597     1.0384470631     0.0000000000
    3      Br     -0.9390377237    -0.0634729912     0.0000000000
    4      H       2.6356547907     1.0289506044     0.0000000000
    5      F       1.9446669453    -0.8680576126     0.0000000000
 ----------------------------------------------------------------
 Molecular Point Group                 Cs    NOp =  2
 Largest Abelian Subgroup              Cs    NOp =  2
 Nuclear Repulsion Energy =   230.4502982625 hartrees
 There are       29 alpha and       29 beta electrons
 Applying Cartesian multipole field
    Component          Value
    ---------          -----
     (2,0,0)        1.00000E-11
     (0,2,0)        2.00000E-11
     (0,0,2)       -3.00000E-11
 Nucleus-field energy     =     0.0000000045 hartrees
 Requested basis set is 6-311++G(d,p)
 There are 42 shells and 121 basis functions
 A cutoff of  1.0D-11 yielded    811 shell pairs
 There are      7036 function pairs (      7763 Cartesian)
 Smallest overlap matrix eigenvalue = 1.02E-03
 Guess MOs from SCF MO coefficient file

 -----------------------------------------------------------------------
  General SCF calculation program by
  Eric Jon Sundstrom, Paul Horn, Yuezhi Mao, Dmitri Zuev, Alec White,
  David Stuck, Shaama M.S., Shane Yost, Joonho Lee, David Small,
  Daniel Levine, Susi Lehtola, Hugh Burton, Evgeny Epifanovsky
 -----------------------------------------------------------------------
 Exchange:     0.2000 Hartree-Fock + 0.0800 Slater + 0.7200 B88
 Correlation:  0.1900 VWN1RPA + 0.8100 LYP
 Using SG-1 standard quadrature grid
 using 4 threads for integral computing
 -------------------------------------------------------
 OpenMP Integral computing Module                
 Release: version 2.0, May 2017, Q-Chem Inc. Pleasanton 
 -------------------------------------------------------
 -------------------------------------------------------
 OpenMP BLAS3 based DFT computing Module                
 Release: version 1.0, May 2013, Q-Chem Inc. Pittsburgh 
 -------------------------------------------------------
 A restricted SCF calculation will be
 performed using DIIS
 SCF converges when DIIS error is below 1.0e-08
 ---------------------------------------
  Cycle       Energy         DIIS error
 ---------------------------------------
    1   -2767.4546359779      3.38e-04  
    2   -2767.4549477997      5.88e-05  
    3   -2767.4549505821      4.93e-05  
    4   -2767.4549530387      2.19e-05  
    5   -2767.4549535763      6.94e-06  
    6   -2767.4549536365      3.29e-06  
    7   -2767.4549536512      4.61e-07  
    8   -2767.4549536514      1.45e-07  
    9   -2767.4549536515      5.03e-08  
   10   -2767.4549536515      1.21e-08  
   11   -2767.4549536515      3.20e-09  Convergence criterion met
 ---------------------------------------
 SCF time:   CPU 11.30s  wall 3.00s 
 SCF   energy in the final basis set =    -2767.4549536515
 Total energy in the final basis set =    -2767.4549536515

 --------------------------------------------------------------
             Orbital Energies (a.u.) and Symmetries
 --------------------------------------------------------------

 Alpha MOs, Restricted
 -- Occupied --                  
-482.86  -62.51  -56.34  -56.33  -56.33  -24.74  -14.39  -10.33
  1 A'    2 A'    3 A'    1 A"    4 A'    5 A'    6 A'    7 A'                 
 -8.722  -6.556  -6.539  -6.538  -2.666  -2.662  -2.661  -2.647
  8 A'    9 A'    2 A"   10 A'   11 A'    3 A"   12 A'   13 A'                 
 -2.647  -1.282  -0.971  -0.793  -0.658  -0.581  -0.519  -0.515
  4 A"   14 A'   15 A'   16 A'   17 A'   18 A'    5 A"   19 A'                 
 -0.431  -0.389  -0.366  -0.297  -0.291
 20 A'    6 A"   21 A'    7 A"   22 A'                                         
 -- Virtual --                   
 -0.081  -0.044  -0.003   0.017   0.040   0.050   0.062   0.073
 23 A'    8 A"   24 A'   25 A'   26 A'    9 A"   27 A'   28 A'                 
  0.079   0.106   0.115   0.145   0.164   0.168   0.198   0.234
 10 A"   29 A'   30 A'   31 A'   11 A"   32 A'   33 A'   34 A'                 
  0.252   0.257   0.278   0.301   0.336   0.374   0.408   0.424
 35 A'   12 A"   36 A'   37 A'   38 A'   39 A'   40 A'   41 A'                 
  0.424   0.486   0.510   0.555   0.557   0.566   0.606   0.619
 13 A"   42 A'   14 A"   15 A"   43 A'   16 A"   44 A'   45 A'                 
  0.662   0.735   0.808   0.850   0.872   0.900   0.974   1.076
 46 A'   47 A'   48 A'   17 A"   49 A'   50 A'   51 A'   18 A"                 
  1.217   1.219   1.302   1.375   1.383   1.464   1.581   1.721
 52 A'   19 A"   53 A'   54 A'   20 A"   55 A'   56 A'   21 A"                 
  1.732   1.797   1.932   1.944   2.007   2.044   2.119   2.225
 57 A'   58 A'   22 A"   59 A'   60 A'   61 A'   23 A"   62 A'                 
  2.362   2.460   2.584   2.749   2.749   2.830   3.100   3.560
 24 A"   63 A'   64 A'   65 A'   25 A"   66 A'   67 A'   68 A'                 
  3.728   3.756   3.820   3.892   3.961   3.984   4.011   4.037
 26 A"   69 A'   27 A"   70 A'   28 A"   29 A"   71 A'   30 A"                 
  4.064   4.116   4.348   4.496   4.790   6.235   6.305   6.557
 72 A'   73 A'   74 A'   75 A'   76 A'   31 A"   77 A'   78 A'                 
  6.660   7.535   7.551   7.629  23.819  35.510  47.870  66.704
 79 A'   32 A"   80 A'   81 A'   82 A'   83 A'   84 A'   85 A'                 
289.727 289.742 289.8521020.654
 33 A"   86 A'   87 A'   88 A'                                                 

 Beta MOs, Restricted
 -- Occupied --                  
-482.86  -62.51  -56.34  -56.33  -56.33  -24.74  -14.39  -10.33
  1 A'    2 A'    3 A'    1 A"    4 A'    5 A'    6 A'    7 A'                 
 -8.722  -6.556  -6.539  -6.538  -2.666  -2.662  -2.661  -2.647
  8 A'    9 A'    2 A"   10 A'   11 A'    3 A"   12 A'   13 A'                 
 -2.647  -1.282  -0.971  -0.793  -0.658  -0.581  -0.519  -0.515
  4 A"   14 A'   15 A'   16 A'   17 A'   18 A'    5 A"   19 A'                 
 -0.431  -0.389  -0.366  -0.297  -0.291
 20 A'    6 A"   21 A'    7 A"   22 A'                                         
 -- Virtual --                   
 -0.081  -0.044  -0.003   0.017   0.040   0.050   0.062   0.073
 23 A'    8 A"   24 A'   25 A'   26 A'    9 A"   27 A'   28 A'                 
  0.079   0.106   0.115   0.145   0.164   0.168   0.198   0.234
 10 A"   29 A'   30 A'   31 A'   11 A"   32 A'   33 A'   34 A'                 
  0.252   0.257   0.278   0.301   0.336   0.374   0.408   0.424
 35 A'   12 A"   36 A'   37 A'   38 A'   39 A'   40 A'   41 A'                 
  0.424   0.486   0.510   0.555   0.557   0.566   0.606   0.619
 13 A"   42 A'   14 A"   15 A"   43 A'   16 A"   44 A'   45 A'                 
  0.662   0.735   0.808   0.850   0.872   0.900   0.974   1.076
 46 A'   47 A'   48 A'   17 A"   49 A'   50 A'   51 A'   18 A"                 
  1.217   1.219   1.302   1.375   1.383   1.464   1.581   1.721
 52 A'   19 A"   53 A'   54 A'   20 A"   55 A'   56 A'   21 A"                 
  1.732   1.797   1.932   1.944   2.007   2.044   2.119   2.225
 57 A'   58 A'   22 A"   59 A'   60 A'   61 A'   23 A"   62 A'                 
  2.362   2.460   2.584   2.749   2.749   2.830   3.100   3.560
 24 A"   63 A'   64 A'   65 A'   25 A"   66 A'   67 A'   68 A'                 
  3.728   3.756   3.820   3.892   3.961   3.984   4.011   4.037
 26 A"   69 A'   27 A"   70 A'   28 A"   29 A"   71 A'   30 A"                 
  4.064   4.116   4.348   4.496   4.790   6.235   6.305   6.557
 72 A'   73 A'   74 A'   75 A'   76 A'   31 A"   77 A'   78 A'                 
  6.660   7.535   7.551   7.629  23.819  35.510  47.870  66.704
 79 A'   32 A"   80 A'   81 A'   82 A'   83 A'   84 A'   85 A'                 
289.727 289.742 289.8521020.654
 33 A"   86 A'   87 A'   88 A'                                                 
 --------------------------------------------------------------

          Ground-State Mulliken Net Atomic Charges

     Atom                 Charge (a.u.)
  ----------------------------------------
      1 C                     0.001885
      2 N                    -0.157940
      3 Br                    0.046141
      4 H                     0.192165
      5 F                    -0.082252
  ----------------------------------------
  Sum of atomic charges =     0.000000

 -----------------------------------------------------------------
                    Cartesian Multipole Moments
 -----------------------------------------------------------------
    Charge (ESU x 10^10)
                 0.0000
    Dipole Moment (Debye)
         X       1.4938      Y       0.0277      Z      -0.0000
       Tot       1.4941
    Quadrupole Moments (Debye-Ang)
        XX     -28.4879     XY       3.9167     YY     -37.3937
        XZ      -0.0000     YZ      -0.0000     ZZ     -35.0202
    Octopole Moments (Debye-Ang^2)
       XXX      -8.8283    XXY       3.2520    XYY      -7.3859
       YYY     -13.8351    XXZ      -0.0000    XYZ      -0.0000
       YYZ       0.0000    XZZ      -5.5150    YZZ      -3.6777
       ZZZ      -0.0000
    Hexadecapole Moments (Debye-Ang^3)
      XXXX    -328.2599   XXXY      22.8903   XXYY     -76.0409
      XYYY      -4.7886   YYYY    -115.4590   XXXZ      -0.0000
      XXYZ      -0.0000   XYYZ      -0.0000   YYYZ       0.0000
      XXZZ     -69.0104   XYZZ      -2.4505   YYZZ     -25.1024
      XZZZ       0.0000   YZZZ      -0.0000   ZZZZ     -37.8237
 -----------------------------------------------------------------
 Calculating analytic gradient of the SCF energy
 Gradient of SCF Energy
            1           2           3           4           5
    1   0.0002981   0.0004703  -0.0009725  -0.0004302   0.0006343
    2  -0.0009563   0.0005236  -0.0002399  -0.0001270   0.0007996
    3  -0.0000000   0.0000000   0.0000000   0.0000000   0.0000000
 Max gradient component =       9.725E-04
 RMS gradient           =       4.997E-04
 Gradient time:  CPU 3.39 s  wall 0.97 s
 Geometry Optimization Parameters
   NAtoms,    NIC,     NZ,  NCons,   NDum,   NFix, NCnnct, MaxDiis
        5      20       5       0       0       0       0       0

 Cartesian Hessian Update
 Hessian Updated using BFGS Update


** GEOMETRY OPTIMIZATION IN DELOCALIZED INTERNAL COORDINATES **
   Searching for a Minimum

   Optimization Cycle:   3

                       Coordinates (Angstroms)
     ATOM                X               Y               Z
      1  C         1.7179763448    0.4482277646    0.0000000000
      2  N         0.6089876597    1.0384470631    0.0000000000
      3  Br       -0.9390377237   -0.0634729912    0.0000000000
      4  H         2.6356547907    1.0289506044    0.0000000000
      5  F         1.9446669453   -0.8680576126    0.0000000000
   Point Group: cs    Number of degrees of freedom:     7


   Energy is  -2767.454953652

 Hessian Updated using BFGS Update

  7 Hessian modes will be used to form the next step
  Hessian Eigenvalues:
     0.145068    0.187730    0.228611    0.315901    0.345915    0.545149
     0.647004

 Minimum Search - Taking Simple RFO Step
 Searching for Lamda that Minimizes Along All modes
 Value Taken    Lamda =  -0.00002184
 Step Taken.  Stepsize is  0.008854

                             Maximum     Tolerance    Cnvgd?
         Gradient           0.002270      0.000300      NO
         Displacement       0.007541      0.001200      NO
         Energy change     -0.000218      0.000001      NO


 New Cartesian Coordinates Obtained by Inverse Iteration

 Displacement from previous Coordinates is:  0.021071
 ----------------------------------------------------------------
             Standard Nuclear Orientation (Angstroms)
    I     Atom           X                Y                Z
 ----------------------------------------------------------------
    1      C       1.7173686831     0.4503372077     0.0000000000
    2      N       0.6087463599     1.0404741893     0.0000000000
    3      Br     -0.9327339720    -0.0673845484     0.0000000000
    4      H       2.6376550505     1.0282451678     0.0000000000
    5      F       1.9372118953    -0.8675771882     0.0000000000
 ----------------------------------------------------------------
 Molecular Point Group                 Cs    NOp =  2
 Largest Abelian Subgroup              Cs    NOp =  2
 Nuclear Repulsion Energy =   230.8860589738 hartrees
 There are       29 alpha and       29 beta electrons
 Applying Cartesian multipole field
    Component          Value
    ---------          -----
     (2,0,0)        1.00000E-11
     (0,2,0)        2.00000E-11
     (0,0,2)       -3.00000E-11
 Nucleus-field energy     =     0.0000000045 hartrees
 Requested basis set is 6-311++G(d,p)
 There are 42 shells and 121 basis functions
 A cutoff of  1.0D-11 yielded    813 shell pairs
 There are      7057 function pairs (      7788 Cartesian)
 Smallest overlap matrix eigenvalue = 1.02E-03
 Guess MOs from SCF MO coefficient file

 -----------------------------------------------------------------------
  General SCF calculation program by
  Eric Jon Sundstrom, Paul Horn, Yuezhi Mao, Dmitri Zuev, Alec White,
  David Stuck, Shaama M.S., Shane Yost, Joonho Lee, David Small,
  Daniel Levine, Susi Lehtola, Hugh Burton, Evgeny Epifanovsky
 -----------------------------------------------------------------------
 Exchange:     0.2000 Hartree-Fock + 0.0800 Slater + 0.7200 B88
 Correlation:  0.1900 VWN1RPA + 0.8100 LYP
 Using SG-1 standard quadrature grid
 using 4 threads for integral computing
 -------------------------------------------------------
 OpenMP Integral computing Module                
 Release: version 2.0, May 2017, Q-Chem Inc. Pleasanton 
 -------------------------------------------------------
 -------------------------------------------------------
 OpenMP BLAS3 based DFT computing Module                
 Release: version 1.0, May 2013, Q-Chem Inc. Pittsburgh 
 -------------------------------------------------------
 A restricted SCF calculation will be
 performed using DIIS
 SCF converges when DIIS error is below 1.0e-08
 ---------------------------------------
  Cycle       Energy         DIIS error
 ---------------------------------------
    1   -2767.4549428820      8.53e-05  
    2   -2767.4549634305      2.37e-05  
    3   -2767.4549618587      4.00e-05  
    4   -2767.4549642618      7.98e-06  
    5   -2767.4549643558      1.96e-06  
    6   -2767.4549643624      6.01e-07  
    7   -2767.4549643630      1.77e-07  
    8   -2767.4549643631      4.18e-08  
    9   -2767.4549643631      1.08e-08  
   10   -2767.4549643630      6.80e-09  Convergence criterion met
 ---------------------------------------
 SCF time:   CPU 10.29s  wall 3.00s 
 SCF   energy in the final basis set =    -2767.4549643630
 Total energy in the final basis set =    -2767.4549643630

 --------------------------------------------------------------
             Orbital Energies (a.u.) and Symmetries
 --------------------------------------------------------------

 Alpha MOs, Restricted
 -- Occupied --                  
-482.86  -62.51  -56.33  -56.33  -56.33  -24.74  -14.39  -10.33
  1 A'    2 A'    3 A'    1 A"    4 A'    5 A'    6 A'    7 A'                 
 -8.722  -6.556  -6.539  -6.538  -2.666  -2.662  -2.661  -2.647
  8 A'    9 A'    2 A"   10 A'   11 A'    3 A"   12 A'   13 A'                 
 -2.647  -1.281  -0.971  -0.793  -0.658  -0.581  -0.519  -0.515
  4 A"   14 A'   15 A'   16 A'   17 A'   18 A'    5 A"   19 A'                 
 -0.431  -0.389  -0.366  -0.297  -0.291
 20 A'    6 A"   21 A'    7 A"   22 A'                                         
 -- Virtual --                   
 -0.081  -0.044  -0.003   0.017   0.040   0.050   0.062   0.073
 23 A'    8 A"   24 A'   25 A'   26 A'    9 A"   27 A'   28 A'                 
  0.079   0.106   0.115   0.145   0.164   0.168   0.199   0.233
 10 A"   29 A'   30 A'   31 A'   11 A"   32 A'   33 A'   34 A'                 
  0.252   0.257   0.278   0.301   0.336   0.374   0.408   0.423
 35 A'   12 A"   36 A'   37 A'   38 A'   39 A'   40 A'   41 A'                 
  0.424   0.487   0.510   0.555   0.556   0.566   0.607   0.621
 13 A"   42 A'   14 A"   15 A"   43 A'   16 A"   44 A'   45 A'                 
  0.662   0.736   0.809   0.850   0.873   0.900   0.973   1.076
 46 A'   47 A'   48 A'   17 A"   49 A'   50 A'   51 A'   18 A"                 
  1.217   1.219   1.302   1.375   1.384   1.463   1.582   1.720
 52 A'   19 A"   53 A'   54 A'   20 A"   55 A'   56 A'   21 A"                 
  1.730   1.798   1.932   1.945   2.007   2.045   2.119   2.226
 57 A'   58 A'   22 A"   59 A'   60 A'   61 A'   23 A"   62 A'                 
  2.362   2.461   2.584   2.749   2.749   2.830   3.099   3.560
 24 A"   63 A'   64 A'   65 A'   25 A"   66 A'   67 A'   68 A'                 
  3.728   3.756   3.821   3.890   3.961   3.984   4.012   4.037
 26 A"   69 A'   27 A"   70 A'   28 A"   29 A"   71 A'   30 A"                 
  4.065   4.117   4.349   4.495   4.790   6.235   6.305   6.557
 72 A'   73 A'   74 A'   75 A'   76 A'   31 A"   77 A'   78 A'                 
  6.660   7.536   7.551   7.629  23.819  35.511  47.871  66.704
 79 A'   32 A"   80 A'   81 A'   82 A'   83 A'   84 A'   85 A'                 
289.727 289.742 289.8521020.655
 33 A"   86 A'   87 A'   88 A'                                                 

 Beta MOs, Restricted
 -- Occupied --                  
-482.86  -62.51  -56.33  -56.33  -56.33  -24.74  -14.39  -10.33
  1 A'    2 A'    3 A'    1 A"    4 A'    5 A'    6 A'    7 A'                 
 -8.722  -6.556  -6.539  -6.538  -2.666  -2.662  -2.661  -2.647
  8 A'    9 A'    2 A"   10 A'   11 A'    3 A"   12 A'   13 A'                 
 -2.647  -1.281  -0.971  -0.793  -0.658  -0.581  -0.519  -0.515
  4 A"   14 A'   15 A'   16 A'   17 A'   18 A'    5 A"   19 A'                 
 -0.431  -0.389  -0.366  -0.297  -0.291
 20 A'    6 A"   21 A'    7 A"   22 A'                                         
 -- Virtual --                   
 -0.081  -0.044  -0.003   0.017   0.040   0.050   0.062   0.073
 23 A'    8 A"   24 A'   25 A'   26 A'    9 A"   27 A'   28 A'                 
  0.079   0.106   0.115   0.145   0.164   0.168   0.199   0.233
 10 A"   29 A'   30 A'   31 A'   11 A"   32 A'   33 A'   34 A'                 
  0.252   0.257   0.278   0.301   0.336   0.374   0.408   0.423
 35 A'   12 A"   36 A'   37 A'   38 A'   39 A'   40 A'   41 A'                 
  0.424   0.487   0.510   0.555   0.556   0.566   0.607   0.621
 13 A"   42 A'   14 A"   15 A"   43 A'   16 A"   44 A'   45 A'                 
  0.662   0.736   0.809   0.850   0.873   0.900   0.973   1.076
 46 A'   47 A'   48 A'   17 A"   49 A'   50 A'   51 A'   18 A"                 
  1.217   1.219   1.302   1.375   1.384   1.463   1.582   1.720
 52 A'   19 A"   53 A'   54 A'   20 A"   55 A'   56 A'   21 A"                 
  1.730   1.798   1.932   1.945   2.007   2.045   2.119   2.226
 57 A'   58 A'   22 A"   59 A'   60 A'   61 A'   23 A"   62 A'                 
  2.362   2.461   2.584   2.749   2.749   2.830   3.099   3.560
 24 A"   63 A'   64 A'   65 A'   25 A"   66 A'   67 A'   68 A'                 
  3.728   3.756   3.821   3.890   3.961   3.984   4.012   4.037
 26 A"   69 A'   27 A"   70 A'   28 A"   29 A"   71 A'   30 A"                 
  4.065   4.117   4.349   4.495   4.790   6.235   6.305   6.557
 72 A'   73 A'   74 A'   75 A'   76 A'   31 A"   77 A'   78 A'                 
  6.660   7.536   7.551   7.629  23.819  35.511  47.871  66.704
 79 A'   32 A"   80 A'   81 A'   82 A'   83 A'   84 A'   85 A'                 
289.727 289.742 289.8521020.655
 33 A"   86 A'   87 A'   88 A'                                                 
 --------------------------------------------------------------

          Ground-State Mulliken Net Atomic Charges

     Atom                 Charge (a.u.)
  ----------------------------------------
      1 C                     0.001898
      2 N                    -0.158311
      3 Br                    0.046380
      4 H                     0.192412
      5 F                    -0.082380
  ----------------------------------------
  Sum of atomic charges =     0.000000

 -----------------------------------------------------------------
                    Cartesian Multipole Moments
 -----------------------------------------------------------------
    Charge (ESU x 10^10)
                 0.0000
    Dipole Moment (Debye)
         X       1.5028      Y       0.0282      Z      -0.0000
       Tot       1.5030
    Quadrupole Moments (Debye-Ang)
        XX     -28.4729     XY       3.9318     YY     -37.3882
        XZ       0.0000     YZ      -0.0000     ZZ     -35.0172
    Octopole Moments (Debye-Ang^2)
       XXX      -8.8892    XXY       3.3099    XYY      -7.4780
       YYY     -13.7226    XXZ      -0.0000    XYZ       0.0000
       YYZ      -0.0000    XZZ      -5.5959    YZZ      -3.6257
       ZZZ      -0.0000
    Hexadecapole Moments (Debye-Ang^3)
      XXXX    -325.9767   XXXY      22.5681   XXYY     -75.6574
      XYYY      -5.1142   YYYY    -115.6971   XXXZ      -0.0000
      XXYZ       0.0000   XYYZ      -0.0000   YYYZ       0.0000
      XXZZ     -68.6509   XYZZ      -2.5655   YYZZ     -25.1378
      XZZZ       0.0000   YZZZ      -0.0000   ZZZZ     -37.8142
 -----------------------------------------------------------------
 Calculating analytic gradient of the SCF energy
 Gradient of SCF Energy
            1           2           3           4           5
    1  -0.0002613   0.0003187  -0.0000186   0.0000421  -0.0000809
    2  -0.0004677  -0.0000798  -0.0001664   0.0001995   0.0005144
    3  -0.0000000  -0.0000000   0.0000000   0.0000000   0.0000000
 Max gradient component =       5.144E-04
 RMS gradient           =       2.215E-04
 Gradient time:  CPU 3.37 s  wall 0.94 s
 Geometry Optimization Parameters
   NAtoms,    NIC,     NZ,  NCons,   NDum,   NFix, NCnnct, MaxDiis
        5      20       5       0       0       0       0       0

 Cartesian Hessian Update
 Hessian Updated using BFGS Update


** GEOMETRY OPTIMIZATION IN DELOCALIZED INTERNAL COORDINATES **
   Searching for a Minimum

   Optimization Cycle:   4

                       Coordinates (Angstroms)
     ATOM                X               Y               Z
      1  C         1.7173686831    0.4503372077    0.0000000000
      2  N         0.6087463599    1.0404741893    0.0000000000
      3  Br       -0.9327339720   -0.0673845484    0.0000000000
      4  H         2.6376550505    1.0282451678    0.0000000000
      5  F         1.9372118953   -0.8675771882    0.0000000000
   Point Group: cs    Number of degrees of freedom:     7


   Energy is  -2767.454964363

 Hessian Updated using BFGS Update

  7 Hessian modes will be used to form the next step
  Hessian Eigenvalues:
     0.143126    0.183977    0.227887    0.318855    0.354934    0.537781
     0.672306

 Minimum Search - Taking Simple RFO Step
 Searching for Lamda that Minimizes Along All modes
 Value Taken    Lamda =   0.00000000
 Step Taken.  Stepsize is  0.001373

                             Maximum     Tolerance    Cnvgd?
         Gradient           0.000438      0.000300      NO
         Displacement       0.000986      0.001200     YES
         Energy change     -0.000011      0.000001      NO


 New Cartesian Coordinates Obtained by Inverse Iteration

 Displacement from previous Coordinates is:  0.001274
 ----------------------------------------------------------------
             Standard Nuclear Orientation (Angstroms)
    I     Atom           X                Y                Z
 ----------------------------------------------------------------
    1      C       1.7174077900     0.4504903780     0.0000000000
    2      N       0.6084174824     1.0405023121     0.0000000000
    3      Br     -0.9328425821    -0.0671857773     0.0000000000
    4      H       2.6376314534     1.0281507635     0.0000000000
    5      F       1.9376338731    -0.8678628481     0.0000000000
 ----------------------------------------------------------------
 Molecular Point Group                 Cs    NOp =  2
 Largest Abelian Subgroup              Cs    NOp =  2
 Nuclear Repulsion Energy =   230.8662463867 hartrees
 There are       29 alpha and       29 beta electrons
 Applying Cartesian multipole field
    Component          Value
    ---------          -----
     (2,0,0)        1.00000E-11
     (0,2,0)        2.00000E-11
     (0,0,2)       -3.00000E-11
 Nucleus-field energy     =     0.0000000045 hartrees
 Requested basis set is 6-311++G(d,p)
 There are 42 shells and 121 basis functions
 A cutoff of  1.0D-11 yielded    813 shell pairs
 There are      7057 function pairs (      7788 Cartesian)
 Smallest overlap matrix eigenvalue = 1.02E-03
 Guess MOs from SCF MO coefficient file

 -----------------------------------------------------------------------
  General SCF calculation program by
  Eric Jon Sundstrom, Paul Horn, Yuezhi Mao, Dmitri Zuev, Alec White,
  David Stuck, Shaama M.S., Shane Yost, Joonho Lee, David Small,
  Daniel Levine, Susi Lehtola, Hugh Burton, Evgeny Epifanovsky
 -----------------------------------------------------------------------
 Exchange:     0.2000 Hartree-Fock + 0.0800 Slater + 0.7200 B88
 Correlation:  0.1900 VWN1RPA + 0.8100 LYP
 Using SG-1 standard quadrature grid
 using 4 threads for integral computing
 -------------------------------------------------------
 OpenMP Integral computing Module                
 Release: version 2.0, May 2017, Q-Chem Inc. Pleasanton 
 -------------------------------------------------------
 -------------------------------------------------------
 OpenMP BLAS3 based DFT computing Module                
 Release: version 1.0, May 2013, Q-Chem Inc. Pittsburgh 
 -------------------------------------------------------
 A restricted SCF calculation will be
 performed using DIIS
 SCF converges when DIIS error is below 1.0e-08
 ---------------------------------------
  Cycle       Energy         DIIS error
 ---------------------------------------
    1   -2767.4549645851      1.14e-05  
    2   -2767.4549648191      3.05e-06  
    3   -2767.4549648134      3.50e-06  
    4   -2767.4549648286      1.37e-06  
    5   -2767.4549648314      2.76e-07  
    6   -2767.4549648316      9.15e-08  
    7   -2767.4549648316      1.78e-08  
    8   -2767.4549648316      3.03e-09  Convergence criterion met
 ---------------------------------------
 SCF time:   CPU 8.22s  wall 3.00s 
 SCF   energy in the final basis set =    -2767.4549648316
 Total energy in the final basis set =    -2767.4549648316

 --------------------------------------------------------------
             Orbital Energies (a.u.) and Symmetries
 --------------------------------------------------------------

 Alpha MOs, Restricted
 -- Occupied --                  
-482.86  -62.51  -56.33  -56.33  -56.33  -24.74  -14.39  -10.33
  1 A'    2 A'    3 A'    1 A"    4 A'    5 A'    6 A'    7 A'                 
 -8.722  -6.556  -6.539  -6.538  -2.666  -2.662  -2.661  -2.647
  8 A'    9 A'    2 A"   10 A'   11 A'    3 A"   12 A'   13 A'                 
 -2.647  -1.281  -0.971  -0.793  -0.658  -0.581  -0.519  -0.515
  4 A"   14 A'   15 A'   16 A'   17 A'   18 A'    5 A"   19 A'                 
 -0.431  -0.389  -0.367  -0.297  -0.291
 20 A'    6 A"   21 A'    7 A"   22 A'                                         
 -- Virtual --                   
 -0.081  -0.044  -0.003   0.017   0.040   0.050   0.062   0.073
 23 A'    8 A"   24 A'   25 A'   26 A'    9 A"   27 A'   28 A'                 
  0.079   0.106   0.115   0.145   0.163   0.168   0.198   0.233
 10 A"   29 A'   30 A'   31 A'   11 A"   32 A'   33 A'   34 A'                 
  0.252   0.257   0.278   0.301   0.336   0.374   0.408   0.423
 35 A'   12 A"   36 A'   37 A'   38 A'   39 A'   40 A'   41 A'                 
  0.424   0.487   0.510   0.555   0.556   0.566   0.606   0.621
 13 A"   42 A'   14 A"   15 A"   43 A'   16 A"   44 A'   45 A'                 
  0.662   0.736   0.809   0.850   0.873   0.900   0.973   1.076
 46 A'   47 A'   48 A'   17 A"   49 A'   50 A'   51 A'   18 A"                 
  1.217   1.219   1.302   1.375   1.384   1.463   1.581   1.720
 52 A'   19 A"   53 A'   54 A'   20 A"   55 A'   56 A'   21 A"                 
  1.730   1.798   1.932   1.945   2.007   2.045   2.119   2.226
 57 A'   58 A'   22 A"   59 A'   60 A'   61 A'   23 A"   62 A'                 
  2.362   2.461   2.584   2.748   2.749   2.830   3.099   3.560
 24 A"   63 A'   64 A'   65 A'   25 A"   66 A'   67 A'   68 A'                 
  3.728   3.756   3.820   3.890   3.960   3.984   4.012   4.037
 26 A"   69 A'   27 A"   70 A'   28 A"   29 A"   71 A'   30 A"                 
  4.065   4.116   4.349   4.494   4.790   6.235   6.305   6.557
 72 A'   73 A'   74 A'   75 A'   76 A'   31 A"   77 A'   78 A'                 
  6.660   7.535   7.551   7.629  23.818  35.510  47.871  66.704
 79 A'   32 A"   80 A'   81 A'   82 A'   83 A'   84 A'   85 A'                 
289.727 289.742 289.8521020.655
 33 A"   86 A'   87 A'   88 A'                                                 

 Beta MOs, Restricted
 -- Occupied --                  
-482.86  -62.51  -56.33  -56.33  -56.33  -24.74  -14.39  -10.33
  1 A'    2 A'    3 A'    1 A"    4 A'    5 A'    6 A'    7 A'                 
 -8.722  -6.556  -6.539  -6.538  -2.666  -2.662  -2.661  -2.647
  8 A'    9 A'    2 A"   10 A'   11 A'    3 A"   12 A'   13 A'                 
 -2.647  -1.281  -0.971  -0.793  -0.658  -0.581  -0.519  -0.515
  4 A"   14 A'   15 A'   16 A'   17 A'   18 A'    5 A"   19 A'                 
 -0.431  -0.389  -0.367  -0.297  -0.291
 20 A'    6 A"   21 A'    7 A"   22 A'                                         
 -- Virtual --                   
 -0.081  -0.044  -0.003   0.017   0.040   0.050   0.062   0.073
 23 A'    8 A"   24 A'   25 A'   26 A'    9 A"   27 A'   28 A'                 
  0.079   0.106   0.115   0.145   0.163   0.168   0.198   0.233
 10 A"   29 A'   30 A'   31 A'   11 A"   32 A'   33 A'   34 A'                 
  0.252   0.257   0.278   0.301   0.336   0.374   0.408   0.423
 35 A'   12 A"   36 A'   37 A'   38 A'   39 A'   40 A'   41 A'                 
  0.424   0.487   0.510   0.555   0.556   0.566   0.606   0.621
 13 A"   42 A'   14 A"   15 A"   43 A'   16 A"   44 A'   45 A'                 
  0.662   0.736   0.809   0.850   0.873   0.900   0.973   1.076
 46 A'   47 A'   48 A'   17 A"   49 A'   50 A'   51 A'   18 A"                 
  1.217   1.219   1.302   1.375   1.384   1.463   1.581   1.720
 52 A'   19 A"   53 A'   54 A'   20 A"   55 A'   56 A'   21 A"                 
  1.730   1.798   1.932   1.945   2.007   2.045   2.119   2.226
 57 A'   58 A'   22 A"   59 A'   60 A'   61 A'   23 A"   62 A'                 
  2.362   2.461   2.584   2.748   2.749   2.830   3.099   3.560
 24 A"   63 A'   64 A'   65 A'   25 A"   66 A'   67 A'   68 A'                 
  3.728   3.756   3.820   3.890   3.960   3.984   4.012   4.037
 26 A"   69 A'   27 A"   70 A'   28 A"   29 A"   71 A'   30 A"                 
  4.065   4.116   4.349   4.494   4.790   6.235   6.305   6.557
 72 A'   73 A'   74 A'   75 A'   76 A'   31 A"   77 A'   78 A'                 
  6.660   7.535   7.551   7.629  23.818  35.510  47.871  66.704
 79 A'   32 A"   80 A'   81 A'   82 A'   83 A'   84 A'   85 A'                 
289.727 289.742 289.8521020.655
 33 A"   86 A'   87 A'   88 A'                                                 
 --------------------------------------------------------------

          Ground-State Mulliken Net Atomic Charges

     Atom                 Charge (a.u.)
  ----------------------------------------
      1 C                     0.001897
      2 N                    -0.158234
      3 Br                    0.046584
      4 H                     0.192500
      5 F                    -0.082747
  ----------------------------------------
  Sum of atomic charges =     0.000000

 -----------------------------------------------------------------
                    Cartesian Multipole Moments
 -----------------------------------------------------------------
    Charge (ESU x 10^10)
                 0.0000
    Dipole Moment (Debye)
         X       1.5004      Y       0.0301      Z      -0.0000
       Tot       1.5007
    Quadrupole Moments (Debye-Ang)
        XX     -28.4756     XY       3.9361     YY     -37.3890
        XZ      -0.0000     YZ       0.0000     ZZ     -35.0176
    Octopole Moments (Debye-Ang^2)
       XXX      -8.8965    XXY       3.3159    XYY      -7.4794
       YYY     -13.7289    XXZ      -0.0000    XYZ       0.0000
       YYZ      -0.0000    XZZ      -5.5973    YZZ      -3.6283
       ZZZ      -0.0000
    Hexadecapole Moments (Debye-Ang^3)
      XXXX    -326.0474   XXXY      22.6179   XXYY     -75.6757
      XYYY      -5.0831   YYYY    -115.7154   XXXZ      -0.0000
      XXYZ       0.0000   XYYZ      -0.0000   YYYZ       0.0000
      XXZZ     -68.6636   XYZZ      -2.5552   YYZZ     -25.1407
      XZZZ      -0.0000   YZZZ       0.0000   ZZZZ     -37.8140
 -----------------------------------------------------------------
 Calculating analytic gradient of the SCF energy
 Gradient of SCF Energy
            1           2           3           4           5
    1   0.0001012  -0.0001135   0.0000228  -0.0000308   0.0000203
    2  -0.0002601   0.0000848  -0.0001206   0.0001190   0.0001769
    3  -0.0000000  -0.0000000   0.0000000   0.0000000   0.0000000
 Max gradient component =       2.601E-04
 RMS gradient           =       1.032E-04
 Gradient time:  CPU 3.38 s  wall 0.94 s
 Geometry Optimization Parameters
   NAtoms,    NIC,     NZ,  NCons,   NDum,   NFix, NCnnct, MaxDiis
        5      20       5       0       0       0       0       0

 Cartesian Hessian Update
 Hessian Updated using BFGS Update


** GEOMETRY OPTIMIZATION IN DELOCALIZED INTERNAL COORDINATES **
   Searching for a Minimum

   Optimization Cycle:   5

                       Coordinates (Angstroms)
     ATOM                X               Y               Z
      1  C         1.7174077900    0.4504903780    0.0000000000
      2  N         0.6084174824    1.0405023121    0.0000000000
      3  Br       -0.9328425821   -0.0671857773    0.0000000000
      4  H         2.6376314534    1.0281507635    0.0000000000
      5  F         1.9376338731   -0.8678628481    0.0000000000
   Point Group: cs    Number of degrees of freedom:     7


   Energy is  -2767.454964832

 Hessian Updated using BFGS Update

  7 Hessian modes will be used to form the next step
  Hessian Eigenvalues:
     0.126011    0.182128    0.226750    0.314943    0.344937    0.431081
     0.827731

 Minimum Search - Taking Simple RFO Step
 Searching for Lamda that Minimizes Along All modes
 Value Taken    Lamda =   0.00000000
 Step Taken.  Stepsize is  0.000837

                             Maximum     Tolerance    Cnvgd?
         Gradient           0.000177      0.000300     YES
         Displacement       0.000769      0.001200     YES
         Energy change     -0.000000      0.000001     YES


                       Distance Matrix (Angstroms)
             C (  1)   N (  2)   Br(  3)   H (  4)
   N (  2)  1.256174
   Br(  3)  2.700336  1.898014
   H (  4)  1.086510  2.029252  3.734708
   F (  5)  1.336621  2.325656  2.980053  2.021105

 Final energy is   -2767.4549648315751     


 ******************************
 **  OPTIMIZATION CONVERGED  **
 ******************************

                       Coordinates (Angstroms)
     ATOM                X               Y               Z
      1  C         1.7174077900    0.4504903780    0.0000000000
      2  N         0.6084174824    1.0405023121    0.0000000000
      3  Br       -0.9328425821   -0.0671857773    0.0000000000
      4  H         2.6376314534    1.0281507635    0.0000000000
      5  F         1.9376338731   -0.8678628481    0.0000000000

Z-matrix Print:
$molecule
0 1
Br
N  1 1.898014
C  2 1.256174 1 116.281429
H  3 1.086510 2 119.867751 1 -180.000000 0
F  3 1.336621 2 127.497636 1 -0.000000 0
$end


 --------------------------------------------------------------
             Orbital Energies (a.u.) and Symmetries
 --------------------------------------------------------------

 Alpha MOs, Restricted
 -- Occupied --                  
-482.86  -62.51  -56.33  -56.33  -56.33  -24.74  -14.39  -10.33
  1 A'    2 A'    3 A'    1 A"    4 A'    5 A'    6 A'    7 A'                 
 -8.722  -6.556  -6.539  -6.538  -2.666  -2.662  -2.661  -2.647
  8 A'    9 A'    2 A"   10 A'   11 A'    3 A"   12 A'   13 A'                 
 -2.647  -1.281  -0.971  -0.793  -0.658  -0.581  -0.519  -0.515
  4 A"   14 A'   15 A'   16 A'   17 A'   18 A'    5 A"   19 A'                 
 -0.431  -0.389  -0.367  -0.297  -0.291
 20 A'    6 A"   21 A'    7 A"   22 A'                                         
 -- Virtual --                   
 -0.081  -0.044  -0.003   0.017   0.040   0.050   0.062   0.073
 23 A'    8 A"   24 A'   25 A'   26 A'    9 A"   27 A'   28 A'                 
  0.079   0.106   0.115   0.145   0.163   0.168   0.198   0.233
 10 A"   29 A'   30 A'   31 A'   11 A"   32 A'   33 A'   34 A'                 
  0.252   0.257   0.278   0.301   0.336   0.374   0.408   0.423
 35 A'   12 A"   36 A'   37 A'   38 A'   39 A'   40 A'   41 A'                 
  0.424   0.487   0.510   0.555   0.556   0.566   0.606   0.621
 13 A"   42 A'   14 A"   15 A"   43 A'   16 A"   44 A'   45 A'                 
  0.662   0.736   0.809   0.850   0.873   0.900   0.973   1.076
 46 A'   47 A'   48 A'   17 A"   49 A'   50 A'   51 A'   18 A"                 
  1.217   1.219   1.302   1.375   1.384   1.463   1.581   1.720
 52 A'   19 A"   53 A'   54 A'   20 A"   55 A'   56 A'   21 A"                 
  1.730   1.798   1.932   1.945   2.007   2.045   2.119   2.226
 57 A'   58 A'   22 A"   59 A'   60 A'   61 A'   23 A"   62 A'                 
  2.362   2.461   2.584   2.748   2.749   2.830   3.099   3.560
 24 A"   63 A'   64 A'   65 A'   25 A"   66 A'   67 A'   68 A'                 
  3.728   3.756   3.820   3.890   3.960   3.984   4.012   4.037
 26 A"   69 A'   27 A"   70 A'   28 A"   29 A"   71 A'   30 A"                 
  4.065   4.116   4.349   4.494   4.790   6.235   6.305   6.557
 72 A'   73 A'   74 A'   75 A'   76 A'   31 A"   77 A'   78 A'                 
  6.660   7.535   7.551   7.629  23.818  35.510  47.871  66.704
 79 A'   32 A"   80 A'   81 A'   82 A'   83 A'   84 A'   85 A'                 
289.727 289.742 289.8521020.655
 33 A"   86 A'   87 A'   88 A'                                                 

 Beta MOs, Restricted
 -- Occupied --                  
-482.86  -62.51  -56.33  -56.33  -56.33  -24.74  -14.39  -10.33
  1 A'    2 A'    3 A'    1 A"    4 A'    5 A'    6 A'    7 A'                 
 -8.722  -6.556  -6.539  -6.538  -2.666  -2.662  -2.661  -2.647
  8 A'    9 A'    2 A"   10 A'   11 A'    3 A"   12 A'   13 A'                 
 -2.647  -1.281  -0.971  -0.793  -0.658  -0.581  -0.519  -0.515
  4 A"   14 A'   15 A'   16 A'   17 A'   18 A'    5 A"   19 A'                 
 -0.431  -0.389  -0.367  -0.297  -0.291
 20 A'    6 A"   21 A'    7 A"   22 A'                                         
 -- Virtual --                   
 -0.081  -0.044  -0.003   0.017   0.040   0.050   0.062   0.073
 23 A'    8 A"   24 A'   25 A'   26 A'    9 A"   27 A'   28 A'                 
  0.079   0.106   0.115   0.145   0.163   0.168   0.198   0.233
 10 A"   29 A'   30 A'   31 A'   11 A"   32 A'   33 A'   34 A'                 
  0.252   0.257   0.278   0.301   0.336   0.374   0.408   0.423
 35 A'   12 A"   36 A'   37 A'   38 A'   39 A'   40 A'   41 A'                 
  0.424   0.487   0.510   0.555   0.556   0.566   0.606   0.621
 13 A"   42 A'   14 A"   15 A"   43 A'   16 A"   44 A'   45 A'                 
  0.662   0.736   0.809   0.850   0.873   0.900   0.973   1.076
 46 A'   47 A'   48 A'   17 A"   49 A'   50 A'   51 A'   18 A"                 
  1.217   1.219   1.302   1.375   1.384   1.463   1.581   1.720
 52 A'   19 A"   53 A'   54 A'   20 A"   55 A'   56 A'   21 A"                 
  1.730   1.798   1.932   1.945   2.007   2.045   2.119   2.226
 57 A'   58 A'   22 A"   59 A'   60 A'   61 A'   23 A"   62 A'                 
  2.362   2.461   2.584   2.748   2.749   2.830   3.099   3.560
 24 A"   63 A'   64 A'   65 A'   25 A"   66 A'   67 A'   68 A'                 
  3.728   3.756   3.820   3.890   3.960   3.984   4.012   4.037
 26 A"   69 A'   27 A"   70 A'   28 A"   29 A"   71 A'   30 A"                 
  4.065   4.116   4.349   4.494   4.790   6.235   6.305   6.557
 72 A'   73 A'   74 A'   75 A'   76 A'   31 A"   77 A'   78 A'                 
  6.660   7.535   7.551   7.629  23.818  35.510  47.871  66.704
 79 A'   32 A"   80 A'   81 A'   82 A'   83 A'   84 A'   85 A'                 
289.727 289.742 289.8521020.655
 33 A"   86 A'   87 A'   88 A'                                                 
 --------------------------------------------------------------

          Ground-State Mulliken Net Atomic Charges

     Atom                 Charge (a.u.)
  ----------------------------------------
      1 C                     0.001897
      2 N                    -0.158234
      3 Br                    0.046584
      4 H                     0.192500
      5 F                    -0.082747
  ----------------------------------------
  Sum of atomic charges =     0.000000

 -----------------------------------------------------------------
                    Cartesian Multipole Moments
 -----------------------------------------------------------------
    Charge (ESU x 10^10)
                 0.0000
    Dipole Moment (Debye)
         X       1.5004      Y       0.0301      Z      -0.0000
       Tot       1.5007
    Quadrupole Moments (Debye-Ang)
        XX     -28.4756     XY       3.9361     YY     -37.3890
        XZ      -0.0000     YZ       0.0000     ZZ     -35.0176
    Octopole Moments (Debye-Ang^2)
       XXX      -8.8965    XXY       3.3159    XYY      -7.4794
       YYY     -13.7289    XXZ      -0.0000    XYZ       0.0000
       YYZ      -0.0000    XZZ      -5.5973    YZZ      -3.6283
       ZZZ      -0.0000
    Hexadecapole Moments (Debye-Ang^3)
      XXXX    -326.0474   XXXY      22.6179   XXYY     -75.6757
      XYYY      -5.0831   YYYY    -115.7154   XXXZ      -0.0000
      XXYZ       0.0000   XYYZ      -0.0000   YYYZ       0.0000
      XXZZ     -68.6636   XYZZ      -2.5552   YYZZ     -25.1407
      XZZZ      -0.0000   YZZZ       0.0000   ZZZZ     -37.8140
 -----------------------------------------------------------------
Archival summary:
1\1\TWL01\OPT\ProcedureUnspecified\BasisUnspecified\r11111\taweetha\SunNov2521:04:092018SunNov2521:04:092018\0\\#,OPT,ProcedureUnspecified,BasisUnspecified,\\0,1\Br\N,1,1.89801\C,2,1.25617,1,116.281\H,3,1.08651,2,119.868,1,-180,0\F,3,1.33662,2,127.498,1,-0,0\\\@

 Total job time:  20.18s(wall), 72.82s(cpu) 
 Sun Nov 25 21:04:09 2018

        *************************************************************
        *                                                           *
        *  Thank you very much for using Q-Chem.  Have a nice day.  *
        *                                                           *
        *************************************************************


 
User input: 2 of 2 
 
Q-Chem Developer Version!
                  Welcome to Q-Chem
     A Quantum Leap Into The Future Of Chemistry


 Q-Chem 5.1, Q-Chem, Inc., Pleasanton, CA (2018)

 Yihan Shao,  Zhengting Gan,  E. Epifanovsky,  A. T. B. Gilbert,  M. Wormit,  
 J. Kussmann,  A. W. Lange,  A. Behn,  Jia Deng,  Xintian Feng,  D. Ghosh,  
 M. Goldey,  P. R. Horn,  L. D. Jacobson,  I. Kaliman,  T. Kus,  A. Landau,  
 Jie Liu,  E. I. Proynov,  R. M. Richard,  R. P. Steele,  E. J. Sundstrom,  
 H. L. Woodcock III,  P. M. Zimmerman,  D. Zuev,  B. Albrecht,  E. Alguire,  
 S. A. Baeppler,  D. Barton,  Z. Benda,  Y. A. Bernard,  E. J. Berquist,  
 K. B. Bravaya,  H. Burton,  D. Casanova,  Chun-Min Chang,  Yunqing Chen,  
 A. Chien,  K. D. Closser,  M. P. Coons,  S. Coriani,  S. Dasgupta,  
 A. L. Dempwolff,  M. Diedenhofen,  Hainam Do,  R. G. Edgar,  Po-Tung Fang,  
 S. Faraji,  S. Fatehi,  Qingguo Feng,  K. D. Fenk,  J. Fosso-Tande,  
 Qinghui Ge,  A. Ghysels,  G. Gidofalvi,  J. Gomes,  J. Gonthier,  A. Gunina,  
 D. Hait,  M. W. D. Hanson-Heine,  P. H. P. Harbach,  A. W. Hauser,  
 J. E. Herr,  E. G. Hohenstein,  Z. C. Holden,  Kerwin Hui,  B. C. Huynh,  
 T.-C. Jagau,  Hyunjun Ji,  B. Kaduk,  K. Khistyaev,  Jaehoon Kim,  
 P. Klunzinger,  K. Koh,  D. Kosenkov,  L. Koulias,  T. Kowalczyk,  
 C. M. Krauter,  A. Kunitsa,  Ka Un Lao,  A. Laurent,  K. V. Lawler,  
 Joonho Lee,  D. Lefrancois,  S. Lehtola,  D. S. Levine,  Yi-Pei Li,  
 You-Sheng Lin,  Fenglai Liu,  E. Livshits,  A. Luenser,  P. Manohar,  
 E. Mansoor,  S. F. Manzer,  Shan-Ping Mao,  Yuezhi Mao,  N. Mardirossian,  
 A. V. Marenich,  T. Markovich,  L. A. Martinez-Martinez,  S. A. Maurer,  
 N. J. Mayhall,  S. C. McKenzie,  J.-M. Mewes,  A. F. Morrison,  
 J. W. Mullinax,  K. Nanda,  T. S. Nguyen-Beck,  R. Olivares-Amaya,  
 J. A. Parkhill,  T. M. Perrine,  F. Plasser,  P. Pokhilko,  S. Prager,  
 A. Prociuk,  E. Ramos,  D. R. Rehn,  F. Rob,  M. Schneider,  N. Sergueev,  
 S. M. Sharada,  S. Sharma,  D. W. Small,  T. Stauch,  T. Stein,  
 Yu-Chuan Su,  A. J. W. Thom,  A. Tkatchenko,  T. Tsuchimochi,  N. M. Tubman,  
 L. Vogt,  M. L. Vidal,  O. Vydrov,  M. A. Watson,  J. Wenzel,  
 M. de Wergifosse,  T. A. Wesolowski,  A. White,  J. Witte,  A. Yamada,  
 Jun Yang,  K. Yao,  S. Yeganeh,  S. R. Yost,  Zhi-Qiang You,  A. Zech,  
 Igor Ying Zhang,  Xing Zhang,  Yan Zhao,  Ying Zhu,  B. R. Brooks,  
 G. K. L. Chan,  C. J. Cramer,  M. S. Gordon,  W. J. Hehre,  A. Klamt,  
 M. W. Schmidt,  C. D. Sherrill,  D. G. Truhlar,  A. Aspuru-Guzik,  R. Baer,  
 A. T. Bell,  N. A. Besley,  Jeng-Da Chai,  A. E. DePrince, III,  
 R. A. DiStasio Jr.,  A. Dreuw,  B. D. Dunietz,  T. R. Furlani,  
 Chao-Ping Hsu,  Yousung Jung,  Jing Kong,  D. S. Lambrecht,  WanZhen Liang,  
 C. Ochsenfeld,  V. A. Rassolov,  L. V. Slipchenko,  J. E. Subotnik,  
 T. Van Voorhis,  J. M. Herbert,  A. I. Krylov,  P. M. W. Gill,  M. Head-Gordon

 Contributors to earlier versions of Q-Chem not listed above: 
 R. D. Adamson,  B. Austin,  J. Baker,  G. J. O. Beran,  K. Brandhorst,  
 S. T. Brown,  E. F. C. Byrd,  A. K. Chakraborty,  C.-L. Cheng,  
 Siu Hung Chien,  D. M. Chipman,  D. L. Crittenden,  H. Dachsel,  
 R. J. Doerksen,  A. D. Dutoi,  L. Fusti-Molnar,  W. A. Goddard III,  
 A. Golubeva-Zadorozhnaya,  S. R. Gwaltney,  G. Hawkins,  A. Heyden,  
 S. Hirata,  G. Kedziora,  F. J. Keil,  C. Kelley,  Jihan Kim,  R. A. King,  
 R. Z. Khaliullin,  P. P. Korambath,  W. Kurlancheek,  A. M. Lee,  M. S. Lee,  
 S. V. Levchenko,  Ching Yeh Lin,  D. Liotard,  R. C. Lochan,  I. Lotan,  
 P. E. Maslen,  N. Nair,  D. P. O'Neill,  D. Neuhauser,  E. Neuscamman,  
 C. M. Oana,  R. Olson,  B. Peters,  R. Peverati,  P. A. Pieniazek,  
 Y. M. Rhee,  J. Ritchie,  M. A. Rohrdanz,  E. Rosta,  N. J. Russ,  
 H. F. Schaefer III,  N. E. Schultz,  N. Shenvi,  A. C. Simmonett,  A. Sodt,  
 D. Stuck,  K. S. Thanthiriwatte,  V. Vanovschi,  Tao Wang,  A. Warshel,  
 C. F. Williams,  Q. Wu,  X. Xu,  W. Zhang

 Please cite Q-Chem as follows:
 Y. Shao et al., Mol. Phys. 113, 184-215 (2015)
 DOI: 10.1080/00268976.2014.952696

 Q-Chem 5.1.2 for Intel X86 EM64T Linux

 Parts of Q-Chem use Armadillo 8.300.2 (Tropical Shenanigans).
 http://arma.sourceforge.net/

 Q-Chem begins on Sun Nov 25 21:04:09 2018  

Host: 
0

     Scratch files written to /scratch/taweetham/qchem51108//
The previous job contains 0 fragments, simply inherited here
Input Ideriv = 2
Curr. Ideriv = -1
Max.  Ideriv = 2

Checking the input file for inconsistencies... 	...done.

--------------------------------------------------------------
User input:
--------------------------------------------------------------

$molecule
read
$end

$rem
   job_type 	frequency
   basis 	6-311++g**
   method	b3lyp	
$end


--------------------------------------------------------------
 ----------------------------------------------------------------
             Standard Nuclear Orientation (Angstroms)
    I     Atom           X                Y                Z
 ----------------------------------------------------------------
    1      C       1.6759679923     0.4624423829    -0.0000000000
    2      N       0.5577566814     1.0347858542    -0.0000000000
    3      Br     -0.9657358577    -0.0972150173    -0.0000000000
    4      H       2.5869112176     1.0546294749    -0.0000000000
    5      F       1.9170821198    -0.8522510163     0.0000000000
 ----------------------------------------------------------------
 Molecular Point Group                 Cs    NOp =  2
 Largest Abelian Subgroup              Cs    NOp =  2
 Nuclear Repulsion Energy =   230.8662463867 hartrees
 There are       29 alpha and       29 beta electrons
 Requested basis set is 6-311++G(d,p)
 There are 42 shells and 121 basis functions

 Total QAlloc Memory Limit   2000 MB
 Mega-Array Size       188 MB
 MEM_STATIC part       192 MB

                       Distance Matrix (Angstroms)
             C (  1)   N (  2)   Br(  3)   H (  4)
   N (  2)  1.256174
   Br(  3)  2.700336  1.898014
   H (  4)  1.086510  2.029252  3.734708
   F (  5)  1.336621  2.325656  2.980053  2.021105

 A cutoff of  1.0D-11 yielded    813 shell pairs
 There are      7057 function pairs (      7788 Cartesian)

 -------------------------------------------------------
 OpenMP Integral Computing Module                       
 Release: version 1.0, May 2013, Q-Chem Inc. Pittsburgh 
 -------------------------------------------------------
 Integral Job Info:
 Integral job number is                      11
 Integral operator is                         1
 short-range coefficients                     0
 long-range coefficients              100000000
 Omega coefficients                           0
 if combine SR and LR in K                    0
 Integral screening is                        0
 Integral computing path is                   2
 max size of driver memory is            800000
 size of driver memory is                593474
 size of scratch memory is             29623520
 max col of scratch BK array               1296
 max len of scratch array in speh3          155
 max len of scratch index in speh4           18
 max int batch size is                      520
 min int batch size is                       52
 fixed nKL is                                45
 max L of basis functions is                  2
 order of int derivative is                   0
 number of shells is                         42
 number of basis is                         127
 number of cartesian basis is               127
 number of contracted shell pairs           813
 number of primitive shell pairs           2334
 maxK2 (contraction) of shell pair           36
 max number of K2 of shell pair               1
 max number of CS2 of shell pair             91
 max number of PS2 of shell pair            240
 mem total for path MDJ                  516310
 -------------------------------------------------------
 Smallest overlap matrix eigenvalue = 1.02E-03
 Guess from superposition of atomic densities
 Warning:  Energy on first SCF cycle will be non-variational
 SAD guess density has 58.000000 electrons

 -----------------------------------------------------------------------
  General SCF calculation program by
  Eric Jon Sundstrom, Paul Horn, Yuezhi Mao, Dmitri Zuev, Alec White,
  David Stuck, Shaama M.S., Shane Yost, Joonho Lee, David Small,
  Daniel Levine, Susi Lehtola, Hugh Burton, Evgeny Epifanovsky
 -----------------------------------------------------------------------
 Exchange:     0.2000 Hartree-Fock + 0.0800 Slater + 0.7200 B88
 Correlation:  0.1900 VWN1RPA + 0.8100 LYP
 Using SG-1 standard quadrature grid
 using 4 threads for integral computing
 -------------------------------------------------------
 OpenMP Integral computing Module                
 Release: version 2.0, May 2017, Q-Chem Inc. Pleasanton 
 -------------------------------------------------------
 -------------------------------------------------------
 OpenMP BLAS3 based DFT computing Module                
 Release: version 1.0, May 2013, Q-Chem Inc. Pittsburgh 
 -------------------------------------------------------
 A restricted SCF calculation will be
 performed using DIIS
 SCF converges when DIIS error is below 1.0e-08
 ---------------------------------------
  Cycle       Energy         DIIS error
 ---------------------------------------
    1   -2767.9315995938      4.95e-02  
    2   -2767.4217160684      5.40e-03  
    3   -2767.3570896916      8.35e-03  
    4   -2767.4478066025      2.17e-03  
    5   -2767.4545101523      6.24e-04  
    6   -2767.4549260359      1.44e-04  
    7   -2767.4549480012      3.53e-05  
    8   -2767.4549490559      8.87e-06  
    9   -2767.4549491562      2.77e-06  
   10   -2767.4549491701      9.22e-07  
   11   -2767.4549491716      1.43e-07  
   12   -2767.4549491716      2.87e-08  
   13   -2767.4549491716      5.86e-09  Convergence criterion met
 ---------------------------------------
 SCF time:   CPU 13.51s  wall 3.00s 
 SCF   energy in the final basis set =    -2767.4549491716
 Total energy in the final basis set =    -2767.4549491716

 --------------------------------------------------------------
             Orbital Energies (a.u.) and Symmetries
 --------------------------------------------------------------

 Alpha MOs, Restricted
 -- Occupied --                  
-482.86  -62.51  -56.33  -56.33  -56.33  -24.74  -14.39  -10.33
  1 A'    2 A'    3 A'    1 A"    4 A'    5 A'    6 A'    7 A'                 
 -8.722  -6.556  -6.539  -6.538  -2.666  -2.662  -2.661  -2.647
  8 A'    9 A'    2 A"   10 A'   11 A'    3 A"   12 A'   13 A'                 
 -2.647  -1.281  -0.971  -0.793  -0.658  -0.581  -0.519  -0.515
  4 A"   14 A'   15 A'   16 A'   17 A'   18 A'    5 A"   19 A'                 
 -0.431  -0.389  -0.367  -0.297  -0.291
 20 A'    6 A"   21 A'    7 A"   22 A'                                         
 -- Virtual --                   
 -0.081  -0.044  -0.003   0.017   0.040   0.050   0.062   0.073
 23 A'    8 A"   24 A'   25 A'   26 A'    9 A"   27 A'   28 A'                 
  0.079   0.106   0.115   0.145   0.163   0.168   0.198   0.233
 10 A"   29 A'   30 A'   31 A'   11 A"   32 A'   33 A'   34 A'                 
  0.252   0.257   0.278   0.301   0.336   0.374   0.408   0.423
 35 A'   12 A"   36 A'   37 A'   38 A'   39 A'   40 A'   41 A'                 
  0.424   0.487   0.510   0.555   0.556   0.566   0.606   0.621
 13 A"   42 A'   14 A"   15 A"   43 A'   16 A"   44 A'   45 A'                 
  0.662   0.736   0.809   0.850   0.873   0.900   0.973   1.076
 46 A'   47 A'   48 A'   17 A"   49 A'   50 A'   51 A'   18 A"                 
  1.217   1.219   1.302   1.375   1.384   1.463   1.581   1.720
 52 A'   19 A"   53 A'   54 A'   20 A"   55 A'   56 A'   21 A"                 
  1.730   1.798   1.932   1.945   2.007   2.045   2.119   2.226
 57 A'   58 A'   22 A"   59 A'   60 A'   61 A'   23 A"   62 A'                 
  2.362   2.461   2.584   2.748   2.749   2.830   3.099   3.560
 24 A"   63 A'   64 A'   65 A'   25 A"   66 A'   67 A'   68 A'                 
  3.728   3.756   3.821   3.890   3.960   3.984   4.012   4.037
 26 A"   69 A'   27 A"   70 A'   28 A"   29 A"   71 A'   30 A"                 
  4.065   4.116   4.349   4.494   4.790   6.235   6.305   6.557
 72 A'   73 A'   74 A'   75 A'   76 A'   31 A"   77 A'   78 A'                 
  6.660   7.536   7.551   7.629  23.818  35.510  47.871  66.704
 79 A'   32 A"   80 A'   81 A'   82 A'   83 A'   84 A'   85 A'                 
289.727 289.742 289.8521020.655
 33 A"   86 A'   87 A'   88 A'                                                 

 Beta MOs, Restricted
 -- Occupied --                  
-482.86  -62.51  -56.33  -56.33  -56.33  -24.74  -14.39  -10.33
  1 A'    2 A'    3 A'    1 A"    4 A'    5 A'    6 A'    7 A'                 
 -8.722  -6.556  -6.539  -6.538  -2.666  -2.662  -2.661  -2.647
  8 A'    9 A'    2 A"   10 A'   11 A'    3 A"   12 A'   13 A'                 
 -2.647  -1.281  -0.971  -0.793  -0.658  -0.581  -0.519  -0.515
  4 A"   14 A'   15 A'   16 A'   17 A'   18 A'    5 A"   19 A'                 
 -0.431  -0.389  -0.367  -0.297  -0.291
 20 A'    6 A"   21 A'    7 A"   22 A'                                         
 -- Virtual --                   
 -0.081  -0.044  -0.003   0.017   0.040   0.050   0.062   0.073
 23 A'    8 A"   24 A'   25 A'   26 A'    9 A"   27 A'   28 A'                 
  0.079   0.106   0.115   0.145   0.163   0.168   0.198   0.233
 10 A"   29 A'   30 A'   31 A'   11 A"   32 A'   33 A'   34 A'                 
  0.252   0.257   0.278   0.301   0.336   0.374   0.408   0.423
 35 A'   12 A"   36 A'   37 A'   38 A'   39 A'   40 A'   41 A'                 
  0.424   0.487   0.510   0.555   0.556   0.566   0.606   0.621
 13 A"   42 A'   14 A"   15 A"   43 A'   16 A"   44 A'   45 A'                 
  0.662   0.736   0.809   0.850   0.873   0.900   0.973   1.076
 46 A'   47 A'   48 A'   17 A"   49 A'   50 A'   51 A'   18 A"                 
  1.217   1.219   1.302   1.375   1.384   1.463   1.581   1.720
 52 A'   19 A"   53 A'   54 A'   20 A"   55 A'   56 A'   21 A"                 
  1.730   1.798   1.932   1.945   2.007   2.045   2.119   2.226
 57 A'   58 A'   22 A"   59 A'   60 A'   61 A'   23 A"   62 A'                 
  2.362   2.461   2.584   2.748   2.749   2.830   3.099   3.560
 24 A"   63 A'   64 A'   65 A'   25 A"   66 A'   67 A'   68 A'                 
  3.728   3.756   3.821   3.890   3.960   3.984   4.012   4.037
 26 A"   69 A'   27 A"   70 A'   28 A"   29 A"   71 A'   30 A"                 
  4.065   4.116   4.349   4.494   4.790   6.235   6.305   6.557
 72 A'   73 A'   74 A'   75 A'   76 A'   31 A"   77 A'   78 A'                 
  6.660   7.536   7.551   7.629  23.818  35.510  47.871  66.704
 79 A'   32 A"   80 A'   81 A'   82 A'   83 A'   84 A'   85 A'                 
289.727 289.742 289.8521020.655
 33 A"   86 A'   87 A'   88 A'                                                 
 --------------------------------------------------------------

          Ground-State Mulliken Net Atomic Charges

     Atom                 Charge (a.u.)
  ----------------------------------------
      1 C                     0.001826
      2 N                    -0.158164
      3 Br                    0.046551
      4 H                     0.192512
      5 F                    -0.082725
  ----------------------------------------
  Sum of atomic charges =     0.000000

 -----------------------------------------------------------------
                    Cartesian Multipole Moments
 -----------------------------------------------------------------
    Charge (ESU x 10^10)
                 0.0000
    Dipole Moment (Debye)
         X       1.5000      Y       0.0538      Z       0.0000
       Tot       1.5010
    Quadrupole Moments (Debye-Ang)
        XX     -28.7054     XY       4.0510     YY     -37.2636
        XZ       0.0000     YZ       0.0000     ZZ     -35.0177
    Octopole Moments (Debye-Ang^2)
       XXX      -6.1254    XXY       3.5653    XYY      -6.0055
       YYY     -12.3735    XXZ       0.0000    XYZ      -0.0000
       YYZ       0.0000    XZZ      -4.3455    YZZ      -3.1829
       ZZZ       0.0000
    Hexadecapole Moments (Debye-Ang^3)
      XXXX    -326.3991   XXXY      20.7745   XXYY     -74.4527
      XYYY      -6.0740   YYYY    -115.2880   XXXZ      -0.0000
      XXYZ      -0.0000   XYYZ       0.0000   YYYZ      -0.0000
      XXZZ     -68.2350   XYZZ      -3.0515   YYZZ     -25.1278
      XZZZ      -0.0000   YZZZ      -0.0000   ZZZZ     -37.8143
 -----------------------------------------------------------------
 Calculating MO derivatives via CPSCF
 D1JvT checksum  = 127920 11518.2432930415
 D1KAT checksum  = 266820 794.6287415420
   1         3          15      0.147873    0.046242
   2         3          15      0.018481    0.006824
   3         3          15      0.002403    0.000889
   4         3          15      0.000211    0.000081
   5        16           2      0.000009    0.000005
   6        18           0      0.000000    0.000000    Roots Converged
 Time for AOints: 3.0 s (CPU) 0.8 s (wall)
 ------------------------------------------------------------------------------
                     AOints        : Timing summary (seconds)
 ------------------------------------------------------------------------------
     job step          cpu (% of tot)      sys (% of tot)     wall (% of tot)
 ------------------------------------------------------------------------------
  cpscf_lag         0.1865E+02 (32.5)   0.3000E-05 (30.0)   0.4861E+01 (32.3)
  iterzp            0.3563E+02 (62.2)   0.5000E-05 (50.0)   0.9367E+01 (62.3)
  make_fx           0.0000E+00 ( 0.0)   0.0000E+00 ( 0.0)   0.0000E+00 ( 0.0)
  AOints            0.2972E+01 ( 5.2)   0.1000E-05 (10.0)   0.7600E+00 ( 5.1)
 ------------------------------------------------------------------------------
   Grand Totals     0.5731E+02          0.1000E-04          0.1505E+02
 ------------------------------------------------------------------------------
 Calculating analytic Hessian of the SCF energy
 Polarizability Matrix (a.u.)
            1           2           3
    1 -58.3829386  -5.3534497   0.0000000
    2  -5.3534497 -35.4124485  -0.0000000
    3   0.0000000  -0.0000000 -25.6676115

 Direct stationary perturbation theory relativistic correction:

 rels  =      16.869237646738
 relv  =     -56.915586309679
 rel2e =       8.834982609052
 E_rel =     -31.211366053889

 Hessian of the SCF Energy
            1           2           3           4           5           6
    1   0.9134370  -0.0702814   0.0000000  -0.5405530   0.1873434   0.0000000
    2  -0.0702814   0.5918070  -0.0000000   0.2259724  -0.1748780   0.0000000
    3   0.0000000  -0.0000000   0.1432630   0.0000000   0.0000000  -0.0605484
    4  -0.5405530   0.2259724   0.0000000   0.6762608  -0.1977285  -0.0000000
    5   0.1873434  -0.1748780   0.0000000  -0.1977285   0.2838990  -0.0000000
    6   0.0000000   0.0000000  -0.0605484  -0.0000000  -0.0000000   0.0456242
    7  -0.0439654  -0.0378645  -0.0000000  -0.0963755  -0.0357596   0.0000000
    8   0.0002439  -0.0120720  -0.0000000  -0.0736587  -0.0588142   0.0000000
    9   0.0000000  -0.0000000   0.0068806   0.0000000   0.0000000  -0.0159596
   10  -0.2495525  -0.1349718  -0.0000000  -0.0290354  -0.0092169  -0.0000000
   11  -0.1315972  -0.1215811  -0.0000000   0.0129491   0.0073665  -0.0000000
   12  -0.0000000  -0.0000000  -0.0414970   0.0000000  -0.0000000   0.0031969
   13  -0.0793661   0.0171453  -0.0000000  -0.0102969   0.0553615  -0.0000000
   14   0.0142913  -0.2832760   0.0000000   0.0324658  -0.0575734  -0.0000000
   15  -0.0000000   0.0000000  -0.0480981  -0.0000000  -0.0000000   0.0276869
            7           8           9          10          11          12
    1  -0.0439654   0.0002439   0.0000000  -0.2495525  -0.1315972  -0.0000000
    2  -0.0378645  -0.0120720  -0.0000000  -0.1349718  -0.1215811  -0.0000000
    3  -0.0000000  -0.0000000   0.0068806  -0.0000000  -0.0000000  -0.0414970
    4  -0.0963755  -0.0736587   0.0000000  -0.0290354   0.0129491   0.0000000
    5  -0.0357596  -0.0588142   0.0000000  -0.0092169   0.0073665  -0.0000000
    6   0.0000000   0.0000000  -0.0159596  -0.0000000  -0.0000000   0.0031969
    7   0.1392853   0.0679166  -0.0000000  -0.0010022   0.0057243   0.0000000
    8   0.0679166   0.0597073  -0.0000000   0.0006992   0.0028193  -0.0000000
    9  -0.0000000  -0.0000000   0.0089744  -0.0000000  -0.0000000   0.0072346
   10  -0.0010022   0.0006992  -0.0000000   0.2708031   0.1338407   0.0000000
   11   0.0057243   0.0028193  -0.0000000   0.1338407   0.1489423   0.0000000
   12   0.0000000  -0.0000000   0.0072346   0.0000000   0.0000000   0.0225547
   13   0.0020579   0.0047991   0.0000000   0.0087870  -0.0209168   0.0000000
   14  -0.0000169   0.0083596   0.0000000   0.0096488  -0.0375471   0.0000000
   15   0.0000000   0.0000000  -0.0071300  -0.0000000   0.0000000   0.0085109
           13          14          15
    1  -0.0793661   0.0142913  -0.0000000
    2   0.0171453  -0.2832760   0.0000000
    3  -0.0000000   0.0000000  -0.0480981
    4  -0.0102969   0.0324658  -0.0000000
    5   0.0553615  -0.0575734  -0.0000000
    6  -0.0000000  -0.0000000   0.0276869
    7   0.0020579  -0.0000169   0.0000000
    8   0.0047991   0.0083596   0.0000000
    9   0.0000000   0.0000000  -0.0071300
   10   0.0087870   0.0096488  -0.0000000
   11  -0.0209168  -0.0375471   0.0000000
   12   0.0000000   0.0000000   0.0085109
   13   0.0788182  -0.0563890   0.0000000
   14  -0.0563890   0.3700369  -0.0000000
   15   0.0000000  -0.0000000   0.0190303
 Gradient time:  CPU 88.26 s  wall 23.25 s
 **********************************************************************
 **                                                                  **
 **                       VIBRATIONAL ANALYSIS                       **
 **                       --------------------                       **
 **                                                                  **
 **        VIBRATIONAL FREQUENCIES (CM**-1) AND NORMAL MODES         **
 **     FORCE CONSTANTS (mDYN/ANGSTROM) AND REDUCED MASSES (AMU)     **
 **                  INFRARED INTENSITIES (KM/MOL)                   **
 **                                                                  **
 **********************************************************************


 Mode:                 1                      2                      3
 Frequency:       189.20                 449.39                 524.51
 Force Cnst:      0.4365                 0.3851                 1.6563
 Red. Mass:      20.6942                 3.2367                10.2184
 IR Active:          YES                    YES                    YES
 IR Intens:        3.090                 27.633                 18.862
 Raman Active:       YES                    YES                    YES
               X      Y      Z        X      Y      Z        X      Y      Z
 C          0.206 -0.098  0.000    0.000  0.000 -0.284    0.425  0.109  0.000
 N          0.077 -0.350 -0.000    0.000  0.000  0.288    0.506  0.335 -0.000
 Br        -0.244  0.072  0.000   -0.000 -0.000 -0.023   -0.134 -0.088  0.000
 H         -0.018  0.257  0.000    0.000 -0.000 -0.907    0.611 -0.151  0.000
 F          0.830  0.006 -0.000    0.000  0.000  0.112   -0.118  0.059 -0.000
 TransDip  -0.053  0.020  0.000    0.000 -0.000 -0.168    0.138 -0.020  0.000

 Mode:                 4                      5                      6
 Frequency:       734.64                 905.32                1077.89
 Force Cnst:      3.8554                 0.7088                 6.7288
 Red. Mass:      12.1247                 1.4678                 9.8298
 IR Active:          YES                    YES                    YES
 IR Intens:        0.519                  8.038                158.786
 Raman Active:       YES                    YES                    YES
               X      Y      Z        X      Y      Z        X      Y      Z
 C         -0.369 -0.166  0.000   -0.000 -0.000 -0.195    0.213  0.636 -0.000
 N         -0.042  0.698 -0.000   -0.000  0.000  0.041   -0.213 -0.010  0.000
 Br        -0.001 -0.025 -0.000    0.000  0.000  0.002   -0.003  0.002 -0.000
 H         -0.247 -0.351 -0.000   -0.000 -0.000  0.979    0.332  0.460 -0.000
 F          0.281 -0.289 -0.000    0.000 -0.000  0.033    0.017 -0.427  0.000
 TransDip  -0.022  0.007 -0.000   -0.000  0.000  0.091   -0.243  0.322 -0.000

 Mode:                 7                      8                      9
 Frequency:      1325.41                1712.55                3181.33
 Force Cnst:      1.1283                17.8633                 6.5085
 Red. Mass:       1.0901                10.3377                 1.0915
 IR Active:          YES                    YES                    YES
 IR Intens:       17.483                187.027                  1.186
 Raman Active:       YES                    YES                    YES
               X      Y      Z        X      Y      Z        X      Y      Z
 C          0.003 -0.032 -0.000    0.588 -0.378 -0.000   -0.076 -0.043 -0.000
 N          0.062  0.009 -0.000   -0.505  0.215  0.000    0.003 -0.002 -0.000
 Br         0.000 -0.001  0.000    0.004  0.004 -0.000    0.000  0.000  0.000
 H         -0.552  0.830  0.000    0.162  0.426 -0.000    0.839  0.538  0.000
 F         -0.018 -0.028  0.000   -0.023  0.042  0.000    0.000 -0.000 -0.000
 TransDip   0.091  0.098  0.000    0.372 -0.232 -0.000    0.027 -0.023  0.000

 STANDARD THERMODYNAMIC QUANTITIES AT   298.15 K  AND     1.00 ATM

   This Molecule has  0 Imaginary Frequencies
   Zero point vibrational energy:       14.439 kcal/mol

   Atom    1 Element C  Has Mass   12.00000
   Atom    2 Element N  Has Mass   14.00307
   Atom    3 Element Br Has Mass   78.91830
   Atom    4 Element H  Has Mass    1.00783
   Atom    5 Element F  Has Mass   18.99840
   Molecular Mass:   124.927600 amu
   Principal axes and moments of inertia in amu*Bohr^2:
                             1           2           3
    Eigenvalues --      118.11857   670.05632   788.17489
          X               0.99971     0.02397     0.00000
          Y              -0.02397     0.99971     0.00000
          Z               0.00000    -0.00000     1.00000
   Rotational Symmetry Number is   1
   The Molecule is an Asymmetric Top
   Translational Enthalpy:        0.889 kcal/mol
   Rotational Enthalpy:           0.889 kcal/mol
   Vibrational Enthalpy:         15.217 kcal/mol
   gas constant (RT):             0.592 kcal/mol
   Translational Entropy:        40.381  cal/mol.K
   Rotational Entropy:           25.637  cal/mol.K
   Vibrational Entropy:           4.135  cal/mol.K

   Total Enthalpy:               17.587 kcal/mol
   Total Entropy:                70.153  cal/mol.K
Archival summary:
1\1\TWL01\FREQ\ProcedureUnspecified\BasisUnspecified\r11111\taweetha\SunNov2521:04:362018SunNov2521:04:362018\0\\#,FREQ,ProcedureUnspecified,BasisUnspecified,\\0,1\Br\N,1,1.89801\C,2,1.25617,1,116.281\H,3,1.08651,2,119.868,1,-180,0\F,3,1.33662,2,127.498,1,0,0\\\@

 Total job time:  26.99s(wall), 101.87s(cpu) 
 Sun Nov 25 21:04:36 2018

        *************************************************************
        *                                                           *
        *  Thank you very much for using Q-Chem.  Have a nice day.  *
        *                                                           *
        *************************************************************
