# Supplementary material for: Geometric and energetic data from ab initio calculations of haloethene, haloimine, halomethylenephosphine, haloiminophosphine, halodiazene, halodiphosphene and halocyclopropane
Source: Data Brief. 2019 Nov 2;27:104738. doi: 10.1016/j.dib.2019.104738 (PMC6861602; doi:10.1016/j.dib.2019.104738)
Supplement: Multimedia component 4 [file mmc4.zip › CN/B3LYP/FHCNClE.out]

Q-Chem Developer Version!
                  Welcome to Q-Chem
     A Quantum Leap Into The Future Of Chemistry


 Q-Chem 5.1, Q-Chem, Inc., Pleasanton, CA (2018)

 Yihan Shao,  Zhengting Gan,  E. Epifanovsky,  A. T. B. Gilbert,  M. Wormit,  
 J. Kussmann,  A. W. Lange,  A. Behn,  Jia Deng,  Xintian Feng,  D. Ghosh,  
 M. Goldey,  P. R. Horn,  L. D. Jacobson,  I. Kaliman,  T. Kus,  A. Landau,  
 Jie Liu,  E. I. Proynov,  R. M. Richard,  R. P. Steele,  E. J. Sundstrom,  
 H. L. Woodcock III,  P. M. Zimmerman,  D. Zuev,  B. Albrecht,  E. Alguire,  
 S. A. Baeppler,  D. Barton,  Z. Benda,  Y. A. Bernard,  E. J. Berquist,  
 K. B. Bravaya,  H. Burton,  D. Casanova,  Chun-Min Chang,  Yunqing Chen,  
 A. Chien,  K. D. Closser,  M. P. Coons,  S. Coriani,  S. Dasgupta,  
 A. L. Dempwolff,  M. Diedenhofen,  Hainam Do,  R. G. Edgar,  Po-Tung Fang,  
 S. Faraji,  S. Fatehi,  Qingguo Feng,  K. D. Fenk,  J. Fosso-Tande,  
 Qinghui Ge,  A. Ghysels,  G. Gidofalvi,  J. Gomes,  J. Gonthier,  A. Gunina,  
 D. Hait,  M. W. D. Hanson-Heine,  P. H. P. Harbach,  A. W. Hauser,  
 J. E. Herr,  E. G. Hohenstein,  Z. C. Holden,  Kerwin Hui,  B. C. Huynh,  
 T.-C. Jagau,  Hyunjun Ji,  B. Kaduk,  K. Khistyaev,  Jaehoon Kim,  
 P. Klunzinger,  K. Koh,  D. Kosenkov,  L. Koulias,  T. Kowalczyk,  
 C. M. Krauter,  A. Kunitsa,  Ka Un Lao,  A. Laurent,  K. V. Lawler,  
 Joonho Lee,  D. Lefrancois,  S. Lehtola,  D. S. Levine,  Yi-Pei Li,  
 You-Sheng Lin,  Fenglai Liu,  E. Livshits,  A. Luenser,  P. Manohar,  
 E. Mansoor,  S. F. Manzer,  Shan-Ping Mao,  Yuezhi Mao,  N. Mardirossian,  
 A. V. Marenich,  T. Markovich,  L. A. Martinez-Martinez,  S. A. Maurer,  
 N. J. Mayhall,  S. C. McKenzie,  J.-M. Mewes,  A. F. Morrison,  
 J. W. Mullinax,  K. Nanda,  T. S. Nguyen-Beck,  R. Olivares-Amaya,  
 J. A. Parkhill,  T. M. Perrine,  F. Plasser,  P. Pokhilko,  S. Prager,  
 A. Prociuk,  E. Ramos,  D. R. Rehn,  F. Rob,  M. Schneider,  N. Sergueev,  
 S. M. Sharada,  S. Sharma,  D. W. Small,  T. Stauch,  T. Stein,  
 Yu-Chuan Su,  A. J. W. Thom,  A. Tkatchenko,  T. Tsuchimochi,  N. M. Tubman,  
 L. Vogt,  M. L. Vidal,  O. Vydrov,  M. A. Watson,  J. Wenzel,  
 M. de Wergifosse,  T. A. Wesolowski,  A. White,  J. Witte,  A. Yamada,  
 Jun Yang,  K. Yao,  S. Yeganeh,  S. R. Yost,  Zhi-Qiang You,  A. Zech,  
 Igor Ying Zhang,  Xing Zhang,  Yan Zhao,  Ying Zhu,  B. R. Brooks,  
 G. K. L. Chan,  C. J. Cramer,  M. S. Gordon,  W. J. Hehre,  A. Klamt,  
 M. W. Schmidt,  C. D. Sherrill,  D. G. Truhlar,  A. Aspuru-Guzik,  R. Baer,  
 A. T. Bell,  N. A. Besley,  Jeng-Da Chai,  A. E. DePrince, III,  
 R. A. DiStasio Jr.,  A. Dreuw,  B. D. Dunietz,  T. R. Furlani,  
 Chao-Ping Hsu,  Yousung Jung,  Jing Kong,  D. S. Lambrecht,  WanZhen Liang,  
 C. Ochsenfeld,  V. A. Rassolov,  L. V. Slipchenko,  J. E. Subotnik,  
 T. Van Voorhis,  J. M. Herbert,  A. I. Krylov,  P. M. W. Gill,  M. Head-Gordon

 Contributors to earlier versions of Q-Chem not listed above: 
 R. D. Adamson,  B. Austin,  J. Baker,  G. J. O. Beran,  K. Brandhorst,  
 S. T. Brown,  E. F. C. Byrd,  A. K. Chakraborty,  C.-L. Cheng,  
 Siu Hung Chien,  D. M. Chipman,  D. L. Crittenden,  H. Dachsel,  
 R. J. Doerksen,  A. D. Dutoi,  L. Fusti-Molnar,  W. A. Goddard III,  
 A. Golubeva-Zadorozhnaya,  S. R. Gwaltney,  G. Hawkins,  A. Heyden,  
 S. Hirata,  G. Kedziora,  F. J. Keil,  C. Kelley,  Jihan Kim,  R. A. King,  
 R. Z. Khaliullin,  P. P. Korambath,  W. Kurlancheek,  A. M. Lee,  M. S. Lee,  
 S. V. Levchenko,  Ching Yeh Lin,  D. Liotard,  R. C. Lochan,  I. Lotan,  
 P. E. Maslen,  N. Nair,  D. P. O'Neill,  D. Neuhauser,  E. Neuscamman,  
 C. M. Oana,  R. Olson,  B. Peters,  R. Peverati,  P. A. Pieniazek,  
 Y. M. Rhee,  J. Ritchie,  M. A. Rohrdanz,  E. Rosta,  N. J. Russ,  
 H. F. Schaefer III,  N. E. Schultz,  N. Shenvi,  A. C. Simmonett,  A. Sodt,  
 D. Stuck,  K. S. Thanthiriwatte,  V. Vanovschi,  Tao Wang,  A. Warshel,  
 C. F. Williams,  Q. Wu,  X. Xu,  W. Zhang

 Please cite Q-Chem as follows:
 Y. Shao et al., Mol. Phys. 113, 184-215 (2015)
 DOI: 10.1080/00268976.2014.952696

 Q-Chem 5.1.2 for Intel X86 EM64T Linux

 Parts of Q-Chem use Armadillo 8.300.2 (Tropical Shenanigans).
 http://arma.sourceforge.net/

 Q-Chem begins on Mon Nov 26 07:57:30 2018  

Host: 
0

     Scratch files written to /scratch/taweetham/qchem59253//
Input Ideriv = 2
Curr. Ideriv = -1
Max.  Ideriv = 2

Checking the input file for inconsistencies... 	...done.

--------------------------------------------------------------
User input:
--------------------------------------------------------------
$molecule
0 1
C 
N 1 1.3 
Cl 2 CCl 1 120. 
H 1 CH 2 120.  3 180.0
F 1 CF 2 120.  3 0.0

CC=1.54
CH=1.09
CF=1.35
CCl=1.77
CBr=1.94
CI=2.14
DHA=180.0
$end

$rem
   job_type	optimization
   basis	6-311++g**
   method	b3lyp
$end

--------------------------------------------------------------
 ----------------------------------------------------------------
             Standard Nuclear Orientation (Angstroms)
    I     Atom           X                Y                Z
 ----------------------------------------------------------------
    1      C       1.2325978564     0.5057522486     0.0000000000
    2      N       0.0083633968     0.9430736271     0.0000000000
    3      Cl     -1.3407151540    -0.2027392127    -0.0000000000
    4      H       2.0633863424     1.2113658053     0.0000000000
    5      F       1.4749600400    -0.8223142301    -0.0000000000
 ----------------------------------------------------------------
 Molecular Point Group                 Cs    NOp =  2
 Largest Abelian Subgroup              Cs    NOp =  2
 Nuclear Repulsion Energy =   146.0629440273 hartrees
 There are       20 alpha and       20 beta electrons
 Requested basis set is 6-311++G(d,p)
 There are 36 shells and 103 basis functions

 Total QAlloc Memory Limit   2000 MB
 Mega-Array Size       188 MB
 MEM_STATIC part       192 MB
 A cutoff of  1.0D-11 yielded    616 shell pairs
 There are      5280 function pairs (      5712 Cartesian)
 Smallest overlap matrix eigenvalue = 1.23E-03

 Scale SEOQF with 1.000000e-01/1.000000e-01/1.000000e-01

 Standard Electronic Orientation quadrupole field applied
 Nucleus-field energy     =     0.0000000034 hartrees
 Guess from superposition of atomic densities
 Warning:  Energy on first SCF cycle will be non-variational
 SAD guess density has 40.000000 electrons

 -----------------------------------------------------------------------
  General SCF calculation program by
  Eric Jon Sundstrom, Paul Horn, Yuezhi Mao, Dmitri Zuev, Alec White,
  David Stuck, Shaama M.S., Shane Yost, Joonho Lee, David Small,
  Daniel Levine, Susi Lehtola, Hugh Burton, Evgeny Epifanovsky
 -----------------------------------------------------------------------
 Exchange:     0.2000 Hartree-Fock + 0.0800 Slater + 0.7200 B88
 Correlation:  0.1900 VWN1RPA + 0.8100 LYP
 Using SG-1 standard quadrature grid
 A restricted SCF calculation will be
 performed using DIIS
 SCF converges when DIIS error is below 1.0e-08
 ---------------------------------------
  Cycle       Energy         DIIS error
 ---------------------------------------
    1    -653.9585901199      5.09e-02  
    2    -653.4906680632      5.36e-03  
    3    -653.4362217609      8.81e-03  
    4    -653.5158658790      2.04e-03  
    5    -653.5197688208      8.58e-04  
    6    -653.5204165696      1.31e-04  
    7    -653.5204333420      2.80e-05  
    8    -653.5204341174      1.20e-05  
    9    -653.5204342895      2.95e-06  
   10    -653.5204343013      6.60e-07  
   11    -653.5204343018      1.12e-07  
   12    -653.5204343018      1.90e-08  
   13    -653.5204343018      2.62e-09  Convergence criterion met
 ---------------------------------------
 SCF time:   CPU 7.25s  wall 7.00s 
 SCF   energy in the final basis set =     -653.5204343018
 Total energy in the final basis set =     -653.5204343018

 --------------------------------------------------------------
             Orbital Energies (a.u.) and Symmetries
 --------------------------------------------------------------

 Alpha MOs, Restricted
 -- Occupied --                  
-101.59  -24.74  -14.40  -10.34   -9.50   -7.27   -7.26   -7.25
  1 A'    2 A'    3 A'    4 A'    5 A'    6 A'    1 A"    7 A'                 
 -1.277  -0.973  -0.826  -0.659  -0.584  -0.527  -0.515  -0.443
  8 A'    9 A'   10 A'   11 A'   12 A'   13 A'    2 A"   14 A'                 
 -0.398  -0.381  -0.310  -0.302
  3 A"   15 A'    4 A"   16 A'                                                 
 -- Virtual --                   
 -0.068  -0.058  -0.004   0.017   0.041   0.052   0.070   0.086
 17 A'    5 A"   18 A'   19 A'   20 A'    6 A"   21 A'   22 A'                 
  0.092   0.112   0.125   0.153   0.162   0.167   0.204   0.231
  7 A"   23 A'   24 A'   25 A'   26 A'    8 A"   27 A'   28 A'                 
  0.258   0.260   0.290   0.303   0.330   0.353   0.424   0.453
  9 A"   29 A'   30 A'   31 A'   32 A'   33 A'   34 A'   10 A"                 
  0.463   0.504   0.516   0.580   0.650   0.718   0.747   0.787
 35 A'   36 A'   11 A"   37 A'   38 A'   12 A"   39 A'   40 A'                 
  0.833   0.847   0.889   0.932   0.950   1.043   1.069   1.075
 41 A'   13 A"   42 A'   14 A"   43 A'   44 A'   45 A'   15 A"                 
  1.219   1.248   1.305   1.363   1.374   1.472   1.558   1.712
 16 A"   46 A'   47 A'   48 A'   17 A"   49 A'   50 A'   51 A'                 
  1.715   1.803   1.975   2.010   2.072   2.249   2.268   2.274
 18 A"   52 A'   53 A'   19 A"   54 A'   55 A'   20 A"   56 A'                 
  2.331   2.532   2.607   2.692   2.726   2.816   3.098   3.518
 21 A"   57 A'   58 A'   59 A'   22 A"   60 A'   61 A'   62 A'                 
  3.726   3.755   3.816   3.889   3.937   4.093   4.449   4.796
 23 A"   63 A'   24 A"   64 A'   25 A"   65 A'   66 A'   67 A'                 
  6.233   6.302   6.602   9.622  23.736  25.771  25.826  26.239
 26 A"   68 A'   69 A'   70 A'   71 A'   27 A"   72 A'   73 A'                 
 35.441  66.700 215.590
 74 A'   75 A'   76 A'                                                         

 Beta MOs, Restricted
 -- Occupied --                  
-101.59  -24.74  -14.40  -10.34   -9.50   -7.27   -7.26   -7.25
  1 A'    2 A'    3 A'    4 A'    5 A'    6 A'    1 A"    7 A'                 
 -1.277  -0.973  -0.826  -0.659  -0.584  -0.527  -0.515  -0.443
  8 A'    9 A'   10 A'   11 A'   12 A'   13 A'    2 A"   14 A'                 
 -0.398  -0.381  -0.310  -0.302
  3 A"   15 A'    4 A"   16 A'                                                 
 -- Virtual --                   
 -0.068  -0.058  -0.004   0.017   0.041   0.052   0.070   0.086
 17 A'    5 A"   18 A'   19 A'   20 A'    6 A"   21 A'   22 A'                 
  0.092   0.112   0.125   0.153   0.162   0.167   0.204   0.231
  7 A"   23 A'   24 A'   25 A'   26 A'    8 A"   27 A'   28 A'                 
  0.258   0.260   0.290   0.303   0.330   0.353   0.424   0.453
  9 A"   29 A'   30 A'   31 A'   32 A'   33 A'   34 A'   10 A"                 
  0.463   0.504   0.516   0.580   0.650   0.718   0.747   0.787
 35 A'   36 A'   11 A"   37 A'   38 A'   12 A"   39 A'   40 A'                 
  0.833   0.847   0.889   0.932   0.950   1.043   1.069   1.075
 41 A'   13 A"   42 A'   14 A"   43 A'   44 A'   45 A'   15 A"                 
  1.219   1.248   1.305   1.363   1.374   1.472   1.558   1.712
 16 A"   46 A'   47 A'   48 A'   17 A"   49 A'   50 A'   51 A'                 
  1.715   1.803   1.975   2.010   2.072   2.249   2.268   2.274
 18 A"   52 A'   53 A'   19 A"   54 A'   55 A'   20 A"   56 A'                 
  2.331   2.532   2.607   2.692   2.726   2.816   3.098   3.518
 21 A"   57 A'   58 A'   59 A'   22 A"   60 A'   61 A'   62 A'                 
  3.726   3.755   3.816   3.889   3.937   4.093   4.449   4.796
 23 A"   63 A'   24 A"   64 A'   25 A"   65 A'   66 A'   67 A'                 
  6.233   6.302   6.602   9.622  23.736  25.771  25.826  26.239
 26 A"   68 A'   69 A'   70 A'   71 A'   27 A"   72 A'   73 A'                 
 35.441  66.700 215.590
 74 A'   75 A'   76 A'                                                         
 --------------------------------------------------------------

          Ground-State Mulliken Net Atomic Charges

     Atom                 Charge (a.u.)
  ----------------------------------------
      1 C                    -0.020065
      2 N                    -0.131667
      3 Cl                    0.047027
      4 H                     0.206225
      5 F                    -0.101520
  ----------------------------------------
  Sum of atomic charges =     0.000000

 -----------------------------------------------------------------
                    Cartesian Multipole Moments
 -----------------------------------------------------------------
    Charge (ESU x 10^10)
                 0.0000
    Dipole Moment (Debye)
         X       1.9859      Y       0.4107      Z      -0.0000
       Tot       2.0280
    Quadrupole Moments (Debye-Ang)
        XX     -24.9756     XY       4.5024     YY     -30.9432
        XZ      -0.0000     YZ      -0.0000     ZZ     -29.3397
    Octopole Moments (Debye-Ang^2)
       XXX      10.9201    XXY       2.8724    XYY       3.8457
       YYY      -8.9895    XXZ      -0.0000    XYZ      -0.0000
       YYZ      -0.0000    XZZ       2.5962    YZZ      -2.4965
       ZZZ      -0.0000
    Hexadecapole Moments (Debye-Ang^3)
      XXXX    -267.9721   XXXY      13.9921   XXYY     -57.5988
      XYYY      -0.7206   YYYY    -102.6037   XXXZ      -0.0000
      XXYZ       0.0000   XYYZ      -0.0000   YYYZ      -0.0000
      XXZZ     -54.3949   XYZZ      -2.6478   YYZZ     -22.2763
      XZZZ      -0.0000   YZZZ      -0.0000   ZZZZ     -30.0468
 -----------------------------------------------------------------
 Calculating analytic gradient of the SCF energy
 Gradient of SCF Energy
            1           2           3           4           5
    1   0.0707758  -0.0384760  -0.0169005   0.0006556  -0.0160548
    2   0.0133913  -0.0024587  -0.0044602   0.0079106  -0.0143830
    3   0.0000000  -0.0000000   0.0000000  -0.0000000  -0.0000000
 Max gradient component =       7.078E-02
 RMS gradient           =       2.237E-02
 Gradient time:  CPU 1.75 s  wall 1.75 s
 Geometry Optimization Parameters
   NAtoms,    NIC,     NZ,  NCons,   NDum,   NFix, NCnnct, MaxDiis
        5      20       5       0       0       0       0       0


** GEOMETRY OPTIMIZATION IN DELOCALIZED INTERNAL COORDINATES **
   Searching for a Minimum

   Optimization Cycle:   1

                       Coordinates (Angstroms)
     ATOM                X               Y               Z
      1  C         1.2325978564    0.5057522486    0.0000000000
      2  N         0.0083633968    0.9430736271    0.0000000000
      3  Cl       -1.3407151540   -0.2027392127    0.0000000000
      4  H         2.0633863424    1.2113658053    0.0000000000
      5  F         1.4749600400   -0.8223142301    0.0000000000
   Point Group: cs    Number of degrees of freedom:     7


   Energy is   -653.520434302


 Attempting to Generate Delocalized Internal Coordinates

  7 Hessian modes will be used to form the next step
  Hessian Eigenvalues:
     0.160000    0.220000    0.250000    0.286300    0.348126    0.550214
     0.671931

 Minimum Search - Taking Simple RFO Step
 Searching for Lamda that Minimizes Along All modes
 Value Taken    Lamda =  -0.01256478
 Step Taken.  Stepsize is  0.203815

                             Maximum     Tolerance    Cnvgd?
         Gradient           0.041371      0.000300      NO
         Displacement       0.129670      0.001200      NO
         Energy change     *********      0.000001      NO


 New Cartesian Coordinates Obtained by Inverse Iteration

 Displacement from previous Coordinates is:  0.231044
 ----------------------------------------------------------------
             Standard Nuclear Orientation (Angstroms)
    I     Atom           X                Y                Z
 ----------------------------------------------------------------
    1      C       1.1755091233     0.4911132579     0.0000000000
    2      N       0.0143103826     0.9839173134     0.0000000000
    3      Cl     -1.2682056865    -0.1952124684     0.0000000000
    4      H       2.0218376666     1.1648808574     0.0000000000
    5      F       1.4951409956    -0.8095607220     0.0000000000
 ----------------------------------------------------------------
 Molecular Point Group                 Cs    NOp =  2
 Largest Abelian Subgroup              Cs    NOp =  2
 Nuclear Repulsion Energy =   148.9298865558 hartrees
 There are       20 alpha and       20 beta electrons
 Applying Cartesian multipole field
    Component          Value
    ---------          -----
     (2,0,0)        1.00000E-11
     (0,2,0)        2.00000E-11
     (0,0,2)       -3.00000E-11
 Nucleus-field energy     =     0.0000000033 hartrees
 Requested basis set is 6-311++G(d,p)
 There are 36 shells and 103 basis functions
 A cutoff of  1.0D-11 yielded    620 shell pairs
 There are      5307 function pairs (      5739 Cartesian)
 Smallest overlap matrix eigenvalue = 1.14E-03
 Guess MOs from SCF MO coefficient file

 -----------------------------------------------------------------------
  General SCF calculation program by
  Eric Jon Sundstrom, Paul Horn, Yuezhi Mao, Dmitri Zuev, Alec White,
  David Stuck, Shaama M.S., Shane Yost, Joonho Lee, David Small,
  Daniel Levine, Susi Lehtola, Hugh Burton, Evgeny Epifanovsky
 -----------------------------------------------------------------------
 Exchange:     0.2000 Hartree-Fock + 0.0800 Slater + 0.7200 B88
 Correlation:  0.1900 VWN1RPA + 0.8100 LYP
 Using SG-1 standard quadrature grid
 A restricted SCF calculation will be
 performed using DIIS
 SCF converges when DIIS error is below 1.0e-08
 ---------------------------------------
  Cycle       Energy         DIIS error
 ---------------------------------------
    1    -653.5224026303      1.57e-03  
    2    -653.5259593241      8.12e-04  
    3    -653.5255499323      1.01e-03  
    4    -653.5266584892      1.96e-04  
    5    -653.5266988529      5.68e-05  
    6    -653.5267031514      1.07e-05  
    7    -653.5267032765      3.39e-06  
    8    -653.5267032863      1.71e-06  
    9    -653.5267032887      2.51e-07  
   10    -653.5267032887      5.70e-08  
   11    -653.5267032887      1.09e-08  
   12    -653.5267032887      9.90e-10  Convergence criterion met
 ---------------------------------------
 SCF time:   CPU 6.78s  wall 7.00s 
 SCF   energy in the final basis set =     -653.5267032887
 Total energy in the final basis set =     -653.5267032887

 --------------------------------------------------------------
             Orbital Energies (a.u.) and Symmetries
 --------------------------------------------------------------

 Alpha MOs, Restricted
 -- Occupied --                  
-101.59  -24.74  -14.40  -10.33   -9.50   -7.27   -7.25   -7.25
  1 A'    2 A'    3 A'    4 A'    5 A'    6 A'    1 A"    7 A'                 
 -1.283  -0.996  -0.829  -0.661  -0.586  -0.532  -0.522  -0.438
  8 A'    9 A'   10 A'   11 A'   12 A'   13 A'    2 A"   14 A'                 
 -0.408  -0.390  -0.312  -0.307
  3 A"   15 A'    4 A"   16 A'                                                 
 -- Virtual --                   
 -0.056  -0.047  -0.003   0.020   0.043   0.053   0.071   0.086
 17 A'    5 A"   18 A'   19 A'   20 A'    6 A"   21 A'   22 A'                 
  0.092   0.115   0.129   0.151   0.164   0.169   0.202   0.233
  7 A"   23 A'   24 A'   25 A'    8 A"   26 A'   27 A'   28 A'                 
  0.261   0.264   0.288   0.304   0.340   0.374   0.429   0.452
  9 A"   29 A'   30 A'   31 A'   32 A'   33 A'   34 A'   10 A"                 
  0.460   0.500   0.517   0.580   0.658   0.715   0.749   0.807
 35 A'   36 A'   11 A"   37 A'   38 A'   12 A"   39 A'   40 A'                 
  0.839   0.846   0.904   0.933   0.936   1.047   1.072   1.079
 41 A'   13 A"   42 A'   14 A"   43 A'   44 A'   15 A"   45 A'                 
  1.221   1.236   1.305   1.372   1.381   1.465   1.578   1.721
 16 A"   46 A'   47 A'   48 A'   17 A"   49 A'   50 A'   18 A"                 
  1.751   1.793   1.968   2.022   2.109   2.254   2.280   2.310
 51 A'   52 A'   53 A'   19 A"   54 A'   55 A'   20 A"   56 A'                 
  2.352   2.525   2.647   2.740   2.745   2.859   3.104   3.554
 21 A"   57 A'   58 A'   59 A'   22 A"   60 A'   61 A'   62 A'                 
  3.725   3.757   3.813   3.936   3.953   4.077   4.482   4.786
 23 A"   63 A'   24 A"   64 A'   25 A"   65 A'   66 A'   67 A'                 
  6.232   6.300   6.620   9.633  23.809  25.777  25.839  26.233
 26 A"   68 A'   69 A'   70 A'   71 A'   27 A"   72 A'   73 A'                 
 35.495  66.698 215.602
 74 A'   75 A'   76 A'                                                         

 Beta MOs, Restricted
 -- Occupied --                  
-101.59  -24.74  -14.40  -10.33   -9.50   -7.27   -7.25   -7.25
  1 A'    2 A'    3 A'    4 A'    5 A'    6 A'    1 A"    7 A'                 
 -1.283  -0.996  -0.829  -0.661  -0.586  -0.532  -0.522  -0.438
  8 A'    9 A'   10 A'   11 A'   12 A'   13 A'    2 A"   14 A'                 
 -0.408  -0.390  -0.312  -0.307
  3 A"   15 A'    4 A"   16 A'                                                 
 -- Virtual --                   
 -0.056  -0.047  -0.003   0.020   0.043   0.053   0.071   0.086
 17 A'    5 A"   18 A'   19 A'   20 A'    6 A"   21 A'   22 A'                 
  0.092   0.115   0.129   0.151   0.164   0.169   0.202   0.233
  7 A"   23 A'   24 A'   25 A'    8 A"   26 A'   27 A'   28 A'                 
  0.261   0.264   0.288   0.304   0.340   0.374   0.429   0.452
  9 A"   29 A'   30 A'   31 A'   32 A'   33 A'   34 A'   10 A"                 
  0.460   0.500   0.517   0.580   0.658   0.715   0.749   0.807
 35 A'   36 A'   11 A"   37 A'   38 A'   12 A"   39 A'   40 A'                 
  0.839   0.846   0.904   0.933   0.936   1.047   1.072   1.079
 41 A'   13 A"   42 A'   14 A"   43 A'   44 A'   15 A"   45 A'                 
  1.221   1.236   1.305   1.372   1.381   1.465   1.578   1.721
 16 A"   46 A'   47 A'   48 A'   17 A"   49 A'   50 A'   18 A"                 
  1.751   1.793   1.968   2.022   2.109   2.254   2.280   2.310
 51 A'   52 A'   53 A'   19 A"   54 A'   55 A'   20 A"   56 A'                 
  2.352   2.525   2.647   2.740   2.745   2.859   3.104   3.554
 21 A"   57 A'   58 A'   59 A'   22 A"   60 A'   61 A'   62 A'                 
  3.725   3.757   3.813   3.936   3.953   4.077   4.482   4.786
 23 A"   63 A'   24 A"   64 A'   25 A"   65 A'   66 A'   67 A'                 
  6.232   6.300   6.620   9.633  23.809  25.777  25.839  26.233
 26 A"   68 A'   69 A'   70 A'   71 A'   27 A"   72 A'   73 A'                 
 35.495  66.698 215.602
 74 A'   75 A'   76 A'                                                         
 --------------------------------------------------------------

          Ground-State Mulliken Net Atomic Charges

     Atom                 Charge (a.u.)
  ----------------------------------------
      1 C                    -0.044626
      2 N                    -0.117270
      3 Cl                    0.045462
      4 H                     0.197662
      5 F                    -0.081227
  ----------------------------------------
  Sum of atomic charges =     0.000000

 -----------------------------------------------------------------
                    Cartesian Multipole Moments
 -----------------------------------------------------------------
    Charge (ESU x 10^10)
                 0.0000
    Dipole Moment (Debye)
         X       1.8086      Y       0.3031      Z      -0.0000
       Tot       1.8338
    Quadrupole Moments (Debye-Ang)
        XX     -25.7701     XY       4.0015     YY     -30.9054
        XZ       0.0000     YZ      -0.0000     ZZ     -29.1501
    Octopole Moments (Debye-Ang^2)
       XXX       8.0931    XXY       1.7738    XYY       2.4240
       YYY     -10.1357    XXZ      -0.0000    XYZ       0.0000
       YYZ      -0.0000    XZZ       1.9679    YZZ      -2.6385
       ZZZ      -0.0000
    Hexadecapole Moments (Debye-Ang^3)
      XXXX    -256.7282   XXXY      12.6821   XXYY     -55.7386
      XYYY      -0.0585   YYYY    -103.4371   XXXZ       0.0000
      XXYZ      -0.0000   XYYZ       0.0000   YYYZ      -0.0000
      XXZZ     -51.3910   XYZZ      -2.0852   YYZZ     -22.1785
      XZZZ       0.0000   YZZZ      -0.0000   ZZZZ     -29.6036
 -----------------------------------------------------------------
 Calculating analytic gradient of the SCF energy
 Gradient of SCF Energy
            1           2           3           4           5
    1   0.0039815  -0.0041178   0.0043751  -0.0037034  -0.0005353
    2   0.0011955   0.0036643   0.0003591   0.0013021  -0.0065210
    3   0.0000000  -0.0000000  -0.0000000  -0.0000000   0.0000000
 Max gradient component =       6.521E-03
 RMS gradient           =       2.889E-03
 Gradient time:  CPU 1.77 s  wall 1.77 s
 Geometry Optimization Parameters
   NAtoms,    NIC,     NZ,  NCons,   NDum,   NFix, NCnnct, MaxDiis
        5      20       5       0       0       0       0       0

 Cartesian Hessian Update
 Hessian Updated using BFGS Update


** GEOMETRY OPTIMIZATION IN DELOCALIZED INTERNAL COORDINATES **
   Searching for a Minimum

   Optimization Cycle:   2

                       Coordinates (Angstroms)
     ATOM                X               Y               Z
      1  C         1.1755091233    0.4911132579    0.0000000000
      2  N         0.0143103826    0.9839173134    0.0000000000
      3  Cl       -1.2682056865   -0.1952124684    0.0000000000
      4  H         2.0218376666    1.1648808574    0.0000000000
      5  F         1.4951409956   -0.8095607220    0.0000000000
   Point Group: cs    Number of degrees of freedom:     7


   Energy is   -653.526703289

 Hessian Updated using BFGS Update

  7 Hessian modes will be used to form the next step
  Hessian Eigenvalues:
     0.153145    0.210153    0.273695    0.312704    0.352940    0.537783
     0.664409

 Minimum Search - Taking Simple RFO Step
 Searching for Lamda that Minimizes Along All modes
 Value Taken    Lamda =  -0.00053414
 Step Taken.  Stepsize is  0.047145

                             Maximum     Tolerance    Cnvgd?
         Gradient           0.007016      0.000300      NO
         Displacement       0.026765      0.001200      NO
         Energy change     -0.006269      0.000001      NO


 New Cartesian Coordinates Obtained by Inverse Iteration

 Displacement from previous Coordinates is:  0.082595
 ----------------------------------------------------------------
             Standard Nuclear Orientation (Angstroms)
    I     Atom           X                Y                Z
 ----------------------------------------------------------------
    1      C       1.1753105729     0.4893918233     0.0000000000
    2      N       0.0123215556     0.9709356652     0.0000000000
    3      Cl     -1.2971874115    -0.1859465074     0.0000000000
    4      H       2.0283126468     1.1591564976     0.0000000000
    5      F       1.5198351177    -0.7983992403     0.0000000000
 ----------------------------------------------------------------
 Molecular Point Group                 Cs    NOp =  2
 Largest Abelian Subgroup              Cs    NOp =  2
 Nuclear Repulsion Energy =   148.2375229412 hartrees
 There are       20 alpha and       20 beta electrons
 Applying Cartesian multipole field
    Component          Value
    ---------          -----
     (2,0,0)        1.00000E-11
     (0,2,0)        2.00000E-11
     (0,0,2)       -3.00000E-11
 Nucleus-field energy     =     0.0000000033 hartrees
 Requested basis set is 6-311++G(d,p)
 There are 36 shells and 103 basis functions
 A cutoff of  1.0D-11 yielded    618 shell pairs
 There are      5295 function pairs (      5727 Cartesian)
 Smallest overlap matrix eigenvalue = 1.14E-03
 Guess MOs from SCF MO coefficient file

 -----------------------------------------------------------------------
  General SCF calculation program by
  Eric Jon Sundstrom, Paul Horn, Yuezhi Mao, Dmitri Zuev, Alec White,
  David Stuck, Shaama M.S., Shane Yost, Joonho Lee, David Small,
  Daniel Levine, Susi Lehtola, Hugh Burton, Evgeny Epifanovsky
 -----------------------------------------------------------------------
 Exchange:     0.2000 Hartree-Fock + 0.0800 Slater + 0.7200 B88
 Correlation:  0.1900 VWN1RPA + 0.8100 LYP
 Using SG-1 standard quadrature grid
 A restricted SCF calculation will be
 performed using DIIS
 SCF converges when DIIS error is below 1.0e-08
 ---------------------------------------
  Cycle       Energy         DIIS error
 ---------------------------------------
    1    -653.5265181298      4.40e-04  
    2    -653.5269202769      7.25e-05  
    3    -653.5269248844      4.75e-05  
    4    -653.5269267942      2.60e-05  
    5    -653.5269274499      6.98e-06  
    6    -653.5269274921      3.52e-06  
    7    -653.5269275047      5.81e-07  
    8    -653.5269275050      2.21e-07  
    9    -653.5269275051      5.32e-08  
   10    -653.5269275051      1.40e-08  
   11    -653.5269275051      1.81e-09  Convergence criterion met
 ---------------------------------------
 SCF time:   CPU 6.21s  wall 7.00s 
 SCF   energy in the final basis set =     -653.5269275051
 Total energy in the final basis set =     -653.5269275051

 --------------------------------------------------------------
             Orbital Energies (a.u.) and Symmetries
 --------------------------------------------------------------

 Alpha MOs, Restricted
 -- Occupied --                  
-101.59  -24.74  -14.40  -10.33   -9.50   -7.27   -7.26   -7.25
  1 A'    2 A'    3 A'    4 A'    5 A'    6 A'    1 A"    7 A'                 
 -1.286  -0.994  -0.830  -0.663  -0.586  -0.532  -0.523  -0.437
  8 A'    9 A'   10 A'   11 A'   12 A'   13 A'    2 A"   14 A'                 
 -0.407  -0.389  -0.312  -0.307
  3 A"   15 A'    4 A"   16 A'                                                 
 -- Virtual --                   
 -0.059  -0.046  -0.003   0.020   0.043   0.053   0.070   0.086
 17 A'    5 A"   18 A'   19 A'   20 A'    6 A"   21 A'   22 A'                 
  0.092   0.115   0.128   0.152   0.165   0.171   0.204   0.233
  7 A"   23 A'   24 A'   25 A'    8 A"   26 A'   27 A'   28 A'                 
  0.261   0.265   0.287   0.305   0.339   0.377   0.428   0.452
  9 A"   29 A'   30 A'   31 A'   32 A'   33 A'   34 A'   10 A"                 
  0.461   0.501   0.517   0.578   0.662   0.714   0.752   0.805
 35 A'   36 A'   11 A"   37 A'   38 A'   12 A"   39 A'   40 A'                 
  0.837   0.845   0.903   0.934   0.942   1.046   1.074   1.078
 41 A'   13 A"   42 A'   14 A"   43 A'   44 A'   15 A"   45 A'                 
  1.222   1.238   1.303   1.374   1.381   1.462   1.584   1.719
 16 A"   46 A'   47 A'   48 A'   17 A"   49 A'   50 A'   18 A"                 
  1.752   1.791   1.975   2.022   2.105   2.253   2.278   2.298
 51 A'   52 A'   53 A'   19 A"   54 A'   55 A'   20 A"   56 A'                 
  2.355   2.526   2.646   2.746   2.748   2.866   3.109   3.554
 21 A"   57 A'   58 A'   22 A"   59 A'   60 A'   61 A'   62 A'                 
  3.724   3.756   3.815   3.936   3.960   4.081   4.488   4.788
 23 A"   63 A'   24 A"   64 A'   25 A"   65 A'   66 A'   67 A'                 
  6.231   6.299   6.626   9.630  23.814  25.775  25.834  26.234
 26 A"   68 A'   69 A'   70 A'   71 A'   27 A"   72 A'   73 A'                 
 35.501  66.698 215.599
 74 A'   75 A'   76 A'                                                         

 Beta MOs, Restricted
 -- Occupied --                  
-101.59  -24.74  -14.40  -10.33   -9.50   -7.27   -7.26   -7.25
  1 A'    2 A'    3 A'    4 A'    5 A'    6 A'    1 A"    7 A'                 
 -1.286  -0.994  -0.830  -0.663  -0.586  -0.532  -0.523  -0.437
  8 A'    9 A'   10 A'   11 A'   12 A'   13 A'    2 A"   14 A'                 
 -0.407  -0.389  -0.312  -0.307
  3 A"   15 A'    4 A"   16 A'                                                 
 -- Virtual --                   
 -0.059  -0.046  -0.003   0.020   0.043   0.053   0.070   0.086
 17 A'    5 A"   18 A'   19 A'   20 A'    6 A"   21 A'   22 A'                 
  0.092   0.115   0.128   0.152   0.165   0.171   0.204   0.233
  7 A"   23 A'   24 A'   25 A'    8 A"   26 A'   27 A'   28 A'                 
  0.261   0.265   0.287   0.305   0.339   0.377   0.428   0.452
  9 A"   29 A'   30 A'   31 A'   32 A'   33 A'   34 A'   10 A"                 
  0.461   0.501   0.517   0.578   0.662   0.714   0.752   0.805
 35 A'   36 A'   11 A"   37 A'   38 A'   12 A"   39 A'   40 A'                 
  0.837   0.845   0.903   0.934   0.942   1.046   1.074   1.078
 41 A'   13 A"   42 A'   14 A"   43 A'   44 A'   15 A"   45 A'                 
  1.222   1.238   1.303   1.374   1.381   1.462   1.584   1.719
 16 A"   46 A'   47 A'   48 A'   17 A"   49 A'   50 A'   18 A"                 
  1.752   1.791   1.975   2.022   2.105   2.253   2.278   2.298
 51 A'   52 A'   53 A'   19 A"   54 A'   55 A'   20 A"   56 A'                 
  2.355   2.526   2.646   2.746   2.748   2.866   3.109   3.554
 21 A"   57 A'   58 A'   22 A"   59 A'   60 A'   61 A'   62 A'                 
  3.724   3.756   3.815   3.936   3.960   4.081   4.488   4.788
 23 A"   63 A'   24 A"   64 A'   25 A"   65 A'   66 A'   67 A'                 
  6.231   6.299   6.626   9.630  23.814  25.775  25.834  26.234
 26 A"   68 A'   69 A'   70 A'   71 A'   27 A"   72 A'   73 A'                 
 35.501  66.698 215.599
 74 A'   75 A'   76 A'                                                         
 --------------------------------------------------------------

          Ground-State Mulliken Net Atomic Charges

     Atom                 Charge (a.u.)
  ----------------------------------------
      1 C                    -0.041220
      2 N                    -0.119644
      3 Cl                    0.045534
      4 H                     0.196065
      5 F                    -0.080735
  ----------------------------------------
  Sum of atomic charges =     0.000000

 -----------------------------------------------------------------
                    Cartesian Multipole Moments
 -----------------------------------------------------------------
    Charge (ESU x 10^10)
                 0.0000
    Dipole Moment (Debye)
         X       1.7836      Y       0.2753      Z      -0.0000
       Tot       1.8047
    Quadrupole Moments (Debye-Ang)
        XX     -25.7223     XY       3.9714     YY     -30.9528
        XZ       0.0000     YZ      -0.0000     ZZ     -29.1456
    Octopole Moments (Debye-Ang^2)
       XXX       8.5699    XXY       1.6385    XYY       2.6961
       YYY     -10.3803    XXZ      -0.0000    XYZ      -0.0000
       YYZ      -0.0000    XZZ       2.2438    YZZ      -2.7390
       ZZZ      -0.0000
    Hexadecapole Moments (Debye-Ang^3)
      XXXX    -263.5596   XXXY      13.2583   XXYY     -56.9366
      XYYY       0.0169   YYYY    -101.8733   XXXZ       0.0000
      XXYZ      -0.0000   XYYZ       0.0000   YYYZ      -0.0000
      XXZZ     -52.6941   XYZZ      -1.9711   YYZZ     -21.8920
      XZZZ       0.0000   YZZZ      -0.0000   ZZZZ     -29.5989
 -----------------------------------------------------------------
 Calculating analytic gradient of the SCF energy
 Gradient of SCF Energy
            1           2           3           4           5
    1   0.0002339  -0.0000779  -0.0006591  -0.0003330   0.0008362
    2  -0.0002941   0.0001525  -0.0000164  -0.0002987   0.0004566
    3   0.0000000   0.0000000  -0.0000000  -0.0000000  -0.0000000
 Max gradient component =       8.362E-04
 RMS gradient           =       3.379E-04
 Gradient time:  CPU 1.75 s  wall 1.75 s
 Geometry Optimization Parameters
   NAtoms,    NIC,     NZ,  NCons,   NDum,   NFix, NCnnct, MaxDiis
        5      20       5       0       0       0       0       0

 Cartesian Hessian Update
 Hessian Updated using BFGS Update


** GEOMETRY OPTIMIZATION IN DELOCALIZED INTERNAL COORDINATES **
   Searching for a Minimum

   Optimization Cycle:   3

                       Coordinates (Angstroms)
     ATOM                X               Y               Z
      1  C         1.1753105729    0.4893918233    0.0000000000
      2  N         0.0123215556    0.9709356652    0.0000000000
      3  Cl       -1.2971874115   -0.1859465074    0.0000000000
      4  H         2.0283126468    1.1591564976    0.0000000000
      5  F         1.5198351177   -0.7983992403    0.0000000000
   Point Group: cs    Number of degrees of freedom:     7


   Energy is   -653.526927505

 Hessian Updated using BFGS Update

  7 Hessian modes will be used to form the next step
  Hessian Eigenvalues:
     0.151645    0.226374    0.279123    0.340756    0.346968    0.527364
     0.670771

 Minimum Search - Taking Simple RFO Step
 Searching for Lamda that Minimizes Along All modes
 Value Taken    Lamda =  -0.00002200
 Step Taken.  Stepsize is  0.008742

                             Maximum     Tolerance    Cnvgd?
         Gradient           0.002500      0.000300      NO
         Displacement       0.007934      0.001200      NO
         Energy change     -0.000224      0.000001      NO


 New Cartesian Coordinates Obtained by Inverse Iteration

 Displacement from previous Coordinates is:  0.021293
 ----------------------------------------------------------------
             Standard Nuclear Orientation (Angstroms)
    I     Atom           X                Y                Z
 ----------------------------------------------------------------
    1      C       1.1749626611     0.4913029686     0.0000000000
    2      N       0.0124734697     0.9730200048     0.0000000000
    3      Cl     -1.2910756119    -0.1898992748     0.0000000000
    4      H       2.0302693133     1.1592741937     0.0000000000
    5      F       1.5119626493    -0.7985596540     0.0000000000
 ----------------------------------------------------------------
 Molecular Point Group                 Cs    NOp =  2
 Largest Abelian Subgroup              Cs    NOp =  2
 Nuclear Repulsion Energy =   148.4477982084 hartrees
 There are       20 alpha and       20 beta electrons
 Applying Cartesian multipole field
    Component          Value
    ---------          -----
     (2,0,0)        1.00000E-11
     (0,2,0)        2.00000E-11
     (0,0,2)       -3.00000E-11
 Nucleus-field energy     =     0.0000000033 hartrees
 Requested basis set is 6-311++G(d,p)
 There are 36 shells and 103 basis functions
 A cutoff of  1.0D-11 yielded    618 shell pairs
 There are      5295 function pairs (      5727 Cartesian)
 Smallest overlap matrix eigenvalue = 1.15E-03
 Guess MOs from SCF MO coefficient file

 -----------------------------------------------------------------------
  General SCF calculation program by
  Eric Jon Sundstrom, Paul Horn, Yuezhi Mao, Dmitri Zuev, Alec White,
  David Stuck, Shaama M.S., Shane Yost, Joonho Lee, David Small,
  Daniel Levine, Susi Lehtola, Hugh Burton, Evgeny Epifanovsky
 -----------------------------------------------------------------------
 Exchange:     0.2000 Hartree-Fock + 0.0800 Slater + 0.7200 B88
 Correlation:  0.1900 VWN1RPA + 0.8100 LYP
 Using SG-1 standard quadrature grid
 A restricted SCF calculation will be
 performed using DIIS
 SCF converges when DIIS error is below 1.0e-08
 ---------------------------------------
  Cycle       Energy         DIIS error
 ---------------------------------------
    1    -653.5269120830      1.10e-04  
    2    -653.5269374564      2.15e-05  
    3    -653.5269374520      2.27e-05  
    4    -653.5269379238      1.08e-05  
    5    -653.5269380467      2.57e-06  
    6    -653.5269380541      6.57e-07  
    7    -653.5269380547      1.64e-07  
    8    -653.5269380547      5.09e-08  
    9    -653.5269380547      1.91e-08  
   10    -653.5269380547      2.99e-09  Convergence criterion met
 ---------------------------------------
 SCF time:   CPU 5.65s  wall 6.00s 
 SCF   energy in the final basis set =     -653.5269380547
 Total energy in the final basis set =     -653.5269380547

 --------------------------------------------------------------
             Orbital Energies (a.u.) and Symmetries
 --------------------------------------------------------------

 Alpha MOs, Restricted
 -- Occupied --                  
-101.59  -24.74  -14.40  -10.33   -9.50   -7.27   -7.26   -7.25
  1 A'    2 A'    3 A'    4 A'    5 A'    6 A'    1 A"    7 A'                 
 -1.286  -0.994  -0.830  -0.662  -0.586  -0.532  -0.523  -0.438
  8 A'    9 A'   10 A'   11 A'   12 A'   13 A'    2 A"   14 A'                 
 -0.407  -0.389  -0.312  -0.307
  3 A"   15 A'    4 A"   16 A'                                                 
 -- Virtual --                   
 -0.059  -0.046  -0.003   0.020   0.043   0.053   0.071   0.086
 17 A'    5 A"   18 A'   19 A'   20 A'    6 A"   21 A'   22 A'                 
  0.092   0.115   0.128   0.152   0.165   0.171   0.204   0.233
  7 A"   23 A'   24 A'   25 A'    8 A"   26 A'   27 A'   28 A'                 
  0.261   0.264   0.287   0.305   0.339   0.377   0.428   0.452
  9 A"   29 A'   30 A'   31 A'   32 A'   33 A'   34 A'   10 A"                 
  0.461   0.501   0.517   0.578   0.662   0.715   0.751   0.805
 35 A'   36 A'   11 A"   37 A'   38 A'   12 A"   39 A'   40 A'                 
  0.837   0.846   0.904   0.933   0.941   1.046   1.074   1.078
 41 A'   13 A"   42 A'   14 A"   43 A'   44 A'   15 A"   45 A'                 
  1.222   1.238   1.303   1.374   1.381   1.462   1.584   1.719
 16 A"   46 A'   47 A'   48 A'   17 A"   49 A'   50 A'   18 A"                 
  1.750   1.791   1.976   2.022   2.105   2.253   2.279   2.299
 51 A'   52 A'   53 A'   19 A"   54 A'   55 A'   20 A"   56 A'                 
  2.356   2.526   2.646   2.746   2.748   2.866   3.108   3.554
 21 A"   57 A'   58 A'   22 A"   59 A'   60 A'   61 A'   62 A'                 
  3.724   3.756   3.815   3.934   3.960   4.084   4.487   4.789
 23 A"   63 A'   24 A"   64 A'   25 A"   65 A'   66 A'   67 A'                 
  6.231   6.300   6.627   9.631  23.814  25.776  25.835  26.234
 26 A"   68 A'   69 A'   70 A'   71 A'   27 A"   72 A'   73 A'                 
 35.502  66.698 215.600
 74 A'   75 A'   76 A'                                                         

 Beta MOs, Restricted
 -- Occupied --                  
-101.59  -24.74  -14.40  -10.33   -9.50   -7.27   -7.26   -7.25
  1 A'    2 A'    3 A'    4 A'    5 A'    6 A'    1 A"    7 A'                 
 -1.286  -0.994  -0.830  -0.662  -0.586  -0.532  -0.523  -0.438
  8 A'    9 A'   10 A'   11 A'   12 A'   13 A'    2 A"   14 A'                 
 -0.407  -0.389  -0.312  -0.307
  3 A"   15 A'    4 A"   16 A'                                                 
 -- Virtual --                   
 -0.059  -0.046  -0.003   0.020   0.043   0.053   0.071   0.086
 17 A'    5 A"   18 A'   19 A'   20 A'    6 A"   21 A'   22 A'                 
  0.092   0.115   0.128   0.152   0.165   0.171   0.204   0.233
  7 A"   23 A'   24 A'   25 A'    8 A"   26 A'   27 A'   28 A'                 
  0.261   0.264   0.287   0.305   0.339   0.377   0.428   0.452
  9 A"   29 A'   30 A'   31 A'   32 A'   33 A'   34 A'   10 A"                 
  0.461   0.501   0.517   0.578   0.662   0.715   0.751   0.805
 35 A'   36 A'   11 A"   37 A'   38 A'   12 A"   39 A'   40 A'                 
  0.837   0.846   0.904   0.933   0.941   1.046   1.074   1.078
 41 A'   13 A"   42 A'   14 A"   43 A'   44 A'   15 A"   45 A'                 
  1.222   1.238   1.303   1.374   1.381   1.462   1.584   1.719
 16 A"   46 A'   47 A'   48 A'   17 A"   49 A'   50 A'   18 A"                 
  1.750   1.791   1.976   2.022   2.105   2.253   2.279   2.299
 51 A'   52 A'   53 A'   19 A"   54 A'   55 A'   20 A"   56 A'                 
  2.356   2.526   2.646   2.746   2.748   2.866   3.108   3.554
 21 A"   57 A'   58 A'   22 A"   59 A'   60 A'   61 A'   62 A'                 
  3.724   3.756   3.815   3.934   3.960   4.084   4.487   4.789
 23 A"   63 A'   24 A"   64 A'   25 A"   65 A'   66 A'   67 A'                 
  6.231   6.300   6.627   9.631  23.814  25.776  25.835  26.234
 26 A"   68 A'   69 A'   70 A'   71 A'   27 A"   72 A'   73 A'                 
 35.502  66.698 215.600
 74 A'   75 A'   76 A'                                                         
 --------------------------------------------------------------

          Ground-State Mulliken Net Atomic Charges

     Atom                 Charge (a.u.)
  ----------------------------------------
      1 C                    -0.041704
      2 N                    -0.120087
      3 Cl                    0.046039
      4 H                     0.196261
      5 F                    -0.080510
  ----------------------------------------
  Sum of atomic charges =     0.000000

 -----------------------------------------------------------------
                    Cartesian Multipole Moments
 -----------------------------------------------------------------
    Charge (ESU x 10^10)
                -0.0000
    Dipole Moment (Debye)
         X       1.7961      Y       0.2784      Z      -0.0000
       Tot       1.8176
    Quadrupole Moments (Debye-Ang)
        XX     -25.7074     XY       3.9831     YY     -30.9451
        XZ      -0.0000     YZ      -0.0000     ZZ     -29.1449
    Octopole Moments (Debye-Ang^2)
       XXX       8.5774    XXY       1.6797    XYY       2.6581
       YYY     -10.3165    XXZ      -0.0000    XYZ      -0.0000
       YYZ       0.0000    XZZ       2.2030    YZZ      -2.7074
       ZZZ      -0.0000
    Hexadecapole Moments (Debye-Ang^3)
      XXXX    -261.7094   XXXY      12.9754   XXYY     -56.6165
      XYYY      -0.2028   YYYY    -102.1731   XXXZ      -0.0000
      XXYZ      -0.0000   XYYZ       0.0000   YYYZ       0.0000
      XXZZ     -52.3788   XYZZ      -2.0637   YYZZ     -21.9457
      XZZZ       0.0000   YZZZ       0.0000   ZZZZ     -29.5966
 -----------------------------------------------------------------
 Calculating analytic gradient of the SCF energy
 Gradient of SCF Energy
            1           2           3           4           5
    1  -0.0002490   0.0002361   0.0000308   0.0000119  -0.0000298
    2  -0.0000149  -0.0002425  -0.0001258   0.0001716   0.0002116
    3  -0.0000000   0.0000000  -0.0000000  -0.0000000   0.0000000
 Max gradient component =       2.490E-04
 RMS gradient           =       1.339E-04
 Gradient time:  CPU 1.77 s  wall 1.77 s
 Geometry Optimization Parameters
   NAtoms,    NIC,     NZ,  NCons,   NDum,   NFix, NCnnct, MaxDiis
        5      20       5       0       0       0       0       0

 Cartesian Hessian Update
 Hessian Updated using BFGS Update


** GEOMETRY OPTIMIZATION IN DELOCALIZED INTERNAL COORDINATES **
   Searching for a Minimum

   Optimization Cycle:   4

                       Coordinates (Angstroms)
     ATOM                X               Y               Z
      1  C         1.1749626611    0.4913029686    0.0000000000
      2  N         0.0124734697    0.9730200048    0.0000000000
      3  Cl       -1.2910756119   -0.1898992748    0.0000000000
      4  H         2.0302693133    1.1592741937    0.0000000000
      5  F         1.5119626493   -0.7985596540    0.0000000000
   Point Group: cs    Number of degrees of freedom:     7


   Energy is   -653.526938055

 Hessian Updated using BFGS Update

  7 Hessian modes will be used to form the next step
  Hessian Eigenvalues:
     0.151678    0.233730    0.276109    0.326747    0.352047    0.531455
     0.699757

 Minimum Search - Taking Simple RFO Step
 Searching for Lamda that Minimizes Along All modes
 Value Taken    Lamda =   0.00000000
 Step Taken.  Stepsize is  0.000802

                             Maximum     Tolerance    Cnvgd?
         Gradient           0.000291      0.000300     YES
         Displacement       0.000555      0.001200     YES
         Energy change     -0.000011      0.000001      NO


                       Distance Matrix (Angstroms)
             C (  1)   N (  2)   Cl(  3)   H (  4)
   N (  2)  1.258345
   Cl(  3)  2.558394  1.746889
   H (  4)  1.085235  2.026374  3.584913
   F (  5)  1.333160  2.320983  2.868360  2.025279

 Final energy is   -653.52693805471506     


 ******************************
 **  OPTIMIZATION CONVERGED  **
 ******************************

                       Coordinates (Angstroms)
     ATOM                X               Y               Z
      1  C         1.1749626611    0.4913029686    0.0000000000
      2  N         0.0124734697    0.9730200048    0.0000000000
      3  Cl       -1.2910756119   -0.1898992748    0.0000000000
      4  H         2.0302693133    1.1592741937    0.0000000000
      5  F         1.5119626493   -0.7985596540    0.0000000000

Z-matrix Print:
$molecule
0 1
Cl
N  1 1.746889
C  2 1.258345 1 115.754942
H  3 1.085235 2 119.502792 1 -180.000000 0
F  3 1.333160 2 127.150592 1 -0.000000 0
$end


 --------------------------------------------------------------
             Orbital Energies (a.u.) and Symmetries
 --------------------------------------------------------------

 Alpha MOs, Restricted
 -- Occupied --                  
-101.59  -24.74  -14.40  -10.33   -9.50   -7.27   -7.26   -7.25
  1 A'    2 A'    3 A'    4 A'    5 A'    6 A'    1 A"    7 A'                 
 -1.286  -0.994  -0.830  -0.662  -0.586  -0.532  -0.523  -0.438
  8 A'    9 A'   10 A'   11 A'   12 A'   13 A'    2 A"   14 A'                 
 -0.407  -0.389  -0.312  -0.307
  3 A"   15 A'    4 A"   16 A'                                                 
 -- Virtual --                   
 -0.059  -0.046  -0.003   0.020   0.043   0.053   0.071   0.086
 17 A'    5 A"   18 A'   19 A'   20 A'    6 A"   21 A'   22 A'                 
  0.092   0.115   0.128   0.152   0.165   0.171   0.204   0.233
  7 A"   23 A'   24 A'   25 A'    8 A"   26 A'   27 A'   28 A'                 
  0.261   0.264   0.287   0.305   0.339   0.377   0.428   0.452
  9 A"   29 A'   30 A'   31 A'   32 A'   33 A'   34 A'   10 A"                 
  0.461   0.501   0.517   0.578   0.662   0.715   0.751   0.805
 35 A'   36 A'   11 A"   37 A'   38 A'   12 A"   39 A'   40 A'                 
  0.837   0.846   0.904   0.933   0.941   1.046   1.074   1.078
 41 A'   13 A"   42 A'   14 A"   43 A'   44 A'   15 A"   45 A'                 
  1.222   1.238   1.303   1.374   1.381   1.462   1.584   1.719
 16 A"   46 A'   47 A'   48 A'   17 A"   49 A'   50 A'   18 A"                 
  1.750   1.791   1.976   2.022   2.105   2.253   2.279   2.299
 51 A'   52 A'   53 A'   19 A"   54 A'   55 A'   20 A"   56 A'                 
  2.356   2.526   2.646   2.746   2.748   2.866   3.108   3.554
 21 A"   57 A'   58 A'   22 A"   59 A'   60 A'   61 A'   62 A'                 
  3.724   3.756   3.815   3.934   3.960   4.084   4.487   4.789
 23 A"   63 A'   24 A"   64 A'   25 A"   65 A'   66 A'   67 A'                 
  6.231   6.300   6.627   9.631  23.814  25.776  25.835  26.234
 26 A"   68 A'   69 A'   70 A'   71 A'   27 A"   72 A'   73 A'                 
 35.502  66.698 215.600
 74 A'   75 A'   76 A'                                                         

 Beta MOs, Restricted
 -- Occupied --                  
-101.59  -24.74  -14.40  -10.33   -9.50   -7.27   -7.26   -7.25
  1 A'    2 A'    3 A'    4 A'    5 A'    6 A'    1 A"    7 A'                 
 -1.286  -0.994  -0.830  -0.662  -0.586  -0.532  -0.523  -0.438
  8 A'    9 A'   10 A'   11 A'   12 A'   13 A'    2 A"   14 A'                 
 -0.407  -0.389  -0.312  -0.307
  3 A"   15 A'    4 A"   16 A'                                                 
 -- Virtual --                   
 -0.059  -0.046  -0.003   0.020   0.043   0.053   0.071   0.086
 17 A'    5 A"   18 A'   19 A'   20 A'    6 A"   21 A'   22 A'                 
  0.092   0.115   0.128   0.152   0.165   0.171   0.204   0.233
  7 A"   23 A'   24 A'   25 A'    8 A"   26 A'   27 A'   28 A'                 
  0.261   0.264   0.287   0.305   0.339   0.377   0.428   0.452
  9 A"   29 A'   30 A'   31 A'   32 A'   33 A'   34 A'   10 A"                 
  0.461   0.501   0.517   0.578   0.662   0.715   0.751   0.805
 35 A'   36 A'   11 A"   37 A'   38 A'   12 A"   39 A'   40 A'                 
  0.837   0.846   0.904   0.933   0.941   1.046   1.074   1.078
 41 A'   13 A"   42 A'   14 A"   43 A'   44 A'   15 A"   45 A'                 
  1.222   1.238   1.303   1.374   1.381   1.462   1.584   1.719
 16 A"   46 A'   47 A'   48 A'   17 A"   49 A'   50 A'   18 A"                 
  1.750   1.791   1.976   2.022   2.105   2.253   2.279   2.299
 51 A'   52 A'   53 A'   19 A"   54 A'   55 A'   20 A"   56 A'                 
  2.356   2.526   2.646   2.746   2.748   2.866   3.108   3.554
 21 A"   57 A'   58 A'   22 A"   59 A'   60 A'   61 A'   62 A'                 
  3.724   3.756   3.815   3.934   3.960   4.084   4.487   4.789
 23 A"   63 A'   24 A"   64 A'   25 A"   65 A'   66 A'   67 A'                 
  6.231   6.300   6.627   9.631  23.814  25.776  25.835  26.234
 26 A"   68 A'   69 A'   70 A'   71 A'   27 A"   72 A'   73 A'                 
 35.502  66.698 215.600
 74 A'   75 A'   76 A'                                                         
 --------------------------------------------------------------

          Ground-State Mulliken Net Atomic Charges

     Atom                 Charge (a.u.)
  ----------------------------------------
      1 C                    -0.041704
      2 N                    -0.120087
      3 Cl                    0.046039
      4 H                     0.196261
      5 F                    -0.080510
  ----------------------------------------
  Sum of atomic charges =     0.000000

 -----------------------------------------------------------------
                    Cartesian Multipole Moments
 -----------------------------------------------------------------
    Charge (ESU x 10^10)
                -0.0000
    Dipole Moment (Debye)
         X       1.7961      Y       0.2784      Z      -0.0000
       Tot       1.8176
    Quadrupole Moments (Debye-Ang)
        XX     -25.7074     XY       3.9831     YY     -30.9451
        XZ      -0.0000     YZ      -0.0000     ZZ     -29.1449
    Octopole Moments (Debye-Ang^2)
       XXX       8.5774    XXY       1.6797    XYY       2.6581
       YYY     -10.3165    XXZ      -0.0000    XYZ      -0.0000
       YYZ       0.0000    XZZ       2.2030    YZZ      -2.7074
       ZZZ      -0.0000
    Hexadecapole Moments (Debye-Ang^3)
      XXXX    -261.7094   XXXY      12.9754   XXYY     -56.6165
      XYYY      -0.2028   YYYY    -102.1731   XXXZ      -0.0000
      XXYZ      -0.0000   XYYZ       0.0000   YYYZ       0.0000
      XXZZ     -52.3788   XYZZ      -2.0637   YYZZ     -21.9457
      XZZZ       0.0000   YZZZ       0.0000   ZZZZ     -29.5966
 -----------------------------------------------------------------
Archival summary:
1\1\TWL01\OPT\ProcedureUnspecified\BasisUnspecified\l11111\taweetha\MonNov2607:58:032018MonNov2607:58:032018\0\\#,OPT,ProcedureUnspecified,BasisUnspecified,\\0,1\Cl\N,1,1.74689\C,2,1.25835,1,115.755\H,3,1.08524,2,119.503,1,-180,0\F,3,1.33316,2,127.151,1,-0,0\\\@

 Total job time:  33.19s(wall), 33.06s(cpu) 
 Mon Nov 26 07:58:03 2018

        *************************************************************
        *                                                           *
        *  Thank you very much for using Q-Chem.  Have a nice day.  *
        *                                                           *
        *************************************************************


 
User input: 2 of 2 
 
Q-Chem Developer Version!
                  Welcome to Q-Chem
     A Quantum Leap Into The Future Of Chemistry


 Q-Chem 5.1, Q-Chem, Inc., Pleasanton, CA (2018)

 Yihan Shao,  Zhengting Gan,  E. Epifanovsky,  A. T. B. Gilbert,  M. Wormit,  
 J. Kussmann,  A. W. Lange,  A. Behn,  Jia Deng,  Xintian Feng,  D. Ghosh,  
 M. Goldey,  P. R. Horn,  L. D. Jacobson,  I. Kaliman,  T. Kus,  A. Landau,  
 Jie Liu,  E. I. Proynov,  R. M. Richard,  R. P. Steele,  E. J. Sundstrom,  
 H. L. Woodcock III,  P. M. Zimmerman,  D. Zuev,  B. Albrecht,  E. Alguire,  
 S. A. Baeppler,  D. Barton,  Z. Benda,  Y. A. Bernard,  E. J. Berquist,  
 K. B. Bravaya,  H. Burton,  D. Casanova,  Chun-Min Chang,  Yunqing Chen,  
 A. Chien,  K. D. Closser,  M. P. Coons,  S. Coriani,  S. Dasgupta,  
 A. L. Dempwolff,  M. Diedenhofen,  Hainam Do,  R. G. Edgar,  Po-Tung Fang,  
 S. Faraji,  S. Fatehi,  Qingguo Feng,  K. D. Fenk,  J. Fosso-Tande,  
 Qinghui Ge,  A. Ghysels,  G. Gidofalvi,  J. Gomes,  J. Gonthier,  A. Gunina,  
 D. Hait,  M. W. D. Hanson-Heine,  P. H. P. Harbach,  A. W. Hauser,  
 J. E. Herr,  E. G. Hohenstein,  Z. C. Holden,  Kerwin Hui,  B. C. Huynh,  
 T.-C. Jagau,  Hyunjun Ji,  B. Kaduk,  K. Khistyaev,  Jaehoon Kim,  
 P. Klunzinger,  K. Koh,  D. Kosenkov,  L. Koulias,  T. Kowalczyk,  
 C. M. Krauter,  A. Kunitsa,  Ka Un Lao,  A. Laurent,  K. V. Lawler,  
 Joonho Lee,  D. Lefrancois,  S. Lehtola,  D. S. Levine,  Yi-Pei Li,  
 You-Sheng Lin,  Fenglai Liu,  E. Livshits,  A. Luenser,  P. Manohar,  
 E. Mansoor,  S. F. Manzer,  Shan-Ping Mao,  Yuezhi Mao,  N. Mardirossian,  
 A. V. Marenich,  T. Markovich,  L. A. Martinez-Martinez,  S. A. Maurer,  
 N. J. Mayhall,  S. C. McKenzie,  J.-M. Mewes,  A. F. Morrison,  
 J. W. Mullinax,  K. Nanda,  T. S. Nguyen-Beck,  R. Olivares-Amaya,  
 J. A. Parkhill,  T. M. Perrine,  F. Plasser,  P. Pokhilko,  S. Prager,  
 A. Prociuk,  E. Ramos,  D. R. Rehn,  F. Rob,  M. Schneider,  N. Sergueev,  
 S. M. Sharada,  S. Sharma,  D. W. Small,  T. Stauch,  T. Stein,  
 Yu-Chuan Su,  A. J. W. Thom,  A. Tkatchenko,  T. Tsuchimochi,  N. M. Tubman,  
 L. Vogt,  M. L. Vidal,  O. Vydrov,  M. A. Watson,  J. Wenzel,  
 M. de Wergifosse,  T. A. Wesolowski,  A. White,  J. Witte,  A. Yamada,  
 Jun Yang,  K. Yao,  S. Yeganeh,  S. R. Yost,  Zhi-Qiang You,  A. Zech,  
 Igor Ying Zhang,  Xing Zhang,  Yan Zhao,  Ying Zhu,  B. R. Brooks,  
 G. K. L. Chan,  C. J. Cramer,  M. S. Gordon,  W. J. Hehre,  A. Klamt,  
 M. W. Schmidt,  C. D. Sherrill,  D. G. Truhlar,  A. Aspuru-Guzik,  R. Baer,  
 A. T. Bell,  N. A. Besley,  Jeng-Da Chai,  A. E. DePrince, III,  
 R. A. DiStasio Jr.,  A. Dreuw,  B. D. Dunietz,  T. R. Furlani,  
 Chao-Ping Hsu,  Yousung Jung,  Jing Kong,  D. S. Lambrecht,  WanZhen Liang,  
 C. Ochsenfeld,  V. A. Rassolov,  L. V. Slipchenko,  J. E. Subotnik,  
 T. Van Voorhis,  J. M. Herbert,  A. I. Krylov,  P. M. W. Gill,  M. Head-Gordon

 Contributors to earlier versions of Q-Chem not listed above: 
 R. D. Adamson,  B. Austin,  J. Baker,  G. J. O. Beran,  K. Brandhorst,  
 S. T. Brown,  E. F. C. Byrd,  A. K. Chakraborty,  C.-L. Cheng,  
 Siu Hung Chien,  D. M. Chipman,  D. L. Crittenden,  H. Dachsel,  
 R. J. Doerksen,  A. D. Dutoi,  L. Fusti-Molnar,  W. A. Goddard III,  
 A. Golubeva-Zadorozhnaya,  S. R. Gwaltney,  G. Hawkins,  A. Heyden,  
 S. Hirata,  G. Kedziora,  F. J. Keil,  C. Kelley,  Jihan Kim,  R. A. King,  
 R. Z. Khaliullin,  P. P. Korambath,  W. Kurlancheek,  A. M. Lee,  M. S. Lee,  
 S. V. Levchenko,  Ching Yeh Lin,  D. Liotard,  R. C. Lochan,  I. Lotan,  
 P. E. Maslen,  N. Nair,  D. P. O'Neill,  D. Neuhauser,  E. Neuscamman,  
 C. M. Oana,  R. Olson,  B. Peters,  R. Peverati,  P. A. Pieniazek,  
 Y. M. Rhee,  J. Ritchie,  M. A. Rohrdanz,  E. Rosta,  N. J. Russ,  
 H. F. Schaefer III,  N. E. Schultz,  N. Shenvi,  A. C. Simmonett,  A. Sodt,  
 D. Stuck,  K. S. Thanthiriwatte,  V. Vanovschi,  Tao Wang,  A. Warshel,  
 C. F. Williams,  Q. Wu,  X. Xu,  W. Zhang

 Please cite Q-Chem as follows:
 Y. Shao et al., Mol. Phys. 113, 184-215 (2015)
 DOI: 10.1080/00268976.2014.952696

 Q-Chem 5.1.2 for Intel X86 EM64T Linux

 Parts of Q-Chem use Armadillo 8.300.2 (Tropical Shenanigans).
 http://arma.sourceforge.net/

 Q-Chem begins on Mon Nov 26 07:58:03 2018  

Host: 
0

     Scratch files written to /scratch/taweetham/qchem59253//
The previous job contains 0 fragments, simply inherited here
Input Ideriv = 2
Curr. Ideriv = -1
Max.  Ideriv = 2

Checking the input file for inconsistencies... 	...done.

--------------------------------------------------------------
User input:
--------------------------------------------------------------

$molecule
read
$end

$rem
   job_type 	frequency
   basis 	6-311++g**
   method	b3lyp	
$end


--------------------------------------------------------------
 ----------------------------------------------------------------
             Standard Nuclear Orientation (Angstroms)
    I     Atom           X                Y                Z
 ----------------------------------------------------------------
    1      C       1.1456350009     0.4990974378    -0.0000000000
    2      N      -0.0252029550     0.9601515604    -0.0000000000
    3      Cl     -1.3079526188    -0.2256708373    -0.0000000000
    4      H       1.9889779279     1.1821111524    -0.0000000000
    5      F       1.5054252523    -0.7845947186     0.0000000000
 ----------------------------------------------------------------
 Molecular Point Group                 Cs    NOp =  2
 Largest Abelian Subgroup              Cs    NOp =  2
 Nuclear Repulsion Energy =   148.4477982084 hartrees
 There are       20 alpha and       20 beta electrons
 Requested basis set is 6-311++G(d,p)
 There are 36 shells and 103 basis functions

 Total QAlloc Memory Limit   2000 MB
 Mega-Array Size       188 MB
 MEM_STATIC part       192 MB

                       Distance Matrix (Angstroms)
             C (  1)   N (  2)   Cl(  3)   H (  4)
   N (  2)  1.258345
   Cl(  3)  2.558394  1.746889
   H (  4)  1.085235  2.026374  3.584913
   F (  5)  1.333160  2.320983  2.868360  2.025279

 A cutoff of  1.0D-11 yielded    618 shell pairs
 There are      5295 function pairs (      5727 Cartesian)
 Smallest overlap matrix eigenvalue = 1.15E-03
 Guess from superposition of atomic densities
 Warning:  Energy on first SCF cycle will be non-variational
 SAD guess density has 40.000000 electrons

 -----------------------------------------------------------------------
  General SCF calculation program by
  Eric Jon Sundstrom, Paul Horn, Yuezhi Mao, Dmitri Zuev, Alec White,
  David Stuck, Shaama M.S., Shane Yost, Joonho Lee, David Small,
  Daniel Levine, Susi Lehtola, Hugh Burton, Evgeny Epifanovsky
 -----------------------------------------------------------------------
 Exchange:     0.2000 Hartree-Fock + 0.0800 Slater + 0.7200 B88
 Correlation:  0.1900 VWN1RPA + 0.8100 LYP
 Using SG-1 standard quadrature grid
 A restricted SCF calculation will be
 performed using DIIS
 SCF converges when DIIS error is below 1.0e-08
 ---------------------------------------
  Cycle       Energy         DIIS error
 ---------------------------------------
    1    -654.0745770027      5.41e-02  
    2    -653.4998754011      5.21e-03  
    3    -653.4624805213      7.80e-03  
    4    -653.5227474098      1.95e-03  
    5    -653.5264781974      7.15e-04  
    6    -653.5269013956      1.27e-04  
    7    -653.5269163142      2.17e-05  
    8    -653.5269167665      9.13e-06  
    9    -653.5269168619      2.52e-06  
   10    -653.5269168706      5.80e-07  
   11    -653.5269168711      9.64e-08  
   12    -653.5269168711      1.63e-08  
   13    -653.5269168711      2.49e-09  Convergence criterion met
 ---------------------------------------
 SCF time:   CPU 7.30s  wall 7.00s 
 SCF   energy in the final basis set =     -653.5269168711
 Total energy in the final basis set =     -653.5269168711

 --------------------------------------------------------------
             Orbital Energies (a.u.) and Symmetries
 --------------------------------------------------------------

 Alpha MOs, Restricted
 -- Occupied --                  
-101.59  -24.74  -14.40  -10.33   -9.50   -7.27   -7.26   -7.25
  1 A'    2 A'    3 A'    4 A'    5 A'    6 A'    1 A"    7 A'                 
 -1.286  -0.994  -0.830  -0.662  -0.586  -0.532  -0.523  -0.438
  8 A'    9 A'   10 A'   11 A'   12 A'   13 A'    2 A"   14 A'                 
 -0.407  -0.389  -0.312  -0.307
  3 A"   15 A'    4 A"   16 A'                                                 
 -- Virtual --                   
 -0.059  -0.046  -0.003   0.020   0.043   0.053   0.071   0.086
 17 A'    5 A"   18 A'   19 A'   20 A'    6 A"   21 A'   22 A'                 
  0.092   0.115   0.128   0.152   0.165   0.171   0.204   0.233
  7 A"   23 A'   24 A'   25 A'    8 A"   26 A'   27 A'   28 A'                 
  0.261   0.264   0.287   0.305   0.339   0.377   0.428   0.452
  9 A"   29 A'   30 A'   31 A'   32 A'   33 A'   34 A'   10 A"                 
  0.461   0.501   0.517   0.578   0.662   0.715   0.751   0.805
 35 A'   36 A'   11 A"   37 A'   38 A'   12 A"   39 A'   40 A'                 
  0.837   0.846   0.904   0.933   0.941   1.046   1.074   1.078
 41 A'   13 A"   42 A'   14 A"   43 A'   44 A'   15 A"   45 A'                 
  1.222   1.238   1.303   1.374   1.381   1.462   1.584   1.719
 16 A"   46 A'   47 A'   48 A'   17 A"   49 A'   50 A'   18 A"                 
  1.750   1.791   1.976   2.022   2.105   2.253   2.279   2.299
 51 A'   52 A'   53 A'   19 A"   54 A'   55 A'   20 A"   56 A'                 
  2.356   2.526   2.646   2.746   2.748   2.866   3.108   3.554
 21 A"   57 A'   58 A'   22 A"   59 A'   60 A'   61 A'   62 A'                 
  3.724   3.756   3.815   3.934   3.960   4.084   4.486   4.789
 23 A"   63 A'   24 A"   64 A'   25 A"   65 A'   66 A'   67 A'                 
  6.231   6.299   6.627   9.631  23.814  25.776  25.835  26.234
 26 A"   68 A'   69 A'   70 A'   71 A'   27 A"   72 A'   73 A'                 
 35.502  66.698 215.600
 74 A'   75 A'   76 A'                                                         

 Beta MOs, Restricted
 -- Occupied --                  
-101.59  -24.74  -14.40  -10.33   -9.50   -7.27   -7.26   -7.25
  1 A'    2 A'    3 A'    4 A'    5 A'    6 A'    1 A"    7 A'                 
 -1.286  -0.994  -0.830  -0.662  -0.586  -0.532  -0.523  -0.438
  8 A'    9 A'   10 A'   11 A'   12 A'   13 A'    2 A"   14 A'                 
 -0.407  -0.389  -0.312  -0.307
  3 A"   15 A'    4 A"   16 A'                                                 
 -- Virtual --                   
 -0.059  -0.046  -0.003   0.020   0.043   0.053   0.071   0.086
 17 A'    5 A"   18 A'   19 A'   20 A'    6 A"   21 A'   22 A'                 
  0.092   0.115   0.128   0.152   0.165   0.171   0.204   0.233
  7 A"   23 A'   24 A'   25 A'    8 A"   26 A'   27 A'   28 A'                 
  0.261   0.264   0.287   0.305   0.339   0.377   0.428   0.452
  9 A"   29 A'   30 A'   31 A'   32 A'   33 A'   34 A'   10 A"                 
  0.461   0.501   0.517   0.578   0.662   0.715   0.751   0.805
 35 A'   36 A'   11 A"   37 A'   38 A'   12 A"   39 A'   40 A'                 
  0.837   0.846   0.904   0.933   0.941   1.046   1.074   1.078
 41 A'   13 A"   42 A'   14 A"   43 A'   44 A'   15 A"   45 A'                 
  1.222   1.238   1.303   1.374   1.381   1.462   1.584   1.719
 16 A"   46 A'   47 A'   48 A'   17 A"   49 A'   50 A'   18 A"                 
  1.750   1.791   1.976   2.022   2.105   2.253   2.279   2.299
 51 A'   52 A'   53 A'   19 A"   54 A'   55 A'   20 A"   56 A'                 
  2.356   2.526   2.646   2.746   2.748   2.866   3.108   3.554
 21 A"   57 A'   58 A'   22 A"   59 A'   60 A'   61 A'   62 A'                 
  3.724   3.756   3.815   3.934   3.960   4.084   4.486   4.789
 23 A"   63 A'   24 A"   64 A'   25 A"   65 A'   66 A'   67 A'                 
  6.231   6.299   6.627   9.631  23.814  25.776  25.835  26.234
 26 A"   68 A'   69 A'   70 A'   71 A'   27 A"   72 A'   73 A'                 
 35.502  66.698 215.600
 74 A'   75 A'   76 A'                                                         
 --------------------------------------------------------------

          Ground-State Mulliken Net Atomic Charges

     Atom                 Charge (a.u.)
  ----------------------------------------
      1 C                    -0.041738
      2 N                    -0.119999
      3 Cl                    0.045969
      4 H                     0.196262
      5 F                    -0.080493
  ----------------------------------------
  Sum of atomic charges =     0.000000

 -----------------------------------------------------------------
                    Cartesian Multipole Moments
 -----------------------------------------------------------------
    Charge (ESU x 10^10)
                 0.0000
    Dipole Moment (Debye)
         X       1.7911      Y       0.3103      Z       0.0000
       Tot       1.8178
    Quadrupole Moments (Debye-Ang)
        XX     -25.9237     XY       4.0438     YY     -30.8105
        XZ       0.0000     YZ       0.0000     ZZ     -29.1450
    Octopole Moments (Debye-Ang^2)
       XXX      10.0755    XXY       1.9014    XYY       3.4251
       YYY      -8.9726    XXZ       0.0000    XYZ       0.0000
       YYZ      -0.0000    XZZ       2.8466    YZZ      -2.2908
       ZZZ       0.0000
    Hexadecapole Moments (Debye-Ang^3)
      XXXX    -263.3318   XXXY      11.0971   XXYY     -56.3345
      XYYY      -1.3165   YYYY    -101.7345   XXXZ       0.0000
      XXYZ       0.0000   XYYZ      -0.0000   YYYZ      -0.0000
      XXZZ     -52.4007   XYZZ      -2.5836   YYZZ     -21.9642
      XZZZ      -0.0000   YZZZ      -0.0000   ZZZZ     -29.5967
 -----------------------------------------------------------------
 Calculating MO derivatives via CPSCF
   1         3          15      0.170330    0.050579
   2         3          15      0.020329    0.007343
   3         3          15      0.002184    0.000899
   4         3          15      0.000171    0.000065
   5        16           2      0.000006    0.000004
   6        18           0      0.000000    0.000000    Roots Converged
 Time for AOints: 1.7 s (CPU) 1.7 s (wall)
 ------------------------------------------------------------------------------
                     AOints        : Timing summary (seconds)
 ------------------------------------------------------------------------------
     job step          cpu (% of tot)      sys (% of tot)     wall (% of tot)
 ------------------------------------------------------------------------------
  cpscf_lag         0.2492E+02 (51.4)   0.4300E-04 (15.1)   0.2493E+02 (51.4)
  iterzp            0.2183E+02 (45.0)   0.2410E-03 (84.6)   0.2185E+02 (45.1)
  make_fx           0.0000E+00 ( 0.0)   0.0000E+00 ( 0.0)   0.0000E+00 ( 0.0)
  AOints            0.1685E+01 ( 3.5)   0.0000E+00 ( 0.0)   0.1686E+01 ( 3.5)
 ------------------------------------------------------------------------------
   Grand Totals     0.4847E+02          0.2850E-03          0.4850E+02
 ------------------------------------------------------------------------------
 Calculating analytic Hessian of the SCF energy
 Polarizability Matrix (a.u.)
            1           2           3
    1 -47.5771917  -4.9725169   0.0000000
    2  -4.9725169 -30.5149328  -0.0000000
    3   0.0000000  -0.0000000 -20.4849106

 Direct stationary perturbation theory relativistic correction:

 rels  =       0.851591219984
 relv  =      -3.086565101172
 rel2e =       0.711223793983
 E_rel =      -1.523750087205

 Hessian of the SCF Energy
            1           2           3           4           5           6
    1   0.9313580  -0.0345963  -0.0000000  -0.5705103   0.1426751   0.0000000
    2  -0.0345963   0.6027404   0.0000000   0.1927575  -0.1382482  -0.0000000
    3  -0.0000000   0.0000000   0.1431405   0.0000000  -0.0000000  -0.0614066
    4  -0.5705103   0.1927575   0.0000000   0.7101269  -0.1510741  -0.0000000
    5   0.1426751  -0.1382482  -0.0000000  -0.1510741   0.2592195   0.0000000
    6   0.0000000  -0.0000000  -0.0614066  -0.0000000   0.0000000   0.0486988
    7  -0.0479495  -0.0494585   0.0000000  -0.0933071  -0.0369532  -0.0000000
    8  -0.0021615  -0.0198223   0.0000000  -0.0831941  -0.0760068  -0.0000000
    9  -0.0000000  -0.0000000   0.0082697  -0.0000000  -0.0000000  -0.0179570
   10  -0.2250663  -0.1462035  -0.0000000  -0.0276715  -0.0137405   0.0000000
   11  -0.1439209  -0.1531221   0.0000000   0.0092208   0.0073539  -0.0000000
   12  -0.0000000   0.0000000  -0.0408252   0.0000000  -0.0000000   0.0012165
   13  -0.0878319   0.0375007  -0.0000000  -0.0186379   0.0590928   0.0000000
   14   0.0380035  -0.2915478  -0.0000000   0.0322899  -0.0523185  -0.0000000
   15  -0.0000000  -0.0000000  -0.0491783   0.0000000   0.0000000   0.0294483
            7           8           9          10          11          12
    1  -0.0479495  -0.0021615  -0.0000000  -0.2250663  -0.1439209  -0.0000000
    2  -0.0494585  -0.0198223  -0.0000000  -0.1462035  -0.1531221   0.0000000
    3   0.0000000   0.0000000   0.0082697  -0.0000000   0.0000000  -0.0408252
    4  -0.0933071  -0.0831941  -0.0000000  -0.0276715   0.0092208   0.0000000
    5  -0.0369532  -0.0760068  -0.0000000  -0.0137405   0.0073539  -0.0000000
    6  -0.0000000  -0.0000000  -0.0179570   0.0000000  -0.0000000   0.0012165
    7   0.1398335   0.0805415   0.0000000  -0.0018523   0.0060661  -0.0000000
    8   0.0805415   0.0799529   0.0000000   0.0004732   0.0038038  -0.0000000
    9   0.0000000   0.0000000   0.0096899  -0.0000000  -0.0000000   0.0085183
   10  -0.0018523   0.0004732  -0.0000000   0.2445801   0.1449509   0.0000000
   11   0.0060661   0.0038038  -0.0000000   0.1449509   0.1788606   0.0000000
   12  -0.0000000  -0.0000000   0.0085183   0.0000000   0.0000000   0.0232143
   13   0.0032753   0.0043409  -0.0000000   0.0100100  -0.0163170  -0.0000000
   14  -0.0001959   0.0120724  -0.0000000   0.0145199  -0.0368963  -0.0000000
   15  -0.0000000  -0.0000000  -0.0085209  -0.0000000   0.0000000   0.0078760
           13          14          15
    1  -0.0878319   0.0380035  -0.0000000
    2   0.0375007  -0.2915478  -0.0000000
    3  -0.0000000  -0.0000000  -0.0491783
    4  -0.0186379   0.0322899   0.0000000
    5   0.0590928  -0.0523185   0.0000000
    6   0.0000000  -0.0000000   0.0294483
    7   0.0032753  -0.0001959  -0.0000000
    8   0.0043409   0.0120724  -0.0000000
    9  -0.0000000  -0.0000000  -0.0085209
   10   0.0100100   0.0145199  -0.0000000
   11  -0.0163170  -0.0368963   0.0000000
   12  -0.0000000  -0.0000000   0.0078760
   13   0.0931845  -0.0846174   0.0000000
   14  -0.0846174   0.3686901   0.0000000
   15   0.0000000   0.0000000   0.0203749
 Gradient time:  CPU 62.48 s  wall 62.51 s
 **********************************************************************
 **                                                                  **
 **                       VIBRATIONAL ANALYSIS                       **
 **                       --------------------                       **
 **                                                                  **
 **        VIBRATIONAL FREQUENCIES (CM**-1) AND NORMAL MODES         **
 **     FORCE CONSTANTS (mDYN/ANGSTROM) AND REDUCED MASSES (AMU)     **
 **                  INFRARED INTENSITIES (KM/MOL)                   **
 **                                                                  **
 **********************************************************************


 Mode:                 1                      2                      3
 Frequency:       226.15                 477.58                 613.60
 Force Cnst:      0.6124                 0.4786                 2.5495
 Red. Mass:      20.3241                 3.5611                11.4934
 IR Active:          YES                    YES                    YES
 IR Intens:        3.575                 25.436                 35.946
 Raman Active:       YES                    YES                    YES
               X      Y      Z        X      Y      Z        X      Y      Z
 C          0.090 -0.130  0.000    0.000  0.000 -0.297    0.410  0.130  0.000
 N          0.003 -0.348 -0.000    0.000 -0.000  0.307    0.448  0.331 -0.000
 Cl        -0.435  0.158  0.000   -0.000  0.000 -0.058   -0.276 -0.211  0.000
 H         -0.175  0.207  0.000    0.000  0.000 -0.895    0.601 -0.071 -0.000
 F          0.752  0.037 -0.000   -0.000  0.000  0.116   -0.113  0.066 -0.000
 TransDip  -0.060  0.005  0.000   -0.000  0.000 -0.162    0.192  0.011  0.000

 Mode:                 4                      5                      6
 Frequency:       753.74                 907.79                1093.69
 Force Cnst:      4.0700                 0.6971                 6.7125
 Red. Mass:      12.1591                 1.4357                 9.5246
 IR Active:          YES                    YES                    YES
 IR Intens:        0.290                  8.719                155.892
 Raman Active:       YES                    YES                    YES
               X      Y      Z        X      Y      Z        X      Y      Z
 C         -0.341 -0.195 -0.000   -0.000 -0.000 -0.189    0.165  0.638  0.000
 N         -0.106  0.704  0.000    0.000  0.000  0.035   -0.206 -0.022 -0.000
 Cl         0.006 -0.064 -0.000   -0.000 -0.000  0.005   -0.011  0.001  0.000
 H         -0.189 -0.384 -0.000   -0.000  0.000  0.981    0.273  0.521  0.000
 F          0.292 -0.257  0.000    0.000 -0.000  0.031    0.054 -0.417 -0.000
 TransDip  -0.002  0.017 -0.000    0.000  0.000  0.095   -0.244  0.317  0.000

 Mode:                 7                      8                      9
 Frequency:      1327.79                1713.68                3198.03
 Force Cnst:      1.1375                17.6427                 6.5833
 Red. Mass:       1.0951                10.1966                 1.0925
 IR Active:          YES                    YES                    YES
 IR Intens:       12.074                164.148                  1.603
 Raman Active:       YES                    YES                    YES
               X      Y      Z        X      Y      Z        X      Y      Z
 C          0.002 -0.033  0.000    0.615 -0.329 -0.000   -0.071 -0.051 -0.000
 N          0.064  0.015 -0.000   -0.515  0.160  0.000    0.003 -0.002 -0.000
 Cl         0.000 -0.002 -0.000    0.009  0.010 -0.000    0.001  0.000  0.000
 H         -0.637  0.767 -0.000    0.082  0.461 -0.000    0.779  0.620  0.000
 F         -0.016 -0.028 -0.000   -0.029  0.047  0.000    0.000  0.000  0.000
 TransDip   0.062  0.093 -0.000    0.343 -0.225 -0.000    0.036 -0.019 -0.000

 STANDARD THERMODYNAMIC QUANTITIES AT   298.15 K  AND     1.00 ATM

   This Molecule has  0 Imaginary Frequencies
   Zero point vibrational energy:       14.742 kcal/mol

   Atom    1 Element C  Has Mass   12.00000
   Atom    2 Element N  Has Mass   14.00307
   Atom    3 Element Cl Has Mass   34.96885
   Atom    4 Element H  Has Mass    1.00783
   Atom    5 Element F  Has Mass   18.99840
   Molecular Mass:    80.978150 amu
   Principal axes and moments of inertia in amu*Bohr^2:
                             1           2           3
    Eigenvalues --      109.30381   438.18253   547.48634
          X               0.99937     0.03556    -0.00000
          Y              -0.03556     0.99937     0.00000
          Z               0.00000    -0.00000     1.00000
   Rotational Symmetry Number is   1
   The Molecule is an Asymmetric Top
   Translational Enthalpy:        0.889 kcal/mol
   Rotational Enthalpy:           0.889 kcal/mol
   Vibrational Enthalpy:         15.431 kcal/mol
   gas constant (RT):             0.592 kcal/mol
   Translational Entropy:        39.089  cal/mol.K
   Rotational Entropy:           24.775  cal/mol.K
   Vibrational Entropy:           3.530  cal/mol.K

   Total Enthalpy:               17.800 kcal/mol
   Total Entropy:                67.394  cal/mol.K
Archival summary:
1\1\TWL01\FREQ\ProcedureUnspecified\BasisUnspecified\l11111\taweetha\MonNov2607:59:132018MonNov2607:59:132018\0\\#,FREQ,ProcedureUnspecified,BasisUnspecified,\\0,1\Cl\N,1,1.74689\C,2,1.25835,1,115.755\H,3,1.08524,2,119.503,1,180,0\F,3,1.33316,2,127.151,1,-0,0\\\@

 Total job time:  69.87s(wall), 69.83s(cpu) 
 Mon Nov 26 07:59:13 2018

        *************************************************************
        *                                                           *
        *  Thank you very much for using Q-Chem.  Have a nice day.  *
        *                                                           *
        *************************************************************
