# Supplementary material for: Geometric and energetic data from ab initio calculations of haloethene, haloimine, halomethylenephosphine, haloiminophosphine, halodiazene, halodiphosphene and halocyclopropane
Source: Data Brief. 2019 Nov 2;27:104738. doi: 10.1016/j.dib.2019.104738 (PMC6861602; doi:10.1016/j.dib.2019.104738)
Supplement: Multimedia component 4 [file mmc4.zip › CN/B3LYP/FHCNFE.out]

Q-Chem Developer Version!
                  Welcome to Q-Chem
     A Quantum Leap Into The Future Of Chemistry


 Q-Chem 5.1, Q-Chem, Inc., Pleasanton, CA (2018)

 Yihan Shao,  Zhengting Gan,  E. Epifanovsky,  A. T. B. Gilbert,  M. Wormit,  
 J. Kussmann,  A. W. Lange,  A. Behn,  Jia Deng,  Xintian Feng,  D. Ghosh,  
 M. Goldey,  P. R. Horn,  L. D. Jacobson,  I. Kaliman,  T. Kus,  A. Landau,  
 Jie Liu,  E. I. Proynov,  R. M. Richard,  R. P. Steele,  E. J. Sundstrom,  
 H. L. Woodcock III,  P. M. Zimmerman,  D. Zuev,  B. Albrecht,  E. Alguire,  
 S. A. Baeppler,  D. Barton,  Z. Benda,  Y. A. Bernard,  E. J. Berquist,  
 K. B. Bravaya,  H. Burton,  D. Casanova,  Chun-Min Chang,  Yunqing Chen,  
 A. Chien,  K. D. Closser,  M. P. Coons,  S. Coriani,  S. Dasgupta,  
 A. L. Dempwolff,  M. Diedenhofen,  Hainam Do,  R. G. Edgar,  Po-Tung Fang,  
 S. Faraji,  S. Fatehi,  Qingguo Feng,  K. D. Fenk,  J. Fosso-Tande,  
 Qinghui Ge,  A. Ghysels,  G. Gidofalvi,  J. Gomes,  J. Gonthier,  A. Gunina,  
 D. Hait,  M. W. D. Hanson-Heine,  P. H. P. Harbach,  A. W. Hauser,  
 J. E. Herr,  E. G. Hohenstein,  Z. C. Holden,  Kerwin Hui,  B. C. Huynh,  
 T.-C. Jagau,  Hyunjun Ji,  B. Kaduk,  K. Khistyaev,  Jaehoon Kim,  
 P. Klunzinger,  K. Koh,  D. Kosenkov,  L. Koulias,  T. Kowalczyk,  
 C. M. Krauter,  A. Kunitsa,  Ka Un Lao,  A. Laurent,  K. V. Lawler,  
 Joonho Lee,  D. Lefrancois,  S. Lehtola,  D. S. Levine,  Yi-Pei Li,  
 You-Sheng Lin,  Fenglai Liu,  E. Livshits,  A. Luenser,  P. Manohar,  
 E. Mansoor,  S. F. Manzer,  Shan-Ping Mao,  Yuezhi Mao,  N. Mardirossian,  
 A. V. Marenich,  T. Markovich,  L. A. Martinez-Martinez,  S. A. Maurer,  
 N. J. Mayhall,  S. C. McKenzie,  J.-M. Mewes,  A. F. Morrison,  
 J. W. Mullinax,  K. Nanda,  T. S. Nguyen-Beck,  R. Olivares-Amaya,  
 J. A. Parkhill,  T. M. Perrine,  F. Plasser,  P. Pokhilko,  S. Prager,  
 A. Prociuk,  E. Ramos,  D. R. Rehn,  F. Rob,  M. Schneider,  N. Sergueev,  
 S. M. Sharada,  S. Sharma,  D. W. Small,  T. Stauch,  T. Stein,  
 Yu-Chuan Su,  A. J. W. Thom,  A. Tkatchenko,  T. Tsuchimochi,  N. M. Tubman,  
 L. Vogt,  M. L. Vidal,  O. Vydrov,  M. A. Watson,  J. Wenzel,  
 M. de Wergifosse,  T. A. Wesolowski,  A. White,  J. Witte,  A. Yamada,  
 Jun Yang,  K. Yao,  S. Yeganeh,  S. R. Yost,  Zhi-Qiang You,  A. Zech,  
 Igor Ying Zhang,  Xing Zhang,  Yan Zhao,  Ying Zhu,  B. R. Brooks,  
 G. K. L. Chan,  C. J. Cramer,  M. S. Gordon,  W. J. Hehre,  A. Klamt,  
 M. W. Schmidt,  C. D. Sherrill,  D. G. Truhlar,  A. Aspuru-Guzik,  R. Baer,  
 A. T. Bell,  N. A. Besley,  Jeng-Da Chai,  A. E. DePrince, III,  
 R. A. DiStasio Jr.,  A. Dreuw,  B. D. Dunietz,  T. R. Furlani,  
 Chao-Ping Hsu,  Yousung Jung,  Jing Kong,  D. S. Lambrecht,  WanZhen Liang,  
 C. Ochsenfeld,  V. A. Rassolov,  L. V. Slipchenko,  J. E. Subotnik,  
 T. Van Voorhis,  J. M. Herbert,  A. I. Krylov,  P. M. W. Gill,  M. Head-Gordon

 Contributors to earlier versions of Q-Chem not listed above: 
 R. D. Adamson,  B. Austin,  J. Baker,  G. J. O. Beran,  K. Brandhorst,  
 S. T. Brown,  E. F. C. Byrd,  A. K. Chakraborty,  C.-L. Cheng,  
 Siu Hung Chien,  D. M. Chipman,  D. L. Crittenden,  H. Dachsel,  
 R. J. Doerksen,  A. D. Dutoi,  L. Fusti-Molnar,  W. A. Goddard III,  
 A. Golubeva-Zadorozhnaya,  S. R. Gwaltney,  G. Hawkins,  A. Heyden,  
 S. Hirata,  G. Kedziora,  F. J. Keil,  C. Kelley,  Jihan Kim,  R. A. King,  
 R. Z. Khaliullin,  P. P. Korambath,  W. Kurlancheek,  A. M. Lee,  M. S. Lee,  
 S. V. Levchenko,  Ching Yeh Lin,  D. Liotard,  R. C. Lochan,  I. Lotan,  
 P. E. Maslen,  N. Nair,  D. P. O'Neill,  D. Neuhauser,  E. Neuscamman,  
 C. M. Oana,  R. Olson,  B. Peters,  R. Peverati,  P. A. Pieniazek,  
 Y. M. Rhee,  J. Ritchie,  M. A. Rohrdanz,  E. Rosta,  N. J. Russ,  
 H. F. Schaefer III,  N. E. Schultz,  N. Shenvi,  A. C. Simmonett,  A. Sodt,  
 D. Stuck,  K. S. Thanthiriwatte,  V. Vanovschi,  Tao Wang,  A. Warshel,  
 C. F. Williams,  Q. Wu,  X. Xu,  W. Zhang

 Please cite Q-Chem as follows:
 Y. Shao et al., Mol. Phys. 113, 184-215 (2015)
 DOI: 10.1080/00268976.2014.952696

 Q-Chem 5.1.2 for Intel X86 EM64T Linux

 Parts of Q-Chem use Armadillo 8.300.2 (Tropical Shenanigans).
 http://arma.sourceforge.net/

 Q-Chem begins on Sun Nov 25 22:11:29 2018  

Host: 
0

     Scratch files written to /scratch/taweetham/qchem53999//
Input Ideriv = 2
Curr. Ideriv = -1
Max.  Ideriv = 2

Checking the input file for inconsistencies... 	...done.

--------------------------------------------------------------
User input:
--------------------------------------------------------------
$molecule
0 1
C 
N 1 1.3 
F 2 CF 1 120. 
H 1 CH 2 120.  3 180.0
F 1 CF 2 120.  3 0.0

CC=1.54
CH=1.09
CF=1.35
CCl=1.77
CBr=1.94
CI=2.14
DHA=180.0
$end

$rem
   job_type	optimization
   basis	6-311++g**
   method	b3lyp
$end

--------------------------------------------------------------
 ----------------------------------------------------------------
             Standard Nuclear Orientation (Angstroms)
    I     Atom           X                Y                Z
 ----------------------------------------------------------------
    1      C       0.6677783173     0.5909993439    -0.0000000000
    2      N      -0.6301037573     0.6651756238    -0.0000000000
    3      F      -1.3707133212    -0.4635393420    -0.0000000000
    4      H       1.2657519651     1.5023321681    -0.0000000000
    5      F       1.2749693693    -0.6147448356     0.0000000000
 ----------------------------------------------------------------
 Molecular Point Group                 Cs    NOp =  2
 Largest Abelian Subgroup              Cs    NOp =  2
 Nuclear Repulsion Energy =   114.5078328579 hartrees
 There are       16 alpha and       16 beta electrons
 Requested basis set is 6-311++G(d,p)
 There are 29 shells and 95 basis functions

 Total QAlloc Memory Limit   2000 MB
 Mega-Array Size       188 MB
 MEM_STATIC part       192 MB
 A cutoff of  1.0D-11 yielded    419 shell pairs
 There are      4601 function pairs (      5000 Cartesian)

 -------------------------------------------------------
 OpenMP Integral Computing Module                       
 Release: version 1.0, May 2013, Q-Chem Inc. Pittsburgh 
 -------------------------------------------------------
 Integral Job Info:
 Integral job number is                      11
 Integral operator is                         1
 short-range coefficients                     0
 long-range coefficients              100000000
 Omega coefficients                           0
 if combine SR and LR in K                    0
 Integral screening is                        0
 Integral computing path is                   2
 max size of driver memory is            800000
 size of driver memory is                593474
 size of scratch memory is              2361544
 max col of scratch BK array               1296
 max len of scratch array in speh3          155
 max len of scratch index in speh4           18
 max int batch size is                      520
 min int batch size is                       52
 fixed nKL is                                52
 max L of basis functions is                  2
 order of int derivative is                   0
 number of shells is                         29
 number of basis is                          99
 number of cartesian basis is                99
 number of contracted shell pairs           419
 number of primitive shell pairs           1338
 maxK2 (contraction) of shell pair           36
 max number of K2 of shell pair               1
 max number of CS2 of shell pair             79
 max number of PS2 of shell pair            276
 mem total for path MDJ                  514716
 -------------------------------------------------------
 Smallest overlap matrix eigenvalue = 1.06E-03

 Scale SEOQF with 1.000000e-01/1.000000e-01/1.000000e-01

 Standard Electronic Orientation quadrupole field applied
 Nucleus-field energy     =     0.0000000023 hartrees
 Guess from superposition of atomic densities
 Warning:  Energy on first SCF cycle will be non-variational
 SAD guess density has 32.000000 electrons

 -----------------------------------------------------------------------
  General SCF calculation program by
  Eric Jon Sundstrom, Paul Horn, Yuezhi Mao, Dmitri Zuev, Alec White,
  David Stuck, Shaama M.S., Shane Yost, Joonho Lee, David Small,
  Daniel Levine, Susi Lehtola, Hugh Burton, Evgeny Epifanovsky
 -----------------------------------------------------------------------
 Exchange:     0.2000 Hartree-Fock + 0.0800 Slater + 0.7200 B88
 Correlation:  0.1900 VWN1RPA + 0.8100 LYP
 Using SG-1 standard quadrature grid
 using 4 threads for integral computing
 -------------------------------------------------------
 OpenMP Integral computing Module                
 Release: version 2.0, May 2017, Q-Chem Inc. Pleasanton 
 -------------------------------------------------------
 -------------------------------------------------------
 OpenMP BLAS3 based DFT computing Module                
 Release: version 1.0, May 2013, Q-Chem Inc. Pittsburgh 
 -------------------------------------------------------
 A restricted SCF calculation will be
 performed using DIIS
 SCF converges when DIIS error is below 1.0e-08
 ---------------------------------------
  Cycle       Energy         DIIS error
 ---------------------------------------
    1    -293.6200281541      5.68e-02  
    2    -293.1084043605      5.83e-03  
    3    -293.0961841133      6.98e-03  
    4    -293.1285786545      2.10e-03  
    5    -293.1320570646      5.81e-04  
    6    -293.1323399443      1.53e-04  
    7    -293.1323561639      6.54e-05  
    8    -293.1323592206      7.64e-06  
    9    -293.1323592703      9.19e-07  
   10    -293.1323592712      1.75e-07  
   11    -293.1323592713      5.05e-08  
   12    -293.1323592713      7.87e-09  Convergence criterion met
 ---------------------------------------
 SCF time:   CPU 5.70s  wall 2.00s 
 SCF   energy in the final basis set =     -293.1323592713
 Total energy in the final basis set =     -293.1323592713

 --------------------------------------------------------------
             Orbital Energies (a.u.) and Symmetries
 --------------------------------------------------------------

 Alpha MOs, Restricted
 -- Occupied --                  
-24.740 -24.734 -14.429 -10.339  -1.288  -1.267  -0.919  -0.680
  1 A'    2 A'    3 A'    4 A'    5 A'    6 A'    7 A'    8 A'                 
 -0.602  -0.580  -0.528  -0.487  -0.482  -0.452  -0.331  -0.328
  9 A'   10 A'    1 A"    2 A"   11 A'   12 A'    3 A"   13 A'                 
 -- Virtual --                   
 -0.054  -0.022   0.003   0.042   0.050   0.054   0.100   0.125
  4 A"   14 A'   15 A'   16 A'   17 A'    5 A"   18 A'   19 A'                 
  0.132   0.146   0.152   0.218   0.229   0.240   0.252   0.279
 20 A'   21 A'    6 A"   22 A'    7 A"   23 A'   24 A'   25 A'                 
  0.299   0.311   0.317   0.355   0.368   0.445   0.500   0.509
  8 A"   26 A'   27 A'   28 A'   29 A'   30 A'    9 A"   31 A'                 
  0.592   0.653   0.763   0.796   0.828   0.928   1.068   1.168
 32 A'   33 A'   34 A'   10 A"   35 A'   36 A'   11 A"   37 A'                 
  1.178   1.237   1.308   1.319   1.357   1.378   1.378   1.493
 12 A"   38 A'   13 A"   39 A'   40 A'   14 A"   41 A'   42 A'                 
  1.541   1.693   1.713   1.783   1.952   1.981   2.015   2.132
 43 A'   44 A'   15 A"   45 A'   46 A'   47 A'   16 A"   48 A'                 
  2.313   2.398   2.530   2.608   2.703   2.734   3.070   3.511
 17 A"   49 A'   50 A'   51 A'   18 A"   52 A'   53 A'   54 A'                 
  3.667   3.673   3.743   3.758   3.759   3.771   3.888   3.932
 55 A'   19 A"   20 A"   21 A"   56 A'   57 A'   58 A'   22 A"                 
  3.977   4.113   4.307   4.730   5.058   6.225   6.257   6.258
 23 A"   59 A'   60 A'   61 A'   62 A'   24 A"   25 A"   63 A'                 
  6.328   6.510   6.721  23.739  35.411  66.697  66.735
 64 A'   65 A'   66 A'   67 A'   68 A'   69 A'   70 A'                         

 Beta MOs, Restricted
 -- Occupied --                  
-24.740 -24.734 -14.429 -10.339  -1.288  -1.267  -0.919  -0.680
  1 A'    2 A'    3 A'    4 A'    5 A'    6 A'    7 A'    8 A'                 
 -0.602  -0.580  -0.528  -0.487  -0.482  -0.452  -0.331  -0.328
  9 A'   10 A'    1 A"    2 A"   11 A'   12 A'    3 A"   13 A'                 
 -- Virtual --                   
 -0.054  -0.022   0.003   0.042   0.050   0.054   0.100   0.125
  4 A"   14 A'   15 A'   16 A'   17 A'    5 A"   18 A'   19 A'                 
  0.132   0.146   0.152   0.218   0.229   0.240   0.252   0.279
 20 A'   21 A'    6 A"   22 A'    7 A"   23 A'   24 A'   25 A'                 
  0.299   0.311   0.317   0.355   0.368   0.445   0.500   0.509
  8 A"   26 A'   27 A'   28 A'   29 A'   30 A'    9 A"   31 A'                 
  0.592   0.653   0.763   0.796   0.828   0.928   1.068   1.168
 32 A'   33 A'   34 A'   10 A"   35 A'   36 A'   11 A"   37 A'                 
  1.178   1.237   1.308   1.319   1.357   1.378   1.378   1.493
 12 A"   38 A'   13 A"   39 A'   40 A'   14 A"   41 A'   42 A'                 
  1.541   1.693   1.713   1.783   1.952   1.981   2.015   2.132
 43 A'   44 A'   15 A"   45 A'   46 A'   47 A'   16 A"   48 A'                 
  2.313   2.398   2.530   2.608   2.703   2.734   3.070   3.511
 17 A"   49 A'   50 A'   51 A'   18 A"   52 A'   53 A'   54 A'                 
  3.667   3.673   3.743   3.758   3.759   3.771   3.888   3.932
 55 A'   19 A"   20 A"   21 A"   56 A'   57 A'   58 A'   22 A"                 
  3.977   4.113   4.307   4.730   5.058   6.225   6.257   6.258
 23 A"   59 A'   60 A'   61 A'   62 A'   24 A"   25 A"   63 A'                 
  6.328   6.510   6.721  23.739  35.411  66.697  66.735
 64 A'   65 A'   66 A'   67 A'   68 A'   69 A'   70 A'                         
 --------------------------------------------------------------

          Ground-State Mulliken Net Atomic Charges

     Atom                 Charge (a.u.)
  ----------------------------------------
      1 C                     0.034016
      2 N                    -0.105341
      3 F                    -0.031083
      4 H                     0.209657
      5 F                    -0.107248
  ----------------------------------------
  Sum of atomic charges =    -0.000000

 -----------------------------------------------------------------
                    Cartesian Multipole Moments
 -----------------------------------------------------------------
    Charge (ESU x 10^10)
                -0.0000
    Dipole Moment (Debye)
         X       2.0786      Y       1.2765      Z       0.0000
       Tot       2.4393
    Quadrupole Moments (Debye-Ang)
        XX     -22.1870     XY       3.5550     YY     -21.2383
        XZ       0.0000     YZ      -0.0000     ZZ     -21.2172
    Octopole Moments (Debye-Ang^2)
       XXX       1.7527    XXY       0.4940    XYY       4.3070
       YYY      -6.3184    XXZ       0.0000    XYZ      -0.0000
       YYZ       0.0000    XZZ      -0.1256    YZZ      -3.0650
       ZZZ       0.0000
    Hexadecapole Moments (Debye-Ang^3)
      XXXX    -155.6341   XXXY       5.5837   XXYY     -35.2100
      XYYY       7.6936   YYYY     -67.0951   XXXZ       0.0000
      XXYZ       0.0000   XYYZ       0.0000   YYYZ       0.0000
      XXZZ     -28.6062   XYZZ       0.1039   YYZZ     -15.6195
      XZZZ       0.0000   YZZZ       0.0000   ZZZZ     -17.8326
 -----------------------------------------------------------------
 Calculating analytic gradient of the SCF energy
 Gradient of SCF Energy
            1           2           3           4           5
    1   0.0558085  -0.0418126  -0.0088309   0.0017800  -0.0069451
    2   0.0397922  -0.0532213   0.0229362   0.0074791  -0.0169863
    3   0.0000000  -0.0000000   0.0000000  -0.0000000  -0.0000000
 Max gradient component =       5.581E-02
 RMS gradient           =       2.618E-02
 Gradient time:  CPU 1.44 s  wall 0.45 s
 Geometry Optimization Parameters
   NAtoms,    NIC,     NZ,  NCons,   NDum,   NFix, NCnnct, MaxDiis
        5      20       5       0       0       0       0       0


** GEOMETRY OPTIMIZATION IN DELOCALIZED INTERNAL COORDINATES **
   Searching for a Minimum

   Optimization Cycle:   1

                       Coordinates (Angstroms)
     ATOM                X               Y               Z
      1  C         0.6677783173    0.5909993439    0.0000000000
      2  N        -0.6301037573    0.6651756238    0.0000000000
      3  F        -1.3707133212   -0.4635393420    0.0000000000
      4  H         1.2657519651    1.5023321681    0.0000000000
      5  F         1.2749693693   -0.6147448356    0.0000000000
   Point Group: cs    Number of degrees of freedom:     7


   Energy is   -293.132359271


 Attempting to Generate Delocalized Internal Coordinates

  7 Hessian modes will be used to form the next step
  Hessian Eigenvalues:
     0.160000    0.220000    0.250000    0.348126    0.550214    0.550214
     0.671931

 Minimum Search - Taking Simple RFO Step
 Searching for Lamda that Minimizes Along All modes
 Value Taken    Lamda =  -0.01708684
 Step Taken.  Stepsize is  0.237157

                             Maximum     Tolerance    Cnvgd?
         Gradient           0.046731      0.000300      NO
         Displacement       0.128559      0.001200      NO
         Energy change     *********      0.000001      NO


 New Cartesian Coordinates Obtained by Inverse Iteration

 Displacement from previous Coordinates is:  0.320474
 ----------------------------------------------------------------
             Standard Nuclear Orientation (Angstroms)
    I     Atom           X                Y                Z
 ----------------------------------------------------------------
    1      C       0.6136263919     0.5750563092     0.0000000000
    2      N      -0.6377899418     0.7418355555     0.0000000000
    3      F      -1.2490693970    -0.4768456276     0.0000000000
    4      H       1.2452065399     1.4505565681     0.0000000000
    5      F       1.2357089801    -0.6103798469     0.0000000000
 ----------------------------------------------------------------
 Molecular Point Group                 Cs    NOp =  2
 Largest Abelian Subgroup              Cs    NOp =  2
 Nuclear Repulsion Energy =   117.0184193509 hartrees
 There are       16 alpha and       16 beta electrons
 Applying Cartesian multipole field
    Component          Value
    ---------          -----
     (2,0,0)        1.00000E-11
     (0,2,0)        2.00000E-11
     (0,0,2)       -3.00000E-11
 Nucleus-field energy     =     0.0000000022 hartrees
 Requested basis set is 6-311++G(d,p)
 There are 29 shells and 95 basis functions
 A cutoff of  1.0D-11 yielded    424 shell pairs
 There are      4650 function pairs (      5058 Cartesian)
 Smallest overlap matrix eigenvalue = 9.73E-04
 Guess MOs from SCF MO coefficient file

 -----------------------------------------------------------------------
  General SCF calculation program by
  Eric Jon Sundstrom, Paul Horn, Yuezhi Mao, Dmitri Zuev, Alec White,
  David Stuck, Shaama M.S., Shane Yost, Joonho Lee, David Small,
  Daniel Levine, Susi Lehtola, Hugh Burton, Evgeny Epifanovsky
 -----------------------------------------------------------------------
 Exchange:     0.2000 Hartree-Fock + 0.0800 Slater + 0.7200 B88
 Correlation:  0.1900 VWN1RPA + 0.8100 LYP
 Using SG-1 standard quadrature grid
 using 4 threads for integral computing
 -------------------------------------------------------
 OpenMP Integral computing Module                
 Release: version 2.0, May 2017, Q-Chem Inc. Pleasanton 
 -------------------------------------------------------
 -------------------------------------------------------
 OpenMP BLAS3 based DFT computing Module                
 Release: version 1.0, May 2013, Q-Chem Inc. Pittsburgh 
 -------------------------------------------------------
 A restricted SCF calculation will be
 performed using DIIS
 SCF converges when DIIS error is below 1.0e-08
 ---------------------------------------
  Cycle       Energy         DIIS error
 ---------------------------------------
    1    -293.1301678606      2.45e-03  
    2    -293.1390420739      8.83e-04  
    3    -293.1382675080      1.34e-03  
    4    -293.1397066375      1.72e-04  
    5    -293.1397285771      7.12e-05  
    6    -293.1397321965      2.87e-05  
    7    -293.1397328523      2.71e-06  
    8    -293.1397328555      2.00e-06  
    9    -293.1397328585      2.17e-07  
   10    -293.1397328585      4.00e-08  
   11    -293.1397328585      4.93e-09  Convergence criterion met
 ---------------------------------------
 SCF time:   CPU 5.19s  wall 2.00s 
 SCF   energy in the final basis set =     -293.1397328585
 Total energy in the final basis set =     -293.1397328585

 --------------------------------------------------------------
             Orbital Energies (a.u.) and Symmetries
 --------------------------------------------------------------

 Alpha MOs, Restricted
 -- Occupied --                  
-24.746 -24.723 -14.429 -10.332  -1.294  -1.263  -0.935  -0.678
  1 A'    2 A'    3 A'    4 A'    5 A'    6 A'    7 A'    8 A'                 
 -0.606  -0.579  -0.534  -0.483  -0.472  -0.449  -0.348  -0.338
  9 A'   10 A'    1 A"    2 A"   11 A'   12 A'   13 A'    3 A"                 
 -- Virtual --                   
 -0.046  -0.022   0.004   0.043   0.053   0.053   0.100   0.131
  4 A"   14 A'   15 A'   16 A'   17 A'    5 A"   18 A'   19 A'                 
  0.132   0.145   0.152   0.219   0.229   0.247   0.258   0.280
 20 A'   21 A'    6 A"   22 A'    7 A"   23 A'   24 A'   25 A'                 
  0.299   0.312   0.319   0.362   0.389   0.443   0.500   0.520
  8 A"   26 A'   27 A'   28 A'   29 A'   30 A'    9 A"   31 A'                 
  0.609   0.660   0.760   0.796   0.841   0.885   1.066   1.153
 32 A'   33 A'   34 A'   10 A"   35 A'   36 A'   11 A"   37 A'                 
  1.189   1.220   1.297   1.311   1.360   1.378   1.398   1.530
 12 A"   38 A'   13 A"   39 A'   40 A'   14 A"   41 A'   42 A'                 
  1.558   1.715   1.725   1.783   1.939   1.981   2.027   2.180
 43 A'   44 A'   15 A"   45 A'   46 A'   47 A'   16 A"   48 A'                 
  2.342   2.394   2.564   2.670   2.726   2.757   3.084   3.544
 17 A"   49 A'   50 A'   51 A'   18 A"   52 A'   53 A'   54 A'                 
  3.666   3.677   3.742   3.760   3.762   3.776   3.882   3.947
 55 A'   19 A"   20 A"   21 A"   56 A'   57 A'   58 A'   22 A"                 
  3.972   4.098   4.369   4.747   5.032   6.220   6.246   6.263
 23 A"   59 A'   60 A'   61 A'   62 A'   24 A"   63 A'   25 A"                 
  6.370   6.545   6.678  23.814  35.461  66.693  66.743
 64 A'   65 A'   66 A'   67 A'   68 A'   69 A'   70 A'                         

 Beta MOs, Restricted
 -- Occupied --                  
-24.746 -24.723 -14.429 -10.332  -1.294  -1.263  -0.935  -0.678
  1 A'    2 A'    3 A'    4 A'    5 A'    6 A'    7 A'    8 A'                 
 -0.606  -0.579  -0.534  -0.483  -0.472  -0.449  -0.348  -0.338
  9 A'   10 A'    1 A"    2 A"   11 A'   12 A'   13 A'    3 A"                 
 -- Virtual --                   
 -0.046  -0.022   0.004   0.043   0.053   0.053   0.100   0.131
  4 A"   14 A'   15 A'   16 A'   17 A'    5 A"   18 A'   19 A'                 
  0.132   0.145   0.152   0.219   0.229   0.247   0.258   0.280
 20 A'   21 A'    6 A"   22 A'    7 A"   23 A'   24 A'   25 A'                 
  0.299   0.312   0.319   0.362   0.389   0.443   0.500   0.520
  8 A"   26 A'   27 A'   28 A'   29 A'   30 A'    9 A"   31 A'                 
  0.609   0.660   0.760   0.796   0.841   0.885   1.066   1.153
 32 A'   33 A'   34 A'   10 A"   35 A'   36 A'   11 A"   37 A'                 
  1.189   1.220   1.297   1.311   1.360   1.378   1.398   1.530
 12 A"   38 A'   13 A"   39 A'   40 A'   14 A"   41 A'   42 A'                 
  1.558   1.715   1.725   1.783   1.939   1.981   2.027   2.180
 43 A'   44 A'   15 A"   45 A'   46 A'   47 A'   16 A"   48 A'                 
  2.342   2.394   2.564   2.670   2.726   2.757   3.084   3.544
 17 A"   49 A'   50 A'   51 A'   18 A"   52 A'   53 A'   54 A'                 
  3.666   3.677   3.742   3.760   3.762   3.776   3.882   3.947
 55 A'   19 A"   20 A"   21 A"   56 A'   57 A'   58 A'   22 A"                 
  3.972   4.098   4.369   4.747   5.032   6.220   6.246   6.263
 23 A"   59 A'   60 A'   61 A'   62 A'   24 A"   63 A'   25 A"                 
  6.370   6.545   6.678  23.814  35.461  66.693  66.743
 64 A'   65 A'   66 A'   67 A'   68 A'   69 A'   70 A'                         
 --------------------------------------------------------------

          Ground-State Mulliken Net Atomic Charges

     Atom                 Charge (a.u.)
  ----------------------------------------
      1 C                     0.043868
      2 N                    -0.086306
      3 F                    -0.059684
      4 H                     0.195807
      5 F                    -0.093685
  ----------------------------------------
  Sum of atomic charges =    -0.000000

 -----------------------------------------------------------------
                    Cartesian Multipole Moments
 -----------------------------------------------------------------
    Charge (ESU x 10^10)
                -0.0000
    Dipole Moment (Debye)
         X       2.0544      Y       1.2712      Z       0.0000
       Tot       2.4159
    Quadrupole Moments (Debye-Ang)
        XX     -22.2189     XY       3.0277     YY     -21.3879
        XZ       0.0000     YZ      -0.0000     ZZ     -21.0544
    Octopole Moments (Debye-Ang^2)
       XXX       1.6723    XXY      -0.1685    XYY       3.8110
       YYY      -7.5660    XXZ       0.0000    XYZ      -0.0000
       YYZ       0.0000    XZZ      -0.0947    YZZ      -3.1877
       ZZZ       0.0000
    Hexadecapole Moments (Debye-Ang^3)
      XXXX    -141.3262   XXXY       5.9795   XXYY     -33.9399
      XYYY       8.4169   YYYY     -70.3346   XXXZ       0.0000
      XXYZ      -0.0000   XYYZ       0.0000   YYYZ      -0.0000
      XXZZ     -26.1723   XYZZ       0.6088   YYZZ     -15.9074
      XZZZ       0.0000   YZZZ      -0.0000   ZZZZ     -17.4100
 -----------------------------------------------------------------
 Calculating analytic gradient of the SCF energy
 Gradient of SCF Energy
            1           2           3           4           5
    1  -0.0088130  -0.0100649   0.0183760  -0.0039320   0.0044338
    2   0.0028790  -0.0119486   0.0201841   0.0002471  -0.0113616
    3  -0.0000000   0.0000000  -0.0000000  -0.0000000   0.0000000
 Max gradient component =       2.018E-02
 RMS gradient           =       9.090E-03
 Gradient time:  CPU 1.46 s  wall 0.46 s
 Geometry Optimization Parameters
   NAtoms,    NIC,     NZ,  NCons,   NDum,   NFix, NCnnct, MaxDiis
        5      20       5       0       0       0       0       0

 Cartesian Hessian Update
 Hessian Updated using BFGS Update


** GEOMETRY OPTIMIZATION IN DELOCALIZED INTERNAL COORDINATES **
   Searching for a Minimum

   Optimization Cycle:   2

                       Coordinates (Angstroms)
     ATOM                X               Y               Z
      1  C         0.6136263919    0.5750563092    0.0000000000
      2  N        -0.6377899418    0.7418355555    0.0000000000
      3  F        -1.2490693970   -0.4768456276    0.0000000000
      4  H         1.2452065399    1.4505565681    0.0000000000
      5  F         1.2357089801   -0.6103798469    0.0000000000
   Point Group: cs    Number of degrees of freedom:     7


   Energy is   -293.139732859

 Hessian Updated using BFGS Update

  7 Hessian modes will be used to form the next step
  Hessian Eigenvalues:
     0.157145    0.211612    0.313580    0.349572    0.522634    0.551884
     0.743185

 Minimum Search - Taking Simple RFO Step
 Searching for Lamda that Minimizes Along All modes
 Value Taken    Lamda =  -0.00230782
 Step Taken.  Stepsize is  0.070171

                             Maximum     Tolerance    Cnvgd?
         Gradient           0.023018      0.000300      NO
         Displacement       0.040265      0.001200      NO
         Energy change     -0.007374      0.000001      NO


 New Cartesian Coordinates Obtained by Inverse Iteration

 Displacement from previous Coordinates is:  0.112806
 ----------------------------------------------------------------
             Standard Nuclear Orientation (Angstroms)
    I     Atom           X                Y                Z
 ----------------------------------------------------------------
    1      C       0.6201135639     0.5745494844     0.0000000000
    2      N      -0.6329423807     0.7328547933     0.0000000000
    3      F      -1.2963324064    -0.4843020120     0.0000000000
    4      H       1.2586350662     1.4468338222     0.0000000000
    5      F       1.2582087301    -0.5897131297     0.0000000000
 ----------------------------------------------------------------
 Molecular Point Group                 Cs    NOp =  2
 Largest Abelian Subgroup              Cs    NOp =  2
 Nuclear Repulsion Energy =   116.0277263110 hartrees
 There are       16 alpha and       16 beta electrons
 Applying Cartesian multipole field
    Component          Value
    ---------          -----
     (2,0,0)        1.00000E-11
     (0,2,0)        2.00000E-11
     (0,0,2)       -3.00000E-11
 Nucleus-field energy     =     0.0000000022 hartrees
 Requested basis set is 6-311++G(d,p)
 There are 29 shells and 95 basis functions
 A cutoff of  1.0D-11 yielded    424 shell pairs
 There are      4650 function pairs (      5058 Cartesian)
 Smallest overlap matrix eigenvalue = 1.00E-03
 Guess MOs from SCF MO coefficient file

 -----------------------------------------------------------------------
  General SCF calculation program by
  Eric Jon Sundstrom, Paul Horn, Yuezhi Mao, Dmitri Zuev, Alec White,
  David Stuck, Shaama M.S., Shane Yost, Joonho Lee, David Small,
  Daniel Levine, Susi Lehtola, Hugh Burton, Evgeny Epifanovsky
 -----------------------------------------------------------------------
 Exchange:     0.2000 Hartree-Fock + 0.0800 Slater + 0.7200 B88
 Correlation:  0.1900 VWN1RPA + 0.8100 LYP
 Using SG-1 standard quadrature grid
 using 4 threads for integral computing
 -------------------------------------------------------
 OpenMP Integral computing Module                
 Release: version 2.0, May 2017, Q-Chem Inc. Pleasanton 
 -------------------------------------------------------
 -------------------------------------------------------
 OpenMP BLAS3 based DFT computing Module                
 Release: version 1.0, May 2013, Q-Chem Inc. Pittsburgh 
 -------------------------------------------------------
 A restricted SCF calculation will be
 performed using DIIS
 SCF converges when DIIS error is below 1.0e-08
 ---------------------------------------
  Cycle       Energy         DIIS error
 ---------------------------------------
    1    -293.1399570036      8.36e-04  
    2    -293.1409307804      1.89e-04  
    3    -293.1408836342      2.94e-04  
    4    -293.1409612837      5.36e-05  
    5    -293.1409639015      1.96e-05  
    6    -293.1409641318      5.19e-06  
    7    -293.1409641527      1.39e-06  
    8    -293.1409641544      3.65e-07  
    9    -293.1409641544      1.33e-07  
   10    -293.1409641545      9.80e-09  Convergence criterion met
 ---------------------------------------
 SCF time:   CPU 4.71s  wall 2.00s 
 SCF   energy in the final basis set =     -293.1409641545
 Total energy in the final basis set =     -293.1409641545

 --------------------------------------------------------------
             Orbital Energies (a.u.) and Symmetries
 --------------------------------------------------------------

 Alpha MOs, Restricted
 -- Occupied --                  
-24.748 -24.721 -14.429 -10.335  -1.296  -1.255  -0.937  -0.680
  1 A'    2 A'    3 A'    4 A'    5 A'    6 A'    7 A'    8 A'                 
 -0.606  -0.578  -0.535  -0.480  -0.469  -0.450  -0.347  -0.340
  9 A'   10 A'    1 A"    2 A"   11 A'   12 A'   13 A'    3 A"                 
 -- Virtual --                   
 -0.046  -0.028   0.003   0.041   0.049   0.053   0.099   0.132
  4 A"   14 A'   15 A'   16 A'   17 A'    5 A"   18 A'   19 A'                 
  0.134   0.144   0.153   0.217   0.229   0.246   0.258   0.277
 20 A'   21 A'    6 A"   22 A'    7 A"   23 A'   24 A'   25 A'                 
  0.297   0.310   0.318   0.363   0.387   0.443   0.500   0.517
  8 A"   26 A'   27 A'   28 A'   29 A'   30 A'    9 A"   31 A'                 
  0.606   0.658   0.762   0.796   0.841   0.895   1.067   1.158
 32 A'   33 A'   34 A'   10 A"   35 A'   36 A'   11 A"   37 A'                 
  1.187   1.234   1.297   1.310   1.366   1.377   1.384   1.518
 12 A"   38 A'   13 A"   39 A'   40 A'   14 A"   41 A'   42 A'                 
  1.563   1.711   1.720   1.773   1.943   1.981   2.031   2.169
 43 A'   44 A'   15 A"   45 A'   46 A'   47 A'   16 A"   48 A'                 
  2.341   2.383   2.556   2.676   2.724   2.760   3.098   3.544
 17 A"   49 A'   50 A'   51 A'   18 A"   52 A'   53 A'   54 A'                 
  3.655   3.683   3.742   3.763   3.763   3.777   3.877   3.946
 55 A'   19 A"   20 A"   21 A"   56 A'   57 A'   58 A'   22 A"                 
  3.956   4.105   4.345   4.748   5.003   6.220   6.251   6.262
 23 A"   59 A'   60 A'   61 A'   62 A'   24 A"   63 A'   25 A"                 
  6.352   6.517   6.676  23.813  35.460  66.691  66.745
 64 A'   65 A'   66 A'   67 A'   68 A'   69 A'   70 A'                         

 Beta MOs, Restricted
 -- Occupied --                  
-24.748 -24.721 -14.429 -10.335  -1.296  -1.255  -0.937  -0.680
  1 A'    2 A'    3 A'    4 A'    5 A'    6 A'    7 A'    8 A'                 
 -0.606  -0.578  -0.535  -0.480  -0.469  -0.450  -0.347  -0.340
  9 A'   10 A'    1 A"    2 A"   11 A'   12 A'   13 A'    3 A"                 
 -- Virtual --                   
 -0.046  -0.028   0.003   0.041   0.049   0.053   0.099   0.132
  4 A"   14 A'   15 A'   16 A'   17 A'    5 A"   18 A'   19 A'                 
  0.134   0.144   0.153   0.217   0.229   0.246   0.258   0.277
 20 A'   21 A'    6 A"   22 A'    7 A"   23 A'   24 A'   25 A'                 
  0.297   0.310   0.318   0.363   0.387   0.443   0.500   0.517
  8 A"   26 A'   27 A'   28 A'   29 A'   30 A'    9 A"   31 A'                 
  0.606   0.658   0.762   0.796   0.841   0.895   1.067   1.158
 32 A'   33 A'   34 A'   10 A"   35 A'   36 A'   11 A"   37 A'                 
  1.187   1.234   1.297   1.310   1.366   1.377   1.384   1.518
 12 A"   38 A'   13 A"   39 A'   40 A'   14 A"   41 A'   42 A'                 
  1.563   1.711   1.720   1.773   1.943   1.981   2.031   2.169
 43 A'   44 A'   15 A"   45 A'   46 A'   47 A'   16 A"   48 A'                 
  2.341   2.383   2.556   2.676   2.724   2.760   3.098   3.544
 17 A"   49 A'   50 A'   51 A'   18 A"   52 A'   53 A'   54 A'                 
  3.655   3.683   3.742   3.763   3.763   3.777   3.877   3.946
 55 A'   19 A"   20 A"   21 A"   56 A'   57 A'   58 A'   22 A"                 
  3.956   4.105   4.345   4.748   5.003   6.220   6.251   6.262
 23 A"   59 A'   60 A'   61 A'   62 A'   24 A"   63 A'   25 A"                 
  6.352   6.517   6.676  23.813  35.460  66.691  66.745
 64 A'   65 A'   66 A'   67 A'   68 A'   69 A'   70 A'                         
 --------------------------------------------------------------

          Ground-State Mulliken Net Atomic Charges

     Atom                 Charge (a.u.)
  ----------------------------------------
      1 C                     0.042558
      2 N                    -0.085878
      3 F                    -0.068860
      4 H                     0.197795
      5 F                    -0.085615
  ----------------------------------------
  Sum of atomic charges =     0.000000

 -----------------------------------------------------------------
                    Cartesian Multipole Moments
 -----------------------------------------------------------------
    Charge (ESU x 10^10)
                 0.0000
    Dipole Moment (Debye)
         X       2.1814      Y       1.2596      Z       0.0000
       Tot       2.5189
    Quadrupole Moments (Debye-Ang)
        XX     -22.2808     XY       3.0266     YY     -21.3843
        XZ       0.0000     YZ      -0.0000     ZZ     -21.0662
    Octopole Moments (Debye-Ang^2)
       XXX       2.2773    XXY      -0.0670    XYY       3.9608
       YYY      -7.6091    XXZ       0.0000    XYZ      -0.0000
       YYZ       0.0000    XZZ       0.0552    YZZ      -3.1869
       ZZZ       0.0000
    Hexadecapole Moments (Debye-Ang^3)
      XXXX    -146.8696   XXXY       5.2059   XXYY     -34.4631
      XYYY       7.4705   YYYY     -69.5169   XXXZ      -0.0000
      XXYZ      -0.0000   XYYZ      -0.0000   YYYZ      -0.0000
      XXZZ     -27.0812   XYZZ       0.3035   YYZZ     -15.7234
      XZZZ       0.0000   YZZZ      -0.0000   ZZZZ     -17.4148
 -----------------------------------------------------------------
 Calculating analytic gradient of the SCF energy
 Gradient of SCF Energy
            1           2           3           4           5
    1  -0.0030037  -0.0008611   0.0024402  -0.0002618   0.0016864
    2   0.0043156  -0.0079820   0.0067183  -0.0014183  -0.0016335
    3  -0.0000000   0.0000000   0.0000000   0.0000000   0.0000000
 Max gradient component =       7.982E-03
 RMS gradient           =       3.171E-03
 Gradient time:  CPU 1.45 s  wall 0.46 s
 Geometry Optimization Parameters
   NAtoms,    NIC,     NZ,  NCons,   NDum,   NFix, NCnnct, MaxDiis
        5      20       5       0       0       0       0       0

 Cartesian Hessian Update
 Hessian Updated using BFGS Update


** GEOMETRY OPTIMIZATION IN DELOCALIZED INTERNAL COORDINATES **
   Searching for a Minimum

   Optimization Cycle:   3

                       Coordinates (Angstroms)
     ATOM                X               Y               Z
      1  C         0.6201135639    0.5745494844    0.0000000000
      2  N        -0.6329423807    0.7328547933    0.0000000000
      3  F        -1.2963324064   -0.4843020120    0.0000000000
      4  H         1.2586350662    1.4468338222    0.0000000000
      5  F         1.2582087301   -0.5897131297    0.0000000000
   Point Group: cs    Number of degrees of freedom:     7


   Energy is   -293.140964154

 Hessian Updated using BFGS Update

  7 Hessian modes will be used to form the next step
  Hessian Eigenvalues:
     0.159257    0.211942    0.334925    0.350536    0.467829    0.550612
     0.701430

 Minimum Search - Taking Simple RFO Step
 Searching for Lamda that Minimizes Along All modes
 Value Taken    Lamda =  -0.00019379
 Step Taken.  Stepsize is  0.023593

                             Maximum     Tolerance    Cnvgd?
         Gradient           0.005506      0.000300      NO
         Displacement       0.014882      0.001200      NO
         Energy change     -0.001231      0.000001      NO


 New Cartesian Coordinates Obtained by Inverse Iteration

 Displacement from previous Coordinates is:  0.024473
 ----------------------------------------------------------------
             Standard Nuclear Orientation (Angstroms)
    I     Atom           X                Y                Z
 ----------------------------------------------------------------
    1      C       0.6205247448     0.5750898064     0.0000000000
    2      N      -0.6329123306     0.7384733779     0.0000000000
    3      F      -1.2931572427    -0.4918779954     0.0000000000
    4      H       1.2623326657     1.4476804760     0.0000000000
    5      F       1.2508947360    -0.5891427067     0.0000000000
 ----------------------------------------------------------------
 Molecular Point Group                 Cs    NOp =  2
 Largest Abelian Subgroup              Cs    NOp =  2
 Nuclear Repulsion Energy =   115.9709844043 hartrees
 There are       16 alpha and       16 beta electrons
 Applying Cartesian multipole field
    Component          Value
    ---------          -----
     (2,0,0)        1.00000E-11
     (0,2,0)        2.00000E-11
     (0,0,2)       -3.00000E-11
 Nucleus-field energy     =     0.0000000022 hartrees
 Requested basis set is 6-311++G(d,p)
 There are 29 shells and 95 basis functions
 A cutoff of  1.0D-11 yielded    424 shell pairs
 There are      4650 function pairs (      5058 Cartesian)
 Smallest overlap matrix eigenvalue = 1.01E-03
 Guess MOs from SCF MO coefficient file

 -----------------------------------------------------------------------
  General SCF calculation program by
  Eric Jon Sundstrom, Paul Horn, Yuezhi Mao, Dmitri Zuev, Alec White,
  David Stuck, Shaama M.S., Shane Yost, Joonho Lee, David Small,
  Daniel Levine, Susi Lehtola, Hugh Burton, Evgeny Epifanovsky
 -----------------------------------------------------------------------
 Exchange:     0.2000 Hartree-Fock + 0.0800 Slater + 0.7200 B88
 Correlation:  0.1900 VWN1RPA + 0.8100 LYP
 Using SG-1 standard quadrature grid
 using 4 threads for integral computing
 -------------------------------------------------------
 OpenMP Integral computing Module                
 Release: version 2.0, May 2017, Q-Chem Inc. Pleasanton 
 -------------------------------------------------------
 -------------------------------------------------------
 OpenMP BLAS3 based DFT computing Module                
 Release: version 1.0, May 2013, Q-Chem Inc. Pittsburgh 
 -------------------------------------------------------
 A restricted SCF calculation will be
 performed using DIIS
 SCF converges when DIIS error is below 1.0e-08
 ---------------------------------------
  Cycle       Energy         DIIS error
 ---------------------------------------
    1    -293.1409765257      2.80e-04  
    2    -293.1410874559      4.37e-05  
    3    -293.1410875533      4.91e-05  
    4    -293.1410890865      2.11e-05  
    5    -293.1410894178      4.48e-06  
    6    -293.1410894335      1.62e-06  
    7    -293.1410894355      4.34e-07  
    8    -293.1410894357      1.86e-07  
    9    -293.1410894357      5.04e-08  
   10    -293.1410894357      6.40e-09  Convergence criterion met
 ---------------------------------------
 SCF time:   CPU 4.72s  wall 1.00s 
 SCF   energy in the final basis set =     -293.1410894357
 Total energy in the final basis set =     -293.1410894357

 --------------------------------------------------------------
             Orbital Energies (a.u.) and Symmetries
 --------------------------------------------------------------

 Alpha MOs, Restricted
 -- Occupied --                  
-24.750 -24.719 -14.429 -10.336  -1.298  -1.250  -0.938  -0.680
  1 A'    2 A'    3 A'    4 A'    5 A'    6 A'    7 A'    8 A'                 
 -0.606  -0.576  -0.536  -0.477  -0.467  -0.450  -0.348  -0.340
  9 A'   10 A'    1 A"    2 A"   11 A'   12 A'   13 A'    3 A"                 
 -- Virtual --                   
 -0.046  -0.030   0.002   0.040   0.048   0.053   0.099   0.132
  4 A"   14 A'   15 A'   16 A'   17 A'    5 A"   18 A'   19 A'                 
  0.134   0.144   0.153   0.217   0.229   0.246   0.258   0.278
 20 A'   21 A'    6 A"   22 A'    7 A"   23 A'   24 A'   25 A'                 
  0.297   0.310   0.319   0.362   0.387   0.443   0.499   0.516
  8 A"   26 A'   27 A'   28 A'   29 A'   30 A'    9 A"   31 A'                 
  0.606   0.657   0.762   0.797   0.841   0.893   1.066   1.159
 32 A'   33 A'   34 A'   10 A"   35 A'   36 A'   11 A"   37 A'                 
  1.187   1.234   1.297   1.309   1.367   1.376   1.386   1.519
 12 A"   38 A'   13 A"   39 A'   40 A'   14 A"   41 A'   42 A'                 
  1.563   1.710   1.719   1.771   1.943   1.977   2.032   2.170
 43 A'   44 A'   15 A"   45 A'   46 A'   47 A'   16 A"   48 A'                 
  2.341   2.378   2.554   2.679   2.724   2.757   3.103   3.540
 17 A"   49 A'   50 A'   51 A'   18 A"   52 A'   53 A'   54 A'                 
  3.650   3.685   3.743   3.762   3.764   3.779   3.874   3.938
 55 A'   19 A"   20 A"   56 A'   21 A"   57 A'   58 A'   22 A"                 
  3.958   4.104   4.345   4.747   4.987   6.219   6.248   6.264
 23 A"   59 A'   60 A'   61 A'   62 A'   24 A"   63 A'   25 A"                 
  6.355   6.506   6.673  23.810  35.459  66.690  66.746
 64 A'   65 A'   66 A'   67 A'   68 A'   69 A'   70 A'                         

 Beta MOs, Restricted
 -- Occupied --                  
-24.750 -24.719 -14.429 -10.336  -1.298  -1.250  -0.938  -0.680
  1 A'    2 A'    3 A'    4 A'    5 A'    6 A'    7 A'    8 A'                 
 -0.606  -0.576  -0.536  -0.477  -0.467  -0.450  -0.348  -0.340
  9 A'   10 A'    1 A"    2 A"   11 A'   12 A'   13 A'    3 A"                 
 -- Virtual --                   
 -0.046  -0.030   0.002   0.040   0.048   0.053   0.099   0.132
  4 A"   14 A'   15 A'   16 A'   17 A'    5 A"   18 A'   19 A'                 
  0.134   0.144   0.153   0.217   0.229   0.246   0.258   0.278
 20 A'   21 A'    6 A"   22 A'    7 A"   23 A'   24 A'   25 A'                 
  0.297   0.310   0.319   0.362   0.387   0.443   0.499   0.516
  8 A"   26 A'   27 A'   28 A'   29 A'   30 A'    9 A"   31 A'                 
  0.606   0.657   0.762   0.797   0.841   0.893   1.066   1.159
 32 A'   33 A'   34 A'   10 A"   35 A'   36 A'   11 A"   37 A'                 
  1.187   1.234   1.297   1.309   1.367   1.376   1.386   1.519
 12 A"   38 A'   13 A"   39 A'   40 A'   14 A"   41 A'   42 A'                 
  1.563   1.710   1.719   1.771   1.943   1.977   2.032   2.170
 43 A'   44 A'   15 A"   45 A'   46 A'   47 A'   16 A"   48 A'                 
  2.341   2.378   2.554   2.679   2.724   2.757   3.103   3.540
 17 A"   49 A'   50 A'   51 A'   18 A"   52 A'   53 A'   54 A'                 
  3.650   3.685   3.743   3.762   3.764   3.779   3.874   3.938
 55 A'   19 A"   20 A"   56 A'   21 A"   57 A'   58 A'   22 A"                 
  3.958   4.104   4.345   4.747   4.987   6.219   6.248   6.264
 23 A"   59 A'   60 A'   61 A'   62 A'   24 A"   63 A'   25 A"                 
  6.355   6.506   6.673  23.810  35.459  66.690  66.746
 64 A'   65 A'   66 A'   67 A'   68 A'   69 A'   70 A'                         
 --------------------------------------------------------------

          Ground-State Mulliken Net Atomic Charges

     Atom                 Charge (a.u.)
  ----------------------------------------
      1 C                     0.043415
      2 N                    -0.084626
      3 F                    -0.074914
      4 H                     0.197655
      5 F                    -0.081531
  ----------------------------------------
  Sum of atomic charges =     0.000000

 -----------------------------------------------------------------
                    Cartesian Multipole Moments
 -----------------------------------------------------------------
    Charge (ESU x 10^10)
                 0.0000
    Dipole Moment (Debye)
         X       2.2423      Y       1.2800      Z       0.0000
       Tot       2.5820
    Quadrupole Moments (Debye-Ang)
        XX     -22.2782     XY       3.0010     YY     -21.3710
        XZ       0.0000     YZ      -0.0000     ZZ     -21.0755
    Octopole Moments (Debye-Ang^2)
       XXX       2.5244    XXY      -0.0594    XYY       4.0212
       YYY      -7.5859    XXZ       0.0000    XYZ      -0.0000
       YYZ       0.0000    XZZ       0.1103    YZZ      -3.1837
       ZZZ       0.0000
    Hexadecapole Moments (Debye-Ang^3)
      XXXX    -146.1645   XXXY       4.9917   XXYY     -34.4149
      XYYY       7.2867   YYYY     -69.9438   XXXZ       0.0000
      XXYZ      -0.0000   XYYZ       0.0000   YYYZ      -0.0000
      XXZZ     -26.9785   XYZZ       0.2341   YYZZ     -15.8099
      XZZZ       0.0000   YZZZ       0.0000   ZZZZ     -17.4234
 -----------------------------------------------------------------
 Calculating analytic gradient of the SCF energy
 Gradient of SCF Energy
            1           2           3           4           5
    1  -0.0016307   0.0003103   0.0005675   0.0004911   0.0002618
    2   0.0012995  -0.0029869   0.0020175  -0.0003051  -0.0000250
    3   0.0000000  -0.0000000   0.0000000   0.0000000  -0.0000000
 Max gradient component =       2.987E-03
 RMS gradient           =       1.100E-03
 Gradient time:  CPU 1.46 s  wall 0.46 s
 Geometry Optimization Parameters
   NAtoms,    NIC,     NZ,  NCons,   NDum,   NFix, NCnnct, MaxDiis
        5      20       5       0       0       0       0       0

 Cartesian Hessian Update
 Hessian Updated using BFGS Update


** GEOMETRY OPTIMIZATION IN DELOCALIZED INTERNAL COORDINATES **
   Searching for a Minimum

   Optimization Cycle:   4

                       Coordinates (Angstroms)
     ATOM                X               Y               Z
      1  C         0.6205247448    0.5750898064    0.0000000000
      2  N        -0.6329123306    0.7384733779    0.0000000000
      3  F        -1.2931572427   -0.4918779954    0.0000000000
      4  H         1.2623326657    1.4476804760    0.0000000000
      5  F         1.2508947360   -0.5891427067    0.0000000000
   Point Group: cs    Number of degrees of freedom:     7


   Energy is   -293.141089436

 Hessian Updated using BFGS Update

  7 Hessian modes will be used to form the next step
  Hessian Eigenvalues:
     0.154963    0.202036    0.251584    0.352568    0.477479    0.549543
     0.690042

 Minimum Search - Taking Simple RFO Step
 Searching for Lamda that Minimizes Along All modes
 Value Taken    Lamda =  -0.00003300
 Step Taken.  Stepsize is  0.012611

                             Maximum     Tolerance    Cnvgd?
         Gradient           0.002042      0.000300      NO
         Displacement       0.008950      0.001200      NO
         Energy change     -0.000125      0.000001      NO


 New Cartesian Coordinates Obtained by Inverse Iteration

 Displacement from previous Coordinates is:  0.009742
 ----------------------------------------------------------------
             Standard Nuclear Orientation (Angstroms)
    I     Atom           X                Y                Z
 ----------------------------------------------------------------
    1      C       0.6214481670     0.5744529930     0.0000000000
    2      N      -0.6325910588     0.7418630618     0.0000000000
    3      F      -1.2917224919    -0.4942836985     0.0000000000
    4      H       1.2615976666     1.4483725813     0.0000000000
    5      F       1.2489502903    -0.5901819793     0.0000000000
 ----------------------------------------------------------------
 Molecular Point Group                 Cs    NOp =  2
 Largest Abelian Subgroup              Cs    NOp =  2
 Nuclear Repulsion Energy =   115.9089392949 hartrees
 There are       16 alpha and       16 beta electrons
 Applying Cartesian multipole field
    Component          Value
    ---------          -----
     (2,0,0)        1.00000E-11
     (0,2,0)        2.00000E-11
     (0,0,2)       -3.00000E-11
 Nucleus-field energy     =     0.0000000022 hartrees
 Requested basis set is 6-311++G(d,p)
 There are 29 shells and 95 basis functions
 A cutoff of  1.0D-11 yielded    424 shell pairs
 There are      4650 function pairs (      5058 Cartesian)
 Smallest overlap matrix eigenvalue = 1.01E-03
 Guess MOs from SCF MO coefficient file

 -----------------------------------------------------------------------
  General SCF calculation program by
  Eric Jon Sundstrom, Paul Horn, Yuezhi Mao, Dmitri Zuev, Alec White,
  David Stuck, Shaama M.S., Shane Yost, Joonho Lee, David Small,
  Daniel Levine, Susi Lehtola, Hugh Burton, Evgeny Epifanovsky
 -----------------------------------------------------------------------
 Exchange:     0.2000 Hartree-Fock + 0.0800 Slater + 0.7200 B88
 Correlation:  0.1900 VWN1RPA + 0.8100 LYP
 Using SG-1 standard quadrature grid
 using 4 threads for integral computing
 -------------------------------------------------------
 OpenMP Integral computing Module                
 Release: version 2.0, May 2017, Q-Chem Inc. Pleasanton 
 -------------------------------------------------------
 -------------------------------------------------------
 OpenMP BLAS3 based DFT computing Module                
 Release: version 1.0, May 2013, Q-Chem Inc. Pittsburgh 
 -------------------------------------------------------
 A restricted SCF calculation will be
 performed using DIIS
 SCF converges when DIIS error is below 1.0e-08
 ---------------------------------------
  Cycle       Energy         DIIS error
 ---------------------------------------
    1    -293.1410831299      1.27e-04  
    2    -293.1411060678      2.32e-05  
    3    -293.1411058669      2.98e-05  
    4    -293.1411064976      9.62e-06  
    5    -293.1411065688      2.58e-06  
    6    -293.1411065739      8.75e-07  
    7    -293.1411065745      1.59e-07  
    8    -293.1411065745      6.58e-08  
    9    -293.1411065745      2.35e-08  
   10    -293.1411065745      2.47e-09  Convergence criterion met
 ---------------------------------------
 SCF time:   CPU 4.72s  wall 1.00s 
 SCF   energy in the final basis set =     -293.1411065745
 Total energy in the final basis set =     -293.1411065745

 --------------------------------------------------------------
             Orbital Energies (a.u.) and Symmetries
 --------------------------------------------------------------

 Alpha MOs, Restricted
 -- Occupied --                  
-24.751 -24.718 -14.429 -10.336  -1.299  -1.248  -0.938  -0.680
  1 A'    2 A'    3 A'    4 A'    5 A'    6 A'    7 A'    8 A'                 
 -0.606  -0.575  -0.536  -0.476  -0.466  -0.451  -0.349  -0.340
  9 A'   10 A'    1 A"    2 A"   11 A'   12 A'   13 A'    3 A"                 
 -- Virtual --                   
 -0.047  -0.031   0.002   0.040   0.047   0.053   0.099   0.132
  4 A"   14 A'   15 A'   16 A'   17 A'    5 A"   18 A'   19 A'                 
  0.134   0.144   0.153   0.216   0.229   0.246   0.258   0.278
 20 A'   21 A'    6 A"   22 A'    7 A"   23 A'   24 A'   25 A'                 
  0.297   0.310   0.319   0.361   0.386   0.443   0.499   0.515
  8 A"   26 A'   27 A'   28 A'   29 A'   30 A'    9 A"   31 A'                 
  0.605   0.657   0.762   0.797   0.840   0.893   1.066   1.159
 32 A'   33 A'   34 A'   10 A"   35 A'   36 A'   11 A"   37 A'                 
  1.187   1.234   1.297   1.309   1.368   1.375   1.386   1.520
 12 A"   38 A'   13 A"   39 A'   40 A'   14 A"   41 A'   42 A'                 
  1.561   1.710   1.719   1.770   1.942   1.974   2.032   2.172
 43 A'   44 A'   15 A"   45 A'   46 A'   47 A'   16 A"   48 A'                 
  2.340   2.377   2.553   2.680   2.724   2.754   3.105   3.538
 17 A"   49 A'   50 A'   51 A'   18 A"   52 A'   53 A'   54 A'                 
  3.649   3.686   3.743   3.761   3.765   3.780   3.872   3.934
 55 A'   19 A"   20 A"   56 A'   21 A"   57 A'   58 A'   22 A"                 
  3.958   4.103   4.345   4.745   4.979   6.218   6.247   6.264
 23 A"   59 A'   60 A'   61 A'   62 A'   24 A"   63 A'   25 A"                 
  6.356   6.501   6.671  23.809  35.457  66.689  66.747
 64 A'   65 A'   66 A'   67 A'   68 A'   69 A'   70 A'                         

 Beta MOs, Restricted
 -- Occupied --                  
-24.751 -24.718 -14.429 -10.336  -1.299  -1.248  -0.938  -0.680
  1 A'    2 A'    3 A'    4 A'    5 A'    6 A'    7 A'    8 A'                 
 -0.606  -0.575  -0.536  -0.476  -0.466  -0.451  -0.349  -0.340
  9 A'   10 A'    1 A"    2 A"   11 A'   12 A'   13 A'    3 A"                 
 -- Virtual --                   
 -0.047  -0.031   0.002   0.040   0.047   0.053   0.099   0.132
  4 A"   14 A'   15 A'   16 A'   17 A'    5 A"   18 A'   19 A'                 
  0.134   0.144   0.153   0.216   0.229   0.246   0.258   0.278
 20 A'   21 A'    6 A"   22 A'    7 A"   23 A'   24 A'   25 A'                 
  0.297   0.310   0.319   0.361   0.386   0.443   0.499   0.515
  8 A"   26 A'   27 A'   28 A'   29 A'   30 A'    9 A"   31 A'                 
  0.605   0.657   0.762   0.797   0.840   0.893   1.066   1.159
 32 A'   33 A'   34 A'   10 A"   35 A'   36 A'   11 A"   37 A'                 
  1.187   1.234   1.297   1.309   1.368   1.375   1.386   1.520
 12 A"   38 A'   13 A"   39 A'   40 A'   14 A"   41 A'   42 A'                 
  1.561   1.710   1.719   1.770   1.942   1.974   2.032   2.172
 43 A'   44 A'   15 A"   45 A'   46 A'   47 A'   16 A"   48 A'                 
  2.340   2.377   2.553   2.680   2.724   2.754   3.105   3.538
 17 A"   49 A'   50 A'   51 A'   18 A"   52 A'   53 A'   54 A'                 
  3.649   3.686   3.743   3.761   3.765   3.780   3.872   3.934
 55 A'   19 A"   20 A"   56 A'   21 A"   57 A'   58 A'   22 A"                 
  3.958   4.103   4.345   4.745   4.979   6.218   6.247   6.264
 23 A"   59 A'   60 A'   61 A'   62 A'   24 A"   63 A'   25 A"                 
  6.356   6.501   6.671  23.809  35.457  66.689  66.747
 64 A'   65 A'   66 A'   67 A'   68 A'   69 A'   70 A'                         
 --------------------------------------------------------------

          Ground-State Mulliken Net Atomic Charges

     Atom                 Charge (a.u.)
  ----------------------------------------
      1 C                     0.043846
      2 N                    -0.083441
      3 F                    -0.077881
      4 H                     0.197459
      5 F                    -0.079983
  ----------------------------------------
  Sum of atomic charges =    -0.000000

 -----------------------------------------------------------------
                    Cartesian Multipole Moments
 -----------------------------------------------------------------
    Charge (ESU x 10^10)
                 0.0000
    Dipole Moment (Debye)
         X       2.2662      Y       1.2893      Z      -0.0000
       Tot       2.6073
    Quadrupole Moments (Debye-Ang)
        XX     -22.2844     XY       2.9832     YY     -21.3650
        XZ       0.0000     YZ       0.0000     ZZ     -21.0813
    Octopole Moments (Debye-Ang^2)
       XXX       2.5833    XXY      -0.0596    XYY       4.0297
       YYY      -7.5677    XXZ      -0.0000    XYZ       0.0000
       YYZ      -0.0000    XZZ       0.1240    YZZ      -3.1812
       ZZZ      -0.0000
    Hexadecapole Moments (Debye-Ang^3)
      XXXX    -145.9745   XXXY       4.9328   XXYY     -34.4259
      XYYY       7.2679   YYYY     -70.1553   XXXZ       0.0000
      XXYZ      -0.0000   XYYZ      -0.0000   YYYZ       0.0000
      XXZZ     -26.9473   XYZZ       0.2247   YYZZ     -15.8540
      XZZZ       0.0000   YZZZ       0.0000   ZZZZ     -17.4311
 -----------------------------------------------------------------
 Calculating analytic gradient of the SCF energy
 Gradient of SCF Energy
            1           2           3           4           5
    1   0.0000123  -0.0001575   0.0000109   0.0000672   0.0000671
    2   0.0001638  -0.0001063   0.0000178  -0.0000498  -0.0000254
    3  -0.0000000  -0.0000000  -0.0000000   0.0000000   0.0000000
 Max gradient component =       1.638E-04
 RMS gradient           =       7.103E-05
 Gradient time:  CPU 1.44 s  wall 0.46 s
 Geometry Optimization Parameters
   NAtoms,    NIC,     NZ,  NCons,   NDum,   NFix, NCnnct, MaxDiis
        5      20       5       0       0       0       0       0

 Cartesian Hessian Update
 Hessian Updated using BFGS Update


** GEOMETRY OPTIMIZATION IN DELOCALIZED INTERNAL COORDINATES **
   Searching for a Minimum

   Optimization Cycle:   5

                       Coordinates (Angstroms)
     ATOM                X               Y               Z
      1  C         0.6214481670    0.5744529930    0.0000000000
      2  N        -0.6325910588    0.7418630618    0.0000000000
      3  F        -1.2917224919   -0.4942836985    0.0000000000
      4  H         1.2615976666    1.4483725813    0.0000000000
      5  F         1.2489502903   -0.5901819793    0.0000000000
   Point Group: cs    Number of degrees of freedom:     7


   Energy is   -293.141106575

 Hessian Updated using BFGS Update

  7 Hessian modes will be used to form the next step
  Hessian Eigenvalues:
     0.145169    0.200926    0.254397    0.352539    0.477494    0.552371
     0.698809

 Minimum Search - Taking Simple RFO Step
 Searching for Lamda that Minimizes Along All modes
 Value Taken    Lamda =   0.00000000
 Step Taken.  Stepsize is  0.001110

                             Maximum     Tolerance    Cnvgd?
         Gradient           0.000135      0.000300     YES
         Displacement       0.000685      0.001200     YES
         Energy change     -0.000017      0.000001      NO


                       Distance Matrix (Angstroms)
             C (  1)   N (  2)   F (  3)   H (  4)
   N (  2)  1.265164
   F (  3)  2.191442  1.400897
   H (  4)  1.083294  2.021659  3.208326
   F (  5)  1.322926  2.305329  2.542482  2.038594

 Final energy is   -293.14110657450146     


 ******************************
 **  OPTIMIZATION CONVERGED  **
 ******************************

                       Coordinates (Angstroms)
     ATOM                X               Y               Z
      1  C         0.6214481670    0.5744529930    0.0000000000
      2  N        -0.6325910588    0.7418630618    0.0000000000
      3  F        -1.2917224919   -0.4942836985    0.0000000000
      4  H         1.2615976666    1.4483725813    0.0000000000
      5  F         1.2489502903   -0.5901819793    0.0000000000

Z-matrix Print:
$molecule
0 1
N 
C  1 1.265164
H  2 1.083294 1 118.619083
F  2 1.322926 1 125.919504 3 -180.000000 0
F  1 1.400897 2 110.463349 3 -180.000000 0
$end


 --------------------------------------------------------------
             Orbital Energies (a.u.) and Symmetries
 --------------------------------------------------------------

 Alpha MOs, Restricted
 -- Occupied --                  
-24.751 -24.718 -14.429 -10.336  -1.299  -1.248  -0.938  -0.680
  1 A'    2 A'    3 A'    4 A'    5 A'    6 A'    7 A'    8 A'                 
 -0.606  -0.575  -0.536  -0.476  -0.466  -0.451  -0.349  -0.340
  9 A'   10 A'    1 A"    2 A"   11 A'   12 A'   13 A'    3 A"                 
 -- Virtual --                   
 -0.047  -0.031   0.002   0.040   0.047   0.053   0.099   0.132
  4 A"   14 A'   15 A'   16 A'   17 A'    5 A"   18 A'   19 A'                 
  0.134   0.144   0.153   0.216   0.229   0.246   0.258   0.278
 20 A'   21 A'    6 A"   22 A'    7 A"   23 A'   24 A'   25 A'                 
  0.297   0.310   0.319   0.361   0.386   0.443   0.499   0.515
  8 A"   26 A'   27 A'   28 A'   29 A'   30 A'    9 A"   31 A'                 
  0.605   0.657   0.762   0.797   0.840   0.893   1.066   1.159
 32 A'   33 A'   34 A'   10 A"   35 A'   36 A'   11 A"   37 A'                 
  1.187   1.234   1.297   1.309   1.368   1.375   1.386   1.520
 12 A"   38 A'   13 A"   39 A'   40 A'   14 A"   41 A'   42 A'                 
  1.561   1.710   1.719   1.770   1.942   1.974   2.032   2.172
 43 A'   44 A'   15 A"   45 A'   46 A'   47 A'   16 A"   48 A'                 
  2.340   2.377   2.553   2.680   2.724   2.754   3.105   3.538
 17 A"   49 A'   50 A'   51 A'   18 A"   52 A'   53 A'   54 A'                 
  3.649   3.686   3.743   3.761   3.765   3.780   3.872   3.934
 55 A'   19 A"   20 A"   56 A'   21 A"   57 A'   58 A'   22 A"                 
  3.958   4.103   4.345   4.745   4.979   6.218   6.247   6.264
 23 A"   59 A'   60 A'   61 A'   62 A'   24 A"   63 A'   25 A"                 
  6.356   6.501   6.671  23.809  35.457  66.689  66.747
 64 A'   65 A'   66 A'   67 A'   68 A'   69 A'   70 A'                         

 Beta MOs, Restricted
 -- Occupied --                  
-24.751 -24.718 -14.429 -10.336  -1.299  -1.248  -0.938  -0.680
  1 A'    2 A'    3 A'    4 A'    5 A'    6 A'    7 A'    8 A'                 
 -0.606  -0.575  -0.536  -0.476  -0.466  -0.451  -0.349  -0.340
  9 A'   10 A'    1 A"    2 A"   11 A'   12 A'   13 A'    3 A"                 
 -- Virtual --                   
 -0.047  -0.031   0.002   0.040   0.047   0.053   0.099   0.132
  4 A"   14 A'   15 A'   16 A'   17 A'    5 A"   18 A'   19 A'                 
  0.134   0.144   0.153   0.216   0.229   0.246   0.258   0.278
 20 A'   21 A'    6 A"   22 A'    7 A"   23 A'   24 A'   25 A'                 
  0.297   0.310   0.319   0.361   0.386   0.443   0.499   0.515
  8 A"   26 A'   27 A'   28 A'   29 A'   30 A'    9 A"   31 A'                 
  0.605   0.657   0.762   0.797   0.840   0.893   1.066   1.159
 32 A'   33 A'   34 A'   10 A"   35 A'   36 A'   11 A"   37 A'                 
  1.187   1.234   1.297   1.309   1.368   1.375   1.386   1.520
 12 A"   38 A'   13 A"   39 A'   40 A'   14 A"   41 A'   42 A'                 
  1.561   1.710   1.719   1.770   1.942   1.974   2.032   2.172
 43 A'   44 A'   15 A"   45 A'   46 A'   47 A'   16 A"   48 A'                 
  2.340   2.377   2.553   2.680   2.724   2.754   3.105   3.538
 17 A"   49 A'   50 A'   51 A'   18 A"   52 A'   53 A'   54 A'                 
  3.649   3.686   3.743   3.761   3.765   3.780   3.872   3.934
 55 A'   19 A"   20 A"   56 A'   21 A"   57 A'   58 A'   22 A"                 
  3.958   4.103   4.345   4.745   4.979   6.218   6.247   6.264
 23 A"   59 A'   60 A'   61 A'   62 A'   24 A"   63 A'   25 A"                 
  6.356   6.501   6.671  23.809  35.457  66.689  66.747
 64 A'   65 A'   66 A'   67 A'   68 A'   69 A'   70 A'                         
 --------------------------------------------------------------

          Ground-State Mulliken Net Atomic Charges

     Atom                 Charge (a.u.)
  ----------------------------------------
      1 C                     0.043846
      2 N                    -0.083441
      3 F                    -0.077881
      4 H                     0.197459
      5 F                    -0.079983
  ----------------------------------------
  Sum of atomic charges =    -0.000000

 -----------------------------------------------------------------
                    Cartesian Multipole Moments
 -----------------------------------------------------------------
    Charge (ESU x 10^10)
                 0.0000
    Dipole Moment (Debye)
         X       2.2662      Y       1.2893      Z      -0.0000
       Tot       2.6073
    Quadrupole Moments (Debye-Ang)
        XX     -22.2844     XY       2.9832     YY     -21.3650
        XZ       0.0000     YZ       0.0000     ZZ     -21.0813
    Octopole Moments (Debye-Ang^2)
       XXX       2.5833    XXY      -0.0596    XYY       4.0297
       YYY      -7.5677    XXZ      -0.0000    XYZ       0.0000
       YYZ      -0.0000    XZZ       0.1240    YZZ      -3.1812
       ZZZ      -0.0000
    Hexadecapole Moments (Debye-Ang^3)
      XXXX    -145.9745   XXXY       4.9328   XXYY     -34.4259
      XYYY       7.2679   YYYY     -70.1553   XXXZ       0.0000
      XXYZ      -0.0000   XYYZ      -0.0000   YYYZ       0.0000
      XXZZ     -26.9473   XYZZ       0.2247   YYZZ     -15.8540
      XZZZ       0.0000   YZZZ       0.0000   ZZZZ     -17.4311
 -----------------------------------------------------------------
Archival summary:
1\1\TWL01\OPT\ProcedureUnspecified\BasisUnspecified\2111\taweetha\SunNov2522:11:392018SunNov2522:11:392018\0\\#,OPT,ProcedureUnspecified,BasisUnspecified,\\0,1\N\C,1,1.26516\H,2,1.08329,1,118.619\F,2,1.32293,1,125.92,3,-180,0\F,1,1.4009,2,110.463,3,-180,0\\\@

 Total job time:  9.69s(wall), 32.61s(cpu) 
 Sun Nov 25 22:11:39 2018

        *************************************************************
        *                                                           *
        *  Thank you very much for using Q-Chem.  Have a nice day.  *
        *                                                           *
        *************************************************************


 
User input: 2 of 2 
 
Q-Chem Developer Version!
                  Welcome to Q-Chem
     A Quantum Leap Into The Future Of Chemistry


 Q-Chem 5.1, Q-Chem, Inc., Pleasanton, CA (2018)

 Yihan Shao,  Zhengting Gan,  E. Epifanovsky,  A. T. B. Gilbert,  M. Wormit,  
 J. Kussmann,  A. W. Lange,  A. Behn,  Jia Deng,  Xintian Feng,  D. Ghosh,  
 M. Goldey,  P. R. Horn,  L. D. Jacobson,  I. Kaliman,  T. Kus,  A. Landau,  
 Jie Liu,  E. I. Proynov,  R. M. Richard,  R. P. Steele,  E. J. Sundstrom,  
 H. L. Woodcock III,  P. M. Zimmerman,  D. Zuev,  B. Albrecht,  E. Alguire,  
 S. A. Baeppler,  D. Barton,  Z. Benda,  Y. A. Bernard,  E. J. Berquist,  
 K. B. Bravaya,  H. Burton,  D. Casanova,  Chun-Min Chang,  Yunqing Chen,  
 A. Chien,  K. D. Closser,  M. P. Coons,  S. Coriani,  S. Dasgupta,  
 A. L. Dempwolff,  M. Diedenhofen,  Hainam Do,  R. G. Edgar,  Po-Tung Fang,  
 S. Faraji,  S. Fatehi,  Qingguo Feng,  K. D. Fenk,  J. Fosso-Tande,  
 Qinghui Ge,  A. Ghysels,  G. Gidofalvi,  J. Gomes,  J. Gonthier,  A. Gunina,  
 D. Hait,  M. W. D. Hanson-Heine,  P. H. P. Harbach,  A. W. Hauser,  
 J. E. Herr,  E. G. Hohenstein,  Z. C. Holden,  Kerwin Hui,  B. C. Huynh,  
 T.-C. Jagau,  Hyunjun Ji,  B. Kaduk,  K. Khistyaev,  Jaehoon Kim,  
 P. Klunzinger,  K. Koh,  D. Kosenkov,  L. Koulias,  T. Kowalczyk,  
 C. M. Krauter,  A. Kunitsa,  Ka Un Lao,  A. Laurent,  K. V. Lawler,  
 Joonho Lee,  D. Lefrancois,  S. Lehtola,  D. S. Levine,  Yi-Pei Li,  
 You-Sheng Lin,  Fenglai Liu,  E. Livshits,  A. Luenser,  P. Manohar,  
 E. Mansoor,  S. F. Manzer,  Shan-Ping Mao,  Yuezhi Mao,  N. Mardirossian,  
 A. V. Marenich,  T. Markovich,  L. A. Martinez-Martinez,  S. A. Maurer,  
 N. J. Mayhall,  S. C. McKenzie,  J.-M. Mewes,  A. F. Morrison,  
 J. W. Mullinax,  K. Nanda,  T. S. Nguyen-Beck,  R. Olivares-Amaya,  
 J. A. Parkhill,  T. M. Perrine,  F. Plasser,  P. Pokhilko,  S. Prager,  
 A. Prociuk,  E. Ramos,  D. R. Rehn,  F. Rob,  M. Schneider,  N. Sergueev,  
 S. M. Sharada,  S. Sharma,  D. W. Small,  T. Stauch,  T. Stein,  
 Yu-Chuan Su,  A. J. W. Thom,  A. Tkatchenko,  T. Tsuchimochi,  N. M. Tubman,  
 L. Vogt,  M. L. Vidal,  O. Vydrov,  M. A. Watson,  J. Wenzel,  
 M. de Wergifosse,  T. A. Wesolowski,  A. White,  J. Witte,  A. Yamada,  
 Jun Yang,  K. Yao,  S. Yeganeh,  S. R. Yost,  Zhi-Qiang You,  A. Zech,  
 Igor Ying Zhang,  Xing Zhang,  Yan Zhao,  Ying Zhu,  B. R. Brooks,  
 G. K. L. Chan,  C. J. Cramer,  M. S. Gordon,  W. J. Hehre,  A. Klamt,  
 M. W. Schmidt,  C. D. Sherrill,  D. G. Truhlar,  A. Aspuru-Guzik,  R. Baer,  
 A. T. Bell,  N. A. Besley,  Jeng-Da Chai,  A. E. DePrince, III,  
 R. A. DiStasio Jr.,  A. Dreuw,  B. D. Dunietz,  T. R. Furlani,  
 Chao-Ping Hsu,  Yousung Jung,  Jing Kong,  D. S. Lambrecht,  WanZhen Liang,  
 C. Ochsenfeld,  V. A. Rassolov,  L. V. Slipchenko,  J. E. Subotnik,  
 T. Van Voorhis,  J. M. Herbert,  A. I. Krylov,  P. M. W. Gill,  M. Head-Gordon

 Contributors to earlier versions of Q-Chem not listed above: 
 R. D. Adamson,  B. Austin,  J. Baker,  G. J. O. Beran,  K. Brandhorst,  
 S. T. Brown,  E. F. C. Byrd,  A. K. Chakraborty,  C.-L. Cheng,  
 Siu Hung Chien,  D. M. Chipman,  D. L. Crittenden,  H. Dachsel,  
 R. J. Doerksen,  A. D. Dutoi,  L. Fusti-Molnar,  W. A. Goddard III,  
 A. Golubeva-Zadorozhnaya,  S. R. Gwaltney,  G. Hawkins,  A. Heyden,  
 S. Hirata,  G. Kedziora,  F. J. Keil,  C. Kelley,  Jihan Kim,  R. A. King,  
 R. Z. Khaliullin,  P. P. Korambath,  W. Kurlancheek,  A. M. Lee,  M. S. Lee,  
 S. V. Levchenko,  Ching Yeh Lin,  D. Liotard,  R. C. Lochan,  I. Lotan,  
 P. E. Maslen,  N. Nair,  D. P. O'Neill,  D. Neuhauser,  E. Neuscamman,  
 C. M. Oana,  R. Olson,  B. Peters,  R. Peverati,  P. A. Pieniazek,  
 Y. M. Rhee,  J. Ritchie,  M. A. Rohrdanz,  E. Rosta,  N. J. Russ,  
 H. F. Schaefer III,  N. E. Schultz,  N. Shenvi,  A. C. Simmonett,  A. Sodt,  
 D. Stuck,  K. S. Thanthiriwatte,  V. Vanovschi,  Tao Wang,  A. Warshel,  
 C. F. Williams,  Q. Wu,  X. Xu,  W. Zhang

 Please cite Q-Chem as follows:
 Y. Shao et al., Mol. Phys. 113, 184-215 (2015)
 DOI: 10.1080/00268976.2014.952696

 Q-Chem 5.1.2 for Intel X86 EM64T Linux

 Parts of Q-Chem use Armadillo 8.300.2 (Tropical Shenanigans).
 http://arma.sourceforge.net/

 Q-Chem begins on Sun Nov 25 22:11:39 2018  

Host: 
0

     Scratch files written to /scratch/taweetham/qchem53999//
The previous job contains 0 fragments, simply inherited here
Input Ideriv = 2
Curr. Ideriv = -1
Max.  Ideriv = 2

Checking the input file for inconsistencies... 	...done.

--------------------------------------------------------------
User input:
--------------------------------------------------------------

$molecule
read
$end

$rem
   job_type 	frequency
   basis 	6-311++g**
   method	b3lyp	
$end


--------------------------------------------------------------
 ----------------------------------------------------------------
             Standard Nuclear Orientation (Angstroms)
    I     Atom           X                Y                Z
 ----------------------------------------------------------------
    1      C       0.6107375357     0.5698006107    -0.0000000000
    2      N      -0.6447768604     0.7257625034    -0.0000000000
    3      F      -1.2926028937    -0.5163463845     0.0000000000
    4      H       1.2428871998     1.4495242212    -0.0000000000
    5      F       1.2488390725    -0.5890608832     0.0000000000
 ----------------------------------------------------------------
 Molecular Point Group                 Cs    NOp =  2
 Largest Abelian Subgroup              Cs    NOp =  2
 Nuclear Repulsion Energy =   115.9089392949 hartrees
 There are       16 alpha and       16 beta electrons
 Requested basis set is 6-311++G(d,p)
 There are 29 shells and 95 basis functions

 Total QAlloc Memory Limit   2000 MB
 Mega-Array Size       188 MB
 MEM_STATIC part       192 MB

                       Distance Matrix (Angstroms)
             C (  1)   N (  2)   F (  3)   H (  4)
   N (  2)  1.265164
   F (  3)  2.191442  1.400897
   H (  4)  1.083294  2.021659  3.208326
   F (  5)  1.322926  2.305329  2.542482  2.038594

 A cutoff of  1.0D-11 yielded    424 shell pairs
 There are      4650 function pairs (      5058 Cartesian)

 -------------------------------------------------------
 OpenMP Integral Computing Module                       
 Release: version 1.0, May 2013, Q-Chem Inc. Pittsburgh 
 -------------------------------------------------------
 Integral Job Info:
 Integral job number is                      11
 Integral operator is                         1
 short-range coefficients                     0
 long-range coefficients              100000000
 Omega coefficients                           0
 if combine SR and LR in K                    0
 Integral screening is                        0
 Integral computing path is                   2
 max size of driver memory is            800000
 size of driver memory is                593474
 size of scratch memory is              2361544
 max col of scratch BK array               1296
 max len of scratch array in speh3          155
 max len of scratch index in speh4           18
 max int batch size is                      520
 min int batch size is                       52
 fixed nKL is                                52
 max L of basis functions is                  2
 order of int derivative is                   0
 number of shells is                         29
 number of basis is                          99
 number of cartesian basis is                99
 number of contracted shell pairs           424
 number of primitive shell pairs           1360
 maxK2 (contraction) of shell pair           36
 max number of K2 of shell pair               1
 max number of CS2 of shell pair             79
 max number of PS2 of shell pair            282
 mem total for path MDJ                  515132
 -------------------------------------------------------
 Smallest overlap matrix eigenvalue = 1.01E-03
 Guess from superposition of atomic densities
 Warning:  Energy on first SCF cycle will be non-variational
 SAD guess density has 32.000000 electrons

 -----------------------------------------------------------------------
  General SCF calculation program by
  Eric Jon Sundstrom, Paul Horn, Yuezhi Mao, Dmitri Zuev, Alec White,
  David Stuck, Shaama M.S., Shane Yost, Joonho Lee, David Small,
  Daniel Levine, Susi Lehtola, Hugh Burton, Evgeny Epifanovsky
 -----------------------------------------------------------------------
 Exchange:     0.2000 Hartree-Fock + 0.0800 Slater + 0.7200 B88
 Correlation:  0.1900 VWN1RPA + 0.8100 LYP
 Using SG-1 standard quadrature grid
 using 4 threads for integral computing
 -------------------------------------------------------
 OpenMP Integral computing Module                
 Release: version 2.0, May 2017, Q-Chem Inc. Pleasanton 
 -------------------------------------------------------
 -------------------------------------------------------
 OpenMP BLAS3 based DFT computing Module                
 Release: version 1.0, May 2013, Q-Chem Inc. Pittsburgh 
 -------------------------------------------------------
 A restricted SCF calculation will be
 performed using DIIS
 SCF converges when DIIS error is below 1.0e-08
 ---------------------------------------
  Cycle       Energy         DIIS error
 ---------------------------------------
    1    -293.6539804286      5.83e-02  
    2    -293.1188535363      5.64e-03  
    3    -293.1091051233      6.64e-03  
    4    -293.1381034476      1.92e-03  
    5    -293.1409876386      3.89e-04  
    6    -293.1410887823      1.52e-04  
    7    -293.1411038148      3.88e-05  
    8    -293.1411048874      1.46e-05  
    9    -293.1411050817      9.87e-07  
   10    -293.1411050826      4.16e-07  
   11    -293.1411050827      5.75e-08  
   12    -293.1411050828      4.22e-09  Convergence criterion met
 ---------------------------------------
 SCF time:   CPU 5.79s  wall 1.00s 
 SCF   energy in the final basis set =     -293.1411050828
 Total energy in the final basis set =     -293.1411050828

 --------------------------------------------------------------
             Orbital Energies (a.u.) and Symmetries
 --------------------------------------------------------------

 Alpha MOs, Restricted
 -- Occupied --                  
-24.751 -24.718 -14.429 -10.336  -1.299  -1.248  -0.938  -0.680
  1 A'    2 A'    3 A'    4 A'    5 A'    6 A'    7 A'    8 A'                 
 -0.606  -0.575  -0.536  -0.476  -0.466  -0.451  -0.349  -0.340
  9 A'   10 A'    1 A"    2 A"   11 A'   12 A'   13 A'    3 A"                 
 -- Virtual --                   
 -0.047  -0.031   0.002   0.040   0.047   0.053   0.099   0.132
  4 A"   14 A'   15 A'   16 A'   17 A'    5 A"   18 A'   19 A'                 
  0.134   0.144   0.153   0.216   0.229   0.246   0.258   0.278
 20 A'   21 A'    6 A"   22 A'    7 A"   23 A'   24 A'   25 A'                 
  0.297   0.310   0.319   0.361   0.386   0.443   0.499   0.515
  8 A"   26 A'   27 A'   28 A'   29 A'   30 A'    9 A"   31 A'                 
  0.605   0.657   0.762   0.797   0.840   0.893   1.066   1.159
 32 A'   33 A'   34 A'   10 A"   35 A'   36 A'   11 A"   37 A'                 
  1.187   1.234   1.297   1.309   1.368   1.375   1.386   1.520
 12 A"   38 A'   13 A"   39 A'   40 A'   14 A"   41 A'   42 A'                 
  1.561   1.710   1.719   1.770   1.942   1.974   2.032   2.172
 43 A'   44 A'   15 A"   45 A'   46 A'   47 A'   16 A"   48 A'                 
  2.340   2.377   2.553   2.680   2.724   2.754   3.105   3.538
 17 A"   49 A'   50 A'   51 A'   18 A"   52 A'   53 A'   54 A'                 
  3.649   3.686   3.743   3.761   3.765   3.780   3.872   3.934
 55 A'   19 A"   20 A"   56 A'   21 A"   57 A'   58 A'   22 A"                 
  3.958   4.103   4.345   4.745   4.979   6.218   6.247   6.264
 23 A"   59 A'   60 A'   61 A'   62 A'   24 A"   63 A'   25 A"                 
  6.356   6.501   6.671  23.808  35.457  66.689  66.747
 64 A'   65 A'   66 A'   67 A'   68 A'   69 A'   70 A'                         

 Beta MOs, Restricted
 -- Occupied --                  
-24.751 -24.718 -14.429 -10.336  -1.299  -1.248  -0.938  -0.680
  1 A'    2 A'    3 A'    4 A'    5 A'    6 A'    7 A'    8 A'                 
 -0.606  -0.575  -0.536  -0.476  -0.466  -0.451  -0.349  -0.340
  9 A'   10 A'    1 A"    2 A"   11 A'   12 A'   13 A'    3 A"                 
 -- Virtual --                   
 -0.047  -0.031   0.002   0.040   0.047   0.053   0.099   0.132
  4 A"   14 A'   15 A'   16 A'   17 A'    5 A"   18 A'   19 A'                 
  0.134   0.144   0.153   0.216   0.229   0.246   0.258   0.278
 20 A'   21 A'    6 A"   22 A'    7 A"   23 A'   24 A'   25 A'                 
  0.297   0.310   0.319   0.361   0.386   0.443   0.499   0.515
  8 A"   26 A'   27 A'   28 A'   29 A'   30 A'    9 A"   31 A'                 
  0.605   0.657   0.762   0.797   0.840   0.893   1.066   1.159
 32 A'   33 A'   34 A'   10 A"   35 A'   36 A'   11 A"   37 A'                 
  1.187   1.234   1.297   1.309   1.368   1.375   1.386   1.520
 12 A"   38 A'   13 A"   39 A'   40 A'   14 A"   41 A'   42 A'                 
  1.561   1.710   1.719   1.770   1.942   1.974   2.032   2.172
 43 A'   44 A'   15 A"   45 A'   46 A'   47 A'   16 A"   48 A'                 
  2.340   2.377   2.553   2.680   2.724   2.754   3.105   3.538
 17 A"   49 A'   50 A'   51 A'   18 A"   52 A'   53 A'   54 A'                 
  3.649   3.686   3.743   3.761   3.765   3.780   3.872   3.934
 55 A'   19 A"   20 A"   56 A'   21 A"   57 A'   58 A'   22 A"                 
  3.958   4.103   4.345   4.745   4.979   6.218   6.247   6.264
 23 A"   59 A'   60 A'   61 A'   62 A'   24 A"   63 A'   25 A"                 
  6.356   6.501   6.671  23.808  35.457  66.689  66.747
 64 A'   65 A'   66 A'   67 A'   68 A'   69 A'   70 A'                         
 --------------------------------------------------------------

          Ground-State Mulliken Net Atomic Charges

     Atom                 Charge (a.u.)
  ----------------------------------------
      1 C                     0.043849
      2 N                    -0.083442
      3 F                    -0.077867
      4 H                     0.197454
      5 F                    -0.079994
  ----------------------------------------
  Sum of atomic charges =     0.000000

 -----------------------------------------------------------------
                    Cartesian Multipole Moments
 -----------------------------------------------------------------
    Charge (ESU x 10^10)
                -0.0000
    Dipole Moment (Debye)
         X       2.2543      Y       1.3099      Z      -0.0000
       Tot       2.6073
    Quadrupole Moments (Debye-Ang)
        XX     -22.3633     XY       2.9441     YY     -21.3376
        XZ       0.0000     YZ      -0.0000     ZZ     -21.0812
    Octopole Moments (Debye-Ang^2)
       XXX       2.9507    XXY       0.0878    XYY       4.1517
       YYY      -6.7978    XXZ       0.0000    XYZ      -0.0000
       YYZ       0.0000    XZZ       0.2678    YZZ      -2.9628
       ZZZ      -0.0000
    Hexadecapole Moments (Debye-Ang^3)
      XXXX    -146.2078   XXXY       4.5147   XXYY     -34.5139
      XYYY       6.8755   YYYY     -69.6018   XXXZ       0.0000
      XXYZ      -0.0000   XYYZ      -0.0000   YYYZ      -0.0000
      XXZZ     -26.9528   XYZZ       0.1381   YYZZ     -15.7875
      XZZZ       0.0000   YZZZ      -0.0000   ZZZZ     -17.4311
 -----------------------------------------------------------------
 Calculating MO derivatives via CPSCF
 D1JvT checksum  = 78540 7673.3308761274
 D1KAT checksum  = 152340 801.1318630941
   1         3          15      0.168178    0.052155
   2         3          15      0.017195    0.005782
   3         3          15      0.001417    0.000465
   4         4          14      0.000121    0.000042
   5        16           2      0.000004    0.000003
   6        18           0      0.000000    0.000000    Roots Converged
 Time for AOints: 1.2 s (CPU) 0.3 s (wall)
 ------------------------------------------------------------------------------
                     AOints        : Timing summary (seconds)
 ------------------------------------------------------------------------------
     job step          cpu (% of tot)      sys (% of tot)     wall (% of tot)
 ------------------------------------------------------------------------------
  cpscf_lag         0.9105E+01 (30.4)   0.5000E-05 (62.5)   0.2437E+01 (30.7)
  iterzp            0.1960E+02 (65.5)   0.3000E-05 (37.5)   0.5165E+01 (65.0)
  make_fx           0.0000E+00 ( 0.0)   0.0000E+00 ( 0.0)   0.0000E+00 ( 0.0)
  AOints            0.1206E+01 ( 4.0)   0.0000E+00 ( 0.0)   0.3144E+00 ( 4.0)
 ------------------------------------------------------------------------------
   Grand Totals     0.2994E+02          0.8000E-05          0.7945E+01
 ------------------------------------------------------------------------------
 Calculating analytic Hessian of the SCF energy
 Polarizability Matrix (a.u.)
            1           2           3
    1 -29.7685118  -1.5778210   0.0000000
    2  -1.5778210 -22.5559833  -0.0000000
    3   0.0000000  -0.0000000 -14.4693368

 Direct stationary perturbation theory relativistic correction:

 rels  =       0.124935851709
 relv  =      -0.509881865319
 rel2e =       0.171165503647
 E_rel =      -0.213780509963

 Hessian of the SCF Energy
            1           2           3           4           5           6
    1   0.9399234   0.0314340   0.0000000  -0.6065678   0.0238643  -0.0000000
    2   0.0314340   0.6658699  -0.0000000   0.0984524  -0.0893386   0.0000000
    3   0.0000000  -0.0000000   0.1351922  -0.0000000   0.0000000  -0.0605449
    4  -0.6065678   0.0984524  -0.0000000   0.7524870  -0.0172143   0.0000000
    5   0.0238643  -0.0893386   0.0000000  -0.0172143   0.3223416  -0.0000000
    6  -0.0000000   0.0000000  -0.0605449   0.0000000  -0.0000000   0.0595433
    7  -0.0476611  -0.0800256   0.0000000  -0.0897326  -0.0453574  -0.0000000
    8  -0.0127218  -0.0478054  -0.0000000  -0.1099488  -0.1977928   0.0000000
    9   0.0000000  -0.0000000   0.0109952  -0.0000000   0.0000000  -0.0290519
   10  -0.1572346  -0.1440843  -0.0000000  -0.0153333  -0.0258909   0.0000000
   11  -0.1442565  -0.2370701   0.0000000   0.0001579   0.0030933  -0.0000000
   12  -0.0000000  -0.0000000  -0.0387623   0.0000000   0.0000000  -0.0033166
   13  -0.1284600   0.0942235  -0.0000000  -0.0408533   0.0645982  -0.0000000
   14   0.1016800  -0.2916558   0.0000000   0.0285528  -0.0383035   0.0000000
   15   0.0000000   0.0000000  -0.0468803   0.0000000  -0.0000000   0.0333700
            7           8           9          10          11          12
    1  -0.0476611  -0.0127218   0.0000000  -0.1572346  -0.1442565  -0.0000000
    2  -0.0800256  -0.0478054  -0.0000000  -0.1440843  -0.2370701  -0.0000000
    3   0.0000000  -0.0000000   0.0109952  -0.0000000   0.0000000  -0.0387623
    4  -0.0897326  -0.1099488  -0.0000000  -0.0153333   0.0001579   0.0000000
    5  -0.0453574  -0.1977928   0.0000000  -0.0258909   0.0030933   0.0000000
    6  -0.0000000   0.0000000  -0.0290519   0.0000000  -0.0000000  -0.0033166
    7   0.1350518   0.1225271   0.0000000  -0.0052250   0.0049898  -0.0000000
    8   0.1225271   0.2186351  -0.0000000  -0.0001329   0.0060189   0.0000000
    9   0.0000000  -0.0000000   0.0187272  -0.0000000   0.0000000   0.0121663
   10  -0.0052250  -0.0001329  -0.0000000   0.1682842   0.1447683   0.0000000
   11   0.0049898   0.0060189   0.0000000   0.1447683   0.2593699  -0.0000000
   12  -0.0000000   0.0000000   0.0121663   0.0000000  -0.0000000   0.0236737
   13   0.0075669   0.0002764  -0.0000000   0.0095087  -0.0056594   0.0000000
   14  -0.0021340   0.0209442  -0.0000000   0.0253398  -0.0314121  -0.0000000
   15  -0.0000000   0.0000000  -0.0128369  -0.0000000   0.0000000   0.0062388
           13          14          15
    1  -0.1284600   0.1016800   0.0000000
    2   0.0942235  -0.2916558   0.0000000
    3  -0.0000000   0.0000000  -0.0468803
    4  -0.0408533   0.0285528   0.0000000
    5   0.0645982  -0.0383035  -0.0000000
    6  -0.0000000   0.0000000   0.0333700
    7   0.0075669  -0.0021340  -0.0000000
    8   0.0002764   0.0209442   0.0000000
    9  -0.0000000  -0.0000000  -0.0128369
   10   0.0095087   0.0253398  -0.0000000
   11  -0.0056594  -0.0314121   0.0000000
   12   0.0000000  -0.0000000   0.0062388
   13   0.1522377  -0.1534386   0.0000000
   14  -0.1534386   0.3404273  -0.0000000
   15   0.0000000  -0.0000000   0.0201083
 Gradient time:  CPU 43.72 s  wall 11.72 s
 **********************************************************************
 **                                                                  **
 **                       VIBRATIONAL ANALYSIS                       **
 **                       --------------------                       **
 **                                                                  **
 **        VIBRATIONAL FREQUENCIES (CM**-1) AND NORMAL MODES         **
 **     FORCE CONSTANTS (mDYN/ANGSTROM) AND REDUCED MASSES (AMU)     **
 **                  INFRARED INTENSITIES (KM/MOL)                   **
 **                                                                  **
 **********************************************************************


 Mode:                 1                      2                      3
 Frequency:       282.33                 528.32                 796.31
 Force Cnst:      0.8031                 0.7691                 4.1895
 Red. Mass:      17.1012                 4.6766                11.2137
 IR Active:          YES                    YES                    YES
 IR Intens:        3.382                 15.840                 40.116
 Raman Active:       YES                    YES                    YES
               X      Y      Z        X      Y      Z        X      Y      Z
 C         -0.021  0.197 -0.000   -0.000 -0.000 -0.339    0.430  0.286 -0.000
 N         -0.011  0.207  0.000   -0.000  0.000  0.361    0.404 -0.238  0.000
 F          0.636 -0.164 -0.000   -0.000  0.000 -0.144   -0.300 -0.201 -0.000
 H          0.279 -0.025 -0.000   -0.000 -0.000 -0.846    0.384  0.347 -0.000
 F         -0.629 -0.111  0.000    0.000 -0.000  0.137   -0.289  0.177  0.000
 TransDip   0.037  0.046 -0.000    0.000 -0.000 -0.127    0.198  0.043 -0.000

 Mode:                 4                      5                      6
 Frequency:       899.24                 922.75                1136.14
 Force Cnst:      0.6505                 5.3941                 6.6148
 Red. Mass:       1.3653                10.7525                 8.6976
 IR Active:          YES                    YES                    YES
 IR Intens:       10.747                 78.888                134.506
 Raman Active:       YES                    YES                    YES
               X      Y      Z        X      Y      Z        X      Y      Z
 C          0.000  0.000 -0.174    0.063 -0.013  0.000    0.058  0.621 -0.000
 N          0.000  0.000  0.021    0.014  0.672 -0.000   -0.198 -0.070  0.000
 F         -0.000 -0.000  0.016   -0.181 -0.406  0.000   -0.035 -0.004 -0.000
 H         -0.000  0.000  0.984    0.497 -0.291 -0.000    0.082  0.634  0.000
 F         -0.000  0.000  0.027    0.105 -0.065 -0.000    0.140 -0.371  0.000
 TransDip   0.000  0.000  0.105    0.233  0.163 -0.000   -0.233  0.289 -0.000

 Mode:                 7                      8                      9
 Frequency:      1314.74                1725.60                3223.78
 Force Cnst:      1.1613                16.0395                 6.7008
 Red. Mass:       1.1403                 9.1424                 1.0943
 IR Active:          YES                    YES                    YES
 IR Intens:        8.016                102.854                  3.059
 Raman Active:       YES                    YES                    YES
               X      Y      Z        X      Y      Z        X      Y      Z
 C          0.004  0.032 -0.000    0.634 -0.209  0.000   -0.056 -0.068 -0.000
 N         -0.074 -0.047 -0.000   -0.489  0.030 -0.000    0.004 -0.002 -0.000
 F          0.000  0.013  0.000    0.018  0.029  0.000    0.001  0.001  0.000
 H          0.819 -0.565  0.000   -0.217  0.511 -0.000    0.591  0.802  0.000
 F          0.008  0.031  0.000   -0.046  0.054 -0.000    0.000  0.001  0.000
 TransDip  -0.008 -0.090  0.000    0.257 -0.199  0.000    0.054 -0.014  0.000

 STANDARD THERMODYNAMIC QUANTITIES AT   298.15 K  AND     1.00 ATM

   This Molecule has  0 Imaginary Frequencies
   Zero point vibrational energy:       15.481 kcal/mol

   Atom    1 Element C  Has Mass   12.00000
   Atom    2 Element N  Has Mass   14.00307
   Atom    3 Element F  Has Mass   18.99840
   Atom    4 Element H  Has Mass    1.00783
   Atom    5 Element F  Has Mass   18.99840
   Molecular Mass:    65.007700 amu
   Principal axes and moments of inertia in amu*Bohr^2:
                             1           2           3
    Eigenvalues --       88.82160   261.67831   350.49990
          X               0.99922     0.03943     0.00000
          Y              -0.03943     0.99922     0.00000
          Z              -0.00000    -0.00000     1.00000
   Rotational Symmetry Number is   1
   The Molecule is an Asymmetric Top
   Translational Enthalpy:        0.889 kcal/mol
   Rotational Enthalpy:           0.889 kcal/mol
   Vibrational Enthalpy:         16.023 kcal/mol
   gas constant (RT):             0.592 kcal/mol
   Translational Entropy:        38.434  cal/mol.K
   Rotational Entropy:           23.614  cal/mol.K
   Vibrational Entropy:           2.672  cal/mol.K

   Total Enthalpy:               18.393 kcal/mol
   Total Entropy:                64.720  cal/mol.K
Archival summary:
1\1\TWL01\FREQ\ProcedureUnspecified\BasisUnspecified\2111\taweetha\SunNov2522:11:522018SunNov2522:11:522018\0\\#,FREQ,ProcedureUnspecified,BasisUnspecified,\\0,1\N\C,1,1.26516\H,2,1.08329,1,118.619\F,2,1.32293,1,125.92,3,180,0\F,1,1.4009,2,110.463,3,-180,0\\\@

 Total job time:  13.42s(wall), 49.59s(cpu) 
 Sun Nov 25 22:11:52 2018

        *************************************************************
        *                                                           *
        *  Thank you very much for using Q-Chem.  Have a nice day.  *
        *                                                           *
        *************************************************************
