# Supplementary material for: Geometric and energetic data from ab initio calculations of haloethene, haloimine, halomethylenephosphine, haloiminophosphine, halodiazene, halodiphosphene and halocyclopropane
Source: Data Brief. 2019 Nov 2;27:104738. doi: 10.1016/j.dib.2019.104738 (PMC6861602; doi:10.1016/j.dib.2019.104738)
Supplement: Multimedia component 4 [file mmc4.zip › CN/B3LYP/FHCNHE.out]

Q-Chem Developer Version!
                  Welcome to Q-Chem
     A Quantum Leap Into The Future Of Chemistry


 Q-Chem 5.1, Q-Chem, Inc., Pleasanton, CA (2018)

 Yihan Shao,  Zhengting Gan,  E. Epifanovsky,  A. T. B. Gilbert,  M. Wormit,  
 J. Kussmann,  A. W. Lange,  A. Behn,  Jia Deng,  Xintian Feng,  D. Ghosh,  
 M. Goldey,  P. R. Horn,  L. D. Jacobson,  I. Kaliman,  T. Kus,  A. Landau,  
 Jie Liu,  E. I. Proynov,  R. M. Richard,  R. P. Steele,  E. J. Sundstrom,  
 H. L. Woodcock III,  P. M. Zimmerman,  D. Zuev,  B. Albrecht,  E. Alguire,  
 S. A. Baeppler,  D. Barton,  Z. Benda,  Y. A. Bernard,  E. J. Berquist,  
 K. B. Bravaya,  H. Burton,  D. Casanova,  Chun-Min Chang,  Yunqing Chen,  
 A. Chien,  K. D. Closser,  M. P. Coons,  S. Coriani,  S. Dasgupta,  
 A. L. Dempwolff,  M. Diedenhofen,  Hainam Do,  R. G. Edgar,  Po-Tung Fang,  
 S. Faraji,  S. Fatehi,  Qingguo Feng,  K. D. Fenk,  J. Fosso-Tande,  
 Qinghui Ge,  A. Ghysels,  G. Gidofalvi,  J. Gomes,  J. Gonthier,  A. Gunina,  
 D. Hait,  M. W. D. Hanson-Heine,  P. H. P. Harbach,  A. W. Hauser,  
 J. E. Herr,  E. G. Hohenstein,  Z. C. Holden,  Kerwin Hui,  B. C. Huynh,  
 T.-C. Jagau,  Hyunjun Ji,  B. Kaduk,  K. Khistyaev,  Jaehoon Kim,  
 P. Klunzinger,  K. Koh,  D. Kosenkov,  L. Koulias,  T. Kowalczyk,  
 C. M. Krauter,  A. Kunitsa,  Ka Un Lao,  A. Laurent,  K. V. Lawler,  
 Joonho Lee,  D. Lefrancois,  S. Lehtola,  D. S. Levine,  Yi-Pei Li,  
 You-Sheng Lin,  Fenglai Liu,  E. Livshits,  A. Luenser,  P. Manohar,  
 E. Mansoor,  S. F. Manzer,  Shan-Ping Mao,  Yuezhi Mao,  N. Mardirossian,  
 A. V. Marenich,  T. Markovich,  L. A. Martinez-Martinez,  S. A. Maurer,  
 N. J. Mayhall,  S. C. McKenzie,  J.-M. Mewes,  A. F. Morrison,  
 J. W. Mullinax,  K. Nanda,  T. S. Nguyen-Beck,  R. Olivares-Amaya,  
 J. A. Parkhill,  T. M. Perrine,  F. Plasser,  P. Pokhilko,  S. Prager,  
 A. Prociuk,  E. Ramos,  D. R. Rehn,  F. Rob,  M. Schneider,  N. Sergueev,  
 S. M. Sharada,  S. Sharma,  D. W. Small,  T. Stauch,  T. Stein,  
 Yu-Chuan Su,  A. J. W. Thom,  A. Tkatchenko,  T. Tsuchimochi,  N. M. Tubman,  
 L. Vogt,  M. L. Vidal,  O. Vydrov,  M. A. Watson,  J. Wenzel,  
 M. de Wergifosse,  T. A. Wesolowski,  A. White,  J. Witte,  A. Yamada,  
 Jun Yang,  K. Yao,  S. Yeganeh,  S. R. Yost,  Zhi-Qiang You,  A. Zech,  
 Igor Ying Zhang,  Xing Zhang,  Yan Zhao,  Ying Zhu,  B. R. Brooks,  
 G. K. L. Chan,  C. J. Cramer,  M. S. Gordon,  W. J. Hehre,  A. Klamt,  
 M. W. Schmidt,  C. D. Sherrill,  D. G. Truhlar,  A. Aspuru-Guzik,  R. Baer,  
 A. T. Bell,  N. A. Besley,  Jeng-Da Chai,  A. E. DePrince, III,  
 R. A. DiStasio Jr.,  A. Dreuw,  B. D. Dunietz,  T. R. Furlani,  
 Chao-Ping Hsu,  Yousung Jung,  Jing Kong,  D. S. Lambrecht,  WanZhen Liang,  
 C. Ochsenfeld,  V. A. Rassolov,  L. V. Slipchenko,  J. E. Subotnik,  
 T. Van Voorhis,  J. M. Herbert,  A. I. Krylov,  P. M. W. Gill,  M. Head-Gordon

 Contributors to earlier versions of Q-Chem not listed above: 
 R. D. Adamson,  B. Austin,  J. Baker,  G. J. O. Beran,  K. Brandhorst,  
 S. T. Brown,  E. F. C. Byrd,  A. K. Chakraborty,  C.-L. Cheng,  
 Siu Hung Chien,  D. M. Chipman,  D. L. Crittenden,  H. Dachsel,  
 R. J. Doerksen,  A. D. Dutoi,  L. Fusti-Molnar,  W. A. Goddard III,  
 A. Golubeva-Zadorozhnaya,  S. R. Gwaltney,  G. Hawkins,  A. Heyden,  
 S. Hirata,  G. Kedziora,  F. J. Keil,  C. Kelley,  Jihan Kim,  R. A. King,  
 R. Z. Khaliullin,  P. P. Korambath,  W. Kurlancheek,  A. M. Lee,  M. S. Lee,  
 S. V. Levchenko,  Ching Yeh Lin,  D. Liotard,  R. C. Lochan,  I. Lotan,  
 P. E. Maslen,  N. Nair,  D. P. O'Neill,  D. Neuhauser,  E. Neuscamman,  
 C. M. Oana,  R. Olson,  B. Peters,  R. Peverati,  P. A. Pieniazek,  
 Y. M. Rhee,  J. Ritchie,  M. A. Rohrdanz,  E. Rosta,  N. J. Russ,  
 H. F. Schaefer III,  N. E. Schultz,  N. Shenvi,  A. C. Simmonett,  A. Sodt,  
 D. Stuck,  K. S. Thanthiriwatte,  V. Vanovschi,  Tao Wang,  A. Warshel,  
 C. F. Williams,  Q. Wu,  X. Xu,  W. Zhang

 Please cite Q-Chem as follows:
 Y. Shao et al., Mol. Phys. 113, 184-215 (2015)
 DOI: 10.1080/00268976.2014.952696

 Q-Chem 5.1.2 for Intel X86 EM64T Linux

 Parts of Q-Chem use Armadillo 8.300.2 (Tropical Shenanigans).
 http://arma.sourceforge.net/

 Q-Chem begins on Sun Nov 25 22:35:51 2018  

Host: 
0

     Scratch files written to /scratch/taweetham/qchem55367//
Input Ideriv = 2
Curr. Ideriv = -1
Max.  Ideriv = 2

Checking the input file for inconsistencies... 	...done.

--------------------------------------------------------------
User input:
--------------------------------------------------------------
$molecule
0 1
C 
N 1 1.3 
H 2 CH 1 120. 
H 1 CH 2 120.  3 180.0
F 1 CF 2 120.  3 0.0

CC=1.54
CH=1.09
CF=1.35
CCl=1.77
CBr=1.94
CI=2.14
DHA=180.0
$end

$rem
   job_type	optimization
   basis	6-311++g**
   method	b3lyp
$end

--------------------------------------------------------------
 ----------------------------------------------------------------
             Standard Nuclear Orientation (Angstroms)
    I     Atom           X                Y                Z
 ----------------------------------------------------------------
    1      C      -0.0433133186    -0.4720336818     0.0000000000
    2      N      -1.1955133752     0.1299920898    -0.0000000000
    3      H      -1.2414027243     1.2190256833    -0.0000000000
    4      H       0.0025760305    -1.5610672752     0.0000000000
    5      F       1.0963666924     0.2515887837     0.0000000000
 ----------------------------------------------------------------
 Molecular Point Group                 Cs    NOp =  2
 Largest Abelian Subgroup              Cs    NOp =  2
 Nuclear Repulsion Energy =    66.7257868997 hartrees
 There are       12 alpha and       12 beta electrons
 Requested basis set is 6-311++G(d,p)
 There are 28 shells and 80 basis functions

 Total QAlloc Memory Limit   2000 MB
 Mega-Array Size       188 MB
 MEM_STATIC part       192 MB
 A cutoff of  1.0D-11 yielded    403 shell pairs
 There are      3339 function pairs (      3600 Cartesian)

 -------------------------------------------------------
 OpenMP Integral Computing Module                       
 Release: version 1.0, May 2013, Q-Chem Inc. Pittsburgh 
 -------------------------------------------------------
 Integral Job Info:
 Integral job number is                      11
 Integral operator is                         1
 short-range coefficients                     0
 long-range coefficients              100000000
 Omega coefficients                           0
 if combine SR and LR in K                    0
 Integral screening is                        0
 Integral computing path is                   2
 max size of driver memory is            800000
 size of driver memory is                593474
 size of scratch memory is              2361544
 max col of scratch BK array               1296
 max len of scratch array in speh3          155
 max len of scratch index in speh4           18
 max int batch size is                      520
 min int batch size is                       52
 fixed nKL is                                52
 max L of basis functions is                  2
 order of int derivative is                   0
 number of shells is                         28
 number of basis is                          83
 number of cartesian basis is                83
 number of contracted shell pairs           403
 number of primitive shell pairs           1212
 maxK2 (contraction) of shell pair           36
 max number of K2 of shell pair               1
 max number of CS2 of shell pair             54
 max number of PS2 of shell pair            162
 mem total for path MDJ                  511440
 -------------------------------------------------------
 Smallest overlap matrix eigenvalue = 1.32E-03

 Scale SEOQF with 1.000000e-01/1.000000e-01/1.000000e-01

 Standard Electronic Orientation quadrupole field applied
 Nucleus-field energy     =     0.0000000012 hartrees
 Guess from superposition of atomic densities
 Warning:  Energy on first SCF cycle will be non-variational
 SAD guess density has 24.000000 electrons

 -----------------------------------------------------------------------
  General SCF calculation program by
  Eric Jon Sundstrom, Paul Horn, Yuezhi Mao, Dmitri Zuev, Alec White,
  David Stuck, Shaama M.S., Shane Yost, Joonho Lee, David Small,
  Daniel Levine, Susi Lehtola, Hugh Burton, Evgeny Epifanovsky
 -----------------------------------------------------------------------
 Exchange:     0.2000 Hartree-Fock + 0.0800 Slater + 0.7200 B88
 Correlation:  0.1900 VWN1RPA + 0.8100 LYP
 Using SG-1 standard quadrature grid
 using 4 threads for integral computing
 -------------------------------------------------------
 OpenMP Integral computing Module                
 Release: version 2.0, May 2017, Q-Chem Inc. Pleasanton 
 -------------------------------------------------------
 -------------------------------------------------------
 OpenMP BLAS3 based DFT computing Module                
 Release: version 1.0, May 2013, Q-Chem Inc. Pittsburgh 
 -------------------------------------------------------
 A restricted SCF calculation will be
 performed using DIIS
 SCF converges when DIIS error is below 1.0e-08
 ---------------------------------------
  Cycle       Energy         DIIS error
 ---------------------------------------
    1    -194.2030350447      6.18e-02  
    2    -193.8631265933      1.04e-02  
    3    -193.6436086262      1.99e-02  
    4    -193.9293035800      3.20e-03  
    5    -193.9353590505      9.87e-04  
    6    -193.9357308793      3.24e-04  
    7    -193.9358000129      6.70e-05  
    8    -193.9358027042      1.19e-05  
    9    -193.9358028051      2.29e-06  
   10    -193.9358028088      2.85e-07  
   11    -193.9358028089      6.05e-08  
   12    -193.9358028089      1.66e-09  Convergence criterion met
 ---------------------------------------
 SCF time:   CPU 4.26s  wall 2.00s 
 SCF   energy in the final basis set =     -193.9358028089
 Total energy in the final basis set =     -193.9358028089

 --------------------------------------------------------------
             Orbital Energies (a.u.) and Symmetries
 --------------------------------------------------------------

 Alpha MOs, Restricted
 -- Occupied --                  
-24.718 -14.335 -10.321  -1.258  -0.907  -0.660  -0.569  -0.520
  1 A'    2 A'    3 A'    4 A'    5 A'    6 A'    7 A'    8 A'                 
 -0.496  -0.425  -0.329  -0.305
  1 A"    9 A'    2 A"   10 A'                                                 
 -- Virtual --                   
 -0.040  -0.001   0.005   0.034   0.059   0.071   0.099   0.126
  3 A"   11 A'   12 A'   13 A'    4 A"   14 A'   15 A'   16 A'                 
  0.136   0.156   0.158   0.195   0.215   0.253   0.261   0.284
 17 A'   18 A'    5 A"   19 A'   20 A'    6 A"   21 A'   22 A'                 
  0.323   0.346   0.375   0.477   0.510   0.555   0.612   0.653
 23 A'   24 A'   25 A'   26 A'    7 A"   27 A'   28 A'   29 A'                 
  0.769   0.815   0.822   0.896   1.086   1.150   1.172   1.307
 30 A'    8 A"   31 A'   32 A'    9 A"   33 A'   10 A"   34 A'                 
  1.310   1.349   1.438   1.456   1.545   1.580   1.687   1.758
 11 A"   35 A'   36 A'   12 A"   37 A'   38 A'   39 A'   13 A"                 
  1.803   1.899   2.096   2.234   2.279   2.379   2.494   2.574
 40 A'   41 A'   42 A'   43 A'   14 A"   15 A"   44 A'   45 A'                 
  2.740   2.741   2.780   3.016   3.186   3.538   3.744   3.780
 46 A'   16 A"   47 A'   48 A'   49 A'   50 A'   17 A"   51 A'                 
  3.847   3.954   4.022   4.181   4.614   4.896   6.247   6.317
 18 A"   19 A"   52 A'   53 A'   54 A'   55 A'   20 A"   56 A'                 
  6.625  23.755  35.519  66.717
 57 A'   58 A'   59 A'   60 A'                                                 

 Beta MOs, Restricted
 -- Occupied --                  
-24.718 -14.335 -10.321  -1.258  -0.907  -0.660  -0.569  -0.520
  1 A'    2 A'    3 A'    4 A'    5 A'    6 A'    7 A'    8 A'                 
 -0.496  -0.425  -0.329  -0.305
  1 A"    9 A'    2 A"   10 A'                                                 
 -- Virtual --                   
 -0.040  -0.001   0.005   0.034   0.059   0.071   0.099   0.126
  3 A"   11 A'   12 A'   13 A'    4 A"   14 A'   15 A'   16 A'                 
  0.136   0.156   0.158   0.195   0.215   0.253   0.261   0.284
 17 A'   18 A'    5 A"   19 A'   20 A'    6 A"   21 A'   22 A'                 
  0.323   0.346   0.375   0.477   0.510   0.555   0.612   0.653
 23 A'   24 A'   25 A'   26 A'    7 A"   27 A'   28 A'   29 A'                 
  0.769   0.815   0.822   0.896   1.086   1.150   1.172   1.307
 30 A'    8 A"   31 A'   32 A'    9 A"   33 A'   10 A"   34 A'                 
  1.310   1.349   1.438   1.456   1.545   1.580   1.687   1.758
 11 A"   35 A'   36 A'   12 A"   37 A'   38 A'   39 A'   13 A"                 
  1.803   1.899   2.096   2.234   2.279   2.379   2.494   2.574
 40 A'   41 A'   42 A'   43 A'   14 A"   15 A"   44 A'   45 A'                 
  2.740   2.741   2.780   3.016   3.186   3.538   3.744   3.780
 46 A'   16 A"   47 A'   48 A'   49 A'   50 A'   17 A"   51 A'                 
  3.847   3.954   4.022   4.181   4.614   4.896   6.247   6.317
 18 A"   19 A"   52 A'   53 A'   54 A'   55 A'   20 A"   56 A'                 
  6.625  23.755  35.519  66.717
 57 A'   58 A'   59 A'   60 A'                                                 
 --------------------------------------------------------------

          Ground-State Mulliken Net Atomic Charges

     Atom                 Charge (a.u.)
  ----------------------------------------
      1 C                    -0.000446
      2 N                    -0.306411
      3 H                     0.228878
      4 H                     0.185153
      5 F                    -0.107175
  ----------------------------------------
  Sum of atomic charges =     0.000000

 -----------------------------------------------------------------
                    Cartesian Multipole Moments
 -----------------------------------------------------------------
    Charge (ESU x 10^10)
                -0.0000
    Dipole Moment (Debye)
         X       0.6007      Y      -0.2262      Z      -0.0000
       Tot       0.6419
    Quadrupole Moments (Debye-Ang)
        XX     -21.8871     XY      -2.7387     YY     -13.2551
        XZ       0.0000     YZ      -0.0000     ZZ     -17.6600
    Octopole Moments (Debye-Ang^2)
       XXX      12.9813    XXY       4.0084    XYY       0.0336
       YYY       1.3472    XXZ      -0.0000    XYZ      -0.0000
       YYZ      -0.0000    XZZ       3.4741    YZZ       0.9153
       ZZZ      -0.0000
    Hexadecapole Moments (Debye-Ang^3)
      XXXX    -125.3948   XXXY      -4.6385   XXYY     -21.7561
      XYYY      -3.0839   YYYY     -29.9175   XXXZ       0.0000
      XXYZ      -0.0000   XYYZ      -0.0000   YYYZ      -0.0000
      XXZZ     -22.2943   XYZZ      -0.1248   YYZZ      -9.6160
      XZZZ       0.0000   YZZZ      -0.0000   ZZZZ     -16.8034
 -----------------------------------------------------------------
 Calculating analytic gradient of the SCF energy
 Gradient of SCF Energy
            1           2           3           4           5
    1   0.0732627  -0.0357219  -0.0158999  -0.0113996  -0.0102412
    2  -0.0606237   0.0025055   0.0482796  -0.0056000   0.0154384
    3   0.0000000  -0.0000000  -0.0000000  -0.0000000   0.0000000
 Max gradient component =       7.326E-02
 RMS gradient           =       2.990E-02
 Gradient time:  CPU 0.99 s  wall 0.34 s
 Geometry Optimization Parameters
   NAtoms,    NIC,     NZ,  NCons,   NDum,   NFix, NCnnct, MaxDiis
        5      20       5       0       0       0       0       0


** GEOMETRY OPTIMIZATION IN DELOCALIZED INTERNAL COORDINATES **
   Searching for a Minimum

   Optimization Cycle:   1

                       Coordinates (Angstroms)
     ATOM                X               Y               Z
      1  C        -0.0433133186   -0.4720336818    0.0000000000
      2  N        -1.1955133752    0.1299920898    0.0000000000
      3  H        -1.2414027243    1.2190256833    0.0000000000
      4  H         0.0025760305   -1.5610672752    0.0000000000
      5  F         1.0963666924    0.2515887837    0.0000000000
   Point Group: cs    Number of degrees of freedom:     7


   Energy is   -193.935802809


 Attempting to Generate Delocalized Internal Coordinates

  7 Hessian modes will be used to form the next step
  Hessian Eigenvalues:
     0.160000    0.160000    0.220000    0.348126    0.348126    0.550214
     0.671931

 Minimum Search - Taking Simple RFO Step
 Searching for Lamda that Minimizes Along All modes
 Value Taken    Lamda =  -0.02286145
 Step Taken.  Stepsize is  0.272956

                             Maximum     Tolerance    Cnvgd?
         Gradient           0.059013      0.000300      NO
         Displacement       0.162514      0.001200      NO
         Energy change     *********      0.000001      NO


 New Cartesian Coordinates Obtained by Inverse Iteration

 Displacement from previous Coordinates is:  0.313747
 ----------------------------------------------------------------
             Standard Nuclear Orientation (Angstroms)
    I     Atom           X                Y                Z
 ----------------------------------------------------------------
    1      C      -0.0972535297    -0.4190911990     0.0000000000
    2      N      -1.2253922814     0.1128035183     0.0000000000
    3      H      -1.1509551074     1.1303250320     0.0000000000
    4      H       0.0109141864    -1.4963783800     0.0000000000
    5      F       1.0814000370     0.2398466286     0.0000000000
 ----------------------------------------------------------------
 Molecular Point Group                 Cs    NOp =  2
 Largest Abelian Subgroup              Cs    NOp =  2
 Nuclear Repulsion Energy =    67.9956875851 hartrees
 There are       12 alpha and       12 beta electrons
 Applying Cartesian multipole field
    Component          Value
    ---------          -----
     (2,0,0)        1.00000E-11
     (0,2,0)        2.00000E-11
     (0,0,2)       -3.00000E-11
 Nucleus-field energy     =     0.0000000012 hartrees
 Requested basis set is 6-311++G(d,p)
 There are 28 shells and 80 basis functions
 A cutoff of  1.0D-11 yielded    403 shell pairs
 There are      3339 function pairs (      3600 Cartesian)
 Smallest overlap matrix eigenvalue = 1.10E-03
 Guess MOs from SCF MO coefficient file

 -----------------------------------------------------------------------
  General SCF calculation program by
  Eric Jon Sundstrom, Paul Horn, Yuezhi Mao, Dmitri Zuev, Alec White,
  David Stuck, Shaama M.S., Shane Yost, Joonho Lee, David Small,
  Daniel Levine, Susi Lehtola, Hugh Burton, Evgeny Epifanovsky
 -----------------------------------------------------------------------
 Exchange:     0.2000 Hartree-Fock + 0.0800 Slater + 0.7200 B88
 Correlation:  0.1900 VWN1RPA + 0.8100 LYP
 Using SG-1 standard quadrature grid
 using 4 threads for integral computing
 -------------------------------------------------------
 OpenMP Integral computing Module                
 Release: version 2.0, May 2017, Q-Chem Inc. Pleasanton 
 -------------------------------------------------------
 -------------------------------------------------------
 OpenMP BLAS3 based DFT computing Module                
 Release: version 1.0, May 2013, Q-Chem Inc. Pittsburgh 
 -------------------------------------------------------
 A restricted SCF calculation will be
 performed using DIIS
 SCF converges when DIIS error is below 1.0e-08
 ---------------------------------------
  Cycle       Energy         DIIS error
 ---------------------------------------
    1    -193.9424955797      2.46e-03  
    2    -193.9460471426      1.53e-03  
    3    -193.9460176027      1.52e-03  
    4    -193.9474728334      2.88e-04  
    5    -193.9475291806      3.59e-05  
    6    -193.9475300720      1.09e-05  
    7    -193.9475301217      5.26e-06  
    8    -193.9475301355      3.52e-07  
    9    -193.9475301356      6.31e-08  
   10    -193.9475301356      6.20e-09  Convergence criterion met
 ---------------------------------------
 SCF time:   CPU 3.51s  wall 1.00s 
 SCF   energy in the final basis set =     -193.9475301356
 Total energy in the final basis set =     -193.9475301356

 --------------------------------------------------------------
             Orbital Energies (a.u.) and Symmetries
 --------------------------------------------------------------

 Alpha MOs, Restricted
 -- Occupied --                  
-24.718 -14.330 -10.312  -1.259  -0.941  -0.663  -0.577  -0.520
  1 A'    2 A'    3 A'    4 A'    5 A'    6 A'    7 A'    8 A'                 
 -0.498  -0.419  -0.344  -0.325
  1 A"    9 A'    2 A"   10 A'                                                 
 -- Virtual --                   
 -0.026   0.001   0.009   0.040   0.058   0.072   0.100   0.131
  3 A"   11 A'   12 A'   13 A'    4 A"   14 A'   15 A'   16 A'                 
  0.146   0.160   0.161   0.197   0.214   0.255   0.266   0.279
 17 A'    5 A"   18 A'   19 A'   20 A'    6 A"   21 A'   22 A'                 
  0.324   0.357   0.405   0.498   0.510   0.549   0.642   0.658
 23 A'   24 A'   25 A'   26 A'    7 A"   27 A'   28 A'   29 A'                 
  0.773   0.815   0.851   0.867   1.093   1.155   1.184   1.290
 30 A'    8 A"   31 A'   32 A'    9 A"   33 A'   10 A"   11 A"                 
  1.302   1.364   1.392   1.461   1.586   1.618   1.729   1.779
 34 A'   35 A'   36 A'   12 A"   37 A'   38 A'   39 A'   13 A"                 
  1.815   1.948   2.137   2.284   2.366   2.404   2.505   2.608
 40 A'   41 A'   42 A'   43 A'   14 A"   15 A"   44 A'   45 A'                 
  2.758   2.759   2.848   3.052   3.199   3.577   3.746   3.783
 46 A'   16 A"   47 A'   48 A'   49 A'   50 A'   17 A"   51 A'                 
  3.856   3.963   4.050   4.244   4.701   4.919   6.249   6.316
 18 A"   19 A"   52 A'   53 A'   54 A'   55 A'   20 A"   56 A'                 
  6.631  23.854  35.629  66.718
 57 A'   58 A'   59 A'   60 A'                                                 

 Beta MOs, Restricted
 -- Occupied --                  
-24.718 -14.330 -10.312  -1.259  -0.941  -0.663  -0.577  -0.520
  1 A'    2 A'    3 A'    4 A'    5 A'    6 A'    7 A'    8 A'                 
 -0.498  -0.419  -0.344  -0.325
  1 A"    9 A'    2 A"   10 A'                                                 
 -- Virtual --                   
 -0.026   0.001   0.009   0.040   0.058   0.072   0.100   0.131
  3 A"   11 A'   12 A'   13 A'    4 A"   14 A'   15 A'   16 A'                 
  0.146   0.160   0.161   0.197   0.214   0.255   0.266   0.279
 17 A'    5 A"   18 A'   19 A'   20 A'    6 A"   21 A'   22 A'                 
  0.324   0.357   0.405   0.498   0.510   0.549   0.642   0.658
 23 A'   24 A'   25 A'   26 A'    7 A"   27 A'   28 A'   29 A'                 
  0.773   0.815   0.851   0.867   1.093   1.155   1.184   1.290
 30 A'    8 A"   31 A'   32 A'    9 A"   33 A'   10 A"   11 A"                 
  1.302   1.364   1.392   1.461   1.586   1.618   1.729   1.779
 34 A'   35 A'   36 A'   12 A"   37 A'   38 A'   39 A'   13 A"                 
  1.815   1.948   2.137   2.284   2.366   2.404   2.505   2.608
 40 A'   41 A'   42 A'   43 A'   14 A"   15 A"   44 A'   45 A'                 
  2.758   2.759   2.848   3.052   3.199   3.577   3.746   3.783
 46 A'   16 A"   47 A'   48 A'   49 A'   50 A'   17 A"   51 A'                 
  3.856   3.963   4.050   4.244   4.701   4.919   6.249   6.316
 18 A"   19 A"   52 A'   53 A'   54 A'   55 A'   20 A"   56 A'                 
  6.631  23.854  35.629  66.718
 57 A'   58 A'   59 A'   60 A'                                                 
 --------------------------------------------------------------

          Ground-State Mulliken Net Atomic Charges

     Atom                 Charge (a.u.)
  ----------------------------------------
      1 C                     0.001366
      2 N                    -0.269827
      3 H                     0.213855
      4 H                     0.167364
      5 F                    -0.112758
  ----------------------------------------
  Sum of atomic charges =    -0.000000

 -----------------------------------------------------------------
                    Cartesian Multipole Moments
 -----------------------------------------------------------------
    Charge (ESU x 10^10)
                -0.0000
    Dipole Moment (Debye)
         X       0.5732      Y      -0.0942      Z      -0.0000
       Tot       0.5809
    Quadrupole Moments (Debye-Ang)
        XX     -21.9778     XY      -2.3066     YY     -13.7978
        XZ       0.0000     YZ      -0.0000     ZZ     -17.3670
    Octopole Moments (Debye-Ang^2)
       XXX      14.4290    XXY       3.0988    XYY       0.9265
       YYY       1.4636    XXZ      -0.0000    XYZ      -0.0000
       YYZ      -0.0000    XZZ       3.6500    YZZ       0.8583
       ZZZ      -0.0000
    Hexadecapole Moments (Debye-Ang^3)
      XXXX    -125.4067   XXXY      -3.9515   XXYY     -22.2004
      XYYY      -2.9553   YYYY     -28.7848   XXXZ       0.0000
      XXYZ      -0.0000   XYYZ      -0.0000   YYYZ      -0.0000
      XXZZ     -22.0512   XYZZ      -0.3626   YYZZ      -8.8481
      XZZZ      -0.0000   YZZZ      -0.0000   ZZZZ     -16.0758
 -----------------------------------------------------------------
 Calculating analytic gradient of the SCF energy
 Gradient of SCF Energy
            1           2           3           4           5
    1   0.0127897  -0.0042851   0.0023880  -0.0077647  -0.0031279
    2   0.0055050  -0.0041801  -0.0028317   0.0015520  -0.0000452
    3  -0.0000000   0.0000000   0.0000000  -0.0000000  -0.0000000
 Max gradient component =       1.279E-02
 RMS gradient           =       4.589E-03
 Gradient time:  CPU 0.99 s  wall 0.34 s
 Geometry Optimization Parameters
   NAtoms,    NIC,     NZ,  NCons,   NDum,   NFix, NCnnct, MaxDiis
        5      20       5       0       0       0       0       0

 Cartesian Hessian Update
 Hessian Updated using BFGS Update


** GEOMETRY OPTIMIZATION IN DELOCALIZED INTERNAL COORDINATES **
   Searching for a Minimum

   Optimization Cycle:   2

                       Coordinates (Angstroms)
     ATOM                X               Y               Z
      1  C        -0.0972535297   -0.4190911990    0.0000000000
      2  N        -1.2253922814    0.1128035183    0.0000000000
      3  H        -1.1509551074    1.1303250320    0.0000000000
      4  H         0.0109141864   -1.4963783800    0.0000000000
      5  F         1.0814000370    0.2398466286    0.0000000000
   Point Group: cs    Number of degrees of freedom:     7


   Energy is   -193.947530136

 Hessian Updated using BFGS Update

  7 Hessian modes will be used to form the next step
  Hessian Eigenvalues:
     0.146241    0.173123    0.232971    0.347173    0.368533    0.550105
     0.675760

 Minimum Search - Taking Simple RFO Step
 Searching for Lamda that Minimizes Along All modes
 Value Taken    Lamda =  -0.00094963
 Step Taken.  Stepsize is  0.075182

                             Maximum     Tolerance    Cnvgd?
         Gradient           0.010079      0.000300      NO
         Displacement       0.047455      0.001200      NO
         Energy change     -0.011727      0.000001      NO


 New Cartesian Coordinates Obtained by Inverse Iteration

 Displacement from previous Coordinates is:  0.076908
 ----------------------------------------------------------------
             Standard Nuclear Orientation (Angstroms)
    I     Atom           X                Y                Z
 ----------------------------------------------------------------
    1      C      -0.1096132299    -0.4251299249     0.0000000000
    2      N      -1.2275931080     0.1251379044     0.0000000000
    3      H      -1.1598661120     1.1441082400     0.0000000000
    4      H       0.0384702328    -1.5007997538     0.0000000000
    5      F       1.0773155219     0.2241891341     0.0000000000
 ----------------------------------------------------------------
 Molecular Point Group                 Cs    NOp =  2
 Largest Abelian Subgroup              Cs    NOp =  2
 Nuclear Repulsion Energy =    67.9551475934 hartrees
 There are       12 alpha and       12 beta electrons
 Applying Cartesian multipole field
    Component          Value
    ---------          -----
     (2,0,0)        1.00000E-11
     (0,2,0)        2.00000E-11
     (0,0,2)       -3.00000E-11
 Nucleus-field energy     =     0.0000000012 hartrees
 Requested basis set is 6-311++G(d,p)
 There are 28 shells and 80 basis functions
 A cutoff of  1.0D-11 yielded    403 shell pairs
 There are      3339 function pairs (      3600 Cartesian)
 Smallest overlap matrix eigenvalue = 1.14E-03
 Guess MOs from SCF MO coefficient file

 -----------------------------------------------------------------------
  General SCF calculation program by
  Eric Jon Sundstrom, Paul Horn, Yuezhi Mao, Dmitri Zuev, Alec White,
  David Stuck, Shaama M.S., Shane Yost, Joonho Lee, David Small,
  Daniel Levine, Susi Lehtola, Hugh Burton, Evgeny Epifanovsky
 -----------------------------------------------------------------------
 Exchange:     0.2000 Hartree-Fock + 0.0800 Slater + 0.7200 B88
 Correlation:  0.1900 VWN1RPA + 0.8100 LYP
 Using SG-1 standard quadrature grid
 using 4 threads for integral computing
 -------------------------------------------------------
 OpenMP Integral computing Module                
 Release: version 2.0, May 2017, Q-Chem Inc. Pleasanton 
 -------------------------------------------------------
 -------------------------------------------------------
 OpenMP BLAS3 based DFT computing Module                
 Release: version 1.0, May 2013, Q-Chem Inc. Pittsburgh 
 -------------------------------------------------------
 A restricted SCF calculation will be
 performed using DIIS
 SCF converges when DIIS error is below 1.0e-08
 ---------------------------------------
  Cycle       Energy         DIIS error
 ---------------------------------------
    1    -193.9478621413      4.66e-04  
    2    -193.9480596362      1.71e-04  
    3    -193.9480357984      2.57e-04  
    4    -193.9480748347      2.94e-05  
    5    -193.9480753745      1.16e-05  
    6    -193.9480754417      1.36e-06  
    7    -193.9480754429      2.97e-07  
    8    -193.9480754429      9.01e-08  
    9    -193.9480754429      1.30e-08  
   10    -193.9480754429      1.75e-09  Convergence criterion met
 ---------------------------------------
 SCF time:   CPU 3.51s  wall 1.00s 
 SCF   energy in the final basis set =     -193.9480754429
 Total energy in the final basis set =     -193.9480754429

 --------------------------------------------------------------
             Orbital Energies (a.u.) and Symmetries
 --------------------------------------------------------------

 Alpha MOs, Restricted
 -- Occupied --                  
-24.715 -14.330 -10.312  -1.256  -0.940  -0.663  -0.573  -0.523
  1 A'    2 A'    3 A'    4 A'    5 A'    6 A'    7 A'    8 A'                 
 -0.496  -0.419  -0.344  -0.324
  1 A"    9 A'    2 A"   10 A'                                                 
 -- Virtual --                   
 -0.027   0.001   0.008   0.041   0.058   0.071   0.101   0.131
  3 A"   11 A'   12 A'   13 A'    4 A"   14 A'   15 A'   16 A'                 
  0.146   0.160   0.161   0.194   0.215   0.256   0.264   0.279
 17 A'    5 A"   18 A'   19 A'   20 A'    6 A"   21 A'   22 A'                 
  0.322   0.357   0.407   0.499   0.510   0.553   0.640   0.656
 23 A'   24 A'   25 A'   26 A'    7 A"   27 A'   28 A'   29 A'                 
  0.774   0.814   0.852   0.870   1.095   1.156   1.179   1.294
 30 A'    8 A"   31 A'   32 A'    9 A"   33 A'   10 A"   11 A"                 
  1.302   1.365   1.388   1.466   1.597   1.613   1.708   1.770
 34 A'   35 A'   36 A'   12 A"   37 A'   38 A'   39 A'   13 A"                 
  1.822   1.957   2.145   2.269   2.362   2.410   2.500   2.609
 40 A'   41 A'   42 A'   43 A'   14 A"   15 A"   44 A'   45 A'                 
  2.758   2.769   2.848   3.053   3.188   3.577   3.747   3.784
 16 A"   46 A'   47 A'   48 A'   49 A'   50 A'   17 A"   51 A'                 
  3.858   3.962   4.048   4.232   4.704   4.924   6.251   6.317
 18 A"   19 A"   52 A'   53 A'   54 A'   55 A'   20 A"   56 A'                 
  6.627  23.856  35.631  66.721
 57 A'   58 A'   59 A'   60 A'                                                 

 Beta MOs, Restricted
 -- Occupied --                  
-24.715 -14.330 -10.312  -1.256  -0.940  -0.663  -0.573  -0.523
  1 A'    2 A'    3 A'    4 A'    5 A'    6 A'    7 A'    8 A'                 
 -0.496  -0.419  -0.344  -0.324
  1 A"    9 A'    2 A"   10 A'                                                 
 -- Virtual --                   
 -0.027   0.001   0.008   0.041   0.058   0.071   0.101   0.131
  3 A"   11 A'   12 A'   13 A'    4 A"   14 A'   15 A'   16 A'                 
  0.146   0.160   0.161   0.194   0.215   0.256   0.264   0.279
 17 A'    5 A"   18 A'   19 A'   20 A'    6 A"   21 A'   22 A'                 
  0.322   0.357   0.407   0.499   0.510   0.553   0.640   0.656
 23 A'   24 A'   25 A'   26 A'    7 A"   27 A'   28 A'   29 A'                 
  0.774   0.814   0.852   0.870   1.095   1.156   1.179   1.294
 30 A'    8 A"   31 A'   32 A'    9 A"   33 A'   10 A"   11 A"                 
  1.302   1.365   1.388   1.466   1.597   1.613   1.708   1.770
 34 A'   35 A'   36 A'   12 A"   37 A'   38 A'   39 A'   13 A"                 
  1.822   1.957   2.145   2.269   2.362   2.410   2.500   2.609
 40 A'   41 A'   42 A'   43 A'   14 A"   15 A"   44 A'   45 A'                 
  2.758   2.769   2.848   3.053   3.188   3.577   3.747   3.784
 16 A"   46 A'   47 A'   48 A'   49 A'   50 A'   17 A"   51 A'                 
  3.858   3.962   4.048   4.232   4.704   4.924   6.251   6.317
 18 A"   19 A"   52 A'   53 A'   54 A'   55 A'   20 A"   56 A'                 
  6.627  23.856  35.631  66.721
 57 A'   58 A'   59 A'   60 A'                                                 
 --------------------------------------------------------------

          Ground-State Mulliken Net Atomic Charges

     Atom                 Charge (a.u.)
  ----------------------------------------
      1 C                     0.005296
      2 N                    -0.273607
      3 H                     0.219063
      4 H                     0.166511
      5 F                    -0.117263
  ----------------------------------------
  Sum of atomic charges =     0.000000

 -----------------------------------------------------------------
                    Cartesian Multipole Moments
 -----------------------------------------------------------------
    Charge (ESU x 10^10)
                 0.0000
    Dipole Moment (Debye)
         X       0.5384      Y      -0.0979      Z      -0.0000
       Tot       0.5472
    Quadrupole Moments (Debye-Ang)
        XX     -21.9960     XY      -2.3787     YY     -13.6969
        XZ       0.0000     YZ      -0.0000     ZZ     -17.3708
    Octopole Moments (Debye-Ang^2)
       XXX      14.6432    XXY       3.1802    XYY       0.9853
       YYY       1.6500    XXZ       0.0000    XYZ      -0.0000
       YYZ      -0.0000    XZZ       3.7134    YZZ       0.8819
       ZZZ       0.0000
    Hexadecapole Moments (Debye-Ang^3)
      XXXX    -125.7397   XXXY      -3.4411   XXYY     -22.0708
      XYYY      -2.7892   YYYY     -28.7083   XXXZ       0.0000
      XXYZ      -0.0000   XYYZ      -0.0000   YYYZ      -0.0000
      XXZZ     -22.0946   XYZZ      -0.1771   YYZZ      -8.8687
      XZZZ      -0.0000   YZZZ      -0.0000   ZZZZ     -16.0776
 -----------------------------------------------------------------
 Calculating analytic gradient of the SCF energy
 Gradient of SCF Energy
            1           2           3           4           5
    1   0.0069617  -0.0020946   0.0002603  -0.0008768  -0.0042506
    2   0.0030315   0.0000977  -0.0004910  -0.0002731  -0.0023651
    3  -0.0000000   0.0000000  -0.0000000  -0.0000000   0.0000000
 Max gradient component =       6.962E-03
 RMS gradient           =       2.406E-03
 Gradient time:  CPU 0.99 s  wall 0.34 s
 Geometry Optimization Parameters
   NAtoms,    NIC,     NZ,  NCons,   NDum,   NFix, NCnnct, MaxDiis
        5      20       5       0       0       0       0       0

 Cartesian Hessian Update
 Hessian Updated using BFGS Update


** GEOMETRY OPTIMIZATION IN DELOCALIZED INTERNAL COORDINATES **
   Searching for a Minimum

   Optimization Cycle:   3

                       Coordinates (Angstroms)
     ATOM                X               Y               Z
      1  C        -0.1096132299   -0.4251299249    0.0000000000
      2  N        -1.2275931080    0.1251379044    0.0000000000
      3  H        -1.1598661120    1.1441082400    0.0000000000
      4  H         0.0384702328   -1.5007997538    0.0000000000
      5  F         1.0773155219    0.2241891341    0.0000000000
   Point Group: cs    Number of degrees of freedom:     7


   Energy is   -193.948075443

 Hessian Updated using BFGS Update

  7 Hessian modes will be used to form the next step
  Hessian Eigenvalues:
     0.127397    0.170628    0.226575    0.347940    0.363809    0.558022
     0.687734

 Minimum Search - Taking Simple RFO Step
 Searching for Lamda that Minimizes Along All modes
 Value Taken    Lamda =  -0.00008483
 Step Taken.  Stepsize is  0.019867

                             Maximum     Tolerance    Cnvgd?
         Gradient           0.004477      0.000300      NO
         Displacement       0.017449      0.001200      NO
         Energy change     -0.000545      0.000001      NO


 New Cartesian Coordinates Obtained by Inverse Iteration

 Displacement from previous Coordinates is:  0.013746
 ----------------------------------------------------------------
             Standard Nuclear Orientation (Angstroms)
    I     Atom           X                Y                Z
 ----------------------------------------------------------------
    1      C      -0.1140092400    -0.4274779404     0.0000000000
    2      N      -1.2279087905     0.1268826781     0.0000000000
    3      H      -1.1604476472     1.1462136327     0.0000000000
    4      H       0.0426826535    -1.5017902678     0.0000000000
    5      F       1.0783963290     0.2236774972     0.0000000000
 ----------------------------------------------------------------
 Molecular Point Group                 Cs    NOp =  2
 Largest Abelian Subgroup              Cs    NOp =  2
 Nuclear Repulsion Energy =    67.8774984921 hartrees
 There are       12 alpha and       12 beta electrons
 Applying Cartesian multipole field
    Component          Value
    ---------          -----
     (2,0,0)        1.00000E-11
     (0,2,0)        2.00000E-11
     (0,0,2)       -3.00000E-11
 Nucleus-field energy     =     0.0000000012 hartrees
 Requested basis set is 6-311++G(d,p)
 There are 28 shells and 80 basis functions
 A cutoff of  1.0D-11 yielded    403 shell pairs
 There are      3339 function pairs (      3600 Cartesian)
 Smallest overlap matrix eigenvalue = 1.14E-03
 Guess MOs from SCF MO coefficient file

 -----------------------------------------------------------------------
  General SCF calculation program by
  Eric Jon Sundstrom, Paul Horn, Yuezhi Mao, Dmitri Zuev, Alec White,
  David Stuck, Shaama M.S., Shane Yost, Joonho Lee, David Small,
  Daniel Levine, Susi Lehtola, Hugh Burton, Evgeny Epifanovsky
 -----------------------------------------------------------------------
 Exchange:     0.2000 Hartree-Fock + 0.0800 Slater + 0.7200 B88
 Correlation:  0.1900 VWN1RPA + 0.8100 LYP
 Using SG-1 standard quadrature grid
 using 4 threads for integral computing
 -------------------------------------------------------
 OpenMP Integral computing Module                
 Release: version 2.0, May 2017, Q-Chem Inc. Pleasanton 
 -------------------------------------------------------
 -------------------------------------------------------
 OpenMP BLAS3 based DFT computing Module                
 Release: version 1.0, May 2013, Q-Chem Inc. Pittsburgh 
 -------------------------------------------------------
 A restricted SCF calculation will be
 performed using DIIS
 SCF converges when DIIS error is below 1.0e-08
 ---------------------------------------
  Cycle       Energy         DIIS error
 ---------------------------------------
    1    -193.9480952538      1.97e-04  
    2    -193.9481274660      7.25e-05  
    3    -193.9481244783      9.67e-05  
    4    -193.9481298718      1.56e-05  
    5    -193.9481300363      5.32e-06  
    6    -193.9481300513      3.79e-07  
    7    -193.9481300513      1.73e-07  
    8    -193.9481300513      3.44e-08  
    9    -193.9481300513      4.17e-09  Convergence criterion met
 ---------------------------------------
 SCF time:   CPU 3.16s  wall 1.00s 
 SCF   energy in the final basis set =     -193.9481300513
 Total energy in the final basis set =     -193.9481300513

 --------------------------------------------------------------
             Orbital Energies (a.u.) and Symmetries
 --------------------------------------------------------------

 Alpha MOs, Restricted
 -- Occupied --                  
-24.713 -14.331 -10.312  -1.252  -0.941  -0.663  -0.572  -0.523
  1 A'    2 A'    3 A'    4 A'    5 A'    6 A'    7 A'    8 A'                 
 -0.494  -0.418  -0.345  -0.324
  1 A"    9 A'    2 A"   10 A'                                                 
 -- Virtual --                   
 -0.027   0.001   0.008   0.041   0.058   0.071   0.100   0.131
  3 A"   11 A'   12 A'   13 A'    4 A"   14 A'   15 A'   16 A'                 
  0.146   0.160   0.161   0.193   0.214   0.256   0.264   0.280
 17 A'    5 A"   18 A'   19 A'   20 A'    6 A"   21 A'   22 A'                 
  0.322   0.357   0.408   0.499   0.510   0.553   0.639   0.656
 23 A'   24 A'   25 A'   26 A'    7 A"   27 A'   28 A'   29 A'                 
  0.774   0.813   0.852   0.870   1.095   1.156   1.178   1.295
 30 A'    8 A"   31 A'   32 A'    9 A"   33 A'   10 A"   11 A"                 
  1.304   1.365   1.386   1.468   1.597   1.613   1.702   1.769
 34 A'   35 A'   36 A'   12 A"   37 A'   38 A'   39 A'   13 A"                 
  1.825   1.959   2.147   2.266   2.362   2.412   2.498   2.610
 40 A'   41 A'   42 A'   43 A'   14 A"   15 A"   44 A'   45 A'                 
  2.758   2.771   2.849   3.045   3.185   3.578   3.749   3.784
 16 A"   46 A'   47 A'   48 A'   49 A'   50 A'   17 A"   51 A'                 
  3.858   3.959   4.043   4.229   4.702   4.924   6.253   6.318
 18 A"   19 A"   52 A'   53 A'   54 A'   55 A'   20 A"   56 A'                 
  6.620  23.859  35.633  66.722
 57 A'   58 A'   59 A'   60 A'                                                 

 Beta MOs, Restricted
 -- Occupied --                  
-24.713 -14.331 -10.312  -1.252  -0.941  -0.663  -0.572  -0.523
  1 A'    2 A'    3 A'    4 A'    5 A'    6 A'    7 A'    8 A'                 
 -0.494  -0.418  -0.345  -0.324
  1 A"    9 A'    2 A"   10 A'                                                 
 -- Virtual --                   
 -0.027   0.001   0.008   0.041   0.058   0.071   0.100   0.131
  3 A"   11 A'   12 A'   13 A'    4 A"   14 A'   15 A'   16 A'                 
  0.146   0.160   0.161   0.193   0.214   0.256   0.264   0.280
 17 A'    5 A"   18 A'   19 A'   20 A'    6 A"   21 A'   22 A'                 
  0.322   0.357   0.408   0.499   0.510   0.553   0.639   0.656
 23 A'   24 A'   25 A'   26 A'    7 A"   27 A'   28 A'   29 A'                 
  0.774   0.813   0.852   0.870   1.095   1.156   1.178   1.295
 30 A'    8 A"   31 A'   32 A'    9 A"   33 A'   10 A"   11 A"                 
  1.304   1.365   1.386   1.468   1.597   1.613   1.702   1.769
 34 A'   35 A'   36 A'   12 A"   37 A'   38 A'   39 A'   13 A"                 
  1.825   1.959   2.147   2.266   2.362   2.412   2.498   2.610
 40 A'   41 A'   42 A'   43 A'   14 A"   15 A"   44 A'   45 A'                 
  2.758   2.771   2.849   3.045   3.185   3.578   3.749   3.784
 16 A"   46 A'   47 A'   48 A'   49 A'   50 A'   17 A"   51 A'                 
  3.858   3.959   4.043   4.229   4.702   4.924   6.253   6.318
 18 A"   19 A"   52 A'   53 A'   54 A'   55 A'   20 A"   56 A'                 
  6.620  23.859  35.633  66.722
 57 A'   58 A'   59 A'   60 A'                                                 
 --------------------------------------------------------------

          Ground-State Mulliken Net Atomic Charges

     Atom                 Charge (a.u.)
  ----------------------------------------
      1 C                     0.008009
      2 N                    -0.273078
      3 H                     0.220880
      4 H                     0.167088
      5 F                    -0.122898
  ----------------------------------------
  Sum of atomic charges =     0.000000

 -----------------------------------------------------------------
                    Cartesian Multipole Moments
 -----------------------------------------------------------------
    Charge (ESU x 10^10)
                -0.0000
    Dipole Moment (Debye)
         X       0.4955      Y      -0.1095      Z      -0.0000
       Tot       0.5074
    Quadrupole Moments (Debye-Ang)
        XX     -22.0059     XY      -2.3972     YY     -13.6634
        XZ       0.0000     YZ      -0.0000     ZZ     -17.3694
    Octopole Moments (Debye-Ang^2)
       XXX      14.5909    XXY       3.1819    XYY       0.9736
       YYY       1.6555    XXZ      -0.0000    XYZ      -0.0000
       YYZ      -0.0000    XZZ       3.6996    YZZ       0.8790
       ZZZ       0.0000
    Hexadecapole Moments (Debye-Ang^3)
      XXXX    -125.9176   XXXY      -3.4221   XXYY     -22.0707
      XYYY      -2.8453   YYYY     -28.6836   XXXZ       0.0000
      XXYZ      -0.0000   XYYZ      -0.0000   YYYZ      -0.0000
      XXZZ     -22.1168   XYZZ      -0.1711   YYZZ      -8.8733
      XZZZ       0.0000   YZZZ      -0.0000   ZZZZ     -16.0636
 -----------------------------------------------------------------
 Calculating analytic gradient of the SCF energy
 Gradient of SCF Energy
            1           2           3           4           5
    1   0.0020753  -0.0002112  -0.0000160   0.0001218  -0.0019699
    2   0.0013863  -0.0000984   0.0000985  -0.0002065  -0.0011798
    3  -0.0000000   0.0000000   0.0000000  -0.0000000   0.0000000
 Max gradient component =       2.075E-03
 RMS gradient           =       8.803E-04
 Gradient time:  CPU 1.00 s  wall 0.34 s
 Geometry Optimization Parameters
   NAtoms,    NIC,     NZ,  NCons,   NDum,   NFix, NCnnct, MaxDiis
        5      20       5       0       0       0       0       0

 Cartesian Hessian Update
 Hessian Updated using BFGS Update


** GEOMETRY OPTIMIZATION IN DELOCALIZED INTERNAL COORDINATES **
   Searching for a Minimum

   Optimization Cycle:   4

                       Coordinates (Angstroms)
     ATOM                X               Y               Z
      1  C        -0.1140092400   -0.4274779404    0.0000000000
      2  N        -1.2279087905    0.1268826781    0.0000000000
      3  H        -1.1604476472    1.1462136327    0.0000000000
      4  H         0.0426826535   -1.5017902678    0.0000000000
      5  F         1.0783963290    0.2236774972    0.0000000000
   Point Group: cs    Number of degrees of freedom:     7


   Energy is   -193.948130051

 Hessian Updated using BFGS Update

  7 Hessian modes will be used to form the next step
  Hessian Eigenvalues:
     0.125470    0.169919    0.219794    0.347082    0.361657    0.419220
     0.687663

 Minimum Search - Taking Simple RFO Step
 Searching for Lamda that Minimizes Along All modes
 Value Taken    Lamda =  -0.00001638
 Step Taken.  Stepsize is  0.007895

                             Maximum     Tolerance    Cnvgd?
         Gradient           0.001545      0.000300      NO
         Displacement       0.006982      0.001200      NO
         Energy change     -0.000055      0.000001      NO


 New Cartesian Coordinates Obtained by Inverse Iteration

 Displacement from previous Coordinates is:  0.005053
 ----------------------------------------------------------------
             Standard Nuclear Orientation (Angstroms)
    I     Atom           X                Y                Z
 ----------------------------------------------------------------
    1      C      -0.1154230068    -0.4284575396     0.0000000000
    2      N      -1.2282061487     0.1271810759     0.0000000000
    3      H      -1.1605394261     1.1462900826     0.0000000000
    4      H       0.0427824686    -1.5021607785     0.0000000000
    5      F       1.0800994178     0.2246527595     0.0000000000
 ----------------------------------------------------------------
 Molecular Point Group                 Cs    NOp =  2
 Largest Abelian Subgroup              Cs    NOp =  2
 Nuclear Repulsion Energy =    67.8118302206 hartrees
 There are       12 alpha and       12 beta electrons
 Applying Cartesian multipole field
    Component          Value
    ---------          -----
     (2,0,0)        1.00000E-11
     (0,2,0)        2.00000E-11
     (0,0,2)       -3.00000E-11
 Nucleus-field energy     =     0.0000000012 hartrees
 Requested basis set is 6-311++G(d,p)
 There are 28 shells and 80 basis functions
 A cutoff of  1.0D-11 yielded    403 shell pairs
 There are      3339 function pairs (      3600 Cartesian)
 Smallest overlap matrix eigenvalue = 1.14E-03
 Guess MOs from SCF MO coefficient file

 -----------------------------------------------------------------------
  General SCF calculation program by
  Eric Jon Sundstrom, Paul Horn, Yuezhi Mao, Dmitri Zuev, Alec White,
  David Stuck, Shaama M.S., Shane Yost, Joonho Lee, David Small,
  Daniel Levine, Susi Lehtola, Hugh Burton, Evgeny Epifanovsky
 -----------------------------------------------------------------------
 Exchange:     0.2000 Hartree-Fock + 0.0800 Slater + 0.7200 B88
 Correlation:  0.1900 VWN1RPA + 0.8100 LYP
 Using SG-1 standard quadrature grid
 using 4 threads for integral computing
 -------------------------------------------------------
 OpenMP Integral computing Module                
 Release: version 2.0, May 2017, Q-Chem Inc. Pleasanton 
 -------------------------------------------------------
 -------------------------------------------------------
 OpenMP BLAS3 based DFT computing Module                
 Release: version 1.0, May 2013, Q-Chem Inc. Pittsburgh 
 -------------------------------------------------------
 A restricted SCF calculation will be
 performed using DIIS
 SCF converges when DIIS error is below 1.0e-08
 ---------------------------------------
  Cycle       Energy         DIIS error
 ---------------------------------------
    1    -193.9481300795      1.02e-04  
    2    -193.9481384773      2.98e-05  
    3    -193.9481379367      4.02e-05  
    4    -193.9481388557      8.36e-06  
    5    -193.9481389035      1.80e-06  
    6    -193.9481389051      3.59e-07  
    7    -193.9481389051      1.33e-07  
    8    -193.9481389052      1.89e-08  
    9    -193.9481389052      1.99e-09  Convergence criterion met
 ---------------------------------------
 SCF time:   CPU 3.16s  wall 1.00s 
 SCF   energy in the final basis set =     -193.9481389052
 Total energy in the final basis set =     -193.9481389052

 --------------------------------------------------------------
             Orbital Energies (a.u.) and Symmetries
 --------------------------------------------------------------

 Alpha MOs, Restricted
 -- Occupied --                  
-24.712 -14.331 -10.313  -1.250  -0.941  -0.663  -0.571  -0.522
  1 A'    2 A'    3 A'    4 A'    5 A'    6 A'    7 A'    8 A'                 
 -0.492  -0.418  -0.346  -0.324
  1 A"    9 A'    2 A"   10 A'                                                 
 -- Virtual --                   
 -0.027   0.001   0.008   0.041   0.058   0.071   0.100   0.130
  3 A"   11 A'   12 A'   13 A'    4 A"   14 A'   15 A'   16 A'                 
  0.146   0.160   0.160   0.193   0.213   0.256   0.263   0.280
 17 A'    5 A"   18 A'   19 A'   20 A'    6 A"   21 A'   22 A'                 
  0.322   0.357   0.407   0.499   0.509   0.553   0.639   0.655
 23 A'   24 A'   25 A'   26 A'    7 A"   27 A'   28 A'   29 A'                 
  0.773   0.813   0.852   0.870   1.095   1.156   1.177   1.295
 30 A'    8 A"   31 A'   32 A'    9 A"   33 A'   10 A"   11 A"                 
  1.305   1.365   1.386   1.469   1.596   1.613   1.700   1.769
 34 A'   35 A'   36 A'   12 A"   37 A'   38 A'   39 A'   13 A"                 
  1.827   1.959   2.147   2.266   2.361   2.413   2.498   2.610
 40 A'   41 A'   42 A'   43 A'   14 A"   15 A"   44 A'   45 A'                 
  2.758   2.772   2.849   3.040   3.184   3.579   3.750   3.785
 16 A"   46 A'   47 A'   48 A'   49 A'   50 A'   17 A"   51 A'                 
  3.857   3.956   4.040   4.227   4.701   4.923   6.254   6.319
 18 A"   19 A"   52 A'   53 A'   54 A'   55 A'   20 A"   56 A'                 
  6.616  23.859  35.633  66.723
 57 A'   58 A'   59 A'   60 A'                                                 

 Beta MOs, Restricted
 -- Occupied --                  
-24.712 -14.331 -10.313  -1.250  -0.941  -0.663  -0.571  -0.522
  1 A'    2 A'    3 A'    4 A'    5 A'    6 A'    7 A'    8 A'                 
 -0.492  -0.418  -0.346  -0.324
  1 A"    9 A'    2 A"   10 A'                                                 
 -- Virtual --                   
 -0.027   0.001   0.008   0.041   0.058   0.071   0.100   0.130
  3 A"   11 A'   12 A'   13 A'    4 A"   14 A'   15 A'   16 A'                 
  0.146   0.160   0.160   0.193   0.213   0.256   0.263   0.280
 17 A'    5 A"   18 A'   19 A'   20 A'    6 A"   21 A'   22 A'                 
  0.322   0.357   0.407   0.499   0.509   0.553   0.639   0.655
 23 A'   24 A'   25 A'   26 A'    7 A"   27 A'   28 A'   29 A'                 
  0.773   0.813   0.852   0.870   1.095   1.156   1.177   1.295
 30 A'    8 A"   31 A'   32 A'    9 A"   33 A'   10 A"   11 A"                 
  1.305   1.365   1.386   1.469   1.596   1.613   1.700   1.769
 34 A'   35 A'   36 A'   12 A"   37 A'   38 A'   39 A'   13 A"                 
  1.827   1.959   2.147   2.266   2.361   2.413   2.498   2.610
 40 A'   41 A'   42 A'   43 A'   14 A"   15 A"   44 A'   45 A'                 
  2.758   2.772   2.849   3.040   3.184   3.579   3.750   3.785
 16 A"   46 A'   47 A'   48 A'   49 A'   50 A'   17 A"   51 A'                 
  3.857   3.956   4.040   4.227   4.701   4.923   6.254   6.319
 18 A"   19 A"   52 A'   53 A'   54 A'   55 A'   20 A"   56 A'                 
  6.616  23.859  35.633  66.723
 57 A'   58 A'   59 A'   60 A'                                                 
 --------------------------------------------------------------

          Ground-State Mulliken Net Atomic Charges

     Atom                 Charge (a.u.)
  ----------------------------------------
      1 C                     0.009133
      2 N                    -0.272322
      3 H                     0.221610
      4 H                     0.167674
      5 F                    -0.126095
  ----------------------------------------
  Sum of atomic charges =     0.000000

 -----------------------------------------------------------------
                    Cartesian Multipole Moments
 -----------------------------------------------------------------
    Charge (ESU x 10^10)
                -0.0000
    Dipole Moment (Debye)
         X       0.4710      Y      -0.1175      Z       0.0000
       Tot       0.4855
    Quadrupole Moments (Debye-Ang)
        XX     -22.0124     XY      -2.4034     YY     -13.6502
        XZ      -0.0000     YZ      -0.0000     ZZ     -17.3703
    Octopole Moments (Debye-Ang^2)
       XXX      14.5292    XXY       3.1777    XYY       0.9576
       YYY       1.6361    XXZ       0.0000    XYZ      -0.0000
       YYZ       0.0000    XZZ       3.6839    YZZ       0.8743
       ZZZ      -0.0000
    Hexadecapole Moments (Debye-Ang^3)
      XXXX    -126.0753   XXXY      -3.4531   XXYY     -22.0919
      XYYY      -2.8895   YYYY     -28.6673   XXXZ      -0.0000
      XXYZ      -0.0000   XYYZ      -0.0000   YYYZ      -0.0000
      XXZZ     -22.1406   XYZZ      -0.1818   YYZZ      -8.8748
      XZZZ      -0.0000   YZZZ       0.0000   ZZZZ     -16.0599
 -----------------------------------------------------------------
 Calculating analytic gradient of the SCF energy
 Gradient of SCF Energy
            1           2           3           4           5
    1   0.0002025  -0.0000555  -0.0000636   0.0001194  -0.0002028
    2   0.0000671   0.0001024  -0.0000011  -0.0000440  -0.0001244
    3   0.0000000  -0.0000000  -0.0000000   0.0000000  -0.0000000
 Max gradient component =       2.028E-04
 RMS gradient           =       9.521E-05
 Gradient time:  CPU 0.99 s  wall 0.34 s
 Geometry Optimization Parameters
   NAtoms,    NIC,     NZ,  NCons,   NDum,   NFix, NCnnct, MaxDiis
        5      20       5       0       0       0       0       0

 Cartesian Hessian Update
 Hessian Updated using BFGS Update


** GEOMETRY OPTIMIZATION IN DELOCALIZED INTERNAL COORDINATES **
   Searching for a Minimum

   Optimization Cycle:   5

                       Coordinates (Angstroms)
     ATOM                X               Y               Z
      1  C        -0.1154230068   -0.4284575396    0.0000000000
      2  N        -1.2282061487    0.1271810759    0.0000000000
      3  H        -1.1605394261    1.1462900826    0.0000000000
      4  H         0.0427824686   -1.5021607785    0.0000000000
      5  F         1.0800994178    0.2246527595    0.0000000000
   Point Group: cs    Number of degrees of freedom:     7


   Energy is   -193.948138905

 Hessian Updated using BFGS Update

  7 Hessian modes will be used to form the next step
  Hessian Eigenvalues:
     0.130867    0.171532    0.216788    0.339139    0.355883    0.383367
     0.688967

 Minimum Search - Taking Simple RFO Step
 Searching for Lamda that Minimizes Along All modes
 Value Taken    Lamda =   0.00000000
 Step Taken.  Stepsize is  0.000968

                             Maximum     Tolerance    Cnvgd?
         Gradient           0.000226      0.000300     YES
         Displacement       0.000575      0.001200     YES
         Energy change     -0.000009      0.000001      NO


                       Distance Matrix (Angstroms)
             C (  1)   N (  2)   H (  3)   H (  4)
   N (  2)  1.243793
   H (  3)  1.890000  1.021353
   H (  4)  1.085296  2.066438  2.908999
   F (  5)  1.362287  2.310363  2.422783  2.014426

 Final energy is   -193.94813890515030     


 ******************************
 **  OPTIMIZATION CONVERGED  **
 ******************************

                       Coordinates (Angstroms)
     ATOM                X               Y               Z
      1  C        -0.1154230068   -0.4284575396    0.0000000000
      2  N        -1.2282061487    0.1271810759    0.0000000000
      3  H        -1.1605394261    1.1462900826    0.0000000000
      4  H         0.0427824686   -1.5021607785    0.0000000000
      5  F         1.0800994178    0.2246527595    0.0000000000

Z-matrix Print:
$molecule
0 1
C 
H  1 1.085296
N  1 1.243793 2 124.915998
H  3 1.021353 1 112.735283 2 -180.000000 0
F  1 1.362287 2 110.265677 3 -180.000000 0
$end


 --------------------------------------------------------------
             Orbital Energies (a.u.) and Symmetries
 --------------------------------------------------------------

 Alpha MOs, Restricted
 -- Occupied --                  
-24.712 -14.331 -10.313  -1.250  -0.941  -0.663  -0.571  -0.522
  1 A'    2 A'    3 A'    4 A'    5 A'    6 A'    7 A'    8 A'                 
 -0.492  -0.418  -0.346  -0.324
  1 A"    9 A'    2 A"   10 A'                                                 
 -- Virtual --                   
 -0.027   0.001   0.008   0.041   0.058   0.071   0.100   0.130
  3 A"   11 A'   12 A'   13 A'    4 A"   14 A'   15 A'   16 A'                 
  0.146   0.160   0.160   0.193   0.213   0.256   0.263   0.280
 17 A'    5 A"   18 A'   19 A'   20 A'    6 A"   21 A'   22 A'                 
  0.322   0.357   0.407   0.499   0.509   0.553   0.639   0.655
 23 A'   24 A'   25 A'   26 A'    7 A"   27 A'   28 A'   29 A'                 
  0.773   0.813   0.852   0.870   1.095   1.156   1.177   1.295
 30 A'    8 A"   31 A'   32 A'    9 A"   33 A'   10 A"   11 A"                 
  1.305   1.365   1.386   1.469   1.596   1.613   1.700   1.769
 34 A'   35 A'   36 A'   12 A"   37 A'   38 A'   39 A'   13 A"                 
  1.827   1.959   2.147   2.266   2.361   2.413   2.498   2.610
 40 A'   41 A'   42 A'   43 A'   14 A"   15 A"   44 A'   45 A'                 
  2.758   2.772   2.849   3.040   3.184   3.579   3.750   3.785
 16 A"   46 A'   47 A'   48 A'   49 A'   50 A'   17 A"   51 A'                 
  3.857   3.956   4.040   4.227   4.701   4.923   6.254   6.319
 18 A"   19 A"   52 A'   53 A'   54 A'   55 A'   20 A"   56 A'                 
  6.616  23.859  35.633  66.723
 57 A'   58 A'   59 A'   60 A'                                                 

 Beta MOs, Restricted
 -- Occupied --                  
-24.712 -14.331 -10.313  -1.250  -0.941  -0.663  -0.571  -0.522
  1 A'    2 A'    3 A'    4 A'    5 A'    6 A'    7 A'    8 A'                 
 -0.492  -0.418  -0.346  -0.324
  1 A"    9 A'    2 A"   10 A'                                                 
 -- Virtual --                   
 -0.027   0.001   0.008   0.041   0.058   0.071   0.100   0.130
  3 A"   11 A'   12 A'   13 A'    4 A"   14 A'   15 A'   16 A'                 
  0.146   0.160   0.160   0.193   0.213   0.256   0.263   0.280
 17 A'    5 A"   18 A'   19 A'   20 A'    6 A"   21 A'   22 A'                 
  0.322   0.357   0.407   0.499   0.509   0.553   0.639   0.655
 23 A'   24 A'   25 A'   26 A'    7 A"   27 A'   28 A'   29 A'                 
  0.773   0.813   0.852   0.870   1.095   1.156   1.177   1.295
 30 A'    8 A"   31 A'   32 A'    9 A"   33 A'   10 A"   11 A"                 
  1.305   1.365   1.386   1.469   1.596   1.613   1.700   1.769
 34 A'   35 A'   36 A'   12 A"   37 A'   38 A'   39 A'   13 A"                 
  1.827   1.959   2.147   2.266   2.361   2.413   2.498   2.610
 40 A'   41 A'   42 A'   43 A'   14 A"   15 A"   44 A'   45 A'                 
  2.758   2.772   2.849   3.040   3.184   3.579   3.750   3.785
 16 A"   46 A'   47 A'   48 A'   49 A'   50 A'   17 A"   51 A'                 
  3.857   3.956   4.040   4.227   4.701   4.923   6.254   6.319
 18 A"   19 A"   52 A'   53 A'   54 A'   55 A'   20 A"   56 A'                 
  6.616  23.859  35.633  66.723
 57 A'   58 A'   59 A'   60 A'                                                 
 --------------------------------------------------------------

          Ground-State Mulliken Net Atomic Charges

     Atom                 Charge (a.u.)
  ----------------------------------------
      1 C                     0.009133
      2 N                    -0.272322
      3 H                     0.221610
      4 H                     0.167674
      5 F                    -0.126095
  ----------------------------------------
  Sum of atomic charges =     0.000000

 -----------------------------------------------------------------
                    Cartesian Multipole Moments
 -----------------------------------------------------------------
    Charge (ESU x 10^10)
                -0.0000
    Dipole Moment (Debye)
         X       0.4710      Y      -0.1175      Z       0.0000
       Tot       0.4855
    Quadrupole Moments (Debye-Ang)
        XX     -22.0124     XY      -2.4034     YY     -13.6502
        XZ      -0.0000     YZ      -0.0000     ZZ     -17.3703
    Octopole Moments (Debye-Ang^2)
       XXX      14.5292    XXY       3.1777    XYY       0.9576
       YYY       1.6361    XXZ       0.0000    XYZ      -0.0000
       YYZ       0.0000    XZZ       3.6839    YZZ       0.8743
       ZZZ      -0.0000
    Hexadecapole Moments (Debye-Ang^3)
      XXXX    -126.0753   XXXY      -3.4531   XXYY     -22.0919
      XYYY      -2.8895   YYYY     -28.6673   XXXZ      -0.0000
      XXYZ      -0.0000   XYYZ      -0.0000   YYYZ      -0.0000
      XXZZ     -22.1406   XYZZ      -0.1818   YYZZ      -8.8748
      XZZZ      -0.0000   YZZZ       0.0000   ZZZZ     -16.0599
 -----------------------------------------------------------------
Archival summary:
1\1\TWL01\OPT\ProcedureUnspecified\BasisUnspecified\1112\taweetha\SunNov2522:35:582018SunNov2522:35:582018\0\\#,OPT,ProcedureUnspecified,BasisUnspecified,\\0,1\C\H,1,1.0853\N,1,1.24379,2,124.916\H,3,1.02135,1,112.735,2,-180,0\F,1,1.36229,2,110.266,3,-180,0\\\@

 Total job time:  7.09s(wall), 22.85s(cpu) 
 Sun Nov 25 22:35:58 2018

        *************************************************************
        *                                                           *
        *  Thank you very much for using Q-Chem.  Have a nice day.  *
        *                                                           *
        *************************************************************


 
User input: 2 of 2 
 
Q-Chem Developer Version!
                  Welcome to Q-Chem
     A Quantum Leap Into The Future Of Chemistry


 Q-Chem 5.1, Q-Chem, Inc., Pleasanton, CA (2018)

 Yihan Shao,  Zhengting Gan,  E. Epifanovsky,  A. T. B. Gilbert,  M. Wormit,  
 J. Kussmann,  A. W. Lange,  A. Behn,  Jia Deng,  Xintian Feng,  D. Ghosh,  
 M. Goldey,  P. R. Horn,  L. D. Jacobson,  I. Kaliman,  T. Kus,  A. Landau,  
 Jie Liu,  E. I. Proynov,  R. M. Richard,  R. P. Steele,  E. J. Sundstrom,  
 H. L. Woodcock III,  P. M. Zimmerman,  D. Zuev,  B. Albrecht,  E. Alguire,  
 S. A. Baeppler,  D. Barton,  Z. Benda,  Y. A. Bernard,  E. J. Berquist,  
 K. B. Bravaya,  H. Burton,  D. Casanova,  Chun-Min Chang,  Yunqing Chen,  
 A. Chien,  K. D. Closser,  M. P. Coons,  S. Coriani,  S. Dasgupta,  
 A. L. Dempwolff,  M. Diedenhofen,  Hainam Do,  R. G. Edgar,  Po-Tung Fang,  
 S. Faraji,  S. Fatehi,  Qingguo Feng,  K. D. Fenk,  J. Fosso-Tande,  
 Qinghui Ge,  A. Ghysels,  G. Gidofalvi,  J. Gomes,  J. Gonthier,  A. Gunina,  
 D. Hait,  M. W. D. Hanson-Heine,  P. H. P. Harbach,  A. W. Hauser,  
 J. E. Herr,  E. G. Hohenstein,  Z. C. Holden,  Kerwin Hui,  B. C. Huynh,  
 T.-C. Jagau,  Hyunjun Ji,  B. Kaduk,  K. Khistyaev,  Jaehoon Kim,  
 P. Klunzinger,  K. Koh,  D. Kosenkov,  L. Koulias,  T. Kowalczyk,  
 C. M. Krauter,  A. Kunitsa,  Ka Un Lao,  A. Laurent,  K. V. Lawler,  
 Joonho Lee,  D. Lefrancois,  S. Lehtola,  D. S. Levine,  Yi-Pei Li,  
 You-Sheng Lin,  Fenglai Liu,  E. Livshits,  A. Luenser,  P. Manohar,  
 E. Mansoor,  S. F. Manzer,  Shan-Ping Mao,  Yuezhi Mao,  N. Mardirossian,  
 A. V. Marenich,  T. Markovich,  L. A. Martinez-Martinez,  S. A. Maurer,  
 N. J. Mayhall,  S. C. McKenzie,  J.-M. Mewes,  A. F. Morrison,  
 J. W. Mullinax,  K. Nanda,  T. S. Nguyen-Beck,  R. Olivares-Amaya,  
 J. A. Parkhill,  T. M. Perrine,  F. Plasser,  P. Pokhilko,  S. Prager,  
 A. Prociuk,  E. Ramos,  D. R. Rehn,  F. Rob,  M. Schneider,  N. Sergueev,  
 S. M. Sharada,  S. Sharma,  D. W. Small,  T. Stauch,  T. Stein,  
 Yu-Chuan Su,  A. J. W. Thom,  A. Tkatchenko,  T. Tsuchimochi,  N. M. Tubman,  
 L. Vogt,  M. L. Vidal,  O. Vydrov,  M. A. Watson,  J. Wenzel,  
 M. de Wergifosse,  T. A. Wesolowski,  A. White,  J. Witte,  A. Yamada,  
 Jun Yang,  K. Yao,  S. Yeganeh,  S. R. Yost,  Zhi-Qiang You,  A. Zech,  
 Igor Ying Zhang,  Xing Zhang,  Yan Zhao,  Ying Zhu,  B. R. Brooks,  
 G. K. L. Chan,  C. J. Cramer,  M. S. Gordon,  W. J. Hehre,  A. Klamt,  
 M. W. Schmidt,  C. D. Sherrill,  D. G. Truhlar,  A. Aspuru-Guzik,  R. Baer,  
 A. T. Bell,  N. A. Besley,  Jeng-Da Chai,  A. E. DePrince, III,  
 R. A. DiStasio Jr.,  A. Dreuw,  B. D. Dunietz,  T. R. Furlani,  
 Chao-Ping Hsu,  Yousung Jung,  Jing Kong,  D. S. Lambrecht,  WanZhen Liang,  
 C. Ochsenfeld,  V. A. Rassolov,  L. V. Slipchenko,  J. E. Subotnik,  
 T. Van Voorhis,  J. M. Herbert,  A. I. Krylov,  P. M. W. Gill,  M. Head-Gordon

 Contributors to earlier versions of Q-Chem not listed above: 
 R. D. Adamson,  B. Austin,  J. Baker,  G. J. O. Beran,  K. Brandhorst,  
 S. T. Brown,  E. F. C. Byrd,  A. K. Chakraborty,  C.-L. Cheng,  
 Siu Hung Chien,  D. M. Chipman,  D. L. Crittenden,  H. Dachsel,  
 R. J. Doerksen,  A. D. Dutoi,  L. Fusti-Molnar,  W. A. Goddard III,  
 A. Golubeva-Zadorozhnaya,  S. R. Gwaltney,  G. Hawkins,  A. Heyden,  
 S. Hirata,  G. Kedziora,  F. J. Keil,  C. Kelley,  Jihan Kim,  R. A. King,  
 R. Z. Khaliullin,  P. P. Korambath,  W. Kurlancheek,  A. M. Lee,  M. S. Lee,  
 S. V. Levchenko,  Ching Yeh Lin,  D. Liotard,  R. C. Lochan,  I. Lotan,  
 P. E. Maslen,  N. Nair,  D. P. O'Neill,  D. Neuhauser,  E. Neuscamman,  
 C. M. Oana,  R. Olson,  B. Peters,  R. Peverati,  P. A. Pieniazek,  
 Y. M. Rhee,  J. Ritchie,  M. A. Rohrdanz,  E. Rosta,  N. J. Russ,  
 H. F. Schaefer III,  N. E. Schultz,  N. Shenvi,  A. C. Simmonett,  A. Sodt,  
 D. Stuck,  K. S. Thanthiriwatte,  V. Vanovschi,  Tao Wang,  A. Warshel,  
 C. F. Williams,  Q. Wu,  X. Xu,  W. Zhang

 Please cite Q-Chem as follows:
 Y. Shao et al., Mol. Phys. 113, 184-215 (2015)
 DOI: 10.1080/00268976.2014.952696

 Q-Chem 5.1.2 for Intel X86 EM64T Linux

 Parts of Q-Chem use Armadillo 8.300.2 (Tropical Shenanigans).
 http://arma.sourceforge.net/

 Q-Chem begins on Sun Nov 25 22:35:58 2018  

Host: 
0

     Scratch files written to /scratch/taweetham/qchem55367//
The previous job contains 0 fragments, simply inherited here
Input Ideriv = 2
Curr. Ideriv = -1
Max.  Ideriv = 2

Checking the input file for inconsistencies... 	...done.

--------------------------------------------------------------
User input:
--------------------------------------------------------------

$molecule
read
$end

$rem
   job_type 	frequency
   basis 	6-311++g**
   method	b3lyp	
$end


--------------------------------------------------------------
 ----------------------------------------------------------------
             Standard Nuclear Orientation (Angstroms)
    I     Atom           X                Y                Z
 ----------------------------------------------------------------
    1      C      -0.0866088787    -0.4278941235    -0.0000000000
    2      N      -1.1996459864     0.1272355811     0.0000000000
    3      H      -1.1324452884     1.1463754239     0.0000000000
    4      H       0.0720875624    -1.5015249060    -0.0000000000
    5      F       1.1086147670     0.2257627951    -0.0000000000
 ----------------------------------------------------------------
 Molecular Point Group                 Cs    NOp =  2
 Largest Abelian Subgroup              Cs    NOp =  2
 Nuclear Repulsion Energy =    67.8118302206 hartrees
 There are       12 alpha and       12 beta electrons
 Requested basis set is 6-311++G(d,p)
 There are 28 shells and 80 basis functions

 Total QAlloc Memory Limit   2000 MB
 Mega-Array Size       188 MB
 MEM_STATIC part       192 MB

                       Distance Matrix (Angstroms)
             C (  1)   N (  2)   H (  3)   H (  4)
   N (  2)  1.243793
   H (  3)  1.890000  1.021353
   H (  4)  1.085296  2.066438  2.908999
   F (  5)  1.362287  2.310363  2.422783  2.014426

 A cutoff of  1.0D-11 yielded    403 shell pairs
 There are      3339 function pairs (      3600 Cartesian)

 -------------------------------------------------------
 OpenMP Integral Computing Module                       
 Release: version 1.0, May 2013, Q-Chem Inc. Pittsburgh 
 -------------------------------------------------------
 Integral Job Info:
 Integral job number is                      11
 Integral operator is                         1
 short-range coefficients                     0
 long-range coefficients              100000000
 Omega coefficients                           0
 if combine SR and LR in K                    0
 Integral screening is                        0
 Integral computing path is                   2
 max size of driver memory is            800000
 size of driver memory is                593474
 size of scratch memory is              2361544
 max col of scratch BK array               1296
 max len of scratch array in speh3          155
 max len of scratch index in speh4           18
 max int batch size is                      520
 min int batch size is                       52
 fixed nKL is                                52
 max L of basis functions is                  2
 order of int derivative is                   0
 number of shells is                         28
 number of basis is                          83
 number of cartesian basis is                83
 number of contracted shell pairs           403
 number of primitive shell pairs           1222
 maxK2 (contraction) of shell pair           36
 max number of K2 of shell pair               1
 max number of CS2 of shell pair             54
 max number of PS2 of shell pair            162
 mem total for path MDJ                  511440
 -------------------------------------------------------
 Smallest overlap matrix eigenvalue = 1.14E-03
 Guess from superposition of atomic densities
 Warning:  Energy on first SCF cycle will be non-variational
 SAD guess density has 24.000000 electrons

 -----------------------------------------------------------------------
  General SCF calculation program by
  Eric Jon Sundstrom, Paul Horn, Yuezhi Mao, Dmitri Zuev, Alec White,
  David Stuck, Shaama M.S., Shane Yost, Joonho Lee, David Small,
  Daniel Levine, Susi Lehtola, Hugh Burton, Evgeny Epifanovsky
 -----------------------------------------------------------------------
 Exchange:     0.2000 Hartree-Fock + 0.0800 Slater + 0.7200 B88
 Correlation:  0.1900 VWN1RPA + 0.8100 LYP
 Using SG-1 standard quadrature grid
 using 4 threads for integral computing
 -------------------------------------------------------
 OpenMP Integral computing Module                
 Release: version 2.0, May 2017, Q-Chem Inc. Pleasanton 
 -------------------------------------------------------
 -------------------------------------------------------
 OpenMP BLAS3 based DFT computing Module                
 Release: version 1.0, May 2013, Q-Chem Inc. Pittsburgh 
 -------------------------------------------------------
 A restricted SCF calculation will be
 performed using DIIS
 SCF converges when DIIS error is below 1.0e-08
 ---------------------------------------
  Cycle       Energy         DIIS error
 ---------------------------------------
    1    -194.3133296206      6.64e-02  
    2    -193.8779109810      1.05e-02  
    3    -193.7177145246      1.81e-02  
    4    -193.9424724293      2.97e-03  
    5    -193.9477887462      8.82e-04  
    6    -193.9480772731      3.08e-04  
    7    -193.9481368635      5.62e-05  
    8    -193.9481387407      8.89e-06  
    9    -193.9481387972      1.61e-06  
   10    -193.9481387990      1.76e-07  
   11    -193.9481387991      4.60e-08  
   12    -193.9481387991      1.24e-09  Convergence criterion met
 ---------------------------------------
 SCF time:   CPU 4.23s  wall 2.00s 
 SCF   energy in the final basis set =     -193.9481387991
 Total energy in the final basis set =     -193.9481387991

 --------------------------------------------------------------
             Orbital Energies (a.u.) and Symmetries
 --------------------------------------------------------------

 Alpha MOs, Restricted
 -- Occupied --                  
-24.712 -14.331 -10.313  -1.250  -0.941  -0.663  -0.571  -0.522
  1 A'    2 A'    3 A'    4 A'    5 A'    6 A'    7 A'    8 A'                 
 -0.492  -0.418  -0.346  -0.324
  1 A"    9 A'    2 A"   10 A'                                                 
 -- Virtual --                   
 -0.027   0.001   0.008   0.041   0.058   0.071   0.100   0.130
  3 A"   11 A'   12 A'   13 A'    4 A"   14 A'   15 A'   16 A'                 
  0.146   0.160   0.160   0.193   0.213   0.256   0.263   0.280
 17 A'    5 A"   18 A'   19 A'   20 A'    6 A"   21 A'   22 A'                 
  0.322   0.357   0.407   0.499   0.509   0.553   0.639   0.655
 23 A'   24 A'   25 A'   26 A'    7 A"   27 A'   28 A'   29 A'                 
  0.773   0.813   0.852   0.870   1.095   1.156   1.177   1.295
 30 A'    8 A"   31 A'   32 A'    9 A"   33 A'   10 A"   11 A"                 
  1.305   1.365   1.386   1.469   1.596   1.613   1.700   1.769
 34 A'   35 A'   36 A'   12 A"   37 A'   38 A'   39 A'   13 A"                 
  1.827   1.959   2.147   2.266   2.361   2.413   2.498   2.610
 40 A'   41 A'   42 A'   43 A'   14 A"   15 A"   44 A'   45 A'                 
  2.758   2.772   2.849   3.040   3.184   3.579   3.750   3.785
 16 A"   46 A'   47 A'   48 A'   49 A'   50 A'   17 A"   51 A'                 
  3.857   3.956   4.040   4.227   4.701   4.923   6.254   6.319
 18 A"   19 A"   52 A'   53 A'   54 A'   55 A'   20 A"   56 A'                 
  6.616  23.859  35.633  66.723
 57 A'   58 A'   59 A'   60 A'                                                 

 Beta MOs, Restricted
 -- Occupied --                  
-24.712 -14.331 -10.313  -1.250  -0.941  -0.663  -0.571  -0.522
  1 A'    2 A'    3 A'    4 A'    5 A'    6 A'    7 A'    8 A'                 
 -0.492  -0.418  -0.346  -0.324
  1 A"    9 A'    2 A"   10 A'                                                 
 -- Virtual --                   
 -0.027   0.001   0.008   0.041   0.058   0.071   0.100   0.130
  3 A"   11 A'   12 A'   13 A'    4 A"   14 A'   15 A'   16 A'                 
  0.146   0.160   0.160   0.193   0.213   0.256   0.263   0.280
 17 A'    5 A"   18 A'   19 A'   20 A'    6 A"   21 A'   22 A'                 
  0.322   0.357   0.407   0.499   0.509   0.553   0.639   0.655
 23 A'   24 A'   25 A'   26 A'    7 A"   27 A'   28 A'   29 A'                 
  0.773   0.813   0.852   0.870   1.095   1.156   1.177   1.295
 30 A'    8 A"   31 A'   32 A'    9 A"   33 A'   10 A"   11 A"                 
  1.305   1.365   1.386   1.469   1.596   1.613   1.700   1.769
 34 A'   35 A'   36 A'   12 A"   37 A'   38 A'   39 A'   13 A"                 
  1.827   1.959   2.147   2.266   2.361   2.413   2.498   2.610
 40 A'   41 A'   42 A'   43 A'   14 A"   15 A"   44 A'   45 A'                 
  2.758   2.772   2.849   3.040   3.184   3.579   3.750   3.785
 16 A"   46 A'   47 A'   48 A'   49 A'   50 A'   17 A"   51 A'                 
  3.857   3.956   4.040   4.227   4.701   4.923   6.254   6.319
 18 A"   19 A"   52 A'   53 A'   54 A'   55 A'   20 A"   56 A'                 
  6.616  23.859  35.633  66.723
 57 A'   58 A'   59 A'   60 A'                                                 
 --------------------------------------------------------------

          Ground-State Mulliken Net Atomic Charges

     Atom                 Charge (a.u.)
  ----------------------------------------
      1 C                     0.009132
      2 N                    -0.272321
      3 H                     0.221610
      4 H                     0.167674
      5 F                    -0.126095
  ----------------------------------------
  Sum of atomic charges =     0.000000

 -----------------------------------------------------------------
                    Cartesian Multipole Moments
 -----------------------------------------------------------------
    Charge (ESU x 10^10)
                 0.0000
    Dipole Moment (Debye)
         X       0.4711      Y      -0.1172      Z       0.0000
       Tot       0.4854
    Quadrupole Moments (Debye-Ang)
        XX     -21.9832     XY      -2.4103     YY     -13.6526
        XZ      -0.0000     YZ      -0.0000     ZZ     -17.3703
    Octopole Moments (Debye-Ang^2)
       XXX      12.6363    XXY       3.0320    XYY       0.5661
       YYY       1.6121    XXZ      -0.0000    XYZ       0.0000
       YYZ      -0.0000    XZZ       3.1864    YZZ       0.8653
       ZZZ       0.0000
    Hexadecapole Moments (Debye-Ang^3)
      XXXX    -124.5144   XXXY      -3.2053   XXYY     -22.0449
      XYYY      -2.8588   YYYY     -28.6686   XXXZ      -0.0000
      XXYZ      -0.0000   XYYZ      -0.0000   YYYZ      -0.0000
      XXZZ     -21.9438   XYZZ      -0.1608   YYZZ      -8.8739
      XZZZ      -0.0000   YZZZ      -0.0000   ZZZZ     -16.0599
 -----------------------------------------------------------------
 Calculating MO derivatives via CPSCF
 D1JvT checksum  = 58560 5444.8901399824
 D1KAT checksum  = 111960 668.5557236389
   1         3          15      0.181011    0.068901
   2         3          15      0.022357    0.007040
   3         3          15      0.001430    0.000504
   4         4          14      0.000079    0.000027
   5        16           2      0.000002    0.000001
   6        18           0      0.000000    0.000000    Roots Converged
 Time for AOints: 0.7 s (CPU) 0.2 s (wall)
 ------------------------------------------------------------------------------
                     AOints        : Timing summary (seconds)
 ------------------------------------------------------------------------------
     job step          cpu (% of tot)      sys (% of tot)     wall (% of tot)
 ------------------------------------------------------------------------------
  cpscf_lag         0.5892E+01 (29.0)   0.2000E-05 (50.0)   0.1598E+01 (29.5)
  iterzp            0.1372E+02 (67.6)   0.2000E-05 (50.0)   0.3627E+01 (66.9)
  make_fx           0.0000E+00 ( 0.0)   0.0000E+00 ( 0.0)   0.0000E+00 ( 0.0)
  AOints            0.6609E+00 ( 3.3)   0.0000E+00 ( 0.0)   0.1767E+00 ( 3.3)
 ------------------------------------------------------------------------------
   Grand Totals     0.2029E+02          0.4000E-05          0.5419E+01
 ------------------------------------------------------------------------------
 Calculating analytic Hessian of the SCF energy
 Polarizability Matrix (a.u.)
            1           2           3
    1 -27.5889950   2.6913176  -0.0000000
    2   2.6913176 -21.5699976   0.0000000
    3  -0.0000000   0.0000000 -14.1469655

 Direct stationary perturbation theory relativistic correction:

 rels  =       0.075274926842
 relv  =      -0.302284586105
 rel2e =       0.098861792478
 E_rel =      -0.128147866785

 Hessian of the SCF Energy
            1           2           3           4           5           6
    1   0.7675502  -0.2580876   0.0000000  -0.5266421   0.2888768  -0.0000000
    2  -0.2580876   0.7691171   0.0000000   0.2428426  -0.2726394  -0.0000000
    3   0.0000000   0.0000000   0.1538558  -0.0000000   0.0000000  -0.0672571
    4  -0.5266421   0.2428426  -0.0000000   0.6533192  -0.2474857   0.0000000
    5   0.2888768  -0.2726394   0.0000000  -0.2474857   0.6614662   0.0000000
    6  -0.0000000  -0.0000000  -0.0672571   0.0000000   0.0000000   0.0694744
    7  -0.0167811   0.0492687   0.0000000  -0.0279683  -0.0569786  -0.0000000
    8  -0.0096942  -0.0281145  -0.0000000   0.0025600  -0.4092664   0.0000000
    9   0.0000000   0.0000000   0.0096155  -0.0000000   0.0000000  -0.0366395
   10  -0.0468414   0.0440060  -0.0000000  -0.0090779   0.0341219   0.0000000
   11   0.0461287  -0.3292202   0.0000000   0.0057700  -0.0080725  -0.0000000
   12   0.0000000  -0.0000000  -0.0497030  -0.0000000   0.0000000   0.0020030
   13  -0.1772857  -0.0780297   0.0000000  -0.0896310  -0.0185344  -0.0000000
   14  -0.0672236  -0.1391430  -0.0000000  -0.0036869   0.0285121   0.0000000
   15   0.0000000  -0.0000000  -0.0465112   0.0000000  -0.0000000   0.0324192
            7           8           9          10          11          12
    1  -0.0167811  -0.0096942   0.0000000  -0.0468414   0.0461287   0.0000000
    2   0.0492687  -0.0281145   0.0000000   0.0440060  -0.3292202  -0.0000000
    3   0.0000000  -0.0000000   0.0096155  -0.0000000   0.0000000  -0.0497030
    4  -0.0279683   0.0025600  -0.0000000  -0.0090779   0.0057700  -0.0000000
    5  -0.0569786  -0.4092664   0.0000000   0.0341219  -0.0080725   0.0000000
    6  -0.0000000   0.0000000  -0.0366395   0.0000000  -0.0000000   0.0020030
    7   0.0400808   0.0074416   0.0000000  -0.0025275   0.0006812   0.0000000
    8   0.0074416   0.4332758  -0.0000000   0.0037507   0.0008817  -0.0000000
    9   0.0000000  -0.0000000   0.0267933   0.0000000  -0.0000000   0.0126571
   10  -0.0025275   0.0037507   0.0000000   0.0720559  -0.0430965  -0.0000000
   11   0.0006812   0.0008817  -0.0000000  -0.0430965   0.3529415   0.0000000
   12   0.0000000  -0.0000000   0.0126571  -0.0000000   0.0000000   0.0254558
   13   0.0071962  -0.0040581   0.0000000  -0.0136091  -0.0094835   0.0000000
   14  -0.0004130   0.0032234  -0.0000000  -0.0387821  -0.0165305   0.0000000
   15  -0.0000000   0.0000000  -0.0124264   0.0000000  -0.0000000   0.0095871
           13          14          15
    1  -0.1772857  -0.0672236   0.0000000
    2  -0.0780297  -0.1391430  -0.0000000
    3   0.0000000  -0.0000000  -0.0465112
    4  -0.0896310  -0.0036869   0.0000000
    5  -0.0185344   0.0285121  -0.0000000
    6  -0.0000000   0.0000000   0.0324192
    7   0.0071962  -0.0004130  -0.0000000
    8  -0.0040581   0.0032234   0.0000000
    9   0.0000000  -0.0000000  -0.0124264
   10  -0.0136091  -0.0387821   0.0000000
   11  -0.0094835  -0.0165305  -0.0000000
   12   0.0000000   0.0000000   0.0095871
   13   0.2733296   0.1101056  -0.0000000
   14   0.1101056   0.1239380   0.0000000
   15  -0.0000000   0.0000000   0.0169313
 Gradient time:  CPU 28.37 s  wall 7.73 s
 **********************************************************************
 **                                                                  **
 **                       VIBRATIONAL ANALYSIS                       **
 **                       --------------------                       **
 **                                                                  **
 **        VIBRATIONAL FREQUENCIES (CM**-1) AND NORMAL MODES         **
 **     FORCE CONSTANTS (mDYN/ANGSTROM) AND REDUCED MASSES (AMU)     **
 **                  INFRARED INTENSITIES (KM/MOL)                   **
 **                                                                  **
 **********************************************************************


 Mode:                 1                      2                      3
 Frequency:       571.77                 875.16                 979.13
 Force Cnst:      0.6315                 0.8713                 2.7323
 Red. Mass:       3.2787                 1.9308                 4.8373
 IR Active:          YES                    YES                    YES
 IR Intens:       53.439                 40.096                113.109
 Raman Active:       YES                    YES                    YES
               X      Y      Z        X      Y      Z        X      Y      Z
 C         -0.029  0.226 -0.000    0.000  0.000  0.232   -0.277 -0.264  0.000
 N         -0.210 -0.096  0.000    0.000  0.000 -0.145   -0.185  0.025 -0.000
 H         -0.885 -0.060 -0.000   -0.000  0.000  0.826    0.819 -0.012  0.000
 H         -0.041  0.223  0.000   -0.000 -0.000 -0.490   -0.038 -0.221 -0.000
 F          0.222 -0.081  0.000   -0.000 -0.000 -0.058    0.269  0.161 -0.000
 TransDip  -0.178  0.152  0.000   -0.000  0.000  0.203   -0.265 -0.213  0.000

 Mode:                 4                      5                      6
 Frequency:      1048.52                1175.86                1370.79
 Force Cnst:      0.7123                 1.2723                 1.2326
 Red. Mass:       1.0996                 1.5618                 1.1133
 IR Active:          YES                    YES                    YES
 IR Intens:       81.478                192.725                  6.654
 Raman Active:       YES                    YES                    YES
               X      Y      Z        X      Y      Z        X      Y      Z
 C         -0.000 -0.000 -0.084    0.066  0.145  0.000   -0.049 -0.046  0.000
 N          0.000  0.000 -0.033   -0.113 -0.062 -0.000   -0.003  0.059  0.000
 H         -0.000  0.000  0.652    0.899 -0.075  0.000   -0.211  0.056 -0.000
 H          0.000 -0.000  0.753    0.324  0.191  0.000    0.966  0.103 -0.000
 F          0.000  0.000  0.003   -0.023 -0.052 -0.000   -0.006 -0.023  0.000
 TransDip  -0.000 -0.000  0.289    0.444  0.028  0.000   -0.082  0.006 -0.000

 Mode:                 7                      8                      9
 Frequency:      1752.83                3196.04                3483.96
 Force Cnst:     14.3387                 6.6050                 7.6863
 Red. Mass:       7.9210                 1.0975                 1.0748
 IR Active:          YES                    YES                    YES
 IR Intens:      212.001                  7.274                 16.343
 Raman Active:       YES                    YES                    YES
               X      Y      Z        X      Y      Z        X      Y      Z
 C          0.540 -0.271 -0.000    0.021 -0.088 -0.000   -0.007 -0.002 -0.000
 N         -0.410  0.233 -0.000   -0.005  0.005  0.000    0.004 -0.071  0.000
 H         -0.289  0.306  0.000   -0.011 -0.011  0.000    0.027  0.997 -0.000
 H         -0.069 -0.480  0.000   -0.148  0.985  0.000    0.002  0.016 -0.000
 F         -0.020  0.009 -0.000   -0.001  0.000  0.000   -0.000  0.000  0.000
 TransDip   0.456 -0.096  0.000    0.011 -0.086  0.000   -0.074  0.106 -0.000

 STANDARD THERMODYNAMIC QUANTITIES AT   298.15 K  AND     1.00 ATM

   This Molecule has  0 Imaginary Frequencies
   Zero point vibrational energy:       20.663 kcal/mol

   Atom    1 Element C  Has Mass   12.00000
   Atom    2 Element N  Has Mass   14.00307
   Atom    3 Element H  Has Mass    1.00783
   Atom    4 Element H  Has Mass    1.00783
   Atom    5 Element F  Has Mass   18.99840
   Molecular Mass:    47.017130 amu
   Principal axes and moments of inertia in amu*Bohr^2:
                             1           2           3
    Eigenvalues --       24.68529   160.19847   184.88376
          X               0.99909    -0.04269     0.00000
          Y               0.04269     0.99909     0.00000
          Z               0.00000    -0.00000     1.00000
   Rotational Symmetry Number is   1
   The Molecule is an Asymmetric Top
   Translational Enthalpy:        0.889 kcal/mol
   Rotational Enthalpy:           0.889 kcal/mol
   Vibrational Enthalpy:         20.873 kcal/mol
   gas constant (RT):             0.592 kcal/mol
   Translational Entropy:        37.468  cal/mol.K
   Rotational Entropy:           21.219  cal/mol.K
   Vibrational Entropy:           0.904  cal/mol.K

   Total Enthalpy:               23.243 kcal/mol
   Total Entropy:                59.591  cal/mol.K
Archival summary:
1\1\TWL01\FREQ\ProcedureUnspecified\BasisUnspecified\1112\taweetha\SunNov2522:36:072018SunNov2522:36:072018\0\\#,FREQ,ProcedureUnspecified,BasisUnspecified,\\0,1\C\H,1,1.0853\N,1,1.24379,2,124.916\H,3,1.02135,1,112.735,2,-180,0\F,1,1.36229,2,110.266,3,180,0\\\@

 Total job time:  9.00s(wall), 32.68s(cpu) 
 Sun Nov 25 22:36:07 2018

        *************************************************************
        *                                                           *
        *  Thank you very much for using Q-Chem.  Have a nice day.  *
        *                                                           *
        *************************************************************
