# Supplementary material for: Geometric and energetic data from ab initio calculations of haloethene, haloimine, halomethylenephosphine, haloiminophosphine, halodiazene, halodiphosphene and halocyclopropane
Source: Data Brief. 2019 Nov 2;27:104738. doi: 10.1016/j.dib.2019.104738 (PMC6861602; doi:10.1016/j.dib.2019.104738)
Supplement: Multimedia component 4 [file mmc4.zip › CN/B3LYP/FHCNIE.out]

Q-Chem Developer Version!
                  Welcome to Q-Chem
     A Quantum Leap Into The Future Of Chemistry


 Q-Chem 5.1, Q-Chem, Inc., Pleasanton, CA (2018)

 Yihan Shao,  Zhengting Gan,  E. Epifanovsky,  A. T. B. Gilbert,  M. Wormit,  
 J. Kussmann,  A. W. Lange,  A. Behn,  Jia Deng,  Xintian Feng,  D. Ghosh,  
 M. Goldey,  P. R. Horn,  L. D. Jacobson,  I. Kaliman,  T. Kus,  A. Landau,  
 Jie Liu,  E. I. Proynov,  R. M. Richard,  R. P. Steele,  E. J. Sundstrom,  
 H. L. Woodcock III,  P. M. Zimmerman,  D. Zuev,  B. Albrecht,  E. Alguire,  
 S. A. Baeppler,  D. Barton,  Z. Benda,  Y. A. Bernard,  E. J. Berquist,  
 K. B. Bravaya,  H. Burton,  D. Casanova,  Chun-Min Chang,  Yunqing Chen,  
 A. Chien,  K. D. Closser,  M. P. Coons,  S. Coriani,  S. Dasgupta,  
 A. L. Dempwolff,  M. Diedenhofen,  Hainam Do,  R. G. Edgar,  Po-Tung Fang,  
 S. Faraji,  S. Fatehi,  Qingguo Feng,  K. D. Fenk,  J. Fosso-Tande,  
 Qinghui Ge,  A. Ghysels,  G. Gidofalvi,  J. Gomes,  J. Gonthier,  A. Gunina,  
 D. Hait,  M. W. D. Hanson-Heine,  P. H. P. Harbach,  A. W. Hauser,  
 J. E. Herr,  E. G. Hohenstein,  Z. C. Holden,  Kerwin Hui,  B. C. Huynh,  
 T.-C. Jagau,  Hyunjun Ji,  B. Kaduk,  K. Khistyaev,  Jaehoon Kim,  
 P. Klunzinger,  K. Koh,  D. Kosenkov,  L. Koulias,  T. Kowalczyk,  
 C. M. Krauter,  A. Kunitsa,  Ka Un Lao,  A. Laurent,  K. V. Lawler,  
 Joonho Lee,  D. Lefrancois,  S. Lehtola,  D. S. Levine,  Yi-Pei Li,  
 You-Sheng Lin,  Fenglai Liu,  E. Livshits,  A. Luenser,  P. Manohar,  
 E. Mansoor,  S. F. Manzer,  Shan-Ping Mao,  Yuezhi Mao,  N. Mardirossian,  
 A. V. Marenich,  T. Markovich,  L. A. Martinez-Martinez,  S. A. Maurer,  
 N. J. Mayhall,  S. C. McKenzie,  J.-M. Mewes,  A. F. Morrison,  
 J. W. Mullinax,  K. Nanda,  T. S. Nguyen-Beck,  R. Olivares-Amaya,  
 J. A. Parkhill,  T. M. Perrine,  F. Plasser,  P. Pokhilko,  S. Prager,  
 A. Prociuk,  E. Ramos,  D. R. Rehn,  F. Rob,  M. Schneider,  N. Sergueev,  
 S. M. Sharada,  S. Sharma,  D. W. Small,  T. Stauch,  T. Stein,  
 Yu-Chuan Su,  A. J. W. Thom,  A. Tkatchenko,  T. Tsuchimochi,  N. M. Tubman,  
 L. Vogt,  M. L. Vidal,  O. Vydrov,  M. A. Watson,  J. Wenzel,  
 M. de Wergifosse,  T. A. Wesolowski,  A. White,  J. Witte,  A. Yamada,  
 Jun Yang,  K. Yao,  S. Yeganeh,  S. R. Yost,  Zhi-Qiang You,  A. Zech,  
 Igor Ying Zhang,  Xing Zhang,  Yan Zhao,  Ying Zhu,  B. R. Brooks,  
 G. K. L. Chan,  C. J. Cramer,  M. S. Gordon,  W. J. Hehre,  A. Klamt,  
 M. W. Schmidt,  C. D. Sherrill,  D. G. Truhlar,  A. Aspuru-Guzik,  R. Baer,  
 A. T. Bell,  N. A. Besley,  Jeng-Da Chai,  A. E. DePrince, III,  
 R. A. DiStasio Jr.,  A. Dreuw,  B. D. Dunietz,  T. R. Furlani,  
 Chao-Ping Hsu,  Yousung Jung,  Jing Kong,  D. S. Lambrecht,  WanZhen Liang,  
 C. Ochsenfeld,  V. A. Rassolov,  L. V. Slipchenko,  J. E. Subotnik,  
 T. Van Voorhis,  J. M. Herbert,  A. I. Krylov,  P. M. W. Gill,  M. Head-Gordon

 Contributors to earlier versions of Q-Chem not listed above: 
 R. D. Adamson,  B. Austin,  J. Baker,  G. J. O. Beran,  K. Brandhorst,  
 S. T. Brown,  E. F. C. Byrd,  A. K. Chakraborty,  C.-L. Cheng,  
 Siu Hung Chien,  D. M. Chipman,  D. L. Crittenden,  H. Dachsel,  
 R. J. Doerksen,  A. D. Dutoi,  L. Fusti-Molnar,  W. A. Goddard III,  
 A. Golubeva-Zadorozhnaya,  S. R. Gwaltney,  G. Hawkins,  A. Heyden,  
 S. Hirata,  G. Kedziora,  F. J. Keil,  C. Kelley,  Jihan Kim,  R. A. King,  
 R. Z. Khaliullin,  P. P. Korambath,  W. Kurlancheek,  A. M. Lee,  M. S. Lee,  
 S. V. Levchenko,  Ching Yeh Lin,  D. Liotard,  R. C. Lochan,  I. Lotan,  
 P. E. Maslen,  N. Nair,  D. P. O'Neill,  D. Neuhauser,  E. Neuscamman,  
 C. M. Oana,  R. Olson,  B. Peters,  R. Peverati,  P. A. Pieniazek,  
 Y. M. Rhee,  J. Ritchie,  M. A. Rohrdanz,  E. Rosta,  N. J. Russ,  
 H. F. Schaefer III,  N. E. Schultz,  N. Shenvi,  A. C. Simmonett,  A. Sodt,  
 D. Stuck,  K. S. Thanthiriwatte,  V. Vanovschi,  Tao Wang,  A. Warshel,  
 C. F. Williams,  Q. Wu,  X. Xu,  W. Zhang

 Please cite Q-Chem as follows:
 Y. Shao et al., Mol. Phys. 113, 184-215 (2015)
 DOI: 10.1080/00268976.2014.952696

 Q-Chem 5.1.2 for Intel X86 EM64T Linux

 Parts of Q-Chem use Armadillo 8.300.2 (Tropical Shenanigans).
 http://arma.sourceforge.net/

 Q-Chem begins on Sun Nov 25 23:19:03 2018  

Host: 
0

     Scratch files written to /scratch/taweetham/qchem56802//
Input Ideriv = 2
Curr. Ideriv = -1
Max.  Ideriv = 2

Checking the input file for inconsistencies... 	...done.

--------------------------------------------------------------
User input:
--------------------------------------------------------------
$molecule
0 1
C 
N 1 1.3 
I 2 CI 1 120. 
H 1 CH 2 120.  3 180.0
F 1 CF 2 120.  3 0.0

CC=1.54
CH=1.09
CF=1.35
CCl=1.77
CBr=1.94
CI=2.14
DHA=180.0
$end

$rem
   job_type	optimization
   basis	6-311++g**
   method	b3lyp
$end

--------------------------------------------------------------
 ----------------------------------------------------------------
             Standard Nuclear Orientation (Angstroms)
    I     Atom           X                Y                Z
 ----------------------------------------------------------------
    1      C       2.1616040350     0.4243203880     0.0000000000
    2      N       1.0243640086     1.0541498271     0.0000000000
    3      I      -0.8095638207    -0.0487140436    -0.0000000000
    4      H       3.0957074620     0.9860594623     0.0000000000
    5      F       2.1856669739    -0.9254651413    -0.0000000000
 ----------------------------------------------------------------
 Molecular Point Group                 Cs    NOp =  2
 Largest Abelian Subgroup              Cs    NOp =  2
 Nuclear Repulsion Energy =   295.2339117861 hartrees
 There are       38 alpha and       38 beta electrons
 Requested basis set is 6-311++G(d,p)
 There are 47 shells and 135 basis functions

 Total QAlloc Memory Limit   2000 MB
 Mega-Array Size       188 MB
 MEM_STATIC part       192 MB
 A cutoff of  1.0D-11 yielded    972 shell pairs
 There are      8334 function pairs (      9370 Cartesian)

 -------------------------------------------------------
 OpenMP Integral Computing Module                       
 Release: version 1.0, May 2013, Q-Chem Inc. Pittsburgh 
 -------------------------------------------------------
 Integral Job Info:
 Integral job number is                      11
 Integral operator is                         1
 short-range coefficients                     0
 long-range coefficients              100000000
 Omega coefficients                           0
 if combine SR and LR in K                    0
 Integral screening is                        0
 Integral computing path is                   2
 max size of driver memory is            800000
 size of driver memory is                593474
 size of scratch memory is             11861008
 max col of scratch BK array               1296
 max len of scratch array in speh3          155
 max len of scratch index in speh4           18
 max int batch size is                      520
 min int batch size is                       52
 fixed nKL is                                52
 max L of basis functions is                  2
 order of int derivative is                   0
 number of shells is                         47
 number of basis is                         143
 number of cartesian basis is               143
 number of contracted shell pairs           972
 number of primitive shell pairs           2215
 maxK2 (contraction) of shell pair           36
 max number of K2 of shell pair               1
 max number of CS2 of shell pair             97
 max number of PS2 of shell pair            162
 mem total for path MDJ                  519962
 -------------------------------------------------------
 Smallest overlap matrix eigenvalue = 1.29E-03

 Scale SEOQF with 1.000000e-01/1.000000e-01/1.000000e-01

 Standard Electronic Orientation quadrupole field applied
 Nucleus-field energy     =     0.0000000056 hartrees
 Guess from superposition of atomic densities
 Warning:  Energy on first SCF cycle will be non-variational
 SAD guess density has 76.000000 electrons

 -----------------------------------------------------------------------
  General SCF calculation program by
  Eric Jon Sundstrom, Paul Horn, Yuezhi Mao, Dmitri Zuev, Alec White,
  David Stuck, Shaama M.S., Shane Yost, Joonho Lee, David Small,
  Daniel Levine, Susi Lehtola, Hugh Burton, Evgeny Epifanovsky
 -----------------------------------------------------------------------
 Exchange:     0.2000 Hartree-Fock + 0.0800 Slater + 0.7200 B88
 Correlation:  0.1900 VWN1RPA + 0.8100 LYP
 Using SG-1 standard quadrature grid
 using 4 threads for integral computing
 -------------------------------------------------------
 OpenMP Integral computing Module                
 Release: version 2.0, May 2017, Q-Chem Inc. Pleasanton 
 -------------------------------------------------------
 -------------------------------------------------------
 OpenMP BLAS3 based DFT computing Module                
 Release: version 1.0, May 2013, Q-Chem Inc. Pittsburgh 
 -------------------------------------------------------
 A restricted SCF calculation will be
 performed using DIIS
 SCF converges when DIIS error is below 1.0e-08
 ---------------------------------------
  Cycle       Energy         DIIS error
 ---------------------------------------
    1   -7113.1505355069      4.28e-02  
    2   -7112.7898268056      5.01e-03  
    3   -7112.6398562389      9.74e-03  
    4   -7112.8254555471      2.06e-03  
    5   -7112.8327944441      6.52e-04  
    6   -7112.8333481562      1.33e-04  
    7   -7112.8333748393      3.28e-05  
    8   -7112.8333764396      1.08e-05  
    9   -7112.8333766355      3.15e-06  
   10   -7112.8333766603      1.02e-06  
   11   -7112.8333766623      1.87e-07  
   12   -7112.8333766624      3.09e-08  
   13   -7112.8333766624      3.24e-09  Convergence criterion met
 ---------------------------------------
 SCF time:   CPU 14.19s  wall 3.00s 
 SCF   energy in the final basis set =    -7112.8333766624
 Total energy in the final basis set =    -7112.8333766624

 --------------------------------------------------------------
             Orbital Energies (a.u.) and Symmetries
 --------------------------------------------------------------

 Alpha MOs, Restricted
 -- Occupied --                  
******* -176.32 -165.73 -165.72 -165.72  -35.82  -31.31  -31.31
  1 A'    2 A'    3 A'    1 A"    4 A'    5 A'    6 A'    2 A"                 
-31.306 -24.732 -22.964 -22.962 -22.962 -22.956 -22.956 -14.376
  7 A'    8 A'    9 A'    3 A"   10 A'   11 A'    4 A"   12 A'                 
-10.334  -6.368  -4.783  -4.765  -4.764  -2.048  -2.043  -2.042
 13 A'   14 A'   15 A'    5 A"   16 A'   17 A'    6 A"   18 A'                 
 -2.026  -2.026  -1.272  -0.928  -0.692  -0.630  -0.574  -0.509
 19 A'    7 A"   20 A'   21 A'   22 A'   23 A'   24 A'    8 A"                 
 -0.491  -0.424  -0.362  -0.334  -0.275  -0.268
 25 A'   26 A'    9 A"   27 A'   10 A"   28 A'                                 
 -- Virtual --                   
 -0.105  -0.054  -0.003   0.022   0.049   0.057   0.104   0.127
 29 A'   11 A"   30 A'   31 A'   32 A'   12 A"   33 A'   34 A'                 
  0.133   0.143   0.157   0.186   0.194   0.211   0.213   0.244
 35 A'   36 A'   13 A"   37 A'   38 A'   14 A"   39 A'   15 A"                 
  0.249   0.277   0.298   0.328   0.355   0.401   0.418   0.435
 40 A'   41 A'   42 A'   43 A'   44 A'   16 A"   45 A'   17 A"                 
  0.454   0.483   0.511   0.520   0.620   0.643   0.688   0.778
 46 A'   47 A'   18 A"   48 A'   49 A'   50 A'   51 A'   52 A'                 
  0.825   0.853   0.974   1.079   1.206   1.218   1.259   1.281
 19 A"   53 A'   54 A'   20 A"   21 A"   55 A'   56 A'   22 A"                 
  1.314   1.334   1.379   1.386   1.467   1.557   1.718   1.721
 57 A'   58 A'   23 A"   59 A'   60 A'   61 A'   62 A'   24 A"                 
  1.803   1.978   2.050   2.103   2.341   2.342   2.543   2.669
 63 A'   64 A'   25 A"   65 A'   26 A"   66 A'   67 A'   68 A'                 
  2.727   2.763   3.082   3.519   3.730   3.750   3.827   3.871
 27 A"   69 A'   70 A'   71 A'   28 A"   72 A'   29 A"   73 A'                 
  3.940   3.952   3.976   3.988   4.038   4.094   4.208   4.345
 30 A"   31 A"   74 A'   32 A"   75 A'   76 A'   77 A'   78 A'                 
  4.446   4.802   5.969   5.989   6.003   6.238   6.314   6.616
 79 A'   80 A'   33 A"   81 A'   82 A'   34 A"   83 A'   84 A'                 
 23.742  27.795  28.313  28.330  28.340  28.522  28.532  28.534
 85 A'   86 A'   35 A"   87 A'   88 A'   36 A"   89 A'   37 A"                 
 28.561  28.643  35.458  66.706 127.860 127.873 127.891 151.602
 90 A'   91 A'   92 A'   93 A'   38 A"   94 A'   95 A'   96 A'                 
*******
 97 A'                                                                         

 Beta MOs, Restricted
 -- Occupied --                  
******* -176.32 -165.73 -165.72 -165.72  -35.82  -31.31  -31.31
  1 A'    2 A'    3 A'    1 A"    4 A'    5 A'    6 A'    2 A"                 
-31.306 -24.732 -22.964 -22.962 -22.962 -22.956 -22.956 -14.376
  7 A'    8 A'    9 A'    3 A"   10 A'   11 A'    4 A"   12 A'                 
-10.334  -6.368  -4.783  -4.765  -4.764  -2.048  -2.043  -2.042
 13 A'   14 A'   15 A'    5 A"   16 A'   17 A'    6 A"   18 A'                 
 -2.026  -2.026  -1.272  -0.928  -0.692  -0.630  -0.574  -0.509
 19 A'    7 A"   20 A'   21 A'   22 A'   23 A'   24 A'    8 A"                 
 -0.491  -0.424  -0.362  -0.334  -0.275  -0.268
 25 A'   26 A'    9 A"   27 A'   10 A"   28 A'                                 
 -- Virtual --                   
 -0.105  -0.054  -0.003   0.022   0.049   0.057   0.104   0.127
 29 A'   11 A"   30 A'   31 A'   32 A'   12 A"   33 A'   34 A'                 
  0.133   0.143   0.157   0.186   0.194   0.211   0.213   0.244
 35 A'   36 A'   13 A"   37 A'   38 A'   14 A"   39 A'   15 A"                 
  0.249   0.277   0.298   0.328   0.355   0.401   0.418   0.435
 40 A'   41 A'   42 A'   43 A'   44 A'   16 A"   45 A'   17 A"                 
  0.454   0.483   0.511   0.520   0.620   0.643   0.688   0.778
 46 A'   47 A'   18 A"   48 A'   49 A'   50 A'   51 A'   52 A'                 
  0.825   0.853   0.974   1.079   1.206   1.218   1.259   1.281
 19 A"   53 A'   54 A'   20 A"   21 A"   55 A'   56 A'   22 A"                 
  1.314   1.334   1.379   1.386   1.467   1.557   1.718   1.721
 57 A'   58 A'   23 A"   59 A'   60 A'   61 A'   62 A'   24 A"                 
  1.803   1.978   2.050   2.103   2.341   2.342   2.543   2.669
 63 A'   64 A'   25 A"   65 A'   26 A"   66 A'   67 A'   68 A'                 
  2.727   2.763   3.082   3.519   3.730   3.750   3.827   3.871
 27 A"   69 A'   70 A'   71 A'   28 A"   72 A'   29 A"   73 A'                 
  3.940   3.952   3.976   3.988   4.038   4.094   4.208   4.345
 30 A"   31 A"   74 A'   32 A"   75 A'   76 A'   77 A'   78 A'                 
  4.446   4.802   5.969   5.989   6.003   6.238   6.314   6.616
 79 A'   80 A'   33 A"   81 A'   82 A'   34 A"   83 A'   84 A'                 
 23.742  27.795  28.313  28.330  28.340  28.522  28.532  28.534
 85 A'   86 A'   35 A"   87 A'   88 A'   36 A"   89 A'   37 A"                 
 28.561  28.643  35.458  66.706 127.860 127.873 127.891 151.602
 90 A'   91 A'   92 A'   93 A'   38 A"   94 A'   95 A'   96 A'                 
*******
 97 A'                                                                         
 --------------------------------------------------------------

          Ground-State Mulliken Net Atomic Charges

     Atom                 Charge (a.u.)
  ----------------------------------------
      1 C                     0.022809
      2 N                    -0.259515
      3 I                     0.138240
      4 H                     0.203276
      5 F                    -0.104811
  ----------------------------------------
  Sum of atomic charges =     0.000000

 -----------------------------------------------------------------
                    Cartesian Multipole Moments
 -----------------------------------------------------------------
    Charge (ESU x 10^10)
                 0.0000
    Dipole Moment (Debye)
         X       1.3498      Y      -0.1167      Z       0.0000
       Tot       1.3548
    Quadrupole Moments (Debye-Ang)
        XX     -35.3287     XY       4.1495     YY     -48.2208
        XZ       0.0000     YZ      -0.0000     ZZ     -45.4800
    Octopole Moments (Debye-Ang^2)
       XXX      -0.6662    XXY       5.9282    XYY      -9.5333
       YYY     -12.8207    XXZ       0.0000    XYZ      -0.0000
       YYZ       0.0000    XZZ      -6.1502    YZZ      -3.2739
       ZZZ       0.0000
    Hexadecapole Moments (Debye-Ang^3)
      XXXX    -424.9502   XXXY      32.4799   XXYY    -105.8089
      XYYY     -11.8662   YYYY    -138.5879   XXXZ       0.0000
      XXYZ      -0.0000   XYYZ       0.0000   YYYZ      -0.0000
      XXZZ     -96.6312   XYZZ      -4.4557   YYZZ     -31.8839
      XZZZ       0.0000   YZZZ      -0.0000   ZZZZ     -56.2826
 -----------------------------------------------------------------
 Calculating analytic gradient of the SCF energy
 Gradient of SCF Energy
            1           2           3           4           5
    1   0.0772098  -0.0451444  -0.0105698  -0.0005220  -0.0209736
    2  -0.0100591   0.0098203  -0.0019717   0.0092109  -0.0070004
    3   0.0000000  -0.0000000   0.0000000   0.0000000  -0.0000000
 Max gradient component =       7.721E-02
 RMS gradient           =       2.434E-02
 Gradient time:  CPU 3.88 s  wall 1.08 s
 Geometry Optimization Parameters
   NAtoms,    NIC,     NZ,  NCons,   NDum,   NFix, NCnnct, MaxDiis
        5      20       5       0       0       0       0       0


** GEOMETRY OPTIMIZATION IN DELOCALIZED INTERNAL COORDINATES **
   Searching for a Minimum

   Optimization Cycle:   1

                       Coordinates (Angstroms)
     ATOM                X               Y               Z
      1  C         2.1616040350    0.4243203880    0.0000000000
      2  N         1.0243640086    1.0541498271    0.0000000000
      3  I        -0.8095638207   -0.0487140436    0.0000000000
      4  H         3.0957074620    0.9860594623    0.0000000000
      5  F         2.1856669739   -0.9254651413    0.0000000000
   Point Group: cs    Number of degrees of freedom:     7


   Energy is  -7112.833376662


 Attempting to Generate Delocalized Internal Coordinates

  7 Hessian modes will be used to form the next step
  Hessian Eigenvalues:
     0.108095    0.160000    0.220000    0.250000    0.348126    0.550214
     0.671931

 Minimum Search - Taking Simple RFO Step
 Searching for Lamda that Minimizes Along All modes
 Value Taken    Lamda =  -0.01238166
 Step Taken.  Stepsize is  0.214393

                             Maximum     Tolerance    Cnvgd?
         Gradient           0.046260      0.000300      NO
         Displacement       0.130850      0.001200      NO
         Energy change     *********      0.000001      NO


 New Cartesian Coordinates Obtained by Inverse Iteration

 Displacement from previous Coordinates is:  0.225902
 ----------------------------------------------------------------
             Standard Nuclear Orientation (Angstroms)
    I     Atom           X                Y                Z
 ----------------------------------------------------------------
    1      C       2.1015559128     0.4161004642     0.0000000000
    2      N       1.0270204059     1.0730893814     0.0000000000
    3      I      -0.7568868508    -0.0258912106     0.0000000000
    4      H       3.0458964708     0.9476233479     0.0000000000
    5      F       2.2401927199    -0.9205714903     0.0000000000
 ----------------------------------------------------------------
 Molecular Point Group                 Cs    NOp =  2
 Largest Abelian Subgroup              Cs    NOp =  2
 Nuclear Repulsion Energy =   300.0239677980 hartrees
 There are       38 alpha and       38 beta electrons
 Applying Cartesian multipole field
    Component          Value
    ---------          -----
     (2,0,0)        1.00000E-11
     (0,2,0)        2.00000E-11
     (0,0,2)       -3.00000E-11
 Nucleus-field energy     =     0.0000000055 hartrees
 Requested basis set is 6-311++G(d,p)
 There are 47 shells and 135 basis functions
 A cutoff of  1.0D-11 yielded    975 shell pairs
 There are      8364 function pairs (      9403 Cartesian)
 Smallest overlap matrix eigenvalue = 1.19E-03
 Guess MOs from SCF MO coefficient file

 -----------------------------------------------------------------------
  General SCF calculation program by
  Eric Jon Sundstrom, Paul Horn, Yuezhi Mao, Dmitri Zuev, Alec White,
  David Stuck, Shaama M.S., Shane Yost, Joonho Lee, David Small,
  Daniel Levine, Susi Lehtola, Hugh Burton, Evgeny Epifanovsky
 -----------------------------------------------------------------------
 Exchange:     0.2000 Hartree-Fock + 0.0800 Slater + 0.7200 B88
 Correlation:  0.1900 VWN1RPA + 0.8100 LYP
 Using SG-1 standard quadrature grid
 using 4 threads for integral computing
 -------------------------------------------------------
 OpenMP Integral computing Module                
 Release: version 2.0, May 2017, Q-Chem Inc. Pleasanton 
 -------------------------------------------------------
 -------------------------------------------------------
 OpenMP BLAS3 based DFT computing Module                
 Release: version 1.0, May 2013, Q-Chem Inc. Pittsburgh 
 -------------------------------------------------------
 A restricted SCF calculation will be
 performed using DIIS
 SCF converges when DIIS error is below 1.0e-08
 ---------------------------------------
  Cycle       Energy         DIIS error
 ---------------------------------------
    1   -7112.8349652235      1.30e-03  
    2   -7112.8386516793      8.01e-04  
    3   -7112.8377253490      1.04e-03  
    4   -7112.8398745571      1.54e-04  
    5   -7112.8399187282      5.12e-05  
    6   -7112.8399250941      9.65e-06  
    7   -7112.8399251968      1.75e-06  
    8   -7112.8399252003      1.28e-06  
    9   -7112.8399252027      2.31e-07  
   10   -7112.8399252028      4.66e-08  
   11   -7112.8399252028      1.49e-08  
   12   -7112.8399252028      2.32e-09  Convergence criterion met
 ---------------------------------------
 SCF time:   CPU 13.10s  wall 3.00s 
 SCF   energy in the final basis set =    -7112.8399252028
 Total energy in the final basis set =    -7112.8399252028

 --------------------------------------------------------------
             Orbital Energies (a.u.) and Symmetries
 --------------------------------------------------------------

 Alpha MOs, Restricted
 -- Occupied --                  
******* -176.32 -165.73 -165.73 -165.73  -35.82  -31.31  -31.31
  1 A'    2 A'    3 A'    1 A"    4 A'    5 A'    6 A'    2 A"                 
-31.306 -24.734 -22.965 -22.963 -22.962 -22.957 -22.957 -14.375
  7 A'    8 A'    9 A'    3 A"   10 A'   11 A'    4 A"   12 A'                 
-10.328  -6.369  -4.784  -4.766  -4.765  -2.049  -2.044  -2.043
 13 A'   14 A'   15 A'    5 A"   16 A'   17 A'    6 A"   18 A'                 
 -2.027  -2.027  -1.275  -0.950  -0.697  -0.635  -0.572  -0.513
 19 A'    7 A"   20 A'   21 A'   22 A'   23 A'   24 A'    8 A"                 
 -0.493  -0.423  -0.375  -0.344  -0.276  -0.270
 25 A'   26 A'    9 A"   27 A'   10 A"   28 A'                                 
 -- Virtual --                   
 -0.096  -0.043  -0.002   0.025   0.050   0.057   0.102   0.130
 29 A'   11 A"   30 A'   31 A'   32 A'   12 A"   33 A'   34 A'                 
  0.134   0.147   0.155   0.188   0.192   0.210   0.217   0.249
 35 A'   36 A'   13 A"   37 A'   38 A'   14 A"   39 A'   15 A"                 
  0.249   0.275   0.302   0.334   0.372   0.398   0.425   0.435
 40 A'   41 A'   42 A'   43 A'   44 A'   16 A"   45 A'   17 A"                 
  0.454   0.481   0.513   0.523   0.636   0.646   0.718   0.778
 46 A'   47 A'   18 A"   48 A'   49 A'   50 A'   51 A'   52 A'                 
  0.824   0.868   0.960   1.078   1.205   1.212   1.266   1.278
 19 A"   53 A'   54 A'   20 A"   55 A'   21 A"   56 A'   22 A"                 
  1.312   1.339   1.387   1.388   1.477   1.570   1.726   1.753
 57 A'   58 A'   59 A'   23 A"   60 A'   61 A'   24 A"   62 A'                 
  1.795   1.982   2.065   2.129   2.342   2.364   2.559   2.740
 63 A'   64 A'   25 A"   65 A'   66 A'   26 A"   67 A'   68 A'                 
  2.746   2.812   3.081   3.559   3.731   3.754   3.825   3.899
 27 A"   69 A'   70 A'   71 A'   28 A"   72 A'   29 A"   73 A'                 
  3.951   3.957   3.977   3.990   4.044   4.076   4.209   4.361
 30 A"   31 A"   74 A'   32 A"   75 A'   76 A'   77 A'   78 A'                 
  4.475   4.788   5.968   5.993   6.007   6.239   6.312   6.627
 79 A'   80 A'   33 A"   81 A'   82 A'   34 A"   83 A'   84 A'                 
 23.814  27.807  28.313  28.332  28.341  28.522  28.533  28.535
 85 A'   86 A'   35 A"   87 A'   88 A'   36 A"   89 A'   37 A"                 
 28.564  28.644  35.515  66.705 127.860 127.874 127.891 151.612
 90 A'   91 A'   92 A'   93 A'   38 A"   94 A'   95 A'   96 A'                 
*******
 97 A'                                                                         

 Beta MOs, Restricted
 -- Occupied --                  
******* -176.32 -165.73 -165.73 -165.73  -35.82  -31.31  -31.31
  1 A'    2 A'    3 A'    1 A"    4 A'    5 A'    6 A'    2 A"                 
-31.306 -24.734 -22.965 -22.963 -22.962 -22.957 -22.957 -14.375
  7 A'    8 A'    9 A'    3 A"   10 A'   11 A'    4 A"   12 A'                 
-10.328  -6.369  -4.784  -4.766  -4.765  -2.049  -2.044  -2.043
 13 A'   14 A'   15 A'    5 A"   16 A'   17 A'    6 A"   18 A'                 
 -2.027  -2.027  -1.275  -0.950  -0.697  -0.635  -0.572  -0.513
 19 A'    7 A"   20 A'   21 A'   22 A'   23 A'   24 A'    8 A"                 
 -0.493  -0.423  -0.375  -0.344  -0.276  -0.270
 25 A'   26 A'    9 A"   27 A'   10 A"   28 A'                                 
 -- Virtual --                   
 -0.096  -0.043  -0.002   0.025   0.050   0.057   0.102   0.130
 29 A'   11 A"   30 A'   31 A'   32 A'   12 A"   33 A'   34 A'                 
  0.134   0.147   0.155   0.188   0.192   0.210   0.217   0.249
 35 A'   36 A'   13 A"   37 A'   38 A'   14 A"   39 A'   15 A"                 
  0.249   0.275   0.302   0.334   0.372   0.398   0.425   0.435
 40 A'   41 A'   42 A'   43 A'   44 A'   16 A"   45 A'   17 A"                 
  0.454   0.481   0.513   0.523   0.636   0.646   0.718   0.778
 46 A'   47 A'   18 A"   48 A'   49 A'   50 A'   51 A'   52 A'                 
  0.824   0.868   0.960   1.078   1.205   1.212   1.266   1.278
 19 A"   53 A'   54 A'   20 A"   55 A'   21 A"   56 A'   22 A"                 
  1.312   1.339   1.387   1.388   1.477   1.570   1.726   1.753
 57 A'   58 A'   59 A'   23 A"   60 A'   61 A'   24 A"   62 A'                 
  1.795   1.982   2.065   2.129   2.342   2.364   2.559   2.740
 63 A'   64 A'   25 A"   65 A'   66 A'   26 A"   67 A'   68 A'                 
  2.746   2.812   3.081   3.559   3.731   3.754   3.825   3.899
 27 A"   69 A'   70 A'   71 A'   28 A"   72 A'   29 A"   73 A'                 
  3.951   3.957   3.977   3.990   4.044   4.076   4.209   4.361
 30 A"   31 A"   74 A'   32 A"   75 A'   76 A'   77 A'   78 A'                 
  4.475   4.788   5.968   5.993   6.007   6.239   6.312   6.627
 79 A'   80 A'   33 A"   81 A'   82 A'   34 A"   83 A'   84 A'                 
 23.814  27.807  28.313  28.332  28.341  28.522  28.533  28.535
 85 A'   86 A'   35 A"   87 A'   88 A'   36 A"   89 A'   37 A"                 
 28.564  28.644  35.515  66.705 127.860 127.874 127.891 151.612
 90 A'   91 A'   92 A'   93 A'   38 A"   94 A'   95 A'   96 A'                 
*******
 97 A'                                                                         
 --------------------------------------------------------------

          Ground-State Mulliken Net Atomic Charges

     Atom                 Charge (a.u.)
  ----------------------------------------
      1 C                     0.014301
      2 N                    -0.243933
      3 I                     0.131064
      4 H                     0.191740
      5 F                    -0.093172
  ----------------------------------------
  Sum of atomic charges =     0.000000

 -----------------------------------------------------------------
                    Cartesian Multipole Moments
 -----------------------------------------------------------------
    Charge (ESU x 10^10)
                 0.0000
    Dipole Moment (Debye)
         X       1.1035      Y      -0.1462      Z      -0.0000
       Tot       1.1131
    Quadrupole Moments (Debye-Ang)
        XX     -36.8086     XY       3.7943     YY     -48.0710
        XZ      -0.0000     YZ       0.0000     ZZ     -45.2823
    Octopole Moments (Debye-Ang^2)
       XXX      -9.2100    XXY       3.8885    XYY     -11.4150
       YYY     -14.7356    XXZ      -0.0000    XYZ       0.0000
       YYZ      -0.0000    XZZ      -7.2998    YZZ      -3.8074
       ZZZ       0.0000
    Hexadecapole Moments (Debye-Ang^3)
      XXXX    -428.1030   XXXY      30.0807   XXYY    -104.9024
      XYYY      -9.6152   YYYY    -137.7711   XXXZ      -0.0000
      XXYZ       0.0000   XYYZ      -0.0000   YYYZ      -0.0000
      XXZZ     -93.5773   XYZZ      -3.2671   YYZZ     -31.5792
      XZZZ      -0.0000   YZZZ       0.0000   ZZZZ     -55.7965
 -----------------------------------------------------------------
 Calculating analytic gradient of the SCF energy
 Gradient of SCF Energy
            1           2           3           4           5
    1   0.0104353  -0.0088777   0.0043306  -0.0040842  -0.0018041
    2  -0.0061171   0.0045464   0.0019287   0.0020999  -0.0024578
    3  -0.0000000  -0.0000000   0.0000000   0.0000000   0.0000000
 Max gradient component =       1.044E-02
 RMS gradient           =       4.462E-03
 Gradient time:  CPU 3.92 s  wall 1.08 s
 Geometry Optimization Parameters
   NAtoms,    NIC,     NZ,  NCons,   NDum,   NFix, NCnnct, MaxDiis
        5      20       5       0       0       0       0       0

 Cartesian Hessian Update
 Hessian Updated using BFGS Update


** GEOMETRY OPTIMIZATION IN DELOCALIZED INTERNAL COORDINATES **
   Searching for a Minimum

   Optimization Cycle:   2

                       Coordinates (Angstroms)
     ATOM                X               Y               Z
      1  C         2.1015559128    0.4161004642    0.0000000000
      2  N         1.0270204059    1.0730893814    0.0000000000
      3  I        -0.7568868508   -0.0258912106    0.0000000000
      4  H         3.0458964708    0.9476233479    0.0000000000
      5  F         2.2401927199   -0.9205714903    0.0000000000
   Point Group: cs    Number of degrees of freedom:     7


   Energy is  -7112.839925203

 Hessian Updated using BFGS Update

  7 Hessian modes will be used to form the next step
  Hessian Eigenvalues:
     0.115063    0.148754    0.225080    0.266916    0.351596    0.546910
     0.624136

 Minimum Search - Taking Simple RFO Step
 Searching for Lamda that Minimizes Along All modes
 Value Taken    Lamda =  -0.00060167
 Step Taken.  Stepsize is  0.061784

                             Maximum     Tolerance    Cnvgd?
         Gradient           0.008786      0.000300      NO
         Displacement       0.040921      0.001200      NO
         Energy change     -0.006549      0.000001      NO


 New Cartesian Coordinates Obtained by Inverse Iteration

 Displacement from previous Coordinates is:  0.066554
 ----------------------------------------------------------------
             Standard Nuclear Orientation (Angstroms)
    I     Atom           X                Y                Z
 ----------------------------------------------------------------
    1      C       2.0991116675     0.4219889198     0.0000000000
    2      N       1.0282521959     1.0699771228     0.0000000000
    3      I      -0.7815428380    -0.0274136070     0.0000000000
    4      H       3.0571929905     0.9360983402     0.0000000000
    5      F       2.2547646428    -0.9103002832     0.0000000000
 ----------------------------------------------------------------
 Molecular Point Group                 Cs    NOp =  2
 Largest Abelian Subgroup              Cs    NOp =  2
 Nuclear Repulsion Energy =   297.8705887131 hartrees
 There are       38 alpha and       38 beta electrons
 Applying Cartesian multipole field
    Component          Value
    ---------          -----
     (2,0,0)        1.00000E-11
     (0,2,0)        2.00000E-11
     (0,0,2)       -3.00000E-11
 Nucleus-field energy     =     0.0000000056 hartrees
 Requested basis set is 6-311++G(d,p)
 There are 47 shells and 135 basis functions
 A cutoff of  1.0D-11 yielded    975 shell pairs
 There are      8364 function pairs (      9403 Cartesian)
 Smallest overlap matrix eigenvalue = 1.20E-03
 Guess MOs from SCF MO coefficient file

 -----------------------------------------------------------------------
  General SCF calculation program by
  Eric Jon Sundstrom, Paul Horn, Yuezhi Mao, Dmitri Zuev, Alec White,
  David Stuck, Shaama M.S., Shane Yost, Joonho Lee, David Small,
  Daniel Levine, Susi Lehtola, Hugh Burton, Evgeny Epifanovsky
 -----------------------------------------------------------------------
 Exchange:     0.2000 Hartree-Fock + 0.0800 Slater + 0.7200 B88
 Correlation:  0.1900 VWN1RPA + 0.8100 LYP
 Using SG-1 standard quadrature grid
 using 4 threads for integral computing
 -------------------------------------------------------
 OpenMP Integral computing Module                
 Release: version 2.0, May 2017, Q-Chem Inc. Pleasanton 
 -------------------------------------------------------
 -------------------------------------------------------
 OpenMP BLAS3 based DFT computing Module                
 Release: version 1.0, May 2013, Q-Chem Inc. Pittsburgh 
 -------------------------------------------------------
 A restricted SCF calculation will be
 performed using DIIS
 SCF converges when DIIS error is below 1.0e-08
 ---------------------------------------
  Cycle       Energy         DIIS error
 ---------------------------------------
    1   -7112.8399550818      2.85e-04  
    2   -7112.8401750074      7.30e-05  
    3   -7112.8401621303      1.11e-04  
    4   -7112.8401836435      2.90e-05  
    5   -7112.8401850138      1.21e-05  
    6   -7112.8401852284      2.14e-06  
    7   -7112.8401852345      3.20e-07  
    8   -7112.8401852348      1.44e-07  
    9   -7112.8401852347      5.35e-08  
   10   -7112.8401852348      8.30e-09  Convergence criterion met
 ---------------------------------------
 SCF time:   CPU 10.89s  wall 3.00s 
 SCF   energy in the final basis set =    -7112.8401852348
 Total energy in the final basis set =    -7112.8401852348

 --------------------------------------------------------------
             Orbital Energies (a.u.) and Symmetries
 --------------------------------------------------------------

 Alpha MOs, Restricted
 -- Occupied --                  
******* -176.32 -165.73 -165.73 -165.73  -35.82  -31.32  -31.31
  1 A'    2 A'    3 A'    1 A"    4 A'    5 A'    6 A'    2 A"                 
-31.307 -24.733 -22.965 -22.964 -22.963 -22.958 -22.958 -14.374
  7 A'    8 A'    9 A'    3 A"   10 A'   11 A'    4 A"   12 A'                 
-10.327  -6.370  -4.785  -4.766  -4.765  -2.050  -2.045  -2.044
 13 A'   14 A'   15 A'    5 A"   16 A'   17 A'    6 A"   18 A'                 
 -2.028  -2.028  -1.275  -0.951  -0.694  -0.636  -0.571  -0.513
 19 A'    7 A"   20 A'   21 A'   22 A'   23 A'   24 A'    8 A"                 
 -0.492  -0.422  -0.374  -0.343  -0.277  -0.271
 25 A'   26 A'    9 A"   27 A'   10 A"   28 A'                                 
 -- Virtual --                   
 -0.102  -0.040  -0.002   0.026   0.050   0.057   0.103   0.130
 29 A'   11 A"   30 A'   31 A'   32 A'   12 A"   33 A'   34 A'                 
  0.135   0.149   0.156   0.188   0.191   0.210   0.217   0.249
 35 A'   36 A'   13 A"   37 A'   38 A'   14 A"   39 A'   15 A"                 
  0.250   0.273   0.302   0.335   0.377   0.397   0.421   0.434
 40 A'   41 A'   42 A'   43 A'   44 A'   16 A"   45 A'   17 A"                 
  0.456   0.478   0.513   0.520   0.639   0.642   0.716   0.777
 46 A'   47 A'   18 A"   48 A'   49 A'   50 A'   51 A'   52 A'                 
  0.824   0.873   0.965   1.079   1.207   1.212   1.270   1.277
 19 A"   53 A'   54 A'   20 A"   55 A'   21 A"   56 A'   22 A"                 
  1.310   1.339   1.384   1.389   1.471   1.576   1.723   1.747
 57 A'   58 A'   59 A'   23 A"   60 A'   61 A'   24 A"   62 A'                 
  1.797   1.997   2.066   2.126   2.332   2.373   2.560   2.748
 63 A'   64 A'   25 A"   65 A'   66 A'   26 A"   67 A'   27 A"                 
  2.754   2.825   3.079   3.559   3.732   3.753   3.827   3.903
 68 A'   69 A'   70 A'   71 A'   28 A"   72 A'   29 A"   73 A'                 
  3.950   3.961   3.975   3.988   4.043   4.080   4.207   4.352
 30 A"   31 A"   74 A'   32 A"   75 A'   76 A'   77 A'   78 A'                 
  4.481   4.790   5.967   5.991   6.005   6.239   6.311   6.629
 79 A'   80 A'   33 A"   81 A'   82 A'   34 A"   83 A'   84 A'                 
 23.825  27.800  28.312  28.330  28.339  28.521  28.531  28.534
 85 A'   86 A'   35 A"   87 A'   88 A'   36 A"   89 A'   37 A"                 
 28.561  28.642  35.528  66.706 127.859 127.872 127.890 151.606
 90 A'   91 A'   92 A'   93 A'   38 A"   94 A'   95 A'   96 A'                 
*******
 97 A'                                                                         

 Beta MOs, Restricted
 -- Occupied --                  
******* -176.32 -165.73 -165.73 -165.73  -35.82  -31.32  -31.31
  1 A'    2 A'    3 A'    1 A"    4 A'    5 A'    6 A'    2 A"                 
-31.307 -24.733 -22.965 -22.964 -22.963 -22.958 -22.958 -14.374
  7 A'    8 A'    9 A'    3 A"   10 A'   11 A'    4 A"   12 A'                 
-10.327  -6.370  -4.785  -4.766  -4.765  -2.050  -2.045  -2.044
 13 A'   14 A'   15 A'    5 A"   16 A'   17 A'    6 A"   18 A'                 
 -2.028  -2.028  -1.275  -0.951  -0.694  -0.636  -0.571  -0.513
 19 A'    7 A"   20 A'   21 A'   22 A'   23 A'   24 A'    8 A"                 
 -0.492  -0.422  -0.374  -0.343  -0.277  -0.271
 25 A'   26 A'    9 A"   27 A'   10 A"   28 A'                                 
 -- Virtual --                   
 -0.102  -0.040  -0.002   0.026   0.050   0.057   0.103   0.130
 29 A'   11 A"   30 A'   31 A'   32 A'   12 A"   33 A'   34 A'                 
  0.135   0.149   0.156   0.188   0.191   0.210   0.217   0.249
 35 A'   36 A'   13 A"   37 A'   38 A'   14 A"   39 A'   15 A"                 
  0.250   0.273   0.302   0.335   0.377   0.397   0.421   0.434
 40 A'   41 A'   42 A'   43 A'   44 A'   16 A"   45 A'   17 A"                 
  0.456   0.478   0.513   0.520   0.639   0.642   0.716   0.777
 46 A'   47 A'   18 A"   48 A'   49 A'   50 A'   51 A'   52 A'                 
  0.824   0.873   0.965   1.079   1.207   1.212   1.270   1.277
 19 A"   53 A'   54 A'   20 A"   55 A'   21 A"   56 A'   22 A"                 
  1.310   1.339   1.384   1.389   1.471   1.576   1.723   1.747
 57 A'   58 A'   59 A'   23 A"   60 A'   61 A'   24 A"   62 A'                 
  1.797   1.997   2.066   2.126   2.332   2.373   2.560   2.748
 63 A'   64 A'   25 A"   65 A'   66 A'   26 A"   67 A'   27 A"                 
  2.754   2.825   3.079   3.559   3.732   3.753   3.827   3.903
 68 A'   69 A'   70 A'   71 A'   28 A"   72 A'   29 A"   73 A'                 
  3.950   3.961   3.975   3.988   4.043   4.080   4.207   4.352
 30 A"   31 A"   74 A'   32 A"   75 A'   76 A'   77 A'   78 A'                 
  4.481   4.790   5.967   5.991   6.005   6.239   6.311   6.629
 79 A'   80 A'   33 A"   81 A'   82 A'   34 A"   83 A'   84 A'                 
 23.825  27.800  28.312  28.330  28.339  28.521  28.531  28.534
 85 A'   86 A'   35 A"   87 A'   88 A'   36 A"   89 A'   37 A"                 
 28.561  28.642  35.528  66.706 127.859 127.872 127.890 151.606
 90 A'   91 A'   92 A'   93 A'   38 A"   94 A'   95 A'   96 A'                 
*******
 97 A'                                                                         
 --------------------------------------------------------------

          Ground-State Mulliken Net Atomic Charges

     Atom                 Charge (a.u.)
  ----------------------------------------
      1 C                     0.019338
      2 N                    -0.244580
      3 I                     0.130495
      4 H                     0.189912
      5 F                    -0.095165
  ----------------------------------------
  Sum of atomic charges =     0.000000

 -----------------------------------------------------------------
                    Cartesian Multipole Moments
 -----------------------------------------------------------------
    Charge (ESU x 10^10)
                 0.0000
    Dipole Moment (Debye)
         X       1.0549      Y      -0.1506      Z      -0.0000
       Tot       1.0656
    Quadrupole Moments (Debye-Ang)
        XX     -36.7706     XY       3.7898     YY     -48.1042
        XZ      -0.0000     YZ       0.0000     ZZ     -45.2868
    Octopole Moments (Debye-Ang^2)
       XXX      -7.6814    XXY       3.8351    XYY     -10.8363
       YYY     -14.7959    XXZ      -0.0000    XYZ      -0.0000
       YYZ      -0.0000    XZZ      -6.6548    YZZ      -3.8186
       ZZZ       0.0000
    Hexadecapole Moments (Debye-Ang^3)
      XXXX    -435.3224   XXXY      29.8149   XXYY    -106.4418
      XYYY     -10.1479   YYYY    -137.1666   XXXZ      -0.0000
      XXYZ      -0.0000   XYYZ      -0.0000   YYYZ       0.0000
      XXZZ     -94.9582   XYZZ      -3.3807   YYZZ     -31.4759
      XZZZ      -0.0000   YZZZ       0.0000   ZZZZ     -55.8193
 -----------------------------------------------------------------
 Calculating analytic gradient of the SCF energy
 Gradient of SCF Energy
            1           2           3           4           5
    1  -0.0006440   0.0020374  -0.0011422  -0.0004325   0.0001814
    2  -0.0017379  -0.0001457   0.0001514  -0.0002415   0.0019738
    3  -0.0000000   0.0000000  -0.0000000   0.0000000   0.0000000
 Max gradient component =       2.037E-03
 RMS gradient           =       9.348E-04
 Gradient time:  CPU 3.90 s  wall 1.07 s
 Geometry Optimization Parameters
   NAtoms,    NIC,     NZ,  NCons,   NDum,   NFix, NCnnct, MaxDiis
        5      20       5       0       0       0       0       0

 Cartesian Hessian Update
 Hessian Updated using BFGS Update


** GEOMETRY OPTIMIZATION IN DELOCALIZED INTERNAL COORDINATES **
   Searching for a Minimum

   Optimization Cycle:   3

                       Coordinates (Angstroms)
     ATOM                X               Y               Z
      1  C         2.0991116675    0.4219889198    0.0000000000
      2  N         1.0282521959    1.0699771228    0.0000000000
      3  I        -0.7815428380   -0.0274136070    0.0000000000
      4  H         3.0571929905    0.9360983402    0.0000000000
      5  F         2.2547646428   -0.9103002832    0.0000000000
   Point Group: cs    Number of degrees of freedom:     7


   Energy is  -7112.840185235

 Hessian Updated using BFGS Update

  7 Hessian modes will be used to form the next step
  Hessian Eigenvalues:
     0.124941    0.137464    0.232383    0.282806    0.346695    0.566705
     0.634731

 Minimum Search - Taking Simple RFO Step
 Searching for Lamda that Minimizes Along All modes
 Value Taken    Lamda =  -0.00003341
 Step Taken.  Stepsize is  0.011444

                             Maximum     Tolerance    Cnvgd?
         Gradient           0.002194      0.000300      NO
         Displacement       0.007890      0.001200      NO
         Energy change     -0.000260      0.000001      NO


 New Cartesian Coordinates Obtained by Inverse Iteration

 Displacement from previous Coordinates is:  0.023633
 ----------------------------------------------------------------
             Standard Nuclear Orientation (Angstroms)
    I     Atom           X                Y                Z
 ----------------------------------------------------------------
    1      C       2.0982773071     0.4245192863     0.0000000000
    2      N       1.0270641254     1.0731064744     0.0000000000
    3      I      -0.7741242567    -0.0315926405     0.0000000000
    4      H       3.0594247181     0.9345397125     0.0000000000
    5      F       2.2471367649    -0.9102223401     0.0000000000
 ----------------------------------------------------------------
 Molecular Point Group                 Cs    NOp =  2
 Largest Abelian Subgroup              Cs    NOp =  2
 Nuclear Repulsion Energy =   298.5332063705 hartrees
 There are       38 alpha and       38 beta electrons
 Applying Cartesian multipole field
    Component          Value
    ---------          -----
     (2,0,0)        1.00000E-11
     (0,2,0)        2.00000E-11
     (0,0,2)       -3.00000E-11
 Nucleus-field energy     =     0.0000000056 hartrees
 Requested basis set is 6-311++G(d,p)
 There are 47 shells and 135 basis functions
 A cutoff of  1.0D-11 yielded    975 shell pairs
 There are      8364 function pairs (      9403 Cartesian)
 Smallest overlap matrix eigenvalue = 1.21E-03
 Guess MOs from SCF MO coefficient file

 -----------------------------------------------------------------------
  General SCF calculation program by
  Eric Jon Sundstrom, Paul Horn, Yuezhi Mao, Dmitri Zuev, Alec White,
  David Stuck, Shaama M.S., Shane Yost, Joonho Lee, David Small,
  Daniel Levine, Susi Lehtola, Hugh Burton, Evgeny Epifanovsky
 -----------------------------------------------------------------------
 Exchange:     0.2000 Hartree-Fock + 0.0800 Slater + 0.7200 B88
 Correlation:  0.1900 VWN1RPA + 0.8100 LYP
 Using SG-1 standard quadrature grid
 using 4 threads for integral computing
 -------------------------------------------------------
 OpenMP Integral computing Module                
 Release: version 2.0, May 2017, Q-Chem Inc. Pleasanton 
 -------------------------------------------------------
 -------------------------------------------------------
 OpenMP BLAS3 based DFT computing Module                
 Release: version 1.0, May 2013, Q-Chem Inc. Pittsburgh 
 -------------------------------------------------------
 A restricted SCF calculation will be
 performed using DIIS
 SCF converges when DIIS error is below 1.0e-08
 ---------------------------------------
  Cycle       Energy         DIIS error
 ---------------------------------------
    1   -7112.8401775950      8.63e-05  
    2   -7112.8402013284      3.01e-05  
    3   -7112.8401976373      5.25e-05  
    4   -7112.8402030421      8.08e-06  
    5   -7112.8402031700      2.53e-06  
    6   -7112.8402031804      6.52e-07  
    7   -7112.8402031811      1.49e-07  
    8   -7112.8402031813      5.88e-08  
    9   -7112.8402031812      1.43e-08  
   10   -7112.8402031812      7.47e-09  Convergence criterion met
 ---------------------------------------
 SCF time:   CPU 10.89s  wall 3.00s 
 SCF   energy in the final basis set =    -7112.8402031812
 Total energy in the final basis set =    -7112.8402031812

 --------------------------------------------------------------
             Orbital Energies (a.u.) and Symmetries
 --------------------------------------------------------------

 Alpha MOs, Restricted
 -- Occupied --                  
******* -176.32 -165.73 -165.73 -165.73  -35.82  -31.32  -31.31
  1 A'    2 A'    3 A'    1 A"    4 A'    5 A'    6 A'    2 A"                 
-31.307 -24.732 -22.965 -22.964 -22.963 -22.958 -22.958 -14.374
  7 A'    8 A'    9 A'    3 A"   10 A'   11 A'    4 A"   12 A'                 
-10.327  -6.370  -4.785  -4.766  -4.765  -2.050  -2.045  -2.044
 13 A'   14 A'   15 A'    5 A"   16 A'   17 A'    6 A"   18 A'                 
 -2.028  -2.028  -1.274  -0.952  -0.695  -0.636  -0.571  -0.513
 19 A'    7 A"   20 A'   21 A'   22 A'   23 A'   24 A'    8 A"                 
 -0.492  -0.422  -0.374  -0.343  -0.277  -0.271
 25 A'   26 A'    9 A"   27 A'   10 A"   28 A'                                 
 -- Virtual --                   
 -0.101  -0.041  -0.002   0.026   0.050   0.057   0.103   0.130
 29 A'   11 A"   30 A'   31 A'   32 A'   12 A"   33 A'   34 A'                 
  0.134   0.149   0.156   0.188   0.191   0.210   0.217   0.249
 35 A'   36 A'   13 A"   37 A'   38 A'   14 A"   39 A'   15 A"                 
  0.250   0.274   0.302   0.335   0.377   0.397   0.421   0.434
 40 A'   41 A'   42 A'   43 A'   44 A'   16 A"   45 A'   17 A"                 
  0.456   0.479   0.513   0.520   0.639   0.643   0.716   0.777
 46 A'   47 A'   18 A"   48 A'   49 A'   50 A'   51 A'   52 A'                 
  0.824   0.872   0.964   1.079   1.207   1.212   1.268   1.277
 19 A"   53 A'   54 A'   20 A"   55 A'   21 A"   56 A'   22 A"                 
  1.311   1.339   1.386   1.389   1.471   1.576   1.722   1.745
 57 A'   58 A'   59 A'   23 A"   60 A'   61 A'   24 A"   62 A'                 
  1.798   1.998   2.065   2.126   2.332   2.373   2.559   2.748
 63 A'   64 A'   25 A"   65 A'   66 A'   26 A"   67 A'   27 A"                 
  2.752   2.824   3.076   3.558   3.732   3.753   3.827   3.901
 68 A'   69 A'   70 A'   71 A'   28 A"   72 A'   29 A"   73 A'                 
  3.950   3.960   3.976   3.988   4.043   4.080   4.207   4.353
 30 A"   31 A"   74 A'   32 A"   75 A'   76 A'   77 A'   78 A'                 
  4.479   4.790   5.967   5.991   6.005   6.240   6.312   6.627
 79 A'   80 A'   33 A"   81 A'   82 A'   34 A"   83 A'   84 A'                 
 23.823  27.801  28.312  28.330  28.339  28.521  28.532  28.534
 85 A'   86 A'   35 A"   87 A'   88 A'   36 A"   89 A'   37 A"                 
 28.562  28.642  35.527  66.707 127.859 127.873 127.890 151.607
 90 A'   91 A'   92 A'   93 A'   38 A"   94 A'   95 A'   96 A'                 
*******
 97 A'                                                                         

 Beta MOs, Restricted
 -- Occupied --                  
******* -176.32 -165.73 -165.73 -165.73  -35.82  -31.32  -31.31
  1 A'    2 A'    3 A'    1 A"    4 A'    5 A'    6 A'    2 A"                 
-31.307 -24.732 -22.965 -22.964 -22.963 -22.958 -22.958 -14.374
  7 A'    8 A'    9 A'    3 A"   10 A'   11 A'    4 A"   12 A'                 
-10.327  -6.370  -4.785  -4.766  -4.765  -2.050  -2.045  -2.044
 13 A'   14 A'   15 A'    5 A"   16 A'   17 A'    6 A"   18 A'                 
 -2.028  -2.028  -1.274  -0.952  -0.695  -0.636  -0.571  -0.513
 19 A'    7 A"   20 A'   21 A'   22 A'   23 A'   24 A'    8 A"                 
 -0.492  -0.422  -0.374  -0.343  -0.277  -0.271
 25 A'   26 A'    9 A"   27 A'   10 A"   28 A'                                 
 -- Virtual --                   
 -0.101  -0.041  -0.002   0.026   0.050   0.057   0.103   0.130
 29 A'   11 A"   30 A'   31 A'   32 A'   12 A"   33 A'   34 A'                 
  0.134   0.149   0.156   0.188   0.191   0.210   0.217   0.249
 35 A'   36 A'   13 A"   37 A'   38 A'   14 A"   39 A'   15 A"                 
  0.250   0.274   0.302   0.335   0.377   0.397   0.421   0.434
 40 A'   41 A'   42 A'   43 A'   44 A'   16 A"   45 A'   17 A"                 
  0.456   0.479   0.513   0.520   0.639   0.643   0.716   0.777
 46 A'   47 A'   18 A"   48 A'   49 A'   50 A'   51 A'   52 A'                 
  0.824   0.872   0.964   1.079   1.207   1.212   1.268   1.277
 19 A"   53 A'   54 A'   20 A"   55 A'   21 A"   56 A'   22 A"                 
  1.311   1.339   1.386   1.389   1.471   1.576   1.722   1.745
 57 A'   58 A'   59 A'   23 A"   60 A'   61 A'   24 A"   62 A'                 
  1.798   1.998   2.065   2.126   2.332   2.373   2.559   2.748
 63 A'   64 A'   25 A"   65 A'   66 A'   26 A"   67 A'   27 A"                 
  2.752   2.824   3.076   3.558   3.732   3.753   3.827   3.901
 68 A'   69 A'   70 A'   71 A'   28 A"   72 A'   29 A"   73 A'                 
  3.950   3.960   3.976   3.988   4.043   4.080   4.207   4.353
 30 A"   31 A"   74 A'   32 A"   75 A'   76 A'   77 A'   78 A'                 
  4.479   4.790   5.967   5.991   6.005   6.240   6.312   6.627
 79 A'   80 A'   33 A"   81 A'   82 A'   34 A"   83 A'   84 A'                 
 23.823  27.801  28.312  28.330  28.339  28.521  28.532  28.534
 85 A'   86 A'   35 A"   87 A'   88 A'   36 A"   89 A'   37 A"                 
 28.562  28.642  35.527  66.707 127.859 127.873 127.890 151.607
 90 A'   91 A'   92 A'   93 A'   38 A"   94 A'   95 A'   96 A'                 
*******
 97 A'                                                                         
 --------------------------------------------------------------

          Ground-State Mulliken Net Atomic Charges

     Atom                 Charge (a.u.)
  ----------------------------------------
      1 C                     0.019275
      2 N                    -0.245134
      3 I                     0.131166
      4 H                     0.190448
      5 F                    -0.095755
  ----------------------------------------
  Sum of atomic charges =     0.000000

 -----------------------------------------------------------------
                    Cartesian Multipole Moments
 -----------------------------------------------------------------
    Charge (ESU x 10^10)
                 0.0000
    Dipole Moment (Debye)
         X       1.0643      Y      -0.1498      Z      -0.0000
       Tot       1.0748
    Quadrupole Moments (Debye-Ang)
        XX     -36.7614     XY       3.8158     YY     -48.1021
        XZ      -0.0000     YZ       0.0000     ZZ     -45.2850
    Octopole Moments (Debye-Ang^2)
       XXX      -7.9380    XXY       3.9419    XYY     -11.0432
       YYY     -14.5694    XXZ      -0.0000    XYZ       0.0000
       YYZ       0.0000    XZZ      -6.8315    YZZ      -3.7236
       ZZZ      -0.0000
    Hexadecapole Moments (Debye-Ang^3)
      XXXX    -432.0096   XXXY      29.4507   XXYY    -105.9393
      XYYY     -10.5962   YYYY    -137.5134   XXXZ       0.0000
      XXYZ       0.0000   XYYZ       0.0000   YYYZ       0.0000
      XXZZ     -94.4609   XYZZ      -3.5267   YYZZ     -31.5243
      XZZZ       0.0000   YZZZ       0.0000   ZZZZ     -55.8069
 -----------------------------------------------------------------
 Calculating analytic gradient of the SCF energy
 Gradient of SCF Energy
            1           2           3           4           5
    1  -0.0002737   0.0004074  -0.0000087   0.0001998  -0.0003248
    2  -0.0012546   0.0000735   0.0002345   0.0000202   0.0009264
    3   0.0000000  -0.0000000   0.0000000  -0.0000000  -0.0000000
 Max gradient component =       1.255E-03
 RMS gradient           =       4.381E-04
 Gradient time:  CPU 3.91 s  wall 1.07 s
 Geometry Optimization Parameters
   NAtoms,    NIC,     NZ,  NCons,   NDum,   NFix, NCnnct, MaxDiis
        5      20       5       0       0       0       0       0

 Cartesian Hessian Update
 Hessian Updated using BFGS Update


** GEOMETRY OPTIMIZATION IN DELOCALIZED INTERNAL COORDINATES **
   Searching for a Minimum

   Optimization Cycle:   4

                       Coordinates (Angstroms)
     ATOM                X               Y               Z
      1  C         2.0982773071    0.4245192863    0.0000000000
      2  N         1.0270641254    1.0731064744    0.0000000000
      3  I        -0.7741242567   -0.0315926405    0.0000000000
      4  H         3.0594247181    0.9345397125    0.0000000000
      5  F         2.2471367649   -0.9102223401    0.0000000000
   Point Group: cs    Number of degrees of freedom:     7


   Energy is  -7112.840203181

 Hessian Updated using BFGS Update

  7 Hessian modes will be used to form the next step
  Hessian Eigenvalues:
     0.123120    0.133671    0.231125    0.317547    0.359649    0.482950
     0.623007

 Minimum Search - Taking Simple RFO Step
 Searching for Lamda that Minimizes Along All modes
 Value Taken    Lamda =  -0.00000303
 Step Taken.  Stepsize is  0.002984

                             Maximum     Tolerance    Cnvgd?
         Gradient           0.000789      0.000300      NO
         Displacement       0.002540      0.001200      NO
         Energy change     -0.000018      0.000001      NO


 New Cartesian Coordinates Obtained by Inverse Iteration

 Displacement from previous Coordinates is:  0.002369
 ----------------------------------------------------------------
             Standard Nuclear Orientation (Angstroms)
    I     Atom           X                Y                Z
 ----------------------------------------------------------------
    1      C       2.0983568032     0.4250661380     0.0000000000
    2      N       1.0265045724     1.0731778985     0.0000000000
    3      I      -0.7744350115    -0.0313948294     0.0000000000
    4      H       3.0596075646     0.9343264686     0.0000000000
    5      F       2.2477447301    -0.9108251831     0.0000000000
 ----------------------------------------------------------------
 Molecular Point Group                 Cs    NOp =  2
 Largest Abelian Subgroup              Cs    NOp =  2
 Nuclear Repulsion Energy =   298.4770730681 hartrees
 There are       38 alpha and       38 beta electrons
 Applying Cartesian multipole field
    Component          Value
    ---------          -----
     (2,0,0)        1.00000E-11
     (0,2,0)        2.00000E-11
     (0,0,2)       -3.00000E-11
 Nucleus-field energy     =     0.0000000056 hartrees
 Requested basis set is 6-311++G(d,p)
 There are 47 shells and 135 basis functions
 A cutoff of  1.0D-11 yielded    975 shell pairs
 There are      8364 function pairs (      9403 Cartesian)
 Smallest overlap matrix eigenvalue = 1.21E-03
 Guess MOs from SCF MO coefficient file

 -----------------------------------------------------------------------
  General SCF calculation program by
  Eric Jon Sundstrom, Paul Horn, Yuezhi Mao, Dmitri Zuev, Alec White,
  David Stuck, Shaama M.S., Shane Yost, Joonho Lee, David Small,
  Daniel Levine, Susi Lehtola, Hugh Burton, Evgeny Epifanovsky
 -----------------------------------------------------------------------
 Exchange:     0.2000 Hartree-Fock + 0.0800 Slater + 0.7200 B88
 Correlation:  0.1900 VWN1RPA + 0.8100 LYP
 Using SG-1 standard quadrature grid
 using 4 threads for integral computing
 -------------------------------------------------------
 OpenMP Integral computing Module                
 Release: version 2.0, May 2017, Q-Chem Inc. Pleasanton 
 -------------------------------------------------------
 -------------------------------------------------------
 OpenMP BLAS3 based DFT computing Module                
 Release: version 1.0, May 2013, Q-Chem Inc. Pittsburgh 
 -------------------------------------------------------
 A restricted SCF calculation will be
 performed using DIIS
 SCF converges when DIIS error is below 1.0e-08
 ---------------------------------------
  Cycle       Energy         DIIS error
 ---------------------------------------
    1   -7112.8402039116      2.17e-05  
    2   -7112.8402049678      6.44e-06  
    3   -7112.8402048695      9.51e-06  
    4   -7112.8402050208      2.39e-06  
    5   -7112.8402050317      5.37e-07  
    6   -7112.8402050324      1.47e-07  
    7   -7112.8402050324      3.28e-08  
    8   -7112.8402050324      8.71e-09  Convergence criterion met
 ---------------------------------------
 SCF time:   CPU 8.73s  wall 2.00s 
 SCF   energy in the final basis set =    -7112.8402050324
 Total energy in the final basis set =    -7112.8402050324

 --------------------------------------------------------------
             Orbital Energies (a.u.) and Symmetries
 --------------------------------------------------------------

 Alpha MOs, Restricted
 -- Occupied --                  
******* -176.32 -165.73 -165.73 -165.73  -35.82  -31.32  -31.31
  1 A'    2 A'    3 A'    1 A"    4 A'    5 A'    6 A'    2 A"                 
-31.307 -24.732 -22.965 -22.964 -22.963 -22.958 -22.958 -14.374
  7 A'    8 A'    9 A'    3 A"   10 A'   11 A'    4 A"   12 A'                 
-10.327  -6.370  -4.785  -4.766  -4.765  -2.050  -2.045  -2.044
 13 A'   14 A'   15 A'    5 A"   16 A'   17 A'    6 A"   18 A'                 
 -2.028  -2.028  -1.273  -0.951  -0.695  -0.636  -0.570  -0.512
 19 A'    7 A"   20 A'   21 A'   22 A'   23 A'   24 A'    8 A"                 
 -0.492  -0.422  -0.374  -0.343  -0.277  -0.271
 25 A'   26 A'    9 A"   27 A'   10 A"   28 A'                                 
 -- Virtual --                   
 -0.101  -0.041  -0.002   0.026   0.050   0.057   0.103   0.130
 29 A'   11 A"   30 A'   31 A'   32 A'   12 A"   33 A'   34 A'                 
  0.134   0.149   0.156   0.188   0.191   0.210   0.217   0.249
 35 A'   36 A'   13 A"   37 A'   38 A'   14 A"   39 A'   15 A"                 
  0.250   0.274   0.302   0.335   0.376   0.397   0.421   0.434
 40 A'   41 A'   42 A'   43 A'   44 A'   16 A"   45 A'   17 A"                 
  0.456   0.479   0.513   0.520   0.639   0.643   0.716   0.777
 46 A'   47 A'   18 A"   48 A'   49 A'   50 A'   51 A'   52 A'                 
  0.824   0.872   0.964   1.079   1.207   1.212   1.268   1.277
 19 A"   53 A'   54 A'   20 A"   55 A'   21 A"   56 A'   22 A"                 
  1.311   1.339   1.386   1.390   1.471   1.576   1.723   1.744
 57 A'   58 A'   59 A'   23 A"   60 A'   61 A'   24 A"   62 A'                 
  1.798   1.999   2.065   2.126   2.331   2.372   2.560   2.748
 63 A'   64 A'   25 A"   65 A'   66 A'   26 A"   67 A'   27 A"                 
  2.751   2.824   3.074   3.558   3.733   3.753   3.827   3.901
 68 A'   69 A'   70 A'   71 A'   28 A"   72 A'   29 A"   73 A'                 
  3.950   3.959   3.975   3.988   4.043   4.079   4.207   4.353
 30 A"   31 A"   74 A'   32 A"   75 A'   76 A'   77 A'   78 A'                 
  4.478   4.790   5.967   5.991   6.005   6.240   6.312   6.626
 79 A'   80 A'   33 A"   81 A'   82 A'   34 A"   83 A'   84 A'                 
 23.822  27.801  28.312  28.330  28.339  28.521  28.531  28.534
 85 A'   86 A'   35 A"   87 A'   88 A'   36 A"   89 A'   37 A"                 
 28.562  28.642  35.526  66.707 127.859 127.873 127.890 151.607
 90 A'   91 A'   92 A'   93 A'   38 A"   94 A'   95 A'   96 A'                 
*******
 97 A'                                                                         

 Beta MOs, Restricted
 -- Occupied --                  
******* -176.32 -165.73 -165.73 -165.73  -35.82  -31.32  -31.31
  1 A'    2 A'    3 A'    1 A"    4 A'    5 A'    6 A'    2 A"                 
-31.307 -24.732 -22.965 -22.964 -22.963 -22.958 -22.958 -14.374
  7 A'    8 A'    9 A'    3 A"   10 A'   11 A'    4 A"   12 A'                 
-10.327  -6.370  -4.785  -4.766  -4.765  -2.050  -2.045  -2.044
 13 A'   14 A'   15 A'    5 A"   16 A'   17 A'    6 A"   18 A'                 
 -2.028  -2.028  -1.273  -0.951  -0.695  -0.636  -0.570  -0.512
 19 A'    7 A"   20 A'   21 A'   22 A'   23 A'   24 A'    8 A"                 
 -0.492  -0.422  -0.374  -0.343  -0.277  -0.271
 25 A'   26 A'    9 A"   27 A'   10 A"   28 A'                                 
 -- Virtual --                   
 -0.101  -0.041  -0.002   0.026   0.050   0.057   0.103   0.130
 29 A'   11 A"   30 A'   31 A'   32 A'   12 A"   33 A'   34 A'                 
  0.134   0.149   0.156   0.188   0.191   0.210   0.217   0.249
 35 A'   36 A'   13 A"   37 A'   38 A'   14 A"   39 A'   15 A"                 
  0.250   0.274   0.302   0.335   0.376   0.397   0.421   0.434
 40 A'   41 A'   42 A'   43 A'   44 A'   16 A"   45 A'   17 A"                 
  0.456   0.479   0.513   0.520   0.639   0.643   0.716   0.777
 46 A'   47 A'   18 A"   48 A'   49 A'   50 A'   51 A'   52 A'                 
  0.824   0.872   0.964   1.079   1.207   1.212   1.268   1.277
 19 A"   53 A'   54 A'   20 A"   55 A'   21 A"   56 A'   22 A"                 
  1.311   1.339   1.386   1.390   1.471   1.576   1.723   1.744
 57 A'   58 A'   59 A'   23 A"   60 A'   61 A'   24 A"   62 A'                 
  1.798   1.999   2.065   2.126   2.331   2.372   2.560   2.748
 63 A'   64 A'   25 A"   65 A'   66 A'   26 A"   67 A'   27 A"                 
  2.751   2.824   3.074   3.558   3.733   3.753   3.827   3.901
 68 A'   69 A'   70 A'   71 A'   28 A"   72 A'   29 A"   73 A'                 
  3.950   3.959   3.975   3.988   4.043   4.079   4.207   4.353
 30 A"   31 A"   74 A'   32 A"   75 A'   76 A'   77 A'   78 A'                 
  4.478   4.790   5.967   5.991   6.005   6.240   6.312   6.626
 79 A'   80 A'   33 A"   81 A'   82 A'   34 A"   83 A'   84 A'                 
 23.822  27.801  28.312  28.330  28.339  28.521  28.531  28.534
 85 A'   86 A'   35 A"   87 A'   88 A'   36 A"   89 A'   37 A"                 
 28.562  28.642  35.526  66.707 127.859 127.873 127.890 151.607
 90 A'   91 A'   92 A'   93 A'   38 A"   94 A'   95 A'   96 A'                 
*******
 97 A'                                                                         
 --------------------------------------------------------------

          Ground-State Mulliken Net Atomic Charges

     Atom                 Charge (a.u.)
  ----------------------------------------
      1 C                     0.019419
      2 N                    -0.245035
      3 I                     0.131684
      4 H                     0.190639
      5 F                    -0.096707
  ----------------------------------------
  Sum of atomic charges =     0.000000

 -----------------------------------------------------------------
                    Cartesian Multipole Moments
 -----------------------------------------------------------------
    Charge (ESU x 10^10)
                 0.0000
    Dipole Moment (Debye)
         X       1.0588      Y      -0.1446      Z      -0.0000
       Tot       1.0687
    Quadrupole Moments (Debye-Ang)
        XX     -36.7670     XY       3.8303     YY     -48.1040
        XZ       0.0000     YZ       0.0000     ZZ     -45.2853
    Octopole Moments (Debye-Ang^2)
       XXX      -7.9403    XXY       3.9700    XYY     -11.0433
       YYY     -14.5782    XXZ       0.0000    XYZ       0.0000
       YYZ       0.0000    XZZ      -6.8297    YZZ      -3.7271
       ZZZ      -0.0000
    Hexadecapole Moments (Debye-Ang^3)
      XXXX    -432.1519   XXXY      29.5860   XXYY    -105.9878
      XYYY     -10.5411   YYYY    -137.5634   XXXZ       0.0000
      XXYZ       0.0000   XYYZ       0.0000   YYYZ       0.0000
      XXZZ     -94.4924   XYZZ      -3.5089   YYZZ     -31.5319
      XZZZ       0.0000   YZZZ       0.0000   ZZZZ     -55.8039
 -----------------------------------------------------------------
 Calculating analytic gradient of the SCF energy
 Gradient of SCF Energy
            1           2           3           4           5
    1   0.0002375  -0.0001494  -0.0000190   0.0001186  -0.0001877
    2  -0.0006554   0.0003205   0.0002611  -0.0001100   0.0001839
    3  -0.0000000   0.0000000  -0.0000000   0.0000000  -0.0000000
 Max gradient component =       6.554E-04
 RMS gradient           =       2.273E-04
 Gradient time:  CPU 3.90 s  wall 1.07 s
 Geometry Optimization Parameters
   NAtoms,    NIC,     NZ,  NCons,   NDum,   NFix, NCnnct, MaxDiis
        5      20       5       0       0       0       0       0

 Cartesian Hessian Update
 Hessian Updated using BFGS Update


** GEOMETRY OPTIMIZATION IN DELOCALIZED INTERNAL COORDINATES **
   Searching for a Minimum

   Optimization Cycle:   5

                       Coordinates (Angstroms)
     ATOM                X               Y               Z
      1  C         2.0983568032    0.4250661380    0.0000000000
      2  N         1.0265045724    1.0731778985    0.0000000000
      3  I        -0.7744350115   -0.0313948294    0.0000000000
      4  H         3.0596075646    0.9343264686    0.0000000000
      5  F         2.2477447301   -0.9108251831    0.0000000000
   Point Group: cs    Number of degrees of freedom:     7


   Energy is  -7112.840205032

 Hessian Updated using BFGS Update

  7 Hessian modes will be used to form the next step
  Hessian Eigenvalues:
     0.111899    0.128177    0.222426    0.309470    0.347157    0.388013
     0.765225

 Minimum Search - Taking Simple RFO Step
 Searching for Lamda that Minimizes Along All modes
 Value Taken    Lamda =   0.00000000
 Step Taken.  Stepsize is  0.001774

                             Maximum     Tolerance    Cnvgd?
         Gradient           0.000347      0.000300      NO
         Displacement       0.001683      0.001200      NO
         Energy change     -0.000002      0.000001      NO


 New Cartesian Coordinates Obtained by Inverse Iteration

 Displacement from previous Coordinates is:  0.001025
 ----------------------------------------------------------------
             Standard Nuclear Orientation (Angstroms)
    I     Atom           X                Y                Z
 ----------------------------------------------------------------
    1      C       2.0982893050     0.4254685170     0.0000000000
    2      N       1.0264347880     1.0730050532     0.0000000000
    3      I      -0.7745313774    -0.0313218958     0.0000000000
    4      H       3.0596731325     0.9341750349     0.0000000000
    5      F       2.2479128106    -0.9109762167     0.0000000000
 ----------------------------------------------------------------
 Molecular Point Group                 Cs    NOp =  2
 Largest Abelian Subgroup              Cs    NOp =  2
 Nuclear Repulsion Energy =   298.4666241096 hartrees
 There are       38 alpha and       38 beta electrons
 Applying Cartesian multipole field
    Component          Value
    ---------          -----
     (2,0,0)        1.00000E-11
     (0,2,0)        2.00000E-11
     (0,0,2)       -3.00000E-11
 Nucleus-field energy     =     0.0000000056 hartrees
 Requested basis set is 6-311++G(d,p)
 There are 47 shells and 135 basis functions
 A cutoff of  1.0D-11 yielded    975 shell pairs
 There are      8364 function pairs (      9403 Cartesian)
 Smallest overlap matrix eigenvalue = 1.21E-03
 Guess MOs from SCF MO coefficient file

 -----------------------------------------------------------------------
  General SCF calculation program by
  Eric Jon Sundstrom, Paul Horn, Yuezhi Mao, Dmitri Zuev, Alec White,
  David Stuck, Shaama M.S., Shane Yost, Joonho Lee, David Small,
  Daniel Levine, Susi Lehtola, Hugh Burton, Evgeny Epifanovsky
 -----------------------------------------------------------------------
 Exchange:     0.2000 Hartree-Fock + 0.0800 Slater + 0.7200 B88
 Correlation:  0.1900 VWN1RPA + 0.8100 LYP
 Using SG-1 standard quadrature grid
 using 4 threads for integral computing
 -------------------------------------------------------
 OpenMP Integral computing Module                
 Release: version 2.0, May 2017, Q-Chem Inc. Pleasanton 
 -------------------------------------------------------
 -------------------------------------------------------
 OpenMP BLAS3 based DFT computing Module                
 Release: version 1.0, May 2013, Q-Chem Inc. Pittsburgh 
 -------------------------------------------------------
 A restricted SCF calculation will be
 performed using DIIS
 SCF converges when DIIS error is below 1.0e-08
 ---------------------------------------
  Cycle       Energy         DIIS error
 ---------------------------------------
    1   -7112.8402049725      1.23e-05  
    2   -7112.8402052907      6.55e-06  
    3   -7112.8402052033      9.17e-06  
    4   -7112.8402053635      1.18e-06  
    5   -7112.8402053660      4.83e-07  
    6   -7112.8402053665      5.03e-08  
    7   -7112.8402053664      2.04e-08  
    8   -7112.8402053664      1.05e-08  
    9   -7112.8402053664      8.22e-10  Convergence criterion met
 ---------------------------------------
 SCF time:   CPU 9.80s  wall 3.00s 
 SCF   energy in the final basis set =    -7112.8402053664
 Total energy in the final basis set =    -7112.8402053664

 --------------------------------------------------------------
             Orbital Energies (a.u.) and Symmetries
 --------------------------------------------------------------

 Alpha MOs, Restricted
 -- Occupied --                  
******* -176.32 -165.73 -165.73 -165.73  -35.82  -31.32  -31.31
  1 A'    2 A'    3 A'    1 A"    4 A'    5 A'    6 A'    2 A"                 
-31.307 -24.732 -22.965 -22.964 -22.963 -22.958 -22.958 -14.374
  7 A'    8 A'    9 A'    3 A"   10 A'   11 A'    4 A"   12 A'                 
-10.327  -6.370  -4.785  -4.766  -4.765  -2.050  -2.045  -2.044
 13 A'   14 A'   15 A'    5 A"   16 A'   17 A'    6 A"   18 A'                 
 -2.028  -2.028  -1.273  -0.952  -0.695  -0.636  -0.570  -0.512
 19 A'    7 A"   20 A'   21 A'   22 A'   23 A'   24 A'    8 A"                 
 -0.492  -0.422  -0.375  -0.343  -0.277  -0.271
 25 A'   26 A'    9 A"   27 A'   10 A"   28 A'                                 
 -- Virtual --                   
 -0.101  -0.041  -0.002   0.026   0.050   0.057   0.103   0.130
 29 A'   11 A"   30 A'   31 A'   32 A'   12 A"   33 A'   34 A'                 
  0.134   0.149   0.156   0.188   0.190   0.210   0.217   0.249
 35 A'   36 A'   13 A"   37 A'   38 A'   14 A"   39 A'   15 A"                 
  0.250   0.274   0.302   0.335   0.377   0.397   0.421   0.434
 40 A'   41 A'   42 A'   43 A'   44 A'   16 A"   45 A'   17 A"                 
  0.456   0.479   0.513   0.520   0.639   0.643   0.716   0.777
 46 A'   47 A'   18 A"   48 A'   49 A'   50 A'   51 A'   52 A'                 
  0.824   0.872   0.964   1.079   1.207   1.212   1.268   1.277
 19 A"   53 A'   54 A'   20 A"   55 A'   21 A"   56 A'   22 A"                 
  1.311   1.339   1.386   1.390   1.471   1.576   1.723   1.744
 57 A'   58 A'   59 A'   23 A"   60 A'   61 A'   24 A"   62 A'                 
  1.799   2.000   2.065   2.126   2.331   2.373   2.560   2.748
 63 A'   64 A'   25 A"   65 A'   66 A'   26 A"   67 A'   27 A"                 
  2.751   2.825   3.073   3.559   3.733   3.753   3.827   3.901
 68 A'   69 A'   70 A'   71 A'   28 A"   72 A'   29 A"   73 A'                 
  3.950   3.958   3.975   3.988   4.043   4.079   4.207   4.353
 30 A"   31 A"   74 A'   32 A"   75 A'   76 A'   77 A'   78 A'                 
  4.478   4.789   5.967   5.991   6.005   6.240   6.312   6.625
 79 A'   80 A'   33 A"   81 A'   82 A'   34 A"   83 A'   84 A'                 
 23.823  27.801  28.312  28.330  28.339  28.521  28.531  28.534
 85 A'   86 A'   35 A"   87 A'   88 A'   36 A"   89 A'   37 A"                 
 28.562  28.642  35.527  66.707 127.859 127.873 127.890 151.607
 90 A'   91 A'   92 A'   93 A'   38 A"   94 A'   95 A'   96 A'                 
*******
 97 A'                                                                         

 Beta MOs, Restricted
 -- Occupied --                  
******* -176.32 -165.73 -165.73 -165.73  -35.82  -31.32  -31.31
  1 A'    2 A'    3 A'    1 A"    4 A'    5 A'    6 A'    2 A"                 
-31.307 -24.732 -22.965 -22.964 -22.963 -22.958 -22.958 -14.374
  7 A'    8 A'    9 A'    3 A"   10 A'   11 A'    4 A"   12 A'                 
-10.327  -6.370  -4.785  -4.766  -4.765  -2.050  -2.045  -2.044
 13 A'   14 A'   15 A'    5 A"   16 A'   17 A'    6 A"   18 A'                 
 -2.028  -2.028  -1.273  -0.952  -0.695  -0.636  -0.570  -0.512
 19 A'    7 A"   20 A'   21 A'   22 A'   23 A'   24 A'    8 A"                 
 -0.492  -0.422  -0.375  -0.343  -0.277  -0.271
 25 A'   26 A'    9 A"   27 A'   10 A"   28 A'                                 
 -- Virtual --                   
 -0.101  -0.041  -0.002   0.026   0.050   0.057   0.103   0.130
 29 A'   11 A"   30 A'   31 A'   32 A'   12 A"   33 A'   34 A'                 
  0.134   0.149   0.156   0.188   0.190   0.210   0.217   0.249
 35 A'   36 A'   13 A"   37 A'   38 A'   14 A"   39 A'   15 A"                 
  0.250   0.274   0.302   0.335   0.377   0.397   0.421   0.434
 40 A'   41 A'   42 A'   43 A'   44 A'   16 A"   45 A'   17 A"                 
  0.456   0.479   0.513   0.520   0.639   0.643   0.716   0.777
 46 A'   47 A'   18 A"   48 A'   49 A'   50 A'   51 A'   52 A'                 
  0.824   0.872   0.964   1.079   1.207   1.212   1.268   1.277
 19 A"   53 A'   54 A'   20 A"   55 A'   21 A"   56 A'   22 A"                 
  1.311   1.339   1.386   1.390   1.471   1.576   1.723   1.744
 57 A'   58 A'   59 A'   23 A"   60 A'   61 A'   24 A"   62 A'                 
  1.799   2.000   2.065   2.126   2.331   2.373   2.560   2.748
 63 A'   64 A'   25 A"   65 A'   66 A'   26 A"   67 A'   27 A"                 
  2.751   2.825   3.073   3.559   3.733   3.753   3.827   3.901
 68 A'   69 A'   70 A'   71 A'   28 A"   72 A'   29 A"   73 A'                 
  3.950   3.958   3.975   3.988   4.043   4.079   4.207   4.353
 30 A"   31 A"   74 A'   32 A"   75 A'   76 A'   77 A'   78 A'                 
  4.478   4.789   5.967   5.991   6.005   6.240   6.312   6.625
 79 A'   80 A'   33 A"   81 A'   82 A'   34 A"   83 A'   84 A'                 
 23.823  27.801  28.312  28.330  28.339  28.521  28.531  28.534
 85 A'   86 A'   35 A"   87 A'   88 A'   36 A"   89 A'   37 A"                 
 28.562  28.642  35.527  66.707 127.859 127.873 127.890 151.607
 90 A'   91 A'   92 A'   93 A'   38 A"   94 A'   95 A'   96 A'                 
*******
 97 A'                                                                         
 --------------------------------------------------------------

          Ground-State Mulliken Net Atomic Charges

     Atom                 Charge (a.u.)
  ----------------------------------------
      1 C                     0.019715
      2 N                    -0.245111
      3 I                     0.132010
      4 H                     0.190683
      5 F                    -0.097297
  ----------------------------------------
  Sum of atomic charges =     0.000000

 -----------------------------------------------------------------
                    Cartesian Multipole Moments
 -----------------------------------------------------------------
    Charge (ESU x 10^10)
                 0.0000
    Dipole Moment (Debye)
         X       1.0548      Y      -0.1415      Z      -0.0000
       Tot       1.0642
    Quadrupole Moments (Debye-Ang)
        XX     -36.7715     XY       3.8383     YY     -48.1042
        XZ      -0.0000     YZ      -0.0000     ZZ     -45.2840
    Octopole Moments (Debye-Ang^2)
       XXX      -7.9549    XXY       3.9860    XYY     -11.0446
       YYY     -14.5779    XXZ      -0.0000    XYZ      -0.0000
       YYZ      -0.0000    XZZ      -6.8287    YZZ      -3.7270
       ZZZ      -0.0000
    Hexadecapole Moments (Debye-Ang^3)
      XXXX    -432.2062   XXXY      29.6432   XXYY    -106.0048
      XYYY     -10.5215   YYYY    -137.5639   XXXZ      -0.0000
      XXYZ      -0.0000   XYYZ      -0.0000   YYYZ      -0.0000
      XXZZ     -94.4986   XYZZ      -3.5015   YYZZ     -31.5309
      XZZZ      -0.0000   YZZZ      -0.0000   ZZZZ     -55.7991
 -----------------------------------------------------------------
 Calculating analytic gradient of the SCF energy
 Gradient of SCF Energy
            1           2           3           4           5
    1   0.0000306   0.0000892  -0.0000359   0.0000680  -0.0001519
    2  -0.0000854   0.0001037   0.0002701  -0.0001913  -0.0000970
    3  -0.0000000   0.0000000  -0.0000000   0.0000000  -0.0000000
 Max gradient component =       2.701E-04
 RMS gradient           =       1.080E-04
 Gradient time:  CPU 3.93 s  wall 1.10 s
 Geometry Optimization Parameters
   NAtoms,    NIC,     NZ,  NCons,   NDum,   NFix, NCnnct, MaxDiis
        5      20       5       0       0       0       0       0

 Cartesian Hessian Update
 Hessian Updated using BFGS Update


** GEOMETRY OPTIMIZATION IN DELOCALIZED INTERNAL COORDINATES **
   Searching for a Minimum

   Optimization Cycle:   6

                       Coordinates (Angstroms)
     ATOM                X               Y               Z
      1  C         2.0982893050    0.4254685170    0.0000000000
      2  N         1.0264347880    1.0730050532    0.0000000000
      3  I        -0.7745313774   -0.0313218958    0.0000000000
      4  H         3.0596731325    0.9341750349    0.0000000000
      5  F         2.2479128106   -0.9109762167    0.0000000000
   Point Group: cs    Number of degrees of freedom:     7


   Energy is  -7112.840205366

 Hessian Updated using BFGS Update

  7 Hessian modes will be used to form the next step
  Hessian Eigenvalues:
     0.108067    0.130862    0.221375    0.285625    0.353009    0.406559
     0.758145

 Minimum Search - Taking Simple RFO Step
 Searching for Lamda that Minimizes Along All modes
 Value Taken    Lamda =   0.00000000
 Step Taken.  Stepsize is  0.000247

                             Maximum     Tolerance    Cnvgd?
         Gradient           0.000047      0.000300     YES
         Displacement       0.000173      0.001200     YES
         Energy change     -0.000000      0.000001     YES


                       Distance Matrix (Angstroms)
             C (  1)   N (  2)   I (  3)   H (  4)
   N (  2)  1.252268
   I (  3)  2.908910  2.112585
   H (  4)  1.087677  2.037973  3.953898
   F (  5)  1.344794  2.329848  3.147850  2.015822

 Final energy is   -7112.8402053664067     


 ******************************
 **  OPTIMIZATION CONVERGED  **
 ******************************

                       Coordinates (Angstroms)
     ATOM                X               Y               Z
      1  C         2.0982893050    0.4254685170    0.0000000000
      2  N         1.0264347880    1.0730050532    0.0000000000
      3  I        -0.7745313774   -0.0313218958    0.0000000000
      4  H         3.0596731325    0.9341750349    0.0000000000
      5  F         2.2479128106   -0.9109762167    0.0000000000

Z-matrix Print:
$molecule
0 1
I 
N  1 2.112585
C  2 1.252268 1 117.346645
H  3 1.087677 2 120.977580 1 -180.000000 0
F  3 1.344794 2 127.525345 1 -0.000000 0
$end


 --------------------------------------------------------------
             Orbital Energies (a.u.) and Symmetries
 --------------------------------------------------------------

 Alpha MOs, Restricted
 -- Occupied --                  
******* -176.32 -165.73 -165.73 -165.73  -35.82  -31.32  -31.31
  1 A'    2 A'    3 A'    1 A"    4 A'    5 A'    6 A'    2 A"                 
-31.307 -24.732 -22.965 -22.964 -22.963 -22.958 -22.958 -14.374
  7 A'    8 A'    9 A'    3 A"   10 A'   11 A'    4 A"   12 A'                 
-10.327  -6.370  -4.785  -4.766  -4.765  -2.050  -2.045  -2.044
 13 A'   14 A'   15 A'    5 A"   16 A'   17 A'    6 A"   18 A'                 
 -2.028  -2.028  -1.273  -0.952  -0.695  -0.636  -0.570  -0.512
 19 A'    7 A"   20 A'   21 A'   22 A'   23 A'   24 A'    8 A"                 
 -0.492  -0.422  -0.375  -0.343  -0.277  -0.271
 25 A'   26 A'    9 A"   27 A'   10 A"   28 A'                                 
 -- Virtual --                   
 -0.101  -0.041  -0.002   0.026   0.050   0.057   0.103   0.130
 29 A'   11 A"   30 A'   31 A'   32 A'   12 A"   33 A'   34 A'                 
  0.134   0.149   0.156   0.188   0.190   0.210   0.217   0.249
 35 A'   36 A'   13 A"   37 A'   38 A'   14 A"   39 A'   15 A"                 
  0.250   0.274   0.302   0.335   0.377   0.397   0.421   0.434
 40 A'   41 A'   42 A'   43 A'   44 A'   16 A"   45 A'   17 A"                 
  0.456   0.479   0.513   0.520   0.639   0.643   0.716   0.777
 46 A'   47 A'   18 A"   48 A'   49 A'   50 A'   51 A'   52 A'                 
  0.824   0.872   0.964   1.079   1.207   1.212   1.268   1.277
 19 A"   53 A'   54 A'   20 A"   55 A'   21 A"   56 A'   22 A"                 
  1.311   1.339   1.386   1.390   1.471   1.576   1.723   1.744
 57 A'   58 A'   59 A'   23 A"   60 A'   61 A'   24 A"   62 A'                 
  1.799   2.000   2.065   2.126   2.331   2.373   2.560   2.748
 63 A'   64 A'   25 A"   65 A'   66 A'   26 A"   67 A'   27 A"                 
  2.751   2.825   3.073   3.559   3.733   3.753   3.827   3.901
 68 A'   69 A'   70 A'   71 A'   28 A"   72 A'   29 A"   73 A'                 
  3.950   3.958   3.975   3.988   4.043   4.079   4.207   4.353
 30 A"   31 A"   74 A'   32 A"   75 A'   76 A'   77 A'   78 A'                 
  4.478   4.789   5.967   5.991   6.005   6.240   6.312   6.625
 79 A'   80 A'   33 A"   81 A'   82 A'   34 A"   83 A'   84 A'                 
 23.823  27.801  28.312  28.330  28.339  28.521  28.531  28.534
 85 A'   86 A'   35 A"   87 A'   88 A'   36 A"   89 A'   37 A"                 
 28.562  28.642  35.527  66.707 127.859 127.873 127.890 151.607
 90 A'   91 A'   92 A'   93 A'   38 A"   94 A'   95 A'   96 A'                 
*******
 97 A'                                                                         

 Beta MOs, Restricted
 -- Occupied --                  
******* -176.32 -165.73 -165.73 -165.73  -35.82  -31.32  -31.31
  1 A'    2 A'    3 A'    1 A"    4 A'    5 A'    6 A'    2 A"                 
-31.307 -24.732 -22.965 -22.964 -22.963 -22.958 -22.958 -14.374
  7 A'    8 A'    9 A'    3 A"   10 A'   11 A'    4 A"   12 A'                 
-10.327  -6.370  -4.785  -4.766  -4.765  -2.050  -2.045  -2.044
 13 A'   14 A'   15 A'    5 A"   16 A'   17 A'    6 A"   18 A'                 
 -2.028  -2.028  -1.273  -0.952  -0.695  -0.636  -0.570  -0.512
 19 A'    7 A"   20 A'   21 A'   22 A'   23 A'   24 A'    8 A"                 
 -0.492  -0.422  -0.375  -0.343  -0.277  -0.271
 25 A'   26 A'    9 A"   27 A'   10 A"   28 A'                                 
 -- Virtual --                   
 -0.101  -0.041  -0.002   0.026   0.050   0.057   0.103   0.130
 29 A'   11 A"   30 A'   31 A'   32 A'   12 A"   33 A'   34 A'                 
  0.134   0.149   0.156   0.188   0.190   0.210   0.217   0.249
 35 A'   36 A'   13 A"   37 A'   38 A'   14 A"   39 A'   15 A"                 
  0.250   0.274   0.302   0.335   0.377   0.397   0.421   0.434
 40 A'   41 A'   42 A'   43 A'   44 A'   16 A"   45 A'   17 A"                 
  0.456   0.479   0.513   0.520   0.639   0.643   0.716   0.777
 46 A'   47 A'   18 A"   48 A'   49 A'   50 A'   51 A'   52 A'                 
  0.824   0.872   0.964   1.079   1.207   1.212   1.268   1.277
 19 A"   53 A'   54 A'   20 A"   55 A'   21 A"   56 A'   22 A"                 
  1.311   1.339   1.386   1.390   1.471   1.576   1.723   1.744
 57 A'   58 A'   59 A'   23 A"   60 A'   61 A'   24 A"   62 A'                 
  1.799   2.000   2.065   2.126   2.331   2.373   2.560   2.748
 63 A'   64 A'   25 A"   65 A'   66 A'   26 A"   67 A'   27 A"                 
  2.751   2.825   3.073   3.559   3.733   3.753   3.827   3.901
 68 A'   69 A'   70 A'   71 A'   28 A"   72 A'   29 A"   73 A'                 
  3.950   3.958   3.975   3.988   4.043   4.079   4.207   4.353
 30 A"   31 A"   74 A'   32 A"   75 A'   76 A'   77 A'   78 A'                 
  4.478   4.789   5.967   5.991   6.005   6.240   6.312   6.625
 79 A'   80 A'   33 A"   81 A'   82 A'   34 A"   83 A'   84 A'                 
 23.823  27.801  28.312  28.330  28.339  28.521  28.531  28.534
 85 A'   86 A'   35 A"   87 A'   88 A'   36 A"   89 A'   37 A"                 
 28.562  28.642  35.527  66.707 127.859 127.873 127.890 151.607
 90 A'   91 A'   92 A'   93 A'   38 A"   94 A'   95 A'   96 A'                 
*******
 97 A'                                                                         
 --------------------------------------------------------------

          Ground-State Mulliken Net Atomic Charges

     Atom                 Charge (a.u.)
  ----------------------------------------
      1 C                     0.019715
      2 N                    -0.245111
      3 I                     0.132010
      4 H                     0.190683
      5 F                    -0.097297
  ----------------------------------------
  Sum of atomic charges =     0.000000

 -----------------------------------------------------------------
                    Cartesian Multipole Moments
 -----------------------------------------------------------------
    Charge (ESU x 10^10)
                 0.0000
    Dipole Moment (Debye)
         X       1.0548      Y      -0.1415      Z      -0.0000
       Tot       1.0642
    Quadrupole Moments (Debye-Ang)
        XX     -36.7715     XY       3.8383     YY     -48.1042
        XZ      -0.0000     YZ      -0.0000     ZZ     -45.2840
    Octopole Moments (Debye-Ang^2)
       XXX      -7.9549    XXY       3.9860    XYY     -11.0446
       YYY     -14.5779    XXZ      -0.0000    XYZ      -0.0000
       YYZ      -0.0000    XZZ      -6.8287    YZZ      -3.7270
       ZZZ      -0.0000
    Hexadecapole Moments (Debye-Ang^3)
      XXXX    -432.2062   XXXY      29.6432   XXYY    -106.0048
      XYYY     -10.5215   YYYY    -137.5639   XXXZ      -0.0000
      XXYZ      -0.0000   XYYZ      -0.0000   YYYZ      -0.0000
      XXZZ     -94.4986   XYZZ      -3.5015   YYZZ     -31.5309
      XZZZ      -0.0000   YZZZ      -0.0000   ZZZZ     -55.7991
 -----------------------------------------------------------------
Archival summary:
1\1\TWL01\OPT\ProcedureUnspecified\BasisUnspecified\11111\taweetha\SunNov2523:19:292018SunNov2523:19:292018\0\\#,OPT,ProcedureUnspecified,BasisUnspecified,\\0,1\I\N,1,2.11259\C,2,1.25227,1,117.347\H,3,1.08768,2,120.978,1,-180,0\F,3,1.34479,2,127.525,1,-0,0\\\@

 Total job time:  25.56s(wall), 91.55s(cpu) 
 Sun Nov 25 23:19:29 2018

        *************************************************************
        *                                                           *
        *  Thank you very much for using Q-Chem.  Have a nice day.  *
        *                                                           *
        *************************************************************


 
User input: 2 of 2 
 
Q-Chem Developer Version!
                  Welcome to Q-Chem
     A Quantum Leap Into The Future Of Chemistry


 Q-Chem 5.1, Q-Chem, Inc., Pleasanton, CA (2018)

 Yihan Shao,  Zhengting Gan,  E. Epifanovsky,  A. T. B. Gilbert,  M. Wormit,  
 J. Kussmann,  A. W. Lange,  A. Behn,  Jia Deng,  Xintian Feng,  D. Ghosh,  
 M. Goldey,  P. R. Horn,  L. D. Jacobson,  I. Kaliman,  T. Kus,  A. Landau,  
 Jie Liu,  E. I. Proynov,  R. M. Richard,  R. P. Steele,  E. J. Sundstrom,  
 H. L. Woodcock III,  P. M. Zimmerman,  D. Zuev,  B. Albrecht,  E. Alguire,  
 S. A. Baeppler,  D. Barton,  Z. Benda,  Y. A. Bernard,  E. J. Berquist,  
 K. B. Bravaya,  H. Burton,  D. Casanova,  Chun-Min Chang,  Yunqing Chen,  
 A. Chien,  K. D. Closser,  M. P. Coons,  S. Coriani,  S. Dasgupta,  
 A. L. Dempwolff,  M. Diedenhofen,  Hainam Do,  R. G. Edgar,  Po-Tung Fang,  
 S. Faraji,  S. Fatehi,  Qingguo Feng,  K. D. Fenk,  J. Fosso-Tande,  
 Qinghui Ge,  A. Ghysels,  G. Gidofalvi,  J. Gomes,  J. Gonthier,  A. Gunina,  
 D. Hait,  M. W. D. Hanson-Heine,  P. H. P. Harbach,  A. W. Hauser,  
 J. E. Herr,  E. G. Hohenstein,  Z. C. Holden,  Kerwin Hui,  B. C. Huynh,  
 T.-C. Jagau,  Hyunjun Ji,  B. Kaduk,  K. Khistyaev,  Jaehoon Kim,  
 P. Klunzinger,  K. Koh,  D. Kosenkov,  L. Koulias,  T. Kowalczyk,  
 C. M. Krauter,  A. Kunitsa,  Ka Un Lao,  A. Laurent,  K. V. Lawler,  
 Joonho Lee,  D. Lefrancois,  S. Lehtola,  D. S. Levine,  Yi-Pei Li,  
 You-Sheng Lin,  Fenglai Liu,  E. Livshits,  A. Luenser,  P. Manohar,  
 E. Mansoor,  S. F. Manzer,  Shan-Ping Mao,  Yuezhi Mao,  N. Mardirossian,  
 A. V. Marenich,  T. Markovich,  L. A. Martinez-Martinez,  S. A. Maurer,  
 N. J. Mayhall,  S. C. McKenzie,  J.-M. Mewes,  A. F. Morrison,  
 J. W. Mullinax,  K. Nanda,  T. S. Nguyen-Beck,  R. Olivares-Amaya,  
 J. A. Parkhill,  T. M. Perrine,  F. Plasser,  P. Pokhilko,  S. Prager,  
 A. Prociuk,  E. Ramos,  D. R. Rehn,  F. Rob,  M. Schneider,  N. Sergueev,  
 S. M. Sharada,  S. Sharma,  D. W. Small,  T. Stauch,  T. Stein,  
 Yu-Chuan Su,  A. J. W. Thom,  A. Tkatchenko,  T. Tsuchimochi,  N. M. Tubman,  
 L. Vogt,  M. L. Vidal,  O. Vydrov,  M. A. Watson,  J. Wenzel,  
 M. de Wergifosse,  T. A. Wesolowski,  A. White,  J. Witte,  A. Yamada,  
 Jun Yang,  K. Yao,  S. Yeganeh,  S. R. Yost,  Zhi-Qiang You,  A. Zech,  
 Igor Ying Zhang,  Xing Zhang,  Yan Zhao,  Ying Zhu,  B. R. Brooks,  
 G. K. L. Chan,  C. J. Cramer,  M. S. Gordon,  W. J. Hehre,  A. Klamt,  
 M. W. Schmidt,  C. D. Sherrill,  D. G. Truhlar,  A. Aspuru-Guzik,  R. Baer,  
 A. T. Bell,  N. A. Besley,  Jeng-Da Chai,  A. E. DePrince, III,  
 R. A. DiStasio Jr.,  A. Dreuw,  B. D. Dunietz,  T. R. Furlani,  
 Chao-Ping Hsu,  Yousung Jung,  Jing Kong,  D. S. Lambrecht,  WanZhen Liang,  
 C. Ochsenfeld,  V. A. Rassolov,  L. V. Slipchenko,  J. E. Subotnik,  
 T. Van Voorhis,  J. M. Herbert,  A. I. Krylov,  P. M. W. Gill,  M. Head-Gordon

 Contributors to earlier versions of Q-Chem not listed above: 
 R. D. Adamson,  B. Austin,  J. Baker,  G. J. O. Beran,  K. Brandhorst,  
 S. T. Brown,  E. F. C. Byrd,  A. K. Chakraborty,  C.-L. Cheng,  
 Siu Hung Chien,  D. M. Chipman,  D. L. Crittenden,  H. Dachsel,  
 R. J. Doerksen,  A. D. Dutoi,  L. Fusti-Molnar,  W. A. Goddard III,  
 A. Golubeva-Zadorozhnaya,  S. R. Gwaltney,  G. Hawkins,  A. Heyden,  
 S. Hirata,  G. Kedziora,  F. J. Keil,  C. Kelley,  Jihan Kim,  R. A. King,  
 R. Z. Khaliullin,  P. P. Korambath,  W. Kurlancheek,  A. M. Lee,  M. S. Lee,  
 S. V. Levchenko,  Ching Yeh Lin,  D. Liotard,  R. C. Lochan,  I. Lotan,  
 P. E. Maslen,  N. Nair,  D. P. O'Neill,  D. Neuhauser,  E. Neuscamman,  
 C. M. Oana,  R. Olson,  B. Peters,  R. Peverati,  P. A. Pieniazek,  
 Y. M. Rhee,  J. Ritchie,  M. A. Rohrdanz,  E. Rosta,  N. J. Russ,  
 H. F. Schaefer III,  N. E. Schultz,  N. Shenvi,  A. C. Simmonett,  A. Sodt,  
 D. Stuck,  K. S. Thanthiriwatte,  V. Vanovschi,  Tao Wang,  A. Warshel,  
 C. F. Williams,  Q. Wu,  X. Xu,  W. Zhang

 Please cite Q-Chem as follows:
 Y. Shao et al., Mol. Phys. 113, 184-215 (2015)
 DOI: 10.1080/00268976.2014.952696

 Q-Chem 5.1.2 for Intel X86 EM64T Linux

 Parts of Q-Chem use Armadillo 8.300.2 (Tropical Shenanigans).
 http://arma.sourceforge.net/

 Q-Chem begins on Sun Nov 25 23:19:29 2018  

Host: 
0

     Scratch files written to /scratch/taweetham/qchem56802//
The previous job contains 0 fragments, simply inherited here
Input Ideriv = 2
Curr. Ideriv = -1
Max.  Ideriv = 2

Checking the input file for inconsistencies... 	...done.

--------------------------------------------------------------
User input:
--------------------------------------------------------------

$molecule
read
$end

$rem
   job_type 	frequency
   basis 	6-311++g**
   method	b3lyp	
$end


--------------------------------------------------------------
 ----------------------------------------------------------------
             Standard Nuclear Orientation (Angstroms)
    I     Atom           X                Y                Z
 ----------------------------------------------------------------
    1      C       2.0666280240     0.4356269141     0.0000000000
    2      N       0.9869832621     1.0700895684     0.0000000000
    3      I      -0.8004292107    -0.0560426579    -0.0000000000
    4      H       3.0217586326     0.9559793960     0.0000000000
    5      F       2.2324820616    -0.8989007769    -0.0000000000
 ----------------------------------------------------------------
 Molecular Point Group                 Cs    NOp =  2
 Largest Abelian Subgroup              Cs    NOp =  2
 Nuclear Repulsion Energy =   298.4666241096 hartrees
 There are       38 alpha and       38 beta electrons
 Requested basis set is 6-311++G(d,p)
 There are 47 shells and 135 basis functions

 Total QAlloc Memory Limit   2000 MB
 Mega-Array Size       188 MB
 MEM_STATIC part       192 MB

                       Distance Matrix (Angstroms)
             C (  1)   N (  2)   I (  3)   H (  4)
   N (  2)  1.252268
   I (  3)  2.908910  2.112585
   H (  4)  1.087677  2.037973  3.953898
   F (  5)  1.344794  2.329848  3.147850  2.015822

 A cutoff of  1.0D-11 yielded    975 shell pairs
 There are      8364 function pairs (      9403 Cartesian)

 -------------------------------------------------------
 OpenMP Integral Computing Module                       
 Release: version 1.0, May 2013, Q-Chem Inc. Pittsburgh 
 -------------------------------------------------------
 Integral Job Info:
 Integral job number is                      11
 Integral operator is                         1
 short-range coefficients                     0
 long-range coefficients              100000000
 Omega coefficients                           0
 if combine SR and LR in K                    0
 Integral screening is                        0
 Integral computing path is                   2
 max size of driver memory is            800000
 size of driver memory is                593474
 size of scratch memory is             11861008
 max col of scratch BK array               1296
 max len of scratch array in speh3          155
 max len of scratch index in speh4           18
 max int batch size is                      520
 min int batch size is                       52
 fixed nKL is                                52
 max L of basis functions is                  2
 order of int derivative is                   0
 number of shells is                         47
 number of basis is                         143
 number of cartesian basis is               143
 number of contracted shell pairs           975
 number of primitive shell pairs           2224
 maxK2 (contraction) of shell pair           36
 max number of K2 of shell pair               1
 max number of CS2 of shell pair             97
 max number of PS2 of shell pair            162
 mem total for path MDJ                  519962
 -------------------------------------------------------
 Smallest overlap matrix eigenvalue = 1.21E-03
 Guess from superposition of atomic densities
 Warning:  Energy on first SCF cycle will be non-variational
 SAD guess density has 76.000000 electrons

 -----------------------------------------------------------------------
  General SCF calculation program by
  Eric Jon Sundstrom, Paul Horn, Yuezhi Mao, Dmitri Zuev, Alec White,
  David Stuck, Shaama M.S., Shane Yost, Joonho Lee, David Small,
  Daniel Levine, Susi Lehtola, Hugh Burton, Evgeny Epifanovsky
 -----------------------------------------------------------------------
 Exchange:     0.2000 Hartree-Fock + 0.0800 Slater + 0.7200 B88
 Correlation:  0.1900 VWN1RPA + 0.8100 LYP
 Using SG-1 standard quadrature grid
 using 4 threads for integral computing
 -------------------------------------------------------
 OpenMP Integral computing Module                
 Release: version 2.0, May 2017, Q-Chem Inc. Pleasanton 
 -------------------------------------------------------
 -------------------------------------------------------
 OpenMP BLAS3 based DFT computing Module                
 Release: version 1.0, May 2013, Q-Chem Inc. Pittsburgh 
 -------------------------------------------------------
 A restricted SCF calculation will be
 performed using DIIS
 SCF converges when DIIS error is below 1.0e-08
 ---------------------------------------
  Cycle       Energy         DIIS error
 ---------------------------------------
    1   -7113.2521730644      4.50e-02  
    2   -7112.7985127685      4.97e-03  
    3   -7112.6812183259      8.93e-03  
    4   -7112.8332580048      1.92e-03  
    5   -7112.8397514484      6.02e-04  
    6   -7112.8402097640      1.22e-04  
    7   -7112.8402334483      2.72e-05  
    8   -7112.8402346539      8.88e-06  
    9   -7112.8402347527      2.38e-06  
   10   -7112.8402347659      9.73e-07  
   11   -7112.8402347681      1.49e-07  
   12   -7112.8402347680      2.30e-08  
   13   -7112.8402347681      2.53e-09  Convergence criterion met
 ---------------------------------------
 SCF time:   CPU 14.28s  wall 4.00s 
 SCF   energy in the final basis set =    -7112.8402347681
 Total energy in the final basis set =    -7112.8402347681

 --------------------------------------------------------------
             Orbital Energies (a.u.) and Symmetries
 --------------------------------------------------------------

 Alpha MOs, Restricted
 -- Occupied --                  
******* -176.32 -165.73 -165.73 -165.73  -35.82  -31.32  -31.31
  1 A'    2 A'    3 A'    1 A"    4 A'    5 A'    6 A'    2 A"                 
-31.307 -24.732 -22.965 -22.964 -22.963 -22.958 -22.958 -14.374
  7 A'    8 A'    9 A'    3 A"   10 A'   11 A'    4 A"   12 A'                 
-10.327  -6.370  -4.785  -4.766  -4.765  -2.050  -2.045  -2.044
 13 A'   14 A'   15 A'    5 A"   16 A'   17 A'    6 A"   18 A'                 
 -2.028  -2.028  -1.273  -0.952  -0.695  -0.636  -0.570  -0.512
 19 A'    7 A"   20 A'   21 A'   22 A'   23 A'   24 A'    8 A"                 
 -0.492  -0.422  -0.375  -0.343  -0.277  -0.271
 25 A'   26 A'    9 A"   27 A'   10 A"   28 A'                                 
 -- Virtual --                   
 -0.101  -0.041  -0.002   0.026   0.050   0.057   0.103   0.130
 29 A'   11 A"   30 A'   31 A'   32 A'   12 A"   33 A'   34 A'                 
  0.134   0.149   0.156   0.188   0.190   0.210   0.217   0.249
 35 A'   36 A'   13 A"   37 A'   38 A'   14 A"   39 A'   15 A"                 
  0.250   0.274   0.302   0.335   0.377   0.397   0.421   0.434
 40 A'   41 A'   42 A'   43 A'   44 A'   16 A"   45 A'   17 A"                 
  0.456   0.479   0.513   0.520   0.639   0.643   0.716   0.777
 46 A'   47 A'   18 A"   48 A'   49 A'   50 A'   51 A'   52 A'                 
  0.824   0.872   0.964   1.079   1.207   1.212   1.268   1.277
 19 A"   53 A'   54 A'   20 A"   55 A'   21 A"   56 A'   22 A"                 
  1.311   1.340   1.386   1.390   1.471   1.576   1.723   1.744
 57 A'   58 A'   59 A'   23 A"   60 A'   61 A'   24 A"   62 A'                 
  1.799   2.000   2.065   2.126   2.331   2.373   2.560   2.748
 63 A'   64 A'   25 A"   65 A'   66 A'   26 A"   67 A'   27 A"                 
  2.751   2.825   3.073   3.559   3.733   3.753   3.827   3.901
 68 A'   69 A'   70 A'   71 A'   28 A"   72 A'   29 A"   73 A'                 
  3.950   3.958   3.975   3.988   4.043   4.079   4.207   4.353
 30 A"   31 A"   74 A'   32 A"   75 A'   76 A'   77 A'   78 A'                 
  4.478   4.789   5.967   5.991   6.005   6.240   6.312   6.625
 79 A'   80 A'   33 A"   81 A'   82 A'   34 A"   83 A'   84 A'                 
 23.823  27.801  28.312  28.330  28.339  28.521  28.531  28.534
 85 A'   86 A'   35 A"   87 A'   88 A'   36 A"   89 A'   37 A"                 
 28.562  28.642  35.527  66.707 127.859 127.873 127.890 151.607
 90 A'   91 A'   92 A'   93 A'   38 A"   94 A'   95 A'   96 A'                 
*******
 97 A'                                                                         

 Beta MOs, Restricted
 -- Occupied --                  
******* -176.32 -165.73 -165.73 -165.73  -35.82  -31.32  -31.31
  1 A'    2 A'    3 A'    1 A"    4 A'    5 A'    6 A'    2 A"                 
-31.307 -24.732 -22.965 -22.964 -22.963 -22.958 -22.958 -14.374
  7 A'    8 A'    9 A'    3 A"   10 A'   11 A'    4 A"   12 A'                 
-10.327  -6.370  -4.785  -4.766  -4.765  -2.050  -2.045  -2.044
 13 A'   14 A'   15 A'    5 A"   16 A'   17 A'    6 A"   18 A'                 
 -2.028  -2.028  -1.273  -0.952  -0.695  -0.636  -0.570  -0.512
 19 A'    7 A"   20 A'   21 A'   22 A'   23 A'   24 A'    8 A"                 
 -0.492  -0.422  -0.375  -0.343  -0.277  -0.271
 25 A'   26 A'    9 A"   27 A'   10 A"   28 A'                                 
 -- Virtual --                   
 -0.101  -0.041  -0.002   0.026   0.050   0.057   0.103   0.130
 29 A'   11 A"   30 A'   31 A'   32 A'   12 A"   33 A'   34 A'                 
  0.134   0.149   0.156   0.188   0.190   0.210   0.217   0.249
 35 A'   36 A'   13 A"   37 A'   38 A'   14 A"   39 A'   15 A"                 
  0.250   0.274   0.302   0.335   0.377   0.397   0.421   0.434
 40 A'   41 A'   42 A'   43 A'   44 A'   16 A"   45 A'   17 A"                 
  0.456   0.479   0.513   0.520   0.639   0.643   0.716   0.777
 46 A'   47 A'   18 A"   48 A'   49 A'   50 A'   51 A'   52 A'                 
  0.824   0.872   0.964   1.079   1.207   1.212   1.268   1.277
 19 A"   53 A'   54 A'   20 A"   55 A'   21 A"   56 A'   22 A"                 
  1.311   1.340   1.386   1.390   1.471   1.576   1.723   1.744
 57 A'   58 A'   59 A'   23 A"   60 A'   61 A'   24 A"   62 A'                 
  1.799   2.000   2.065   2.126   2.331   2.373   2.560   2.748
 63 A'   64 A'   25 A"   65 A'   66 A'   26 A"   67 A'   27 A"                 
  2.751   2.825   3.073   3.559   3.733   3.753   3.827   3.901
 68 A'   69 A'   70 A'   71 A'   28 A"   72 A'   29 A"   73 A'                 
  3.950   3.958   3.975   3.988   4.043   4.079   4.207   4.353
 30 A"   31 A"   74 A'   32 A"   75 A'   76 A'   77 A'   78 A'                 
  4.478   4.789   5.967   5.991   6.005   6.240   6.312   6.625
 79 A'   80 A'   33 A"   81 A'   82 A'   34 A"   83 A'   84 A'                 
 23.823  27.801  28.312  28.330  28.339  28.521  28.531  28.534
 85 A'   86 A'   35 A"   87 A'   88 A'   36 A"   89 A'   37 A"                 
 28.562  28.642  35.527  66.707 127.859 127.873 127.890 151.607
 90 A'   91 A'   92 A'   93 A'   38 A"   94 A'   95 A'   96 A'                 
*******
 97 A'                                                                         
 --------------------------------------------------------------

          Ground-State Mulliken Net Atomic Charges

     Atom                 Charge (a.u.)
  ----------------------------------------
      1 C                     0.019682
      2 N                    -0.245137
      3 I                     0.132015
      4 H                     0.190697
      5 F                    -0.097258
  ----------------------------------------
  Sum of atomic charges =     0.000000

 -----------------------------------------------------------------
                    Cartesian Multipole Moments
 -----------------------------------------------------------------
    Charge (ESU x 10^10)
                 0.0000
    Dipole Moment (Debye)
         X       1.0567      Y      -0.1289      Z       0.0000
       Tot       1.0645
    Quadrupole Moments (Debye-Ang)
        XX     -36.9224     XY       3.9622     YY     -48.0053
        XZ       0.0000     YZ       0.0000     ZZ     -45.2841
    Octopole Moments (Debye-Ang^2)
       XXX      -5.1873    XXY       4.5091    XYY      -9.6229
       YYY     -12.7706    XXZ       0.0000    XYZ      -0.0000
       YYZ      -0.0000    XZZ      -5.5901    YZZ      -3.1161
       ZZZ       0.0000
    Hexadecapole Moments (Debye-Ang^3)
      XXXX    -432.9136   XXXY      27.9882   XXYY    -104.6152
      XYYY     -11.8600   YYYY    -137.2788   XXXZ       0.0000
      XXYZ      -0.0000   XYYZ      -0.0000   YYYZ       0.0000
      XXZZ     -94.0785   XYZZ      -4.0800   YYZZ     -31.5194
      XZZZ       0.0000   YZZZ       0.0000   ZZZZ     -55.8000
 -----------------------------------------------------------------
 Calculating MO derivatives via CPSCF
 D1JvT checksum  = 156540 12883.0423075512
 D1KAT checksum  = 342300 742.8495022433
   1         3          15      0.137456    0.044357
   2         3          15      0.016669    0.005774
   3         3          15      0.001983    0.000802
   4         3          15      0.000179    0.000083
   5        16           2      0.000014    0.000009
   6        18           0      0.000000    0.000000    Roots Converged
 Time for AOints: 4.1 s (CPU) 1.1 s (wall)
 ------------------------------------------------------------------------------
                     AOints        : Timing summary (seconds)
 ------------------------------------------------------------------------------
     job step          cpu (% of tot)      sys (% of tot)     wall (% of tot)
 ------------------------------------------------------------------------------
  cpscf_lag         0.2400E+02 (34.3)   0.6000E-05 (42.9)   0.6250E+01 (33.8)
  iterzp            0.4164E+02 (59.6)   0.8000E-05 (57.1)   0.1108E+02 (60.0)
  make_fx           0.0000E+00 ( 0.0)   0.0000E+00 ( 0.0)   0.0000E+00 ( 0.0)
  AOints            0.4149E+01 ( 5.9)   0.0000E+00 ( 0.0)   0.1057E+01 ( 5.7)
 ------------------------------------------------------------------------------
   Grand Totals     0.6988E+02          0.1400E-04          0.1847E+02
 ------------------------------------------------------------------------------
 Calculating analytic Hessian of the SCF energy
 Polarizability Matrix (a.u.)
            1           2           3
    1 -73.2806223  -6.7774065  -0.0000000
    2  -6.7774065 -42.1802457  -0.0000000
    3  -0.0000000  -0.0000000 -31.8026621

 Direct stationary perturbation theory relativistic correction:

 rels  =      97.028047745632
 relv  =    -320.986435344073
 rel2e =      41.131024285950
 E_rel =    -182.827363312491

 Hessian of the SCF Energy
            1           2           3           4           5           6
    1   0.9056225  -0.0932720  -0.0000000  -0.5278099   0.2149598   0.0000000
    2  -0.0932720   0.5644860  -0.0000000   0.2413549  -0.1987512  -0.0000000
    3  -0.0000000  -0.0000000   0.1441489   0.0000000  -0.0000000  -0.0595913
    4  -0.5278099   0.2413549   0.0000000   0.6341536  -0.2457299  -0.0000000
    5   0.2149598  -0.1987512  -0.0000000  -0.2457299   0.2873195   0.0000000
    6   0.0000000  -0.0000000  -0.0595913  -0.0000000   0.0000000   0.0562866
    7  -0.0368328  -0.0286293  -0.0000000  -0.0717844  -0.0167001   0.0000000
    8   0.0015576  -0.0074428  -0.0000000  -0.0471860  -0.0347656   0.0000000
    9  -0.0000000  -0.0000000   0.0054098   0.0000000  -0.0000000  -0.0278330
   10  -0.2643565  -0.1236133   0.0000000  -0.0296831  -0.0051779  -0.0000000
   11  -0.1193621  -0.0991675   0.0000000   0.0162231   0.0066933   0.0000000
   12  -0.0000000  -0.0000000  -0.0428341   0.0000000   0.0000000   0.0056349
   13  -0.0766232   0.0041597   0.0000000  -0.0048762   0.0526481   0.0000000
   14  -0.0038834  -0.2591246   0.0000000   0.0353379  -0.0604959  -0.0000000
   15  -0.0000000   0.0000000  -0.0471333   0.0000000  -0.0000000   0.0255027
            7           8           9          10          11          12
    1  -0.0368328   0.0015576  -0.0000000  -0.2643565  -0.1193621  -0.0000000
    2  -0.0286293  -0.0074428  -0.0000000  -0.1236133  -0.0991675  -0.0000000
    3  -0.0000000  -0.0000000   0.0054098   0.0000000   0.0000000  -0.0428341
    4  -0.0717844  -0.0471860   0.0000000  -0.0296831   0.0162231   0.0000000
    5  -0.0167001  -0.0347656  -0.0000000  -0.0051779   0.0066933   0.0000000
    6   0.0000000   0.0000000  -0.0278330  -0.0000000   0.0000000   0.0056349
    7   0.1078558   0.0406558  -0.0000000  -0.0004194   0.0049804   0.0000000
    8   0.0406558   0.0348947  -0.0000000   0.0005207   0.0020688  -0.0000000
    9  -0.0000000  -0.0000000   0.0222421   0.0000000  -0.0000000   0.0057799
   10  -0.0004194   0.0005207   0.0000000   0.2873721   0.1221043  -0.0000000
   11   0.0049804   0.0020688  -0.0000000   0.1221043   0.1286835   0.0000000
   12   0.0000000  -0.0000000   0.0057799  -0.0000000   0.0000000   0.0220797
   13   0.0011809   0.0044518  -0.0000000   0.0070869  -0.0239457  -0.0000000
   14  -0.0003067   0.0052449   0.0000000   0.0061661  -0.0382781   0.0000000
   15   0.0000000   0.0000000  -0.0055988   0.0000000  -0.0000000   0.0093395
           13          14          15
    1  -0.0766232  -0.0038834  -0.0000000
    2   0.0041597  -0.2591246   0.0000000
    3   0.0000000   0.0000000  -0.0471333
    4  -0.0048762   0.0353379   0.0000000
    5   0.0526481  -0.0604959  -0.0000000
    6   0.0000000  -0.0000000   0.0255027
    7   0.0011809  -0.0003067   0.0000000
    8   0.0044518   0.0052449   0.0000000
    9  -0.0000000   0.0000000  -0.0055988
   10   0.0070869   0.0061661   0.0000000
   11  -0.0239457  -0.0382781  -0.0000000
   12  -0.0000000   0.0000000   0.0093395
   13   0.0732316  -0.0373139  -0.0000000
   14  -0.0373139   0.3526537  -0.0000000
   15  -0.0000000  -0.0000000   0.0178898
 Gradient time:  CPU 109.21 s  wall 28.90 s
 **********************************************************************
 **                                                                  **
 **                       VIBRATIONAL ANALYSIS                       **
 **                       --------------------                       **
 **                                                                  **
 **        VIBRATIONAL FREQUENCIES (CM**-1) AND NORMAL MODES         **
 **     FORCE CONSTANTS (mDYN/ANGSTROM) AND REDUCED MASSES (AMU)     **
 **                  INFRARED INTENSITIES (KM/MOL)                   **
 **                                                                  **
 **********************************************************************


 Mode:                 1                      2                      3
 Frequency:       168.53                 423.60                 429.46
 Force Cnst:      0.3236                 1.0633                 0.3244
 Red. Mass:      19.3361                10.0578                 2.9852
 IR Active:          YES                    YES                    YES
 IR Intens:        3.515                  8.206                 28.619
 Raman Active:       YES                    YES                    YES
               X      Y      Z        X      Y      Z        X      Y      Z
 C          0.255 -0.074 -0.000    0.400  0.074 -0.000   -0.000 -0.000 -0.272
 N          0.099 -0.338  0.000    0.548  0.374  0.000   -0.000 -0.000  0.269
 I         -0.160  0.043 -0.000   -0.087 -0.052 -0.000    0.000  0.000 -0.013
 H          0.066  0.283 -0.000    0.570 -0.218 -0.000   -0.000  0.000 -0.918
 F          0.833 -0.005  0.000   -0.102  0.037  0.000    0.000  0.000  0.107
 TransDip  -0.053  0.028 -0.000    0.081 -0.043 -0.000   -0.000  0.000 -0.171

 Mode:                 4                      5                      6
 Frequency:       707.68                 908.66                1046.57
 Force Cnst:      3.5102                 0.7325                 6.5921
 Red. Mass:      11.8962                 1.5058                10.2149
 IR Active:          YES                    YES                    YES
 IR Intens:        2.737                  7.845                169.484
 Raman Active:       YES                    YES                    YES
               X      Y      Z        X      Y      Z        X      Y      Z
 C         -0.417 -0.152  0.000   -0.000 -0.000 -0.202    0.240  0.650 -0.000
 N         -0.047  0.649  0.000    0.000  0.000  0.047   -0.204 -0.004  0.000
 I          0.005 -0.008 -0.000    0.000 -0.000  0.001   -0.002  0.001 -0.000
 H         -0.342 -0.290 -0.000   -0.000 -0.000  0.978    0.384  0.377  0.000
 F          0.284 -0.312 -0.000    0.000  0.000  0.035   -0.007 -0.434  0.000
 TransDip  -0.053  0.006 -0.000    0.000 -0.000  0.090   -0.263  0.323  0.000

 Mode:                 7                      8                      9
 Frequency:      1321.21                1713.19                3165.67
 Force Cnst:      1.1128                17.9909                 6.4420
 Red. Mass:       1.0820                10.4038                 1.0910
 IR Active:          YES                    YES                    YES
 IR Intens:       25.708                225.748                  0.731
 Raman Active:       YES                    YES                    YES
               X      Y      Z        X      Y      Z        X      Y      Z
 C          0.005 -0.031 -0.000    0.573 -0.392 -0.000   -0.079 -0.037  0.000
 N          0.056  0.004 -0.000   -0.499  0.254  0.000    0.003 -0.002 -0.000
 I          0.000 -0.000  0.000    0.002  0.002 -0.000    0.000  0.000  0.000
 H         -0.484  0.872  0.000    0.250  0.375  0.000    0.876  0.474  0.000
 F         -0.020 -0.029 -0.000   -0.019  0.030  0.000    0.000 -0.000 -0.000
 TransDip   0.123  0.106  0.000    0.423 -0.229 -0.000    0.008 -0.026  0.000

 STANDARD THERMODYNAMIC QUANTITIES AT   298.15 K  AND     1.00 ATM

   This Molecule has  0 Imaginary Frequencies
   Zero point vibrational energy:       14.131 kcal/mol

   Atom    1 Element C  Has Mass   12.00000
   Atom    2 Element N  Has Mass   14.00307
   Atom    3 Element I  Has Mass  126.90440
   Atom    4 Element H  Has Mass    1.00783
   Atom    5 Element F  Has Mass   18.99840
   Molecular Mass:   172.913700 amu
   Principal axes and moments of inertia in amu*Bohr^2:
                             1           2           3
    Eigenvalues --      124.43842   887.05793  1011.49635
          X               0.99980     0.01983     0.00000
          Y              -0.01983     0.99980    -0.00000
          Z              -0.00000     0.00000     1.00000
   Rotational Symmetry Number is   1
   The Molecule is an Asymmetric Top
   Translational Enthalpy:        0.889 kcal/mol
   Rotational Enthalpy:           0.889 kcal/mol
   Vibrational Enthalpy:         15.000 kcal/mol
   gas constant (RT):             0.592 kcal/mol
   Translational Entropy:        41.350  cal/mol.K
   Rotational Entropy:           26.215  cal/mol.K
   Vibrational Entropy:           4.731  cal/mol.K

   Total Enthalpy:               17.370 kcal/mol
   Total Entropy:                72.296  cal/mol.K
Archival summary:
1\1\TWL01\FREQ\ProcedureUnspecified\BasisUnspecified\11111\taweetha\SunNov2523:20:022018SunNov2523:20:022018\0\\#,FREQ,ProcedureUnspecified,BasisUnspecified,\\0,1\I\N,1,2.11259\C,2,1.25227,1,117.347\H,3,1.08768,2,120.978,1,180,0\F,3,1.34479,2,127.525,1,-0,0\\\@

 Total job time:  32.90s(wall), 123.60s(cpu) 
 Sun Nov 25 23:20:02 2018

        *************************************************************
        *                                                           *
        *  Thank you very much for using Q-Chem.  Have a nice day.  *
        *                                                           *
        *************************************************************
