# Supplementary material for: Geometric and energetic data from ab initio calculations of haloethene, haloimine, halomethylenephosphine, haloiminophosphine, halodiazene, halodiphosphene and halocyclopropane
Source: Data Brief. 2019 Nov 2;27:104738. doi: 10.1016/j.dib.2019.104738 (PMC6861602; doi:10.1016/j.dib.2019.104738)
Supplement: Multimedia component 4 [file mmc4.zip › CN/B3LYP/FICNBrE.out]

Q-Chem Developer Version!
                  Welcome to Q-Chem
     A Quantum Leap Into The Future Of Chemistry


 Q-Chem 5.1, Q-Chem, Inc., Pleasanton, CA (2018)

 Yihan Shao,  Zhengting Gan,  E. Epifanovsky,  A. T. B. Gilbert,  M. Wormit,  
 J. Kussmann,  A. W. Lange,  A. Behn,  Jia Deng,  Xintian Feng,  D. Ghosh,  
 M. Goldey,  P. R. Horn,  L. D. Jacobson,  I. Kaliman,  T. Kus,  A. Landau,  
 Jie Liu,  E. I. Proynov,  R. M. Richard,  R. P. Steele,  E. J. Sundstrom,  
 H. L. Woodcock III,  P. M. Zimmerman,  D. Zuev,  B. Albrecht,  E. Alguire,  
 S. A. Baeppler,  D. Barton,  Z. Benda,  Y. A. Bernard,  E. J. Berquist,  
 K. B. Bravaya,  H. Burton,  D. Casanova,  Chun-Min Chang,  Yunqing Chen,  
 A. Chien,  K. D. Closser,  M. P. Coons,  S. Coriani,  S. Dasgupta,  
 A. L. Dempwolff,  M. Diedenhofen,  Hainam Do,  R. G. Edgar,  Po-Tung Fang,  
 S. Faraji,  S. Fatehi,  Qingguo Feng,  K. D. Fenk,  J. Fosso-Tande,  
 Qinghui Ge,  A. Ghysels,  G. Gidofalvi,  J. Gomes,  J. Gonthier,  A. Gunina,  
 D. Hait,  M. W. D. Hanson-Heine,  P. H. P. Harbach,  A. W. Hauser,  
 J. E. Herr,  E. G. Hohenstein,  Z. C. Holden,  Kerwin Hui,  B. C. Huynh,  
 T.-C. Jagau,  Hyunjun Ji,  B. Kaduk,  K. Khistyaev,  Jaehoon Kim,  
 P. Klunzinger,  K. Koh,  D. Kosenkov,  L. Koulias,  T. Kowalczyk,  
 C. M. Krauter,  A. Kunitsa,  Ka Un Lao,  A. Laurent,  K. V. Lawler,  
 Joonho Lee,  D. Lefrancois,  S. Lehtola,  D. S. Levine,  Yi-Pei Li,  
 You-Sheng Lin,  Fenglai Liu,  E. Livshits,  A. Luenser,  P. Manohar,  
 E. Mansoor,  S. F. Manzer,  Shan-Ping Mao,  Yuezhi Mao,  N. Mardirossian,  
 A. V. Marenich,  T. Markovich,  L. A. Martinez-Martinez,  S. A. Maurer,  
 N. J. Mayhall,  S. C. McKenzie,  J.-M. Mewes,  A. F. Morrison,  
 J. W. Mullinax,  K. Nanda,  T. S. Nguyen-Beck,  R. Olivares-Amaya,  
 J. A. Parkhill,  T. M. Perrine,  F. Plasser,  P. Pokhilko,  S. Prager,  
 A. Prociuk,  E. Ramos,  D. R. Rehn,  F. Rob,  M. Schneider,  N. Sergueev,  
 S. M. Sharada,  S. Sharma,  D. W. Small,  T. Stauch,  T. Stein,  
 Yu-Chuan Su,  A. J. W. Thom,  A. Tkatchenko,  T. Tsuchimochi,  N. M. Tubman,  
 L. Vogt,  M. L. Vidal,  O. Vydrov,  M. A. Watson,  J. Wenzel,  
 M. de Wergifosse,  T. A. Wesolowski,  A. White,  J. Witte,  A. Yamada,  
 Jun Yang,  K. Yao,  S. Yeganeh,  S. R. Yost,  Zhi-Qiang You,  A. Zech,  
 Igor Ying Zhang,  Xing Zhang,  Yan Zhao,  Ying Zhu,  B. R. Brooks,  
 G. K. L. Chan,  C. J. Cramer,  M. S. Gordon,  W. J. Hehre,  A. Klamt,  
 M. W. Schmidt,  C. D. Sherrill,  D. G. Truhlar,  A. Aspuru-Guzik,  R. Baer,  
 A. T. Bell,  N. A. Besley,  Jeng-Da Chai,  A. E. DePrince, III,  
 R. A. DiStasio Jr.,  A. Dreuw,  B. D. Dunietz,  T. R. Furlani,  
 Chao-Ping Hsu,  Yousung Jung,  Jing Kong,  D. S. Lambrecht,  WanZhen Liang,  
 C. Ochsenfeld,  V. A. Rassolov,  L. V. Slipchenko,  J. E. Subotnik,  
 T. Van Voorhis,  J. M. Herbert,  A. I. Krylov,  P. M. W. Gill,  M. Head-Gordon

 Contributors to earlier versions of Q-Chem not listed above: 
 R. D. Adamson,  B. Austin,  J. Baker,  G. J. O. Beran,  K. Brandhorst,  
 S. T. Brown,  E. F. C. Byrd,  A. K. Chakraborty,  C.-L. Cheng,  
 Siu Hung Chien,  D. M. Chipman,  D. L. Crittenden,  H. Dachsel,  
 R. J. Doerksen,  A. D. Dutoi,  L. Fusti-Molnar,  W. A. Goddard III,  
 A. Golubeva-Zadorozhnaya,  S. R. Gwaltney,  G. Hawkins,  A. Heyden,  
 S. Hirata,  G. Kedziora,  F. J. Keil,  C. Kelley,  Jihan Kim,  R. A. King,  
 R. Z. Khaliullin,  P. P. Korambath,  W. Kurlancheek,  A. M. Lee,  M. S. Lee,  
 S. V. Levchenko,  Ching Yeh Lin,  D. Liotard,  R. C. Lochan,  I. Lotan,  
 P. E. Maslen,  N. Nair,  D. P. O'Neill,  D. Neuhauser,  E. Neuscamman,  
 C. M. Oana,  R. Olson,  B. Peters,  R. Peverati,  P. A. Pieniazek,  
 Y. M. Rhee,  J. Ritchie,  M. A. Rohrdanz,  E. Rosta,  N. J. Russ,  
 H. F. Schaefer III,  N. E. Schultz,  N. Shenvi,  A. C. Simmonett,  A. Sodt,  
 D. Stuck,  K. S. Thanthiriwatte,  V. Vanovschi,  Tao Wang,  A. Warshel,  
 C. F. Williams,  Q. Wu,  X. Xu,  W. Zhang

 Please cite Q-Chem as follows:
 Y. Shao et al., Mol. Phys. 113, 184-215 (2015)
 DOI: 10.1080/00268976.2014.952696

 Q-Chem 5.1.2 for Intel X86 EM64T Linux

 Parts of Q-Chem use Armadillo 8.300.2 (Tropical Shenanigans).
 http://arma.sourceforge.net/

 Q-Chem begins on Sun Nov 25 21:12:59 2018  

Host: 
0

     Scratch files written to /scratch/taweetham/qchem51462//
Input Ideriv = 2
Curr. Ideriv = -1
Max.  Ideriv = 2

Checking the input file for inconsistencies... 	...done.

--------------------------------------------------------------
User input:
--------------------------------------------------------------
$molecule
0 1
C 
N 1 1.3 
Br 2 CBr 1 120. 
I 1 CI 2 120.  3 180.0
F 1 CF 2 120.  3 0.0

CC=1.54
CH=1.09
CF=1.35
CCl=1.77
CBr=1.94
CI=2.14
DHA=180.0
$end

$rem
   job_type	optimization
   basis	6-311++g**
   method	b3lyp
$end

--------------------------------------------------------------
 ----------------------------------------------------------------
             Standard Nuclear Orientation (Angstroms)
    I     Atom           X                Y                Z
 ----------------------------------------------------------------
    1      C      -0.0328732478    -0.3504338551     0.0000000000
    2      N      -0.9181839214     0.6015246583    -0.0000000000
    3      Br     -2.8090505752     0.1676775680    -0.0000000000
    4      I       2.0529281126     0.1281397393     0.0000000000
    5      F      -0.4293214330    -1.6409100604     0.0000000000
 ----------------------------------------------------------------
 Molecular Point Group                 Cs    NOp =  2
 Largest Abelian Subgroup              Cs    NOp =  2
 Nuclear Repulsion Energy =   643.3275019699 hartrees
 There are       55 alpha and       55 beta electrons
 Requested basis set is 6-311++G(d,p)
 There are 61 shells and 176 basis functions

 Total QAlloc Memory Limit   2000 MB
 Mega-Array Size       188 MB
 MEM_STATIC part       192 MB
 A cutoff of  1.0D-11 yielded   1428 shell pairs
 There are     12805 function pairs (     14408 Cartesian)

 -------------------------------------------------------
 OpenMP Integral Computing Module                       
 Release: version 1.0, May 2013, Q-Chem Inc. Pittsburgh 
 -------------------------------------------------------
 Integral Job Info:
 Integral job number is                      11
 Integral operator is                         1
 short-range coefficients                     0
 long-range coefficients              100000000
 Omega coefficients                           0
 if combine SR and LR in K                    0
 Integral screening is                        0
 Integral computing path is                   2
 max size of driver memory is            800000
 size of driver memory is                593474
 size of scratch memory is             29623520
 max col of scratch BK array               1296
 max len of scratch array in speh3          155
 max len of scratch index in speh4           18
 max int batch size is                      520
 min int batch size is                       52
 fixed nKL is                                45
 max L of basis functions is                  2
 order of int derivative is                   0
 number of shells is                         61
 number of basis is                         187
 number of cartesian basis is               187
 number of contracted shell pairs          1428
 number of primitive shell pairs           3417
 maxK2 (contraction) of shell pair           36
 max number of K2 of shell pair               1
 max number of CS2 of shell pair            142
 max number of PS2 of shell pair            240
 mem total for path MDJ                  525352
 -------------------------------------------------------
 Smallest overlap matrix eigenvalue = 1.17E-03

 Scale SEOQF with 1.000000e-01/1.000000e-01/1.000000e-01

 Standard Electronic Orientation quadrupole field applied
 Nucleus-field energy     =     0.0000000202 hartrees
 Guess from superposition of atomic densities
 Warning:  Energy on first SCF cycle will be non-variational
 SAD guess density has 110.000000 electrons

 -----------------------------------------------------------------------
  General SCF calculation program by
  Eric Jon Sundstrom, Paul Horn, Yuezhi Mao, Dmitri Zuev, Alec White,
  David Stuck, Shaama M.S., Shane Yost, Joonho Lee, David Small,
  Daniel Levine, Susi Lehtola, Hugh Burton, Evgeny Epifanovsky
 -----------------------------------------------------------------------
 Exchange:     0.2000 Hartree-Fock + 0.0800 Slater + 0.7200 B88
 Correlation:  0.1900 VWN1RPA + 0.8100 LYP
 Using SG-1 standard quadrature grid
 using 4 threads for integral computing
 -------------------------------------------------------
 OpenMP Integral computing Module                
 Release: version 2.0, May 2017, Q-Chem Inc. Pleasanton 
 -------------------------------------------------------
 -------------------------------------------------------
 OpenMP BLAS3 based DFT computing Module                
 Release: version 1.0, May 2013, Q-Chem Inc. Pittsburgh 
 -------------------------------------------------------
 A restricted SCF calculation will be
 performed using DIIS
 SCF converges when DIIS error is below 1.0e-08
 ---------------------------------------
  Cycle       Energy         DIIS error
 ---------------------------------------
    1   -9686.8069627972      3.73e-02  
    2   -9686.3007158429      4.52e-03  
    3   -9686.1155955978      8.67e-03  
    4   -9686.3485342681      1.70e-03  
    5   -9686.3560932377      5.96e-04  
    6   -9686.3569161713      1.99e-04  
    7   -9686.3570048328      5.18e-05  
    8   -9686.3570126672      1.91e-05  
    9   -9686.3570141710      3.21e-06  
   10   -9686.3570142050      7.48e-07  
   11   -9686.3570142070      1.57e-07  
   12   -9686.3570142071      5.27e-08  
   13   -9686.3570142071      1.46e-08  
   14   -9686.3570142072      2.00e-09  Convergence criterion met
 ---------------------------------------
 SCF time:   CPU 33.79s  wall 9.00s 
 SCF   energy in the final basis set =    -9686.3570142072
 Total energy in the final basis set =    -9686.3570142072

 --------------------------------------------------------------
             Orbital Energies (a.u.) and Symmetries
 --------------------------------------------------------------

 Alpha MOs, Restricted
 -- Occupied --                  
******* -482.86 -176.35 -165.75 -165.75 -165.75  -62.52  -56.34
  1 A'    2 A'    3 A'    4 A'    1 A"    5 A'    6 A'    7 A'                 
-56.332 -56.331 -35.845 -31.339 -31.332 -31.332 -24.746 -22.989
  2 A"    8 A'    9 A'   10 A'    3 A"   11 A'   12 A'   13 A'                 
-22.988 -22.987 -22.982 -22.982 -14.392 -10.370  -8.723  -6.558
  4 A"   14 A'   15 A'    5 A"   16 A'   17 A'   18 A'   19 A'                 
 -6.540  -6.539  -6.394  -4.808  -4.791  -4.790  -2.668  -2.663
  6 A"   20 A'   21 A'   22 A'    7 A"   23 A'   24 A'    8 A"                 
 -2.663  -2.649  -2.649  -2.073  -2.068  -2.068  -2.053  -2.053
 25 A'    9 A"   26 A'   27 A'   10 A"   28 A'   29 A'   11 A"                 
 -1.284  -0.953  -0.794  -0.712  -0.635  -0.529  -0.523  -0.516
 30 A'   31 A'   32 A'   33 A'   34 A'   35 A'   12 A"   36 A'                 
 -0.414  -0.387  -0.361  -0.322  -0.309  -0.290  -0.287
 37 A'   13 A"   38 A'   14 A"   39 A'   40 A'   15 A"                         
 -- Virtual --                   
 -0.120  -0.068  -0.061   0.002   0.031   0.051   0.053   0.068
 41 A'   42 A'   16 A"   43 A'   44 A'   17 A"   45 A'   46 A'                 
  0.079   0.084   0.106   0.138   0.154   0.155   0.189   0.203
 47 A'   18 A"   48 A'   49 A'   19 A"   50 A'   51 A'   52 A'                 
  0.205   0.228   0.241   0.275   0.276   0.286   0.320   0.346
 20 A"   53 A'   54 A'   55 A'   21 A"   56 A'   57 A'   58 A'                 
  0.371   0.382   0.397   0.412   0.423   0.428   0.431   0.508
 22 A"   23 A"   59 A'   60 A'   61 A'   24 A"   62 A'   63 A'                 
  0.535   0.549   0.554   0.600   0.602   0.611   0.653   0.752
 64 A'   25 A"   26 A"   65 A'   27 A"   66 A'   67 A'   68 A'                 
  0.769   0.788   0.858   0.875   0.917   1.028   1.171   1.225
 69 A'   70 A'   28 A"   71 A'   72 A'   73 A'   29 A"   74 A'                 
  1.232   1.310   1.312   1.327   1.361   1.390   1.413   1.567
 30 A"   75 A'   76 A'   31 A"   77 A'   32 A"   78 A'   79 A'                 
  1.659   1.780   1.862   1.917   1.984   2.002   2.071   2.296
 80 A'   81 A'   82 A'   33 A"   83 A'   84 A'   34 A"   85 A'                 
  2.309   2.549   2.698   2.714   2.840   3.177   3.719   3.724
 35 A"   86 A'   87 A'   36 A"   88 A'   89 A'   37 A"   90 A'                 
  3.816   3.824   3.915   3.938   3.939   3.976   3.987   4.005
 38 A"   91 A'   39 A"   92 A'   40 A"   41 A"   42 A"   93 A'                 
  4.024   4.031   4.072   4.114   4.210   4.273   4.356   4.396
 94 A'   43 A"   95 A'   96 A'   97 A'   98 A'   99 A'  100 A'                 
  4.791   5.959   5.985   6.031   6.241   6.306   6.545   6.633
101 A'   44 A"  102 A'  103 A'   45 A"  104 A'  105 A'  106 A'                 
  7.535   7.551   7.634  23.593  27.788  28.302  28.319  28.340
 46 A"  107 A'  108 A'  109 A'  110 A'   47 A"  111 A'  112 A'                 
 28.496  28.502  28.518  28.559  28.647  35.428  47.887  66.698
 48 A"  113 A'   49 A"  114 A'  115 A'  116 A'  117 A'  118 A'                 
127.845 127.860 127.891 151.589 289.725 289.740 289.8531020.676
 50 A"  119 A'  120 A'  121 A'   51 A"  122 A'  123 A'  124 A'                 
*******
125 A'                                                                         

 Beta MOs, Restricted
 -- Occupied --                  
******* -482.86 -176.35 -165.75 -165.75 -165.75  -62.52  -56.34
  1 A'    2 A'    3 A'    4 A'    1 A"    5 A'    6 A'    7 A'                 
-56.332 -56.331 -35.845 -31.339 -31.332 -31.332 -24.746 -22.989
  2 A"    8 A'    9 A'   10 A'    3 A"   11 A'   12 A'   13 A'                 
-22.988 -22.987 -22.982 -22.982 -14.392 -10.370  -8.723  -6.558
  4 A"   14 A'   15 A'    5 A"   16 A'   17 A'   18 A'   19 A'                 
 -6.540  -6.539  -6.394  -4.808  -4.791  -4.790  -2.668  -2.663
  6 A"   20 A'   21 A'   22 A'    7 A"   23 A'   24 A'    8 A"                 
 -2.663  -2.649  -2.649  -2.073  -2.068  -2.068  -2.053  -2.053
 25 A'    9 A"   26 A'   27 A'   10 A"   28 A'   29 A'   11 A"                 
 -1.284  -0.953  -0.794  -0.712  -0.635  -0.529  -0.523  -0.516
 30 A'   31 A'   32 A'   33 A'   34 A'   35 A'   12 A"   36 A'                 
 -0.414  -0.387  -0.361  -0.322  -0.309  -0.290  -0.287
 37 A'   13 A"   38 A'   14 A"   39 A'   40 A'   15 A"                         
 -- Virtual --                   
 -0.120  -0.068  -0.061   0.002   0.031   0.051   0.053   0.068
 41 A'   42 A'   16 A"   43 A'   44 A'   17 A"   45 A'   46 A'                 
  0.079   0.084   0.106   0.138   0.154   0.155   0.189   0.203
 47 A'   18 A"   48 A'   49 A'   19 A"   50 A'   51 A'   52 A'                 
  0.205   0.228   0.241   0.275   0.276   0.286   0.320   0.346
 20 A"   53 A'   54 A'   55 A'   21 A"   56 A'   57 A'   58 A'                 
  0.371   0.382   0.397   0.412   0.423   0.428   0.431   0.508
 22 A"   23 A"   59 A'   60 A'   61 A'   24 A"   62 A'   63 A'                 
  0.535   0.549   0.554   0.600   0.602   0.611   0.653   0.752
 64 A'   25 A"   26 A"   65 A'   27 A"   66 A'   67 A'   68 A'                 
  0.769   0.788   0.858   0.875   0.917   1.028   1.171   1.225
 69 A'   70 A'   28 A"   71 A'   72 A'   73 A'   29 A"   74 A'                 
  1.232   1.310   1.312   1.327   1.361   1.390   1.413   1.567
 30 A"   75 A'   76 A'   31 A"   77 A'   32 A"   78 A'   79 A'                 
  1.659   1.780   1.862   1.917   1.984   2.002   2.071   2.296
 80 A'   81 A'   82 A'   33 A"   83 A'   84 A'   34 A"   85 A'                 
  2.309   2.549   2.698   2.714   2.840   3.177   3.719   3.724
 35 A"   86 A'   87 A'   36 A"   88 A'   89 A'   37 A"   90 A'                 
  3.816   3.824   3.915   3.938   3.939   3.976   3.987   4.005
 38 A"   91 A'   39 A"   92 A'   40 A"   41 A"   42 A"   93 A'                 
  4.024   4.031   4.072   4.114   4.210   4.273   4.356   4.396
 94 A'   43 A"   95 A'   96 A'   97 A'   98 A'   99 A'  100 A'                 
  4.791   5.959   5.985   6.031   6.241   6.306   6.545   6.633
101 A'   44 A"  102 A'  103 A'   45 A"  104 A'  105 A'  106 A'                 
  7.535   7.551   7.634  23.593  27.788  28.302  28.319  28.340
 46 A"  107 A'  108 A'  109 A'  110 A'   47 A"  111 A'  112 A'                 
 28.496  28.502  28.518  28.559  28.647  35.428  47.887  66.698
 48 A"  113 A'   49 A"  114 A'  115 A'  116 A'  117 A'  118 A'                 
127.845 127.860 127.891 151.589 289.725 289.740 289.8531020.676
 50 A"  119 A'  120 A'  121 A'   51 A"  122 A'  123 A'  124 A'                 
*******
125 A'                                                                         
 --------------------------------------------------------------

          Ground-State Mulliken Net Atomic Charges

     Atom                 Charge (a.u.)
  ----------------------------------------
      1 C                    -0.180602
      2 N                    -0.053671
      3 Br                    0.067464
      4 I                     0.193995
      5 F                    -0.027187
  ----------------------------------------
  Sum of atomic charges =     0.000000

 -----------------------------------------------------------------
                    Cartesian Multipole Moments
 -----------------------------------------------------------------
    Charge (ESU x 10^10)
                 0.0000
    Dipole Moment (Debye)
         X       1.8108      Y      -0.3687      Z       0.0000
       Tot       1.8479
    Quadrupole Moments (Debye-Ang)
        XX     -54.9684     XY       1.7258     YY     -66.0815
        XZ       0.0000     YZ       0.0000     ZZ     -62.9684
    Octopole Moments (Debye-Ang^2)
       XXX       9.3509    XXY       3.0185    XYY       4.3857
       YYY       0.5804    XXZ      -0.0000    XYZ       0.0000
       YYZ       0.0000    XZZ       1.6709    YZZ      -0.6459
       ZZZ       0.0000
    Hexadecapole Moments (Debye-Ang^3)
      XXXX   -1487.4154   XXXY      24.2503   XXYY    -315.3973
      XYYY       5.0413   YYYY    -186.3629   XXXZ       0.0000
      XXYZ       0.0000   XYYZ       0.0000   YYYZ       0.0000
      XXZZ    -299.0379   XYZZ       1.5295   YYZZ     -42.8797
      XZZZ       0.0000   YZZZ       0.0000   ZZZZ     -77.4099
 -----------------------------------------------------------------
 Calculating analytic gradient of the SCF energy
 Gradient of SCF Energy
            1           2           3           4           5
    1   0.0635093  -0.0376854  -0.0158380   0.0120604  -0.0220463
    2  -0.0232388   0.0187055   0.0024569   0.0070072  -0.0049309
    3  -0.0000000   0.0000000  -0.0000000   0.0000000   0.0000000
 Max gradient component =       6.351E-02
 RMS gradient           =       2.207E-02
 Gradient time:  CPU 8.70 s  wall 2.28 s
 Geometry Optimization Parameters
   NAtoms,    NIC,     NZ,  NCons,   NDum,   NFix, NCnnct, MaxDiis
        5      20       5       0       0       0       0       0


** GEOMETRY OPTIMIZATION IN DELOCALIZED INTERNAL COORDINATES **
   Searching for a Minimum

   Optimization Cycle:   1

                       Coordinates (Angstroms)
     ATOM                X               Y               Z
      1  C        -0.0328732478   -0.3504338551    0.0000000000
      2  N        -0.9181839214    0.6015246583    0.0000000000
      3  Br       -2.8090505752    0.1676775680    0.0000000000
      4  I         2.0529281126    0.1281397393    0.0000000000
      5  F        -0.4293214330   -1.6409100604    0.0000000000
   Point Group: cs    Number of degrees of freedom:     7


   Energy is  -9686.357014207


 Attempting to Generate Delocalized Internal Coordinates

  7 Hessian modes will be used to form the next step
  Hessian Eigenvalues:
     0.108095    0.175927    0.250000    0.250000    0.250000    0.550214
     0.671931

 Minimum Search - Taking Simple RFO Step
 Searching for Lamda that Minimizes Along All modes
 Value Taken    Lamda =  -0.01402430
 Step Taken.  Stepsize is  0.226814

                             Maximum     Tolerance    Cnvgd?
         Gradient           0.049256      0.000300      NO
         Displacement       0.215652      0.001200      NO
         Energy change     *********      0.000001      NO


 New Cartesian Coordinates Obtained by Inverse Iteration

 Displacement from previous Coordinates is:  0.292259
 ----------------------------------------------------------------
             Standard Nuclear Orientation (Angstroms)
    I     Atom           X                Y                Z
 ----------------------------------------------------------------
    1      C      -0.0809675636    -0.3283530087     0.0000000000
    2      N      -0.8928377057     0.6348608198     0.0000000000
    3      Br     -2.7253822441     0.1367549446     0.0000000000
    4      I       1.9584185028     0.0930077347     0.0000000000
    5      F      -0.3957320542    -1.6302724402     0.0000000000
 ----------------------------------------------------------------
 Molecular Point Group                 Cs    NOp =  2
 Largest Abelian Subgroup              Cs    NOp =  2
 Nuclear Repulsion Energy =   664.5605759920 hartrees
 There are       55 alpha and       55 beta electrons
 Applying Cartesian multipole field
    Component          Value
    ---------          -----
     (2,0,0)        1.00000E-11
     (0,2,0)        2.00000E-11
     (0,0,2)       -3.00000E-11
 Nucleus-field energy     =     0.0000000188 hartrees
 Requested basis set is 6-311++G(d,p)
 There are 61 shells and 176 basis functions
 A cutoff of  1.0D-11 yielded   1452 shell pairs
 There are     13015 function pairs (     14653 Cartesian)
 Smallest overlap matrix eigenvalue = 9.99E-04
 Guess MOs from SCF MO coefficient file

 -----------------------------------------------------------------------
  General SCF calculation program by
  Eric Jon Sundstrom, Paul Horn, Yuezhi Mao, Dmitri Zuev, Alec White,
  David Stuck, Shaama M.S., Shane Yost, Joonho Lee, David Small,
  Daniel Levine, Susi Lehtola, Hugh Burton, Evgeny Epifanovsky
 -----------------------------------------------------------------------
 Exchange:     0.2000 Hartree-Fock + 0.0800 Slater + 0.7200 B88
 Correlation:  0.1900 VWN1RPA + 0.8100 LYP
 Using SG-1 standard quadrature grid
 using 4 threads for integral computing
 -------------------------------------------------------
 OpenMP Integral computing Module                
 Release: version 2.0, May 2017, Q-Chem Inc. Pleasanton 
 -------------------------------------------------------
 -------------------------------------------------------
 OpenMP BLAS3 based DFT computing Module                
 Release: version 1.0, May 2013, Q-Chem Inc. Pittsburgh 
 -------------------------------------------------------
 A restricted SCF calculation will be
 performed using DIIS
 SCF converges when DIIS error is below 1.0e-08
 ---------------------------------------
  Cycle       Energy         DIIS error
 ---------------------------------------
    1   -9686.3591570079      1.00e-03  
    2   -9686.3627276156      5.97e-04  
    3   -9686.3624663260      6.47e-04  
    4   -9686.3639604401      1.26e-04  
    5   -9686.3640020806      5.39e-05  
    6   -9686.3640129333      8.99e-06  
    7   -9686.3640131293      2.20e-06  
    8   -9686.3640131409      1.48e-06  
    9   -9686.3640131466      2.56e-07  
   10   -9686.3640131467      5.30e-08  
   11   -9686.3640131468      2.44e-08  
   12   -9686.3640131468      4.95e-09  Convergence criterion met
 ---------------------------------------
 SCF time:   CPU 29.59s  wall 8.00s 
 SCF   energy in the final basis set =    -9686.3640131468
 Total energy in the final basis set =    -9686.3640131468

 --------------------------------------------------------------
             Orbital Energies (a.u.) and Symmetries
 --------------------------------------------------------------

 Alpha MOs, Restricted
 -- Occupied --                  
******* -482.86 -176.34 -165.74 -165.74 -165.74  -62.52  -56.34
  1 A'    2 A'    3 A'    4 A'    1 A"    5 A'    6 A'    7 A'                 
-56.333 -56.332 -35.837 -31.331 -31.324 -31.324 -24.750 -22.981
  2 A"    8 A'    9 A'   10 A'    3 A"   11 A'   12 A'   13 A'                 
-22.980 -22.980 -22.975 -22.975 -14.392 -10.366  -8.725  -6.559
  4 A"   14 A'   15 A'    5 A"   16 A'   17 A'   18 A'   19 A'                 
 -6.542  -6.541  -6.387  -4.800  -4.784  -4.784  -2.670  -2.665
  6 A"   20 A'   21 A'   22 A'    7 A"   23 A'   24 A'    8 A"                 
 -2.664  -2.650  -2.650  -2.066  -2.061  -2.061  -2.047  -2.046
 25 A'    9 A"   26 A'   27 A'   10 A"   28 A'   29 A'   11 A"                 
 -1.293  -0.981  -0.801  -0.716  -0.640  -0.533  -0.532  -0.523
 30 A'   31 A'   32 A'   33 A'   34 A'   35 A'   12 A"   36 A'                 
 -0.415  -0.400  -0.372  -0.322  -0.305  -0.293  -0.285
 37 A'   13 A"   38 A'   14 A"   39 A'   40 A'   15 A"                         
 -- Virtual --                   
 -0.104  -0.053  -0.052  -0.000   0.032   0.050   0.053   0.068
 41 A'   16 A"   42 A'   43 A'   44 A'   17 A"   45 A'   46 A'                 
  0.079   0.083   0.107   0.136   0.150   0.163   0.188   0.202
 47 A'   18 A"   48 A'   49 A'   19 A"   50 A'   51 A'   52 A'                 
  0.208   0.233   0.243   0.274   0.281   0.294   0.322   0.358
 20 A"   53 A'   54 A'   55 A'   21 A"   56 A'   57 A'   58 A'                 
  0.377   0.389   0.402   0.412   0.423   0.424   0.438   0.514
 22 A"   23 A"   59 A'   60 A'   61 A'   24 A"   62 A'   63 A'                 
  0.540   0.553   0.555   0.603   0.608   0.610   0.665   0.756
 25 A"   64 A'   26 A"   27 A"   65 A'   66 A'   67 A'   68 A'                 
  0.784   0.808   0.851   0.894   0.911   1.002   1.177   1.219
 69 A'   70 A'   28 A"   71 A'   72 A'   73 A'   29 A"   74 A'                 
  1.237   1.318   1.326   1.333   1.375   1.389   1.409   1.567
 30 A"   75 A'   76 A'   31 A"   77 A'   32 A"   78 A'   79 A'                 
  1.671   1.794   1.866   1.912   2.006   2.012   2.086   2.331
 80 A'   81 A'   82 A'   33 A"   83 A'   84 A'   34 A"   35 A"                 
  2.351   2.573   2.729   2.756   2.847   3.174   3.716   3.723
 85 A'   86 A'   36 A"   87 A'   88 A'   89 A'   37 A"   90 A'                 
  3.814   3.839   3.922   3.949   3.954   3.978   3.996   4.009
 38 A"   91 A'   39 A"   92 A'   40 A"   41 A"   42 A"   93 A'                 
  4.015   4.034   4.095   4.118   4.212   4.311   4.373   4.422
 94 A'   43 A"   95 A'   96 A'   97 A'   98 A'   99 A'  100 A'                 
  4.780   5.967   5.993   6.048   6.238   6.307   6.574   6.642
101 A'   44 A"  102 A'  103 A'   45 A"  104 A'  105 A'  106 A'                 
  7.534   7.553   7.627  23.678  27.809  28.310  28.328  28.356
 46 A"  107 A'  108 A'  109 A'  110 A'   47 A"  111 A'  112 A'                 
 28.504  28.512  28.528  28.572  28.658  35.483  47.897  66.698
 48 A"  113 A'   49 A"  114 A'  115 A'  116 A'  117 A'  118 A'                 
127.854 127.869 127.905 151.608 289.725 289.744 289.8501020.689
 50 A"  119 A'  120 A'  121 A'   51 A"  122 A'  123 A'  124 A'                 
*******
125 A'                                                                         

 Beta MOs, Restricted
 -- Occupied --                  
******* -482.86 -176.34 -165.74 -165.74 -165.74  -62.52  -56.34
  1 A'    2 A'    3 A'    4 A'    1 A"    5 A'    6 A'    7 A'                 
-56.333 -56.332 -35.837 -31.331 -31.324 -31.324 -24.750 -22.981
  2 A"    8 A'    9 A'   10 A'    3 A"   11 A'   12 A'   13 A'                 
-22.980 -22.980 -22.975 -22.975 -14.392 -10.366  -8.725  -6.559
  4 A"   14 A'   15 A'    5 A"   16 A'   17 A'   18 A'   19 A'                 
 -6.542  -6.541  -6.387  -4.800  -4.784  -4.784  -2.670  -2.665
  6 A"   20 A'   21 A'   22 A'    7 A"   23 A'   24 A'    8 A"                 
 -2.664  -2.650  -2.650  -2.066  -2.061  -2.061  -2.047  -2.046
 25 A'    9 A"   26 A'   27 A'   10 A"   28 A'   29 A'   11 A"                 
 -1.293  -0.981  -0.801  -0.716  -0.640  -0.533  -0.532  -0.523
 30 A'   31 A'   32 A'   33 A'   34 A'   35 A'   12 A"   36 A'                 
 -0.415  -0.400  -0.372  -0.322  -0.305  -0.293  -0.285
 37 A'   13 A"   38 A'   14 A"   39 A'   40 A'   15 A"                         
 -- Virtual --                   
 -0.104  -0.053  -0.052  -0.000   0.032   0.050   0.053   0.068
 41 A'   16 A"   42 A'   43 A'   44 A'   17 A"   45 A'   46 A'                 
  0.079   0.083   0.107   0.136   0.150   0.163   0.188   0.202
 47 A'   18 A"   48 A'   49 A'   19 A"   50 A'   51 A'   52 A'                 
  0.208   0.233   0.243   0.274   0.281   0.294   0.322   0.358
 20 A"   53 A'   54 A'   55 A'   21 A"   56 A'   57 A'   58 A'                 
  0.377   0.389   0.402   0.412   0.423   0.424   0.438   0.514
 22 A"   23 A"   59 A'   60 A'   61 A'   24 A"   62 A'   63 A'                 
  0.540   0.553   0.555   0.603   0.608   0.610   0.665   0.756
 25 A"   64 A'   26 A"   27 A"   65 A'   66 A'   67 A'   68 A'                 
  0.784   0.808   0.851   0.894   0.911   1.002   1.177   1.219
 69 A'   70 A'   28 A"   71 A'   72 A'   73 A'   29 A"   74 A'                 
  1.237   1.318   1.326   1.333   1.375   1.389   1.409   1.567
 30 A"   75 A'   76 A'   31 A"   77 A'   32 A"   78 A'   79 A'                 
  1.671   1.794   1.866   1.912   2.006   2.012   2.086   2.331
 80 A'   81 A'   82 A'   33 A"   83 A'   84 A'   34 A"   35 A"                 
  2.351   2.573   2.729   2.756   2.847   3.174   3.716   3.723
 85 A'   86 A'   36 A"   87 A'   88 A'   89 A'   37 A"   90 A'                 
  3.814   3.839   3.922   3.949   3.954   3.978   3.996   4.009
 38 A"   91 A'   39 A"   92 A'   40 A"   41 A"   42 A"   93 A'                 
  4.015   4.034   4.095   4.118   4.212   4.311   4.373   4.422
 94 A'   43 A"   95 A'   96 A'   97 A'   98 A'   99 A'  100 A'                 
  4.780   5.967   5.993   6.048   6.238   6.307   6.574   6.642
101 A'   44 A"  102 A'  103 A'   45 A"  104 A'  105 A'  106 A'                 
  7.534   7.553   7.627  23.678  27.809  28.310  28.328  28.356
 46 A"  107 A'  108 A'  109 A'  110 A'   47 A"  111 A'  112 A'                 
 28.504  28.512  28.528  28.572  28.658  35.483  47.897  66.698
 48 A"  113 A'   49 A"  114 A'  115 A'  116 A'  117 A'  118 A'                 
127.854 127.869 127.905 151.608 289.725 289.744 289.8501020.689
 50 A"  119 A'  120 A'  121 A'   51 A"  122 A'  123 A'  124 A'                 
*******
125 A'                                                                         
 --------------------------------------------------------------

          Ground-State Mulliken Net Atomic Charges

     Atom                 Charge (a.u.)
  ----------------------------------------
      1 C                    -0.194169
      2 N                    -0.034988
      3 Br                    0.059603
      4 I                     0.173136
      5 F                    -0.003582
  ----------------------------------------
  Sum of atomic charges =    -0.000000

 -----------------------------------------------------------------
                    Cartesian Multipole Moments
 -----------------------------------------------------------------
    Charge (ESU x 10^10)
                -0.0000
    Dipole Moment (Debye)
         X       1.3647      Y      -0.4321      Z      -0.0000
       Tot       1.4315
    Quadrupole Moments (Debye-Ang)
        XX     -56.1681     XY       1.6846     YY     -65.8396
        XZ      -0.0000     YZ       0.0000     ZZ     -62.7410
    Octopole Moments (Debye-Ang^2)
       XXX      10.4012    XXY       2.3162    XYY       4.6159
       YYY       3.9912    XXZ      -0.0000    XYZ      -0.0000
       YYZ      -0.0000    XZZ       2.4448    YZZ       0.6061
       ZZZ      -0.0000
    Hexadecapole Moments (Debye-Ang^3)
      XXXX   -1398.0879   XXXY      27.0643   XXYY    -295.7800
      XYYY       6.7057   YYYY    -182.5883   XXXZ      -0.0000
      XXYZ      -0.0000   XYYZ      -0.0000   YYYZ       0.0000
      XXZZ    -279.5460   XYZZ       2.1911   YYZZ     -42.2667
      XZZZ      -0.0000   YZZZ      -0.0000   ZZZZ     -76.9714
 -----------------------------------------------------------------
 Calculating analytic gradient of the SCF energy
 Gradient of SCF Energy
            1           2           3           4           5
    1   0.0126864  -0.0036570   0.0040425  -0.0079536  -0.0051182
    2  -0.0001987   0.0045017  -0.0011271   0.0011660  -0.0043419
    3  -0.0000000   0.0000000  -0.0000000  -0.0000000   0.0000000
 Max gradient component =       1.269E-02
 RMS gradient           =       4.633E-03
 Gradient time:  CPU 8.91 s  wall 2.35 s
 Geometry Optimization Parameters
   NAtoms,    NIC,     NZ,  NCons,   NDum,   NFix, NCnnct, MaxDiis
        5      20       5       0       0       0       0       0

 Cartesian Hessian Update
 Hessian Updated using BFGS Update


** GEOMETRY OPTIMIZATION IN DELOCALIZED INTERNAL COORDINATES **
   Searching for a Minimum

   Optimization Cycle:   2

                       Coordinates (Angstroms)
     ATOM                X               Y               Z
      1  C        -0.0809675636   -0.3283530087    0.0000000000
      2  N        -0.8928377057    0.6348608198    0.0000000000
      3  Br       -2.7253822441    0.1367549446    0.0000000000
      4  I         1.9584185028    0.0930077347    0.0000000000
      5  F        -0.3957320542   -1.6302724402    0.0000000000
   Point Group: cs    Number of degrees of freedom:     7


   Energy is  -9686.364013147

 Hessian Updated using BFGS Update

  6 Hessian modes will be used to form the next step
  Hessian Eigenvalues:
     0.119073    0.183263    0.216135    0.288774    0.540407    0.654647

 Minimum Search - Taking Simple RFO Step
 Searching for Lamda that Minimizes Along All modes
 Value Taken    Lamda =  -0.00104029
 Step Taken.  Stepsize is  0.076069

                             Maximum     Tolerance    Cnvgd?
         Gradient           0.009411      0.000300      NO
         Displacement       0.052301      0.001200      NO
         Energy change     -0.006999      0.000001      NO


 New Cartesian Coordinates Obtained by Inverse Iteration

 Displacement from previous Coordinates is:  0.094310
 ----------------------------------------------------------------
             Standard Nuclear Orientation (Angstroms)
    I     Atom           X                Y                Z
 ----------------------------------------------------------------
    1      C      -0.0913863196    -0.3290030008     0.0000000000
    2      N      -0.9045182375     0.6265526508     0.0000000000
    3      Br     -2.7513814890     0.1539638000     0.0000000000
    4      I       1.9801428883     0.0877527079     0.0000000000
    5      F      -0.3693579070    -1.6332681078     0.0000000000
 ----------------------------------------------------------------
 Molecular Point Group                 Cs    NOp =  2
 Largest Abelian Subgroup              Cs    NOp =  2
 Nuclear Repulsion Energy =   659.2390562420 hartrees
 There are       55 alpha and       55 beta electrons
 Applying Cartesian multipole field
    Component          Value
    ---------          -----
     (2,0,0)        1.00000E-11
     (0,2,0)        2.00000E-11
     (0,0,2)       -3.00000E-11
 Nucleus-field energy     =     0.0000000192 hartrees
 Requested basis set is 6-311++G(d,p)
 There are 61 shells and 176 basis functions
 A cutoff of  1.0D-11 yielded   1445 shell pairs
 There are     12956 function pairs (     14587 Cartesian)
 Smallest overlap matrix eigenvalue = 9.97E-04
 Guess MOs from SCF MO coefficient file

 -----------------------------------------------------------------------
  General SCF calculation program by
  Eric Jon Sundstrom, Paul Horn, Yuezhi Mao, Dmitri Zuev, Alec White,
  David Stuck, Shaama M.S., Shane Yost, Joonho Lee, David Small,
  Daniel Levine, Susi Lehtola, Hugh Burton, Evgeny Epifanovsky
 -----------------------------------------------------------------------
 Exchange:     0.2000 Hartree-Fock + 0.0800 Slater + 0.7200 B88
 Correlation:  0.1900 VWN1RPA + 0.8100 LYP
 Using SG-1 standard quadrature grid
 using 4 threads for integral computing
 -------------------------------------------------------
 OpenMP Integral computing Module                
 Release: version 2.0, May 2017, Q-Chem Inc. Pleasanton 
 -------------------------------------------------------
 -------------------------------------------------------
 OpenMP BLAS3 based DFT computing Module                
 Release: version 1.0, May 2013, Q-Chem Inc. Pittsburgh 
 -------------------------------------------------------
 A restricted SCF calculation will be
 performed using DIIS
 SCF converges when DIIS error is below 1.0e-08
 ---------------------------------------
  Cycle       Energy         DIIS error
 ---------------------------------------
    1   -9686.3639174290      3.45e-04  
    2   -9686.3645501385      1.35e-04  
    3   -9686.3644560246      2.11e-04  
    4   -9686.3646191160      2.64e-05  
    5   -9686.3646202685      2.02e-05  
    6   -9686.3646216519      2.66e-06  
    7   -9686.3646216810      1.21e-06  
    8   -9686.3646216837      1.49e-07  
    9   -9686.3646216838      1.77e-08  
   10   -9686.3646216838      5.78e-09  Convergence criterion met
 ---------------------------------------
 SCF time:   CPU 24.50s  wall 7.00s 
 SCF   energy in the final basis set =    -9686.3646216838
 Total energy in the final basis set =    -9686.3646216838

 --------------------------------------------------------------
             Orbital Energies (a.u.) and Symmetries
 --------------------------------------------------------------

 Alpha MOs, Restricted
 -- Occupied --                  
******* -482.87 -176.34 -165.74 -165.74 -165.74  -62.52  -56.34
  1 A'    2 A'    3 A'    4 A'    1 A"    5 A'    6 A'    7 A'                 
-56.334 -56.334 -35.836 -31.329 -31.323 -31.323 -24.753 -22.980
  2 A"    8 A'    9 A'   10 A'    3 A"   11 A'   12 A'   13 A'                 
-22.978 -22.978 -22.973 -22.973 -14.392 -10.367  -8.726  -6.561
  4 A"   14 A'   15 A'    5 A"   16 A'   17 A'   18 A'   19 A'                 
 -6.543  -6.543  -6.385  -4.799  -4.782  -4.782  -2.671  -2.666
  6 A"   20 A'   21 A'   22 A'    7 A"   23 A'   24 A'    8 A"                 
 -2.666  -2.652  -2.652  -2.064  -2.059  -2.059  -2.045  -2.045
 25 A'    9 A"   26 A'   27 A'   10 A"   28 A'   29 A'   11 A"                 
 -1.297  -0.981  -0.801  -0.713  -0.642  -0.534  -0.534  -0.524
 30 A'   31 A'   32 A'   33 A'   34 A'   12 A"   35 A'   36 A'                 
 -0.414  -0.401  -0.370  -0.321  -0.304  -0.293  -0.287
 37 A'   13 A"   38 A'   14 A"   39 A'   40 A'   15 A"                         
 -- Virtual --                   
 -0.110  -0.053  -0.051  -0.000   0.032   0.050   0.053   0.068
 41 A'   42 A'   16 A"   43 A'   44 A'   17 A"   45 A'   46 A'                 
  0.079   0.083   0.107   0.138   0.151   0.163   0.188   0.201
 47 A'   18 A"   48 A'   49 A'   19 A"   50 A'   51 A'   52 A'                 
  0.208   0.232   0.243   0.273   0.280   0.292   0.321   0.359
 20 A"   53 A'   54 A'   55 A'   21 A"   56 A'   57 A'   58 A'                 
  0.376   0.389   0.401   0.413   0.424   0.424   0.437   0.513
 22 A"   23 A"   59 A'   60 A'   24 A"   61 A'   62 A'   63 A'                 
  0.538   0.553   0.554   0.602   0.603   0.610   0.660   0.753
 25 A"   26 A"   64 A'   65 A'   27 A"   66 A'   67 A'   68 A'                 
  0.781   0.807   0.852   0.896   0.911   1.007   1.177   1.216
 69 A'   70 A'   28 A"   71 A'   72 A'   73 A'   29 A"   74 A'                 
  1.236   1.314   1.326   1.332   1.371   1.388   1.407   1.565
 30 A"   75 A'   76 A'   31 A"   77 A'   32 A"   78 A'   79 A'                 
  1.675   1.799   1.862   1.912   2.005   2.011   2.083   2.334
 80 A'   81 A'   82 A'   33 A"   83 A'   84 A'   34 A"   35 A"                 
  2.343   2.583   2.732   2.761   2.848   3.176   3.714   3.721
 85 A'   86 A'   36 A"   87 A'   88 A'   89 A'   37 A"   90 A'                 
  3.814   3.845   3.926   3.950   3.958   3.976   3.995   4.006
 38 A"   91 A'   39 A"   92 A'   40 A"   41 A"   42 A"   93 A'                 
  4.015   4.032   4.092   4.115   4.214   4.306   4.367   4.429
 94 A'   43 A"   95 A'   96 A'   97 A'   98 A'   99 A'  100 A'                 
  4.779   5.968   5.993   6.041   6.236   6.308   6.573   6.639
101 A'   44 A"  102 A'  103 A'   45 A"  104 A'  105 A'  106 A'                 
  7.532   7.551   7.626  23.689  27.805  28.311  28.328  28.354
 46 A"  107 A'  108 A'  109 A'  110 A'   47 A"  111 A'  112 A'                 
 28.506  28.513  28.528  28.571  28.657  35.489  47.893  66.696
 48 A"  113 A'   49 A"  114 A'  115 A'  116 A'  117 A'  118 A'                 
127.855 127.870 127.903 151.605 289.723 289.741 289.8481020.684
 50 A"  119 A'  120 A'  121 A'   51 A"  122 A'  123 A'  124 A'                 
*******
125 A'                                                                         

 Beta MOs, Restricted
 -- Occupied --                  
******* -482.87 -176.34 -165.74 -165.74 -165.74  -62.52  -56.34
  1 A'    2 A'    3 A'    4 A'    1 A"    5 A'    6 A'    7 A'                 
-56.334 -56.334 -35.836 -31.329 -31.323 -31.323 -24.753 -22.980
  2 A"    8 A'    9 A'   10 A'    3 A"   11 A'   12 A'   13 A'                 
-22.978 -22.978 -22.973 -22.973 -14.392 -10.367  -8.726  -6.561
  4 A"   14 A'   15 A'    5 A"   16 A'   17 A'   18 A'   19 A'                 
 -6.543  -6.543  -6.385  -4.799  -4.782  -4.782  -2.671  -2.666
  6 A"   20 A'   21 A'   22 A'    7 A"   23 A'   24 A'    8 A"                 
 -2.666  -2.652  -2.652  -2.064  -2.059  -2.059  -2.045  -2.045
 25 A'    9 A"   26 A'   27 A'   10 A"   28 A'   29 A'   11 A"                 
 -1.297  -0.981  -0.801  -0.713  -0.642  -0.534  -0.534  -0.524
 30 A'   31 A'   32 A'   33 A'   34 A'   12 A"   35 A'   36 A'                 
 -0.414  -0.401  -0.370  -0.321  -0.304  -0.293  -0.287
 37 A'   13 A"   38 A'   14 A"   39 A'   40 A'   15 A"                         
 -- Virtual --                   
 -0.110  -0.053  -0.051  -0.000   0.032   0.050   0.053   0.068
 41 A'   42 A'   16 A"   43 A'   44 A'   17 A"   45 A'   46 A'                 
  0.079   0.083   0.107   0.138   0.151   0.163   0.188   0.201
 47 A'   18 A"   48 A'   49 A'   19 A"   50 A'   51 A'   52 A'                 
  0.208   0.232   0.243   0.273   0.280   0.292   0.321   0.359
 20 A"   53 A'   54 A'   55 A'   21 A"   56 A'   57 A'   58 A'                 
  0.376   0.389   0.401   0.413   0.424   0.424   0.437   0.513
 22 A"   23 A"   59 A'   60 A'   24 A"   61 A'   62 A'   63 A'                 
  0.538   0.553   0.554   0.602   0.603   0.610   0.660   0.753
 25 A"   26 A"   64 A'   65 A'   27 A"   66 A'   67 A'   68 A'                 
  0.781   0.807   0.852   0.896   0.911   1.007   1.177   1.216
 69 A'   70 A'   28 A"   71 A'   72 A'   73 A'   29 A"   74 A'                 
  1.236   1.314   1.326   1.332   1.371   1.388   1.407   1.565
 30 A"   75 A'   76 A'   31 A"   77 A'   32 A"   78 A'   79 A'                 
  1.675   1.799   1.862   1.912   2.005   2.011   2.083   2.334
 80 A'   81 A'   82 A'   33 A"   83 A'   84 A'   34 A"   35 A"                 
  2.343   2.583   2.732   2.761   2.848   3.176   3.714   3.721
 85 A'   86 A'   36 A"   87 A'   88 A'   89 A'   37 A"   90 A'                 
  3.814   3.845   3.926   3.950   3.958   3.976   3.995   4.006
 38 A"   91 A'   39 A"   92 A'   40 A"   41 A"   42 A"   93 A'                 
  4.015   4.032   4.092   4.115   4.214   4.306   4.367   4.429
 94 A'   43 A"   95 A'   96 A'   97 A'   98 A'   99 A'  100 A'                 
  4.779   5.968   5.993   6.041   6.236   6.308   6.573   6.639
101 A'   44 A"  102 A'  103 A'   45 A"  104 A'  105 A'  106 A'                 
  7.532   7.551   7.626  23.689  27.805  28.311  28.328  28.354
 46 A"  107 A'  108 A'  109 A'  110 A'   47 A"  111 A'  112 A'                 
 28.506  28.513  28.528  28.571  28.657  35.489  47.893  66.696
 48 A"  113 A'   49 A"  114 A'  115 A'  116 A'  117 A'  118 A'                 
127.855 127.870 127.903 151.605 289.723 289.741 289.8481020.684
 50 A"  119 A'  120 A'  121 A'   51 A"  122 A'  123 A'  124 A'                 
*******
125 A'                                                                         
 --------------------------------------------------------------

          Ground-State Mulliken Net Atomic Charges

     Atom                 Charge (a.u.)
  ----------------------------------------
      1 C                    -0.193116
      2 N                    -0.030677
      3 Br                    0.064073
      4 I                     0.159510
      5 F                     0.000209
  ----------------------------------------
  Sum of atomic charges =     0.000000

 -----------------------------------------------------------------
                    Cartesian Multipole Moments
 -----------------------------------------------------------------
    Charge (ESU x 10^10)
                 0.0000
    Dipole Moment (Debye)
         X       1.2064      Y      -0.4583      Z      -0.0000
       Tot       1.2906
    Quadrupole Moments (Debye-Ang)
        XX     -56.0324     XY       1.5816     YY     -65.8436
        XZ      -0.0000     YZ      -0.0000     ZZ     -62.8058
    Octopole Moments (Debye-Ang^2)
       XXX       8.8373    XXY       2.3299    XYY       4.2386
       YYY       3.5714    XXZ      -0.0000    XYZ      -0.0000
       YYZ      -0.0000    XZZ       2.1270    YZZ       0.4689
       ZZZ      -0.0000
    Hexadecapole Moments (Debye-Ang^3)
      XXXX   -1421.8343   XXXY      29.0310   XXYY    -301.4190
      XYYY      10.6109   YYYY    -182.7895   XXXZ      -0.0000
      XXYZ      -0.0000   XYYZ      -0.0000   YYYZ       0.0000
      XXZZ    -284.8607   XYZZ       3.5149   YYZZ     -42.3642
      XZZZ      -0.0000   YZZZ       0.0000   ZZZZ     -77.2096
 -----------------------------------------------------------------
 Calculating analytic gradient of the SCF energy
 Gradient of SCF Energy
            1           2           3           4           5
    1   0.0033936  -0.0008374   0.0001676  -0.0017942  -0.0009295
    2   0.0004188   0.0011164  -0.0000857   0.0005030  -0.0019526
    3   0.0000000  -0.0000000   0.0000000  -0.0000000  -0.0000000
 Max gradient component =       3.394E-03
 RMS gradient           =       1.206E-03
 Gradient time:  CPU 8.81 s  wall 2.31 s
 Geometry Optimization Parameters
   NAtoms,    NIC,     NZ,  NCons,   NDum,   NFix, NCnnct, MaxDiis
        5      20       5       0       0       0       0       0

 Cartesian Hessian Update
 Hessian Updated using BFGS Update


** GEOMETRY OPTIMIZATION IN DELOCALIZED INTERNAL COORDINATES **
   Searching for a Minimum

   Optimization Cycle:   3

                       Coordinates (Angstroms)
     ATOM                X               Y               Z
      1  C        -0.0913863196   -0.3290030008    0.0000000000
      2  N        -0.9045182375    0.6265526508    0.0000000000
      3  Br       -2.7513814890    0.1539638000    0.0000000000
      4  I         1.9801428883    0.0877527079    0.0000000000
      5  F        -0.3693579070   -1.6332681078    0.0000000000
   Point Group: cs    Number of degrees of freedom:     7


   Energy is  -9686.364621684

 Hessian Updated using BFGS Update

  7 Hessian modes will be used to form the next step
  Hessian Eigenvalues:
     0.101914    0.182179    0.207137    0.251649    0.295221    0.526690
     0.655639

 Minimum Search - Taking Simple RFO Step
 Searching for Lamda that Minimizes Along All modes
 Value Taken    Lamda =  -0.00006907
 Step Taken.  Stepsize is  0.022965

                             Maximum     Tolerance    Cnvgd?
         Gradient           0.002219      0.000300      NO
         Displacement       0.016160      0.001200      NO
         Energy change     -0.000609      0.000001      NO


 New Cartesian Coordinates Obtained by Inverse Iteration

 Displacement from previous Coordinates is:  0.025109
 ----------------------------------------------------------------
             Standard Nuclear Orientation (Angstroms)
    I     Atom           X                Y                Z
 ----------------------------------------------------------------
    1      C      -0.0954178872    -0.3257470312     0.0000000000
    2      N      -0.9078035286     0.6276042544     0.0000000000
    3      Br     -2.7536964657     0.1501730281     0.0000000000
    4      I       1.9878974788     0.0822852867     0.0000000000
    5      F      -0.3674806621    -1.6283174877     0.0000000000
 ----------------------------------------------------------------
 Molecular Point Group                 Cs    NOp =  2
 Largest Abelian Subgroup              Cs    NOp =  2
 Nuclear Repulsion Energy =   658.3589041427 hartrees
 There are       55 alpha and       55 beta electrons
 Applying Cartesian multipole field
    Component          Value
    ---------          -----
     (2,0,0)        1.00000E-11
     (0,2,0)        2.00000E-11
     (0,0,2)       -3.00000E-11
 Nucleus-field energy     =     0.0000000192 hartrees
 Requested basis set is 6-311++G(d,p)
 There are 61 shells and 176 basis functions
 A cutoff of  1.0D-11 yielded   1446 shell pairs
 There are     12957 function pairs (     14588 Cartesian)
 Smallest overlap matrix eigenvalue = 9.90E-04
 Guess MOs from SCF MO coefficient file

 -----------------------------------------------------------------------
  General SCF calculation program by
  Eric Jon Sundstrom, Paul Horn, Yuezhi Mao, Dmitri Zuev, Alec White,
  David Stuck, Shaama M.S., Shane Yost, Joonho Lee, David Small,
  Daniel Levine, Susi Lehtola, Hugh Burton, Evgeny Epifanovsky
 -----------------------------------------------------------------------
 Exchange:     0.2000 Hartree-Fock + 0.0800 Slater + 0.7200 B88
 Correlation:  0.1900 VWN1RPA + 0.8100 LYP
 Using SG-1 standard quadrature grid
 using 4 threads for integral computing
 -------------------------------------------------------
 OpenMP Integral computing Module                
 Release: version 2.0, May 2017, Q-Chem Inc. Pleasanton 
 -------------------------------------------------------
 -------------------------------------------------------
 OpenMP BLAS3 based DFT computing Module                
 Release: version 1.0, May 2013, Q-Chem Inc. Pittsburgh 
 -------------------------------------------------------
 A restricted SCF calculation will be
 performed using DIIS
 SCF converges when DIIS error is below 1.0e-08
 ---------------------------------------
  Cycle       Energy         DIIS error
 ---------------------------------------
    1   -9686.3646071265      8.99e-05  
    2   -9686.3646471205      4.17e-05  
    3   -9686.3646410019      6.02e-05  
    4   -9686.3646531461      9.15e-06  
    5   -9686.3646533777      5.08e-06  
    6   -9686.3646534617      8.82e-07  
    7   -9686.3646534648      3.43e-07  
    8   -9686.3646534651      8.09e-08  
    9   -9686.3646534651      2.90e-08  
   10   -9686.3646534650      1.07e-08  
   11   -9686.3646534651      1.78e-09  Convergence criterion met
 ---------------------------------------
 SCF time:   CPU 26.92s  wall 8.00s 
 SCF   energy in the final basis set =    -9686.3646534651
 Total energy in the final basis set =    -9686.3646534651

 --------------------------------------------------------------
             Orbital Energies (a.u.) and Symmetries
 --------------------------------------------------------------

 Alpha MOs, Restricted
 -- Occupied --                  
******* -482.87 -176.34 -165.74 -165.74 -165.74  -62.52  -56.34
  1 A'    2 A'    3 A'    4 A'    1 A"    5 A'    6 A'    7 A'                 
-56.335 -56.335 -35.835 -31.329 -31.322 -31.322 -24.753 -22.979
  2 A"    8 A'    9 A'   10 A'    3 A"   11 A'   12 A'   13 A'                 
-22.978 -22.978 -22.973 -22.973 -14.393 -10.367  -8.727  -6.562
  4 A"   14 A'   15 A'    5 A"   16 A'   17 A'   18 A'   19 A'                 
 -6.544  -6.543  -6.385  -4.798  -4.782  -4.781  -2.672  -2.667
  6 A"   20 A'   21 A'   22 A'    7 A"   23 A'   24 A'    8 A"                 
 -2.666  -2.652  -2.652  -2.064  -2.059  -2.058  -2.044  -2.044
 25 A'    9 A"   26 A'   27 A'   10 A"   28 A'   29 A'   11 A"                 
 -1.298  -0.982  -0.801  -0.712  -0.643  -0.536  -0.535  -0.525
 30 A'   31 A'   32 A'   33 A'   34 A'   12 A"   35 A'   36 A'                 
 -0.413  -0.401  -0.370  -0.321  -0.304  -0.293  -0.287
 37 A'   13 A"   38 A'   14 A"   39 A'   40 A'   15 A"                         
 -- Virtual --                   
 -0.112  -0.053  -0.050   0.000   0.032   0.049   0.053   0.068
 41 A'   42 A'   16 A"   43 A'   44 A'   17 A"   45 A'   46 A'                 
  0.079   0.083   0.107   0.138   0.151   0.163   0.188   0.201
 47 A'   18 A"   48 A'   49 A'   19 A"   50 A'   51 A'   52 A'                 
  0.208   0.232   0.243   0.273   0.280   0.291   0.321   0.359
 20 A"   53 A'   54 A'   55 A'   21 A"   56 A'   57 A'   58 A'                 
  0.376   0.389   0.400   0.413   0.423   0.425   0.437   0.512
 22 A"   23 A"   59 A'   60 A'   24 A"   61 A'   62 A'   63 A'                 
  0.538   0.553   0.554   0.602   0.603   0.610   0.658   0.751
 25 A"   26 A"   64 A'   65 A'   27 A"   66 A'   67 A'   68 A'                 
  0.781   0.807   0.852   0.896   0.911   1.008   1.177   1.216
 69 A'   70 A'   28 A"   71 A'   72 A'   73 A'   29 A"   74 A'                 
  1.236   1.312   1.326   1.331   1.370   1.387   1.407   1.564
 30 A"   75 A'   76 A'   31 A"   77 A'   32 A"   78 A'   79 A'                 
  1.677   1.799   1.862   1.912   2.004   2.011   2.083   2.335
 80 A'   81 A'   82 A'   33 A"   83 A'   84 A'   34 A"   35 A"                 
  2.344   2.584   2.733   2.764   2.849   3.177   3.713   3.720
 85 A'   86 A'   36 A"   87 A'   88 A'   89 A'   37 A"   90 A'                 
  3.814   3.846   3.927   3.951   3.960   3.976   3.995   4.005
 38 A"   91 A'   39 A"   92 A'   40 A"   41 A"   42 A"   93 A'                 
  4.017   4.031   4.091   4.115   4.215   4.306   4.365   4.430
 94 A'   43 A"   95 A'   96 A'   97 A'   98 A'   99 A'  100 A'                 
  4.779   5.968   5.992   6.040   6.235   6.307   6.574   6.639
101 A'   44 A"  102 A'  103 A'   45 A"  104 A'  105 A'  106 A'                 
  7.532   7.550   7.625  23.695  27.804  28.312  28.328  28.353
 46 A"  107 A'  108 A'  109 A'  110 A'   47 A"  111 A'  112 A'                 
 28.506  28.513  28.528  28.571  28.657  35.492  47.892  66.695
 48 A"  113 A'   49 A"  114 A'  115 A'  116 A'  117 A'  118 A'                 
127.856 127.870 127.903 151.604 289.723 289.740 289.8471020.683
 50 A"  119 A'  120 A'  121 A'   51 A"  122 A'  123 A'  124 A'                 
*******
125 A'                                                                         

 Beta MOs, Restricted
 -- Occupied --                  
******* -482.87 -176.34 -165.74 -165.74 -165.74  -62.52  -56.34
  1 A'    2 A'    3 A'    4 A'    1 A"    5 A'    6 A'    7 A'                 
-56.335 -56.335 -35.835 -31.329 -31.322 -31.322 -24.753 -22.979
  2 A"    8 A'    9 A'   10 A'    3 A"   11 A'   12 A'   13 A'                 
-22.978 -22.978 -22.973 -22.973 -14.393 -10.367  -8.727  -6.562
  4 A"   14 A'   15 A'    5 A"   16 A'   17 A'   18 A'   19 A'                 
 -6.544  -6.543  -6.385  -4.798  -4.782  -4.781  -2.672  -2.667
  6 A"   20 A'   21 A'   22 A'    7 A"   23 A'   24 A'    8 A"                 
 -2.666  -2.652  -2.652  -2.064  -2.059  -2.058  -2.044  -2.044
 25 A'    9 A"   26 A'   27 A'   10 A"   28 A'   29 A'   11 A"                 
 -1.298  -0.982  -0.801  -0.712  -0.643  -0.536  -0.535  -0.525
 30 A'   31 A'   32 A'   33 A'   34 A'   12 A"   35 A'   36 A'                 
 -0.413  -0.401  -0.370  -0.321  -0.304  -0.293  -0.287
 37 A'   13 A"   38 A'   14 A"   39 A'   40 A'   15 A"                         
 -- Virtual --                   
 -0.112  -0.053  -0.050   0.000   0.032   0.049   0.053   0.068
 41 A'   42 A'   16 A"   43 A'   44 A'   17 A"   45 A'   46 A'                 
  0.079   0.083   0.107   0.138   0.151   0.163   0.188   0.201
 47 A'   18 A"   48 A'   49 A'   19 A"   50 A'   51 A'   52 A'                 
  0.208   0.232   0.243   0.273   0.280   0.291   0.321   0.359
 20 A"   53 A'   54 A'   55 A'   21 A"   56 A'   57 A'   58 A'                 
  0.376   0.389   0.400   0.413   0.423   0.425   0.437   0.512
 22 A"   23 A"   59 A'   60 A'   24 A"   61 A'   62 A'   63 A'                 
  0.538   0.553   0.554   0.602   0.603   0.610   0.658   0.751
 25 A"   26 A"   64 A'   65 A'   27 A"   66 A'   67 A'   68 A'                 
  0.781   0.807   0.852   0.896   0.911   1.008   1.177   1.216
 69 A'   70 A'   28 A"   71 A'   72 A'   73 A'   29 A"   74 A'                 
  1.236   1.312   1.326   1.331   1.370   1.387   1.407   1.564
 30 A"   75 A'   76 A'   31 A"   77 A'   32 A"   78 A'   79 A'                 
  1.677   1.799   1.862   1.912   2.004   2.011   2.083   2.335
 80 A'   81 A'   82 A'   33 A"   83 A'   84 A'   34 A"   35 A"                 
  2.344   2.584   2.733   2.764   2.849   3.177   3.713   3.720
 85 A'   86 A'   36 A"   87 A'   88 A'   89 A'   37 A"   90 A'                 
  3.814   3.846   3.927   3.951   3.960   3.976   3.995   4.005
 38 A"   91 A'   39 A"   92 A'   40 A"   41 A"   42 A"   93 A'                 
  4.017   4.031   4.091   4.115   4.215   4.306   4.365   4.430
 94 A'   43 A"   95 A'   96 A'   97 A'   98 A'   99 A'  100 A'                 
  4.779   5.968   5.992   6.040   6.235   6.307   6.574   6.639
101 A'   44 A"  102 A'  103 A'   45 A"  104 A'  105 A'  106 A'                 
  7.532   7.550   7.625  23.695  27.804  28.312  28.328  28.353
 46 A"  107 A'  108 A'  109 A'  110 A'   47 A"  111 A'  112 A'                 
 28.506  28.513  28.528  28.571  28.657  35.492  47.892  66.695
 48 A"  113 A'   49 A"  114 A'  115 A'  116 A'  117 A'  118 A'                 
127.856 127.870 127.903 151.604 289.723 289.740 289.8471020.683
 50 A"  119 A'  120 A'  121 A'   51 A"  122 A'  123 A'  124 A'                 
*******
125 A'                                                                         
 --------------------------------------------------------------

          Ground-State Mulliken Net Atomic Charges

     Atom                 Charge (a.u.)
  ----------------------------------------
      1 C                    -0.193166
      2 N                    -0.030141
      3 Br                    0.064938
      4 I                     0.155162
      5 F                     0.003208
  ----------------------------------------
  Sum of atomic charges =     0.000000

 -----------------------------------------------------------------
                    Cartesian Multipole Moments
 -----------------------------------------------------------------
    Charge (ESU x 10^10)
                 0.0000
    Dipole Moment (Debye)
         X       1.1668      Y      -0.4799      Z      -0.0000
       Tot       1.2616
    Quadrupole Moments (Debye-Ang)
        XX     -56.0208     XY       1.5673     YY     -65.8376
        XZ      -0.0000     YZ      -0.0000     ZZ     -62.8208
    Octopole Moments (Debye-Ang^2)
       XXX       8.2925    XXY       2.3199    XYY       3.9878
       YYY       4.0176    XXZ      -0.0000    XYZ      -0.0000
       YYZ      -0.0000    XZZ       1.9223    YZZ       0.6383
       ZZZ      -0.0000
    Hexadecapole Moments (Debye-Ang^3)
      XXXX   -1427.4853   XXXY      29.2762   XXYY    -302.5569
      XYYY      10.9812   YYYY    -181.9094   XXXZ       0.0000
      XXYZ      -0.0000   XYYZ      -0.0000   YYYZ       0.0000
      XXZZ    -286.0667   XYZZ       3.6379   YYZZ     -42.2450
      XZZZ      -0.0000   YZZZ      -0.0000   ZZZZ     -77.2738
 -----------------------------------------------------------------
 Calculating analytic gradient of the SCF energy
 Gradient of SCF Energy
            1           2           3           4           5
    1  -0.0004615   0.0001673   0.0002560   0.0001589  -0.0001207
    2   0.0007850  -0.0005493  -0.0002241   0.0001513  -0.0001629
    3  -0.0000000   0.0000000   0.0000000  -0.0000000   0.0000000
 Max gradient component =       7.850E-04
 RMS gradient           =       3.015E-04
 Gradient time:  CPU 8.80 s  wall 2.30 s
 Geometry Optimization Parameters
   NAtoms,    NIC,     NZ,  NCons,   NDum,   NFix, NCnnct, MaxDiis
        5      20       5       0       0       0       0       0

 Cartesian Hessian Update
 Hessian Updated using BFGS Update


** GEOMETRY OPTIMIZATION IN DELOCALIZED INTERNAL COORDINATES **
   Searching for a Minimum

   Optimization Cycle:   4

                       Coordinates (Angstroms)
     ATOM                X               Y               Z
      1  C        -0.0954178872   -0.3257470312    0.0000000000
      2  N        -0.9078035286    0.6276042544    0.0000000000
      3  Br       -2.7536964657    0.1501730281    0.0000000000
      4  I         1.9878974788    0.0822852867    0.0000000000
      5  F        -0.3674806621   -1.6283174877    0.0000000000
   Point Group: cs    Number of degrees of freedom:     7


   Energy is  -9686.364653465

 Hessian Updated using BFGS Update

  7 Hessian modes will be used to form the next step
  Hessian Eigenvalues:
     0.107423    0.178666    0.199529    0.264318    0.295989    0.519575
     0.684779

 Minimum Search - Taking Simple RFO Step
 Searching for Lamda that Minimizes Along All modes
 Value Taken    Lamda =  -0.00000285
 Step Taken.  Stepsize is  0.003042

                             Maximum     Tolerance    Cnvgd?
         Gradient           0.000754      0.000300      NO
         Displacement       0.002234      0.001200      NO
         Energy change     -0.000032      0.000001      NO


 New Cartesian Coordinates Obtained by Inverse Iteration

 Displacement from previous Coordinates is:  0.007055
 ----------------------------------------------------------------
             Standard Nuclear Orientation (Angstroms)
    I     Atom           X                Y                Z
 ----------------------------------------------------------------
    1      C      -0.0951217905    -0.3267093111     0.0000000000
    2      N      -0.9079086087     0.6269702282     0.0000000000
    3      Br     -2.7551370398     0.1522883766     0.0000000000
    4      I       1.9871510090     0.0828272698     0.0000000000
    5      F      -0.3654846348    -1.6293785133     0.0000000000
 ----------------------------------------------------------------
 Molecular Point Group                 Cs    NOp =  2
 Largest Abelian Subgroup              Cs    NOp =  2
 Nuclear Repulsion Energy =   658.2600136293 hartrees
 There are       55 alpha and       55 beta electrons
 Applying Cartesian multipole field
    Component          Value
    ---------          -----
     (2,0,0)        1.00000E-11
     (0,2,0)        2.00000E-11
     (0,0,2)       -3.00000E-11
 Nucleus-field energy     =     0.0000000192 hartrees
 Requested basis set is 6-311++G(d,p)
 There are 61 shells and 176 basis functions
 A cutoff of  1.0D-11 yielded   1445 shell pairs
 There are     12956 function pairs (     14587 Cartesian)
 Smallest overlap matrix eigenvalue = 9.92E-04
 Guess MOs from SCF MO coefficient file

 -----------------------------------------------------------------------
  General SCF calculation program by
  Eric Jon Sundstrom, Paul Horn, Yuezhi Mao, Dmitri Zuev, Alec White,
  David Stuck, Shaama M.S., Shane Yost, Joonho Lee, David Small,
  Daniel Levine, Susi Lehtola, Hugh Burton, Evgeny Epifanovsky
 -----------------------------------------------------------------------
 Exchange:     0.2000 Hartree-Fock + 0.0800 Slater + 0.7200 B88
 Correlation:  0.1900 VWN1RPA + 0.8100 LYP
 Using SG-1 standard quadrature grid
 using 4 threads for integral computing
 -------------------------------------------------------
 OpenMP Integral computing Module                
 Release: version 2.0, May 2017, Q-Chem Inc. Pleasanton 
 -------------------------------------------------------
 -------------------------------------------------------
 OpenMP BLAS3 based DFT computing Module                
 Release: version 1.0, May 2013, Q-Chem Inc. Pittsburgh 
 -------------------------------------------------------
 A restricted SCF calculation will be
 performed using DIIS
 SCF converges when DIIS error is below 1.0e-08
 ---------------------------------------
  Cycle       Energy         DIIS error
 ---------------------------------------
    1   -9686.3646525446      1.92e-05  
    2   -9686.3646544788      7.97e-06  
    3   -9686.3646542012      1.22e-05  
    4   -9686.3646546755      1.95e-06  
    5   -9686.3646546883      5.22e-07  
    6   -9686.3646546892      2.06e-07  
    7   -9686.3646546893      5.43e-08  
    8   -9686.3646546892      2.60e-08  
    9   -9686.3646546893      5.24e-09  Convergence criterion met
 ---------------------------------------
 SCF time:   CPU 22.00s  wall 6.00s 
 SCF   energy in the final basis set =    -9686.3646546893
 Total energy in the final basis set =    -9686.3646546893

 --------------------------------------------------------------
             Orbital Energies (a.u.) and Symmetries
 --------------------------------------------------------------

 Alpha MOs, Restricted
 -- Occupied --                  
******* -482.87 -176.34 -165.74 -165.74 -165.74  -62.52  -56.34
  1 A'    2 A'    3 A'    4 A'    1 A"    5 A'    6 A'    7 A'                 
-56.335 -56.335 -35.835 -31.329 -31.322 -31.322 -24.754 -22.979
  2 A"    8 A'    9 A'   10 A'    3 A"   11 A'   12 A'   13 A'                 
-22.978 -22.978 -22.973 -22.973 -14.393 -10.367  -8.727  -6.562
  4 A"   14 A'   15 A'    5 A"   16 A'   17 A'   18 A'   19 A'                 
 -6.544  -6.543  -6.385  -4.798  -4.782  -4.781  -2.672  -2.667
  6 A"   20 A'   21 A'   22 A'    7 A"   23 A'   24 A'    8 A"                 
 -2.666  -2.652  -2.652  -2.064  -2.059  -2.058  -2.044  -2.044
 25 A'    9 A"   26 A'   27 A'   10 A"   28 A'   29 A'   11 A"                 
 -1.299  -0.982  -0.801  -0.712  -0.643  -0.536  -0.535  -0.525
 30 A'   31 A'   32 A'   33 A'   34 A'   12 A"   35 A'   36 A'                 
 -0.413  -0.401  -0.370  -0.321  -0.304  -0.293  -0.287
 37 A'   13 A"   38 A'   14 A"   39 A'   40 A'   15 A"                         
 -- Virtual --                   
 -0.112  -0.053  -0.050  -0.000   0.032   0.049   0.053   0.068
 41 A'   42 A'   16 A"   43 A'   44 A'   17 A"   45 A'   46 A'                 
  0.079   0.083   0.107   0.138   0.151   0.163   0.188   0.201
 47 A'   18 A"   48 A'   49 A'   19 A"   50 A'   51 A'   52 A'                 
  0.208   0.232   0.243   0.273   0.280   0.291   0.321   0.359
 20 A"   53 A'   54 A'   55 A'   21 A"   56 A'   57 A'   58 A'                 
  0.376   0.389   0.400   0.413   0.423   0.425   0.437   0.512
 22 A"   23 A"   59 A'   60 A'   24 A"   61 A'   62 A'   63 A'                 
  0.538   0.553   0.554   0.601   0.603   0.610   0.658   0.751
 25 A"   26 A"   64 A'   65 A'   27 A"   66 A'   67 A'   68 A'                 
  0.781   0.807   0.852   0.896   0.911   1.009   1.177   1.216
 69 A'   70 A'   28 A"   71 A'   72 A'   73 A'   29 A"   74 A'                 
  1.236   1.312   1.326   1.331   1.370   1.387   1.407   1.564
 30 A"   75 A'   76 A'   31 A"   77 A'   32 A"   78 A'   79 A'                 
  1.677   1.799   1.861   1.912   2.004   2.011   2.083   2.335
 80 A'   81 A'   82 A'   33 A"   83 A'   84 A'   34 A"   35 A"                 
  2.343   2.585   2.733   2.763   2.849   3.178   3.713   3.720
 85 A'   86 A'   36 A"   87 A'   88 A'   89 A'   37 A"   90 A'                 
  3.814   3.846   3.927   3.951   3.960   3.976   3.995   4.005
 38 A"   91 A'   39 A"   92 A'   40 A"   41 A"   42 A"   93 A'                 
  4.016   4.031   4.091   4.115   4.215   4.305   4.365   4.430
 94 A'   43 A"   95 A'   96 A'   97 A'   98 A'   99 A'  100 A'                 
  4.779   5.968   5.992   6.040   6.235   6.307   6.574   6.639
101 A'   44 A"  102 A'  103 A'   45 A"  104 A'  105 A'  106 A'                 
  7.532   7.550   7.625  23.694  27.804  28.312  28.328  28.353
 46 A"  107 A'  108 A'  109 A'  110 A'   47 A"  111 A'  112 A'                 
 28.506  28.513  28.528  28.571  28.657  35.491  47.892  66.695
 48 A"  113 A'   49 A"  114 A'  115 A'  116 A'  117 A'  118 A'                 
127.856 127.870 127.903 151.604 289.723 289.740 289.8471020.683
 50 A"  119 A'  120 A'  121 A'   51 A"  122 A'  123 A'  124 A'                 
*******
125 A'                                                                         

 Beta MOs, Restricted
 -- Occupied --                  
******* -482.87 -176.34 -165.74 -165.74 -165.74  -62.52  -56.34
  1 A'    2 A'    3 A'    4 A'    1 A"    5 A'    6 A'    7 A'                 
-56.335 -56.335 -35.835 -31.329 -31.322 -31.322 -24.754 -22.979
  2 A"    8 A'    9 A'   10 A'    3 A"   11 A'   12 A'   13 A'                 
-22.978 -22.978 -22.973 -22.973 -14.393 -10.367  -8.727  -6.562
  4 A"   14 A'   15 A'    5 A"   16 A'   17 A'   18 A'   19 A'                 
 -6.544  -6.543  -6.385  -4.798  -4.782  -4.781  -2.672  -2.667
  6 A"   20 A'   21 A'   22 A'    7 A"   23 A'   24 A'    8 A"                 
 -2.666  -2.652  -2.652  -2.064  -2.059  -2.058  -2.044  -2.044
 25 A'    9 A"   26 A'   27 A'   10 A"   28 A'   29 A'   11 A"                 
 -1.299  -0.982  -0.801  -0.712  -0.643  -0.536  -0.535  -0.525
 30 A'   31 A'   32 A'   33 A'   34 A'   12 A"   35 A'   36 A'                 
 -0.413  -0.401  -0.370  -0.321  -0.304  -0.293  -0.287
 37 A'   13 A"   38 A'   14 A"   39 A'   40 A'   15 A"                         
 -- Virtual --                   
 -0.112  -0.053  -0.050  -0.000   0.032   0.049   0.053   0.068
 41 A'   42 A'   16 A"   43 A'   44 A'   17 A"   45 A'   46 A'                 
  0.079   0.083   0.107   0.138   0.151   0.163   0.188   0.201
 47 A'   18 A"   48 A'   49 A'   19 A"   50 A'   51 A'   52 A'                 
  0.208   0.232   0.243   0.273   0.280   0.291   0.321   0.359
 20 A"   53 A'   54 A'   55 A'   21 A"   56 A'   57 A'   58 A'                 
  0.376   0.389   0.400   0.413   0.423   0.425   0.437   0.512
 22 A"   23 A"   59 A'   60 A'   24 A"   61 A'   62 A'   63 A'                 
  0.538   0.553   0.554   0.601   0.603   0.610   0.658   0.751
 25 A"   26 A"   64 A'   65 A'   27 A"   66 A'   67 A'   68 A'                 
  0.781   0.807   0.852   0.896   0.911   1.009   1.177   1.216
 69 A'   70 A'   28 A"   71 A'   72 A'   73 A'   29 A"   74 A'                 
  1.236   1.312   1.326   1.331   1.370   1.387   1.407   1.564
 30 A"   75 A'   76 A'   31 A"   77 A'   32 A"   78 A'   79 A'                 
  1.677   1.799   1.861   1.912   2.004   2.011   2.083   2.335
 80 A'   81 A'   82 A'   33 A"   83 A'   84 A'   34 A"   35 A"                 
  2.343   2.585   2.733   2.763   2.849   3.178   3.713   3.720
 85 A'   86 A'   36 A"   87 A'   88 A'   89 A'   37 A"   90 A'                 
  3.814   3.846   3.927   3.951   3.960   3.976   3.995   4.005
 38 A"   91 A'   39 A"   92 A'   40 A"   41 A"   42 A"   93 A'                 
  4.016   4.031   4.091   4.115   4.215   4.305   4.365   4.430
 94 A'   43 A"   95 A'   96 A'   97 A'   98 A'   99 A'  100 A'                 
  4.779   5.968   5.992   6.040   6.235   6.307   6.574   6.639
101 A'   44 A"  102 A'  103 A'   45 A"  104 A'  105 A'  106 A'                 
  7.532   7.550   7.625  23.694  27.804  28.312  28.328  28.353
 46 A"  107 A'  108 A'  109 A'  110 A'   47 A"  111 A'  112 A'                 
 28.506  28.513  28.528  28.571  28.657  35.491  47.892  66.695
 48 A"  113 A'   49 A"  114 A'  115 A'  116 A'  117 A'  118 A'                 
127.856 127.870 127.903 151.604 289.723 289.740 289.8471020.683
 50 A"  119 A'  120 A'  121 A'   51 A"  122 A'  123 A'  124 A'                 
*******
125 A'                                                                         
 --------------------------------------------------------------

          Ground-State Mulliken Net Atomic Charges

     Atom                 Charge (a.u.)
  ----------------------------------------
      1 C                    -0.193201
      2 N                    -0.030160
      3 Br                    0.064793
      4 I                     0.155244
      5 F                     0.003325
  ----------------------------------------
  Sum of atomic charges =     0.000000

 -----------------------------------------------------------------
                    Cartesian Multipole Moments
 -----------------------------------------------------------------
    Charge (ESU x 10^10)
                 0.0000
    Dipole Moment (Debye)
         X       1.1663      Y      -0.4803      Z       0.0000
       Tot       1.2613
    Quadrupole Moments (Debye-Ang)
        XX     -56.0247     XY       1.5635     YY     -65.8348
        XZ      -0.0000     YZ       0.0000     ZZ     -62.8218
    Octopole Moments (Debye-Ang^2)
       XXX       8.3599    XXY       2.3241    XYY       4.0319
       YYY       3.8952    XXZ       0.0000    XYZ      -0.0000
       YYZ       0.0000    XZZ       1.9648    YZZ       0.5951
       ZZZ       0.0000
    Hexadecapole Moments (Debye-Ang^3)
      XXXX   -1427.7795   XXXY      29.4184   XXYY    -302.6551
      XYYY      11.2628   YYYY    -182.0809   XXXZ      -0.0000
      XXYZ       0.0000   XYYZ       0.0000   YYYZ       0.0000
      XXZZ    -286.1296   XYZZ       3.7335   YYZZ     -42.2729
      XZZZ       0.0000   YZZZ       0.0000   ZZZZ     -77.2757
 -----------------------------------------------------------------
 Calculating analytic gradient of the SCF energy
 Gradient of SCF Energy
            1           2           3           4           5
    1   0.0000475  -0.0000788  -0.0000612  -0.0000480   0.0001405
    2   0.0001624  -0.0000677  -0.0001190   0.0001096  -0.0000854
    3   0.0000000   0.0000000  -0.0000000   0.0000000  -0.0000000
 Max gradient component =       1.624E-04
 RMS gradient           =       8.111E-05
 Gradient time:  CPU 8.87 s  wall 2.32 s
 Geometry Optimization Parameters
   NAtoms,    NIC,     NZ,  NCons,   NDum,   NFix, NCnnct, MaxDiis
        5      20       5       0       0       0       0       0

 Cartesian Hessian Update
 Hessian Updated using BFGS Update


** GEOMETRY OPTIMIZATION IN DELOCALIZED INTERNAL COORDINATES **
   Searching for a Minimum

   Optimization Cycle:   5

                       Coordinates (Angstroms)
     ATOM                X               Y               Z
      1  C        -0.0951217905   -0.3267093111    0.0000000000
      2  N        -0.9079086087    0.6269702282    0.0000000000
      3  Br       -2.7551370398    0.1522883766    0.0000000000
      4  I         1.9871510090    0.0828272698    0.0000000000
      5  F        -0.3654846348   -1.6293785133    0.0000000000
   Point Group: cs    Number of degrees of freedom:     7


   Energy is  -9686.364654689

 Hessian Updated using BFGS Update

  7 Hessian modes will be used to form the next step
  Hessian Eigenvalues:
     0.107263    0.180235    0.212976    0.256456    0.324556    0.512691
     0.691696

 Minimum Search - Taking Simple RFO Step
 Searching for Lamda that Minimizes Along All modes
 Value Taken    Lamda =   0.00000000
 Step Taken.  Stepsize is  0.000686

                             Maximum     Tolerance    Cnvgd?
         Gradient           0.000131      0.000300     YES
         Displacement       0.000463      0.001200     YES
         Energy change     -0.000001      0.000001      NO


                       Distance Matrix (Angstroms)
             C (  1)   N (  2)   Br(  3)   I (  4)
   N (  2)  1.253047
   Br(  3)  2.702799  1.907243
   I (  4)  2.122164  2.945753  4.742797
   F (  5)  1.330430  2.320632  2.980734  2.909732

 Final energy is   -9686.3646546892614     


 ******************************
 **  OPTIMIZATION CONVERGED  **
 ******************************

                       Coordinates (Angstroms)
     ATOM                X               Y               Z
      1  C        -0.0951217905   -0.3267093111    0.0000000000
      2  N        -0.9079086087    0.6269702282    0.0000000000
      3  Br       -2.7551370398    0.1522883766    0.0000000000
      4  I         1.9871510090    0.0828272698    0.0000000000
      5  F        -0.3654846348   -1.6293785133    0.0000000000

Z-matrix Print:
$molecule
0 1
I 
C  1 2.122164
N  2 1.253047 1 119.312981
F  2 1.330430 1 112.851791 3 -180.000000 0
Br 3 1.907243 2 116.028293 1 -180.000000 0
$end


 --------------------------------------------------------------
             Orbital Energies (a.u.) and Symmetries
 --------------------------------------------------------------

 Alpha MOs, Restricted
 -- Occupied --                  
******* -482.87 -176.34 -165.74 -165.74 -165.74  -62.52  -56.34
  1 A'    2 A'    3 A'    4 A'    1 A"    5 A'    6 A'    7 A'                 
-56.335 -56.335 -35.835 -31.329 -31.322 -31.322 -24.754 -22.979
  2 A"    8 A'    9 A'   10 A'    3 A"   11 A'   12 A'   13 A'                 
-22.978 -22.978 -22.973 -22.973 -14.393 -10.367  -8.727  -6.562
  4 A"   14 A'   15 A'    5 A"   16 A'   17 A'   18 A'   19 A'                 
 -6.544  -6.543  -6.385  -4.798  -4.782  -4.781  -2.672  -2.667
  6 A"   20 A'   21 A'   22 A'    7 A"   23 A'   24 A'    8 A"                 
 -2.666  -2.652  -2.652  -2.064  -2.059  -2.058  -2.044  -2.044
 25 A'    9 A"   26 A'   27 A'   10 A"   28 A'   29 A'   11 A"                 
 -1.299  -0.982  -0.801  -0.712  -0.643  -0.536  -0.535  -0.525
 30 A'   31 A'   32 A'   33 A'   34 A'   12 A"   35 A'   36 A'                 
 -0.413  -0.401  -0.370  -0.321  -0.304  -0.293  -0.287
 37 A'   13 A"   38 A'   14 A"   39 A'   40 A'   15 A"                         
 -- Virtual --                   
 -0.112  -0.053  -0.050  -0.000   0.032   0.049   0.053   0.068
 41 A'   42 A'   16 A"   43 A'   44 A'   17 A"   45 A'   46 A'                 
  0.079   0.083   0.107   0.138   0.151   0.163   0.188   0.201
 47 A'   18 A"   48 A'   49 A'   19 A"   50 A'   51 A'   52 A'                 
  0.208   0.232   0.243   0.273   0.280   0.291   0.321   0.359
 20 A"   53 A'   54 A'   55 A'   21 A"   56 A'   57 A'   58 A'                 
  0.376   0.389   0.400   0.413   0.423   0.425   0.437   0.512
 22 A"   23 A"   59 A'   60 A'   24 A"   61 A'   62 A'   63 A'                 
  0.538   0.553   0.554   0.601   0.603   0.610   0.658   0.751
 25 A"   26 A"   64 A'   65 A'   27 A"   66 A'   67 A'   68 A'                 
  0.781   0.807   0.852   0.896   0.911   1.009   1.177   1.216
 69 A'   70 A'   28 A"   71 A'   72 A'   73 A'   29 A"   74 A'                 
  1.236   1.312   1.326   1.331   1.370   1.387   1.407   1.564
 30 A"   75 A'   76 A'   31 A"   77 A'   32 A"   78 A'   79 A'                 
  1.677   1.799   1.861   1.912   2.004   2.011   2.083   2.335
 80 A'   81 A'   82 A'   33 A"   83 A'   84 A'   34 A"   35 A"                 
  2.343   2.585   2.733   2.763   2.849   3.178   3.713   3.720
 85 A'   86 A'   36 A"   87 A'   88 A'   89 A'   37 A"   90 A'                 
  3.814   3.846   3.927   3.951   3.960   3.976   3.995   4.005
 38 A"   91 A'   39 A"   92 A'   40 A"   41 A"   42 A"   93 A'                 
  4.016   4.031   4.091   4.115   4.215   4.305   4.365   4.430
 94 A'   43 A"   95 A'   96 A'   97 A'   98 A'   99 A'  100 A'                 
  4.779   5.968   5.992   6.040   6.235   6.307   6.574   6.639
101 A'   44 A"  102 A'  103 A'   45 A"  104 A'  105 A'  106 A'                 
  7.532   7.550   7.625  23.694  27.804  28.312  28.328  28.353
 46 A"  107 A'  108 A'  109 A'  110 A'   47 A"  111 A'  112 A'                 
 28.506  28.513  28.528  28.571  28.657  35.491  47.892  66.695
 48 A"  113 A'   49 A"  114 A'  115 A'  116 A'  117 A'  118 A'                 
127.856 127.870 127.903 151.604 289.723 289.740 289.8471020.683
 50 A"  119 A'  120 A'  121 A'   51 A"  122 A'  123 A'  124 A'                 
*******
125 A'                                                                         

 Beta MOs, Restricted
 -- Occupied --                  
******* -482.87 -176.34 -165.74 -165.74 -165.74  -62.52  -56.34
  1 A'    2 A'    3 A'    4 A'    1 A"    5 A'    6 A'    7 A'                 
-56.335 -56.335 -35.835 -31.329 -31.322 -31.322 -24.754 -22.979
  2 A"    8 A'    9 A'   10 A'    3 A"   11 A'   12 A'   13 A'                 
-22.978 -22.978 -22.973 -22.973 -14.393 -10.367  -8.727  -6.562
  4 A"   14 A'   15 A'    5 A"   16 A'   17 A'   18 A'   19 A'                 
 -6.544  -6.543  -6.385  -4.798  -4.782  -4.781  -2.672  -2.667
  6 A"   20 A'   21 A'   22 A'    7 A"   23 A'   24 A'    8 A"                 
 -2.666  -2.652  -2.652  -2.064  -2.059  -2.058  -2.044  -2.044
 25 A'    9 A"   26 A'   27 A'   10 A"   28 A'   29 A'   11 A"                 
 -1.299  -0.982  -0.801  -0.712  -0.643  -0.536  -0.535  -0.525
 30 A'   31 A'   32 A'   33 A'   34 A'   12 A"   35 A'   36 A'                 
 -0.413  -0.401  -0.370  -0.321  -0.304  -0.293  -0.287
 37 A'   13 A"   38 A'   14 A"   39 A'   40 A'   15 A"                         
 -- Virtual --                   
 -0.112  -0.053  -0.050  -0.000   0.032   0.049   0.053   0.068
 41 A'   42 A'   16 A"   43 A'   44 A'   17 A"   45 A'   46 A'                 
  0.079   0.083   0.107   0.138   0.151   0.163   0.188   0.201
 47 A'   18 A"   48 A'   49 A'   19 A"   50 A'   51 A'   52 A'                 
  0.208   0.232   0.243   0.273   0.280   0.291   0.321   0.359
 20 A"   53 A'   54 A'   55 A'   21 A"   56 A'   57 A'   58 A'                 
  0.376   0.389   0.400   0.413   0.423   0.425   0.437   0.512
 22 A"   23 A"   59 A'   60 A'   24 A"   61 A'   62 A'   63 A'                 
  0.538   0.553   0.554   0.601   0.603   0.610   0.658   0.751
 25 A"   26 A"   64 A'   65 A'   27 A"   66 A'   67 A'   68 A'                 
  0.781   0.807   0.852   0.896   0.911   1.009   1.177   1.216
 69 A'   70 A'   28 A"   71 A'   72 A'   73 A'   29 A"   74 A'                 
  1.236   1.312   1.326   1.331   1.370   1.387   1.407   1.564
 30 A"   75 A'   76 A'   31 A"   77 A'   32 A"   78 A'   79 A'                 
  1.677   1.799   1.861   1.912   2.004   2.011   2.083   2.335
 80 A'   81 A'   82 A'   33 A"   83 A'   84 A'   34 A"   35 A"                 
  2.343   2.585   2.733   2.763   2.849   3.178   3.713   3.720
 85 A'   86 A'   36 A"   87 A'   88 A'   89 A'   37 A"   90 A'                 
  3.814   3.846   3.927   3.951   3.960   3.976   3.995   4.005
 38 A"   91 A'   39 A"   92 A'   40 A"   41 A"   42 A"   93 A'                 
  4.016   4.031   4.091   4.115   4.215   4.305   4.365   4.430
 94 A'   43 A"   95 A'   96 A'   97 A'   98 A'   99 A'  100 A'                 
  4.779   5.968   5.992   6.040   6.235   6.307   6.574   6.639
101 A'   44 A"  102 A'  103 A'   45 A"  104 A'  105 A'  106 A'                 
  7.532   7.550   7.625  23.694  27.804  28.312  28.328  28.353
 46 A"  107 A'  108 A'  109 A'  110 A'   47 A"  111 A'  112 A'                 
 28.506  28.513  28.528  28.571  28.657  35.491  47.892  66.695
 48 A"  113 A'   49 A"  114 A'  115 A'  116 A'  117 A'  118 A'                 
127.856 127.870 127.903 151.604 289.723 289.740 289.8471020.683
 50 A"  119 A'  120 A'  121 A'   51 A"  122 A'  123 A'  124 A'                 
*******
125 A'                                                                         
 --------------------------------------------------------------

          Ground-State Mulliken Net Atomic Charges

     Atom                 Charge (a.u.)
  ----------------------------------------
      1 C                    -0.193201
      2 N                    -0.030160
      3 Br                    0.064793
      4 I                     0.155244
      5 F                     0.003325
  ----------------------------------------
  Sum of atomic charges =     0.000000

 -----------------------------------------------------------------
                    Cartesian Multipole Moments
 -----------------------------------------------------------------
    Charge (ESU x 10^10)
                 0.0000
    Dipole Moment (Debye)
         X       1.1663      Y      -0.4803      Z       0.0000
       Tot       1.2613
    Quadrupole Moments (Debye-Ang)
        XX     -56.0247     XY       1.5635     YY     -65.8348
        XZ      -0.0000     YZ       0.0000     ZZ     -62.8218
    Octopole Moments (Debye-Ang^2)
       XXX       8.3599    XXY       2.3241    XYY       4.0319
       YYY       3.8952    XXZ       0.0000    XYZ      -0.0000
       YYZ       0.0000    XZZ       1.9648    YZZ       0.5951
       ZZZ       0.0000
    Hexadecapole Moments (Debye-Ang^3)
      XXXX   -1427.7795   XXXY      29.4184   XXYY    -302.6551
      XYYY      11.2628   YYYY    -182.0809   XXXZ      -0.0000
      XXYZ       0.0000   XYYZ       0.0000   YYYZ       0.0000
      XXZZ    -286.1296   XYZZ       3.7335   YYZZ     -42.2729
      XZZZ       0.0000   YZZZ       0.0000   ZZZZ     -77.2757
 -----------------------------------------------------------------
Archival summary:
1\1\TWL01\OPT\ProcedureUnspecified\BasisUnspecified\1r1111\taweetha\SunNov2521:13:482018SunNov2521:13:482018\0\\#,OPT,ProcedureUnspecified,BasisUnspecified,\\0,1\I\C,1,2.12216\N,2,1.25305,1,119.313\F,2,1.33043,1,112.852,3,-180,0\Br,3,1.90724,2,116.028,1,-180,0\\\@

 Total job time:  48.95s(wall), 181.57s(cpu) 
 Sun Nov 25 21:13:48 2018

        *************************************************************
        *                                                           *
        *  Thank you very much for using Q-Chem.  Have a nice day.  *
        *                                                           *
        *************************************************************


 
User input: 2 of 2 
 
Q-Chem Developer Version!
                  Welcome to Q-Chem
     A Quantum Leap Into The Future Of Chemistry


 Q-Chem 5.1, Q-Chem, Inc., Pleasanton, CA (2018)

 Yihan Shao,  Zhengting Gan,  E. Epifanovsky,  A. T. B. Gilbert,  M. Wormit,  
 J. Kussmann,  A. W. Lange,  A. Behn,  Jia Deng,  Xintian Feng,  D. Ghosh,  
 M. Goldey,  P. R. Horn,  L. D. Jacobson,  I. Kaliman,  T. Kus,  A. Landau,  
 Jie Liu,  E. I. Proynov,  R. M. Richard,  R. P. Steele,  E. J. Sundstrom,  
 H. L. Woodcock III,  P. M. Zimmerman,  D. Zuev,  B. Albrecht,  E. Alguire,  
 S. A. Baeppler,  D. Barton,  Z. Benda,  Y. A. Bernard,  E. J. Berquist,  
 K. B. Bravaya,  H. Burton,  D. Casanova,  Chun-Min Chang,  Yunqing Chen,  
 A. Chien,  K. D. Closser,  M. P. Coons,  S. Coriani,  S. Dasgupta,  
 A. L. Dempwolff,  M. Diedenhofen,  Hainam Do,  R. G. Edgar,  Po-Tung Fang,  
 S. Faraji,  S. Fatehi,  Qingguo Feng,  K. D. Fenk,  J. Fosso-Tande,  
 Qinghui Ge,  A. Ghysels,  G. Gidofalvi,  J. Gomes,  J. Gonthier,  A. Gunina,  
 D. Hait,  M. W. D. Hanson-Heine,  P. H. P. Harbach,  A. W. Hauser,  
 J. E. Herr,  E. G. Hohenstein,  Z. C. Holden,  Kerwin Hui,  B. C. Huynh,  
 T.-C. Jagau,  Hyunjun Ji,  B. Kaduk,  K. Khistyaev,  Jaehoon Kim,  
 P. Klunzinger,  K. Koh,  D. Kosenkov,  L. Koulias,  T. Kowalczyk,  
 C. M. Krauter,  A. Kunitsa,  Ka Un Lao,  A. Laurent,  K. V. Lawler,  
 Joonho Lee,  D. Lefrancois,  S. Lehtola,  D. S. Levine,  Yi-Pei Li,  
 You-Sheng Lin,  Fenglai Liu,  E. Livshits,  A. Luenser,  P. Manohar,  
 E. Mansoor,  S. F. Manzer,  Shan-Ping Mao,  Yuezhi Mao,  N. Mardirossian,  
 A. V. Marenich,  T. Markovich,  L. A. Martinez-Martinez,  S. A. Maurer,  
 N. J. Mayhall,  S. C. McKenzie,  J.-M. Mewes,  A. F. Morrison,  
 J. W. Mullinax,  K. Nanda,  T. S. Nguyen-Beck,  R. Olivares-Amaya,  
 J. A. Parkhill,  T. M. Perrine,  F. Plasser,  P. Pokhilko,  S. Prager,  
 A. Prociuk,  E. Ramos,  D. R. Rehn,  F. Rob,  M. Schneider,  N. Sergueev,  
 S. M. Sharada,  S. Sharma,  D. W. Small,  T. Stauch,  T. Stein,  
 Yu-Chuan Su,  A. J. W. Thom,  A. Tkatchenko,  T. Tsuchimochi,  N. M. Tubman,  
 L. Vogt,  M. L. Vidal,  O. Vydrov,  M. A. Watson,  J. Wenzel,  
 M. de Wergifosse,  T. A. Wesolowski,  A. White,  J. Witte,  A. Yamada,  
 Jun Yang,  K. Yao,  S. Yeganeh,  S. R. Yost,  Zhi-Qiang You,  A. Zech,  
 Igor Ying Zhang,  Xing Zhang,  Yan Zhao,  Ying Zhu,  B. R. Brooks,  
 G. K. L. Chan,  C. J. Cramer,  M. S. Gordon,  W. J. Hehre,  A. Klamt,  
 M. W. Schmidt,  C. D. Sherrill,  D. G. Truhlar,  A. Aspuru-Guzik,  R. Baer,  
 A. T. Bell,  N. A. Besley,  Jeng-Da Chai,  A. E. DePrince, III,  
 R. A. DiStasio Jr.,  A. Dreuw,  B. D. Dunietz,  T. R. Furlani,  
 Chao-Ping Hsu,  Yousung Jung,  Jing Kong,  D. S. Lambrecht,  WanZhen Liang,  
 C. Ochsenfeld,  V. A. Rassolov,  L. V. Slipchenko,  J. E. Subotnik,  
 T. Van Voorhis,  J. M. Herbert,  A. I. Krylov,  P. M. W. Gill,  M. Head-Gordon

 Contributors to earlier versions of Q-Chem not listed above: 
 R. D. Adamson,  B. Austin,  J. Baker,  G. J. O. Beran,  K. Brandhorst,  
 S. T. Brown,  E. F. C. Byrd,  A. K. Chakraborty,  C.-L. Cheng,  
 Siu Hung Chien,  D. M. Chipman,  D. L. Crittenden,  H. Dachsel,  
 R. J. Doerksen,  A. D. Dutoi,  L. Fusti-Molnar,  W. A. Goddard III,  
 A. Golubeva-Zadorozhnaya,  S. R. Gwaltney,  G. Hawkins,  A. Heyden,  
 S. Hirata,  G. Kedziora,  F. J. Keil,  C. Kelley,  Jihan Kim,  R. A. King,  
 R. Z. Khaliullin,  P. P. Korambath,  W. Kurlancheek,  A. M. Lee,  M. S. Lee,  
 S. V. Levchenko,  Ching Yeh Lin,  D. Liotard,  R. C. Lochan,  I. Lotan,  
 P. E. Maslen,  N. Nair,  D. P. O'Neill,  D. Neuhauser,  E. Neuscamman,  
 C. M. Oana,  R. Olson,  B. Peters,  R. Peverati,  P. A. Pieniazek,  
 Y. M. Rhee,  J. Ritchie,  M. A. Rohrdanz,  E. Rosta,  N. J. Russ,  
 H. F. Schaefer III,  N. E. Schultz,  N. Shenvi,  A. C. Simmonett,  A. Sodt,  
 D. Stuck,  K. S. Thanthiriwatte,  V. Vanovschi,  Tao Wang,  A. Warshel,  
 C. F. Williams,  Q. Wu,  X. Xu,  W. Zhang

 Please cite Q-Chem as follows:
 Y. Shao et al., Mol. Phys. 113, 184-215 (2015)
 DOI: 10.1080/00268976.2014.952696

 Q-Chem 5.1.2 for Intel X86 EM64T Linux

 Parts of Q-Chem use Armadillo 8.300.2 (Tropical Shenanigans).
 http://arma.sourceforge.net/

 Q-Chem begins on Sun Nov 25 21:13:48 2018  

Host: 
0

     Scratch files written to /scratch/taweetham/qchem51462//
The previous job contains 0 fragments, simply inherited here
Input Ideriv = 2
Curr. Ideriv = -1
Max.  Ideriv = 2

Checking the input file for inconsistencies... 	...done.

--------------------------------------------------------------
User input:
--------------------------------------------------------------

$molecule
read
$end

$rem
   job_type 	frequency
   basis 	6-311++g**
   method	b3lyp	
$end


--------------------------------------------------------------
 ----------------------------------------------------------------
             Standard Nuclear Orientation (Angstroms)
    I     Atom           X                Y                Z
 ----------------------------------------------------------------
    1      C      -0.0800934137    -0.3046340171     0.0000000000
    2      N      -0.9021562327     0.6410613868    -0.0000000000
    3      Br     -2.7446602421     0.1483599433    -0.0000000000
    4      I       1.9980800389     0.1252209866    -0.0000000000
    5      F      -0.3377199417    -1.6098817676     0.0000000000
 ----------------------------------------------------------------
 Molecular Point Group                 Cs    NOp =  2
 Largest Abelian Subgroup              Cs    NOp =  2
 Nuclear Repulsion Energy =   658.2600136293 hartrees
 There are       55 alpha and       55 beta electrons
 Requested basis set is 6-311++G(d,p)
 There are 61 shells and 176 basis functions

 Total QAlloc Memory Limit   2000 MB
 Mega-Array Size       188 MB
 MEM_STATIC part       192 MB

                       Distance Matrix (Angstroms)
             C (  1)   N (  2)   Br(  3)   I (  4)
   N (  2)  1.253047
   Br(  3)  2.702799  1.907243
   I (  4)  2.122164  2.945753  4.742797
   F (  5)  1.330430  2.320632  2.980734  2.909732

 A cutoff of  1.0D-11 yielded   1445 shell pairs
 There are     12956 function pairs (     14587 Cartesian)

 -------------------------------------------------------
 OpenMP Integral Computing Module                       
 Release: version 1.0, May 2013, Q-Chem Inc. Pittsburgh 
 -------------------------------------------------------
 Integral Job Info:
 Integral job number is                      11
 Integral operator is                         1
 short-range coefficients                     0
 long-range coefficients              100000000
 Omega coefficients                           0
 if combine SR and LR in K                    0
 Integral screening is                        0
 Integral computing path is                   2
 max size of driver memory is            800000
 size of driver memory is                593474
 size of scratch memory is             29623520
 max col of scratch BK array               1296
 max len of scratch array in speh3          155
 max len of scratch index in speh4           18
 max int batch size is                      520
 min int batch size is                       52
 fixed nKL is                                45
 max L of basis functions is                  2
 order of int derivative is                   0
 number of shells is                         61
 number of basis is                         187
 number of cartesian basis is               187
 number of contracted shell pairs          1445
 number of primitive shell pairs           3445
 maxK2 (contraction) of shell pair           36
 max number of K2 of shell pair               1
 max number of CS2 of shell pair            143
 max number of PS2 of shell pair            240
 mem total for path MDJ                  525842
 -------------------------------------------------------
 Smallest overlap matrix eigenvalue = 9.92E-04
 Guess from superposition of atomic densities
 Warning:  Energy on first SCF cycle will be non-variational
 SAD guess density has 110.000000 electrons

 -----------------------------------------------------------------------
  General SCF calculation program by
  Eric Jon Sundstrom, Paul Horn, Yuezhi Mao, Dmitri Zuev, Alec White,
  David Stuck, Shaama M.S., Shane Yost, Joonho Lee, David Small,
  Daniel Levine, Susi Lehtola, Hugh Burton, Evgeny Epifanovsky
 -----------------------------------------------------------------------
 Exchange:     0.2000 Hartree-Fock + 0.0800 Slater + 0.7200 B88
 Correlation:  0.1900 VWN1RPA + 0.8100 LYP
 Using SG-1 standard quadrature grid
 using 4 threads for integral computing
 -------------------------------------------------------
 OpenMP Integral computing Module                
 Release: version 2.0, May 2017, Q-Chem Inc. Pleasanton 
 -------------------------------------------------------
 -------------------------------------------------------
 OpenMP BLAS3 based DFT computing Module                
 Release: version 1.0, May 2013, Q-Chem Inc. Pittsburgh 
 -------------------------------------------------------
 A restricted SCF calculation will be
 performed using DIIS
 SCF converges when DIIS error is below 1.0e-08
 ---------------------------------------
  Cycle       Energy         DIIS error
 ---------------------------------------
    1   -9686.9527661077      3.95e-02  
    2   -9686.3139363465      4.39e-03  
    3   -9686.1727271028      7.85e-03  
    4   -9686.3575014345      1.56e-03  
    5   -9686.3639946246      5.07e-04  
    6   -9686.3645678671      1.64e-04  
    7   -9686.3646278240      4.05e-05  
    8   -9686.3646320047      1.54e-05  
    9   -9686.3646329634      2.97e-06  
   10   -9686.3646329928      8.62e-07  
   11   -9686.3646329949      2.44e-07  
   12   -9686.3646329951      6.42e-08  
   13   -9686.3646329950      1.01e-08  
   14   -9686.3646329950      1.88e-09  Convergence criterion met
 ---------------------------------------
 SCF time:   CPU 34.33s  wall 10.00s 
 SCF   energy in the final basis set =    -9686.3646329950
 Total energy in the final basis set =    -9686.3646329950

 --------------------------------------------------------------
             Orbital Energies (a.u.) and Symmetries
 --------------------------------------------------------------

 Alpha MOs, Restricted
 -- Occupied --                  
******* -482.87 -176.34 -165.74 -165.74 -165.74  -62.52  -56.34
  1 A'    2 A'    3 A'    4 A'    1 A"    5 A'    6 A'    7 A'                 
-56.335 -56.335 -35.835 -31.329 -31.322 -31.322 -24.754 -22.979
  2 A"    8 A'    9 A'   10 A'    3 A"   11 A'   12 A'   13 A'                 
-22.978 -22.978 -22.973 -22.973 -14.393 -10.367  -8.727  -6.562
  4 A"   14 A'   15 A'    5 A"   16 A'   17 A'   18 A'   19 A'                 
 -6.544  -6.543  -6.384  -4.798  -4.782  -4.781  -2.672  -2.667
  6 A"   20 A'   21 A'   22 A'    7 A"   23 A'   24 A'    8 A"                 
 -2.666  -2.652  -2.652  -2.064  -2.059  -2.058  -2.044  -2.044
 25 A'    9 A"   26 A'   27 A'   10 A"   28 A'   29 A'   11 A"                 
 -1.299  -0.982  -0.801  -0.712  -0.643  -0.536  -0.535  -0.525
 30 A'   31 A'   32 A'   33 A'   34 A'   12 A"   35 A'   36 A'                 
 -0.413  -0.401  -0.370  -0.321  -0.304  -0.293  -0.287
 37 A'   13 A"   38 A'   14 A"   39 A'   40 A'   15 A"                         
 -- Virtual --                   
 -0.112  -0.053  -0.050  -0.000   0.032   0.049   0.053   0.068
 41 A'   42 A'   16 A"   43 A'   44 A'   17 A"   45 A'   46 A'                 
  0.079   0.083   0.107   0.138   0.151   0.163   0.188   0.201
 47 A'   18 A"   48 A'   49 A'   19 A"   50 A'   51 A'   52 A'                 
  0.208   0.232   0.243   0.273   0.280   0.291   0.321   0.359
 20 A"   53 A'   54 A'   55 A'   21 A"   56 A'   57 A'   58 A'                 
  0.376   0.389   0.400   0.413   0.423   0.425   0.437   0.512
 22 A"   23 A"   59 A'   60 A'   24 A"   61 A'   62 A'   63 A'                 
  0.538   0.553   0.554   0.601   0.603   0.610   0.658   0.751
 25 A"   26 A"   64 A'   65 A'   27 A"   66 A'   67 A'   68 A'                 
  0.781   0.807   0.852   0.896   0.911   1.009   1.177   1.216
 69 A'   70 A'   28 A"   71 A'   72 A'   73 A'   29 A"   74 A'                 
  1.236   1.312   1.326   1.331   1.370   1.387   1.407   1.564
 30 A"   75 A'   76 A'   31 A"   77 A'   32 A"   78 A'   79 A'                 
  1.677   1.799   1.861   1.912   2.005   2.011   2.083   2.335
 80 A'   81 A'   82 A'   33 A"   83 A'   84 A'   34 A"   35 A"                 
  2.343   2.585   2.733   2.763   2.849   3.178   3.713   3.720
 85 A'   86 A'   36 A"   87 A'   88 A'   89 A'   37 A"   90 A'                 
  3.814   3.846   3.927   3.951   3.960   3.976   3.995   4.005
 38 A"   91 A'   39 A"   92 A'   40 A"   41 A"   42 A"   93 A'                 
  4.016   4.031   4.091   4.115   4.215   4.305   4.365   4.431
 94 A'   43 A"   95 A'   96 A'   97 A'   98 A'   99 A'  100 A'                 
  4.779   5.968   5.993   6.040   6.235   6.307   6.574   6.639
101 A'   44 A"  102 A'  103 A'   45 A"  104 A'  105 A'  106 A'                 
  7.532   7.550   7.625  23.694  27.804  28.312  28.328  28.353
 46 A"  107 A'  108 A'  109 A'  110 A'   47 A"  111 A'  112 A'                 
 28.506  28.513  28.528  28.571  28.657  35.491  47.892  66.695
 48 A"  113 A'   49 A"  114 A'  115 A'  116 A'  117 A'  118 A'                 
127.856 127.870 127.903 151.604 289.723 289.740 289.8471020.683
 50 A"  119 A'  120 A'  121 A'   51 A"  122 A'  123 A'  124 A'                 
*******
125 A'                                                                         

 Beta MOs, Restricted
 -- Occupied --                  
******* -482.87 -176.34 -165.74 -165.74 -165.74  -62.52  -56.34
  1 A'    2 A'    3 A'    4 A'    1 A"    5 A'    6 A'    7 A'                 
-56.335 -56.335 -35.835 -31.329 -31.322 -31.322 -24.754 -22.979
  2 A"    8 A'    9 A'   10 A'    3 A"   11 A'   12 A'   13 A'                 
-22.978 -22.978 -22.973 -22.973 -14.393 -10.367  -8.727  -6.562
  4 A"   14 A'   15 A'    5 A"   16 A'   17 A'   18 A'   19 A'                 
 -6.544  -6.543  -6.384  -4.798  -4.782  -4.781  -2.672  -2.667
  6 A"   20 A'   21 A'   22 A'    7 A"   23 A'   24 A'    8 A"                 
 -2.666  -2.652  -2.652  -2.064  -2.059  -2.058  -2.044  -2.044
 25 A'    9 A"   26 A'   27 A'   10 A"   28 A'   29 A'   11 A"                 
 -1.299  -0.982  -0.801  -0.712  -0.643  -0.536  -0.535  -0.525
 30 A'   31 A'   32 A'   33 A'   34 A'   12 A"   35 A'   36 A'                 
 -0.413  -0.401  -0.370  -0.321  -0.304  -0.293  -0.287
 37 A'   13 A"   38 A'   14 A"   39 A'   40 A'   15 A"                         
 -- Virtual --                   
 -0.112  -0.053  -0.050  -0.000   0.032   0.049   0.053   0.068
 41 A'   42 A'   16 A"   43 A'   44 A'   17 A"   45 A'   46 A'                 
  0.079   0.083   0.107   0.138   0.151   0.163   0.188   0.201
 47 A'   18 A"   48 A'   49 A'   19 A"   50 A'   51 A'   52 A'                 
  0.208   0.232   0.243   0.273   0.280   0.291   0.321   0.359
 20 A"   53 A'   54 A'   55 A'   21 A"   56 A'   57 A'   58 A'                 
  0.376   0.389   0.400   0.413   0.423   0.425   0.437   0.512
 22 A"   23 A"   59 A'   60 A'   24 A"   61 A'   62 A'   63 A'                 
  0.538   0.553   0.554   0.601   0.603   0.610   0.658   0.751
 25 A"   26 A"   64 A'   65 A'   27 A"   66 A'   67 A'   68 A'                 
  0.781   0.807   0.852   0.896   0.911   1.009   1.177   1.216
 69 A'   70 A'   28 A"   71 A'   72 A'   73 A'   29 A"   74 A'                 
  1.236   1.312   1.326   1.331   1.370   1.387   1.407   1.564
 30 A"   75 A'   76 A'   31 A"   77 A'   32 A"   78 A'   79 A'                 
  1.677   1.799   1.861   1.912   2.005   2.011   2.083   2.335
 80 A'   81 A'   82 A'   33 A"   83 A'   84 A'   34 A"   35 A"                 
  2.343   2.585   2.733   2.763   2.849   3.178   3.713   3.720
 85 A'   86 A'   36 A"   87 A'   88 A'   89 A'   37 A"   90 A'                 
  3.814   3.846   3.927   3.951   3.960   3.976   3.995   4.005
 38 A"   91 A'   39 A"   92 A'   40 A"   41 A"   42 A"   93 A'                 
  4.016   4.031   4.091   4.115   4.215   4.305   4.365   4.431
 94 A'   43 A"   95 A'   96 A'   97 A'   98 A'   99 A'  100 A'                 
  4.779   5.968   5.993   6.040   6.235   6.307   6.574   6.639
101 A'   44 A"  102 A'  103 A'   45 A"  104 A'  105 A'  106 A'                 
  7.532   7.550   7.625  23.694  27.804  28.312  28.328  28.353
 46 A"  107 A'  108 A'  109 A'  110 A'   47 A"  111 A'  112 A'                 
 28.506  28.513  28.528  28.571  28.657  35.491  47.892  66.695
 48 A"  113 A'   49 A"  114 A'  115 A'  116 A'  117 A'  118 A'                 
127.856 127.870 127.903 151.604 289.723 289.740 289.8471020.683
 50 A"  119 A'  120 A'  121 A'   51 A"  122 A'  123 A'  124 A'                 
*******
125 A'                                                                         
 --------------------------------------------------------------

          Ground-State Mulliken Net Atomic Charges

     Atom                 Charge (a.u.)
  ----------------------------------------
      1 C                    -0.193330
      2 N                    -0.030083
      3 Br                    0.064779
      4 I                     0.155272
      5 F                     0.003362
  ----------------------------------------
  Sum of atomic charges =     0.000000

 -----------------------------------------------------------------
                    Cartesian Multipole Moments
 -----------------------------------------------------------------
    Charge (ESU x 10^10)
                 0.0000
    Dipole Moment (Debye)
         X       1.1713      Y      -0.4691      Z       0.0000
       Tot       1.2618
    Quadrupole Moments (Debye-Ang)
        XX     -56.0292     XY       1.6805     YY     -65.8250
        XZ       0.0000     YZ       0.0000     ZZ     -62.8219
    Octopole Moments (Debye-Ang^2)
       XXX       6.3076    XXY       1.0768    XYY       3.3373
       YYY      -0.5254    XXZ       0.0000    XYZ       0.0000
       YYZ       0.0000    XZZ       1.2157    YZZ      -0.8296
       ZZZ      -0.0000
    Hexadecapole Moments (Debye-Ang^3)
      XXXX   -1428.5033   XXXY      24.5604   XXYY    -302.1184
      XYYY       4.4531   YYYY    -181.6205   XXXZ       0.0000
      XXYZ      -0.0000   XYYZ      -0.0000   YYYZ      -0.0000
      XXZZ    -286.1435   XYZZ       1.3869   YYZZ     -42.2284
      XZZZ       0.0000   YZZZ       0.0000   ZZZZ     -77.2760
 -----------------------------------------------------------------
 Calculating MO derivatives via CPSCF
 D1JvT checksum  = 241560 19737.3154772453
 D1KAT checksum  = 590400 883.4466974275
   1         3          15      0.119654    0.034257
   2         3          15      0.016223    0.005525
   3         3          15      0.002398    0.000989
   4         5          13      0.000263    0.000100
   5        13           5      0.000022    0.000010
   6        18           0      0.000000    0.000000    Roots Converged
 Time for AOints: 9.7 s (CPU) 2.5 s (wall)
 ------------------------------------------------------------------------------
                     AOints        : Timing summary (seconds)
 ------------------------------------------------------------------------------
     job step          cpu (% of tot)      sys (% of tot)     wall (% of tot)
 ------------------------------------------------------------------------------
  cpscf_lag         0.5432E+02 (36.4)   0.1000E-04 (28.6)   0.1397E+02 (35.8)
  iterzp            0.8501E+02 (57.0)   0.2300E-04 (65.7)   0.2242E+02 (57.4)
  make_fx           0.0000E+00 ( 0.0)   0.0000E+00 ( 0.0)   0.0000E+00 ( 0.0)
  AOints            0.9709E+01 ( 6.5)   0.2000E-05 ( 5.7)   0.2462E+01 ( 6.3)
 ------------------------------------------------------------------------------
   Grand Totals     0.1492E+03          0.3500E-04          0.3904E+02
 ------------------------------------------------------------------------------
 Calculating analytic Hessian of the SCF energy
 Polarizability Matrix (a.u.)
            1           2           3
    1-124.9099708   0.0509451  -0.0000000
    2   0.0509451 -51.9017539  -0.0000000
    3  -0.0000000  -0.0000000 -44.9983704

 Direct stationary perturbation theory relativistic correction:

 rels  =     113.824918639050
 relv  =    -378.695350522894
 rel2e =      50.959406839323
 E_rel =    -213.911025044521

 Hessian of the SCF Energy
            1           2           3           4           5           6
    1   0.4861418  -0.2095433  -0.0000000  -0.3093621   0.2300993   0.0000000
    2  -0.2095433   0.6632082   0.0000000   0.3065140  -0.3590091  -0.0000000
    3  -0.0000000   0.0000000   0.1080110   0.0000000  -0.0000000  -0.0546829
    4  -0.3093621   0.3065140   0.0000000   0.4612882  -0.2667863  -0.0000000
    5   0.2300993  -0.3590091  -0.0000000  -0.2667863   0.4545975   0.0000000
    6   0.0000000  -0.0000000  -0.0546829  -0.0000000   0.0000000   0.0390193
    7  -0.0496991  -0.0188244  -0.0000000  -0.1198112  -0.0078456  -0.0000000
    8   0.0170843  -0.0067765  -0.0000000  -0.0446238  -0.0213646   0.0000000
    9  -0.0000000  -0.0000000   0.0077804  -0.0000000   0.0000000  -0.0120257
   10  -0.0560343  -0.0144891  -0.0000000  -0.0401002   0.0124483   0.0000000
   11  -0.0080702  -0.0185722  -0.0000000   0.0072647   0.0015047   0.0000000
   12  -0.0000000  -0.0000000  -0.0186018   0.0000000  -0.0000000   0.0026099
   13  -0.0710462  -0.0636573  -0.0000000   0.0079854   0.0320843   0.0000000
   14  -0.0295702  -0.2788504  -0.0000000  -0.0023687  -0.0757285   0.0000000
   15   0.0000000  -0.0000000  -0.0425066   0.0000000   0.0000000   0.0250794
            7           8           9          10          11          12
    1  -0.0496991   0.0170843  -0.0000000  -0.0560343  -0.0080702  -0.0000000
    2  -0.0188244  -0.0067765  -0.0000000  -0.0144891  -0.0185722  -0.0000000
    3  -0.0000000  -0.0000000   0.0077804  -0.0000000  -0.0000000  -0.0186018
    4  -0.1198112  -0.0446238  -0.0000000  -0.0401002   0.0072647   0.0000000
    5  -0.0078456  -0.0213646   0.0000000   0.0124483   0.0015047  -0.0000000
    6  -0.0000000   0.0000000  -0.0120257   0.0000000   0.0000000   0.0026099
    7   0.1667167   0.0215231   0.0000000  -0.0009651   0.0040462  -0.0000000
    8   0.0215231   0.0221530  -0.0000000  -0.0002067   0.0010093   0.0000000
    9   0.0000000  -0.0000000   0.0065750   0.0000000   0.0000000   0.0033283
   10  -0.0009651  -0.0002067   0.0000000   0.1178220   0.0207964  -0.0000000
   11   0.0040462   0.0010093   0.0000000   0.0207964   0.0296741   0.0000000
   12  -0.0000000   0.0000000   0.0033283  -0.0000000   0.0000000   0.0076919
   13   0.0037587   0.0062231   0.0000000  -0.0207225  -0.0240372   0.0000000
   14   0.0011007   0.0049788   0.0000000  -0.0185489  -0.0136159  -0.0000000
   15  -0.0000000  -0.0000000  -0.0056579   0.0000000  -0.0000000   0.0049718
           13          14          15
    1  -0.0710462  -0.0295702   0.0000000
    2  -0.0636573  -0.2788504  -0.0000000
    3  -0.0000000  -0.0000000  -0.0425066
    4   0.0079854  -0.0023687   0.0000000
    5   0.0320843  -0.0757285   0.0000000
    6   0.0000000   0.0000000   0.0250794
    7   0.0037587   0.0011007  -0.0000000
    8   0.0062231   0.0049788  -0.0000000
    9   0.0000000   0.0000000  -0.0056579
   10  -0.0207225  -0.0185489   0.0000000
   11  -0.0240372  -0.0136159  -0.0000000
   12   0.0000000  -0.0000000   0.0049718
   13   0.0800246   0.0493872  -0.0000000
   14   0.0493872   0.3632161  -0.0000000
   15  -0.0000000  -0.0000000   0.0181133
 Gradient time:  CPU 244.16 s  wall 63.78 s
 **********************************************************************
 **                                                                  **
 **                       VIBRATIONAL ANALYSIS                       **
 **                       --------------------                       **
 **                                                                  **
 **        VIBRATIONAL FREQUENCIES (CM**-1) AND NORMAL MODES         **
 **     FORCE CONSTANTS (mDYN/ANGSTROM) AND REDUCED MASSES (AMU)     **
 **                  INFRARED INTENSITIES (KM/MOL)                   **
 **                                                                  **
 **********************************************************************


 Mode:                 1                      2                      3
 Frequency:       143.04                 165.88                 176.46
 Force Cnst:      0.1846                 0.3007                 1.3466
 Red. Mass:      15.3115                18.5463                73.3981
 IR Active:          YES                    YES                    YES
 IR Intens:        1.717                  3.143                  0.529
 Raman Active:       YES                    YES                    YES
               X      Y      Z        X      Y      Z        X      Y      Z
 C         -0.000  0.000  0.507   -0.078  0.525 -0.000    0.134 -0.088 -0.000
 N          0.000  0.000  0.843   -0.105  0.515 -0.000    0.386  0.131 -0.000
 Br         0.000 -0.000 -0.137    0.026 -0.182  0.000    0.725 -0.037  0.000
 I         -0.000 -0.000 -0.070    0.043 -0.079  0.000   -0.470  0.020  0.000
 F         -0.000  0.000  0.098   -0.270  0.573 -0.000   -0.245 -0.020 -0.000
 TransDip   0.000 -0.000 -0.042    0.048 -0.030  0.000    0.023  0.003  0.000

 Mode:                 4                      5                      6
 Frequency:       292.07                 565.24                 581.72
 Force Cnst:      1.0252                 2.3974                 3.0170
 Red. Mass:      20.3974                12.7358                15.1322
 IR Active:          YES                    YES                    YES
 IR Intens:        1.465                  3.363                 68.056
 Raman Active:       YES                    YES                    YES
               X      Y      Z        X      Y      Z        X      Y      Z
 C          0.179  0.324  0.000   -0.000  0.000  0.881    0.478 -0.122  0.000
 N         -0.071  0.107  0.000   -0.000 -0.000 -0.415    0.818  0.244 -0.000
 Br        -0.040  0.027 -0.000    0.000  0.000  0.013   -0.145 -0.036  0.000
 I         -0.117 -0.087 -0.000    0.000 -0.000 -0.012   -0.036  0.003 -0.000
 F          0.887  0.187 -0.000    0.000 -0.000 -0.228   -0.065  0.030 -0.000
 TransDip  -0.039  0.001  0.000   -0.000  0.000  0.059    0.262 -0.037  0.000

 Mode:                 7                      8                      9
 Frequency:       747.53                1043.95                1684.69
 Force Cnst:      4.7432                 8.8959                21.3866
 Red. Mass:      14.4067                13.8540                12.7894
 IR Active:          YES                    YES                    YES
 IR Intens:       19.560                183.427                267.618
 Raman Active:       YES                    YES                    YES
               X      Y      Z        X      Y      Z        X      Y      Z
 C         -0.565 -0.045  0.000   -0.573 -0.594  0.000   -0.454  0.646  0.000
 N          0.117  0.682 -0.000    0.246 -0.126 -0.000    0.434 -0.425 -0.000
 Br         0.006 -0.019  0.000    0.004 -0.003  0.000   -0.005 -0.003  0.000
 I          0.016  0.004  0.000    0.003  0.001  0.000   -0.000 -0.000 -0.000
 F          0.138 -0.424 -0.000    0.141  0.472 -0.000   -0.012 -0.081 -0.000
 TransDip  -0.141 -0.012  0.000   -0.230 -0.368  0.000   -0.428  0.302  0.000

 STANDARD THERMODYNAMIC QUANTITIES AT   298.15 K  AND     1.00 ATM

   This Molecule has  0 Imaginary Frequencies
   Zero point vibrational energy:        7.721 kcal/mol

   Atom    1 Element C  Has Mass   12.00000
   Atom    2 Element N  Has Mass   14.00307
   Atom    3 Element Br Has Mass   78.91830
   Atom    4 Element I  Has Mass  126.90440
   Atom    5 Element F  Has Mass   18.99840
   Molecular Mass:   250.824170 amu
   Principal axes and moments of inertia in amu*Bohr^2:
                             1           2           3
    Eigenvalues --      213.57935  3976.90394  4190.48329
          X               1.00000    -0.00188     0.00000
          Y               0.00188     1.00000     0.00000
          Z              -0.00000    -0.00000     1.00000
   Rotational Symmetry Number is   1
   The Molecule is an Asymmetric Top
   Translational Enthalpy:        0.889 kcal/mol
   Rotational Enthalpy:           0.889 kcal/mol
   Vibrational Enthalpy:          9.464 kcal/mol
   gas constant (RT):             0.592 kcal/mol
   Translational Entropy:        42.459  cal/mol.K
   Rotational Entropy:           29.655  cal/mol.K
   Vibrational Entropy:          10.406  cal/mol.K

   Total Enthalpy:               11.834 kcal/mol
   Total Entropy:                82.519  cal/mol.K
Archival summary:
1\1\TWL01\FREQ\ProcedureUnspecified\BasisUnspecified\1r1111\taweetha\SunNov2521:15:012018SunNov2521:15:012018\0\\#,FREQ,ProcedureUnspecified,BasisUnspecified,\\0,1\I\C,1,2.12216\N,2,1.25305,1,119.313\F,2,1.33043,1,112.852,3,-180,0\Br,3,1.90724,2,116.028,1,-180,0\\\@

 Total job time:  73.12s(wall), 278.64s(cpu) 
 Sun Nov 25 21:15:01 2018

        *************************************************************
        *                                                           *
        *  Thank you very much for using Q-Chem.  Have a nice day.  *
        *                                                           *
        *************************************************************
