# Supplementary material for: Geometric and energetic data from ab initio calculations of haloethene, haloimine, halomethylenephosphine, haloiminophosphine, halodiazene, halodiphosphene and halocyclopropane
Source: Data Brief. 2019 Nov 2;27:104738. doi: 10.1016/j.dib.2019.104738 (PMC6861602; doi:10.1016/j.dib.2019.104738)
Supplement: Multimedia component 4 [file mmc4.zip › CN/B3LYP/FICNClE.out]

Q-Chem Developer Version!
                  Welcome to Q-Chem
     A Quantum Leap Into The Future Of Chemistry


 Q-Chem 5.1, Q-Chem, Inc., Pleasanton, CA (2018)

 Yihan Shao,  Zhengting Gan,  E. Epifanovsky,  A. T. B. Gilbert,  M. Wormit,  
 J. Kussmann,  A. W. Lange,  A. Behn,  Jia Deng,  Xintian Feng,  D. Ghosh,  
 M. Goldey,  P. R. Horn,  L. D. Jacobson,  I. Kaliman,  T. Kus,  A. Landau,  
 Jie Liu,  E. I. Proynov,  R. M. Richard,  R. P. Steele,  E. J. Sundstrom,  
 H. L. Woodcock III,  P. M. Zimmerman,  D. Zuev,  B. Albrecht,  E. Alguire,  
 S. A. Baeppler,  D. Barton,  Z. Benda,  Y. A. Bernard,  E. J. Berquist,  
 K. B. Bravaya,  H. Burton,  D. Casanova,  Chun-Min Chang,  Yunqing Chen,  
 A. Chien,  K. D. Closser,  M. P. Coons,  S. Coriani,  S. Dasgupta,  
 A. L. Dempwolff,  M. Diedenhofen,  Hainam Do,  R. G. Edgar,  Po-Tung Fang,  
 S. Faraji,  S. Fatehi,  Qingguo Feng,  K. D. Fenk,  J. Fosso-Tande,  
 Qinghui Ge,  A. Ghysels,  G. Gidofalvi,  J. Gomes,  J. Gonthier,  A. Gunina,  
 D. Hait,  M. W. D. Hanson-Heine,  P. H. P. Harbach,  A. W. Hauser,  
 J. E. Herr,  E. G. Hohenstein,  Z. C. Holden,  Kerwin Hui,  B. C. Huynh,  
 T.-C. Jagau,  Hyunjun Ji,  B. Kaduk,  K. Khistyaev,  Jaehoon Kim,  
 P. Klunzinger,  K. Koh,  D. Kosenkov,  L. Koulias,  T. Kowalczyk,  
 C. M. Krauter,  A. Kunitsa,  Ka Un Lao,  A. Laurent,  K. V. Lawler,  
 Joonho Lee,  D. Lefrancois,  S. Lehtola,  D. S. Levine,  Yi-Pei Li,  
 You-Sheng Lin,  Fenglai Liu,  E. Livshits,  A. Luenser,  P. Manohar,  
 E. Mansoor,  S. F. Manzer,  Shan-Ping Mao,  Yuezhi Mao,  N. Mardirossian,  
 A. V. Marenich,  T. Markovich,  L. A. Martinez-Martinez,  S. A. Maurer,  
 N. J. Mayhall,  S. C. McKenzie,  J.-M. Mewes,  A. F. Morrison,  
 J. W. Mullinax,  K. Nanda,  T. S. Nguyen-Beck,  R. Olivares-Amaya,  
 J. A. Parkhill,  T. M. Perrine,  F. Plasser,  P. Pokhilko,  S. Prager,  
 A. Prociuk,  E. Ramos,  D. R. Rehn,  F. Rob,  M. Schneider,  N. Sergueev,  
 S. M. Sharada,  S. Sharma,  D. W. Small,  T. Stauch,  T. Stein,  
 Yu-Chuan Su,  A. J. W. Thom,  A. Tkatchenko,  T. Tsuchimochi,  N. M. Tubman,  
 L. Vogt,  M. L. Vidal,  O. Vydrov,  M. A. Watson,  J. Wenzel,  
 M. de Wergifosse,  T. A. Wesolowski,  A. White,  J. Witte,  A. Yamada,  
 Jun Yang,  K. Yao,  S. Yeganeh,  S. R. Yost,  Zhi-Qiang You,  A. Zech,  
 Igor Ying Zhang,  Xing Zhang,  Yan Zhao,  Ying Zhu,  B. R. Brooks,  
 G. K. L. Chan,  C. J. Cramer,  M. S. Gordon,  W. J. Hehre,  A. Klamt,  
 M. W. Schmidt,  C. D. Sherrill,  D. G. Truhlar,  A. Aspuru-Guzik,  R. Baer,  
 A. T. Bell,  N. A. Besley,  Jeng-Da Chai,  A. E. DePrince, III,  
 R. A. DiStasio Jr.,  A. Dreuw,  B. D. Dunietz,  T. R. Furlani,  
 Chao-Ping Hsu,  Yousung Jung,  Jing Kong,  D. S. Lambrecht,  WanZhen Liang,  
 C. Ochsenfeld,  V. A. Rassolov,  L. V. Slipchenko,  J. E. Subotnik,  
 T. Van Voorhis,  J. M. Herbert,  A. I. Krylov,  P. M. W. Gill,  M. Head-Gordon

 Contributors to earlier versions of Q-Chem not listed above: 
 R. D. Adamson,  B. Austin,  J. Baker,  G. J. O. Beran,  K. Brandhorst,  
 S. T. Brown,  E. F. C. Byrd,  A. K. Chakraborty,  C.-L. Cheng,  
 Siu Hung Chien,  D. M. Chipman,  D. L. Crittenden,  H. Dachsel,  
 R. J. Doerksen,  A. D. Dutoi,  L. Fusti-Molnar,  W. A. Goddard III,  
 A. Golubeva-Zadorozhnaya,  S. R. Gwaltney,  G. Hawkins,  A. Heyden,  
 S. Hirata,  G. Kedziora,  F. J. Keil,  C. Kelley,  Jihan Kim,  R. A. King,  
 R. Z. Khaliullin,  P. P. Korambath,  W. Kurlancheek,  A. M. Lee,  M. S. Lee,  
 S. V. Levchenko,  Ching Yeh Lin,  D. Liotard,  R. C. Lochan,  I. Lotan,  
 P. E. Maslen,  N. Nair,  D. P. O'Neill,  D. Neuhauser,  E. Neuscamman,  
 C. M. Oana,  R. Olson,  B. Peters,  R. Peverati,  P. A. Pieniazek,  
 Y. M. Rhee,  J. Ritchie,  M. A. Rohrdanz,  E. Rosta,  N. J. Russ,  
 H. F. Schaefer III,  N. E. Schultz,  N. Shenvi,  A. C. Simmonett,  A. Sodt,  
 D. Stuck,  K. S. Thanthiriwatte,  V. Vanovschi,  Tao Wang,  A. Warshel,  
 C. F. Williams,  Q. Wu,  X. Xu,  W. Zhang

 Please cite Q-Chem as follows:
 Y. Shao et al., Mol. Phys. 113, 184-215 (2015)
 DOI: 10.1080/00268976.2014.952696

 Q-Chem 5.1.2 for Intel X86 EM64T Linux

 Parts of Q-Chem use Armadillo 8.300.2 (Tropical Shenanigans).
 http://arma.sourceforge.net/

 Q-Chem begins on Sun Nov 25 21:47:47 2018  

Host: 
0

     Scratch files written to /scratch/taweetham/qchem52873//
Input Ideriv = 2
Curr. Ideriv = -1
Max.  Ideriv = 2

Checking the input file for inconsistencies... 	...done.

--------------------------------------------------------------
User input:
--------------------------------------------------------------
$molecule
0 1
C 
N 1 1.3 
Cl 2 CCl 1 120. 
I 1 CI 2 120.  3 180.0
F 1 CF 2 120.  3 0.0

CC=1.54
CH=1.09
CF=1.35
CCl=1.77
CBr=1.94
CI=2.14
DHA=180.0
$end

$rem
   job_type	optimization
   basis	6-311++g**
   method	b3lyp
$end

--------------------------------------------------------------
 ----------------------------------------------------------------
             Standard Nuclear Orientation (Angstroms)
    I     Atom           X                Y                Z
 ----------------------------------------------------------------
    1      C       0.6224617804    -0.3062953476    -0.0000000000
    2      N       1.4791007480     0.6715439435     0.0000000000
    3      Cl      3.2152708070     0.3271407988     0.0000000000
    4      I      -1.4766364831     0.1101016748     0.0000000000
    5      F       1.0570726629    -1.5844242069    -0.0000000000
 ----------------------------------------------------------------
 Molecular Point Group                 Cs    NOp =  2
 Largest Abelian Subgroup              Cs    NOp =  2
 Nuclear Repulsion Energy =   464.8835470485 hartrees
 There are       46 alpha and       46 beta electrons
 Requested basis set is 6-311++G(d,p)
 There are 55 shells and 158 basis functions

 Total QAlloc Memory Limit   2000 MB
 Mega-Array Size       188 MB
 MEM_STATIC part       192 MB
 A cutoff of  1.0D-11 yielded   1216 shell pairs
 There are     10855 function pairs (     12125 Cartesian)

 -------------------------------------------------------
 OpenMP Integral Computing Module                       
 Release: version 1.0, May 2013, Q-Chem Inc. Pittsburgh 
 -------------------------------------------------------
 Integral Job Info:
 Integral job number is                      11
 Integral operator is                         1
 short-range coefficients                     0
 long-range coefficients              100000000
 Omega coefficients                           0
 if combine SR and LR in K                    0
 Integral screening is                        0
 Integral computing path is                   2
 max size of driver memory is            800000
 size of driver memory is                593474
 size of scratch memory is             11933652
 max col of scratch BK array               1296
 max len of scratch array in speh3          155
 max len of scratch index in speh4           18
 max int batch size is                      520
 min int batch size is                       52
 fixed nKL is                                52
 max L of basis functions is                  2
 order of int derivative is                   0
 number of shells is                         55
 number of basis is                         167
 number of cartesian basis is               167
 number of contracted shell pairs          1216
 number of primitive shell pairs           2910
 maxK2 (contraction) of shell pair           36
 max number of K2 of shell pair               1
 max number of CS2 of shell pair            122
 max number of PS2 of shell pair            240
 mem total for path MDJ                  522776
 -------------------------------------------------------
 Smallest overlap matrix eigenvalue = 1.54E-03

 Scale SEOQF with 1.000000e-01/1.000000e-01/1.000000e-01

 Standard Electronic Orientation quadrupole field applied
 Nucleus-field energy     =     0.0000000134 hartrees
 Guess from superposition of atomic densities
 Warning:  Energy on first SCF cycle will be non-variational
 SAD guess density has 92.000000 electrons

 -----------------------------------------------------------------------
  General SCF calculation program by
  Eric Jon Sundstrom, Paul Horn, Yuezhi Mao, Dmitri Zuev, Alec White,
  David Stuck, Shaama M.S., Shane Yost, Joonho Lee, David Small,
  Daniel Levine, Susi Lehtola, Hugh Burton, Evgeny Epifanovsky
 -----------------------------------------------------------------------
 Exchange:     0.2000 Hartree-Fock + 0.0800 Slater + 0.7200 B88
 Correlation:  0.1900 VWN1RPA + 0.8100 LYP
 Using SG-1 standard quadrature grid
 using 4 threads for integral computing
 -------------------------------------------------------
 OpenMP Integral computing Module                
 Release: version 2.0, May 2017, Q-Chem Inc. Pleasanton 
 -------------------------------------------------------
 -------------------------------------------------------
 OpenMP BLAS3 based DFT computing Module                
 Release: version 1.0, May 2013, Q-Chem Inc. Pittsburgh 
 -------------------------------------------------------
 A restricted SCF calculation will be
 performed using DIIS
 SCF converges when DIIS error is below 1.0e-08
 ---------------------------------------
  Cycle       Energy         DIIS error
 ---------------------------------------
    1   -7572.9600118408      3.96e-02  
    2   -7572.3772523356      4.50e-03  
    3   -7572.2207250892      8.88e-03  
    4   -7572.4241469086      1.43e-03  
    5   -7572.4280565395      6.76e-04  
    6   -7572.4289586053      1.63e-04  
    7   -7572.4290128642      5.60e-05  
    8   -7572.4290205640      1.60e-05  
    9   -7572.4290213450      3.84e-06  
   10   -7572.4290213798      1.09e-06  
   11   -7572.4290213832      2.54e-07  
   12   -7572.4290213833      5.81e-08  
   13   -7572.4290213834      9.22e-09  Convergence criterion met
 ---------------------------------------
 SCF time:   CPU 21.49s  wall 5.00s 
 SCF   energy in the final basis set =    -7572.4290213834
 Total energy in the final basis set =    -7572.4290213834

 --------------------------------------------------------------
             Orbital Energies (a.u.) and Symmetries
 --------------------------------------------------------------

 Alpha MOs, Restricted
 -- Occupied --                  
******* -176.35 -165.75 -165.75 -165.75 -101.59  -35.85  -31.34
  1 A'    2 A'    3 A'    1 A"    4 A'    5 A'    6 A'    7 A'                 
-31.333 -31.333 -24.748 -22.991 -22.989 -22.989 -22.984 -22.984
  2 A"    8 A'    9 A'   10 A'    3 A"   11 A'   12 A'    4 A"                 
-14.400 -10.372  -9.504  -7.271  -7.258  -7.257  -6.395  -4.809
 13 A'   14 A'   15 A'   16 A'    5 A"   17 A'   18 A'   19 A'                 
 -4.792  -4.792  -2.075  -2.069  -2.069  -2.054  -2.054  -1.286
  6 A"   20 A'   21 A'    7 A"   22 A'   23 A'    8 A"   24 A'                 
 -0.978  -0.832  -0.715  -0.637  -0.541  -0.527  -0.526  -0.419
 25 A'   26 A'   27 A'   28 A'   29 A'   30 A'    9 A"   31 A'                 
 -0.404  -0.384  -0.335  -0.315  -0.301  -0.293
 10 A"   32 A'   11 A"   33 A'   34 A'   12 A"                                 
 -- Virtual --                   
 -0.112  -0.062  -0.054   0.003   0.039   0.054   0.055   0.076
 35 A'   13 A"   36 A'   37 A'   38 A'   14 A"   39 A'   40 A'                 
  0.090   0.096   0.126   0.141   0.156   0.160   0.187   0.206
 41 A'   15 A"   42 A'   43 A'   16 A"   44 A'   45 A'   46 A'                 
  0.206   0.239   0.245   0.280   0.280   0.294   0.325   0.346
 17 A"   47 A'   48 A'   18 A"   49 A'   50 A'   51 A'   52 A'                 
  0.369   0.382   0.406   0.422   0.430   0.460   0.469   0.520
 19 A"   20 A"   53 A'   54 A'   55 A'   21 A"   56 A'   57 A'                 
  0.577   0.587   0.639   0.716   0.737   0.783   0.794   0.846
 58 A'   22 A"   59 A'   23 A"   60 A'   61 A'   62 A'   24 A"                 
  0.847   0.897   0.941   0.966   1.078   1.091   1.171   1.234
 63 A'   64 A'   25 A"   65 A'   66 A'   67 A'   26 A"   27 A"                 
  1.242   1.306   1.319   1.325   1.358   1.389   1.417   1.565
 68 A'   69 A'   70 A'   28 A"   71 A'   29 A"   72 A'   73 A'                 
  1.681   1.775   1.868   1.974   2.111   2.232   2.254   2.313
 74 A'   75 A'   76 A'   30 A"   77 A'   78 A'   31 A"   32 A"                 
  2.378   2.689   2.712   2.712   2.842   3.175   3.717   3.725
 79 A'   80 A'   33 A"   81 A'   82 A'   83 A'   34 A"   84 A'                 
  3.810   3.847   3.914   3.938   3.939   3.980   4.053   4.085
 35 A"   85 A'   36 A"   37 A"   86 A'   38 A"   87 A'   88 A'                 
  4.206   4.304   4.369   4.788   5.957   5.982   6.028   6.239
 89 A'   90 A'   91 A'   92 A'   39 A"   93 A'   94 A'   40 A"                 
  6.304   6.567   9.646  23.587  25.774  25.835  26.246  27.788
 95 A'   96 A'   97 A'   98 A'   41 A"   99 A'  100 A'  101 A'                 
 28.300  28.316  28.337  28.495  28.501  28.516  28.558  28.646
 42 A"  102 A'  103 A'   43 A"  104 A'   44 A"  105 A'  106 A'                 
 35.421  66.694 127.844 127.857 127.889 151.589 215.6201901.749
107 A'  108 A'   45 A"  109 A'  110 A'  111 A'  112 A'  113 A'                 

 Beta MOs, Restricted
 -- Occupied --                  
******* -176.35 -165.75 -165.75 -165.75 -101.59  -35.85  -31.34
  1 A'    2 A'    3 A'    1 A"    4 A'    5 A'    6 A'    7 A'                 
-31.333 -31.333 -24.748 -22.991 -22.989 -22.989 -22.984 -22.984
  2 A"    8 A'    9 A'   10 A'    3 A"   11 A'   12 A'    4 A"                 
-14.400 -10.372  -9.504  -7.271  -7.258  -7.257  -6.395  -4.809
 13 A'   14 A'   15 A'   16 A'    5 A"   17 A'   18 A'   19 A'                 
 -4.792  -4.792  -2.075  -2.069  -2.069  -2.054  -2.054  -1.286
  6 A"   20 A'   21 A'    7 A"   22 A'   23 A'    8 A"   24 A'                 
 -0.978  -0.832  -0.715  -0.637  -0.541  -0.527  -0.526  -0.419
 25 A'   26 A'   27 A'   28 A'   29 A'   30 A'    9 A"   31 A'                 
 -0.404  -0.384  -0.335  -0.315  -0.301  -0.293
 10 A"   32 A'   11 A"   33 A'   34 A'   12 A"                                 
 -- Virtual --                   
 -0.112  -0.062  -0.054   0.003   0.039   0.054   0.055   0.076
 35 A'   13 A"   36 A'   37 A'   38 A'   14 A"   39 A'   40 A'                 
  0.090   0.096   0.126   0.141   0.156   0.160   0.187   0.206
 41 A'   15 A"   42 A'   43 A'   16 A"   44 A'   45 A'   46 A'                 
  0.206   0.239   0.245   0.280   0.280   0.294   0.325   0.346
 17 A"   47 A'   48 A'   18 A"   49 A'   50 A'   51 A'   52 A'                 
  0.369   0.382   0.406   0.422   0.430   0.460   0.469   0.520
 19 A"   20 A"   53 A'   54 A'   55 A'   21 A"   56 A'   57 A'                 
  0.577   0.587   0.639   0.716   0.737   0.783   0.794   0.846
 58 A'   22 A"   59 A'   23 A"   60 A'   61 A'   62 A'   24 A"                 
  0.847   0.897   0.941   0.966   1.078   1.091   1.171   1.234
 63 A'   64 A'   25 A"   65 A'   66 A'   67 A'   26 A"   27 A"                 
  1.242   1.306   1.319   1.325   1.358   1.389   1.417   1.565
 68 A'   69 A'   70 A'   28 A"   71 A'   29 A"   72 A'   73 A'                 
  1.681   1.775   1.868   1.974   2.111   2.232   2.254   2.313
 74 A'   75 A'   76 A'   30 A"   77 A'   78 A'   31 A"   32 A"                 
  2.378   2.689   2.712   2.712   2.842   3.175   3.717   3.725
 79 A'   80 A'   33 A"   81 A'   82 A'   83 A'   34 A"   84 A'                 
  3.810   3.847   3.914   3.938   3.939   3.980   4.053   4.085
 35 A"   85 A'   36 A"   37 A"   86 A'   38 A"   87 A'   88 A'                 
  4.206   4.304   4.369   4.788   5.957   5.982   6.028   6.239
 89 A'   90 A'   91 A'   92 A'   39 A"   93 A'   94 A'   40 A"                 
  6.304   6.567   9.646  23.587  25.774  25.835  26.246  27.788
 95 A'   96 A'   97 A'   98 A'   41 A"   99 A'  100 A'  101 A'                 
 28.300  28.316  28.337  28.495  28.501  28.516  28.558  28.646
 42 A"  102 A'  103 A'   43 A"  104 A'   44 A"  105 A'  106 A'                 
 35.421  66.694 127.844 127.857 127.889 151.589 215.6201901.749
107 A'  108 A'   45 A"  109 A'  110 A'  111 A'  112 A'  113 A'                 
 --------------------------------------------------------------

          Ground-State Mulliken Net Atomic Charges

     Atom                 Charge (a.u.)
  ----------------------------------------
      1 C                    -0.202296
      2 N                    -0.006358
      3 Cl                    0.042129
      4 I                     0.197787
      5 F                    -0.031262
  ----------------------------------------
  Sum of atomic charges =     0.000000

 -----------------------------------------------------------------
                    Cartesian Multipole Moments
 -----------------------------------------------------------------
    Charge (ESU x 10^10)
                 0.0000
    Dipole Moment (Debye)
         X      -2.1065      Y      -0.4440      Z      -0.0000
       Tot       2.1528
    Quadrupole Moments (Debye-Ang)
        XX     -53.2643     XY      -1.7640     YY     -60.3270
        XZ      -0.0000     YZ       0.0000     ZZ     -57.0615
    Octopole Moments (Debye-Ang^2)
       XXX     -56.0863    XXY      -0.0554    XYY     -20.6704
       YYY      -4.6151    XXZ      -0.0000    XYZ       0.0000
       YYZ      -0.0000    XZZ     -16.0903    YZZ      -2.1165
       ZZZ      -0.0000
    Hexadecapole Moments (Debye-Ang^3)
      XXXX   -1213.4224   XXXY     -26.9079   XXYY    -259.0363
      XYYY     -17.8902   YYYY    -179.2785   XXXZ      -0.0000
      XXYZ       0.0000   XYYZ      -0.0000   YYYZ       0.0000
      XXZZ    -237.8537   XYZZ      -6.0934   YYZZ     -40.3544
      XZZZ      -0.0000   YZZZ      -0.0000   ZZZZ     -69.0718
 -----------------------------------------------------------------
 Calculating analytic gradient of the SCF energy
 Gradient of SCF Energy
            1           2           3           4           5
    1  -0.0591846   0.0375710   0.0141184  -0.0134219   0.0209172
    2  -0.0203440   0.0152239   0.0056133   0.0056078  -0.0061010
    3  -0.0000000  -0.0000000   0.0000000   0.0000000  -0.0000000
 Max gradient component =       5.918E-02
 RMS gradient           =       2.078E-02
 Gradient time:  CPU 6.13 s  wall 1.63 s
 Geometry Optimization Parameters
   NAtoms,    NIC,     NZ,  NCons,   NDum,   NFix, NCnnct, MaxDiis
        5      20       5       0       0       0       0       0


** GEOMETRY OPTIMIZATION IN DELOCALIZED INTERNAL COORDINATES **
   Searching for a Minimum

   Optimization Cycle:   1

                       Coordinates (Angstroms)
     ATOM                X               Y               Z
      1  C         0.6224617804   -0.3062953476    0.0000000000
      2  N         1.4791007480    0.6715439435    0.0000000000
      3  Cl        3.2152708070    0.3271407988    0.0000000000
      4  I        -1.4766364831    0.1101016748    0.0000000000
      5  F         1.0570726629   -1.5844242069    0.0000000000
   Point Group: cs    Number of degrees of freedom:     7


   Energy is  -7572.429021383


 Attempting to Generate Delocalized Internal Coordinates

  7 Hessian modes will be used to form the next step
  Hessian Eigenvalues:
     0.108095    0.250000    0.250000    0.250000    0.286300    0.550214
     0.671931

 Minimum Search - Taking Simple RFO Step
 Searching for Lamda that Minimizes Along All modes
 Value Taken    Lamda =  -0.01327950
 Step Taken.  Stepsize is  0.220482

                             Maximum     Tolerance    Cnvgd?
         Gradient           0.048939      0.000300      NO
         Displacement       0.207854      0.001200      NO
         Energy change     *********      0.000001      NO


 New Cartesian Coordinates Obtained by Inverse Iteration

 Displacement from previous Coordinates is:  0.293114
 ----------------------------------------------------------------
             Standard Nuclear Orientation (Angstroms)
    I     Atom           X                Y                Z
 ----------------------------------------------------------------
    1      C       0.6640699062    -0.2804840432     0.0000000000
    2      N       1.4450819463     0.7102744325     0.0000000000
    3      Cl      3.1386080211     0.2793648370     0.0000000000
    4      I      -1.3829899201     0.0759277353     0.0000000000
    5      F       1.0324995617    -1.5670160990     0.0000000000
 ----------------------------------------------------------------
 Molecular Point Group                 Cs    NOp =  2
 Largest Abelian Subgroup              Cs    NOp =  2
 Nuclear Repulsion Energy =   480.0630343333 hartrees
 There are       46 alpha and       46 beta electrons
 Applying Cartesian multipole field
    Component          Value
    ---------          -----
     (2,0,0)        1.00000E-11
     (0,2,0)        2.00000E-11
     (0,0,2)       -3.00000E-11
 Nucleus-field energy     =     0.0000000125 hartrees
 Requested basis set is 6-311++G(d,p)
 There are 55 shells and 158 basis functions
 A cutoff of  1.0D-11 yielded   1237 shell pairs
 There are     11014 function pairs (     12296 Cartesian)
 Smallest overlap matrix eigenvalue = 1.39E-03
 Guess MOs from SCF MO coefficient file

 -----------------------------------------------------------------------
  General SCF calculation program by
  Eric Jon Sundstrom, Paul Horn, Yuezhi Mao, Dmitri Zuev, Alec White,
  David Stuck, Shaama M.S., Shane Yost, Joonho Lee, David Small,
  Daniel Levine, Susi Lehtola, Hugh Burton, Evgeny Epifanovsky
 -----------------------------------------------------------------------
 Exchange:     0.2000 Hartree-Fock + 0.0800 Slater + 0.7200 B88
 Correlation:  0.1900 VWN1RPA + 0.8100 LYP
 Using SG-1 standard quadrature grid
 using 4 threads for integral computing
 -------------------------------------------------------
 OpenMP Integral computing Module                
 Release: version 2.0, May 2017, Q-Chem Inc. Pleasanton 
 -------------------------------------------------------
 -------------------------------------------------------
 OpenMP BLAS3 based DFT computing Module                
 Release: version 1.0, May 2013, Q-Chem Inc. Pittsburgh 
 -------------------------------------------------------
 A restricted SCF calculation will be
 performed using DIIS
 SCF converges when DIIS error is below 1.0e-08
 ---------------------------------------
  Cycle       Energy         DIIS error
 ---------------------------------------
    1   -7572.4305846471      1.09e-03  
    2   -7572.4342779875      6.00e-04  
    3   -7572.4341913195      6.17e-04  
    4   -7572.4353201687      9.21e-05  
    5   -7572.4353329484      5.78e-05  
    6   -7572.4353422218      8.97e-06  
    7   -7572.4353424132      3.67e-06  
    8   -7572.4353424433      1.13e-06  
    9   -7572.4353424460      1.99e-07  
   10   -7572.4353424461      6.15e-08  
   11   -7572.4353424461      2.54e-08  
   12   -7572.4353424461      3.92e-09  Convergence criterion met
 ---------------------------------------
 SCF time:   CPU 20.12s  wall 6.00s 
 SCF   energy in the final basis set =    -7572.4353424461
 Total energy in the final basis set =    -7572.4353424461

 --------------------------------------------------------------
             Orbital Energies (a.u.) and Symmetries
 --------------------------------------------------------------

 Alpha MOs, Restricted
 -- Occupied --                  
******* -176.34 -165.75 -165.74 -165.74 -101.59  -35.84  -31.33
  1 A'    2 A'    3 A'    1 A"    4 A'    5 A'    6 A'    7 A'                 
-31.327 -31.326 -24.753 -22.984 -22.982 -22.982 -22.977 -22.977
  2 A"    8 A'    9 A'   10 A'    3 A"   11 A'   12 A'    4 A"                 
-14.401 -10.367  -9.504  -7.271  -7.258  -7.257  -6.389  -4.803
 13 A'   14 A'   15 A'   16 A'    5 A"   17 A'   18 A'   19 A'                 
 -4.786  -4.786  -2.069  -2.063  -2.063  -2.049  -2.049  -1.296
  6 A"   20 A'   21 A'    7 A"   22 A'   23 A'    8 A"   24 A'                 
 -1.003  -0.838  -0.720  -0.642  -0.545  -0.535  -0.533  -0.420
 25 A'   26 A'   27 A'   28 A'   29 A'    9 A"   30 A'   31 A'                 
 -0.415  -0.391  -0.336  -0.316  -0.302  -0.291
 10 A"   32 A'   11 A"   33 A'   34 A'   12 A"                                 
 -- Virtual --                   
 -0.093  -0.055  -0.042   0.001   0.040   0.053   0.056   0.076
 35 A'   13 A"   36 A'   37 A'   38 A'   14 A"   39 A'   40 A'                 
  0.090   0.096   0.126   0.142   0.151   0.166   0.183   0.208
 41 A'   15 A"   42 A'   43 A'   16 A"   44 A'   45 A'   46 A'                 
  0.209   0.242   0.248   0.281   0.283   0.296   0.329   0.358
 17 A"   47 A'   48 A'   49 A'   18 A"   50 A'   51 A'   52 A'                 
  0.375   0.389   0.411   0.429   0.438   0.456   0.467   0.540
 19 A"   20 A"   53 A'   54 A'   55 A'   21 A"   56 A'   57 A'                 
  0.575   0.582   0.650   0.712   0.720   0.791   0.809   0.846
 58 A'   22 A"   59 A'   23 A"   60 A'   61 A'   62 A'   24 A"                 
  0.859   0.923   0.935   0.936   1.064   1.106   1.178   1.237
 63 A'   64 A'   25 A"   65 A'   66 A'   67 A'   26 A"   68 A'                 
  1.237   1.321   1.326   1.331   1.371   1.387   1.414   1.567
 27 A"   69 A'   70 A'   28 A"   71 A'   29 A"   72 A'   73 A'                 
  1.690   1.782   1.876   1.978   2.149   2.241   2.268   2.328
 74 A'   75 A'   76 A'   30 A"   77 A'   78 A'   31 A"   32 A"                 
  2.436   2.694   2.725   2.763   2.848   3.172   3.713   3.723
 79 A'   80 A'   33 A"   81 A'   82 A'   83 A'   34 A"   84 A'                 
  3.809   3.873   3.920   3.949   3.953   3.990   4.056   4.093
 35 A"   85 A'   36 A"   86 A'   37 A"   38 A"   87 A'   88 A'                 
  4.208   4.349   4.390   4.780   5.965   5.989   6.046   6.235
 89 A'   90 A'   91 A'   92 A'   39 A"   93 A'   94 A'   40 A"                 
  6.304   6.591   9.655  23.667  25.778  25.852  26.234  27.809
 95 A'   96 A'   97 A'   98 A'   41 A"   99 A'  100 A'  101 A'                 
 28.308  28.324  28.353  28.502  28.510  28.526  28.570  28.656
 42 A"  102 A'  103 A'   43 A"  104 A'   44 A"  105 A'  106 A'                 
 35.473  66.692 127.852 127.866 127.903 151.607 215.6311901.769
107 A'  108 A'   45 A"  109 A'  110 A'  111 A'  112 A'  113 A'                 

 Beta MOs, Restricted
 -- Occupied --                  
******* -176.34 -165.75 -165.74 -165.74 -101.59  -35.84  -31.33
  1 A'    2 A'    3 A'    1 A"    4 A'    5 A'    6 A'    7 A'                 
-31.327 -31.326 -24.753 -22.984 -22.982 -22.982 -22.977 -22.977
  2 A"    8 A'    9 A'   10 A'    3 A"   11 A'   12 A'    4 A"                 
-14.401 -10.367  -9.504  -7.271  -7.258  -7.257  -6.389  -4.803
 13 A'   14 A'   15 A'   16 A'    5 A"   17 A'   18 A'   19 A'                 
 -4.786  -4.786  -2.069  -2.063  -2.063  -2.049  -2.049  -1.296
  6 A"   20 A'   21 A'    7 A"   22 A'   23 A'    8 A"   24 A'                 
 -1.003  -0.838  -0.720  -0.642  -0.545  -0.535  -0.533  -0.420
 25 A'   26 A'   27 A'   28 A'   29 A'    9 A"   30 A'   31 A'                 
 -0.415  -0.391  -0.336  -0.316  -0.302  -0.291
 10 A"   32 A'   11 A"   33 A'   34 A'   12 A"                                 
 -- Virtual --                   
 -0.093  -0.055  -0.042   0.001   0.040   0.053   0.056   0.076
 35 A'   13 A"   36 A'   37 A'   38 A'   14 A"   39 A'   40 A'                 
  0.090   0.096   0.126   0.142   0.151   0.166   0.183   0.208
 41 A'   15 A"   42 A'   43 A'   16 A"   44 A'   45 A'   46 A'                 
  0.209   0.242   0.248   0.281   0.283   0.296   0.329   0.358
 17 A"   47 A'   48 A'   49 A'   18 A"   50 A'   51 A'   52 A'                 
  0.375   0.389   0.411   0.429   0.438   0.456   0.467   0.540
 19 A"   20 A"   53 A'   54 A'   55 A'   21 A"   56 A'   57 A'                 
  0.575   0.582   0.650   0.712   0.720   0.791   0.809   0.846
 58 A'   22 A"   59 A'   23 A"   60 A'   61 A'   62 A'   24 A"                 
  0.859   0.923   0.935   0.936   1.064   1.106   1.178   1.237
 63 A'   64 A'   25 A"   65 A'   66 A'   67 A'   26 A"   68 A'                 
  1.237   1.321   1.326   1.331   1.371   1.387   1.414   1.567
 27 A"   69 A'   70 A'   28 A"   71 A'   29 A"   72 A'   73 A'                 
  1.690   1.782   1.876   1.978   2.149   2.241   2.268   2.328
 74 A'   75 A'   76 A'   30 A"   77 A'   78 A'   31 A"   32 A"                 
  2.436   2.694   2.725   2.763   2.848   3.172   3.713   3.723
 79 A'   80 A'   33 A"   81 A'   82 A'   83 A'   34 A"   84 A'                 
  3.809   3.873   3.920   3.949   3.953   3.990   4.056   4.093
 35 A"   85 A'   36 A"   86 A'   37 A"   38 A"   87 A'   88 A'                 
  4.208   4.349   4.390   4.780   5.965   5.989   6.046   6.235
 89 A'   90 A'   91 A'   92 A'   39 A"   93 A'   94 A'   40 A"                 
  6.304   6.591   9.655  23.667  25.778  25.852  26.234  27.809
 95 A'   96 A'   97 A'   98 A'   41 A"   99 A'  100 A'  101 A'                 
 28.308  28.324  28.353  28.502  28.510  28.526  28.570  28.656
 42 A"  102 A'  103 A'   43 A"  104 A'   44 A"  105 A'  106 A'                 
 35.473  66.692 127.852 127.866 127.903 151.607 215.6311901.769
107 A'  108 A'   45 A"  109 A'  110 A'  111 A'  112 A'  113 A'                 
 --------------------------------------------------------------

          Ground-State Mulliken Net Atomic Charges

     Atom                 Charge (a.u.)
  ----------------------------------------
      1 C                    -0.221892
      2 N                     0.003811
      3 Cl                    0.040808
      4 I                     0.180372
      5 F                    -0.003098
  ----------------------------------------
  Sum of atomic charges =     0.000000

 -----------------------------------------------------------------
                    Cartesian Multipole Moments
 -----------------------------------------------------------------
    Charge (ESU x 10^10)
                -0.0000
    Dipole Moment (Debye)
         X      -1.7345      Y      -0.5008      Z      -0.0000
       Tot       1.8053
    Quadrupole Moments (Debye-Ang)
        XX     -54.0267     XY      -1.7417     YY     -60.0673
        XZ      -0.0000     YZ       0.0000     ZZ     -56.8493
    Octopole Moments (Debye-Ang^2)
       XXX     -60.1505    XXY      -0.6161    XYY     -21.4544
       YYY      -1.4338    XXZ      -0.0000    XYZ       0.0000
       YYZ      -0.0000    XZZ     -17.3561    YZZ      -0.9359
       ZZZ      -0.0000
    Hexadecapole Moments (Debye-Ang^3)
      XXXX   -1148.9406   XXXY     -29.5189   XXYY    -244.0246
      XYYY     -17.1184   YYYY    -174.3482   XXXZ      -0.0000
      XXYZ       0.0000   XYYZ      -0.0000   YYYZ       0.0000
      XXZZ    -223.5224   XYZZ      -5.8586   YYZZ     -39.5638
      XZZZ      -0.0000   YZZZ       0.0000   ZZZZ     -68.6630
 -----------------------------------------------------------------
 Calculating analytic gradient of the SCF energy
 Gradient of SCF Energy
            1           2           3           4           5
    1  -0.0091764   0.0015230  -0.0048352   0.0071726   0.0053159
    2   0.0023858   0.0032289  -0.0014054   0.0012316  -0.0054409
    3   0.0000000  -0.0000000   0.0000000   0.0000000  -0.0000000
 Max gradient component =       9.176E-03
 RMS gradient           =       3.990E-03
 Gradient time:  CPU 6.27 s  wall 1.67 s
 Geometry Optimization Parameters
   NAtoms,    NIC,     NZ,  NCons,   NDum,   NFix, NCnnct, MaxDiis
        5      20       5       0       0       0       0       0

 Cartesian Hessian Update
 Hessian Updated using BFGS Update


** GEOMETRY OPTIMIZATION IN DELOCALIZED INTERNAL COORDINATES **
   Searching for a Minimum

   Optimization Cycle:   2

                       Coordinates (Angstroms)
     ATOM                X               Y               Z
      1  C         0.6640699062   -0.2804840432    0.0000000000
      2  N         1.4450819463    0.7102744325    0.0000000000
      3  Cl        3.1386080211    0.2793648370    0.0000000000
      4  I        -1.3829899201    0.0759277353    0.0000000000
      5  F         1.0324995617   -1.5670160990    0.0000000000
   Point Group: cs    Number of degrees of freedom:     7


   Energy is  -7572.435342446

 Hessian Updated using BFGS Update

  6 Hessian modes will be used to form the next step
  Hessian Eigenvalues:
     0.119684    0.219021    0.274990    0.313914    0.537041    0.670937

 Minimum Search - Taking Simple RFO Step
 Searching for Lamda that Minimizes Along All modes
 Value Taken    Lamda =  -0.00092598
 Step Taken.  Stepsize is  0.066847

                             Maximum     Tolerance    Cnvgd?
         Gradient           0.010993      0.000300      NO
         Displacement       0.041353      0.001200      NO
         Energy change     -0.006321      0.000001      NO


 New Cartesian Coordinates Obtained by Inverse Iteration

 Displacement from previous Coordinates is:  0.091813
 ----------------------------------------------------------------
             Standard Nuclear Orientation (Angstroms)
    I     Atom           X                Y                Z
 ----------------------------------------------------------------
    1      C       0.6715254987    -0.2822444313     0.0000000000
    2      N       1.4573851868     0.7018736163     0.0000000000
    3      Cl      3.1637140278     0.2988824785     0.0000000000
    4      I      -1.4025334001     0.0703082807     0.0000000000
    5      F       1.0071782020    -1.5707530816     0.0000000000
 ----------------------------------------------------------------
 Molecular Point Group                 Cs    NOp =  2
 Largest Abelian Subgroup              Cs    NOp =  2
 Nuclear Repulsion Energy =   476.7591773539 hartrees
 There are       46 alpha and       46 beta electrons
 Applying Cartesian multipole field
    Component          Value
    ---------          -----
     (2,0,0)        1.00000E-11
     (0,2,0)        2.00000E-11
     (0,0,2)       -3.00000E-11
 Nucleus-field energy     =     0.0000000127 hartrees
 Requested basis set is 6-311++G(d,p)
 There are 55 shells and 158 basis functions
 A cutoff of  1.0D-11 yielded   1234 shell pairs
 There are     10998 function pairs (     12280 Cartesian)
 Smallest overlap matrix eigenvalue = 1.40E-03
 Guess MOs from SCF MO coefficient file

 -----------------------------------------------------------------------
  General SCF calculation program by
  Eric Jon Sundstrom, Paul Horn, Yuezhi Mao, Dmitri Zuev, Alec White,
  David Stuck, Shaama M.S., Shane Yost, Joonho Lee, David Small,
  Daniel Levine, Susi Lehtola, Hugh Burton, Evgeny Epifanovsky
 -----------------------------------------------------------------------
 Exchange:     0.2000 Hartree-Fock + 0.0800 Slater + 0.7200 B88
 Correlation:  0.1900 VWN1RPA + 0.8100 LYP
 Using SG-1 standard quadrature grid
 using 4 threads for integral computing
 -------------------------------------------------------
 OpenMP Integral computing Module                
 Release: version 2.0, May 2017, Q-Chem Inc. Pleasanton 
 -------------------------------------------------------
 -------------------------------------------------------
 OpenMP BLAS3 based DFT computing Module                
 Release: version 1.0, May 2013, Q-Chem Inc. Pittsburgh 
 -------------------------------------------------------
 A restricted SCF calculation will be
 performed using DIIS
 SCF converges when DIIS error is below 1.0e-08
 ---------------------------------------
  Cycle       Energy         DIIS error
 ---------------------------------------
    1   -7572.4352553802      3.58e-04  
    2   -7572.4358049928      1.34e-04  
    3   -7572.4357312480      2.07e-04  
    4   -7572.4358622095      2.34e-05  
    5   -7572.4358627064      1.95e-05  
    6   -7572.4358637233      2.16e-06  
    7   -7572.4358637354      8.63e-07  
    8   -7572.4358637373      2.44e-07  
    9   -7572.4358637375      8.16e-08  
   10   -7572.4358637375      2.46e-08  
   11   -7572.4358637375      3.71e-09  Convergence criterion met
 ---------------------------------------
 SCF time:   CPU 18.36s  wall 5.00s 
 SCF   energy in the final basis set =    -7572.4358637375
 Total energy in the final basis set =    -7572.4358637375

 --------------------------------------------------------------
             Orbital Energies (a.u.) and Symmetries
 --------------------------------------------------------------

 Alpha MOs, Restricted
 -- Occupied --                  
******* -176.34 -165.75 -165.74 -165.74 -101.59  -35.84  -31.33
  1 A'    2 A'    3 A'    1 A"    4 A'    5 A'    6 A'    7 A'                 
-31.325 -31.325 -24.755 -22.982 -22.981 -22.981 -22.976 -22.976
  2 A"    8 A'    9 A'   10 A'    3 A"   11 A'   12 A'    4 A"                 
-14.401 -10.369  -9.505  -7.272  -7.259  -7.258  -6.388  -4.801
 13 A'   14 A'   15 A'   16 A'    5 A"   17 A'   18 A'   19 A'                 
 -4.785  -4.784  -2.067  -2.062  -2.062  -2.047  -2.047  -1.300
  6 A"   20 A'   21 A'    7 A"   22 A'   23 A'    8 A"   24 A'                 
 -1.002  -0.838  -0.718  -0.645  -0.546  -0.538  -0.535  -0.419
 25 A'   26 A'   27 A'   28 A'   29 A'    9 A"   30 A'   31 A'                 
 -0.415  -0.390  -0.335  -0.316  -0.301  -0.292
 10 A"   32 A'   11 A"   33 A'   34 A'   12 A"                                 
 -- Virtual --                   
 -0.099  -0.053  -0.042   0.002   0.039   0.053   0.056   0.077
 35 A'   13 A"   36 A'   37 A'   38 A'   14 A"   39 A'   40 A'                 
  0.090   0.096   0.126   0.144   0.152   0.165   0.183   0.207
 41 A'   15 A"   42 A'   43 A'   16 A"   44 A'   45 A'   46 A'                 
  0.209   0.242   0.247   0.280   0.282   0.294   0.328   0.358
 17 A"   47 A'   48 A'   49 A'   18 A"   50 A'   51 A'   52 A'                 
  0.375   0.388   0.411   0.428   0.437   0.456   0.468   0.539
 19 A"   20 A"   53 A'   54 A'   55 A'   21 A"   56 A'   57 A'                 
  0.578   0.583   0.645   0.711   0.722   0.788   0.807   0.845
 58 A'   22 A"   59 A'   23 A"   60 A'   61 A'   62 A'   24 A"                 
  0.854   0.920   0.936   0.944   1.066   1.102   1.178   1.235
 63 A'   64 A'   25 A"   65 A'   66 A'   67 A'   26 A"   68 A'                 
  1.236   1.319   1.323   1.330   1.368   1.385   1.412   1.565
 27 A"   69 A'   70 A'   28 A"   71 A'   29 A"   72 A'   73 A'                 
  1.696   1.784   1.872   1.977   2.141   2.240   2.265   2.329
 74 A'   75 A'   76 A'   30 A"   77 A'   78 A'   31 A"   32 A"                 
  2.431   2.704   2.727   2.763   2.847   3.177   3.711   3.720
 79 A'   80 A'   33 A"   81 A'   82 A'   83 A'   34 A"   84 A'                 
  3.808   3.878   3.924   3.950   3.957   3.989   4.051   4.092
 35 A"   85 A'   36 A"   86 A'   37 A"   38 A"   87 A'   88 A'                 
  4.209   4.347   4.391   4.779   5.965   5.989   6.040   6.233
 89 A'   90 A'   91 A'   92 A'   39 A"   93 A'   94 A'   40 A"                 
  6.303   6.595   9.651  23.673  25.776  25.846  26.234  27.805
 95 A'   96 A'   97 A'   98 A'   41 A"   99 A'  100 A'  101 A'                 
 28.309  28.324  28.351  28.503  28.510  28.526  28.569  28.654
 42 A"  102 A'  103 A'   43 A"  104 A'   44 A"  105 A'  106 A'                 
 35.476  66.690 127.853 127.866 127.901 151.604 215.6261901.766
107 A'  108 A'   45 A"  109 A'  110 A'  111 A'  112 A'  113 A'                 

 Beta MOs, Restricted
 -- Occupied --                  
******* -176.34 -165.75 -165.74 -165.74 -101.59  -35.84  -31.33
  1 A'    2 A'    3 A'    1 A"    4 A'    5 A'    6 A'    7 A'                 
-31.325 -31.325 -24.755 -22.982 -22.981 -22.981 -22.976 -22.976
  2 A"    8 A'    9 A'   10 A'    3 A"   11 A'   12 A'    4 A"                 
-14.401 -10.369  -9.505  -7.272  -7.259  -7.258  -6.388  -4.801
 13 A'   14 A'   15 A'   16 A'    5 A"   17 A'   18 A'   19 A'                 
 -4.785  -4.784  -2.067  -2.062  -2.062  -2.047  -2.047  -1.300
  6 A"   20 A'   21 A'    7 A"   22 A'   23 A'    8 A"   24 A'                 
 -1.002  -0.838  -0.718  -0.645  -0.546  -0.538  -0.535  -0.419
 25 A'   26 A'   27 A'   28 A'   29 A'    9 A"   30 A'   31 A'                 
 -0.415  -0.390  -0.335  -0.316  -0.301  -0.292
 10 A"   32 A'   11 A"   33 A'   34 A'   12 A"                                 
 -- Virtual --                   
 -0.099  -0.053  -0.042   0.002   0.039   0.053   0.056   0.077
 35 A'   13 A"   36 A'   37 A'   38 A'   14 A"   39 A'   40 A'                 
  0.090   0.096   0.126   0.144   0.152   0.165   0.183   0.207
 41 A'   15 A"   42 A'   43 A'   16 A"   44 A'   45 A'   46 A'                 
  0.209   0.242   0.247   0.280   0.282   0.294   0.328   0.358
 17 A"   47 A'   48 A'   49 A'   18 A"   50 A'   51 A'   52 A'                 
  0.375   0.388   0.411   0.428   0.437   0.456   0.468   0.539
 19 A"   20 A"   53 A'   54 A'   55 A'   21 A"   56 A'   57 A'                 
  0.578   0.583   0.645   0.711   0.722   0.788   0.807   0.845
 58 A'   22 A"   59 A'   23 A"   60 A'   61 A'   62 A'   24 A"                 
  0.854   0.920   0.936   0.944   1.066   1.102   1.178   1.235
 63 A'   64 A'   25 A"   65 A'   66 A'   67 A'   26 A"   68 A'                 
  1.236   1.319   1.323   1.330   1.368   1.385   1.412   1.565
 27 A"   69 A'   70 A'   28 A"   71 A'   29 A"   72 A'   73 A'                 
  1.696   1.784   1.872   1.977   2.141   2.240   2.265   2.329
 74 A'   75 A'   76 A'   30 A"   77 A'   78 A'   31 A"   32 A"                 
  2.431   2.704   2.727   2.763   2.847   3.177   3.711   3.720
 79 A'   80 A'   33 A"   81 A'   82 A'   83 A'   34 A"   84 A'                 
  3.808   3.878   3.924   3.950   3.957   3.989   4.051   4.092
 35 A"   85 A'   36 A"   86 A'   37 A"   38 A"   87 A'   88 A'                 
  4.209   4.347   4.391   4.779   5.965   5.989   6.040   6.233
 89 A'   90 A'   91 A'   92 A'   39 A"   93 A'   94 A'   40 A"                 
  6.303   6.595   9.651  23.673  25.776  25.846  26.234  27.805
 95 A'   96 A'   97 A'   98 A'   41 A"   99 A'  100 A'  101 A'                 
 28.309  28.324  28.351  28.503  28.510  28.526  28.569  28.654
 42 A"  102 A'  103 A'   43 A"  104 A'   44 A"  105 A'  106 A'                 
 35.476  66.690 127.853 127.866 127.901 151.604 215.6261901.766
107 A'  108 A'   45 A"  109 A'  110 A'  111 A'  112 A'  113 A'                 
 --------------------------------------------------------------

          Ground-State Mulliken Net Atomic Charges

     Atom                 Charge (a.u.)
  ----------------------------------------
      1 C                    -0.219855
      2 N                     0.006300
      3 Cl                    0.043268
      4 I                     0.169721
      5 F                     0.000565
  ----------------------------------------
  Sum of atomic charges =     0.000000

 -----------------------------------------------------------------
                    Cartesian Multipole Moments
 -----------------------------------------------------------------
    Charge (ESU x 10^10)
                 0.0000
    Dipole Moment (Debye)
         X      -1.6262      Y      -0.5360      Z       0.0000
       Tot       1.7122
    Quadrupole Moments (Debye-Ang)
        XX     -53.8177     XY      -1.6905     YY     -60.0711
        XZ       0.0000     YZ      -0.0000     ZZ     -56.9078
    Octopole Moments (Debye-Ang^2)
       XXX     -58.6415    XXY      -0.5234    XYY     -21.0241
       YYY      -1.5905    XXZ       0.0000    XYZ      -0.0000
       YYZ       0.0000    XZZ     -17.0182    YZZ      -0.9884
       ZZZ       0.0000
    Hexadecapole Moments (Debye-Ang^3)
      XXXX   -1164.5223   XXXY     -31.2861   XXYY    -247.8633
      XYYY     -20.6753   YYYY    -174.9153   XXXZ       0.0000
      XXYZ       0.0000   XYYZ       0.0000   YYYZ      -0.0000
      XXZZ    -227.1631   XYZZ      -7.0540   YYZZ     -39.7134
      XZZZ       0.0000   YZZZ      -0.0000   ZZZZ     -68.8744
 -----------------------------------------------------------------
 Calculating analytic gradient of the SCF energy
 Gradient of SCF Energy
            1           2           3           4           5
    1  -0.0033403   0.0013946  -0.0005315   0.0013525   0.0011246
    2   0.0006797   0.0009592   0.0003965   0.0001798  -0.0022152
    3   0.0000000   0.0000000  -0.0000000  -0.0000000  -0.0000000
 Max gradient component =       3.340E-03
 RMS gradient           =       1.237E-03
 Gradient time:  CPU 6.23 s  wall 1.66 s
 Geometry Optimization Parameters
   NAtoms,    NIC,     NZ,  NCons,   NDum,   NFix, NCnnct, MaxDiis
        5      20       5       0       0       0       0       0

 Cartesian Hessian Update
 Hessian Updated using BFGS Update


** GEOMETRY OPTIMIZATION IN DELOCALIZED INTERNAL COORDINATES **
   Searching for a Minimum

   Optimization Cycle:   3

                       Coordinates (Angstroms)
     ATOM                X               Y               Z
      1  C         0.6715254987   -0.2822444313    0.0000000000
      2  N         1.4573851868    0.7018736163    0.0000000000
      3  Cl        3.1637140278    0.2988824785    0.0000000000
      4  I        -1.4025334001    0.0703082807    0.0000000000
      5  F         1.0071782020   -1.5707530816    0.0000000000
   Point Group: cs    Number of degrees of freedom:     7


   Energy is  -7572.435863737

 Hessian Updated using BFGS Update

  7 Hessian modes will be used to form the next step
  Hessian Eigenvalues:
     0.105249    0.208090    0.250531    0.280101    0.322571    0.516660
     0.683536

 Minimum Search - Taking Simple RFO Step
 Searching for Lamda that Minimizes Along All modes
 Value Taken    Lamda =  -0.00005469
 Step Taken.  Stepsize is  0.018979

                             Maximum     Tolerance    Cnvgd?
         Gradient           0.002410      0.000300      NO
         Displacement       0.014640      0.001200      NO
         Energy change     -0.000521      0.000001      NO


 New Cartesian Coordinates Obtained by Inverse Iteration

 Displacement from previous Coordinates is:  0.021849
 ----------------------------------------------------------------
             Standard Nuclear Orientation (Angstroms)
    I     Atom           X                Y                Z
 ----------------------------------------------------------------
    1      C       0.6747657442    -0.2793473869     0.0000000000
    2      N       1.4593366354     0.7032030804     0.0000000000
    3      Cl      3.1655555913     0.2945528216     0.0000000000
    4      I      -1.4085170510     0.0653515493     0.0000000000
    5      F       1.0061285954    -1.5656932018     0.0000000000
 ----------------------------------------------------------------
 Molecular Point Group                 Cs    NOp =  2
 Largest Abelian Subgroup              Cs    NOp =  2
 Nuclear Repulsion Energy =   476.2612859760 hartrees
 There are       46 alpha and       46 beta electrons
 Applying Cartesian multipole field
    Component          Value
    ---------          -----
     (2,0,0)        1.00000E-11
     (0,2,0)        2.00000E-11
     (0,0,2)       -3.00000E-11
 Nucleus-field energy     =     0.0000000128 hartrees
 Requested basis set is 6-311++G(d,p)
 There are 55 shells and 158 basis functions
 A cutoff of  1.0D-11 yielded   1231 shell pairs
 There are     10991 function pairs (     12273 Cartesian)
 Smallest overlap matrix eigenvalue = 1.40E-03
 Guess MOs from SCF MO coefficient file

 -----------------------------------------------------------------------
  General SCF calculation program by
  Eric Jon Sundstrom, Paul Horn, Yuezhi Mao, Dmitri Zuev, Alec White,
  David Stuck, Shaama M.S., Shane Yost, Joonho Lee, David Small,
  Daniel Levine, Susi Lehtola, Hugh Burton, Evgeny Epifanovsky
 -----------------------------------------------------------------------
 Exchange:     0.2000 Hartree-Fock + 0.0800 Slater + 0.7200 B88
 Correlation:  0.1900 VWN1RPA + 0.8100 LYP
 Using SG-1 standard quadrature grid
 using 4 threads for integral computing
 -------------------------------------------------------
 OpenMP Integral computing Module                
 Release: version 2.0, May 2017, Q-Chem Inc. Pleasanton 
 -------------------------------------------------------
 -------------------------------------------------------
 OpenMP BLAS3 based DFT computing Module                
 Release: version 1.0, May 2013, Q-Chem Inc. Pittsburgh 
 -------------------------------------------------------
 A restricted SCF calculation will be
 performed using DIIS
 SCF converges when DIIS error is below 1.0e-08
 ---------------------------------------
  Cycle       Energy         DIIS error
 ---------------------------------------
    1   -7572.4358535251      8.83e-05  
    2   -7572.4358854661      3.25e-05  
    3   -7572.4358816178      5.00e-05  
    4   -7572.4358885110      7.73e-06  
    5   -7572.4358886383      4.28e-06  
    6   -7572.4358886850      7.28e-07  
    7   -7572.4358886866      2.34e-07  
    8   -7572.4358886866      6.63e-08  
    9   -7572.4358886866      1.81e-08  
   10   -7572.4358886865      7.77e-09  Convergence criterion met
 ---------------------------------------
 SCF time:   CPU 16.73s  wall 5.00s 
 SCF   energy in the final basis set =    -7572.4358886865
 Total energy in the final basis set =    -7572.4358886865

 --------------------------------------------------------------
             Orbital Energies (a.u.) and Symmetries
 --------------------------------------------------------------

 Alpha MOs, Restricted
 -- Occupied --                  
******* -176.34 -165.75 -165.74 -165.74 -101.59  -35.84  -31.33
  1 A'    2 A'    3 A'    1 A"    4 A'    5 A'    6 A'    7 A'                 
-31.325 -31.325 -24.756 -22.982 -22.981 -22.980 -22.976 -22.976
  2 A"    8 A'    9 A'   10 A'    3 A"   11 A'   12 A'    4 A"                 
-14.401 -10.369  -9.505  -7.273  -7.259  -7.259  -6.387  -4.801
 13 A'   14 A'   15 A'   16 A'    5 A"   17 A'   18 A'   19 A'                 
 -4.785  -4.784  -2.067  -2.062  -2.061  -2.047  -2.047  -1.302
  6 A"   20 A'   21 A'    7 A"   22 A'   23 A'    8 A"   24 A'                 
 -1.003  -0.838  -0.717  -0.646  -0.546  -0.539  -0.536  -0.419
 25 A'   26 A'   27 A'   28 A'   29 A'    9 A"   30 A'   31 A'                 
 -0.415  -0.389  -0.335  -0.316  -0.301  -0.292
 10 A"   32 A'   11 A"   33 A'   34 A'   12 A"                                 
 -- Virtual --                   
 -0.100  -0.053  -0.042   0.002   0.039   0.053   0.055   0.077
 35 A'   13 A"   36 A'   37 A'   38 A'   14 A"   39 A'   40 A'                 
  0.090   0.096   0.126   0.145   0.152   0.165   0.184   0.207
 41 A'   15 A"   42 A'   43 A'   16 A"   44 A'   45 A'   46 A'                 
  0.209   0.242   0.247   0.280   0.282   0.294   0.328   0.359
 17 A"   47 A'   48 A'   49 A'   18 A"   50 A'   51 A'   52 A'                 
  0.375   0.388   0.411   0.427   0.437   0.456   0.468   0.540
 19 A"   20 A"   53 A'   54 A'   55 A'   21 A"   56 A'   57 A'                 
  0.578   0.583   0.643   0.711   0.722   0.787   0.808   0.845
 58 A'   22 A"   59 A'   23 A"   60 A'   61 A'   62 A'   24 A"                 
  0.853   0.921   0.936   0.944   1.066   1.101   1.178   1.234
 63 A'   64 A'   25 A"   65 A'   66 A'   67 A'   26 A"   68 A'                 
  1.236   1.317   1.323   1.329   1.367   1.385   1.411   1.564
 27 A"   69 A'   70 A'   28 A"   71 A'   29 A"   72 A'   73 A'                 
  1.698   1.784   1.873   1.977   2.141   2.240   2.265   2.330
 74 A'   75 A'   76 A'   30 A"   77 A'   78 A'   31 A"   32 A"                 
  2.433   2.704   2.728   2.766   2.848   3.179   3.710   3.719
 79 A'   80 A'   33 A"   81 A'   82 A'   83 A'   34 A"   84 A'                 
  3.809   3.879   3.925   3.950   3.959   3.988   4.053   4.093
 35 A"   85 A'   36 A"   86 A'   37 A"   38 A"   87 A'   88 A'                 
  4.210   4.347   4.393   4.779   5.966   5.989   6.038   6.232
 89 A'   90 A'   91 A'   92 A'   39 A"   93 A'   94 A'   40 A"                 
  6.303   6.598   9.650  23.679  25.776  25.846  26.233  27.804
 95 A'   96 A'   97 A'   98 A'   41 A"   99 A'  100 A'  101 A'                 
 28.309  28.324  28.350  28.503  28.511  28.526  28.569  28.654
 42 A"  102 A'  103 A'   43 A"  104 A'   44 A"  105 A'  106 A'                 
 35.479  66.689 127.853 127.866 127.900 151.603 215.6251901.765
107 A'  108 A'   45 A"  109 A'  110 A'  111 A'  112 A'  113 A'                 

 Beta MOs, Restricted
 -- Occupied --                  
******* -176.34 -165.75 -165.74 -165.74 -101.59  -35.84  -31.33
  1 A'    2 A'    3 A'    1 A"    4 A'    5 A'    6 A'    7 A'                 
-31.325 -31.325 -24.756 -22.982 -22.981 -22.980 -22.976 -22.976
  2 A"    8 A'    9 A'   10 A'    3 A"   11 A'   12 A'    4 A"                 
-14.401 -10.369  -9.505  -7.273  -7.259  -7.259  -6.387  -4.801
 13 A'   14 A'   15 A'   16 A'    5 A"   17 A'   18 A'   19 A'                 
 -4.785  -4.784  -2.067  -2.062  -2.061  -2.047  -2.047  -1.302
  6 A"   20 A'   21 A'    7 A"   22 A'   23 A'    8 A"   24 A'                 
 -1.003  -0.838  -0.717  -0.646  -0.546  -0.539  -0.536  -0.419
 25 A'   26 A'   27 A'   28 A'   29 A'    9 A"   30 A'   31 A'                 
 -0.415  -0.389  -0.335  -0.316  -0.301  -0.292
 10 A"   32 A'   11 A"   33 A'   34 A'   12 A"                                 
 -- Virtual --                   
 -0.100  -0.053  -0.042   0.002   0.039   0.053   0.055   0.077
 35 A'   13 A"   36 A'   37 A'   38 A'   14 A"   39 A'   40 A'                 
  0.090   0.096   0.126   0.145   0.152   0.165   0.184   0.207
 41 A'   15 A"   42 A'   43 A'   16 A"   44 A'   45 A'   46 A'                 
  0.209   0.242   0.247   0.280   0.282   0.294   0.328   0.359
 17 A"   47 A'   48 A'   49 A'   18 A"   50 A'   51 A'   52 A'                 
  0.375   0.388   0.411   0.427   0.437   0.456   0.468   0.540
 19 A"   20 A"   53 A'   54 A'   55 A'   21 A"   56 A'   57 A'                 
  0.578   0.583   0.643   0.711   0.722   0.787   0.808   0.845
 58 A'   22 A"   59 A'   23 A"   60 A'   61 A'   62 A'   24 A"                 
  0.853   0.921   0.936   0.944   1.066   1.101   1.178   1.234
 63 A'   64 A'   25 A"   65 A'   66 A'   67 A'   26 A"   68 A'                 
  1.236   1.317   1.323   1.329   1.367   1.385   1.411   1.564
 27 A"   69 A'   70 A'   28 A"   71 A'   29 A"   72 A'   73 A'                 
  1.698   1.784   1.873   1.977   2.141   2.240   2.265   2.330
 74 A'   75 A'   76 A'   30 A"   77 A'   78 A'   31 A"   32 A"                 
  2.433   2.704   2.728   2.766   2.848   3.179   3.710   3.719
 79 A'   80 A'   33 A"   81 A'   82 A'   83 A'   34 A"   84 A'                 
  3.809   3.879   3.925   3.950   3.959   3.988   4.053   4.093
 35 A"   85 A'   36 A"   86 A'   37 A"   38 A"   87 A'   88 A'                 
  4.210   4.347   4.393   4.779   5.966   5.989   6.038   6.232
 89 A'   90 A'   91 A'   92 A'   39 A"   93 A'   94 A'   40 A"                 
  6.303   6.598   9.650  23.679  25.776  25.846  26.233  27.804
 95 A'   96 A'   97 A'   98 A'   41 A"   99 A'  100 A'  101 A'                 
 28.309  28.324  28.350  28.503  28.511  28.526  28.569  28.654
 42 A"  102 A'  103 A'   43 A"  104 A'   44 A"  105 A'  106 A'                 
 35.479  66.689 127.853 127.866 127.900 151.603 215.6251901.765
107 A'  108 A'   45 A"  109 A'  110 A'  111 A'  112 A'  113 A'                 
 --------------------------------------------------------------

          Ground-State Mulliken Net Atomic Charges

     Atom                 Charge (a.u.)
  ----------------------------------------
      1 C                    -0.220163
      2 N                     0.005813
      3 Cl                    0.044236
      4 I                     0.166272
      5 F                     0.003842
  ----------------------------------------
  Sum of atomic charges =    -0.000000

 -----------------------------------------------------------------
                    Cartesian Multipole Moments
 -----------------------------------------------------------------
    Charge (ESU x 10^10)
                -0.0000
    Dipole Moment (Debye)
         X      -1.6030      Y      -0.5575      Z       0.0000
       Tot       1.6972
    Quadrupole Moments (Debye-Ang)
        XX     -53.8057     XY      -1.6918     YY     -60.0610
        XZ      -0.0000     YZ      -0.0000     ZZ     -56.9204
    Octopole Moments (Debye-Ang^2)
       XXX     -58.2998    XXY      -0.5328    XYY     -20.8218
       YYY      -1.2322    XXZ      -0.0000    XYZ      -0.0000
       YYZ       0.0000    XZZ     -16.8650    YZZ      -0.8504
       ZZZ       0.0000
    Hexadecapole Moments (Debye-Ang^3)
      XXXX   -1168.0691   XXXY     -31.5791   XXYY    -248.4426
      XYYY     -20.9341   YYYY    -174.0561   XXXZ      -0.0000
      XXYZ      -0.0000   XYYZ      -0.0000   YYYZ      -0.0000
      XXZZ    -227.8688   XYZZ      -7.1262   YYZZ     -39.5937
      XZZZ      -0.0000   YZZZ      -0.0000   ZZZZ     -68.9298
 -----------------------------------------------------------------
 Calculating analytic gradient of the SCF energy
 Gradient of SCF Energy
            1           2           3           4           5
    1   0.0003180   0.0000633  -0.0004560  -0.0002412   0.0003159
    2   0.0008825  -0.0006356   0.0001080  -0.0001574  -0.0001975
    3   0.0000000   0.0000000  -0.0000000  -0.0000000  -0.0000000
 Max gradient component =       8.825E-04
 RMS gradient           =       3.395E-04
 Gradient time:  CPU 6.20 s  wall 1.65 s
 Geometry Optimization Parameters
   NAtoms,    NIC,     NZ,  NCons,   NDum,   NFix, NCnnct, MaxDiis
        5      20       5       0       0       0       0       0

 Cartesian Hessian Update
 Hessian Updated using BFGS Update


** GEOMETRY OPTIMIZATION IN DELOCALIZED INTERNAL COORDINATES **
   Searching for a Minimum

   Optimization Cycle:   4

                       Coordinates (Angstroms)
     ATOM                X               Y               Z
      1  C         0.6747657442   -0.2793473869    0.0000000000
      2  N         1.4593366354    0.7032030804    0.0000000000
      3  Cl        3.1655555913    0.2945528216    0.0000000000
      4  I        -1.4085170510    0.0653515493    0.0000000000
      5  F         1.0061285954   -1.5656932018    0.0000000000
   Point Group: cs    Number of degrees of freedom:     7


   Energy is  -7572.435888687

 Hessian Updated using BFGS Update

  7 Hessian modes will be used to form the next step
  Hessian Eigenvalues:
     0.111719    0.194447    0.269828    0.277210    0.321154    0.501617
     0.725811

 Minimum Search - Taking Simple RFO Step
 Searching for Lamda that Minimizes Along All modes
 Value Taken    Lamda =  -0.00000299
 Step Taken.  Stepsize is  0.003127

                             Maximum     Tolerance    Cnvgd?
         Gradient           0.000694      0.000300      NO
         Displacement       0.001942      0.001200      NO
         Energy change     -0.000025      0.000001      NO


 New Cartesian Coordinates Obtained by Inverse Iteration

 Displacement from previous Coordinates is:  0.005931
 ----------------------------------------------------------------
             Standard Nuclear Orientation (Angstroms)
    I     Atom           X                Y                Z
 ----------------------------------------------------------------
    1      C       0.6746722152    -0.2802698118     0.0000000000
    2      N       1.4591310944     0.7029043620     0.0000000000
    3      Cl      3.1665867102     0.2962922753     0.0000000000
    4      I      -1.4075828549     0.0657952214     0.0000000000
    5      F       1.0044623503    -1.5666551843     0.0000000000
 ----------------------------------------------------------------
 Molecular Point Group                 Cs    NOp =  2
 Largest Abelian Subgroup              Cs    NOp =  2
 Nuclear Repulsion Energy =   476.2843091214 hartrees
 There are       46 alpha and       46 beta electrons
 Applying Cartesian multipole field
    Component          Value
    ---------          -----
     (2,0,0)        1.00000E-11
     (0,2,0)        2.00000E-11
     (0,0,2)       -3.00000E-11
 Nucleus-field energy     =     0.0000000128 hartrees
 Requested basis set is 6-311++G(d,p)
 There are 55 shells and 158 basis functions
 A cutoff of  1.0D-11 yielded   1231 shell pairs
 There are     10991 function pairs (     12273 Cartesian)
 Smallest overlap matrix eigenvalue = 1.40E-03
 Guess MOs from SCF MO coefficient file

 -----------------------------------------------------------------------
  General SCF calculation program by
  Eric Jon Sundstrom, Paul Horn, Yuezhi Mao, Dmitri Zuev, Alec White,
  David Stuck, Shaama M.S., Shane Yost, Joonho Lee, David Small,
  Daniel Levine, Susi Lehtola, Hugh Burton, Evgeny Epifanovsky
 -----------------------------------------------------------------------
 Exchange:     0.2000 Hartree-Fock + 0.0800 Slater + 0.7200 B88
 Correlation:  0.1900 VWN1RPA + 0.8100 LYP
 Using SG-1 standard quadrature grid
 using 4 threads for integral computing
 -------------------------------------------------------
 OpenMP Integral computing Module                
 Release: version 2.0, May 2017, Q-Chem Inc. Pleasanton 
 -------------------------------------------------------
 -------------------------------------------------------
 OpenMP BLAS3 based DFT computing Module                
 Release: version 1.0, May 2013, Q-Chem Inc. Pittsburgh 
 -------------------------------------------------------
 A restricted SCF calculation will be
 performed using DIIS
 SCF converges when DIIS error is below 1.0e-08
 ---------------------------------------
  Cycle       Energy         DIIS error
 ---------------------------------------
    1   -7572.4358882121      2.13e-05  
    2   -7572.4358900084      9.21e-06  
    3   -7572.4358897641      1.33e-05  
    4   -7572.4358902144      2.07e-06  
    5   -7572.4358902262      5.27e-07  
    6   -7572.4358902269      1.78e-07  
    7   -7572.4358902269      6.00e-08  
    8   -7572.4358902270      2.20e-08  
    9   -7572.4358902269      6.52e-09  Convergence criterion met
 ---------------------------------------
 SCF time:   CPU 15.04s  wall 5.00s 
 SCF   energy in the final basis set =    -7572.4358902269
 Total energy in the final basis set =    -7572.4358902269

 --------------------------------------------------------------
             Orbital Energies (a.u.) and Symmetries
 --------------------------------------------------------------

 Alpha MOs, Restricted
 -- Occupied --                  
******* -176.34 -165.75 -165.74 -165.74 -101.59  -35.84  -31.33
  1 A'    2 A'    3 A'    1 A"    4 A'    5 A'    6 A'    7 A'                 
-31.325 -31.325 -24.756 -22.982 -22.981 -22.980 -22.976 -22.976
  2 A"    8 A'    9 A'   10 A'    3 A"   11 A'   12 A'    4 A"                 
-14.401 -10.369  -9.505  -7.273  -7.259  -7.259  -6.387  -4.801
 13 A'   14 A'   15 A'   16 A'    5 A"   17 A'   18 A'   19 A'                 
 -4.785  -4.784  -2.067  -2.061  -2.061  -2.047  -2.047  -1.302
  6 A"   20 A'   21 A'    7 A"   22 A'   23 A'    8 A"   24 A'                 
 -1.002  -0.838  -0.717  -0.646  -0.546  -0.539  -0.536  -0.419
 25 A'   26 A'   27 A'   28 A'   29 A'    9 A"   30 A'   31 A'                 
 -0.415  -0.389  -0.335  -0.316  -0.301  -0.292
 10 A"   32 A'   11 A"   33 A'   34 A'   12 A"                                 
 -- Virtual --                   
 -0.100  -0.053  -0.042   0.002   0.039   0.053   0.055   0.077
 35 A'   13 A"   36 A'   37 A'   38 A'   14 A"   39 A'   40 A'                 
  0.090   0.096   0.126   0.145   0.152   0.165   0.184   0.207
 41 A'   15 A"   42 A'   43 A'   16 A"   44 A'   45 A'   46 A'                 
  0.209   0.242   0.247   0.280   0.282   0.294   0.328   0.359
 17 A"   47 A'   48 A'   49 A'   18 A"   50 A'   51 A'   52 A'                 
  0.375   0.388   0.411   0.427   0.437   0.456   0.468   0.540
 19 A"   20 A"   53 A'   54 A'   55 A'   21 A"   56 A'   57 A'                 
  0.578   0.583   0.643   0.711   0.722   0.788   0.808   0.845
 58 A'   22 A"   59 A'   23 A"   60 A'   61 A'   62 A'   24 A"                 
  0.853   0.921   0.936   0.944   1.066   1.101   1.178   1.234
 63 A'   64 A'   25 A"   65 A'   66 A'   67 A'   26 A"   68 A'                 
  1.236   1.317   1.323   1.329   1.367   1.384   1.411   1.564
 27 A"   69 A'   70 A'   28 A"   71 A'   29 A"   72 A'   73 A'                 
  1.698   1.784   1.872   1.977   2.141   2.240   2.265   2.330
 74 A'   75 A'   76 A'   30 A"   77 A'   78 A'   31 A"   32 A"                 
  2.433   2.705   2.728   2.765   2.848   3.180   3.710   3.719
 79 A'   80 A'   33 A"   81 A'   82 A'   83 A'   34 A"   84 A'                 
  3.808   3.879   3.925   3.950   3.959   3.988   4.052   4.093
 35 A"   85 A'   36 A"   86 A'   37 A"   38 A"   87 A'   88 A'                 
  4.210   4.347   4.393   4.779   5.966   5.989   6.038   6.231
 89 A'   90 A'   91 A'   92 A'   39 A"   93 A'   94 A'   40 A"                 
  6.303   6.598   9.650  23.678  25.776  25.845  26.233  27.804
 95 A'   96 A'   97 A'   98 A'   41 A"   99 A'  100 A'  101 A'                 
 28.309  28.324  28.350  28.503  28.511  28.526  28.569  28.654
 42 A"  102 A'  103 A'   43 A"  104 A'   44 A"  105 A'  106 A'                 
 35.478  66.689 127.853 127.866 127.900 151.604 215.6251901.765
107 A'  108 A'   45 A"  109 A'  110 A'  111 A'  112 A'  113 A'                 

 Beta MOs, Restricted
 -- Occupied --                  
******* -176.34 -165.75 -165.74 -165.74 -101.59  -35.84  -31.33
  1 A'    2 A'    3 A'    1 A"    4 A'    5 A'    6 A'    7 A'                 
-31.325 -31.325 -24.756 -22.982 -22.981 -22.980 -22.976 -22.976
  2 A"    8 A'    9 A'   10 A'    3 A"   11 A'   12 A'    4 A"                 
-14.401 -10.369  -9.505  -7.273  -7.259  -7.259  -6.387  -4.801
 13 A'   14 A'   15 A'   16 A'    5 A"   17 A'   18 A'   19 A'                 
 -4.785  -4.784  -2.067  -2.061  -2.061  -2.047  -2.047  -1.302
  6 A"   20 A'   21 A'    7 A"   22 A'   23 A'    8 A"   24 A'                 
 -1.002  -0.838  -0.717  -0.646  -0.546  -0.539  -0.536  -0.419
 25 A'   26 A'   27 A'   28 A'   29 A'    9 A"   30 A'   31 A'                 
 -0.415  -0.389  -0.335  -0.316  -0.301  -0.292
 10 A"   32 A'   11 A"   33 A'   34 A'   12 A"                                 
 -- Virtual --                   
 -0.100  -0.053  -0.042   0.002   0.039   0.053   0.055   0.077
 35 A'   13 A"   36 A'   37 A'   38 A'   14 A"   39 A'   40 A'                 
  0.090   0.096   0.126   0.145   0.152   0.165   0.184   0.207
 41 A'   15 A"   42 A'   43 A'   16 A"   44 A'   45 A'   46 A'                 
  0.209   0.242   0.247   0.280   0.282   0.294   0.328   0.359
 17 A"   47 A'   48 A'   49 A'   18 A"   50 A'   51 A'   52 A'                 
  0.375   0.388   0.411   0.427   0.437   0.456   0.468   0.540
 19 A"   20 A"   53 A'   54 A'   55 A'   21 A"   56 A'   57 A'                 
  0.578   0.583   0.643   0.711   0.722   0.788   0.808   0.845
 58 A'   22 A"   59 A'   23 A"   60 A'   61 A'   62 A'   24 A"                 
  0.853   0.921   0.936   0.944   1.066   1.101   1.178   1.234
 63 A'   64 A'   25 A"   65 A'   66 A'   67 A'   26 A"   68 A'                 
  1.236   1.317   1.323   1.329   1.367   1.384   1.411   1.564
 27 A"   69 A'   70 A'   28 A"   71 A'   29 A"   72 A'   73 A'                 
  1.698   1.784   1.872   1.977   2.141   2.240   2.265   2.330
 74 A'   75 A'   76 A'   30 A"   77 A'   78 A'   31 A"   32 A"                 
  2.433   2.705   2.728   2.765   2.848   3.180   3.710   3.719
 79 A'   80 A'   33 A"   81 A'   82 A'   83 A'   34 A"   84 A'                 
  3.808   3.879   3.925   3.950   3.959   3.988   4.052   4.093
 35 A"   85 A'   36 A"   86 A'   37 A"   38 A"   87 A'   88 A'                 
  4.210   4.347   4.393   4.779   5.966   5.989   6.038   6.231
 89 A'   90 A'   91 A'   92 A'   39 A"   93 A'   94 A'   40 A"                 
  6.303   6.598   9.650  23.678  25.776  25.845  26.233  27.804
 95 A'   96 A'   97 A'   98 A'   41 A"   99 A'  100 A'  101 A'                 
 28.309  28.324  28.350  28.503  28.511  28.526  28.569  28.654
 42 A"  102 A'  103 A'   43 A"  104 A'   44 A"  105 A'  106 A'                 
 35.478  66.689 127.853 127.866 127.900 151.604 215.6251901.765
107 A'  108 A'   45 A"  109 A'  110 A'  111 A'  112 A'  113 A'                 
 --------------------------------------------------------------

          Ground-State Mulliken Net Atomic Charges

     Atom                 Charge (a.u.)
  ----------------------------------------
      1 C                    -0.220150
      2 N                     0.005990
      3 Cl                    0.043736
      4 I                     0.166279
      5 F                     0.004145
  ----------------------------------------
  Sum of atomic charges =    -0.000000

 -----------------------------------------------------------------
                    Cartesian Multipole Moments
 -----------------------------------------------------------------
    Charge (ESU x 10^10)
                -0.0000
    Dipole Moment (Debye)
         X      -1.6026      Y      -0.5596      Z      -0.0000
       Tot       1.6975
    Quadrupole Moments (Debye-Ang)
        XX     -53.8176     XY      -1.6942     YY     -60.0565
        XZ      -0.0000     YZ       0.0000     ZZ     -56.9213
    Octopole Moments (Debye-Ang^2)
       XXX     -58.3878    XXY      -0.5357    XYY     -20.8520
       YYY      -1.3074    XXZ       0.0000    XYZ      -0.0000
       YYZ      -0.0000    XZZ     -16.9007    YZZ      -0.8768
       ZZZ       0.0000
    Hexadecapole Moments (Debye-Ang^3)
      XXXX   -1168.1323   XXXY     -31.6782   XXYY    -248.4658
      XYYY     -21.1207   YYYY    -174.2155   XXXZ       0.0000
      XXYZ       0.0000   XYYZ      -0.0000   YYYZ       0.0000
      XXZZ    -227.8740   XYZZ      -7.1910   YYZZ     -39.6204
      XZZZ       0.0000   YZZZ       0.0000   ZZZZ     -68.9312
 -----------------------------------------------------------------
 Calculating analytic gradient of the SCF energy
 Gradient of SCF Energy
            1           2           3           4           5
    1   0.0000027   0.0000995  -0.0001409   0.0000174   0.0000213
    2   0.0002793  -0.0001876   0.0001916  -0.0001918  -0.0000916
    3  -0.0000000   0.0000000  -0.0000000  -0.0000000   0.0000000
 Max gradient component =       2.793E-04
 RMS gradient           =       1.227E-04
 Gradient time:  CPU 6.23 s  wall 1.67 s
 Geometry Optimization Parameters
   NAtoms,    NIC,     NZ,  NCons,   NDum,   NFix, NCnnct, MaxDiis
        5      20       5       0       0       0       0       0

 Cartesian Hessian Update
 Hessian Updated using BFGS Update


** GEOMETRY OPTIMIZATION IN DELOCALIZED INTERNAL COORDINATES **
   Searching for a Minimum

   Optimization Cycle:   5

                       Coordinates (Angstroms)
     ATOM                X               Y               Z
      1  C         0.6746722152   -0.2802698118    0.0000000000
      2  N         1.4591310944    0.7029043620    0.0000000000
      3  Cl        3.1665867102    0.2962922753    0.0000000000
      4  I        -1.4075828549    0.0657952214    0.0000000000
      5  F         1.0044623503   -1.5666551843    0.0000000000
   Point Group: cs    Number of degrees of freedom:     7


   Energy is  -7572.435890227

 Hessian Updated using BFGS Update

  7 Hessian modes will be used to form the next step
  Hessian Eigenvalues:
     0.113334    0.206803    0.218269    0.284583    0.356514    0.496627
     0.713657

 Minimum Search - Taking Simple RFO Step
 Searching for Lamda that Minimizes Along All modes
 Value Taken    Lamda =   0.00000000
 Step Taken.  Stepsize is  0.001250

                             Maximum     Tolerance    Cnvgd?
         Gradient           0.000170      0.000300     YES
         Displacement       0.000757      0.001200     YES
         Energy change     -0.000002      0.000001      NO


                       Distance Matrix (Angstroms)
             C (  1)   N (  2)   Cl(  3)   I (  4)
   N (  2)  1.257779
   Cl(  3)  2.557745  1.755203
   I (  4)  2.110817  2.936657  4.579973
   F (  5)  1.327987  2.314654  2.854007  2.912534

 Final energy is   -7572.4358902269278     


 ******************************
 **  OPTIMIZATION CONVERGED  **
 ******************************

                       Coordinates (Angstroms)
     ATOM                X               Y               Z
      1  C         0.6746722152   -0.2802698118    0.0000000000
      2  N         1.4591310944    0.7029043620    0.0000000000
      3  Cl        3.1665867102    0.2962922753    0.0000000000
      4  I        -1.4075828549    0.0657952214    0.0000000000
      5  F         1.0044623503   -1.5666551843    0.0000000000

Z-matrix Print:
$molecule
0 1
I 
C  1 2.110817
N  2 1.257779 1 119.149653
F  2 1.327987 1 113.815361 3 -180.000000 0
Cl 3 1.755203 2 115.190924 1 -180.000000 0
$end


 --------------------------------------------------------------
             Orbital Energies (a.u.) and Symmetries
 --------------------------------------------------------------

 Alpha MOs, Restricted
 -- Occupied --                  
******* -176.34 -165.75 -165.74 -165.74 -101.59  -35.84  -31.33
  1 A'    2 A'    3 A'    1 A"    4 A'    5 A'    6 A'    7 A'                 
-31.325 -31.325 -24.756 -22.982 -22.981 -22.980 -22.976 -22.976
  2 A"    8 A'    9 A'   10 A'    3 A"   11 A'   12 A'    4 A"                 
-14.401 -10.369  -9.505  -7.273  -7.259  -7.259  -6.387  -4.801
 13 A'   14 A'   15 A'   16 A'    5 A"   17 A'   18 A'   19 A'                 
 -4.785  -4.784  -2.067  -2.061  -2.061  -2.047  -2.047  -1.302
  6 A"   20 A'   21 A'    7 A"   22 A'   23 A'    8 A"   24 A'                 
 -1.002  -0.838  -0.717  -0.646  -0.546  -0.539  -0.536  -0.419
 25 A'   26 A'   27 A'   28 A'   29 A'    9 A"   30 A'   31 A'                 
 -0.415  -0.389  -0.335  -0.316  -0.301  -0.292
 10 A"   32 A'   11 A"   33 A'   34 A'   12 A"                                 
 -- Virtual --                   
 -0.100  -0.053  -0.042   0.002   0.039   0.053   0.055   0.077
 35 A'   13 A"   36 A'   37 A'   38 A'   14 A"   39 A'   40 A'                 
  0.090   0.096   0.126   0.145   0.152   0.165   0.184   0.207
 41 A'   15 A"   42 A'   43 A'   16 A"   44 A'   45 A'   46 A'                 
  0.209   0.242   0.247   0.280   0.282   0.294   0.328   0.359
 17 A"   47 A'   48 A'   49 A'   18 A"   50 A'   51 A'   52 A'                 
  0.375   0.388   0.411   0.427   0.437   0.456   0.468   0.540
 19 A"   20 A"   53 A'   54 A'   55 A'   21 A"   56 A'   57 A'                 
  0.578   0.583   0.643   0.711   0.722   0.788   0.808   0.845
 58 A'   22 A"   59 A'   23 A"   60 A'   61 A'   62 A'   24 A"                 
  0.853   0.921   0.936   0.944   1.066   1.101   1.178   1.234
 63 A'   64 A'   25 A"   65 A'   66 A'   67 A'   26 A"   68 A'                 
  1.236   1.317   1.323   1.329   1.367   1.384   1.411   1.564
 27 A"   69 A'   70 A'   28 A"   71 A'   29 A"   72 A'   73 A'                 
  1.698   1.784   1.872   1.977   2.141   2.240   2.265   2.330
 74 A'   75 A'   76 A'   30 A"   77 A'   78 A'   31 A"   32 A"                 
  2.433   2.705   2.728   2.765   2.848   3.180   3.710   3.719
 79 A'   80 A'   33 A"   81 A'   82 A'   83 A'   34 A"   84 A'                 
  3.808   3.879   3.925   3.950   3.959   3.988   4.052   4.093
 35 A"   85 A'   36 A"   86 A'   37 A"   38 A"   87 A'   88 A'                 
  4.210   4.347   4.393   4.779   5.966   5.989   6.038   6.231
 89 A'   90 A'   91 A'   92 A'   39 A"   93 A'   94 A'   40 A"                 
  6.303   6.598   9.650  23.678  25.776  25.845  26.233  27.804
 95 A'   96 A'   97 A'   98 A'   41 A"   99 A'  100 A'  101 A'                 
 28.309  28.324  28.350  28.503  28.511  28.526  28.569  28.654
 42 A"  102 A'  103 A'   43 A"  104 A'   44 A"  105 A'  106 A'                 
 35.478  66.689 127.853 127.866 127.900 151.604 215.6251901.765
107 A'  108 A'   45 A"  109 A'  110 A'  111 A'  112 A'  113 A'                 

 Beta MOs, Restricted
 -- Occupied --                  
******* -176.34 -165.75 -165.74 -165.74 -101.59  -35.84  -31.33
  1 A'    2 A'    3 A'    1 A"    4 A'    5 A'    6 A'    7 A'                 
-31.325 -31.325 -24.756 -22.982 -22.981 -22.980 -22.976 -22.976
  2 A"    8 A'    9 A'   10 A'    3 A"   11 A'   12 A'    4 A"                 
-14.401 -10.369  -9.505  -7.273  -7.259  -7.259  -6.387  -4.801
 13 A'   14 A'   15 A'   16 A'    5 A"   17 A'   18 A'   19 A'                 
 -4.785  -4.784  -2.067  -2.061  -2.061  -2.047  -2.047  -1.302
  6 A"   20 A'   21 A'    7 A"   22 A'   23 A'    8 A"   24 A'                 
 -1.002  -0.838  -0.717  -0.646  -0.546  -0.539  -0.536  -0.419
 25 A'   26 A'   27 A'   28 A'   29 A'    9 A"   30 A'   31 A'                 
 -0.415  -0.389  -0.335  -0.316  -0.301  -0.292
 10 A"   32 A'   11 A"   33 A'   34 A'   12 A"                                 
 -- Virtual --                   
 -0.100  -0.053  -0.042   0.002   0.039   0.053   0.055   0.077
 35 A'   13 A"   36 A'   37 A'   38 A'   14 A"   39 A'   40 A'                 
  0.090   0.096   0.126   0.145   0.152   0.165   0.184   0.207
 41 A'   15 A"   42 A'   43 A'   16 A"   44 A'   45 A'   46 A'                 
  0.209   0.242   0.247   0.280   0.282   0.294   0.328   0.359
 17 A"   47 A'   48 A'   49 A'   18 A"   50 A'   51 A'   52 A'                 
  0.375   0.388   0.411   0.427   0.437   0.456   0.468   0.540
 19 A"   20 A"   53 A'   54 A'   55 A'   21 A"   56 A'   57 A'                 
  0.578   0.583   0.643   0.711   0.722   0.788   0.808   0.845
 58 A'   22 A"   59 A'   23 A"   60 A'   61 A'   62 A'   24 A"                 
  0.853   0.921   0.936   0.944   1.066   1.101   1.178   1.234
 63 A'   64 A'   25 A"   65 A'   66 A'   67 A'   26 A"   68 A'                 
  1.236   1.317   1.323   1.329   1.367   1.384   1.411   1.564
 27 A"   69 A'   70 A'   28 A"   71 A'   29 A"   72 A'   73 A'                 
  1.698   1.784   1.872   1.977   2.141   2.240   2.265   2.330
 74 A'   75 A'   76 A'   30 A"   77 A'   78 A'   31 A"   32 A"                 
  2.433   2.705   2.728   2.765   2.848   3.180   3.710   3.719
 79 A'   80 A'   33 A"   81 A'   82 A'   83 A'   34 A"   84 A'                 
  3.808   3.879   3.925   3.950   3.959   3.988   4.052   4.093
 35 A"   85 A'   36 A"   86 A'   37 A"   38 A"   87 A'   88 A'                 
  4.210   4.347   4.393   4.779   5.966   5.989   6.038   6.231
 89 A'   90 A'   91 A'   92 A'   39 A"   93 A'   94 A'   40 A"                 
  6.303   6.598   9.650  23.678  25.776  25.845  26.233  27.804
 95 A'   96 A'   97 A'   98 A'   41 A"   99 A'  100 A'  101 A'                 
 28.309  28.324  28.350  28.503  28.511  28.526  28.569  28.654
 42 A"  102 A'  103 A'   43 A"  104 A'   44 A"  105 A'  106 A'                 
 35.478  66.689 127.853 127.866 127.900 151.604 215.6251901.765
107 A'  108 A'   45 A"  109 A'  110 A'  111 A'  112 A'  113 A'                 
 --------------------------------------------------------------

          Ground-State Mulliken Net Atomic Charges

     Atom                 Charge (a.u.)
  ----------------------------------------
      1 C                    -0.220150
      2 N                     0.005990
      3 Cl                    0.043736
      4 I                     0.166279
      5 F                     0.004145
  ----------------------------------------
  Sum of atomic charges =    -0.000000

 -----------------------------------------------------------------
                    Cartesian Multipole Moments
 -----------------------------------------------------------------
    Charge (ESU x 10^10)
                -0.0000
    Dipole Moment (Debye)
         X      -1.6026      Y      -0.5596      Z      -0.0000
       Tot       1.6975
    Quadrupole Moments (Debye-Ang)
        XX     -53.8176     XY      -1.6942     YY     -60.0565
        XZ      -0.0000     YZ       0.0000     ZZ     -56.9213
    Octopole Moments (Debye-Ang^2)
       XXX     -58.3878    XXY      -0.5357    XYY     -20.8520
       YYY      -1.3074    XXZ       0.0000    XYZ      -0.0000
       YYZ      -0.0000    XZZ     -16.9007    YZZ      -0.8768
       ZZZ       0.0000
    Hexadecapole Moments (Debye-Ang^3)
      XXXX   -1168.1323   XXXY     -31.6782   XXYY    -248.4658
      XYYY     -21.1207   YYYY    -174.2155   XXXZ       0.0000
      XXYZ       0.0000   XYYZ      -0.0000   YYYZ       0.0000
      XXZZ    -227.8740   XYZZ      -7.1910   YYZZ     -39.6204
      XZZZ       0.0000   YZZZ       0.0000   ZZZZ     -68.9312
 -----------------------------------------------------------------
Archival summary:
1\1\TWL01\OPT\ProcedureUnspecified\BasisUnspecified\1l1111\taweetha\SunNov2521:48:202018SunNov2521:48:202018\0\\#,OPT,ProcedureUnspecified,BasisUnspecified,\\0,1\I\C,1,2.11082\N,2,1.25778,1,119.15\F,2,1.32799,1,113.815,3,-180,0\Cl,3,1.7552,2,115.191,1,-180,0\\\@

 Total job time:  33.74s(wall), 123.35s(cpu) 
 Sun Nov 25 21:48:20 2018

        *************************************************************
        *                                                           *
        *  Thank you very much for using Q-Chem.  Have a nice day.  *
        *                                                           *
        *************************************************************


 
User input: 2 of 2 
 
Q-Chem Developer Version!
                  Welcome to Q-Chem
     A Quantum Leap Into The Future Of Chemistry


 Q-Chem 5.1, Q-Chem, Inc., Pleasanton, CA (2018)

 Yihan Shao,  Zhengting Gan,  E. Epifanovsky,  A. T. B. Gilbert,  M. Wormit,  
 J. Kussmann,  A. W. Lange,  A. Behn,  Jia Deng,  Xintian Feng,  D. Ghosh,  
 M. Goldey,  P. R. Horn,  L. D. Jacobson,  I. Kaliman,  T. Kus,  A. Landau,  
 Jie Liu,  E. I. Proynov,  R. M. Richard,  R. P. Steele,  E. J. Sundstrom,  
 H. L. Woodcock III,  P. M. Zimmerman,  D. Zuev,  B. Albrecht,  E. Alguire,  
 S. A. Baeppler,  D. Barton,  Z. Benda,  Y. A. Bernard,  E. J. Berquist,  
 K. B. Bravaya,  H. Burton,  D. Casanova,  Chun-Min Chang,  Yunqing Chen,  
 A. Chien,  K. D. Closser,  M. P. Coons,  S. Coriani,  S. Dasgupta,  
 A. L. Dempwolff,  M. Diedenhofen,  Hainam Do,  R. G. Edgar,  Po-Tung Fang,  
 S. Faraji,  S. Fatehi,  Qingguo Feng,  K. D. Fenk,  J. Fosso-Tande,  
 Qinghui Ge,  A. Ghysels,  G. Gidofalvi,  J. Gomes,  J. Gonthier,  A. Gunina,  
 D. Hait,  M. W. D. Hanson-Heine,  P. H. P. Harbach,  A. W. Hauser,  
 J. E. Herr,  E. G. Hohenstein,  Z. C. Holden,  Kerwin Hui,  B. C. Huynh,  
 T.-C. Jagau,  Hyunjun Ji,  B. Kaduk,  K. Khistyaev,  Jaehoon Kim,  
 P. Klunzinger,  K. Koh,  D. Kosenkov,  L. Koulias,  T. Kowalczyk,  
 C. M. Krauter,  A. Kunitsa,  Ka Un Lao,  A. Laurent,  K. V. Lawler,  
 Joonho Lee,  D. Lefrancois,  S. Lehtola,  D. S. Levine,  Yi-Pei Li,  
 You-Sheng Lin,  Fenglai Liu,  E. Livshits,  A. Luenser,  P. Manohar,  
 E. Mansoor,  S. F. Manzer,  Shan-Ping Mao,  Yuezhi Mao,  N. Mardirossian,  
 A. V. Marenich,  T. Markovich,  L. A. Martinez-Martinez,  S. A. Maurer,  
 N. J. Mayhall,  S. C. McKenzie,  J.-M. Mewes,  A. F. Morrison,  
 J. W. Mullinax,  K. Nanda,  T. S. Nguyen-Beck,  R. Olivares-Amaya,  
 J. A. Parkhill,  T. M. Perrine,  F. Plasser,  P. Pokhilko,  S. Prager,  
 A. Prociuk,  E. Ramos,  D. R. Rehn,  F. Rob,  M. Schneider,  N. Sergueev,  
 S. M. Sharada,  S. Sharma,  D. W. Small,  T. Stauch,  T. Stein,  
 Yu-Chuan Su,  A. J. W. Thom,  A. Tkatchenko,  T. Tsuchimochi,  N. M. Tubman,  
 L. Vogt,  M. L. Vidal,  O. Vydrov,  M. A. Watson,  J. Wenzel,  
 M. de Wergifosse,  T. A. Wesolowski,  A. White,  J. Witte,  A. Yamada,  
 Jun Yang,  K. Yao,  S. Yeganeh,  S. R. Yost,  Zhi-Qiang You,  A. Zech,  
 Igor Ying Zhang,  Xing Zhang,  Yan Zhao,  Ying Zhu,  B. R. Brooks,  
 G. K. L. Chan,  C. J. Cramer,  M. S. Gordon,  W. J. Hehre,  A. Klamt,  
 M. W. Schmidt,  C. D. Sherrill,  D. G. Truhlar,  A. Aspuru-Guzik,  R. Baer,  
 A. T. Bell,  N. A. Besley,  Jeng-Da Chai,  A. E. DePrince, III,  
 R. A. DiStasio Jr.,  A. Dreuw,  B. D. Dunietz,  T. R. Furlani,  
 Chao-Ping Hsu,  Yousung Jung,  Jing Kong,  D. S. Lambrecht,  WanZhen Liang,  
 C. Ochsenfeld,  V. A. Rassolov,  L. V. Slipchenko,  J. E. Subotnik,  
 T. Van Voorhis,  J. M. Herbert,  A. I. Krylov,  P. M. W. Gill,  M. Head-Gordon

 Contributors to earlier versions of Q-Chem not listed above: 
 R. D. Adamson,  B. Austin,  J. Baker,  G. J. O. Beran,  K. Brandhorst,  
 S. T. Brown,  E. F. C. Byrd,  A. K. Chakraborty,  C.-L. Cheng,  
 Siu Hung Chien,  D. M. Chipman,  D. L. Crittenden,  H. Dachsel,  
 R. J. Doerksen,  A. D. Dutoi,  L. Fusti-Molnar,  W. A. Goddard III,  
 A. Golubeva-Zadorozhnaya,  S. R. Gwaltney,  G. Hawkins,  A. Heyden,  
 S. Hirata,  G. Kedziora,  F. J. Keil,  C. Kelley,  Jihan Kim,  R. A. King,  
 R. Z. Khaliullin,  P. P. Korambath,  W. Kurlancheek,  A. M. Lee,  M. S. Lee,  
 S. V. Levchenko,  Ching Yeh Lin,  D. Liotard,  R. C. Lochan,  I. Lotan,  
 P. E. Maslen,  N. Nair,  D. P. O'Neill,  D. Neuhauser,  E. Neuscamman,  
 C. M. Oana,  R. Olson,  B. Peters,  R. Peverati,  P. A. Pieniazek,  
 Y. M. Rhee,  J. Ritchie,  M. A. Rohrdanz,  E. Rosta,  N. J. Russ,  
 H. F. Schaefer III,  N. E. Schultz,  N. Shenvi,  A. C. Simmonett,  A. Sodt,  
 D. Stuck,  K. S. Thanthiriwatte,  V. Vanovschi,  Tao Wang,  A. Warshel,  
 C. F. Williams,  Q. Wu,  X. Xu,  W. Zhang

 Please cite Q-Chem as follows:
 Y. Shao et al., Mol. Phys. 113, 184-215 (2015)
 DOI: 10.1080/00268976.2014.952696

 Q-Chem 5.1.2 for Intel X86 EM64T Linux

 Parts of Q-Chem use Armadillo 8.300.2 (Tropical Shenanigans).
 http://arma.sourceforge.net/

 Q-Chem begins on Sun Nov 25 21:48:20 2018  

Host: 
0

     Scratch files written to /scratch/taweetham/qchem52873//
The previous job contains 0 fragments, simply inherited here
Input Ideriv = 2
Curr. Ideriv = -1
Max.  Ideriv = 2

Checking the input file for inconsistencies... 	...done.

--------------------------------------------------------------
User input:
--------------------------------------------------------------

$molecule
read
$end

$rem
   job_type 	frequency
   basis 	6-311++g**
   method	b3lyp	
$end


--------------------------------------------------------------
 ----------------------------------------------------------------
             Standard Nuclear Orientation (Angstroms)
    I     Atom           X                Y                Z
 ----------------------------------------------------------------
    1      C       0.6443356341    -0.2618963825    -0.0000000000
    2      N       1.4394504804     0.7126802282     0.0000000000
    3      Cl      3.1423787108     0.2875055449     0.0000000000
    4      I      -1.4340289350     0.1068147538    -0.0000000000
    5      F       0.9601031453    -1.5517955021    -0.0000000000
 ----------------------------------------------------------------
 Molecular Point Group                 Cs    NOp =  2
 Largest Abelian Subgroup              Cs    NOp =  2
 Nuclear Repulsion Energy =   476.2843091214 hartrees
 There are       46 alpha and       46 beta electrons
 Requested basis set is 6-311++G(d,p)
 There are 55 shells and 158 basis functions

 Total QAlloc Memory Limit   2000 MB
 Mega-Array Size       188 MB
 MEM_STATIC part       192 MB

                       Distance Matrix (Angstroms)
             C (  1)   N (  2)   Cl(  3)   I (  4)
   N (  2)  1.257779
   Cl(  3)  2.557745  1.755203
   I (  4)  2.110817  2.936657  4.579973
   F (  5)  1.327987  2.314654  2.854007  2.912534

 A cutoff of  1.0D-11 yielded   1231 shell pairs
 There are     10991 function pairs (     12273 Cartesian)

 -------------------------------------------------------
 OpenMP Integral Computing Module                       
 Release: version 1.0, May 2013, Q-Chem Inc. Pittsburgh 
 -------------------------------------------------------
 Integral Job Info:
 Integral job number is                      11
 Integral operator is                         1
 short-range coefficients                     0
 long-range coefficients              100000000
 Omega coefficients                           0
 if combine SR and LR in K                    0
 Integral screening is                        0
 Integral computing path is                   2
 max size of driver memory is            800000
 size of driver memory is                593474
 size of scratch memory is             11933652
 max col of scratch BK array               1296
 max len of scratch array in speh3          155
 max len of scratch index in speh4           18
 max int batch size is                      520
 min int batch size is                       52
 fixed nKL is                                52
 max L of basis functions is                  2
 order of int derivative is                   0
 number of shells is                         55
 number of basis is                         167
 number of cartesian basis is               167
 number of contracted shell pairs          1231
 number of primitive shell pairs           2939
 maxK2 (contraction) of shell pair           36
 max number of K2 of shell pair               1
 max number of CS2 of shell pair            122
 max number of PS2 of shell pair            240
 mem total for path MDJ                  522984
 -------------------------------------------------------
 Smallest overlap matrix eigenvalue = 1.40E-03
 Guess from superposition of atomic densities
 Warning:  Energy on first SCF cycle will be non-variational
 SAD guess density has 92.000000 electrons

 -----------------------------------------------------------------------
  General SCF calculation program by
  Eric Jon Sundstrom, Paul Horn, Yuezhi Mao, Dmitri Zuev, Alec White,
  David Stuck, Shaama M.S., Shane Yost, Joonho Lee, David Small,
  Daniel Levine, Susi Lehtola, Hugh Burton, Evgeny Epifanovsky
 -----------------------------------------------------------------------
 Exchange:     0.2000 Hartree-Fock + 0.0800 Slater + 0.7200 B88
 Correlation:  0.1900 VWN1RPA + 0.8100 LYP
 Using SG-1 standard quadrature grid
 using 4 threads for integral computing
 -------------------------------------------------------
 OpenMP Integral computing Module                
 Release: version 2.0, May 2017, Q-Chem Inc. Pleasanton 
 -------------------------------------------------------
 -------------------------------------------------------
 OpenMP BLAS3 based DFT computing Module                
 Release: version 1.0, May 2013, Q-Chem Inc. Pittsburgh 
 -------------------------------------------------------
 A restricted SCF calculation will be
 performed using DIIS
 SCF converges when DIIS error is below 1.0e-08
 ---------------------------------------
  Cycle       Energy         DIIS error
 ---------------------------------------
    1   -7573.0995614781      4.19e-02  
    2   -7572.3904975780      4.30e-03  
    3   -7572.2745311418      7.90e-03  
    4   -7572.4317508152      1.32e-03  
    5   -7572.4352145996      5.80e-04  
    6   -7572.4358563823      1.38e-04  
    7   -7572.4358948388      4.48e-05  
    8   -7572.4358995665      1.32e-05  
    9   -7572.4359001143      2.98e-06  
   10   -7572.4359001353      7.87e-07  
   11   -7572.4359001367      2.05e-07  
   12   -7572.4359001368      5.15e-08  
   13   -7572.4359001368      8.72e-09  Convergence criterion met
 ---------------------------------------
 SCF time:   CPU 21.80s  wall 6.00s 
 SCF   energy in the final basis set =    -7572.4359001368
 Total energy in the final basis set =    -7572.4359001368

 --------------------------------------------------------------
             Orbital Energies (a.u.) and Symmetries
 --------------------------------------------------------------

 Alpha MOs, Restricted
 -- Occupied --                  
******* -176.34 -165.75 -165.74 -165.74 -101.59  -35.84  -31.33
  1 A'    2 A'    3 A'    1 A"    4 A'    5 A'    6 A'    7 A'                 
-31.325 -31.325 -24.756 -22.982 -22.981 -22.980 -22.976 -22.976
  2 A"    8 A'    9 A'   10 A'    3 A"   11 A'   12 A'    4 A"                 
-14.401 -10.369  -9.505  -7.273  -7.259  -7.259  -6.387  -4.801
 13 A'   14 A'   15 A'   16 A'    5 A"   17 A'   18 A'   19 A'                 
 -4.785  -4.784  -2.067  -2.061  -2.061  -2.047  -2.047  -1.302
  6 A"   20 A'   21 A'    7 A"   22 A'   23 A'    8 A"   24 A'                 
 -1.002  -0.838  -0.717  -0.646  -0.546  -0.539  -0.536  -0.419
 25 A'   26 A'   27 A'   28 A'   29 A'    9 A"   30 A'   31 A'                 
 -0.415  -0.389  -0.335  -0.316  -0.301  -0.292
 10 A"   32 A'   11 A"   33 A'   34 A'   12 A"                                 
 -- Virtual --                   
 -0.100  -0.053  -0.042   0.002   0.039   0.053   0.055   0.077
 35 A'   13 A"   36 A'   37 A'   38 A'   14 A"   39 A'   40 A'                 
  0.090   0.096   0.126   0.145   0.152   0.165   0.184   0.207
 41 A'   15 A"   42 A'   43 A'   16 A"   44 A'   45 A'   46 A'                 
  0.209   0.242   0.247   0.280   0.282   0.294   0.328   0.359
 17 A"   47 A'   48 A'   49 A'   18 A"   50 A'   51 A'   52 A'                 
  0.375   0.388   0.411   0.427   0.437   0.456   0.468   0.540
 19 A"   20 A"   53 A'   54 A'   55 A'   21 A"   56 A'   57 A'                 
  0.578   0.583   0.643   0.711   0.722   0.788   0.808   0.845
 58 A'   22 A"   59 A'   23 A"   60 A'   61 A'   62 A'   24 A"                 
  0.853   0.921   0.936   0.944   1.066   1.101   1.178   1.234
 63 A'   64 A'   25 A"   65 A'   66 A'   67 A'   26 A"   68 A'                 
  1.236   1.317   1.323   1.329   1.367   1.384   1.411   1.564
 27 A"   69 A'   70 A'   28 A"   71 A'   29 A"   72 A'   73 A'                 
  1.698   1.784   1.872   1.977   2.141   2.240   2.265   2.330
 74 A'   75 A'   76 A'   30 A"   77 A'   78 A'   31 A"   32 A"                 
  2.433   2.705   2.728   2.765   2.848   3.180   3.710   3.719
 79 A'   80 A'   33 A"   81 A'   82 A'   83 A'   34 A"   84 A'                 
  3.808   3.879   3.925   3.950   3.959   3.988   4.052   4.093
 35 A"   85 A'   36 A"   86 A'   37 A"   38 A"   87 A'   88 A'                 
  4.210   4.347   4.393   4.779   5.966   5.989   6.038   6.231
 89 A'   90 A'   91 A'   92 A'   39 A"   93 A'   94 A'   40 A"                 
  6.303   6.598   9.650  23.678  25.776  25.845  26.233  27.804
 95 A'   96 A'   97 A'   98 A'   41 A"   99 A'  100 A'  101 A'                 
 28.309  28.324  28.350  28.503  28.511  28.526  28.569  28.654
 42 A"  102 A'  103 A'   43 A"  104 A'   44 A"  105 A'  106 A'                 
 35.478  66.689 127.853 127.866 127.900 151.604 215.6251901.765
107 A'  108 A'   45 A"  109 A'  110 A'  111 A'  112 A'  113 A'                 

 Beta MOs, Restricted
 -- Occupied --                  
******* -176.34 -165.75 -165.74 -165.74 -101.59  -35.84  -31.33
  1 A'    2 A'    3 A'    1 A"    4 A'    5 A'    6 A'    7 A'                 
-31.325 -31.325 -24.756 -22.982 -22.981 -22.980 -22.976 -22.976
  2 A"    8 A'    9 A'   10 A'    3 A"   11 A'   12 A'    4 A"                 
-14.401 -10.369  -9.505  -7.273  -7.259  -7.259  -6.387  -4.801
 13 A'   14 A'   15 A'   16 A'    5 A"   17 A'   18 A'   19 A'                 
 -4.785  -4.784  -2.067  -2.061  -2.061  -2.047  -2.047  -1.302
  6 A"   20 A'   21 A'    7 A"   22 A'   23 A'    8 A"   24 A'                 
 -1.002  -0.838  -0.717  -0.646  -0.546  -0.539  -0.536  -0.419
 25 A'   26 A'   27 A'   28 A'   29 A'    9 A"   30 A'   31 A'                 
 -0.415  -0.389  -0.335  -0.316  -0.301  -0.292
 10 A"   32 A'   11 A"   33 A'   34 A'   12 A"                                 
 -- Virtual --                   
 -0.100  -0.053  -0.042   0.002   0.039   0.053   0.055   0.077
 35 A'   13 A"   36 A'   37 A'   38 A'   14 A"   39 A'   40 A'                 
  0.090   0.096   0.126   0.145   0.152   0.165   0.184   0.207
 41 A'   15 A"   42 A'   43 A'   16 A"   44 A'   45 A'   46 A'                 
  0.209   0.242   0.247   0.280   0.282   0.294   0.328   0.359
 17 A"   47 A'   48 A'   49 A'   18 A"   50 A'   51 A'   52 A'                 
  0.375   0.388   0.411   0.427   0.437   0.456   0.468   0.540
 19 A"   20 A"   53 A'   54 A'   55 A'   21 A"   56 A'   57 A'                 
  0.578   0.583   0.643   0.711   0.722   0.788   0.808   0.845
 58 A'   22 A"   59 A'   23 A"   60 A'   61 A'   62 A'   24 A"                 
  0.853   0.921   0.936   0.944   1.066   1.101   1.178   1.234
 63 A'   64 A'   25 A"   65 A'   66 A'   67 A'   26 A"   68 A'                 
  1.236   1.317   1.323   1.329   1.367   1.384   1.411   1.564
 27 A"   69 A'   70 A'   28 A"   71 A'   29 A"   72 A'   73 A'                 
  1.698   1.784   1.872   1.977   2.141   2.240   2.265   2.330
 74 A'   75 A'   76 A'   30 A"   77 A'   78 A'   31 A"   32 A"                 
  2.433   2.705   2.728   2.765   2.848   3.180   3.710   3.719
 79 A'   80 A'   33 A"   81 A'   82 A'   83 A'   34 A"   84 A'                 
  3.808   3.879   3.925   3.950   3.959   3.988   4.052   4.093
 35 A"   85 A'   36 A"   86 A'   37 A"   38 A"   87 A'   88 A'                 
  4.210   4.347   4.393   4.779   5.966   5.989   6.038   6.231
 89 A'   90 A'   91 A'   92 A'   39 A"   93 A'   94 A'   40 A"                 
  6.303   6.598   9.650  23.678  25.776  25.845  26.233  27.804
 95 A'   96 A'   97 A'   98 A'   41 A"   99 A'  100 A'  101 A'                 
 28.309  28.324  28.350  28.503  28.511  28.526  28.569  28.654
 42 A"  102 A'  103 A'   43 A"  104 A'   44 A"  105 A'  106 A'                 
 35.478  66.689 127.853 127.866 127.900 151.604 215.6251901.765
107 A'  108 A'   45 A"  109 A'  110 A'  111 A'  112 A'  113 A'                 
 --------------------------------------------------------------

          Ground-State Mulliken Net Atomic Charges

     Atom                 Charge (a.u.)
  ----------------------------------------
      1 C                    -0.220183
      2 N                     0.005980
      3 Cl                    0.043758
      4 I                     0.166265
      5 F                     0.004180
  ----------------------------------------
  Sum of atomic charges =    -0.000000

 -----------------------------------------------------------------
                    Cartesian Multipole Moments
 -----------------------------------------------------------------
    Charge (ESU x 10^10)
                -0.0000
    Dipole Moment (Debye)
         X      -1.6084      Y      -0.5423      Z      -0.0000
       Tot       1.6974
    Quadrupole Moments (Debye-Ang)
        XX     -53.7673     XY      -1.7882     YY     -60.0467
        XZ      -0.0000     YZ       0.0000     ZZ     -56.9213
    Octopole Moments (Debye-Ang^2)
       XXX     -54.0010    XXY      -1.6403    XYY     -19.3082
       YYY      -5.2546    XXZ      -0.0000    XYZ      -0.0000
       YYZ      -0.0000    XZZ     -15.3579    YZZ      -2.1554
       ZZZ      -0.0000
    Hexadecapole Moments (Debye-Ang^3)
      XXXX   -1163.2837   XXXY     -28.4299   XXYY    -247.1760
      XYYY     -16.3714   YYYY    -173.7344   XXXZ      -0.0000
      XXYZ       0.0000   XYYZ      -0.0000   YYYZ       0.0000
      XXZZ    -227.1297   XYZZ      -5.5167   YYZZ     -39.5595
      XZZZ      -0.0000   YZZZ       0.0000   ZZZZ     -68.9318
 -----------------------------------------------------------------
 Calculating MO derivatives via CPSCF
 D1JvT checksum  = 202800 16686.5880094078
 D1KAT checksum  = 469200 858.7939920135
   1         3          15      0.128318    0.036558
   2         3          15      0.016506    0.005462
   3         3          15      0.002343    0.000878
   4         3          15      0.000252    0.000100
   5        13           5      0.000020    0.000011
   6        18           0      0.000000    0.000000    Roots Converged
 Time for AOints: 6.9 s (CPU) 1.7 s (wall)
 ------------------------------------------------------------------------------
                     AOints        : Timing summary (seconds)
 ------------------------------------------------------------------------------
     job step          cpu (% of tot)      sys (% of tot)     wall (% of tot)
 ------------------------------------------------------------------------------
  cpscf_lag         0.3689E+02 (34.2)   0.6000E-05 (31.6)   0.9545E+01 (33.7)
  iterzp            0.6410E+02 (59.4)   0.1300E-04 (68.4)   0.1693E+02 (59.7)
  make_fx           0.0000E+00 ( 0.0)   0.0000E+00 ( 0.0)   0.0000E+00 ( 0.0)
  AOints            0.6884E+01 ( 6.4)   0.0000E+00 ( 0.0)   0.1747E+01 ( 6.2)
 ------------------------------------------------------------------------------
   Grand Totals     0.1080E+03          0.1900E-04          0.2835E+02
 ------------------------------------------------------------------------------
 Calculating analytic Hessian of the SCF energy
 Polarizability Matrix (a.u.)
            1           2           3
    1-107.0548956  -2.1758622   0.0000000
    2  -2.1758622 -47.4357954   0.0000000
    3   0.0000000   0.0000000 -39.8558322

 Direct stationary perturbation theory relativistic correction:

 rels  =      97.807487644990
 relv  =    -324.189453828030
 rel2e =      42.158673947364
 E_rel =    -184.223292235676

 Hessian of the SCF Energy
            1           2           3           4           5           6
    1   0.4874286   0.1973521   0.0000000  -0.2884077  -0.2174314  -0.0000000
    2   0.1973521   0.6760083  -0.0000000  -0.3023829  -0.3683677  -0.0000000
    3   0.0000000  -0.0000000   0.1078656  -0.0000000  -0.0000000  -0.0564410
    4  -0.2884077  -0.3023829  -0.0000000   0.4487371   0.2560820   0.0000000
    5  -0.2174314  -0.3683677  -0.0000000   0.2560820   0.4715177   0.0000000
    6  -0.0000000  -0.0000000  -0.0564410   0.0000000   0.0000000   0.0430743
    7  -0.0583693   0.0213512   0.0000000  -0.1300780   0.0011753   0.0000000
    8  -0.0225366  -0.0080368  -0.0000000   0.0458834  -0.0257914   0.0000000
    9  -0.0000000   0.0000000   0.0094643   0.0000000   0.0000000  -0.0151833
   10  -0.0626886   0.0084494  -0.0000000  -0.0378283  -0.0116855   0.0000000
   11   0.0042718  -0.0153645   0.0000000  -0.0087152   0.0012484  -0.0000000
   12   0.0000000  -0.0000000  -0.0172105   0.0000000  -0.0000000   0.0018887
   13  -0.0779630   0.0752301   0.0000000   0.0075769  -0.0281404   0.0000000
   14   0.0383440  -0.2842394   0.0000000   0.0091327  -0.0786070   0.0000000
   15  -0.0000000   0.0000000  -0.0436785   0.0000000  -0.0000000   0.0266613
            7           8           9          10          11          12
    1  -0.0583693  -0.0225366  -0.0000000  -0.0626886   0.0042718   0.0000000
    2   0.0213512  -0.0080368   0.0000000   0.0084494  -0.0153645  -0.0000000
    3   0.0000000  -0.0000000   0.0094643  -0.0000000   0.0000000  -0.0172105
    4  -0.1300780   0.0458834   0.0000000  -0.0378283  -0.0087152   0.0000000
    5   0.0011753  -0.0257914   0.0000000  -0.0116855   0.0012484  -0.0000000
    6   0.0000000   0.0000000  -0.0151833   0.0000000  -0.0000000   0.0018887
    7   0.1843485  -0.0166221  -0.0000000  -0.0013103  -0.0043951  -0.0000000
    8  -0.0166221   0.0267323  -0.0000000   0.0000877   0.0009042   0.0000000
    9  -0.0000000  -0.0000000   0.0087583   0.0000000  -0.0000000   0.0039161
   10  -0.0013103   0.0000877   0.0000000   0.1229906  -0.0144864  -0.0000000
   11  -0.0043951   0.0009042  -0.0000000  -0.0144864   0.0252959   0.0000000
   12  -0.0000000   0.0000000   0.0039161  -0.0000000   0.0000000   0.0066643
   13   0.0054091  -0.0068124  -0.0000000  -0.0211634   0.0233249  -0.0000000
   14  -0.0015093   0.0061917   0.0000000   0.0176348  -0.0120840   0.0000000
   15  -0.0000000  -0.0000000  -0.0069554   0.0000000  -0.0000000   0.0047414
           13          14          15
    1  -0.0779630   0.0383440  -0.0000000
    2   0.0752301  -0.2842394   0.0000000
    3   0.0000000   0.0000000  -0.0436785
    4   0.0075769   0.0091327   0.0000000
    5  -0.0281404  -0.0786070  -0.0000000
    6   0.0000000   0.0000000   0.0266613
    7   0.0054091  -0.0015093  -0.0000000
    8  -0.0068124   0.0061917  -0.0000000
    9  -0.0000000   0.0000000  -0.0069554
   10  -0.0211634   0.0176348   0.0000000
   11   0.0233249  -0.0120840  -0.0000000
   12  -0.0000000   0.0000000   0.0047414
   13   0.0861405  -0.0636022   0.0000000
   14  -0.0636022   0.3687386  -0.0000000
   15   0.0000000  -0.0000000   0.0192312
 Gradient time:  CPU 172.92 s  wall 45.38 s
 **********************************************************************
 **                                                                  **
 **                       VIBRATIONAL ANALYSIS                       **
 **                       --------------------                       **
 **                                                                  **
 **        VIBRATIONAL FREQUENCIES (CM**-1) AND NORMAL MODES         **
 **     FORCE CONSTANTS (mDYN/ANGSTROM) AND REDUCED MASSES (AMU)     **
 **                  INFRARED INTENSITIES (KM/MOL)                   **
 **                                                                  **
 **********************************************************************


 Mode:                 1                      2                      3
 Frequency:       163.65                 187.15                 232.96
 Force Cnst:      0.2507                 0.3977                 1.0990
 Red. Mass:      15.8887                19.2737                34.3722
 IR Active:          YES                    YES                    YES
 IR Intens:        1.156                  3.704                  0.639
 Raman Active:       YES                    YES                    YES
               X      Y      Z        X      Y      Z        X      Y      Z
 C          0.000  0.000  0.521    0.053  0.532 -0.000    0.302 -0.087  0.000
 N          0.000  0.000  0.791    0.187  0.437 -0.000    0.459 -0.214  0.000
 Cl         0.000 -0.000 -0.303    0.066 -0.369  0.000    0.720  0.146 -0.000
 I         -0.000 -0.000 -0.065   -0.065 -0.081  0.000   -0.284  0.014 -0.000
 F         -0.000  0.000  0.079    0.140  0.563 -0.000    0.043 -0.149 -0.000
 TransDip  -0.000 -0.000 -0.034   -0.058 -0.022  0.000    0.026 -0.002  0.000

 Mode:                 4                      5                      6
 Frequency:       294.50                 571.01                 647.92
 Force Cnst:      1.0379                 2.4577                 4.0072
 Red. Mass:      20.3098                12.7935                16.2014
 IR Active:          YES                    YES                    YES
 IR Intens:        2.198                  3.350                 91.373
 Raman Active:       YES                    YES                    YES
               X      Y      Z        X      Y      Z        X      Y      Z
 C          0.133 -0.282 -0.000   -0.000  0.000  0.871    0.427  0.148 -0.000
 N         -0.138 -0.059  0.000    0.000 -0.000 -0.432    0.788 -0.226  0.000
 Cl        -0.155 -0.111 -0.000   -0.000  0.000  0.038   -0.339  0.069  0.000
 I         -0.090  0.077 -0.000   -0.000  0.000 -0.011   -0.027 -0.003  0.000
 F          0.906 -0.092  0.000    0.000 -0.000 -0.231   -0.044 -0.035  0.000
 TransDip  -0.047 -0.004 -0.000    0.000  0.000  0.059    0.301  0.057 -0.000

 Mode:                 7                      8                      9
 Frequency:       768.73                1059.97                1676.42
 Force Cnst:      5.0314                 9.1422                21.1770
 Red. Mass:      14.4509                13.8105                12.7894
 IR Active:          YES                    YES                    YES
 IR Intens:       14.916                199.545                197.493
 Raman Active:       YES                    YES                    YES
               X      Y      Z        X      Y      Z        X      Y      Z
 C          0.559 -0.012  0.000    0.613 -0.564  0.000    0.433  0.663  0.000
 N         -0.117  0.689 -0.000   -0.230 -0.126 -0.000   -0.422 -0.432 -0.000
 Cl        -0.027 -0.051  0.000   -0.015 -0.009 -0.000    0.012 -0.007  0.000
 I         -0.016  0.003  0.000   -0.004  0.001 -0.000   -0.000 -0.000  0.000
 F         -0.110 -0.428 -0.000   -0.163  0.460 -0.000    0.016 -0.087 -0.000
 TransDip   0.124  0.002  0.000    0.263 -0.368  0.000    0.320  0.316  0.000

 STANDARD THERMODYNAMIC QUANTITIES AT   298.15 K  AND     1.00 ATM

   This Molecule has  0 Imaginary Frequencies
   Zero point vibrational energy:        8.009 kcal/mol

   Atom    1 Element C  Has Mass   12.00000
   Atom    2 Element N  Has Mass   14.00307
   Atom    3 Element Cl Has Mass   34.96885
   Atom    4 Element I  Has Mass  126.90440
   Atom    5 Element F  Has Mass   18.99840
   Molecular Mass:   206.874720 amu
   Principal axes and moments of inertia in amu*Bohr^2:
                             1           2           3
    Eigenvalues --      207.10737  2337.42118  2544.52855
          X               0.99998     0.00619     0.00000
          Y              -0.00619     0.99998     0.00000
          Z               0.00000    -0.00000     1.00000
   Rotational Symmetry Number is   1
   The Molecule is an Asymmetric Top
   Translational Enthalpy:        0.889 kcal/mol
   Rotational Enthalpy:           0.889 kcal/mol
   Vibrational Enthalpy:          9.622 kcal/mol
   gas constant (RT):             0.592 kcal/mol
   Translational Entropy:        41.885  cal/mol.K
   Rotational Entropy:           28.600  cal/mol.K
   Vibrational Entropy:           9.257  cal/mol.K

   Total Enthalpy:               11.992 kcal/mol
   Total Entropy:                79.742  cal/mol.K
Archival summary:
1\1\TWL01\FREQ\ProcedureUnspecified\BasisUnspecified\1l1111\taweetha\SunNov2521:49:122018SunNov2521:49:122018\0\\#,FREQ,ProcedureUnspecified,BasisUnspecified,\\0,1\I\C,1,2.11082\N,2,1.25778,1,119.15\F,2,1.32799,1,113.815,3,-180,0\Cl,3,1.7552,2,115.191,1,-180,0\\\@

 Total job time:  51.39s(wall), 194.85s(cpu) 
 Sun Nov 25 21:49:12 2018

        *************************************************************
        *                                                           *
        *  Thank you very much for using Q-Chem.  Have a nice day.  *
        *                                                           *
        *************************************************************
