# Supplementary material for: Geometric and energetic data from ab initio calculations of haloethene, haloimine, halomethylenephosphine, haloiminophosphine, halodiazene, halodiphosphene and halocyclopropane
Source: Data Brief. 2019 Nov 2;27:104738. doi: 10.1016/j.dib.2019.104738 (PMC6861602; doi:10.1016/j.dib.2019.104738)
Supplement: Multimedia component 4 [file mmc4.zip › CN/B3LYP/FICNFE.out]

Q-Chem Developer Version!
                  Welcome to Q-Chem
     A Quantum Leap Into The Future Of Chemistry


 Q-Chem 5.1, Q-Chem, Inc., Pleasanton, CA (2018)

 Yihan Shao,  Zhengting Gan,  E. Epifanovsky,  A. T. B. Gilbert,  M. Wormit,  
 J. Kussmann,  A. W. Lange,  A. Behn,  Jia Deng,  Xintian Feng,  D. Ghosh,  
 M. Goldey,  P. R. Horn,  L. D. Jacobson,  I. Kaliman,  T. Kus,  A. Landau,  
 Jie Liu,  E. I. Proynov,  R. M. Richard,  R. P. Steele,  E. J. Sundstrom,  
 H. L. Woodcock III,  P. M. Zimmerman,  D. Zuev,  B. Albrecht,  E. Alguire,  
 S. A. Baeppler,  D. Barton,  Z. Benda,  Y. A. Bernard,  E. J. Berquist,  
 K. B. Bravaya,  H. Burton,  D. Casanova,  Chun-Min Chang,  Yunqing Chen,  
 A. Chien,  K. D. Closser,  M. P. Coons,  S. Coriani,  S. Dasgupta,  
 A. L. Dempwolff,  M. Diedenhofen,  Hainam Do,  R. G. Edgar,  Po-Tung Fang,  
 S. Faraji,  S. Fatehi,  Qingguo Feng,  K. D. Fenk,  J. Fosso-Tande,  
 Qinghui Ge,  A. Ghysels,  G. Gidofalvi,  J. Gomes,  J. Gonthier,  A. Gunina,  
 D. Hait,  M. W. D. Hanson-Heine,  P. H. P. Harbach,  A. W. Hauser,  
 J. E. Herr,  E. G. Hohenstein,  Z. C. Holden,  Kerwin Hui,  B. C. Huynh,  
 T.-C. Jagau,  Hyunjun Ji,  B. Kaduk,  K. Khistyaev,  Jaehoon Kim,  
 P. Klunzinger,  K. Koh,  D. Kosenkov,  L. Koulias,  T. Kowalczyk,  
 C. M. Krauter,  A. Kunitsa,  Ka Un Lao,  A. Laurent,  K. V. Lawler,  
 Joonho Lee,  D. Lefrancois,  S. Lehtola,  D. S. Levine,  Yi-Pei Li,  
 You-Sheng Lin,  Fenglai Liu,  E. Livshits,  A. Luenser,  P. Manohar,  
 E. Mansoor,  S. F. Manzer,  Shan-Ping Mao,  Yuezhi Mao,  N. Mardirossian,  
 A. V. Marenich,  T. Markovich,  L. A. Martinez-Martinez,  S. A. Maurer,  
 N. J. Mayhall,  S. C. McKenzie,  J.-M. Mewes,  A. F. Morrison,  
 J. W. Mullinax,  K. Nanda,  T. S. Nguyen-Beck,  R. Olivares-Amaya,  
 J. A. Parkhill,  T. M. Perrine,  F. Plasser,  P. Pokhilko,  S. Prager,  
 A. Prociuk,  E. Ramos,  D. R. Rehn,  F. Rob,  M. Schneider,  N. Sergueev,  
 S. M. Sharada,  S. Sharma,  D. W. Small,  T. Stauch,  T. Stein,  
 Yu-Chuan Su,  A. J. W. Thom,  A. Tkatchenko,  T. Tsuchimochi,  N. M. Tubman,  
 L. Vogt,  M. L. Vidal,  O. Vydrov,  M. A. Watson,  J. Wenzel,  
 M. de Wergifosse,  T. A. Wesolowski,  A. White,  J. Witte,  A. Yamada,  
 Jun Yang,  K. Yao,  S. Yeganeh,  S. R. Yost,  Zhi-Qiang You,  A. Zech,  
 Igor Ying Zhang,  Xing Zhang,  Yan Zhao,  Ying Zhu,  B. R. Brooks,  
 G. K. L. Chan,  C. J. Cramer,  M. S. Gordon,  W. J. Hehre,  A. Klamt,  
 M. W. Schmidt,  C. D. Sherrill,  D. G. Truhlar,  A. Aspuru-Guzik,  R. Baer,  
 A. T. Bell,  N. A. Besley,  Jeng-Da Chai,  A. E. DePrince, III,  
 R. A. DiStasio Jr.,  A. Dreuw,  B. D. Dunietz,  T. R. Furlani,  
 Chao-Ping Hsu,  Yousung Jung,  Jing Kong,  D. S. Lambrecht,  WanZhen Liang,  
 C. Ochsenfeld,  V. A. Rassolov,  L. V. Slipchenko,  J. E. Subotnik,  
 T. Van Voorhis,  J. M. Herbert,  A. I. Krylov,  P. M. W. Gill,  M. Head-Gordon

 Contributors to earlier versions of Q-Chem not listed above: 
 R. D. Adamson,  B. Austin,  J. Baker,  G. J. O. Beran,  K. Brandhorst,  
 S. T. Brown,  E. F. C. Byrd,  A. K. Chakraborty,  C.-L. Cheng,  
 Siu Hung Chien,  D. M. Chipman,  D. L. Crittenden,  H. Dachsel,  
 R. J. Doerksen,  A. D. Dutoi,  L. Fusti-Molnar,  W. A. Goddard III,  
 A. Golubeva-Zadorozhnaya,  S. R. Gwaltney,  G. Hawkins,  A. Heyden,  
 S. Hirata,  G. Kedziora,  F. J. Keil,  C. Kelley,  Jihan Kim,  R. A. King,  
 R. Z. Khaliullin,  P. P. Korambath,  W. Kurlancheek,  A. M. Lee,  M. S. Lee,  
 S. V. Levchenko,  Ching Yeh Lin,  D. Liotard,  R. C. Lochan,  I. Lotan,  
 P. E. Maslen,  N. Nair,  D. P. O'Neill,  D. Neuhauser,  E. Neuscamman,  
 C. M. Oana,  R. Olson,  B. Peters,  R. Peverati,  P. A. Pieniazek,  
 Y. M. Rhee,  J. Ritchie,  M. A. Rohrdanz,  E. Rosta,  N. J. Russ,  
 H. F. Schaefer III,  N. E. Schultz,  N. Shenvi,  A. C. Simmonett,  A. Sodt,  
 D. Stuck,  K. S. Thanthiriwatte,  V. Vanovschi,  Tao Wang,  A. Warshel,  
 C. F. Williams,  Q. Wu,  X. Xu,  W. Zhang

 Please cite Q-Chem as follows:
 Y. Shao et al., Mol. Phys. 113, 184-215 (2015)
 DOI: 10.1080/00268976.2014.952696

 Q-Chem 5.1.2 for Intel X86 EM64T Linux

 Parts of Q-Chem use Armadillo 8.300.2 (Tropical Shenanigans).
 http://arma.sourceforge.net/

 Q-Chem begins on Sun Nov 25 22:16:53 2018  

Host: 
0

     Scratch files written to /scratch/taweetham/qchem54265//
Input Ideriv = 2
Curr. Ideriv = -1
Max.  Ideriv = 2

Checking the input file for inconsistencies... 	...done.

--------------------------------------------------------------
User input:
--------------------------------------------------------------
$molecule
0 1
C 
N 1 1.3 
F 2 CF 1 120. 
I 1 CI 2 120.  3 180.0
F 1 CF 2 120.  3 0.0

CC=1.54
CH=1.09
CF=1.35
CCl=1.77
CBr=1.94
CI=2.14
DHA=180.0
$end

$rem
   job_type	optimization
   basis	6-311++g**
   method	b3lyp
$end

--------------------------------------------------------------
 ----------------------------------------------------------------
             Standard Nuclear Orientation (Angstroms)
    I     Atom           X                Y                Z
 ----------------------------------------------------------------
    1      C       0.9850329894    -0.2380781927    -0.0000000000
    2      N       1.7949932034     0.7787622331     0.0000000000
    3      F       3.1300287103     0.5783122513     0.0000000000
    4      I      -1.1312455179     0.0796721489     0.0000000000
    5      F       1.4789559663    -1.4944778476    -0.0000000000
 ----------------------------------------------------------------
 Molecular Point Group                 Cs    NOp =  2
 Largest Abelian Subgroup              Cs    NOp =  2
 Nuclear Repulsion Energy =   391.6437377172 hartrees
 There are       42 alpha and       42 beta electrons
 Requested basis set is 6-311++G(d,p)
 There are 48 shells and 150 basis functions

 Total QAlloc Memory Limit   2000 MB
 Mega-Array Size       188 MB
 MEM_STATIC part       192 MB
 A cutoff of  1.0D-11 yielded    983 shell pairs
 There are     10017 function pairs (     11235 Cartesian)

 -------------------------------------------------------
 OpenMP Integral Computing Module                       
 Release: version 1.0, May 2013, Q-Chem Inc. Pittsburgh 
 -------------------------------------------------------
 Integral Job Info:
 Integral job number is                      11
 Integral operator is                         1
 short-range coefficients                     0
 long-range coefficients              100000000
 Omega coefficients                           0
 if combine SR and LR in K                    0
 Integral screening is                        0
 Integral computing path is                   2
 max size of driver memory is            800000
 size of driver memory is                593474
 size of scratch memory is             11861008
 max col of scratch BK array               1296
 max len of scratch array in speh3          155
 max len of scratch index in speh4           18
 max int batch size is                      520
 min int batch size is                       52
 fixed nKL is                                52
 max L of basis functions is                  2
 order of int derivative is                   0
 number of shells is                         48
 number of basis is                         159
 number of cartesian basis is               159
 number of contracted shell pairs           983
 number of primitive shell pairs           2348
 maxK2 (contraction) of shell pair           36
 max number of K2 of shell pair               1
 max number of CS2 of shell pair             94
 max number of PS2 of shell pair            276
 mem total for path MDJ                  524284
 -------------------------------------------------------
 Smallest overlap matrix eigenvalue = 1.17E-03

 Scale SEOQF with 1.000000e-01/1.000000e-01/1.000000e-01

 Standard Electronic Orientation quadrupole field applied
 Nucleus-field energy     =     0.0000000093 hartrees
 Guess from superposition of atomic densities
 Warning:  Energy on first SCF cycle will be non-variational
 SAD guess density has 84.000000 electrons

 -----------------------------------------------------------------------
  General SCF calculation program by
  Eric Jon Sundstrom, Paul Horn, Yuezhi Mao, Dmitri Zuev, Alec White,
  David Stuck, Shaama M.S., Shane Yost, Joonho Lee, David Small,
  Daniel Levine, Susi Lehtola, Hugh Burton, Evgeny Epifanovsky
 -----------------------------------------------------------------------
 Exchange:     0.2000 Hartree-Fock + 0.0800 Slater + 0.7200 B88
 Correlation:  0.1900 VWN1RPA + 0.8100 LYP
 Using SG-1 standard quadrature grid
 using 4 threads for integral computing
 -------------------------------------------------------
 OpenMP Integral computing Module                
 Release: version 2.0, May 2017, Q-Chem Inc. Pleasanton 
 -------------------------------------------------------
 -------------------------------------------------------
 OpenMP BLAS3 based DFT computing Module                
 Release: version 1.0, May 2013, Q-Chem Inc. Pittsburgh 
 -------------------------------------------------------
 A restricted SCF calculation will be
 performed using DIIS
 SCF converges when DIIS error is below 1.0e-08
 ---------------------------------------
  Cycle       Energy         DIIS error
 ---------------------------------------
    1   -7212.6213227983      4.26e-02  
    2   -7211.9979988300      4.52e-03  
    3   -7211.9148679304      7.53e-03  
    4   -7212.0327768203      1.61e-03  
    5   -7212.0377101593      6.91e-04  
    6   -7212.0386196014      1.57e-04  
    7   -7212.0386553109      6.43e-05  
    8   -7212.0386618171      1.97e-05  
    9   -7212.0386624952      2.85e-06  
   10   -7212.0386625059      1.18e-06  
   11   -7212.0386625096      3.16e-07  
   12   -7212.0386625100      5.66e-08  
   13   -7212.0386625099      1.19e-08  
   14   -7212.0386625099      1.77e-09  Convergence criterion met
 ---------------------------------------
 SCF time:   CPU 19.22s  wall 6.00s 
 SCF   energy in the final basis set =    -7212.0386625099
 Total energy in the final basis set =    -7212.0386625099

 --------------------------------------------------------------
             Orbital Energies (a.u.) and Symmetries
 --------------------------------------------------------------

 Alpha MOs, Restricted
 -- Occupied --                  
******* -176.35 -165.76 -165.75 -165.75  -35.85  -31.34  -31.34
  1 A'    2 A'    3 A'    1 A"    4 A'    5 A'    6 A'    2 A"                 
-31.335 -24.750 -24.736 -22.993 -22.991 -22.991 -22.986 -22.986
  7 A'    8 A'    9 A'   10 A'    3 A"   11 A'   12 A'    4 A"                 
-14.430 -10.370  -6.398  -4.812  -4.794  -4.794  -2.077  -2.072
 13 A'   14 A'   15 A'   16 A'    5 A"   17 A'   18 A'    6 A"                 
 -2.072  -2.057  -2.056  -1.294  -1.272  -0.927  -0.726  -0.647
 19 A'   20 A'    7 A"   21 A'   22 A'   23 A'   24 A'   25 A'                 
 -0.609  -0.539  -0.536  -0.491  -0.479  -0.425  -0.355  -0.334
 26 A'   27 A'    8 A"    9 A"   28 A'   29 A'   10 A"   30 A'                 
 -0.311  -0.299
 31 A'   11 A"                                                                 
 -- Virtual --                   
 -0.105  -0.058  -0.017   0.021   0.055   0.057   0.067   0.131
 32 A'   12 A"   33 A'   34 A'   35 A'   13 A"   36 A'   37 A'                 
  0.132   0.143   0.162   0.171   0.198   0.220   0.234   0.246
 38 A'   14 A"   39 A'   40 A'   15 A"   41 A'   42 A'   16 A"                 
  0.249   0.272   0.303   0.304   0.308   0.350   0.356   0.366
 43 A'   44 A'   45 A'   17 A"   46 A'   47 A'   48 A'   18 A"                 
  0.385   0.386   0.415   0.475   0.503   0.580   0.605   0.666
 19 A"   49 A'   50 A'   51 A'   52 A'   20 A"   53 A'   54 A'                 
  0.756   0.791   0.803   0.854   0.940   1.156   1.182   1.205
 55 A'   56 A'   21 A"   57 A'   58 A'   22 A"   59 A'   23 A"                 
  1.253   1.299   1.310   1.322   1.330   1.356   1.384   1.393
 60 A'   61 A'   24 A"   25 A"   62 A'   63 A'   64 A'   26 A"                 
  1.405   1.569   1.659   1.760   1.849   1.973   1.983   2.226
 65 A'   66 A'   67 A'   68 A'   69 A'   27 A"   70 A'   71 A'                 
  2.285   2.448   2.638   2.692   2.830   3.158   3.642   3.671
 28 A"   72 A'   73 A'   29 A"   74 A'   75 A'   76 A'   30 A"                 
  3.735   3.736   3.753   3.759   3.870   3.911   3.935   3.936
 77 A'   31 A"   32 A"   78 A'   79 A'   33 A"   80 A'   34 A"                 
  3.964   3.986   4.035   4.075   4.206   4.243   4.321   4.703
 35 A"   36 A"   81 A'   82 A'   83 A'   84 A'   85 A'   86 A'                 
  5.042   5.953   5.981   6.017   6.231   6.255   6.258   6.331
 87 A'   37 A"   88 A'   89 A'   38 A"   39 A"   90 A'   91 A'                 
  6.473   6.707  23.595  27.762  28.296  28.315  28.332  28.493
 92 A'   93 A'   94 A'   95 A'   40 A"   96 A'   97 A'   41 A"                 
 28.498  28.514  28.555  28.643  35.392  66.690  66.740 127.840
 98 A'   42 A"   99 A'  100 A'  101 A'  102 A'  103 A'   43 A"                 
127.856 127.883 151.5661901.726
104 A'  105 A'  106 A'  107 A'                                                 

 Beta MOs, Restricted
 -- Occupied --                  
******* -176.35 -165.76 -165.75 -165.75  -35.85  -31.34  -31.34
  1 A'    2 A'    3 A'    1 A"    4 A'    5 A'    6 A'    2 A"                 
-31.335 -24.750 -24.736 -22.993 -22.991 -22.991 -22.986 -22.986
  7 A'    8 A'    9 A'   10 A'    3 A"   11 A'   12 A'    4 A"                 
-14.430 -10.370  -6.398  -4.812  -4.794  -4.794  -2.077  -2.072
 13 A'   14 A'   15 A'   16 A'    5 A"   17 A'   18 A'    6 A"                 
 -2.072  -2.057  -2.056  -1.294  -1.272  -0.927  -0.726  -0.647
 19 A'   20 A'    7 A"   21 A'   22 A'   23 A'   24 A'   25 A'                 
 -0.609  -0.539  -0.536  -0.491  -0.479  -0.425  -0.355  -0.334
 26 A'   27 A'    8 A"    9 A"   28 A'   29 A'   10 A"   30 A'                 
 -0.311  -0.299
 31 A'   11 A"                                                                 
 -- Virtual --                   
 -0.105  -0.058  -0.017   0.021   0.055   0.057   0.067   0.131
 32 A'   12 A"   33 A'   34 A'   35 A'   13 A"   36 A'   37 A'                 
  0.132   0.143   0.162   0.171   0.198   0.220   0.234   0.246
 38 A'   14 A"   39 A'   40 A'   15 A"   41 A'   42 A'   16 A"                 
  0.249   0.272   0.303   0.304   0.308   0.350   0.356   0.366
 43 A'   44 A'   45 A'   17 A"   46 A'   47 A'   48 A'   18 A"                 
  0.385   0.386   0.415   0.475   0.503   0.580   0.605   0.666
 19 A"   49 A'   50 A'   51 A'   52 A'   20 A"   53 A'   54 A'                 
  0.756   0.791   0.803   0.854   0.940   1.156   1.182   1.205
 55 A'   56 A'   21 A"   57 A'   58 A'   22 A"   59 A'   23 A"                 
  1.253   1.299   1.310   1.322   1.330   1.356   1.384   1.393
 60 A'   61 A'   24 A"   25 A"   62 A'   63 A'   64 A'   26 A"                 
  1.405   1.569   1.659   1.760   1.849   1.973   1.983   2.226
 65 A'   66 A'   67 A'   68 A'   69 A'   27 A"   70 A'   71 A'                 
  2.285   2.448   2.638   2.692   2.830   3.158   3.642   3.671
 28 A"   72 A'   73 A'   29 A"   74 A'   75 A'   76 A'   30 A"                 
  3.735   3.736   3.753   3.759   3.870   3.911   3.935   3.936
 77 A'   31 A"   32 A"   78 A'   79 A'   33 A"   80 A'   34 A"                 
  3.964   3.986   4.035   4.075   4.206   4.243   4.321   4.703
 35 A"   36 A"   81 A'   82 A'   83 A'   84 A'   85 A'   86 A'                 
  5.042   5.953   5.981   6.017   6.231   6.255   6.258   6.331
 87 A'   37 A"   88 A'   89 A'   38 A"   39 A"   90 A'   91 A'                 
  6.473   6.707  23.595  27.762  28.296  28.315  28.332  28.493
 92 A'   93 A'   94 A'   95 A'   40 A"   96 A'   97 A'   41 A"                 
 28.498  28.514  28.555  28.643  35.392  66.690  66.740 127.840
 98 A'   42 A"   99 A'  100 A'  101 A'  102 A'  103 A'   43 A"                 
127.856 127.883 151.5661901.726
104 A'  105 A'  106 A'  107 A'                                                 
 --------------------------------------------------------------

          Ground-State Mulliken Net Atomic Charges

     Atom                 Charge (a.u.)
  ----------------------------------------
      1 C                    -0.107605
      2 N                    -0.035400
      3 F                    -0.025571
      4 I                     0.209160
      5 F                    -0.040584
  ----------------------------------------
  Sum of atomic charges =     0.000000

 -----------------------------------------------------------------
                    Cartesian Multipole Moments
 -----------------------------------------------------------------
    Charge (ESU x 10^10)
                 0.0000
    Dipole Moment (Debye)
         X      -2.5977      Y      -0.5734      Z       0.0000
       Tot       2.6603
    Quadrupole Moments (Debye-Ang)
        XX     -50.1208     XY      -1.9095     YY     -52.3790
        XZ       0.0000     YZ      -0.0000     ZZ     -48.9237
    Octopole Moments (Debye-Ang^2)
       XXX     -45.5742    XXY      -1.9211    XYY     -10.8582
       YYY      -3.1902    XXZ      -0.0000    XYZ      -0.0000
       YYZ       0.0000    XZZ      -4.9139    YZZ      -1.2627
       ZZZ       0.0000
    Hexadecapole Moments (Debye-Ang^3)
      XXXX    -768.7509   XXXY     -18.8048   XXYY    -159.7185
      XYYY      -8.5860   YYYY    -163.9540   XXXZ      -0.0000
      XXYZ      -0.0000   XYYZ       0.0000   YYYZ      -0.0000
      XXZZ    -134.6266   XYZZ      -2.8146   YYZZ     -35.7685
      XZZZ       0.0000   YZZZ      -0.0000   ZZZZ     -56.7505
 -----------------------------------------------------------------
 Calculating analytic gradient of the SCF energy
 Gradient of SCF Energy
            1           2           3           4           5
    1  -0.0540023   0.0685282  -0.0149069  -0.0162287   0.0166097
    2  -0.0106559  -0.0086304   0.0237549   0.0032762  -0.0077448
    3   0.0000000  -0.0000000   0.0000000   0.0000000   0.0000000
 Max gradient component =       6.853E-02
 RMS gradient           =       2.476E-02
 Gradient time:  CPU 4.98 s  wall 1.34 s
 Geometry Optimization Parameters
   NAtoms,    NIC,     NZ,  NCons,   NDum,   NFix, NCnnct, MaxDiis
        5      20       5       0       0       0       0       0


** GEOMETRY OPTIMIZATION IN DELOCALIZED INTERNAL COORDINATES **
   Searching for a Minimum

   Optimization Cycle:   1

                       Coordinates (Angstroms)
     ATOM                X               Y               Z
      1  C         0.9850329894   -0.2380781927    0.0000000000
      2  N         1.7949932034    0.7787622331    0.0000000000
      3  F         3.1300287103    0.5783122513    0.0000000000
      4  I        -1.1312455179    0.0796721489    0.0000000000
      5  F         1.4789559663   -1.4944778476    0.0000000000
   Point Group: cs    Number of degrees of freedom:     7


   Energy is  -7212.038662510


 Attempting to Generate Delocalized Internal Coordinates

  7 Hessian modes will be used to form the next step
  Hessian Eigenvalues:
     0.108095    0.250000    0.250000    0.250000    0.550214    0.550214
     0.671931

 Minimum Search - Taking Simple RFO Step
 Searching for Lamda that Minimizes Along All modes
 Value Taken    Lamda =  -0.01889265
 Step Taken.  Stepsize is  0.266105

                             Maximum     Tolerance    Cnvgd?
         Gradient           0.045877      0.000300      NO
         Displacement       0.202139      0.001200      NO
         Energy change     *********      0.000001      NO


 New Cartesian Coordinates Obtained by Inverse Iteration

 Displacement from previous Coordinates is:  0.391072
 ----------------------------------------------------------------
             Standard Nuclear Orientation (Angstroms)
    I     Atom           X                Y                Z
 ----------------------------------------------------------------
    1      C       1.0154413342    -0.1940626488     0.0000000000
    2      N       1.7407162200     0.8429192943     0.0000000000
    3      F       3.0519244252     0.4568137835     0.0000000000
    4      I      -1.0419620806     0.0426364584     0.0000000000
    5      F       1.4916454527    -1.4441162945     0.0000000000
 ----------------------------------------------------------------
 Molecular Point Group                 Cs    NOp =  2
 Largest Abelian Subgroup              Cs    NOp =  2
 Nuclear Repulsion Energy =   404.9314282861 hartrees
 There are       42 alpha and       42 beta electrons
 Applying Cartesian multipole field
    Component          Value
    ---------          -----
     (2,0,0)        1.00000E-11
     (0,2,0)        2.00000E-11
     (0,0,2)       -3.00000E-11
 Nucleus-field energy     =     0.0000000086 hartrees
 Requested basis set is 6-311++G(d,p)
 There are 48 shells and 150 basis functions
 A cutoff of  1.0D-11 yielded    998 shell pairs
 There are     10149 function pairs (     11387 Cartesian)
 Smallest overlap matrix eigenvalue = 1.15E-03
 Guess MOs from SCF MO coefficient file

 -----------------------------------------------------------------------
  General SCF calculation program by
  Eric Jon Sundstrom, Paul Horn, Yuezhi Mao, Dmitri Zuev, Alec White,
  David Stuck, Shaama M.S., Shane Yost, Joonho Lee, David Small,
  Daniel Levine, Susi Lehtola, Hugh Burton, Evgeny Epifanovsky
 -----------------------------------------------------------------------
 Exchange:     0.2000 Hartree-Fock + 0.0800 Slater + 0.7200 B88
 Correlation:  0.1900 VWN1RPA + 0.8100 LYP
 Using SG-1 standard quadrature grid
 using 4 threads for integral computing
 -------------------------------------------------------
 OpenMP Integral computing Module                
 Release: version 2.0, May 2017, Q-Chem Inc. Pleasanton 
 -------------------------------------------------------
 -------------------------------------------------------
 OpenMP BLAS3 based DFT computing Module                
 Release: version 1.0, May 2013, Q-Chem Inc. Pittsburgh 
 -------------------------------------------------------
 A restricted SCF calculation will be
 performed using DIIS
 SCF converges when DIIS error is below 1.0e-08
 ---------------------------------------
  Cycle       Energy         DIIS error
 ---------------------------------------
    1   -7212.0343701669      1.78e-03  
    2   -7212.0460220331      6.10e-04  
    3   -7212.0452576789      8.71e-04  
    4   -7212.0469623683      1.00e-04  
    5   -7212.0469753137      4.33e-05  
    6   -7212.0469800869      1.13e-05  
    7   -7212.0469803139      4.89e-06  
    8   -7212.0469803648      1.84e-06  
    9   -7212.0469803720      3.74e-07  
   10   -7212.0469803722      1.88e-07  
   11   -7212.0469803723      3.03e-08  
   12   -7212.0469803723      6.35e-09  Convergence criterion met
 ---------------------------------------
 SCF time:   CPU 16.65s  wall 5.00s 
 SCF   energy in the final basis set =    -7212.0469803723
 Total energy in the final basis set =    -7212.0469803723

 --------------------------------------------------------------
             Orbital Energies (a.u.) and Symmetries
 --------------------------------------------------------------

 Alpha MOs, Restricted
 -- Occupied --                  
******* -176.35 -165.75 -165.75 -165.75  -35.84  -31.34  -31.33
  1 A'    2 A'    3 A'    1 A"    4 A'    5 A'    6 A'    2 A"                 
-31.331 -24.757 -24.726 -22.988 -22.987 -22.987 -22.982 -22.982
  7 A'    8 A'    9 A'   10 A'    3 A"   11 A'   12 A'    4 A"                 
-14.432 -10.366  -6.394  -4.808  -4.791  -4.791  -2.073  -2.068
 13 A'   14 A'   15 A'   16 A'    5 A"   17 A'   18 A'    6 A"                 
 -2.068  -2.053  -2.053  -1.304  -1.267  -0.945  -0.734  -0.648
 19 A'   20 A'    7 A"   21 A'   22 A'   23 A'   24 A'   25 A'                 
 -0.605  -0.546  -0.546  -0.487  -0.472  -0.424  -0.363  -0.354
 26 A'   27 A'    8 A"    9 A"   28 A'   29 A'   10 A"   30 A'                 
 -0.311  -0.298
 31 A'   11 A"                                                                 
 -- Virtual --                   
 -0.083  -0.054  -0.019   0.018   0.055   0.056   0.068   0.127
 32 A'   12 A"   33 A'   34 A'   35 A'   13 A"   36 A'   37 A'                 
  0.134   0.141   0.164   0.169   0.200   0.220   0.237   0.248
 38 A'   14 A"   39 A'   40 A'   15 A"   41 A'   42 A'   16 A"                 
  0.253   0.279   0.301   0.302   0.316   0.351   0.372   0.372
 43 A'   44 A'   17 A"   45 A'   46 A'   47 A'   18 A"   48 A'                 
  0.390   0.391   0.418   0.473   0.531   0.574   0.627   0.674
 19 A"   49 A'   50 A'   51 A'   52 A'   20 A"   53 A'   54 A'                 
  0.746   0.791   0.800   0.861   0.899   1.152   1.186   1.224
 55 A'   56 A'   21 A"   57 A'   58 A'   22 A"   59 A'   23 A"                 
  1.233   1.289   1.303   1.335   1.338   1.350   1.390   1.405
 60 A'   24 A"   61 A'   25 A"   62 A'   63 A'   26 A"   64 A'                 
  1.430   1.587   1.655   1.768   1.852   1.977   1.989   2.281
 65 A'   66 A'   67 A'   68 A'   69 A'   27 A"   70 A'   71 A'                 
  2.313   2.435   2.708   2.712   2.826   3.158   3.620   3.674
 28 A"   72 A'   29 A"   73 A'   74 A'   75 A'   76 A'   30 A"                 
  3.730   3.733   3.756   3.772   3.857   3.915   3.944   3.948
 77 A'   31 A"   32 A"   78 A'   79 A'   33 A"   80 A'   34 A"                 
  3.960   3.990   4.030   4.092   4.211   4.300   4.344   4.722
 35 A"   36 A"   81 A'   82 A'   83 A'   84 A'   85 A'   86 A'                 
  5.011   5.957   5.987   6.036   6.225   6.247   6.262   6.381
 87 A'   37 A"   88 A'   89 A'   38 A"   90 A'   39 A"   91 A'                 
  6.508   6.666  23.671  27.783  28.301  28.322  28.346  28.497
 92 A'   93 A'   94 A'   95 A'   40 A"   96 A'   97 A'   41 A"                 
 28.504  28.522  28.565  28.656  35.436  66.687  66.744 127.846
 98 A'   42 A"   99 A'  100 A'  101 A'  102 A'  103 A'   43 A"                 
127.862 127.896 151.5841901.745
104 A'  105 A'  106 A'  107 A'                                                 

 Beta MOs, Restricted
 -- Occupied --                  
******* -176.35 -165.75 -165.75 -165.75  -35.84  -31.34  -31.33
  1 A'    2 A'    3 A'    1 A"    4 A'    5 A'    6 A'    2 A"                 
-31.331 -24.757 -24.726 -22.988 -22.987 -22.987 -22.982 -22.982
  7 A'    8 A'    9 A'   10 A'    3 A"   11 A'   12 A'    4 A"                 
-14.432 -10.366  -6.394  -4.808  -4.791  -4.791  -2.073  -2.068
 13 A'   14 A'   15 A'   16 A'    5 A"   17 A'   18 A'    6 A"                 
 -2.068  -2.053  -2.053  -1.304  -1.267  -0.945  -0.734  -0.648
 19 A'   20 A'    7 A"   21 A'   22 A'   23 A'   24 A'   25 A'                 
 -0.605  -0.546  -0.546  -0.487  -0.472  -0.424  -0.363  -0.354
 26 A'   27 A'    8 A"    9 A"   28 A'   29 A'   10 A"   30 A'                 
 -0.311  -0.298
 31 A'   11 A"                                                                 
 -- Virtual --                   
 -0.083  -0.054  -0.019   0.018   0.055   0.056   0.068   0.127
 32 A'   12 A"   33 A'   34 A'   35 A'   13 A"   36 A'   37 A'                 
  0.134   0.141   0.164   0.169   0.200   0.220   0.237   0.248
 38 A'   14 A"   39 A'   40 A'   15 A"   41 A'   42 A'   16 A"                 
  0.253   0.279   0.301   0.302   0.316   0.351   0.372   0.372
 43 A'   44 A'   17 A"   45 A'   46 A'   47 A'   18 A"   48 A'                 
  0.390   0.391   0.418   0.473   0.531   0.574   0.627   0.674
 19 A"   49 A'   50 A'   51 A'   52 A'   20 A"   53 A'   54 A'                 
  0.746   0.791   0.800   0.861   0.899   1.152   1.186   1.224
 55 A'   56 A'   21 A"   57 A'   58 A'   22 A"   59 A'   23 A"                 
  1.233   1.289   1.303   1.335   1.338   1.350   1.390   1.405
 60 A'   24 A"   61 A'   25 A"   62 A'   63 A'   26 A"   64 A'                 
  1.430   1.587   1.655   1.768   1.852   1.977   1.989   2.281
 65 A'   66 A'   67 A'   68 A'   69 A'   27 A"   70 A'   71 A'                 
  2.313   2.435   2.708   2.712   2.826   3.158   3.620   3.674
 28 A"   72 A'   29 A"   73 A'   74 A'   75 A'   76 A'   30 A"                 
  3.730   3.733   3.756   3.772   3.857   3.915   3.944   3.948
 77 A'   31 A"   32 A"   78 A'   79 A'   33 A"   80 A'   34 A"                 
  3.960   3.990   4.030   4.092   4.211   4.300   4.344   4.722
 35 A"   36 A"   81 A'   82 A'   83 A'   84 A'   85 A'   86 A'                 
  5.011   5.957   5.987   6.036   6.225   6.247   6.262   6.381
 87 A'   37 A"   88 A'   89 A'   38 A"   90 A'   39 A"   91 A'                 
  6.508   6.666  23.671  27.783  28.301  28.322  28.346  28.497
 92 A'   93 A'   94 A'   95 A'   40 A"   96 A'   97 A'   41 A"                 
 28.504  28.522  28.565  28.656  35.436  66.687  66.744 127.846
 98 A'   42 A"   99 A'  100 A'  101 A'  102 A'  103 A'   43 A"                 
127.862 127.896 151.5841901.745
104 A'  105 A'  106 A'  107 A'                                                 
 --------------------------------------------------------------

          Ground-State Mulliken Net Atomic Charges

     Atom                 Charge (a.u.)
  ----------------------------------------
      1 C                    -0.102032
      2 N                    -0.018641
      3 F                    -0.056219
      4 I                     0.196911
      5 F                    -0.020018
  ----------------------------------------
  Sum of atomic charges =     0.000000

 -----------------------------------------------------------------
                    Cartesian Multipole Moments
 -----------------------------------------------------------------
    Charge (ESU x 10^10)
                 0.0000
    Dipole Moment (Debye)
         X      -2.4839      Y      -0.5875      Z       0.0000
       Tot       2.5524
    Quadrupole Moments (Debye-Ang)
        XX     -51.1149     XY      -1.6914     YY     -51.9659
        XZ       0.0000     YZ      -0.0000     ZZ     -48.7132
    Octopole Moments (Debye-Ang^2)
       XXX     -52.3693    XXY      -1.7005    XYY     -12.1292
       YYY      -1.3216    XXZ       0.0000    XYZ      -0.0000
       YYZ       0.0000    XZZ      -6.8229    YZZ      -0.4527
       ZZZ       0.0000
    Hexadecapole Moments (Debye-Ang^3)
      XXXX    -732.6862   XXXY     -17.9481   XXYY    -149.6135
      XYYY      -9.3359   YYYY    -156.5573   XXXZ       0.0000
      XXYZ       0.0000   XYYZ       0.0000   YYYZ      -0.0000
      XXZZ    -126.3927   XYZZ      -2.9120   YYZZ     -34.5837
      XZZZ      -0.0000   YZZZ       0.0000   ZZZZ     -56.2284
 -----------------------------------------------------------------
 Calculating analytic gradient of the SCF energy
 Gradient of SCF Energy
            1           2           3           4           5
    1   0.0018819   0.0154456  -0.0281215   0.0048876   0.0059064
    2   0.0112999  -0.0043978   0.0014895   0.0018467  -0.0102384
    3   0.0000000   0.0000000  -0.0000000  -0.0000000  -0.0000000
 Max gradient component =       2.812E-02
 RMS gradient           =       9.484E-03
 Gradient time:  CPU 5.13 s  wall 1.38 s
 Geometry Optimization Parameters
   NAtoms,    NIC,     NZ,  NCons,   NDum,   NFix, NCnnct, MaxDiis
        5      20       5       0       0       0       0       0

 Cartesian Hessian Update
 Hessian Updated using BFGS Update


** GEOMETRY OPTIMIZATION IN DELOCALIZED INTERNAL COORDINATES **
   Searching for a Minimum

   Optimization Cycle:   2

                       Coordinates (Angstroms)
     ATOM                X               Y               Z
      1  C         1.0154413342   -0.1940626488    0.0000000000
      2  N         1.7407162200    0.8429192943    0.0000000000
      3  F         3.0519244252    0.4568137835    0.0000000000
      4  I        -1.0419620806    0.0426364584    0.0000000000
      5  F         1.4916454527   -1.4441162945    0.0000000000
   Point Group: cs    Number of degrees of freedom:     7


   Energy is  -7212.046980372

 Hessian Updated using BFGS Update

  6 Hessian modes will be used to form the next step
  Hessian Eigenvalues:
     0.112883    0.236150    0.305440    0.522523    0.551710    0.741079

 Minimum Search - Taking Simple RFO Step
 Searching for Lamda that Minimizes Along All modes
 Value Taken    Lamda =  -0.00235267
 Step Taken.  Stepsize is  0.068701

                             Maximum     Tolerance    Cnvgd?
         Gradient           0.022775      0.000300      NO
         Displacement       0.047419      0.001200      NO
         Energy change     -0.008318      0.000001      NO


 New Cartesian Coordinates Obtained by Inverse Iteration

 Displacement from previous Coordinates is:  0.107340
 ----------------------------------------------------------------
             Standard Nuclear Orientation (Angstroms)
    I     Atom           X                Y                Z
 ----------------------------------------------------------------
    1      C       1.0121283457    -0.1974241340     0.0000000000
    2      N       1.7468734094     0.8362911256     0.0000000000
    3      F       3.0911765122     0.4788487766     0.0000000000
    4      I      -1.0565712016     0.0313908138     0.0000000000
    5      F       1.4641582858    -1.4449159891     0.0000000000
 ----------------------------------------------------------------
 Molecular Point Group                 Cs    NOp =  2
 Largest Abelian Subgroup              Cs    NOp =  2
 Nuclear Repulsion Energy =   402.6898344564 hartrees
 There are       42 alpha and       42 beta electrons
 Applying Cartesian multipole field
    Component          Value
    ---------          -----
     (2,0,0)        1.00000E-11
     (0,2,0)        2.00000E-11
     (0,0,2)       -3.00000E-11
 Nucleus-field energy     =     0.0000000087 hartrees
 Requested basis set is 6-311++G(d,p)
 There are 48 shells and 150 basis functions
 A cutoff of  1.0D-11 yielded    996 shell pairs
 There are     10136 function pairs (     11374 Cartesian)
 Smallest overlap matrix eigenvalue = 1.18E-03
 Guess MOs from SCF MO coefficient file

 -----------------------------------------------------------------------
  General SCF calculation program by
  Eric Jon Sundstrom, Paul Horn, Yuezhi Mao, Dmitri Zuev, Alec White,
  David Stuck, Shaama M.S., Shane Yost, Joonho Lee, David Small,
  Daniel Levine, Susi Lehtola, Hugh Burton, Evgeny Epifanovsky
 -----------------------------------------------------------------------
 Exchange:     0.2000 Hartree-Fock + 0.0800 Slater + 0.7200 B88
 Correlation:  0.1900 VWN1RPA + 0.8100 LYP
 Using SG-1 standard quadrature grid
 using 4 threads for integral computing
 -------------------------------------------------------
 OpenMP Integral computing Module                
 Release: version 2.0, May 2017, Q-Chem Inc. Pleasanton 
 -------------------------------------------------------
 -------------------------------------------------------
 OpenMP BLAS3 based DFT computing Module                
 Release: version 1.0, May 2013, Q-Chem Inc. Pittsburgh 
 -------------------------------------------------------
 A restricted SCF calculation will be
 performed using DIIS
 SCF converges when DIIS error is below 1.0e-08
 ---------------------------------------
  Cycle       Energy         DIIS error
 ---------------------------------------
    1   -7212.0474673727      5.03e-04  
    2   -7212.0483212228      9.84e-05  
    3   -7212.0482978982      1.44e-04  
    4   -7212.0483423464      3.76e-05  
    5   -7212.0483452104      1.07e-05  
    6   -7212.0483455236      3.34e-06  
    7   -7212.0483455469      1.36e-06  
    8   -7212.0483455501      4.75e-07  
    9   -7212.0483455505      1.12e-07  
   10   -7212.0483455505      5.12e-08  
   11   -7212.0483455505      1.02e-08  
   12   -7212.0483455506      1.43e-09  Convergence criterion met
 ---------------------------------------
 SCF time:   CPU 16.56s  wall 5.00s 
 SCF   energy in the final basis set =    -7212.0483455506
 Total energy in the final basis set =    -7212.0483455506

 --------------------------------------------------------------
             Orbital Energies (a.u.) and Symmetries
 --------------------------------------------------------------

 Alpha MOs, Restricted
 -- Occupied --                  
******* -176.35 -165.75 -165.75 -165.75  -35.85  -31.34  -31.33
  1 A'    2 A'    3 A'    1 A"    4 A'    5 A'    6 A'    2 A"                 
-31.332 -24.760 -24.724 -22.990 -22.988 -22.988 -22.983 -22.983
  7 A'    8 A'    9 A'   10 A'    3 A"   11 A'   12 A'    4 A"                 
-14.432 -10.369  -6.395  -4.809  -4.792  -4.792  -2.074  -2.069
 13 A'   14 A'   15 A'   16 A'    5 A"   17 A'   18 A'    6 A"                 
 -2.069  -2.054  -2.054  -1.308  -1.256  -0.946  -0.734  -0.651
 19 A'   20 A'    7 A"   21 A'   22 A'   23 A'   24 A'   25 A'                 
 -0.601  -0.547  -0.546  -0.483  -0.470  -0.424  -0.363  -0.353
 26 A'    8 A"   27 A'    9 A"   28 A'   29 A'   10 A"   30 A'                 
 -0.312  -0.300
 31 A'   11 A"                                                                 
 -- Virtual --                   
 -0.089  -0.054  -0.022   0.015   0.055   0.056   0.065   0.129
 32 A'   12 A"   33 A'   34 A'   35 A'   13 A"   36 A'   37 A'                 
  0.136   0.142   0.163   0.168   0.199   0.217   0.237   0.249
 38 A'   14 A"   39 A'   40 A'   15 A"   41 A'   42 A'   16 A"                 
  0.253   0.277   0.300   0.301   0.315   0.350   0.370   0.371
 43 A'   44 A'   17 A"   45 A'   46 A'   47 A'   48 A'   18 A"                 
  0.388   0.390   0.416   0.474   0.530   0.574   0.624   0.670
 19 A"   49 A'   50 A'   51 A'   52 A'   20 A"   53 A'   54 A'                 
  0.747   0.788   0.802   0.862   0.906   1.154   1.188   1.220
 55 A'   56 A'   21 A"   57 A'   58 A'   22 A"   59 A'   23 A"                 
  1.243   1.291   1.307   1.331   1.340   1.347   1.387   1.402
 60 A'   24 A"   61 A'   25 A"   62 A'   63 A'   26 A"   64 A'                 
  1.420   1.580   1.661   1.763   1.845   1.982   1.985   2.268
 65 A'   66 A'   67 A'   68 A'   69 A'   27 A"   70 A'   71 A'                 
  2.310   2.439   2.707   2.707   2.826   3.170   3.613   3.679
 28 A"   72 A'   29 A"   73 A'   74 A'   75 A'   76 A'   30 A"                 
  3.725   3.734   3.760   3.775   3.853   3.915   3.939   3.943
 77 A'   31 A"   32 A"   78 A'   79 A'   33 A"   34 A"   80 A'                 
  3.953   3.986   4.033   4.093   4.208   4.281   4.339   4.717
 35 A"   36 A"   81 A'   82 A'   83 A'   84 A'   85 A'   86 A'                 
  4.981   5.956   5.985   6.030   6.224   6.250   6.261   6.366
 87 A'   37 A"   88 A'   89 A'   38 A"   90 A'   39 A"   91 A'                 
  6.483   6.657  23.667  27.779  28.300  28.320  28.343  28.496
 92 A'   93 A'   94 A'   95 A'   40 A"   96 A'   97 A'   41 A"                 
 28.503  28.520  28.564  28.653  35.432  66.684  66.747 127.844
 98 A'   42 A"   99 A'  100 A'  101 A'  102 A'  103 A'   43 A"                 
127.861 127.893 151.5811901.742
104 A'  105 A'  106 A'  107 A'                                                 

 Beta MOs, Restricted
 -- Occupied --                  
******* -176.35 -165.75 -165.75 -165.75  -35.85  -31.34  -31.33
  1 A'    2 A'    3 A'    1 A"    4 A'    5 A'    6 A'    2 A"                 
-31.332 -24.760 -24.724 -22.990 -22.988 -22.988 -22.983 -22.983
  7 A'    8 A'    9 A'   10 A'    3 A"   11 A'   12 A'    4 A"                 
-14.432 -10.369  -6.395  -4.809  -4.792  -4.792  -2.074  -2.069
 13 A'   14 A'   15 A'   16 A'    5 A"   17 A'   18 A'    6 A"                 
 -2.069  -2.054  -2.054  -1.308  -1.256  -0.946  -0.734  -0.651
 19 A'   20 A'    7 A"   21 A'   22 A'   23 A'   24 A'   25 A'                 
 -0.601  -0.547  -0.546  -0.483  -0.470  -0.424  -0.363  -0.353
 26 A'    8 A"   27 A'    9 A"   28 A'   29 A'   10 A"   30 A'                 
 -0.312  -0.300
 31 A'   11 A"                                                                 
 -- Virtual --                   
 -0.089  -0.054  -0.022   0.015   0.055   0.056   0.065   0.129
 32 A'   12 A"   33 A'   34 A'   35 A'   13 A"   36 A'   37 A'                 
  0.136   0.142   0.163   0.168   0.199   0.217   0.237   0.249
 38 A'   14 A"   39 A'   40 A'   15 A"   41 A'   42 A'   16 A"                 
  0.253   0.277   0.300   0.301   0.315   0.350   0.370   0.371
 43 A'   44 A'   17 A"   45 A'   46 A'   47 A'   48 A'   18 A"                 
  0.388   0.390   0.416   0.474   0.530   0.574   0.624   0.670
 19 A"   49 A'   50 A'   51 A'   52 A'   20 A"   53 A'   54 A'                 
  0.747   0.788   0.802   0.862   0.906   1.154   1.188   1.220
 55 A'   56 A'   21 A"   57 A'   58 A'   22 A"   59 A'   23 A"                 
  1.243   1.291   1.307   1.331   1.340   1.347   1.387   1.402
 60 A'   24 A"   61 A'   25 A"   62 A'   63 A'   26 A"   64 A'                 
  1.420   1.580   1.661   1.763   1.845   1.982   1.985   2.268
 65 A'   66 A'   67 A'   68 A'   69 A'   27 A"   70 A'   71 A'                 
  2.310   2.439   2.707   2.707   2.826   3.170   3.613   3.679
 28 A"   72 A'   29 A"   73 A'   74 A'   75 A'   76 A'   30 A"                 
  3.725   3.734   3.760   3.775   3.853   3.915   3.939   3.943
 77 A'   31 A"   32 A"   78 A'   79 A'   33 A"   34 A"   80 A'                 
  3.953   3.986   4.033   4.093   4.208   4.281   4.339   4.717
 35 A"   36 A"   81 A'   82 A'   83 A'   84 A'   85 A'   86 A'                 
  4.981   5.956   5.985   6.030   6.224   6.250   6.261   6.366
 87 A'   37 A"   88 A'   89 A'   38 A"   90 A'   39 A"   91 A'                 
  6.483   6.657  23.667  27.779  28.300  28.320  28.343  28.496
 92 A'   93 A'   94 A'   95 A'   40 A"   96 A'   97 A'   41 A"                 
 28.503  28.520  28.564  28.653  35.432  66.684  66.747 127.844
 98 A'   42 A"   99 A'  100 A'  101 A'  102 A'  103 A'   43 A"                 
127.861 127.893 151.5811901.742
104 A'  105 A'  106 A'  107 A'                                                 
 --------------------------------------------------------------

          Ground-State Mulliken Net Atomic Charges

     Atom                 Charge (a.u.)
  ----------------------------------------
      1 C                    -0.102723
      2 N                    -0.019056
      3 F                    -0.065650
      4 I                     0.197198
      5 F                    -0.009769
  ----------------------------------------
  Sum of atomic charges =     0.000000

 -----------------------------------------------------------------
                    Cartesian Multipole Moments
 -----------------------------------------------------------------
    Charge (ESU x 10^10)
                 0.0000
    Dipole Moment (Debye)
         X      -2.6028      Y      -0.6946      Z       0.0000
       Tot       2.6939
    Quadrupole Moments (Debye-Ang)
        XX     -51.4322     XY      -1.8647     YY     -51.9674
        XZ       0.0000     YZ       0.0000     ZZ     -48.7465
    Octopole Moments (Debye-Ang^2)
       XXX     -53.2352    XXY      -2.1903    XYY     -11.8517
       YYY      -0.7445    XXZ       0.0000    XYZ       0.0000
       YYZ      -0.0000    XZZ      -6.6186    YZZ      -0.2594
       ZZZ       0.0000
    Hexadecapole Moments (Debye-Ang^3)
      XXXX    -747.8066   XXXY     -21.8975   XXYY    -151.8633
      XYYY     -12.3605   YYYY    -156.5306   XXXZ       0.0000
      XXYZ       0.0000   XYYZ      -0.0000   YYYZ       0.0000
      XXZZ    -128.4692   XYZZ      -3.9101   YYZZ     -34.6075
      XZZZ       0.0000   YZZZ       0.0000   ZZZZ     -56.2813
 -----------------------------------------------------------------
 Calculating analytic gradient of the SCF energy
 Gradient of SCF Energy
            1           2           3           4           5
    1  -0.0037240   0.0082572  -0.0079338   0.0019681   0.0014325
    2   0.0044067  -0.0046595   0.0032667   0.0002288  -0.0032427
    3  -0.0000000   0.0000000  -0.0000000   0.0000000   0.0000000
 Max gradient component =       8.257E-03
 RMS gradient           =       3.771E-03
 Gradient time:  CPU 5.09 s  wall 1.37 s
 Geometry Optimization Parameters
   NAtoms,    NIC,     NZ,  NCons,   NDum,   NFix, NCnnct, MaxDiis
        5      20       5       0       0       0       0       0

 Cartesian Hessian Update
 Hessian Updated using BFGS Update


** GEOMETRY OPTIMIZATION IN DELOCALIZED INTERNAL COORDINATES **
   Searching for a Minimum

   Optimization Cycle:   3

                       Coordinates (Angstroms)
     ATOM                X               Y               Z
      1  C         1.0121283457   -0.1974241340    0.0000000000
      2  N         1.7468734094    0.8362911256    0.0000000000
      3  F         3.0911765122    0.4788487766    0.0000000000
      4  I        -1.0565712016    0.0313908138    0.0000000000
      5  F         1.4641582858   -1.4449159891    0.0000000000
   Point Group: cs    Number of degrees of freedom:     7


   Energy is  -7212.048345551

 Hessian Updated using BFGS Update

  7 Hessian modes will be used to form the next step
  Hessian Eigenvalues:
     0.109237    0.218900    0.250089    0.327553    0.457977    0.550345
     0.725813

 Minimum Search - Taking Simple RFO Step
 Searching for Lamda that Minimizes Along All modes
 Value Taken    Lamda =  -0.00037426
 Step Taken.  Stepsize is  0.041078

                             Maximum     Tolerance    Cnvgd?
         Gradient           0.006379      0.000300      NO
         Displacement       0.031758      0.001200      NO
         Energy change     -0.001365      0.000001      NO


 New Cartesian Coordinates Obtained by Inverse Iteration

 Displacement from previous Coordinates is:  0.048280
 ----------------------------------------------------------------
             Standard Nuclear Orientation (Angstroms)
    I     Atom           X                Y                Z
 ----------------------------------------------------------------
    1      C       1.0146006811    -0.1925399527     0.0000000000
    2      N       1.7463753594     0.8436044440     0.0000000000
    3      F       3.1001022025     0.4658678031     0.0000000000
    4      I      -1.0672071488     0.0216002426     0.0000000000
    5      F       1.4638942574    -1.4343419440     0.0000000000
 ----------------------------------------------------------------
 Molecular Point Group                 Cs    NOp =  2
 Largest Abelian Subgroup              Cs    NOp =  2
 Nuclear Repulsion Energy =   401.6250649948 hartrees
 There are       42 alpha and       42 beta electrons
 Applying Cartesian multipole field
    Component          Value
    ---------          -----
     (2,0,0)        1.00000E-11
     (0,2,0)        2.00000E-11
     (0,0,2)       -3.00000E-11
 Nucleus-field energy     =     0.0000000088 hartrees
 Requested basis set is 6-311++G(d,p)
 There are 48 shells and 150 basis functions
 A cutoff of  1.0D-11 yielded    996 shell pairs
 There are     10136 function pairs (     11374 Cartesian)
 Smallest overlap matrix eigenvalue = 1.20E-03
 Guess MOs from SCF MO coefficient file

 -----------------------------------------------------------------------
  General SCF calculation program by
  Eric Jon Sundstrom, Paul Horn, Yuezhi Mao, Dmitri Zuev, Alec White,
  David Stuck, Shaama M.S., Shane Yost, Joonho Lee, David Small,
  Daniel Levine, Susi Lehtola, Hugh Burton, Evgeny Epifanovsky
 -----------------------------------------------------------------------
 Exchange:     0.2000 Hartree-Fock + 0.0800 Slater + 0.7200 B88
 Correlation:  0.1900 VWN1RPA + 0.8100 LYP
 Using SG-1 standard quadrature grid
 using 4 threads for integral computing
 -------------------------------------------------------
 OpenMP Integral computing Module                
 Release: version 2.0, May 2017, Q-Chem Inc. Pleasanton 
 -------------------------------------------------------
 -------------------------------------------------------
 OpenMP BLAS3 based DFT computing Module                
 Release: version 1.0, May 2013, Q-Chem Inc. Pittsburgh 
 -------------------------------------------------------
 A restricted SCF calculation will be
 performed using DIIS
 SCF converges when DIIS error is below 1.0e-08
 ---------------------------------------
  Cycle       Energy         DIIS error
 ---------------------------------------
    1   -7212.0482804658      2.67e-04  
    2   -7212.0485409915      6.11e-05  
    3   -7212.0485250672      1.03e-04  
    4   -7212.0485516559      1.35e-05  
    5   -7212.0485518778      7.52e-06  
    6   -7212.0485520066      2.28e-06  
    7   -7212.0485520155      9.21e-07  
    8   -7212.0485520170      2.50e-07  
    9   -7212.0485520172      6.44e-08  
   10   -7212.0485520172      2.58e-08  
   11   -7212.0485520173      5.66e-09  Convergence criterion met
 ---------------------------------------
 SCF time:   CPU 15.19s  wall 4.00s 
 SCF   energy in the final basis set =    -7212.0485520173
 Total energy in the final basis set =    -7212.0485520173

 --------------------------------------------------------------
             Orbital Energies (a.u.) and Symmetries
 --------------------------------------------------------------

 Alpha MOs, Restricted
 -- Occupied --                  
******* -176.35 -165.75 -165.75 -165.75  -35.85  -31.34  -31.33
  1 A'    2 A'    3 A'    1 A"    4 A'    5 A'    6 A'    2 A"                 
-31.333 -24.762 -24.721 -22.990 -22.988 -22.988 -22.984 -22.984
  7 A'    8 A'    9 A'   10 A'    3 A"   11 A'   12 A'    4 A"                 
-14.433 -10.370  -6.395  -4.809  -4.792  -4.792  -2.075  -2.069
 13 A'   14 A'   15 A'   16 A'    5 A"   17 A'   18 A'    6 A"                 
 -2.069  -2.055  -2.055  -1.312  -1.249  -0.947  -0.733  -0.653
 19 A'   20 A'    7 A"   21 A'   22 A'   23 A'   24 A'   25 A'                 
 -0.597  -0.549  -0.548  -0.479  -0.467  -0.423  -0.363  -0.355
 26 A'    8 A"   27 A'    9 A"   28 A'   29 A'   10 A"   30 A'                 
 -0.312  -0.301
 31 A'   11 A"                                                                 
 -- Virtual --                   
 -0.092  -0.055  -0.024   0.013   0.055   0.056   0.064   0.129
 32 A'   12 A"   33 A'   34 A'   35 A'   13 A"   36 A'   37 A'                 
  0.137   0.142   0.162   0.168   0.198   0.216   0.236   0.249
 38 A'   14 A"   39 A'   40 A'   15 A"   41 A'   42 A'   16 A"                 
  0.253   0.277   0.299   0.300   0.315   0.349   0.370   0.371
 43 A'   44 A'   17 A"   45 A'   46 A'   47 A'   18 A"   48 A'                 
  0.386   0.389   0.415   0.473   0.530   0.574   0.620   0.670
 19 A"   49 A'   50 A'   51 A'   52 A'   20 A"   53 A'   54 A'                 
  0.746   0.787   0.802   0.863   0.906   1.154   1.188   1.219
 55 A'   56 A'   21 A"   57 A'   58 A'   22 A"   59 A'   23 A"                 
  1.240   1.290   1.307   1.331   1.340   1.347   1.385   1.400
 60 A'   24 A"   61 A'   25 A"   62 A'   63 A'   26 A"   64 A'                 
  1.422   1.577   1.662   1.762   1.843   1.981   1.984   2.266
 65 A'   66 A'   67 A'   68 A'   69 A'   70 A'   27 A"   71 A'                 
  2.311   2.439   2.707   2.710   2.826   3.175   3.606   3.682
 28 A"   72 A'   29 A"   73 A'   74 A'   75 A'   76 A'   30 A"                 
  3.723   3.734   3.762   3.778   3.851   3.914   3.928   3.942
 77 A'   31 A"   32 A"   78 A'   79 A'   33 A"   34 A"   80 A'                 
  3.956   3.984   4.032   4.093   4.208   4.279   4.334   4.715
 35 A"   36 A"   81 A'   82 A'   83 A'   84 A'   85 A'   86 A'                 
  4.958   5.956   5.984   6.028   6.222   6.247   6.263   6.369
 87 A'   37 A"   88 A'   89 A'   38 A"   90 A'   39 A"   91 A'                 
  6.470   6.650  23.669  27.775  28.299  28.319  28.341  28.496
 92 A'   93 A'   94 A'   95 A'   40 A"   96 A'   97 A'   41 A"                 
 28.502  28.519  28.562  28.652  35.432  66.682  66.748 127.844
 98 A'   42 A"   99 A'  100 A'  101 A'  102 A'  103 A'   43 A"                 
127.860 127.892 151.5781901.738
104 A'  105 A'  106 A'  107 A'                                                 

 Beta MOs, Restricted
 -- Occupied --                  
******* -176.35 -165.75 -165.75 -165.75  -35.85  -31.34  -31.33
  1 A'    2 A'    3 A'    1 A"    4 A'    5 A'    6 A'    2 A"                 
-31.333 -24.762 -24.721 -22.990 -22.988 -22.988 -22.984 -22.984
  7 A'    8 A'    9 A'   10 A'    3 A"   11 A'   12 A'    4 A"                 
-14.433 -10.370  -6.395  -4.809  -4.792  -4.792  -2.075  -2.069
 13 A'   14 A'   15 A'   16 A'    5 A"   17 A'   18 A'    6 A"                 
 -2.069  -2.055  -2.055  -1.312  -1.249  -0.947  -0.733  -0.653
 19 A'   20 A'    7 A"   21 A'   22 A'   23 A'   24 A'   25 A'                 
 -0.597  -0.549  -0.548  -0.479  -0.467  -0.423  -0.363  -0.355
 26 A'    8 A"   27 A'    9 A"   28 A'   29 A'   10 A"   30 A'                 
 -0.312  -0.301
 31 A'   11 A"                                                                 
 -- Virtual --                   
 -0.092  -0.055  -0.024   0.013   0.055   0.056   0.064   0.129
 32 A'   12 A"   33 A'   34 A'   35 A'   13 A"   36 A'   37 A'                 
  0.137   0.142   0.162   0.168   0.198   0.216   0.236   0.249
 38 A'   14 A"   39 A'   40 A'   15 A"   41 A'   42 A'   16 A"                 
  0.253   0.277   0.299   0.300   0.315   0.349   0.370   0.371
 43 A'   44 A'   17 A"   45 A'   46 A'   47 A'   18 A"   48 A'                 
  0.386   0.389   0.415   0.473   0.530   0.574   0.620   0.670
 19 A"   49 A'   50 A'   51 A'   52 A'   20 A"   53 A'   54 A'                 
  0.746   0.787   0.802   0.863   0.906   1.154   1.188   1.219
 55 A'   56 A'   21 A"   57 A'   58 A'   22 A"   59 A'   23 A"                 
  1.240   1.290   1.307   1.331   1.340   1.347   1.385   1.400
 60 A'   24 A"   61 A'   25 A"   62 A'   63 A'   26 A"   64 A'                 
  1.422   1.577   1.662   1.762   1.843   1.981   1.984   2.266
 65 A'   66 A'   67 A'   68 A'   69 A'   70 A'   27 A"   71 A'                 
  2.311   2.439   2.707   2.710   2.826   3.175   3.606   3.682
 28 A"   72 A'   29 A"   73 A'   74 A'   75 A'   76 A'   30 A"                 
  3.723   3.734   3.762   3.778   3.851   3.914   3.928   3.942
 77 A'   31 A"   32 A"   78 A'   79 A'   33 A"   34 A"   80 A'                 
  3.956   3.984   4.032   4.093   4.208   4.279   4.334   4.715
 35 A"   36 A"   81 A'   82 A'   83 A'   84 A'   85 A'   86 A'                 
  4.958   5.956   5.984   6.028   6.222   6.247   6.263   6.369
 87 A'   37 A"   88 A'   89 A'   38 A"   90 A'   39 A"   91 A'                 
  6.470   6.650  23.669  27.775  28.299  28.319  28.341  28.496
 92 A'   93 A'   94 A'   95 A'   40 A"   96 A'   97 A'   41 A"                 
 28.502  28.519  28.562  28.652  35.432  66.682  66.748 127.844
 98 A'   42 A"   99 A'  100 A'  101 A'  102 A'  103 A'   43 A"                 
127.860 127.892 151.5781901.738
104 A'  105 A'  106 A'  107 A'                                                 
 --------------------------------------------------------------

          Ground-State Mulliken Net Atomic Charges

     Atom                 Charge (a.u.)
  ----------------------------------------
      1 C                    -0.101936
      2 N                    -0.016725
      3 F                    -0.074119
      4 I                     0.194513
      5 F                    -0.001732
  ----------------------------------------
  Sum of atomic charges =     0.000000

 -----------------------------------------------------------------
                    Cartesian Multipole Moments
 -----------------------------------------------------------------
    Charge (ESU x 10^10)
                 0.0000
    Dipole Moment (Debye)
         X      -2.6703      Y      -0.7443      Z      -0.0000
       Tot       2.7721
    Quadrupole Moments (Debye-Ang)
        XX     -51.6786     XY      -1.9121     YY     -51.9258
        XZ      -0.0000     YZ      -0.0000     ZZ     -48.7737
    Octopole Moments (Debye-Ang^2)
       XXX     -53.7610    XXY      -2.3360    XYY     -11.5377
       YYY      -0.2770    XXZ      -0.0000    XYZ      -0.0000
       YYZ       0.0000    XZZ      -6.4276    YZZ      -0.0758
       ZZZ      -0.0000
    Hexadecapole Moments (Debye-Ang^3)
      XXXX    -756.5921   XXXY     -23.1455   XXYY    -152.7100
      XYYY     -13.5010   YYYY    -155.3401   XXXZ      -0.0000
      XXYZ      -0.0000   XYYZ       0.0000   YYYZ      -0.0000
      XXZZ    -129.6108   XYZZ      -4.2494   YYZZ     -34.4449
      XZZZ      -0.0000   YZZZ      -0.0000   ZZZZ     -56.3428
 -----------------------------------------------------------------
 Calculating analytic gradient of the SCF energy
 Gradient of SCF Energy
            1           2           3           4           5
    1   0.0000234   0.0023521  -0.0017586  -0.0007483   0.0001315
    2   0.0012060  -0.0018661   0.0006572  -0.0001080   0.0001109
    3  -0.0000000  -0.0000000   0.0000000  -0.0000000   0.0000000
 Max gradient component =       2.352E-03
 RMS gradient           =       9.864E-04
 Gradient time:  CPU 5.09 s  wall 1.37 s
 Geometry Optimization Parameters
   NAtoms,    NIC,     NZ,  NCons,   NDum,   NFix, NCnnct, MaxDiis
        5      20       5       0       0       0       0       0

 Cartesian Hessian Update
 Hessian Updated using BFGS Update


** GEOMETRY OPTIMIZATION IN DELOCALIZED INTERNAL COORDINATES **
   Searching for a Minimum

   Optimization Cycle:   4

                       Coordinates (Angstroms)
     ATOM                X               Y               Z
      1  C         1.0146006811   -0.1925399527    0.0000000000
      2  N         1.7463753594    0.8436044440    0.0000000000
      3  F         3.1001022025    0.4658678031    0.0000000000
      4  I        -1.0672071488    0.0216002426    0.0000000000
      5  F         1.4638942574   -1.4343419440    0.0000000000
   Point Group: cs    Number of degrees of freedom:     7


   Energy is  -7212.048552017

 Hessian Updated using BFGS Update

  7 Hessian modes will be used to form the next step
  Hessian Eigenvalues:
     0.120168    0.190633    0.261436    0.289498    0.459205    0.552283
     0.722182

 Minimum Search - Taking Simple RFO Step
 Searching for Lamda that Minimizes Along All modes
 Value Taken    Lamda =  -0.00002901
 Step Taken.  Stepsize is  0.011715

                             Maximum     Tolerance    Cnvgd?
         Gradient           0.002297      0.000300      NO
         Displacement       0.010012      0.001200      NO
         Energy change     -0.000206      0.000001      NO


 New Cartesian Coordinates Obtained by Inverse Iteration

 Displacement from previous Coordinates is:  0.009484
 ----------------------------------------------------------------
             Standard Nuclear Orientation (Angstroms)
    I     Atom           X                Y                Z
 ----------------------------------------------------------------
    1      C       1.0147976083    -0.1936255706     0.0000000000
    2      N       1.7436377636     0.8452530937     0.0000000000
    3      F       3.1012237609     0.4659261316     0.0000000000
    4      I      -1.0641758457     0.0217961537     0.0000000000
    5      F       1.4622820645    -1.4351592154     0.0000000000
 ----------------------------------------------------------------
 Molecular Point Group                 Cs    NOp =  2
 Largest Abelian Subgroup              Cs    NOp =  2
 Nuclear Repulsion Energy =   401.8759793777 hartrees
 There are       42 alpha and       42 beta electrons
 Applying Cartesian multipole field
    Component          Value
    ---------          -----
     (2,0,0)        1.00000E-11
     (0,2,0)        2.00000E-11
     (0,0,2)       -3.00000E-11
 Nucleus-field energy     =     0.0000000087 hartrees
 Requested basis set is 6-311++G(d,p)
 There are 48 shells and 150 basis functions
 A cutoff of  1.0D-11 yielded    996 shell pairs
 There are     10136 function pairs (     11374 Cartesian)
 Smallest overlap matrix eigenvalue = 1.21E-03
 Guess MOs from SCF MO coefficient file

 -----------------------------------------------------------------------
  General SCF calculation program by
  Eric Jon Sundstrom, Paul Horn, Yuezhi Mao, Dmitri Zuev, Alec White,
  David Stuck, Shaama M.S., Shane Yost, Joonho Lee, David Small,
  Daniel Levine, Susi Lehtola, Hugh Burton, Evgeny Epifanovsky
 -----------------------------------------------------------------------
 Exchange:     0.2000 Hartree-Fock + 0.0800 Slater + 0.7200 B88
 Correlation:  0.1900 VWN1RPA + 0.8100 LYP
 Using SG-1 standard quadrature grid
 using 4 threads for integral computing
 -------------------------------------------------------
 OpenMP Integral computing Module                
 Release: version 2.0, May 2017, Q-Chem Inc. Pleasanton 
 -------------------------------------------------------
 -------------------------------------------------------
 OpenMP BLAS3 based DFT computing Module                
 Release: version 1.0, May 2013, Q-Chem Inc. Pittsburgh 
 -------------------------------------------------------
 A restricted SCF calculation will be
 performed using DIIS
 SCF converges when DIIS error is below 1.0e-08
 ---------------------------------------
  Cycle       Energy         DIIS error
 ---------------------------------------
    1   -7212.0485499028      7.18e-05  
    2   -7212.0485663773      1.88e-05  
    3   -7212.0485651231      2.96e-05  
    4   -7212.0485672071      4.26e-06  
    5   -7212.0485672471      2.14e-06  
    6   -7212.0485672569      5.61e-07  
    7   -7212.0485672574      2.17e-07  
    8   -7212.0485672575      5.72e-08  
    9   -7212.0485672575      1.47e-08  
   10   -7212.0485672575      6.23e-09  Convergence criterion met
 ---------------------------------------
 SCF time:   CPU 13.81s  wall 3.00s 
 SCF   energy in the final basis set =    -7212.0485672575
 Total energy in the final basis set =    -7212.0485672575

 --------------------------------------------------------------
             Orbital Energies (a.u.) and Symmetries
 --------------------------------------------------------------

 Alpha MOs, Restricted
 -- Occupied --                  
******* -176.35 -165.75 -165.75 -165.75  -35.85  -31.34  -31.33
  1 A'    2 A'    3 A'    1 A"    4 A'    5 A'    6 A'    2 A"                 
-31.333 -24.763 -24.720 -22.990 -22.988 -22.988 -22.984 -22.984
  7 A'    8 A'    9 A'   10 A'    3 A"   11 A'   12 A'    4 A"                 
-14.433 -10.370  -6.395  -4.809  -4.792  -4.792  -2.075  -2.069
 13 A'   14 A'   15 A'   16 A'    5 A"   17 A'   18 A'    6 A"                 
 -2.069  -2.055  -2.055  -1.312  -1.247  -0.947  -0.734  -0.654
 19 A'   20 A'    7 A"   21 A'   22 A'   23 A'   24 A'   25 A'                 
 -0.596  -0.549  -0.548  -0.479  -0.466  -0.423  -0.363  -0.356
 26 A'    8 A"   27 A'    9 A"   28 A'   29 A'   10 A"   30 A'                 
 -0.312  -0.301
 31 A'   11 A"                                                                 
 -- Virtual --                   
 -0.092  -0.055  -0.025   0.012   0.055   0.056   0.063   0.129
 32 A'   12 A"   33 A'   34 A'   35 A'   13 A"   36 A'   37 A'                 
  0.137   0.142   0.161   0.168   0.198   0.215   0.236   0.249
 38 A'   14 A"   39 A'   40 A'   15 A"   41 A'   42 A'   16 A"                 
  0.252   0.277   0.299   0.300   0.315   0.349   0.370   0.371
 43 A'   44 A'   17 A"   45 A'   46 A'   47 A'   18 A"   48 A'                 
  0.386   0.389   0.415   0.473   0.530   0.573   0.621   0.670
 19 A"   49 A'   50 A'   51 A'   52 A'   20 A"   53 A'   54 A'                 
  0.746   0.787   0.802   0.863   0.905   1.154   1.188   1.219
 55 A'   56 A'   21 A"   57 A'   58 A'   22 A"   59 A'   23 A"                 
  1.242   1.289   1.307   1.331   1.341   1.347   1.385   1.400
 60 A'   24 A"   61 A'   25 A"   62 A'   63 A'   26 A"   64 A'                 
  1.422   1.577   1.661   1.762   1.842   1.980   1.984   2.266
 65 A'   66 A'   67 A'   68 A'   69 A'   70 A'   27 A"   71 A'                 
  2.311   2.439   2.707   2.710   2.825   3.175   3.605   3.683
 28 A"   72 A'   29 A"   73 A'   74 A'   75 A'   76 A'   30 A"                 
  3.723   3.734   3.763   3.778   3.850   3.913   3.926   3.942
 77 A'   31 A"   32 A"   78 A'   79 A'   33 A"   34 A"   80 A'                 
  3.956   3.984   4.031   4.093   4.207   4.278   4.335   4.714
 35 A"   36 A"   81 A'   82 A'   83 A'   84 A'   85 A'   86 A'                 
  4.951   5.956   5.984   6.028   6.222   6.248   6.263   6.368
 87 A'   37 A"   88 A'   89 A'   38 A"   90 A'   39 A"   91 A'                 
  6.467   6.648  23.668  27.776  28.299  28.319  28.342  28.496
 92 A'   93 A'   94 A'   95 A'   40 A"   96 A'   97 A'   41 A"                 
 28.502  28.519  28.562  28.652  35.431  66.682  66.749 127.844
 98 A'   42 A"   99 A'  100 A'  101 A'  102 A'  103 A'   43 A"                 
127.860 127.892 151.5781901.739
104 A'  105 A'  106 A'  107 A'                                                 

 Beta MOs, Restricted
 -- Occupied --                  
******* -176.35 -165.75 -165.75 -165.75  -35.85  -31.34  -31.33
  1 A'    2 A'    3 A'    1 A"    4 A'    5 A'    6 A'    2 A"                 
-31.333 -24.763 -24.720 -22.990 -22.988 -22.988 -22.984 -22.984
  7 A'    8 A'    9 A'   10 A'    3 A"   11 A'   12 A'    4 A"                 
-14.433 -10.370  -6.395  -4.809  -4.792  -4.792  -2.075  -2.069
 13 A'   14 A'   15 A'   16 A'    5 A"   17 A'   18 A'    6 A"                 
 -2.069  -2.055  -2.055  -1.312  -1.247  -0.947  -0.734  -0.654
 19 A'   20 A'    7 A"   21 A'   22 A'   23 A'   24 A'   25 A'                 
 -0.596  -0.549  -0.548  -0.479  -0.466  -0.423  -0.363  -0.356
 26 A'    8 A"   27 A'    9 A"   28 A'   29 A'   10 A"   30 A'                 
 -0.312  -0.301
 31 A'   11 A"                                                                 
 -- Virtual --                   
 -0.092  -0.055  -0.025   0.012   0.055   0.056   0.063   0.129
 32 A'   12 A"   33 A'   34 A'   35 A'   13 A"   36 A'   37 A'                 
  0.137   0.142   0.161   0.168   0.198   0.215   0.236   0.249
 38 A'   14 A"   39 A'   40 A'   15 A"   41 A'   42 A'   16 A"                 
  0.252   0.277   0.299   0.300   0.315   0.349   0.370   0.371
 43 A'   44 A'   17 A"   45 A'   46 A'   47 A'   18 A"   48 A'                 
  0.386   0.389   0.415   0.473   0.530   0.573   0.621   0.670
 19 A"   49 A'   50 A'   51 A'   52 A'   20 A"   53 A'   54 A'                 
  0.746   0.787   0.802   0.863   0.905   1.154   1.188   1.219
 55 A'   56 A'   21 A"   57 A'   58 A'   22 A"   59 A'   23 A"                 
  1.242   1.289   1.307   1.331   1.341   1.347   1.385   1.400
 60 A'   24 A"   61 A'   25 A"   62 A'   63 A'   26 A"   64 A'                 
  1.422   1.577   1.661   1.762   1.842   1.980   1.984   2.266
 65 A'   66 A'   67 A'   68 A'   69 A'   70 A'   27 A"   71 A'                 
  2.311   2.439   2.707   2.710   2.825   3.175   3.605   3.683
 28 A"   72 A'   29 A"   73 A'   74 A'   75 A'   76 A'   30 A"                 
  3.723   3.734   3.763   3.778   3.850   3.913   3.926   3.942
 77 A'   31 A"   32 A"   78 A'   79 A'   33 A"   34 A"   80 A'                 
  3.956   3.984   4.031   4.093   4.207   4.278   4.335   4.714
 35 A"   36 A"   81 A'   82 A'   83 A'   84 A'   85 A'   86 A'                 
  4.951   5.956   5.984   6.028   6.222   6.248   6.263   6.368
 87 A'   37 A"   88 A'   89 A'   38 A"   90 A'   39 A"   91 A'                 
  6.467   6.648  23.668  27.776  28.299  28.319  28.342  28.496
 92 A'   93 A'   94 A'   95 A'   40 A"   96 A'   97 A'   41 A"                 
 28.502  28.519  28.562  28.652  35.431  66.682  66.749 127.844
 98 A'   42 A"   99 A'  100 A'  101 A'  102 A'  103 A'   43 A"                 
127.860 127.892 151.5781901.739
104 A'  105 A'  106 A'  107 A'                                                 
 --------------------------------------------------------------

          Ground-State Mulliken Net Atomic Charges

     Atom                 Charge (a.u.)
  ----------------------------------------
      1 C                    -0.101749
      2 N                    -0.015916
      3 F                    -0.076669
      4 I                     0.194780
      5 F                    -0.000446
  ----------------------------------------
  Sum of atomic charges =     0.000000

 -----------------------------------------------------------------
                    Cartesian Multipole Moments
 -----------------------------------------------------------------
    Charge (ESU x 10^10)
                 0.0000
    Dipole Moment (Debye)
         X      -2.6852      Y      -0.7531      Z       0.0000
       Tot       2.7888
    Quadrupole Moments (Debye-Ang)
        XX     -51.7709     XY      -1.9375     YY     -51.9069
        XZ      -0.0000     YZ      -0.0000     ZZ     -48.7716
    Octopole Moments (Debye-Ang^2)
       XXX     -54.2411    XXY      -2.4053    XYY     -11.6004
       YYY      -0.3147    XXZ       0.0000    XYZ      -0.0000
       YYZ       0.0000    XZZ      -6.5186    YZZ      -0.0882
       ZZZ       0.0000
    Hexadecapole Moments (Debye-Ang^3)
      XXXX    -756.6217   XXXY     -23.3856   XXYY    -152.5361
      XYYY     -13.5523   YYYY    -155.4315   XXXZ      -0.0000
      XXYZ      -0.0000   XYYZ       0.0000   YYYZ      -0.0000
      XXZZ    -129.4536   XYZZ      -4.2708   YYZZ     -34.4622
      XZZZ      -0.0000   YZZZ      -0.0000   ZZZZ     -56.3276
 -----------------------------------------------------------------
 Calculating analytic gradient of the SCF energy
 Gradient of SCF Energy
            1           2           3           4           5
    1   0.0000410   0.0004075  -0.0001614   0.0001683  -0.0004554
    2   0.0001816  -0.0002418   0.0000294  -0.0001418   0.0001726
    3   0.0000000   0.0000000   0.0000000   0.0000000  -0.0000000
 Max gradient component =       4.554E-04
 RMS gradient           =       1.952E-04
 Gradient time:  CPU 5.08 s  wall 1.37 s
 Geometry Optimization Parameters
   NAtoms,    NIC,     NZ,  NCons,   NDum,   NFix, NCnnct, MaxDiis
        5      20       5       0       0       0       0       0

 Cartesian Hessian Update
 Hessian Updated using BFGS Update


** GEOMETRY OPTIMIZATION IN DELOCALIZED INTERNAL COORDINATES **
   Searching for a Minimum

   Optimization Cycle:   5

                       Coordinates (Angstroms)
     ATOM                X               Y               Z
      1  C         1.0147976083   -0.1936255706    0.0000000000
      2  N         1.7436377636    0.8452530937    0.0000000000
      3  F         3.1012237609    0.4659261316    0.0000000000
      4  I        -1.0641758457    0.0217961537    0.0000000000
      5  F         1.4622820645   -1.4351592154    0.0000000000
   Point Group: cs    Number of degrees of freedom:     7


   Energy is  -7212.048567258

 Hessian Updated using BFGS Update

  7 Hessian modes will be used to form the next step
  Hessian Eigenvalues:
     0.125217    0.186125    0.248969    0.286269    0.459896    0.541656
     0.727181

 Minimum Search - Taking Simple RFO Step
 Searching for Lamda that Minimizes Along All modes
 Value Taken    Lamda =  -0.00000311
 Step Taken.  Stepsize is  0.003832

                             Maximum     Tolerance    Cnvgd?
         Gradient           0.000623      0.000300      NO
         Displacement       0.002415      0.001200      NO
         Energy change     -0.000015      0.000001      NO


 New Cartesian Coordinates Obtained by Inverse Iteration

 Displacement from previous Coordinates is:  0.005135
 ----------------------------------------------------------------
             Standard Nuclear Orientation (Angstroms)
    I     Atom           X                Y                Z
 ----------------------------------------------------------------
    1      C       1.0148284276    -0.1945041206     0.0000000000
    2      N       1.7426419290     0.8451863207     0.0000000000
    3      F       3.1009381633     0.4658956222     0.0000000000
    4      I      -1.0646209645     0.0232798362     0.0000000000
    5      F       1.4639777961    -1.4356670657     0.0000000000
 ----------------------------------------------------------------
 Molecular Point Group                 Cs    NOp =  2
 Largest Abelian Subgroup              Cs    NOp =  2
 Nuclear Repulsion Energy =   401.7760025775 hartrees
 There are       42 alpha and       42 beta electrons
 Applying Cartesian multipole field
    Component          Value
    ---------          -----
     (2,0,0)        1.00000E-11
     (0,2,0)        2.00000E-11
     (0,0,2)       -3.00000E-11
 Nucleus-field energy     =     0.0000000087 hartrees
 Requested basis set is 6-311++G(d,p)
 There are 48 shells and 150 basis functions
 A cutoff of  1.0D-11 yielded    996 shell pairs
 There are     10136 function pairs (     11374 Cartesian)
 Smallest overlap matrix eigenvalue = 1.21E-03
 Guess MOs from SCF MO coefficient file

 -----------------------------------------------------------------------
  General SCF calculation program by
  Eric Jon Sundstrom, Paul Horn, Yuezhi Mao, Dmitri Zuev, Alec White,
  David Stuck, Shaama M.S., Shane Yost, Joonho Lee, David Small,
  Daniel Levine, Susi Lehtola, Hugh Burton, Evgeny Epifanovsky
 -----------------------------------------------------------------------
 Exchange:     0.2000 Hartree-Fock + 0.0800 Slater + 0.7200 B88
 Correlation:  0.1900 VWN1RPA + 0.8100 LYP
 Using SG-1 standard quadrature grid
 using 4 threads for integral computing
 -------------------------------------------------------
 OpenMP Integral computing Module                
 Release: version 2.0, May 2017, Q-Chem Inc. Pleasanton 
 -------------------------------------------------------
 -------------------------------------------------------
 OpenMP BLAS3 based DFT computing Module                
 Release: version 1.0, May 2013, Q-Chem Inc. Pittsburgh 
 -------------------------------------------------------
 A restricted SCF calculation will be
 performed using DIIS
 SCF converges when DIIS error is below 1.0e-08
 ---------------------------------------
  Cycle       Energy         DIIS error
 ---------------------------------------
    1   -7212.0485670061      2.34e-05  
    2   -7212.0485690680      6.79e-06  
    3   -7212.0485690075      8.83e-06  
    4   -7212.0485691667      2.16e-06  
    5   -7212.0485691757      8.82e-07  
    6   -7212.0485691774      1.80e-07  
    7   -7212.0485691774      3.46e-08  
    8   -7212.0485691774      2.09e-08  
    9   -7212.0485691774      2.95e-09  Convergence criterion met
 ---------------------------------------
 SCF time:   CPU 12.43s  wall 3.00s 
 SCF   energy in the final basis set =    -7212.0485691774
 Total energy in the final basis set =    -7212.0485691774

 --------------------------------------------------------------
             Orbital Energies (a.u.) and Symmetries
 --------------------------------------------------------------

 Alpha MOs, Restricted
 -- Occupied --                  
******* -176.35 -165.75 -165.75 -165.75  -35.85  -31.34  -31.33
  1 A'    2 A'    3 A'    1 A"    4 A'    5 A'    6 A'    2 A"                 
-31.333 -24.763 -24.720 -22.990 -22.989 -22.988 -22.984 -22.984
  7 A'    8 A'    9 A'   10 A'    3 A"   11 A'   12 A'    4 A"                 
-14.433 -10.371  -6.395  -4.809  -4.792  -4.792  -2.075  -2.069
 13 A'   14 A'   15 A'   16 A'    5 A"   17 A'   18 A'    6 A"                 
 -2.069  -2.055  -2.055  -1.312  -1.247  -0.947  -0.734  -0.654
 19 A'   20 A'    7 A"   21 A'   22 A'   23 A'   24 A'   25 A'                 
 -0.596  -0.549  -0.548  -0.478  -0.466  -0.423  -0.363  -0.356
 26 A'    8 A"   27 A'    9 A"   28 A'   29 A'   10 A"   30 A'                 
 -0.312  -0.301
 31 A'   11 A"                                                                 
 -- Virtual --                   
 -0.092  -0.055  -0.026   0.012   0.055   0.056   0.063   0.129
 32 A'   12 A"   33 A'   34 A'   35 A'   13 A"   36 A'   37 A'                 
  0.137   0.142   0.161   0.168   0.198   0.215   0.236   0.249
 38 A'   14 A"   39 A'   40 A'   15 A"   41 A'   42 A'   16 A"                 
  0.252   0.277   0.299   0.300   0.315   0.349   0.370   0.371
 43 A'   44 A'   17 A"   45 A'   46 A'   47 A'   18 A"   48 A'                 
  0.386   0.389   0.415   0.473   0.529   0.573   0.621   0.669
 19 A"   49 A'   50 A'   51 A'   52 A'   20 A"   53 A'   54 A'                 
  0.746   0.788   0.802   0.862   0.904   1.154   1.188   1.219
 55 A'   56 A'   21 A"   57 A'   58 A'   22 A"   59 A'   23 A"                 
  1.242   1.289   1.307   1.331   1.341   1.347   1.385   1.400
 60 A'   24 A"   61 A'   25 A"   62 A'   63 A'   26 A"   64 A'                 
  1.422   1.577   1.661   1.762   1.842   1.980   1.984   2.265
 65 A'   66 A'   67 A'   68 A'   69 A'   70 A'   27 A"   71 A'                 
  2.311   2.439   2.707   2.710   2.825   3.175   3.605   3.683
 28 A"   72 A'   29 A"   73 A'   74 A'   75 A'   76 A'   30 A"                 
  3.723   3.734   3.763   3.779   3.850   3.913   3.925   3.942
 77 A'   31 A"   32 A"   78 A'   79 A'   33 A"   34 A"   80 A'                 
  3.956   3.983   4.030   4.093   4.207   4.278   4.335   4.714
 35 A"   36 A"   81 A'   82 A'   83 A'   84 A'   85 A'   86 A'                 
  4.950   5.956   5.984   6.028   6.222   6.248   6.263   6.369
 87 A'   37 A"   88 A'   89 A'   38 A"   90 A'   39 A"   91 A'                 
  6.467   6.647  23.668  27.776  28.299  28.319  28.341  28.496
 92 A'   93 A'   94 A'   95 A'   40 A"   96 A'   97 A'   41 A"                 
 28.502  28.519  28.562  28.652  35.431  66.682  66.749 127.844
 98 A'   42 A"   99 A'  100 A'  101 A'  102 A'  103 A'   43 A"                 
127.860 127.892 151.5781901.739
104 A'  105 A'  106 A'  107 A'                                                 

 Beta MOs, Restricted
 -- Occupied --                  
******* -176.35 -165.75 -165.75 -165.75  -35.85  -31.34  -31.33
  1 A'    2 A'    3 A'    1 A"    4 A'    5 A'    6 A'    2 A"                 
-31.333 -24.763 -24.720 -22.990 -22.989 -22.988 -22.984 -22.984
  7 A'    8 A'    9 A'   10 A'    3 A"   11 A'   12 A'    4 A"                 
-14.433 -10.371  -6.395  -4.809  -4.792  -4.792  -2.075  -2.069
 13 A'   14 A'   15 A'   16 A'    5 A"   17 A'   18 A'    6 A"                 
 -2.069  -2.055  -2.055  -1.312  -1.247  -0.947  -0.734  -0.654
 19 A'   20 A'    7 A"   21 A'   22 A'   23 A'   24 A'   25 A'                 
 -0.596  -0.549  -0.548  -0.478  -0.466  -0.423  -0.363  -0.356
 26 A'    8 A"   27 A'    9 A"   28 A'   29 A'   10 A"   30 A'                 
 -0.312  -0.301
 31 A'   11 A"                                                                 
 -- Virtual --                   
 -0.092  -0.055  -0.026   0.012   0.055   0.056   0.063   0.129
 32 A'   12 A"   33 A'   34 A'   35 A'   13 A"   36 A'   37 A'                 
  0.137   0.142   0.161   0.168   0.198   0.215   0.236   0.249
 38 A'   14 A"   39 A'   40 A'   15 A"   41 A'   42 A'   16 A"                 
  0.252   0.277   0.299   0.300   0.315   0.349   0.370   0.371
 43 A'   44 A'   17 A"   45 A'   46 A'   47 A'   18 A"   48 A'                 
  0.386   0.389   0.415   0.473   0.529   0.573   0.621   0.669
 19 A"   49 A'   50 A'   51 A'   52 A'   20 A"   53 A'   54 A'                 
  0.746   0.788   0.802   0.862   0.904   1.154   1.188   1.219
 55 A'   56 A'   21 A"   57 A'   58 A'   22 A"   59 A'   23 A"                 
  1.242   1.289   1.307   1.331   1.341   1.347   1.385   1.400
 60 A'   24 A"   61 A'   25 A"   62 A'   63 A'   26 A"   64 A'                 
  1.422   1.577   1.661   1.762   1.842   1.980   1.984   2.265
 65 A'   66 A'   67 A'   68 A'   69 A'   70 A'   27 A"   71 A'                 
  2.311   2.439   2.707   2.710   2.825   3.175   3.605   3.683
 28 A"   72 A'   29 A"   73 A'   74 A'   75 A'   76 A'   30 A"                 
  3.723   3.734   3.763   3.779   3.850   3.913   3.925   3.942
 77 A'   31 A"   32 A"   78 A'   79 A'   33 A"   34 A"   80 A'                 
  3.956   3.983   4.030   4.093   4.207   4.278   4.335   4.714
 35 A"   36 A"   81 A'   82 A'   83 A'   84 A'   85 A'   86 A'                 
  4.950   5.956   5.984   6.028   6.222   6.248   6.263   6.369
 87 A'   37 A"   88 A'   89 A'   38 A"   90 A'   39 A"   91 A'                 
  6.467   6.647  23.668  27.776  28.299  28.319  28.341  28.496
 92 A'   93 A'   94 A'   95 A'   40 A"   96 A'   97 A'   41 A"                 
 28.502  28.519  28.562  28.652  35.431  66.682  66.749 127.844
 98 A'   42 A"   99 A'  100 A'  101 A'  102 A'  103 A'   43 A"                 
127.860 127.892 151.5781901.739
104 A'  105 A'  106 A'  107 A'                                                 
 --------------------------------------------------------------

          Ground-State Mulliken Net Atomic Charges

     Atom                 Charge (a.u.)
  ----------------------------------------
      1 C                    -0.101449
      2 N                    -0.015673
      3 F                    -0.077082
      4 I                     0.194849
      5 F                    -0.000645
  ----------------------------------------
  Sum of atomic charges =     0.000000

 -----------------------------------------------------------------
                    Cartesian Multipole Moments
 -----------------------------------------------------------------
    Charge (ESU x 10^10)
                 0.0000
    Dipole Moment (Debye)
         X      -2.6897      Y      -0.7519      Z      -0.0000
       Tot       2.7928
    Quadrupole Moments (Debye-Ang)
        XX     -51.7839     XY      -1.9463     YY     -51.9034
        XZ       0.0000     YZ       0.0000     ZZ     -48.7735
    Octopole Moments (Debye-Ang^2)
       XXX     -54.2648    XXY      -2.4210    XYY     -11.5914
       YYY      -0.4120    XXZ       0.0000    XYZ       0.0000
       YYZ      -0.0000    XZZ      -6.5104    YZZ      -0.1221
       ZZZ      -0.0000
    Hexadecapole Moments (Debye-Ang^3)
      XXXX    -756.9158   XXXY     -23.2524   XXYY    -152.5645
      XYYY     -13.3436   YYYY    -155.4802   XXXZ       0.0000
      XXYZ      -0.0000   XYYZ      -0.0000   YYYZ       0.0000
      XXZZ    -129.4893   XYZZ      -4.2037   YYZZ     -34.4710
      XZZZ       0.0000   YZZZ       0.0000   ZZZZ     -56.3314
 -----------------------------------------------------------------
 Calculating analytic gradient of the SCF energy
 Gradient of SCF Energy
            1           2           3           4           5
    1   0.0000101   0.0000683   0.0000576  -0.0000045  -0.0001314
    2   0.0001742   0.0000154  -0.0001233   0.0000185  -0.0000848
    3  -0.0000000   0.0000000  -0.0000000   0.0000000   0.0000000
 Max gradient component =       1.742E-04
 RMS gradient           =       7.243E-05
 Gradient time:  CPU 5.08 s  wall 1.37 s
 Geometry Optimization Parameters
   NAtoms,    NIC,     NZ,  NCons,   NDum,   NFix, NCnnct, MaxDiis
        5      20       5       0       0       0       0       0

 Cartesian Hessian Update
 Hessian Updated using BFGS Update


** GEOMETRY OPTIMIZATION IN DELOCALIZED INTERNAL COORDINATES **
   Searching for a Minimum

   Optimization Cycle:   6

                       Coordinates (Angstroms)
     ATOM                X               Y               Z
      1  C         1.0148284276   -0.1945041206    0.0000000000
      2  N         1.7426419290    0.8451863207    0.0000000000
      3  F         3.1009381633    0.4658956222    0.0000000000
      4  I        -1.0646209645    0.0232798362    0.0000000000
      5  F         1.4639777961   -1.4356670657    0.0000000000
   Point Group: cs    Number of degrees of freedom:     7


   Energy is  -7212.048569177

 Hessian Updated using BFGS Update

  7 Hessian modes will be used to form the next step
  Hessian Eigenvalues:
     0.128052    0.143488    0.216776    0.300287    0.463047    0.573704
     0.725798

 Minimum Search - Taking Simple RFO Step
 Searching for Lamda that Minimizes Along All modes
 Value Taken    Lamda =   0.00000000
 Step Taken.  Stepsize is  0.001774

                             Maximum     Tolerance    Cnvgd?
         Gradient           0.000222      0.000300     YES
         Displacement       0.001398      0.001200      NO
         Energy change     -0.000002      0.000001      NO


 New Cartesian Coordinates Obtained by Inverse Iteration

 Displacement from previous Coordinates is:  0.002993
 ----------------------------------------------------------------
             Standard Nuclear Orientation (Angstroms)
    I     Atom           X                Y                Z
 ----------------------------------------------------------------
    1      C       1.0148072722    -0.1951648935     0.0000000000
    2      N       1.7421530908     0.8448347538     0.0000000000
    3      F       3.1007055894     0.4663738147     0.0000000000
    4      I      -1.0644861953     0.0242165039     0.0000000000
    5      F       1.4645855943    -1.4360695859     0.0000000000
 ----------------------------------------------------------------
 Molecular Point Group                 Cs    NOp =  2
 Largest Abelian Subgroup              Cs    NOp =  2
 Nuclear Repulsion Energy =   401.7707126659 hartrees
 There are       42 alpha and       42 beta electrons
 Applying Cartesian multipole field
    Component          Value
    ---------          -----
     (2,0,0)        1.00000E-11
     (0,2,0)        2.00000E-11
     (0,0,2)       -3.00000E-11
 Nucleus-field energy     =     0.0000000087 hartrees
 Requested basis set is 6-311++G(d,p)
 There are 48 shells and 150 basis functions
 A cutoff of  1.0D-11 yielded    996 shell pairs
 There are     10136 function pairs (     11374 Cartesian)
 Smallest overlap matrix eigenvalue = 1.21E-03
 Guess MOs from SCF MO coefficient file

 -----------------------------------------------------------------------
  General SCF calculation program by
  Eric Jon Sundstrom, Paul Horn, Yuezhi Mao, Dmitri Zuev, Alec White,
  David Stuck, Shaama M.S., Shane Yost, Joonho Lee, David Small,
  Daniel Levine, Susi Lehtola, Hugh Burton, Evgeny Epifanovsky
 -----------------------------------------------------------------------
 Exchange:     0.2000 Hartree-Fock + 0.0800 Slater + 0.7200 B88
 Correlation:  0.1900 VWN1RPA + 0.8100 LYP
 Using SG-1 standard quadrature grid
 using 4 threads for integral computing
 -------------------------------------------------------
 OpenMP Integral computing Module                
 Release: version 2.0, May 2017, Q-Chem Inc. Pleasanton 
 -------------------------------------------------------
 -------------------------------------------------------
 OpenMP BLAS3 based DFT computing Module                
 Release: version 1.0, May 2013, Q-Chem Inc. Pittsburgh 
 -------------------------------------------------------
 A restricted SCF calculation will be
 performed using DIIS
 SCF converges when DIIS error is below 1.0e-08
 ---------------------------------------
  Cycle       Energy         DIIS error
 ---------------------------------------
    1   -7212.0485688618      1.14e-05  
    2   -7212.0485694219      3.65e-06  
    3   -7212.0485694100      4.76e-06  
    4   -7212.0485694499      9.77e-07  
    5   -7212.0485694518      2.58e-07  
    6   -7212.0485694519      1.15e-07  
    7   -7212.0485694519      2.34e-08  
    8   -7212.0485694520      1.92e-08  
    9   -7212.0485694519      1.52e-09  Convergence criterion met
 ---------------------------------------
 SCF time:   CPU 12.45s  wall 3.00s 
 SCF   energy in the final basis set =    -7212.0485694519
 Total energy in the final basis set =    -7212.0485694519

 --------------------------------------------------------------
             Orbital Energies (a.u.) and Symmetries
 --------------------------------------------------------------

 Alpha MOs, Restricted
 -- Occupied --                  
******* -176.35 -165.75 -165.75 -165.75  -35.85  -31.34  -31.33
  1 A'    2 A'    3 A'    1 A"    4 A'    5 A'    6 A'    2 A"                 
-31.333 -24.763 -24.720 -22.990 -22.989 -22.988 -22.984 -22.984
  7 A'    8 A'    9 A'   10 A'    3 A"   11 A'   12 A'    4 A"                 
-14.433 -10.371  -6.395  -4.809  -4.792  -4.792  -2.075  -2.069
 13 A'   14 A'   15 A'   16 A'    5 A"   17 A'   18 A'    6 A"                 
 -2.069  -2.055  -2.055  -1.312  -1.247  -0.947  -0.734  -0.654
 19 A'   20 A'    7 A"   21 A'   22 A'   23 A'   24 A'   25 A'                 
 -0.596  -0.549  -0.548  -0.478  -0.466  -0.423  -0.363  -0.356
 26 A'    8 A"   27 A'    9 A"   28 A'   29 A'   10 A"   30 A'                 
 -0.312  -0.301
 31 A'   11 A"                                                                 
 -- Virtual --                   
 -0.092  -0.055  -0.026   0.012   0.055   0.056   0.063   0.129
 32 A'   12 A"   33 A'   34 A'   35 A'   13 A"   36 A'   37 A'                 
  0.137   0.142   0.161   0.168   0.198   0.215   0.236   0.249
 38 A'   14 A"   39 A'   40 A'   15 A"   41 A'   42 A'   16 A"                 
  0.252   0.277   0.299   0.300   0.315   0.349   0.370   0.370
 43 A'   44 A'   17 A"   45 A'   46 A'   47 A'   18 A"   48 A'                 
  0.386   0.389   0.415   0.473   0.529   0.573   0.621   0.669
 19 A"   49 A'   50 A'   51 A'   52 A'   20 A"   53 A'   54 A'                 
  0.746   0.788   0.802   0.862   0.904   1.154   1.188   1.219
 55 A'   56 A'   21 A"   57 A'   58 A'   22 A"   59 A'   23 A"                 
  1.242   1.289   1.307   1.331   1.341   1.347   1.385   1.401
 60 A'   24 A"   61 A'   25 A"   62 A'   63 A'   26 A"   64 A'                 
  1.422   1.577   1.661   1.762   1.842   1.980   1.985   2.265
 65 A'   66 A'   67 A'   68 A'   69 A'   70 A'   27 A"   71 A'                 
  2.311   2.439   2.707   2.710   2.825   3.175   3.605   3.683
 28 A"   72 A'   29 A"   73 A'   74 A'   75 A'   76 A'   30 A"                 
  3.723   3.734   3.763   3.779   3.850   3.913   3.925   3.942
 77 A'   31 A"   32 A"   78 A'   79 A'   33 A"   34 A"   80 A'                 
  3.956   3.983   4.030   4.093   4.207   4.278   4.335   4.714
 35 A"   36 A"   81 A'   82 A'   83 A'   84 A'   85 A'   86 A'                 
  4.950   5.956   5.984   6.028   6.222   6.248   6.264   6.369
 87 A'   37 A"   88 A'   89 A'   38 A"   90 A'   39 A"   91 A'                 
  6.467   6.647  23.668  27.776  28.299  28.319  28.341  28.496
 92 A'   93 A'   94 A'   95 A'   40 A"   96 A'   97 A'   41 A"                 
 28.502  28.519  28.562  28.652  35.431  66.682  66.749 127.844
 98 A'   42 A"   99 A'  100 A'  101 A'  102 A'  103 A'   43 A"                 
127.860 127.892 151.5781901.739
104 A'  105 A'  106 A'  107 A'                                                 

 Beta MOs, Restricted
 -- Occupied --                  
******* -176.35 -165.75 -165.75 -165.75  -35.85  -31.34  -31.33
  1 A'    2 A'    3 A'    1 A"    4 A'    5 A'    6 A'    2 A"                 
-31.333 -24.763 -24.720 -22.990 -22.989 -22.988 -22.984 -22.984
  7 A'    8 A'    9 A'   10 A'    3 A"   11 A'   12 A'    4 A"                 
-14.433 -10.371  -6.395  -4.809  -4.792  -4.792  -2.075  -2.069
 13 A'   14 A'   15 A'   16 A'    5 A"   17 A'   18 A'    6 A"                 
 -2.069  -2.055  -2.055  -1.312  -1.247  -0.947  -0.734  -0.654
 19 A'   20 A'    7 A"   21 A'   22 A'   23 A'   24 A'   25 A'                 
 -0.596  -0.549  -0.548  -0.478  -0.466  -0.423  -0.363  -0.356
 26 A'    8 A"   27 A'    9 A"   28 A'   29 A'   10 A"   30 A'                 
 -0.312  -0.301
 31 A'   11 A"                                                                 
 -- Virtual --                   
 -0.092  -0.055  -0.026   0.012   0.055   0.056   0.063   0.129
 32 A'   12 A"   33 A'   34 A'   35 A'   13 A"   36 A'   37 A'                 
  0.137   0.142   0.161   0.168   0.198   0.215   0.236   0.249
 38 A'   14 A"   39 A'   40 A'   15 A"   41 A'   42 A'   16 A"                 
  0.252   0.277   0.299   0.300   0.315   0.349   0.370   0.370
 43 A'   44 A'   17 A"   45 A'   46 A'   47 A'   18 A"   48 A'                 
  0.386   0.389   0.415   0.473   0.529   0.573   0.621   0.669
 19 A"   49 A'   50 A'   51 A'   52 A'   20 A"   53 A'   54 A'                 
  0.746   0.788   0.802   0.862   0.904   1.154   1.188   1.219
 55 A'   56 A'   21 A"   57 A'   58 A'   22 A"   59 A'   23 A"                 
  1.242   1.289   1.307   1.331   1.341   1.347   1.385   1.401
 60 A'   24 A"   61 A'   25 A"   62 A'   63 A'   26 A"   64 A'                 
  1.422   1.577   1.661   1.762   1.842   1.980   1.985   2.265
 65 A'   66 A'   67 A'   68 A'   69 A'   70 A'   27 A"   71 A'                 
  2.311   2.439   2.707   2.710   2.825   3.175   3.605   3.683
 28 A"   72 A'   29 A"   73 A'   74 A'   75 A'   76 A'   30 A"                 
  3.723   3.734   3.763   3.779   3.850   3.913   3.925   3.942
 77 A'   31 A"   32 A"   78 A'   79 A'   33 A"   34 A"   80 A'                 
  3.956   3.983   4.030   4.093   4.207   4.278   4.335   4.714
 35 A"   36 A"   81 A'   82 A'   83 A'   84 A'   85 A'   86 A'                 
  4.950   5.956   5.984   6.028   6.222   6.248   6.264   6.369
 87 A'   37 A"   88 A'   89 A'   38 A"   90 A'   39 A"   91 A'                 
  6.467   6.647  23.668  27.776  28.299  28.319  28.341  28.496
 92 A'   93 A'   94 A'   95 A'   40 A"   96 A'   97 A'   41 A"                 
 28.502  28.519  28.562  28.652  35.431  66.682  66.749 127.844
 98 A'   42 A"   99 A'  100 A'  101 A'  102 A'  103 A'   43 A"                 
127.860 127.892 151.5781901.739
104 A'  105 A'  106 A'  107 A'                                                 
 --------------------------------------------------------------

          Ground-State Mulliken Net Atomic Charges

     Atom                 Charge (a.u.)
  ----------------------------------------
      1 C                    -0.101357
      2 N                    -0.015689
      3 F                    -0.077115
      4 I                     0.194882
      5 F                    -0.000721
  ----------------------------------------
  Sum of atomic charges =     0.000000

 -----------------------------------------------------------------
                    Cartesian Multipole Moments
 -----------------------------------------------------------------
    Charge (ESU x 10^10)
                 0.0000
    Dipole Moment (Debye)
         X      -2.6895      Y      -0.7518      Z       0.0000
       Tot       2.7926
    Quadrupole Moments (Debye-Ang)
        XX     -51.7856     XY      -1.9523     YY     -51.9013
        XZ       0.0000     YZ      -0.0000     ZZ     -48.7735
    Octopole Moments (Debye-Ang^2)
       XXX     -54.2707    XXY      -2.4305    XYY     -11.5945
       YYY      -0.4726    XXZ      -0.0000    XYZ      -0.0000
       YYZ       0.0000    XZZ      -6.5125    YZZ      -0.1433
       ZZZ       0.0000
    Hexadecapole Moments (Debye-Ang^3)
      XXXX    -756.8429   XXXY     -23.1821   XXYY    -152.5500
      XYYY     -13.2322   YYYY    -155.5156   XXXZ       0.0000
      XXYZ      -0.0000   XYYZ       0.0000   YYYZ      -0.0000
      XXZZ    -129.4744   XYZZ      -4.1684   YYZZ     -34.4766
      XZZZ       0.0000   YZZZ      -0.0000   ZZZZ     -56.3318
 -----------------------------------------------------------------
 Calculating analytic gradient of the SCF energy
 Gradient of SCF Energy
            1           2           3           4           5
    1  -0.0000407  -0.0000047   0.0000687   0.0000104  -0.0000337
    2   0.0001210  -0.0000228  -0.0001062   0.0000917  -0.0000836
    3   0.0000000  -0.0000000   0.0000000  -0.0000000  -0.0000000
 Max gradient component =       1.210E-04
 RMS gradient           =       5.743E-05
 Gradient time:  CPU 5.07 s  wall 1.36 s
 Geometry Optimization Parameters
   NAtoms,    NIC,     NZ,  NCons,   NDum,   NFix, NCnnct, MaxDiis
        5      20       5       0       0       0       0       0

 Cartesian Hessian Update
 Hessian Updated using BFGS Update


** GEOMETRY OPTIMIZATION IN DELOCALIZED INTERNAL COORDINATES **
   Searching for a Minimum

   Optimization Cycle:   7

                       Coordinates (Angstroms)
     ATOM                X               Y               Z
      1  C         1.0148072722   -0.1951648935    0.0000000000
      2  N         1.7421530908    0.8448347538    0.0000000000
      3  F         3.1007055894    0.4663738147    0.0000000000
      4  I        -1.0644861953    0.0242165039    0.0000000000
      5  F         1.4645855943   -1.4360695859    0.0000000000
   Point Group: cs    Number of degrees of freedom:     7


   Energy is  -7212.048569452

 Hessian Updated using BFGS Update

  7 Hessian modes will be used to form the next step
  Hessian Eigenvalues:
     0.117517    0.139763    0.209262    0.299421    0.464598    0.568519
     0.731946

 Minimum Search - Taking Simple RFO Step
 Searching for Lamda that Minimizes Along All modes
 Value Taken    Lamda =   0.00000000
 Step Taken.  Stepsize is  0.000410

                             Maximum     Tolerance    Cnvgd?
         Gradient           0.000074      0.000300     YES
         Displacement       0.000227      0.001200     YES
         Energy change     -0.000000      0.000001     YES


                       Distance Matrix (Angstroms)
             C (  1)   N (  2)   F (  3)   I (  4)
   N (  2)  1.269106
   F (  3)  2.188288  1.410283
   I (  4)  2.090835  2.924147  4.188595
   F (  5)  1.319903  2.297731  2.509219  2.920383

 Final energy is   -7212.0485694519421     


 ******************************
 **  OPTIMIZATION CONVERGED  **
 ******************************

                       Coordinates (Angstroms)
     ATOM                X               Y               Z
      1  C         1.0148072722   -0.1951648935    0.0000000000
      2  N         1.7421530908    0.8448347538    0.0000000000
      3  F         3.1007055894    0.4663738147    0.0000000000
      4  I        -1.0644861953    0.0242165039    0.0000000000
      5  F         1.4645855943   -1.4360695859    0.0000000000

Z-matrix Print:
$molecule
0 1
I 
C  1 2.090835
N  2 1.269106 1 118.944973
F  2 1.319903 1 115.946417 3 -180.000000 0
F  3 1.410283 2 109.401241 1 -180.000000 0
$end


 --------------------------------------------------------------
             Orbital Energies (a.u.) and Symmetries
 --------------------------------------------------------------

 Alpha MOs, Restricted
 -- Occupied --                  
******* -176.35 -165.75 -165.75 -165.75  -35.85  -31.34  -31.33
  1 A'    2 A'    3 A'    1 A"    4 A'    5 A'    6 A'    2 A"                 
-31.333 -24.763 -24.720 -22.990 -22.989 -22.988 -22.984 -22.984
  7 A'    8 A'    9 A'   10 A'    3 A"   11 A'   12 A'    4 A"                 
-14.433 -10.371  -6.395  -4.809  -4.792  -4.792  -2.075  -2.069
 13 A'   14 A'   15 A'   16 A'    5 A"   17 A'   18 A'    6 A"                 
 -2.069  -2.055  -2.055  -1.312  -1.247  -0.947  -0.734  -0.654
 19 A'   20 A'    7 A"   21 A'   22 A'   23 A'   24 A'   25 A'                 
 -0.596  -0.549  -0.548  -0.478  -0.466  -0.423  -0.363  -0.356
 26 A'    8 A"   27 A'    9 A"   28 A'   29 A'   10 A"   30 A'                 
 -0.312  -0.301
 31 A'   11 A"                                                                 
 -- Virtual --                   
 -0.092  -0.055  -0.026   0.012   0.055   0.056   0.063   0.129
 32 A'   12 A"   33 A'   34 A'   35 A'   13 A"   36 A'   37 A'                 
  0.137   0.142   0.161   0.168   0.198   0.215   0.236   0.249
 38 A'   14 A"   39 A'   40 A'   15 A"   41 A'   42 A'   16 A"                 
  0.252   0.277   0.299   0.300   0.315   0.349   0.370   0.370
 43 A'   44 A'   17 A"   45 A'   46 A'   47 A'   18 A"   48 A'                 
  0.386   0.389   0.415   0.473   0.529   0.573   0.621   0.669
 19 A"   49 A'   50 A'   51 A'   52 A'   20 A"   53 A'   54 A'                 
  0.746   0.788   0.802   0.862   0.904   1.154   1.188   1.219
 55 A'   56 A'   21 A"   57 A'   58 A'   22 A"   59 A'   23 A"                 
  1.242   1.289   1.307   1.331   1.341   1.347   1.385   1.401
 60 A'   24 A"   61 A'   25 A"   62 A'   63 A'   26 A"   64 A'                 
  1.422   1.577   1.661   1.762   1.842   1.980   1.985   2.265
 65 A'   66 A'   67 A'   68 A'   69 A'   70 A'   27 A"   71 A'                 
  2.311   2.439   2.707   2.710   2.825   3.175   3.605   3.683
 28 A"   72 A'   29 A"   73 A'   74 A'   75 A'   76 A'   30 A"                 
  3.723   3.734   3.763   3.779   3.850   3.913   3.925   3.942
 77 A'   31 A"   32 A"   78 A'   79 A'   33 A"   34 A"   80 A'                 
  3.956   3.983   4.030   4.093   4.207   4.278   4.335   4.714
 35 A"   36 A"   81 A'   82 A'   83 A'   84 A'   85 A'   86 A'                 
  4.950   5.956   5.984   6.028   6.222   6.248   6.264   6.369
 87 A'   37 A"   88 A'   89 A'   38 A"   90 A'   39 A"   91 A'                 
  6.467   6.647  23.668  27.776  28.299  28.319  28.341  28.496
 92 A'   93 A'   94 A'   95 A'   40 A"   96 A'   97 A'   41 A"                 
 28.502  28.519  28.562  28.652  35.431  66.682  66.749 127.844
 98 A'   42 A"   99 A'  100 A'  101 A'  102 A'  103 A'   43 A"                 
127.860 127.892 151.5781901.739
104 A'  105 A'  106 A'  107 A'                                                 

 Beta MOs, Restricted
 -- Occupied --                  
******* -176.35 -165.75 -165.75 -165.75  -35.85  -31.34  -31.33
  1 A'    2 A'    3 A'    1 A"    4 A'    5 A'    6 A'    2 A"                 
-31.333 -24.763 -24.720 -22.990 -22.989 -22.988 -22.984 -22.984
  7 A'    8 A'    9 A'   10 A'    3 A"   11 A'   12 A'    4 A"                 
-14.433 -10.371  -6.395  -4.809  -4.792  -4.792  -2.075  -2.069
 13 A'   14 A'   15 A'   16 A'    5 A"   17 A'   18 A'    6 A"                 
 -2.069  -2.055  -2.055  -1.312  -1.247  -0.947  -0.734  -0.654
 19 A'   20 A'    7 A"   21 A'   22 A'   23 A'   24 A'   25 A'                 
 -0.596  -0.549  -0.548  -0.478  -0.466  -0.423  -0.363  -0.356
 26 A'    8 A"   27 A'    9 A"   28 A'   29 A'   10 A"   30 A'                 
 -0.312  -0.301
 31 A'   11 A"                                                                 
 -- Virtual --                   
 -0.092  -0.055  -0.026   0.012   0.055   0.056   0.063   0.129
 32 A'   12 A"   33 A'   34 A'   35 A'   13 A"   36 A'   37 A'                 
  0.137   0.142   0.161   0.168   0.198   0.215   0.236   0.249
 38 A'   14 A"   39 A'   40 A'   15 A"   41 A'   42 A'   16 A"                 
  0.252   0.277   0.299   0.300   0.315   0.349   0.370   0.370
 43 A'   44 A'   17 A"   45 A'   46 A'   47 A'   18 A"   48 A'                 
  0.386   0.389   0.415   0.473   0.529   0.573   0.621   0.669
 19 A"   49 A'   50 A'   51 A'   52 A'   20 A"   53 A'   54 A'                 
  0.746   0.788   0.802   0.862   0.904   1.154   1.188   1.219
 55 A'   56 A'   21 A"   57 A'   58 A'   22 A"   59 A'   23 A"                 
  1.242   1.289   1.307   1.331   1.341   1.347   1.385   1.401
 60 A'   24 A"   61 A'   25 A"   62 A'   63 A'   26 A"   64 A'                 
  1.422   1.577   1.661   1.762   1.842   1.980   1.985   2.265
 65 A'   66 A'   67 A'   68 A'   69 A'   70 A'   27 A"   71 A'                 
  2.311   2.439   2.707   2.710   2.825   3.175   3.605   3.683
 28 A"   72 A'   29 A"   73 A'   74 A'   75 A'   76 A'   30 A"                 
  3.723   3.734   3.763   3.779   3.850   3.913   3.925   3.942
 77 A'   31 A"   32 A"   78 A'   79 A'   33 A"   34 A"   80 A'                 
  3.956   3.983   4.030   4.093   4.207   4.278   4.335   4.714
 35 A"   36 A"   81 A'   82 A'   83 A'   84 A'   85 A'   86 A'                 
  4.950   5.956   5.984   6.028   6.222   6.248   6.264   6.369
 87 A'   37 A"   88 A'   89 A'   38 A"   90 A'   39 A"   91 A'                 
  6.467   6.647  23.668  27.776  28.299  28.319  28.341  28.496
 92 A'   93 A'   94 A'   95 A'   40 A"   96 A'   97 A'   41 A"                 
 28.502  28.519  28.562  28.652  35.431  66.682  66.749 127.844
 98 A'   42 A"   99 A'  100 A'  101 A'  102 A'  103 A'   43 A"                 
127.860 127.892 151.5781901.739
104 A'  105 A'  106 A'  107 A'                                                 
 --------------------------------------------------------------

          Ground-State Mulliken Net Atomic Charges

     Atom                 Charge (a.u.)
  ----------------------------------------
      1 C                    -0.101357
      2 N                    -0.015689
      3 F                    -0.077115
      4 I                     0.194882
      5 F                    -0.000721
  ----------------------------------------
  Sum of atomic charges =     0.000000

 -----------------------------------------------------------------
                    Cartesian Multipole Moments
 -----------------------------------------------------------------
    Charge (ESU x 10^10)
                 0.0000
    Dipole Moment (Debye)
         X      -2.6895      Y      -0.7518      Z       0.0000
       Tot       2.7926
    Quadrupole Moments (Debye-Ang)
        XX     -51.7856     XY      -1.9523     YY     -51.9013
        XZ       0.0000     YZ      -0.0000     ZZ     -48.7735
    Octopole Moments (Debye-Ang^2)
       XXX     -54.2707    XXY      -2.4305    XYY     -11.5945
       YYY      -0.4726    XXZ      -0.0000    XYZ      -0.0000
       YYZ       0.0000    XZZ      -6.5125    YZZ      -0.1433
       ZZZ       0.0000
    Hexadecapole Moments (Debye-Ang^3)
      XXXX    -756.8429   XXXY     -23.1821   XXYY    -152.5500
      XYYY     -13.2322   YYYY    -155.5156   XXXZ       0.0000
      XXYZ      -0.0000   XYYZ       0.0000   YYYZ      -0.0000
      XXZZ    -129.4744   XYZZ      -4.1684   YYZZ     -34.4766
      XZZZ       0.0000   YZZZ      -0.0000   ZZZZ     -56.3318
 -----------------------------------------------------------------
Archival summary:
1\1\TWL01\OPT\ProcedureUnspecified\BasisUnspecified\1211\taweetha\SunNov2522:17:332018SunNov2522:17:332018\0\\#,OPT,ProcedureUnspecified,BasisUnspecified,\\0,1\I\C,1,2.09083\N,2,1.26911,1,118.945\F,2,1.3199,1,115.946,3,-180,0\F,3,1.41028,2,109.401,1,-180,0\\\@

 Total job time:  39.27s(wall), 142.53s(cpu) 
 Sun Nov 25 22:17:33 2018

        *************************************************************
        *                                                           *
        *  Thank you very much for using Q-Chem.  Have a nice day.  *
        *                                                           *
        *************************************************************


 
User input: 2 of 2 
 
Q-Chem Developer Version!
                  Welcome to Q-Chem
     A Quantum Leap Into The Future Of Chemistry


 Q-Chem 5.1, Q-Chem, Inc., Pleasanton, CA (2018)

 Yihan Shao,  Zhengting Gan,  E. Epifanovsky,  A. T. B. Gilbert,  M. Wormit,  
 J. Kussmann,  A. W. Lange,  A. Behn,  Jia Deng,  Xintian Feng,  D. Ghosh,  
 M. Goldey,  P. R. Horn,  L. D. Jacobson,  I. Kaliman,  T. Kus,  A. Landau,  
 Jie Liu,  E. I. Proynov,  R. M. Richard,  R. P. Steele,  E. J. Sundstrom,  
 H. L. Woodcock III,  P. M. Zimmerman,  D. Zuev,  B. Albrecht,  E. Alguire,  
 S. A. Baeppler,  D. Barton,  Z. Benda,  Y. A. Bernard,  E. J. Berquist,  
 K. B. Bravaya,  H. Burton,  D. Casanova,  Chun-Min Chang,  Yunqing Chen,  
 A. Chien,  K. D. Closser,  M. P. Coons,  S. Coriani,  S. Dasgupta,  
 A. L. Dempwolff,  M. Diedenhofen,  Hainam Do,  R. G. Edgar,  Po-Tung Fang,  
 S. Faraji,  S. Fatehi,  Qingguo Feng,  K. D. Fenk,  J. Fosso-Tande,  
 Qinghui Ge,  A. Ghysels,  G. Gidofalvi,  J. Gomes,  J. Gonthier,  A. Gunina,  
 D. Hait,  M. W. D. Hanson-Heine,  P. H. P. Harbach,  A. W. Hauser,  
 J. E. Herr,  E. G. Hohenstein,  Z. C. Holden,  Kerwin Hui,  B. C. Huynh,  
 T.-C. Jagau,  Hyunjun Ji,  B. Kaduk,  K. Khistyaev,  Jaehoon Kim,  
 P. Klunzinger,  K. Koh,  D. Kosenkov,  L. Koulias,  T. Kowalczyk,  
 C. M. Krauter,  A. Kunitsa,  Ka Un Lao,  A. Laurent,  K. V. Lawler,  
 Joonho Lee,  D. Lefrancois,  S. Lehtola,  D. S. Levine,  Yi-Pei Li,  
 You-Sheng Lin,  Fenglai Liu,  E. Livshits,  A. Luenser,  P. Manohar,  
 E. Mansoor,  S. F. Manzer,  Shan-Ping Mao,  Yuezhi Mao,  N. Mardirossian,  
 A. V. Marenich,  T. Markovich,  L. A. Martinez-Martinez,  S. A. Maurer,  
 N. J. Mayhall,  S. C. McKenzie,  J.-M. Mewes,  A. F. Morrison,  
 J. W. Mullinax,  K. Nanda,  T. S. Nguyen-Beck,  R. Olivares-Amaya,  
 J. A. Parkhill,  T. M. Perrine,  F. Plasser,  P. Pokhilko,  S. Prager,  
 A. Prociuk,  E. Ramos,  D. R. Rehn,  F. Rob,  M. Schneider,  N. Sergueev,  
 S. M. Sharada,  S. Sharma,  D. W. Small,  T. Stauch,  T. Stein,  
 Yu-Chuan Su,  A. J. W. Thom,  A. Tkatchenko,  T. Tsuchimochi,  N. M. Tubman,  
 L. Vogt,  M. L. Vidal,  O. Vydrov,  M. A. Watson,  J. Wenzel,  
 M. de Wergifosse,  T. A. Wesolowski,  A. White,  J. Witte,  A. Yamada,  
 Jun Yang,  K. Yao,  S. Yeganeh,  S. R. Yost,  Zhi-Qiang You,  A. Zech,  
 Igor Ying Zhang,  Xing Zhang,  Yan Zhao,  Ying Zhu,  B. R. Brooks,  
 G. K. L. Chan,  C. J. Cramer,  M. S. Gordon,  W. J. Hehre,  A. Klamt,  
 M. W. Schmidt,  C. D. Sherrill,  D. G. Truhlar,  A. Aspuru-Guzik,  R. Baer,  
 A. T. Bell,  N. A. Besley,  Jeng-Da Chai,  A. E. DePrince, III,  
 R. A. DiStasio Jr.,  A. Dreuw,  B. D. Dunietz,  T. R. Furlani,  
 Chao-Ping Hsu,  Yousung Jung,  Jing Kong,  D. S. Lambrecht,  WanZhen Liang,  
 C. Ochsenfeld,  V. A. Rassolov,  L. V. Slipchenko,  J. E. Subotnik,  
 T. Van Voorhis,  J. M. Herbert,  A. I. Krylov,  P. M. W. Gill,  M. Head-Gordon

 Contributors to earlier versions of Q-Chem not listed above: 
 R. D. Adamson,  B. Austin,  J. Baker,  G. J. O. Beran,  K. Brandhorst,  
 S. T. Brown,  E. F. C. Byrd,  A. K. Chakraborty,  C.-L. Cheng,  
 Siu Hung Chien,  D. M. Chipman,  D. L. Crittenden,  H. Dachsel,  
 R. J. Doerksen,  A. D. Dutoi,  L. Fusti-Molnar,  W. A. Goddard III,  
 A. Golubeva-Zadorozhnaya,  S. R. Gwaltney,  G. Hawkins,  A. Heyden,  
 S. Hirata,  G. Kedziora,  F. J. Keil,  C. Kelley,  Jihan Kim,  R. A. King,  
 R. Z. Khaliullin,  P. P. Korambath,  W. Kurlancheek,  A. M. Lee,  M. S. Lee,  
 S. V. Levchenko,  Ching Yeh Lin,  D. Liotard,  R. C. Lochan,  I. Lotan,  
 P. E. Maslen,  N. Nair,  D. P. O'Neill,  D. Neuhauser,  E. Neuscamman,  
 C. M. Oana,  R. Olson,  B. Peters,  R. Peverati,  P. A. Pieniazek,  
 Y. M. Rhee,  J. Ritchie,  M. A. Rohrdanz,  E. Rosta,  N. J. Russ,  
 H. F. Schaefer III,  N. E. Schultz,  N. Shenvi,  A. C. Simmonett,  A. Sodt,  
 D. Stuck,  K. S. Thanthiriwatte,  V. Vanovschi,  Tao Wang,  A. Warshel,  
 C. F. Williams,  Q. Wu,  X. Xu,  W. Zhang

 Please cite Q-Chem as follows:
 Y. Shao et al., Mol. Phys. 113, 184-215 (2015)
 DOI: 10.1080/00268976.2014.952696

 Q-Chem 5.1.2 for Intel X86 EM64T Linux

 Parts of Q-Chem use Armadillo 8.300.2 (Tropical Shenanigans).
 http://arma.sourceforge.net/

 Q-Chem begins on Sun Nov 25 22:17:33 2018  

Host: 
0

     Scratch files written to /scratch/taweetham/qchem54265//
The previous job contains 0 fragments, simply inherited here
Input Ideriv = 2
Curr. Ideriv = -1
Max.  Ideriv = 2

Checking the input file for inconsistencies... 	...done.

--------------------------------------------------------------
User input:
--------------------------------------------------------------

$molecule
read
$end

$rem
   job_type 	frequency
   basis 	6-311++g**
   method	b3lyp	
$end


--------------------------------------------------------------
 ----------------------------------------------------------------
             Standard Nuclear Orientation (Angstroms)
    I     Atom           X                Y                Z
 ----------------------------------------------------------------
    1      C       0.9777020039    -0.1742770518    -0.0000000000
    2      N       1.7169713345     0.8572810236     0.0000000000
    3      F       3.0710772586     0.4632065126     0.0000000000
    4      I      -1.0989283407     0.0690250923     0.0000000000
    5      F       1.4131661518    -1.4202770399    -0.0000000000
 ----------------------------------------------------------------
 Molecular Point Group                 Cs    NOp =  2
 Largest Abelian Subgroup              Cs    NOp =  2
 Nuclear Repulsion Energy =   401.7707126659 hartrees
 There are       42 alpha and       42 beta electrons
 Requested basis set is 6-311++G(d,p)
 There are 48 shells and 150 basis functions

 Total QAlloc Memory Limit   2000 MB
 Mega-Array Size       188 MB
 MEM_STATIC part       192 MB

                       Distance Matrix (Angstroms)
             C (  1)   N (  2)   F (  3)   I (  4)
   N (  2)  1.269106
   F (  3)  2.188288  1.410283
   I (  4)  2.090835  2.924147  4.188595
   F (  5)  1.319903  2.297731  2.509219  2.920383

 A cutoff of  1.0D-11 yielded    996 shell pairs
 There are     10136 function pairs (     11374 Cartesian)

 -------------------------------------------------------
 OpenMP Integral Computing Module                       
 Release: version 1.0, May 2013, Q-Chem Inc. Pittsburgh 
 -------------------------------------------------------
 Integral Job Info:
 Integral job number is                      11
 Integral operator is                         1
 short-range coefficients                     0
 long-range coefficients              100000000
 Omega coefficients                           0
 if combine SR and LR in K                    0
 Integral screening is                        0
 Integral computing path is                   2
 max size of driver memory is            800000
 size of driver memory is                593474
 size of scratch memory is             11861008
 max col of scratch BK array               1296
 max len of scratch array in speh3          155
 max len of scratch index in speh4           18
 max int batch size is                      520
 min int batch size is                       52
 fixed nKL is                                52
 max L of basis functions is                  2
 order of int derivative is                   0
 number of shells is                         48
 number of basis is                         159
 number of cartesian basis is               159
 number of contracted shell pairs           996
 number of primitive shell pairs           2384
 maxK2 (contraction) of shell pair           36
 max number of K2 of shell pair               1
 max number of CS2 of shell pair             98
 max number of PS2 of shell pair            294
 mem total for path MDJ                  525116
 -------------------------------------------------------
 Smallest overlap matrix eigenvalue = 1.21E-03
 Guess from superposition of atomic densities
 Warning:  Energy on first SCF cycle will be non-variational
 SAD guess density has 84.000000 electrons

 -----------------------------------------------------------------------
  General SCF calculation program by
  Eric Jon Sundstrom, Paul Horn, Yuezhi Mao, Dmitri Zuev, Alec White,
  David Stuck, Shaama M.S., Shane Yost, Joonho Lee, David Small,
  Daniel Levine, Susi Lehtola, Hugh Burton, Evgeny Epifanovsky
 -----------------------------------------------------------------------
 Exchange:     0.2000 Hartree-Fock + 0.0800 Slater + 0.7200 B88
 Correlation:  0.1900 VWN1RPA + 0.8100 LYP
 Using SG-1 standard quadrature grid
 using 4 threads for integral computing
 -------------------------------------------------------
 OpenMP Integral computing Module                
 Release: version 2.0, May 2017, Q-Chem Inc. Pleasanton 
 -------------------------------------------------------
 -------------------------------------------------------
 OpenMP BLAS3 based DFT computing Module                
 Release: version 1.0, May 2013, Q-Chem Inc. Pittsburgh 
 -------------------------------------------------------
 A restricted SCF calculation will be
 performed using DIIS
 SCF converges when DIIS error is below 1.0e-08
 ---------------------------------------
  Cycle       Energy         DIIS error
 ---------------------------------------
    1   -7212.6814175834      4.41e-02  
    2   -7212.0104477405      4.39e-03  
    3   -7211.9382890366      7.18e-03  
    4   -7212.0446642583      1.34e-03  
    5   -7212.0480171721      5.36e-04  
    6   -7212.0485240179      1.48e-04  
    7   -7212.0485557897      6.44e-05  
    8   -7212.0485628249      1.84e-05  
    9   -7212.0485633836      2.59e-06  
   10   -7212.0485633918      1.10e-06  
   11   -7212.0485633952      2.71e-07  
   12   -7212.0485633954      4.53e-08  
   13   -7212.0485633955      1.10e-08  
   14   -7212.0485633954      1.59e-09  Convergence criterion met
 ---------------------------------------
 SCF time:   CPU 19.37s  wall 5.00s 
 SCF   energy in the final basis set =    -7212.0485633954
 Total energy in the final basis set =    -7212.0485633954

 --------------------------------------------------------------
             Orbital Energies (a.u.) and Symmetries
 --------------------------------------------------------------

 Alpha MOs, Restricted
 -- Occupied --                  
******* -176.35 -165.75 -165.75 -165.75  -35.85  -31.34  -31.33
  1 A'    2 A'    3 A'    1 A"    4 A'    5 A'    6 A'    2 A"                 
-31.333 -24.763 -24.720 -22.990 -22.989 -22.988 -22.984 -22.984
  7 A'    8 A'    9 A'   10 A'    3 A"   11 A'   12 A'    4 A"                 
-14.433 -10.371  -6.395  -4.809  -4.792  -4.792  -2.075  -2.069
 13 A'   14 A'   15 A'   16 A'    5 A"   17 A'   18 A'    6 A"                 
 -2.069  -2.055  -2.055  -1.312  -1.247  -0.947  -0.734  -0.654
 19 A'   20 A'    7 A"   21 A'   22 A'   23 A'   24 A'   25 A'                 
 -0.596  -0.549  -0.548  -0.478  -0.466  -0.423  -0.363  -0.356
 26 A'    8 A"   27 A'    9 A"   28 A'   29 A'   10 A"   30 A'                 
 -0.312  -0.301
 31 A'   11 A"                                                                 
 -- Virtual --                   
 -0.092  -0.055  -0.026   0.012   0.055   0.056   0.063   0.129
 32 A'   12 A"   33 A'   34 A'   35 A'   13 A"   36 A'   37 A'                 
  0.137   0.142   0.161   0.168   0.198   0.215   0.236   0.249
 38 A'   14 A"   39 A'   40 A'   15 A"   41 A'   42 A'   16 A"                 
  0.252   0.277   0.299   0.300   0.315   0.349   0.370   0.370
 43 A'   44 A'   17 A"   45 A'   46 A'   47 A'   18 A"   48 A'                 
  0.386   0.389   0.415   0.473   0.529   0.573   0.621   0.669
 19 A"   49 A'   50 A'   51 A'   52 A'   20 A"   53 A'   54 A'                 
  0.746   0.788   0.802   0.862   0.904   1.154   1.188   1.219
 55 A'   56 A'   21 A"   57 A'   58 A'   22 A"   59 A'   23 A"                 
  1.242   1.289   1.307   1.331   1.341   1.347   1.385   1.401
 60 A'   24 A"   61 A'   25 A"   62 A'   63 A'   26 A"   64 A'                 
  1.422   1.577   1.661   1.762   1.842   1.980   1.985   2.265
 65 A'   66 A'   67 A'   68 A'   69 A'   70 A'   27 A"   71 A'                 
  2.311   2.439   2.707   2.710   2.825   3.175   3.605   3.683
 28 A"   72 A'   29 A"   73 A'   74 A'   75 A'   76 A'   30 A"                 
  3.723   3.734   3.763   3.779   3.850   3.913   3.925   3.942
 77 A'   31 A"   32 A"   78 A'   79 A'   33 A"   34 A"   80 A'                 
  3.956   3.983   4.030   4.093   4.207   4.278   4.335   4.714
 35 A"   36 A"   81 A'   82 A'   83 A'   84 A'   85 A'   86 A'                 
  4.950   5.956   5.984   6.028   6.222   6.248   6.264   6.369
 87 A'   37 A"   88 A'   89 A'   38 A"   90 A'   39 A"   91 A'                 
  6.467   6.647  23.668  27.776  28.299  28.319  28.341  28.496
 92 A'   93 A'   94 A'   95 A'   40 A"   96 A'   97 A'   41 A"                 
 28.502  28.519  28.562  28.652  35.430  66.682  66.749 127.844
 98 A'   42 A"   99 A'  100 A'  101 A'  102 A'  103 A'   43 A"                 
127.860 127.892 151.5781901.739
104 A'  105 A'  106 A'  107 A'                                                 

 Beta MOs, Restricted
 -- Occupied --                  
******* -176.35 -165.75 -165.75 -165.75  -35.85  -31.34  -31.33
  1 A'    2 A'    3 A'    1 A"    4 A'    5 A'    6 A'    2 A"                 
-31.333 -24.763 -24.720 -22.990 -22.989 -22.988 -22.984 -22.984
  7 A'    8 A'    9 A'   10 A'    3 A"   11 A'   12 A'    4 A"                 
-14.433 -10.371  -6.395  -4.809  -4.792  -4.792  -2.075  -2.069
 13 A'   14 A'   15 A'   16 A'    5 A"   17 A'   18 A'    6 A"                 
 -2.069  -2.055  -2.055  -1.312  -1.247  -0.947  -0.734  -0.654
 19 A'   20 A'    7 A"   21 A'   22 A'   23 A'   24 A'   25 A'                 
 -0.596  -0.549  -0.548  -0.478  -0.466  -0.423  -0.363  -0.356
 26 A'    8 A"   27 A'    9 A"   28 A'   29 A'   10 A"   30 A'                 
 -0.312  -0.301
 31 A'   11 A"                                                                 
 -- Virtual --                   
 -0.092  -0.055  -0.026   0.012   0.055   0.056   0.063   0.129
 32 A'   12 A"   33 A'   34 A'   35 A'   13 A"   36 A'   37 A'                 
  0.137   0.142   0.161   0.168   0.198   0.215   0.236   0.249
 38 A'   14 A"   39 A'   40 A'   15 A"   41 A'   42 A'   16 A"                 
  0.252   0.277   0.299   0.300   0.315   0.349   0.370   0.370
 43 A'   44 A'   17 A"   45 A'   46 A'   47 A'   18 A"   48 A'                 
  0.386   0.389   0.415   0.473   0.529   0.573   0.621   0.669
 19 A"   49 A'   50 A'   51 A'   52 A'   20 A"   53 A'   54 A'                 
  0.746   0.788   0.802   0.862   0.904   1.154   1.188   1.219
 55 A'   56 A'   21 A"   57 A'   58 A'   22 A"   59 A'   23 A"                 
  1.242   1.289   1.307   1.331   1.341   1.347   1.385   1.401
 60 A'   24 A"   61 A'   25 A"   62 A'   63 A'   26 A"   64 A'                 
  1.422   1.577   1.661   1.762   1.842   1.980   1.985   2.265
 65 A'   66 A'   67 A'   68 A'   69 A'   70 A'   27 A"   71 A'                 
  2.311   2.439   2.707   2.710   2.825   3.175   3.605   3.683
 28 A"   72 A'   29 A"   73 A'   74 A'   75 A'   76 A'   30 A"                 
  3.723   3.734   3.763   3.779   3.850   3.913   3.925   3.942
 77 A'   31 A"   32 A"   78 A'   79 A'   33 A"   34 A"   80 A'                 
  3.956   3.983   4.030   4.093   4.207   4.278   4.335   4.714
 35 A"   36 A"   81 A'   82 A'   83 A'   84 A'   85 A'   86 A'                 
  4.950   5.956   5.984   6.028   6.222   6.248   6.264   6.369
 87 A'   37 A"   88 A'   89 A'   38 A"   90 A'   39 A"   91 A'                 
  6.467   6.647  23.668  27.776  28.299  28.319  28.341  28.496
 92 A'   93 A'   94 A'   95 A'   40 A"   96 A'   97 A'   41 A"                 
 28.502  28.519  28.562  28.652  35.430  66.682  66.749 127.844
 98 A'   42 A"   99 A'  100 A'  101 A'  102 A'  103 A'   43 A"                 
127.860 127.892 151.5781901.739
104 A'  105 A'  106 A'  107 A'                                                 
 --------------------------------------------------------------

          Ground-State Mulliken Net Atomic Charges

     Atom                 Charge (a.u.)
  ----------------------------------------
      1 C                    -0.101322
      2 N                    -0.015654
      3 F                    -0.077108
      4 I                     0.194814
      5 F                    -0.000731
  ----------------------------------------
  Sum of atomic charges =     0.000000

 -----------------------------------------------------------------
                    Cartesian Multipole Moments
 -----------------------------------------------------------------
    Charge (ESU x 10^10)
                 0.0000
    Dipole Moment (Debye)
         X      -2.6978      Y      -0.7209      Z       0.0000
       Tot       2.7924
    Quadrupole Moments (Debye-Ang)
        XX     -51.6428     XY      -2.0160     YY     -51.9032
        XZ      -0.0000     YZ      -0.0000     ZZ     -48.7736
    Octopole Moments (Debye-Ang^2)
       XXX     -48.9470    XXY      -3.6182    XYY      -9.8702
       YYY      -5.1397    XXZ      -0.0000    XYZ      -0.0000
       YYZ       0.0000    XZZ      -4.8164    YZZ      -1.6560
       ZZZ       0.0000
    Hexadecapole Moments (Debye-Ang^3)
      XXXX    -750.6393   XXXY     -21.1147   XXYY    -151.7601
      XYYY     -10.7103   YYYY    -155.3228   XXXZ      -0.0000
      XXYZ      -0.0000   XYYZ       0.0000   YYYZ      -0.0000
      XXZZ    -129.1634   XYZZ      -3.2285   YYZZ     -34.4489
      XZZZ      -0.0000   YZZZ      -0.0000   ZZZZ     -56.3320
 -----------------------------------------------------------------
 Calculating MO derivatives via CPSCF
 D1JvT checksum  = 182700 16043.4837974697
 D1KAT checksum  = 407880 898.1987800181
   1         3          15      0.125083    0.035126
   2         3          15      0.015787    0.005416
   3         3          15      0.002069    0.000697
   4         4          14      0.000203    0.000072
   5        16           2      0.000011    0.000007
   6        18           0      0.000000    0.000000    Roots Converged
 Time for AOints: 5.7 s (CPU) 1.5 s (wall)
 ------------------------------------------------------------------------------
                     AOints        : Timing summary (seconds)
 ------------------------------------------------------------------------------
     job step          cpu (% of tot)      sys (% of tot)     wall (% of tot)
 ------------------------------------------------------------------------------
  cpscf_lag         0.3294E+02 (35.6)   0.7000E-05 (36.8)   0.8513E+01 (35.1)
  iterzp            0.5363E+02 (58.0)   0.1100E-04 (57.9)   0.1416E+02 (58.4)
  make_fx           0.0000E+00 ( 0.0)   0.0000E+00 ( 0.0)   0.0000E+00 ( 0.0)
  AOints            0.5719E+01 ( 6.2)   0.0000E+00 ( 0.0)   0.1453E+01 ( 6.0)
 ------------------------------------------------------------------------------
   Grand Totals     0.9240E+02          0.1900E-04          0.2424E+02
 ------------------------------------------------------------------------------
 Calculating analytic Hessian of the SCF energy
 Polarizability Matrix (a.u.)
            1           2           3
    1 -74.8746660  -2.8307184  -0.0000000
    2  -2.8307184 -41.4433798  -0.0000000
    3  -0.0000000  -0.0000000 -33.5839676

 Direct stationary perturbation theory relativistic correction:

 rels  =      97.082230653064
 relv  =    -321.407573238477
 rel2e =      41.412111346613
 E_rel =    -182.913231238800

 Hessian of the SCF Energy
            1           2           3           4           5           6
    1   0.4931516   0.1603588   0.0000000  -0.2324900  -0.1901071  -0.0000000
    2   0.1603588   0.7152391   0.0000000  -0.2840850  -0.3995831   0.0000000
    3   0.0000000   0.0000000   0.1026149  -0.0000000   0.0000000  -0.0568669
    4  -0.2324900  -0.2840850  -0.0000000   0.4608736   0.1953096   0.0000000
    5  -0.1901071  -0.3995831   0.0000000   0.1953096   0.5378920  -0.0000000
    6  -0.0000000   0.0000000  -0.0568669   0.0000000  -0.0000000   0.0514615
    7  -0.0858016   0.0217802  -0.0000000  -0.2014765   0.0173748   0.0000000
    8  -0.0338850  -0.0058950  -0.0000000   0.0760655  -0.0583802   0.0000000
    9   0.0000000  -0.0000000   0.0131245  -0.0000000   0.0000000  -0.0246911
   10  -0.0791721  -0.0010508   0.0000000  -0.0305580  -0.0044500  -0.0000000
   11   0.0022163  -0.0084997  -0.0000000  -0.0099382   0.0029854   0.0000000
   12   0.0000000  -0.0000000  -0.0138823  -0.0000000   0.0000000   0.0001449
   13  -0.0956879   0.1029968  -0.0000000   0.0036509  -0.0181272  -0.0000000
   14   0.0614171  -0.3012614  -0.0000000   0.0226481  -0.0829142  -0.0000000
   15  -0.0000000  -0.0000000  -0.0449902  -0.0000000   0.0000000   0.0299516
            7           8           9          10          11          12
    1  -0.0858016  -0.0338850   0.0000000  -0.0791721   0.0022163   0.0000000
    2   0.0217802  -0.0058950  -0.0000000  -0.0010508  -0.0084997  -0.0000000
    3  -0.0000000  -0.0000000   0.0131245   0.0000000  -0.0000000  -0.0138823
    4  -0.2014765   0.0760655  -0.0000000  -0.0305580  -0.0099382  -0.0000000
    5   0.0173748  -0.0583802   0.0000000  -0.0044500   0.0029854   0.0000000
    6   0.0000000   0.0000000  -0.0246911  -0.0000000   0.0000000   0.0001449
    7   0.2789116  -0.0312628  -0.0000000  -0.0028155  -0.0047808  -0.0000000
    8  -0.0312628   0.0518968  -0.0000000  -0.0013895   0.0002592   0.0000000
    9  -0.0000000  -0.0000000   0.0169048  -0.0000000  -0.0000000   0.0054364
   10  -0.0028155  -0.0013895  -0.0000000   0.1344321  -0.0096932  -0.0000000
   11  -0.0047808   0.0002592  -0.0000000  -0.0096932   0.0143886  -0.0000000
   12  -0.0000000   0.0000000   0.0054364  -0.0000000  -0.0000000   0.0041376
   13   0.0111819  -0.0095281  -0.0000000  -0.0218866   0.0221959   0.0000000
   14  -0.0031114   0.0121192   0.0000000   0.0165836  -0.0091336  -0.0000000
   15   0.0000000   0.0000000  -0.0107746  -0.0000000   0.0000000   0.0041633
           13          14          15
    1  -0.0956879   0.0614171  -0.0000000
    2   0.1029968  -0.3012614  -0.0000000
    3  -0.0000000  -0.0000000  -0.0449902
    4   0.0036509   0.0226481  -0.0000000
    5  -0.0181272  -0.0829142   0.0000000
    6  -0.0000000  -0.0000000   0.0299516
    7   0.0111819  -0.0031114   0.0000000
    8  -0.0095281   0.0121192   0.0000000
    9  -0.0000000   0.0000000  -0.0107746
   10  -0.0218866   0.0165836  -0.0000000
   11   0.0221959  -0.0091336   0.0000000
   12   0.0000000  -0.0000000   0.0041633
   13   0.1027417  -0.0975374   0.0000000
   14  -0.0975374   0.3811900   0.0000000
   15   0.0000000   0.0000000   0.0216498
 Gradient time:  CPU 152.85 s  wall 40.04 s
 **********************************************************************
 **                                                                  **
 **                       VIBRATIONAL ANALYSIS                       **
 **                       --------------------                       **
 **                                                                  **
 **        VIBRATIONAL FREQUENCIES (CM**-1) AND NORMAL MODES         **
 **     FORCE CONSTANTS (mDYN/ANGSTROM) AND REDUCED MASSES (AMU)     **
 **                  INFRARED INTENSITIES (KM/MOL)                   **
 **                                                                  **
 **********************************************************************


 Mode:                 1                      2                      3
 Frequency:       213.64                 217.67                 278.49
 Force Cnst:      0.4595                 0.4214                 1.0611
 Red. Mass:      17.0863                15.0959                23.2212
 IR Active:          YES                    YES                    YES
 IR Intens:        3.837                  0.000                  0.295
 Raman Active:       YES                    YES                    YES
               X      Y      Z        X      Y      Z        X      Y      Z
 C         -0.032 -0.515  0.000    0.000  0.000  0.554    0.360 -0.216 -0.000
 N         -0.373 -0.281  0.000    0.000  0.000  0.641    0.301 -0.160 -0.000
 F         -0.199  0.483 -0.000    0.000 -0.000 -0.526    0.411  0.035  0.000
 I          0.059  0.078 -0.000   -0.000 -0.000 -0.052   -0.231  0.049  0.000
 F          0.098 -0.473  0.000   -0.000  0.000  0.054    0.686 -0.107 -0.000
 TransDip   0.062 -0.010 -0.000   -0.000  0.000 -0.001   -0.016 -0.008  0.000

 Mode:                 4                      5                      6
 Frequency:       327.06                 574.03                 820.34
 Force Cnst:      1.1642                 2.5146                 5.8605
 Red. Mass:      18.4722                12.9524                14.7807
 IR Active:          YES                    YES                    YES
 IR Intens:        3.057                  2.228                 77.791
 Raman Active:       YES                    YES                    YES
               X      Y      Z        X      Y      Z        X      Y      Z
 C         -0.163 -0.067 -0.000   -0.000 -0.000  0.840    0.594  0.136  0.000
 N         -0.349  0.046 -0.000   -0.000 -0.000 -0.472    0.164  0.553 -0.000
 F         -0.509 -0.430  0.000   -0.000  0.000  0.115   -0.331 -0.081  0.000
 I          0.041  0.035  0.000    0.000  0.000 -0.009   -0.019  0.002 -0.000
 F          0.596  0.207  0.000    0.000  0.000 -0.240   -0.036 -0.422 -0.000
 TransDip  -0.053  0.017 -0.000   -0.000 -0.000  0.048    0.267  0.093  0.000

 Mode:                 7                      8                      9
 Frequency:       903.04                1109.15                1662.03
 Force Cnst:      7.4021                 9.8989                20.8178
 Red. Mass:      15.4061                13.6570                12.7911
 IR Active:          YES                    YES                    YES
 IR Intens:      125.928                238.636                 81.896
 Raman Active:       YES                    YES                    YES
               X      Y      Z        X      Y      Z        X      Y      Z
 C          0.024  0.120 -0.000    0.708 -0.472  0.000    0.364  0.710  0.000
 N          0.679 -0.488  0.000   -0.194 -0.134 -0.000   -0.383 -0.452  0.000
 F         -0.490  0.179 -0.000   -0.061 -0.025  0.000    0.032 -0.011 -0.000
 I         -0.005 -0.002 -0.000   -0.006  0.000  0.000   -0.001 -0.000 -0.000
 F          0.006  0.119  0.000   -0.200  0.419 -0.000    0.030 -0.103 -0.000
 TransDip   0.353  0.067 -0.000    0.363 -0.337 -0.000    0.055  0.284 -0.000

 STANDARD THERMODYNAMIC QUANTITIES AT   298.15 K  AND     1.00 ATM

   This Molecule has  0 Imaginary Frequencies
   Zero point vibrational energy:        8.728 kcal/mol

   Atom    1 Element C  Has Mass   12.00000
   Atom    2 Element N  Has Mass   14.00307
   Atom    3 Element F  Has Mass   18.99840
   Atom    4 Element I  Has Mass  126.90440
   Atom    5 Element F  Has Mass   18.99840
   Molecular Mass:   190.904270 amu
   Principal axes and moments of inertia in amu*Bohr^2:
                             1           2           3
    Eigenvalues --      191.57535  1504.67736  1696.25272
          X               0.99998     0.00576     0.00000
          Y              -0.00576     0.99998     0.00000
          Z              -0.00000    -0.00000     1.00000
   Rotational Symmetry Number is   1
   The Molecule is an Asymmetric Top
   Translational Enthalpy:        0.889 kcal/mol
   Rotational Enthalpy:           0.889 kcal/mol
   Vibrational Enthalpy:         10.131 kcal/mol
   gas constant (RT):             0.592 kcal/mol
   Translational Entropy:        41.645  cal/mol.K
   Rotational Entropy:           27.682  cal/mol.K
   Vibrational Entropy:           7.700  cal/mol.K

   Total Enthalpy:               12.501 kcal/mol
   Total Entropy:                77.028  cal/mol.K
Archival summary:
1\1\TWL01\FREQ\ProcedureUnspecified\BasisUnspecified\1211\taweetha\SunNov2522:18:182018SunNov2522:18:182018\0\\#,FREQ,ProcedureUnspecified,BasisUnspecified,\\0,1\I\C,1,2.09083\N,2,1.26911,1,118.945\F,2,1.3199,1,115.946,3,-180,0\F,3,1.41028,2,109.401,1,-180,0\\\@

 Total job time:  45.41s(wall), 172.34s(cpu) 
 Sun Nov 25 22:18:18 2018

        *************************************************************
        *                                                           *
        *  Thank you very much for using Q-Chem.  Have a nice day.  *
        *                                                           *
        *************************************************************
