# Supplementary material for: Geometric and energetic data from ab initio calculations of haloethene, haloimine, halomethylenephosphine, haloiminophosphine, halodiazene, halodiphosphene and halocyclopropane
Source: Data Brief. 2019 Nov 2;27:104738. doi: 10.1016/j.dib.2019.104738 (PMC6861602; doi:10.1016/j.dib.2019.104738)
Supplement: Multimedia component 4 [file mmc4.zip › CN/B3LYP/FICNHE.out]

Q-Chem Developer Version!
                  Welcome to Q-Chem
     A Quantum Leap Into The Future Of Chemistry


 Q-Chem 5.1, Q-Chem, Inc., Pleasanton, CA (2018)

 Yihan Shao,  Zhengting Gan,  E. Epifanovsky,  A. T. B. Gilbert,  M. Wormit,  
 J. Kussmann,  A. W. Lange,  A. Behn,  Jia Deng,  Xintian Feng,  D. Ghosh,  
 M. Goldey,  P. R. Horn,  L. D. Jacobson,  I. Kaliman,  T. Kus,  A. Landau,  
 Jie Liu,  E. I. Proynov,  R. M. Richard,  R. P. Steele,  E. J. Sundstrom,  
 H. L. Woodcock III,  P. M. Zimmerman,  D. Zuev,  B. Albrecht,  E. Alguire,  
 S. A. Baeppler,  D. Barton,  Z. Benda,  Y. A. Bernard,  E. J. Berquist,  
 K. B. Bravaya,  H. Burton,  D. Casanova,  Chun-Min Chang,  Yunqing Chen,  
 A. Chien,  K. D. Closser,  M. P. Coons,  S. Coriani,  S. Dasgupta,  
 A. L. Dempwolff,  M. Diedenhofen,  Hainam Do,  R. G. Edgar,  Po-Tung Fang,  
 S. Faraji,  S. Fatehi,  Qingguo Feng,  K. D. Fenk,  J. Fosso-Tande,  
 Qinghui Ge,  A. Ghysels,  G. Gidofalvi,  J. Gomes,  J. Gonthier,  A. Gunina,  
 D. Hait,  M. W. D. Hanson-Heine,  P. H. P. Harbach,  A. W. Hauser,  
 J. E. Herr,  E. G. Hohenstein,  Z. C. Holden,  Kerwin Hui,  B. C. Huynh,  
 T.-C. Jagau,  Hyunjun Ji,  B. Kaduk,  K. Khistyaev,  Jaehoon Kim,  
 P. Klunzinger,  K. Koh,  D. Kosenkov,  L. Koulias,  T. Kowalczyk,  
 C. M. Krauter,  A. Kunitsa,  Ka Un Lao,  A. Laurent,  K. V. Lawler,  
 Joonho Lee,  D. Lefrancois,  S. Lehtola,  D. S. Levine,  Yi-Pei Li,  
 You-Sheng Lin,  Fenglai Liu,  E. Livshits,  A. Luenser,  P. Manohar,  
 E. Mansoor,  S. F. Manzer,  Shan-Ping Mao,  Yuezhi Mao,  N. Mardirossian,  
 A. V. Marenich,  T. Markovich,  L. A. Martinez-Martinez,  S. A. Maurer,  
 N. J. Mayhall,  S. C. McKenzie,  J.-M. Mewes,  A. F. Morrison,  
 J. W. Mullinax,  K. Nanda,  T. S. Nguyen-Beck,  R. Olivares-Amaya,  
 J. A. Parkhill,  T. M. Perrine,  F. Plasser,  P. Pokhilko,  S. Prager,  
 A. Prociuk,  E. Ramos,  D. R. Rehn,  F. Rob,  M. Schneider,  N. Sergueev,  
 S. M. Sharada,  S. Sharma,  D. W. Small,  T. Stauch,  T. Stein,  
 Yu-Chuan Su,  A. J. W. Thom,  A. Tkatchenko,  T. Tsuchimochi,  N. M. Tubman,  
 L. Vogt,  M. L. Vidal,  O. Vydrov,  M. A. Watson,  J. Wenzel,  
 M. de Wergifosse,  T. A. Wesolowski,  A. White,  J. Witte,  A. Yamada,  
 Jun Yang,  K. Yao,  S. Yeganeh,  S. R. Yost,  Zhi-Qiang You,  A. Zech,  
 Igor Ying Zhang,  Xing Zhang,  Yan Zhao,  Ying Zhu,  B. R. Brooks,  
 G. K. L. Chan,  C. J. Cramer,  M. S. Gordon,  W. J. Hehre,  A. Klamt,  
 M. W. Schmidt,  C. D. Sherrill,  D. G. Truhlar,  A. Aspuru-Guzik,  R. Baer,  
 A. T. Bell,  N. A. Besley,  Jeng-Da Chai,  A. E. DePrince, III,  
 R. A. DiStasio Jr.,  A. Dreuw,  B. D. Dunietz,  T. R. Furlani,  
 Chao-Ping Hsu,  Yousung Jung,  Jing Kong,  D. S. Lambrecht,  WanZhen Liang,  
 C. Ochsenfeld,  V. A. Rassolov,  L. V. Slipchenko,  J. E. Subotnik,  
 T. Van Voorhis,  J. M. Herbert,  A. I. Krylov,  P. M. W. Gill,  M. Head-Gordon

 Contributors to earlier versions of Q-Chem not listed above: 
 R. D. Adamson,  B. Austin,  J. Baker,  G. J. O. Beran,  K. Brandhorst,  
 S. T. Brown,  E. F. C. Byrd,  A. K. Chakraborty,  C.-L. Cheng,  
 Siu Hung Chien,  D. M. Chipman,  D. L. Crittenden,  H. Dachsel,  
 R. J. Doerksen,  A. D. Dutoi,  L. Fusti-Molnar,  W. A. Goddard III,  
 A. Golubeva-Zadorozhnaya,  S. R. Gwaltney,  G. Hawkins,  A. Heyden,  
 S. Hirata,  G. Kedziora,  F. J. Keil,  C. Kelley,  Jihan Kim,  R. A. King,  
 R. Z. Khaliullin,  P. P. Korambath,  W. Kurlancheek,  A. M. Lee,  M. S. Lee,  
 S. V. Levchenko,  Ching Yeh Lin,  D. Liotard,  R. C. Lochan,  I. Lotan,  
 P. E. Maslen,  N. Nair,  D. P. O'Neill,  D. Neuhauser,  E. Neuscamman,  
 C. M. Oana,  R. Olson,  B. Peters,  R. Peverati,  P. A. Pieniazek,  
 Y. M. Rhee,  J. Ritchie,  M. A. Rohrdanz,  E. Rosta,  N. J. Russ,  
 H. F. Schaefer III,  N. E. Schultz,  N. Shenvi,  A. C. Simmonett,  A. Sodt,  
 D. Stuck,  K. S. Thanthiriwatte,  V. Vanovschi,  Tao Wang,  A. Warshel,  
 C. F. Williams,  Q. Wu,  X. Xu,  W. Zhang

 Please cite Q-Chem as follows:
 Y. Shao et al., Mol. Phys. 113, 184-215 (2015)
 DOI: 10.1080/00268976.2014.952696

 Q-Chem 5.1.2 for Intel X86 EM64T Linux

 Parts of Q-Chem use Armadillo 8.300.2 (Tropical Shenanigans).
 http://arma.sourceforge.net/

 Q-Chem begins on Sun Nov 25 22:39:49 2018  

Host: 
0

     Scratch files written to /scratch/taweetham/qchem55650//
Input Ideriv = 2
Curr. Ideriv = -1
Max.  Ideriv = 2

Checking the input file for inconsistencies... 	...done.

--------------------------------------------------------------
User input:
--------------------------------------------------------------
$molecule
0 1
C 
N 1 1.3 
H 2 CH 1 120. 
I 1 CI 2 120.  3 180.0
F 1 CF 2 120.  3 0.0

CC=1.54
CH=1.09
CF=1.35
CCl=1.77
CBr=1.94
CI=2.14
DHA=180.0
$end

$rem
   job_type	optimization
   basis	6-311++g**
   method	b3lyp
$end

--------------------------------------------------------------
 ----------------------------------------------------------------
             Standard Nuclear Orientation (Angstroms)
    I     Atom           X                Y                Z
 ----------------------------------------------------------------
    1      C       1.3289499003     0.0481137108     0.0000000000
    2      N       1.9549466222     1.1874679596     0.0000000000
    3      H       3.0447018621     1.2105659487     0.0000000000
    4      I      -0.8105695616     0.0027653652     0.0000000000
    5      F       2.0285732381    -1.1064542539    -0.0000000000
 ----------------------------------------------------------------
 Molecular Point Group                 Cs    NOp =  2
 Largest Abelian Subgroup              Cs    NOp =  2
 Nuclear Repulsion Energy =   293.2444355542 hartrees
 There are       38 alpha and       38 beta electrons
 Requested basis set is 6-311++G(d,p)
 There are 47 shells and 135 basis functions

 Total QAlloc Memory Limit   2000 MB
 Mega-Array Size       188 MB
 MEM_STATIC part       192 MB
 A cutoff of  1.0D-11 yielded    982 shell pairs
 There are      8392 function pairs (      9426 Cartesian)

 -------------------------------------------------------
 OpenMP Integral Computing Module                       
 Release: version 1.0, May 2013, Q-Chem Inc. Pittsburgh 
 -------------------------------------------------------
 Integral Job Info:
 Integral job number is                      11
 Integral operator is                         1
 short-range coefficients                     0
 long-range coefficients              100000000
 Omega coefficients                           0
 if combine SR and LR in K                    0
 Integral screening is                        0
 Integral computing path is                   2
 max size of driver memory is            800000
 size of driver memory is                593474
 size of scratch memory is             11861008
 max col of scratch BK array               1296
 max len of scratch array in speh3          155
 max len of scratch index in speh4           18
 max int batch size is                      520
 min int batch size is                       52
 fixed nKL is                                52
 max L of basis functions is                  2
 order of int derivative is                   0
 number of shells is                         47
 number of basis is                         143
 number of cartesian basis is               143
 number of contracted shell pairs           982
 number of primitive shell pairs           2234
 maxK2 (contraction) of shell pair           36
 max number of K2 of shell pair               1
 max number of CS2 of shell pair            100
 max number of PS2 of shell pair            162
 mem total for path MDJ                  519962
 -------------------------------------------------------
 Smallest overlap matrix eigenvalue = 1.31E-03

 Scale SEOQF with 1.000000e-01/1.000000e-01/1.000000e-01

 Standard Electronic Orientation quadrupole field applied
 Nucleus-field energy     =     0.0000000058 hartrees
 Guess from superposition of atomic densities
 Warning:  Energy on first SCF cycle will be non-variational
 SAD guess density has 76.000000 electrons

 -----------------------------------------------------------------------
  General SCF calculation program by
  Eric Jon Sundstrom, Paul Horn, Yuezhi Mao, Dmitri Zuev, Alec White,
  David Stuck, Shaama M.S., Shane Yost, Joonho Lee, David Small,
  Daniel Levine, Susi Lehtola, Hugh Burton, Evgeny Epifanovsky
 -----------------------------------------------------------------------
 Exchange:     0.2000 Hartree-Fock + 0.0800 Slater + 0.7200 B88
 Correlation:  0.1900 VWN1RPA + 0.8100 LYP
 Using SG-1 standard quadrature grid
 using 4 threads for integral computing
 -------------------------------------------------------
 OpenMP Integral computing Module                
 Release: version 2.0, May 2017, Q-Chem Inc. Pleasanton 
 -------------------------------------------------------
 -------------------------------------------------------
 OpenMP BLAS3 based DFT computing Module                
 Release: version 1.0, May 2013, Q-Chem Inc. Pittsburgh 
 -------------------------------------------------------
 A restricted SCF calculation will be
 performed using DIIS
 SCF converges when DIIS error is below 1.0e-08
 ---------------------------------------
  Cycle       Energy         DIIS error
 ---------------------------------------
    1   -7113.2043538070      4.45e-02  
    2   -7112.7476914043      7.16e-03  
    3   -7112.3685111496      1.51e-02  
    4   -7112.8379051872      1.96e-03  
    5   -7112.8435340039      8.79e-04  
    6   -7112.8446359449      1.69e-04  
    7   -7112.8446872504      6.22e-05  
    8   -7112.8446951010      1.75e-05  
    9   -7112.8446957525      6.73e-06  
   10   -7112.8446958165      1.51e-06  
   11   -7112.8446958209      2.36e-07  
   12   -7112.8446958211      5.11e-08  
   13   -7112.8446958210      7.25e-09  Convergence criterion met
 ---------------------------------------
 SCF time:   CPU 14.14s  wall 4.00s 
 SCF   energy in the final basis set =    -7112.8446958210
 Total energy in the final basis set =    -7112.8446958210

 --------------------------------------------------------------
             Orbital Energies (a.u.) and Symmetries
 --------------------------------------------------------------

 Alpha MOs, Restricted
 -- Occupied --                  
******* -176.33 -165.74 -165.73 -165.73  -35.83  -31.32  -31.32
  1 A'    2 A'    3 A'    1 A"    4 A'    5 A'    6 A'    2 A"                 
-31.316 -24.734 -22.973 -22.972 -22.971 -22.967 -22.967 -14.344
  7 A'    8 A'    9 A'    3 A"   10 A'    4 A"   11 A'   12 A'                 
-10.359  -6.378  -4.792  -4.775  -4.775  -2.057  -2.052  -2.052
 13 A'   14 A'   15 A'    5 A"   16 A'   17 A'    6 A"   18 A'                 
 -2.038  -2.037  -1.273  -0.920  -0.712  -0.627  -0.558  -0.511
  7 A"   19 A'   20 A'   21 A'   22 A'   23 A'   24 A'    8 A"                 
 -0.509  -0.402  -0.353  -0.321  -0.289  -0.288
 25 A'   26 A'    9 A"   27 A'   10 A"   28 A'                                 
 -- Virtual --                   
 -0.084  -0.049  -0.003   0.020   0.054   0.061   0.081   0.103
 29 A'   11 A"   30 A'   31 A'   32 A'   12 A"   33 A'   34 A'                 
  0.143   0.148   0.154   0.183   0.205   0.212   0.214   0.249
 35 A'   13 A"   36 A'   37 A'   38 A'   14 A"   39 A'   40 A'                 
  0.277   0.285   0.319   0.329   0.363   0.378   0.390   0.412
 15 A"   41 A'   42 A'   43 A'   44 A'   16 A"   17 A"   45 A'                 
  0.425   0.506   0.536   0.586   0.604   0.669   0.763   0.779
 46 A'   47 A'   48 A'   18 A"   49 A'   50 A'   51 A'   52 A'                 
  0.815   0.857   0.913   1.148   1.160   1.198   1.306   1.314
 19 A"   53 A'   54 A'   55 A'   20 A"   21 A"   56 A'   57 A'                 
  1.322   1.340   1.351   1.401   1.461   1.530   1.579   1.642
 22 A"   23 A"   58 A'   59 A'   24 A"   60 A'   61 A'   62 A'                 
  1.809   1.883   1.936   2.233   2.361   2.370   2.618   2.723
 63 A'   64 A'   65 A'   25 A"   26 A"   66 A'   67 A'   27 A"                 
  2.753   2.845   3.013   3.211   3.730   3.741   3.837   3.928
 68 A'   69 A'   70 A'   71 A'   28 A"   72 A'   29 A"   30 A"                 
  3.939   3.953   3.954   3.995   4.085   4.166   4.224   4.332
 73 A'   31 A"   74 A'   32 A"   75 A'   76 A'   77 A'   78 A'                 
  4.506   4.880   5.970   6.000   6.037   6.249   6.309   6.586
 79 A'   80 A'   33 A"   81 A'   82 A'   34 A"   83 A'   84 A'                 
 23.607  27.785  28.315  28.334  28.350  28.512  28.517  28.533
 85 A'   86 A'   35 A"   87 A'   88 A'   36 A"   89 A'   37 A"                 
 28.574  28.661  35.496  66.705 127.859 127.875 127.901 151.589
 90 A'   91 A'   92 A'   93 A'   38 A"   94 A'   95 A'   96 A'                 
*******
 97 A'                                                                         

 Beta MOs, Restricted
 -- Occupied --                  
******* -176.33 -165.74 -165.73 -165.73  -35.83  -31.32  -31.32
  1 A'    2 A'    3 A'    1 A"    4 A'    5 A'    6 A'    2 A"                 
-31.316 -24.734 -22.973 -22.972 -22.971 -22.967 -22.967 -14.344
  7 A'    8 A'    9 A'    3 A"   10 A'    4 A"   11 A'   12 A'                 
-10.359  -6.378  -4.792  -4.775  -4.775  -2.057  -2.052  -2.052
 13 A'   14 A'   15 A'    5 A"   16 A'   17 A'    6 A"   18 A'                 
 -2.038  -2.037  -1.273  -0.920  -0.712  -0.627  -0.558  -0.511
  7 A"   19 A'   20 A'   21 A'   22 A'   23 A'   24 A'    8 A"                 
 -0.509  -0.402  -0.353  -0.321  -0.289  -0.288
 25 A'   26 A'    9 A"   27 A'   10 A"   28 A'                                 
 -- Virtual --                   
 -0.084  -0.049  -0.003   0.020   0.054   0.061   0.081   0.103
 29 A'   11 A"   30 A'   31 A'   32 A'   12 A"   33 A'   34 A'                 
  0.143   0.148   0.154   0.183   0.205   0.212   0.214   0.249
 35 A'   13 A"   36 A'   37 A'   38 A'   14 A"   39 A'   40 A'                 
  0.277   0.285   0.319   0.329   0.363   0.378   0.390   0.412
 15 A"   41 A'   42 A'   43 A'   44 A'   16 A"   17 A"   45 A'                 
  0.425   0.506   0.536   0.586   0.604   0.669   0.763   0.779
 46 A'   47 A'   48 A'   18 A"   49 A'   50 A'   51 A'   52 A'                 
  0.815   0.857   0.913   1.148   1.160   1.198   1.306   1.314
 19 A"   53 A'   54 A'   55 A'   20 A"   21 A"   56 A'   57 A'                 
  1.322   1.340   1.351   1.401   1.461   1.530   1.579   1.642
 22 A"   23 A"   58 A'   59 A'   24 A"   60 A'   61 A'   62 A'                 
  1.809   1.883   1.936   2.233   2.361   2.370   2.618   2.723
 63 A'   64 A'   65 A'   25 A"   26 A"   66 A'   67 A'   27 A"                 
  2.753   2.845   3.013   3.211   3.730   3.741   3.837   3.928
 68 A'   69 A'   70 A'   71 A'   28 A"   72 A'   29 A"   30 A"                 
  3.939   3.953   3.954   3.995   4.085   4.166   4.224   4.332
 73 A'   31 A"   74 A'   32 A"   75 A'   76 A'   77 A'   78 A'                 
  4.506   4.880   5.970   6.000   6.037   6.249   6.309   6.586
 79 A'   80 A'   33 A"   81 A'   82 A'   34 A"   83 A'   84 A'                 
 23.607  27.785  28.315  28.334  28.350  28.512  28.517  28.533
 85 A'   86 A'   35 A"   87 A'   88 A'   36 A"   89 A'   37 A"                 
 28.574  28.661  35.496  66.705 127.859 127.875 127.901 151.589
 90 A'   91 A'   92 A'   93 A'   38 A"   94 A'   95 A'   96 A'                 
*******
 97 A'                                                                         
 --------------------------------------------------------------

          Ground-State Mulliken Net Atomic Charges

     Atom                 Charge (a.u.)
  ----------------------------------------
      1 C                    -0.166680
      2 N                    -0.200640
      3 H                     0.246587
      4 I                     0.157234
      5 F                    -0.036501
  ----------------------------------------
  Sum of atomic charges =     0.000000

 -----------------------------------------------------------------
                    Cartesian Multipole Moments
 -----------------------------------------------------------------
    Charge (ESU x 10^10)
                 0.0000
    Dipole Moment (Debye)
         X      -0.0015      Y      -0.3720      Z       0.0000
       Tot       0.3720
    Quadrupole Moments (Debye-Ang)
        XX     -37.2966     XY       1.3232     YY     -49.3470
        XZ       0.0000     YZ       0.0000     ZZ     -45.4958
    Octopole Moments (Debye-Ang^2)
       XXX      -7.7123    XXY       7.5988    XYY     -11.0846
       YYY     -12.1323    XXZ      -0.0000    XYZ       0.0000
       YYZ       0.0000    XZZ      -7.1176    YZZ      -3.1515
       ZZZ       0.0000
    Hexadecapole Moments (Debye-Ang^3)
      XXXX    -397.7077   XXXY      24.5365   XXYY    -108.0616
      XYYY     -19.7082   YYYY    -162.7104   XXXZ       0.0000
      XXYZ       0.0000   XYYZ       0.0000   YYYZ       0.0000
      XXZZ     -94.0017   XYZZ      -6.2461   YYZZ     -35.1721
      XZZZ       0.0000   YZZZ       0.0000   ZZZZ     -56.3433
 -----------------------------------------------------------------
 Calculating analytic gradient of the SCF energy
 Gradient of SCF Energy
            1           2           3           4           5
    1  -0.0594443   0.0061676   0.0478667  -0.0125690   0.0179789
    2  -0.0675605   0.0381024   0.0153850   0.0057247   0.0083484
    3  -0.0000000   0.0000000   0.0000000   0.0000000   0.0000000
 Max gradient component =       6.756E-02
 RMS gradient           =       2.910E-02
 Gradient time:  CPU 3.85 s  wall 1.06 s
 Geometry Optimization Parameters
   NAtoms,    NIC,     NZ,  NCons,   NDum,   NFix, NCnnct, MaxDiis
        5      20       5       0       0       0       0       0


** GEOMETRY OPTIMIZATION IN DELOCALIZED INTERNAL COORDINATES **
   Searching for a Minimum

   Optimization Cycle:   1

                       Coordinates (Angstroms)
     ATOM                X               Y               Z
      1  C         1.3289499003    0.0481137108    0.0000000000
      2  N         1.9549466222    1.1874679596    0.0000000000
      3  H         3.0447018621    1.2105659487    0.0000000000
      4  I        -0.8105695616    0.0027653652    0.0000000000
      5  F         2.0285732381   -1.1064542539    0.0000000000
   Point Group: cs    Number of degrees of freedom:     7


   Energy is  -7112.844695821


 Attempting to Generate Delocalized Internal Coordinates

  7 Hessian modes will be used to form the next step
  Hessian Eigenvalues:
     0.108095    0.160000    0.250000    0.250000    0.348126    0.550214
     0.671931

 Minimum Search - Taking Simple RFO Step
 Searching for Lamda that Minimizes Along All modes
 Value Taken    Lamda =  -0.02422631
 Step Taken.  Stepsize is  0.279896

                             Maximum     Tolerance    Cnvgd?
         Gradient           0.070352      0.000300      NO
         Displacement       0.250665      0.001200      NO
         Energy change     *********      0.000001      NO


 New Cartesian Coordinates Obtained by Inverse Iteration

 Displacement from previous Coordinates is:  0.357577
 ----------------------------------------------------------------
             Standard Nuclear Orientation (Angstroms)
    I     Atom           X                Y                Z
 ----------------------------------------------------------------
    1      C       1.3722019108     0.1069126919     0.0000000000
    2      N       1.9344372159     1.2173499575     0.0000000000
    3      H       2.9503229500     1.1115663290     0.0000000000
    4      I      -0.7146776181    -0.0096556017     0.0000000000
    5      F       2.0043176026    -1.0837146462     0.0000000000
 ----------------------------------------------------------------
 Molecular Point Group                 Cs    NOp =  2
 Largest Abelian Subgroup              Cs    NOp =  2
 Nuclear Repulsion Energy =   302.2700460420 hartrees
 There are       38 alpha and       38 beta electrons
 Applying Cartesian multipole field
    Component          Value
    ---------          -----
     (2,0,0)        1.00000E-11
     (0,2,0)        2.00000E-11
     (0,0,2)       -3.00000E-11
 Nucleus-field energy     =     0.0000000055 hartrees
 Requested basis set is 6-311++G(d,p)
 There are 47 shells and 135 basis functions
 A cutoff of  1.0D-11 yielded    995 shell pairs
 There are      8497 function pairs (      9546 Cartesian)
 Smallest overlap matrix eigenvalue = 1.09E-03
 Guess MOs from SCF MO coefficient file

 -----------------------------------------------------------------------
  General SCF calculation program by
  Eric Jon Sundstrom, Paul Horn, Yuezhi Mao, Dmitri Zuev, Alec White,
  David Stuck, Shaama M.S., Shane Yost, Joonho Lee, David Small,
  Daniel Levine, Susi Lehtola, Hugh Burton, Evgeny Epifanovsky
 -----------------------------------------------------------------------
 Exchange:     0.2000 Hartree-Fock + 0.0800 Slater + 0.7200 B88
 Correlation:  0.1900 VWN1RPA + 0.8100 LYP
 Using SG-1 standard quadrature grid
 using 4 threads for integral computing
 -------------------------------------------------------
 OpenMP Integral computing Module                
 Release: version 2.0, May 2017, Q-Chem Inc. Pleasanton 
 -------------------------------------------------------
 -------------------------------------------------------
 OpenMP BLAS3 based DFT computing Module                
 Release: version 1.0, May 2013, Q-Chem Inc. Pittsburgh 
 -------------------------------------------------------
 A restricted SCF calculation will be
 performed using DIIS
 SCF converges when DIIS error is below 1.0e-08
 ---------------------------------------
  Cycle       Energy         DIIS error
 ---------------------------------------
    1   -7112.8511927912      1.56e-03  
    2   -7112.8554939931      8.79e-04  
    3   -7112.8556395801      8.29e-04  
    4   -7112.8569029586      1.88e-04  
    5   -7112.8569616490      6.29e-05  
    6   -7112.8569709206      1.60e-05  
    7   -7112.8569712650      4.61e-06  
    8   -7112.8569713027      1.72e-06  
    9   -7112.8569713060      2.11e-07  
   10   -7112.8569713061      4.44e-08  
   11   -7112.8569713061      1.20e-08  
   12   -7112.8569713061      1.60e-09  Convergence criterion met
 ---------------------------------------
 SCF time:   CPU 13.16s  wall 3.00s 
 SCF   energy in the final basis set =    -7112.8569713061
 Total energy in the final basis set =    -7112.8569713061

 --------------------------------------------------------------
             Orbital Energies (a.u.) and Symmetries
 --------------------------------------------------------------

 Alpha MOs, Restricted
 -- Occupied --                  
******* -176.33 -165.73 -165.73 -165.73  -35.82  -31.32  -31.31
  1 A'    2 A'    3 A'    1 A"    4 A'    5 A'    6 A'    2 A"                 
-31.309 -24.736 -22.966 -22.964 -22.964 -22.960 -22.960 -14.340
  7 A'    8 A'    9 A'    3 A"   10 A'    4 A"   11 A'   12 A'                 
-10.353  -6.371  -4.784  -4.769  -4.768  -2.051  -2.046  -2.045
 13 A'   14 A'   15 A'    5 A"   16 A'   17 A'    6 A"   18 A'                 
 -2.032  -2.032  -1.277  -0.958  -0.720  -0.627  -0.572  -0.518
  7 A"   19 A'   20 A'   21 A'   22 A'   23 A'   24 A'    8 A"                 
 -0.512  -0.401  -0.369  -0.340  -0.288  -0.287
 25 A'   26 A'    9 A"   27 A'   10 A"   28 A'                                 
 -- Virtual --                   
 -0.063  -0.038  -0.003   0.025   0.055   0.059   0.082   0.106
 29 A'   11 A"   30 A'   31 A'   32 A'   12 A"   33 A'   34 A'                 
  0.148   0.149   0.153   0.181   0.203   0.213   0.217   0.253
 13 A"   35 A'   36 A'   37 A'   38 A'   14 A"   39 A'   40 A'                 
  0.281   0.282   0.319   0.344   0.376   0.381   0.395   0.421
 15 A"   41 A'   42 A'   43 A'   44 A'   16 A"   17 A"   45 A'                 
  0.431   0.542   0.564   0.585   0.600   0.666   0.768   0.790
 46 A'   47 A'   48 A'   18 A"   49 A'   50 A'   51 A'   52 A'                 
  0.813   0.862   0.885   1.154   1.159   1.225   1.286   1.309
 19 A"   53 A'   54 A'   20 A"   55 A'   21 A"   22 A"   56 A'                 
  1.324   1.355   1.359   1.397   1.466   1.512   1.614   1.688
 57 A'   23 A"   58 A'   59 A'   24 A"   60 A'   61 A'   62 A'                 
  1.831   1.910   1.997   2.314   2.387   2.465   2.630   2.740
 63 A'   64 A'   65 A'   25 A"   26 A"   66 A'   67 A'   27 A"                 
  2.797   2.847   3.075   3.174   3.728   3.740   3.846   3.932
 68 A'   69 A'   70 A'   71 A'   28 A"   72 A'   29 A"   30 A"                 
  3.961   3.963   3.965   4.005   4.103   4.224   4.224   4.360
 73 A'   31 A"   74 A'   32 A"   75 A'   76 A'   77 A'   78 A'                 
  4.613   4.897   5.977   6.008   6.048   6.246   6.312   6.601
 79 A'   80 A'   33 A"   81 A'   82 A'   34 A"   83 A'   84 A'                 
 23.724  27.805  28.322  28.343  28.363  28.519  28.526  28.543
 85 A'   86 A'   35 A"   87 A'   88 A'   36 A"   89 A'   37 A"                 
 28.585  28.669  35.602  66.705 127.867 127.884 127.912 151.607
 90 A'   91 A'   92 A'   93 A'   38 A"   94 A'   95 A'   96 A'                 
*******
 97 A'                                                                         

 Beta MOs, Restricted
 -- Occupied --                  
******* -176.33 -165.73 -165.73 -165.73  -35.82  -31.32  -31.31
  1 A'    2 A'    3 A'    1 A"    4 A'    5 A'    6 A'    2 A"                 
-31.309 -24.736 -22.966 -22.964 -22.964 -22.960 -22.960 -14.340
  7 A'    8 A'    9 A'    3 A"   10 A'    4 A"   11 A'   12 A'                 
-10.353  -6.371  -4.784  -4.769  -4.768  -2.051  -2.046  -2.045
 13 A'   14 A'   15 A'    5 A"   16 A'   17 A'    6 A"   18 A'                 
 -2.032  -2.032  -1.277  -0.958  -0.720  -0.627  -0.572  -0.518
  7 A"   19 A'   20 A'   21 A'   22 A'   23 A'   24 A'    8 A"                 
 -0.512  -0.401  -0.369  -0.340  -0.288  -0.287
 25 A'   26 A'    9 A"   27 A'   10 A"   28 A'                                 
 -- Virtual --                   
 -0.063  -0.038  -0.003   0.025   0.055   0.059   0.082   0.106
 29 A'   11 A"   30 A'   31 A'   32 A'   12 A"   33 A'   34 A'                 
  0.148   0.149   0.153   0.181   0.203   0.213   0.217   0.253
 13 A"   35 A'   36 A'   37 A'   38 A'   14 A"   39 A'   40 A'                 
  0.281   0.282   0.319   0.344   0.376   0.381   0.395   0.421
 15 A"   41 A'   42 A'   43 A'   44 A'   16 A"   17 A"   45 A'                 
  0.431   0.542   0.564   0.585   0.600   0.666   0.768   0.790
 46 A'   47 A'   48 A'   18 A"   49 A'   50 A'   51 A'   52 A'                 
  0.813   0.862   0.885   1.154   1.159   1.225   1.286   1.309
 19 A"   53 A'   54 A'   20 A"   55 A'   21 A"   22 A"   56 A'                 
  1.324   1.355   1.359   1.397   1.466   1.512   1.614   1.688
 57 A'   23 A"   58 A'   59 A'   24 A"   60 A'   61 A'   62 A'                 
  1.831   1.910   1.997   2.314   2.387   2.465   2.630   2.740
 63 A'   64 A'   65 A'   25 A"   26 A"   66 A'   67 A'   27 A"                 
  2.797   2.847   3.075   3.174   3.728   3.740   3.846   3.932
 68 A'   69 A'   70 A'   71 A'   28 A"   72 A'   29 A"   30 A"                 
  3.961   3.963   3.965   4.005   4.103   4.224   4.224   4.360
 73 A'   31 A"   74 A'   32 A"   75 A'   76 A'   77 A'   78 A'                 
  4.613   4.897   5.977   6.008   6.048   6.246   6.312   6.601
 79 A'   80 A'   33 A"   81 A'   82 A'   34 A"   83 A'   84 A'                 
 23.724  27.805  28.322  28.343  28.363  28.519  28.526  28.543
 85 A'   86 A'   35 A"   87 A'   88 A'   36 A"   89 A'   37 A"                 
 28.585  28.669  35.602  66.705 127.867 127.884 127.912 151.607
 90 A'   91 A'   92 A'   93 A'   38 A"   94 A'   95 A'   96 A'                 
*******
 97 A'                                                                         
 --------------------------------------------------------------

          Ground-State Mulliken Net Atomic Charges

     Atom                 Charge (a.u.)
  ----------------------------------------
      1 C                    -0.187453
      2 N                    -0.143891
      3 H                     0.231441
      4 I                     0.133504
      5 F                    -0.033601
  ----------------------------------------
  Sum of atomic charges =     0.000000

 -----------------------------------------------------------------
                    Cartesian Multipole Moments
 -----------------------------------------------------------------
    Charge (ESU x 10^10)
                -0.0000
    Dipole Moment (Debye)
         X       0.3414      Y      -0.3753      Z      -0.0000
       Tot       0.5073
    Quadrupole Moments (Debye-Ang)
        XX     -37.6347     XY       1.0256     YY     -49.4057
        XZ       0.0000     YZ       0.0000     ZZ     -45.2053
    Octopole Moments (Debye-Ang^2)
       XXX     -15.2325    XXY       4.9058    XYY     -14.4637
       YYY     -12.7455    XXZ       0.0000    XYZ       0.0000
       YYZ       0.0000    XZZ      -9.0305    YZZ      -3.0301
       ZZZ      -0.0000
    Hexadecapole Moments (Debye-Ang^3)
      XXXX    -380.1438   XXXY      13.9686   XXYY    -107.3961
      XYYY     -24.0537   YYYY    -162.1390   XXXZ       0.0000
      XXYZ       0.0000   XYYZ       0.0000   YYYZ       0.0000
      XXZZ     -87.7789   XYZZ      -6.6178   YYZZ     -34.8589
      XZZZ      -0.0000   YZZZ       0.0000   ZZZZ     -55.7886
 -----------------------------------------------------------------
 Calculating analytic gradient of the SCF energy
 Gradient of SCF Energy
            1           2           3           4           5
    1  -0.0023776  -0.0050411  -0.0023496   0.0068016   0.0029667
    2  -0.0085856   0.0030431  -0.0017305   0.0048576   0.0024154
    3   0.0000000  -0.0000000   0.0000000   0.0000000  -0.0000000
 Max gradient component =       8.586E-03
 RMS gradient           =       3.715E-03
 Gradient time:  CPU 3.92 s  wall 1.08 s
 Geometry Optimization Parameters
   NAtoms,    NIC,     NZ,  NCons,   NDum,   NFix, NCnnct, MaxDiis
        5      20       5       0       0       0       0       0

 Cartesian Hessian Update
 Hessian Updated using BFGS Update


** GEOMETRY OPTIMIZATION IN DELOCALIZED INTERNAL COORDINATES **
   Searching for a Minimum

   Optimization Cycle:   2

                       Coordinates (Angstroms)
     ATOM                X               Y               Z
      1  C         1.3722019108    0.1069126919    0.0000000000
      2  N         1.9344372159    1.2173499575    0.0000000000
      3  H         2.9503229500    1.1115663290    0.0000000000
      4  I        -0.7146776181   -0.0096556017    0.0000000000
      5  F         2.0043176026   -1.0837146462    0.0000000000
   Point Group: cs    Number of degrees of freedom:     7


   Energy is  -7112.856971306

 Hessian Updated using BFGS Update

  7 Hessian modes will be used to form the next step
  Hessian Eigenvalues:
     0.112909    0.173545    0.224810    0.261669    0.364881    0.550349
     0.680665

 Minimum Search - Taking Simple RFO Step
 Searching for Lamda that Minimizes Along All modes
 Value Taken    Lamda =  -0.00125260
 Step Taken.  Stepsize is  0.081604

                             Maximum     Tolerance    Cnvgd?
         Gradient           0.014077      0.000300      NO
         Displacement       0.052596      0.001200      NO
         Energy change     -0.012275      0.000001      NO


 New Cartesian Coordinates Obtained by Inverse Iteration

 Displacement from previous Coordinates is:  0.106376
 ----------------------------------------------------------------
             Standard Nuclear Orientation (Angstroms)
    I     Atom           X                Y                Z
 ----------------------------------------------------------------
    1      C       1.3747696823     0.1236969738     0.0000000000
    2      N       1.9564260016     1.2226270655     0.0000000000
    3      H       2.9710507404     1.1155459117     0.0000000000
    4      I      -0.7385254993    -0.0393540485     0.0000000000
    5      F       1.9828811361    -1.0800571721     0.0000000000
 ----------------------------------------------------------------
 Molecular Point Group                 Cs    NOp =  2
 Largest Abelian Subgroup              Cs    NOp =  2
 Nuclear Repulsion Energy =   300.0579074463 hartrees
 There are       38 alpha and       38 beta electrons
 Applying Cartesian multipole field
    Component          Value
    ---------          -----
     (2,0,0)        1.00000E-11
     (0,2,0)        2.00000E-11
     (0,0,2)       -3.00000E-11
 Nucleus-field energy     =     0.0000000056 hartrees
 Requested basis set is 6-311++G(d,p)
 There are 47 shells and 135 basis functions
 A cutoff of  1.0D-11 yielded    991 shell pairs
 There are      8485 function pairs (      9532 Cartesian)
 Smallest overlap matrix eigenvalue = 1.08E-03
 Guess MOs from SCF MO coefficient file

 -----------------------------------------------------------------------
  General SCF calculation program by
  Eric Jon Sundstrom, Paul Horn, Yuezhi Mao, Dmitri Zuev, Alec White,
  David Stuck, Shaama M.S., Shane Yost, Joonho Lee, David Small,
  Daniel Levine, Susi Lehtola, Hugh Burton, Evgeny Epifanovsky
 -----------------------------------------------------------------------
 Exchange:     0.2000 Hartree-Fock + 0.0800 Slater + 0.7200 B88
 Correlation:  0.1900 VWN1RPA + 0.8100 LYP
 Using SG-1 standard quadrature grid
 using 4 threads for integral computing
 -------------------------------------------------------
 OpenMP Integral computing Module                
 Release: version 2.0, May 2017, Q-Chem Inc. Pleasanton 
 -------------------------------------------------------
 -------------------------------------------------------
 OpenMP BLAS3 based DFT computing Module                
 Release: version 1.0, May 2013, Q-Chem Inc. Pittsburgh 
 -------------------------------------------------------
 A restricted SCF calculation will be
 performed using DIIS
 SCF converges when DIIS error is below 1.0e-08
 ---------------------------------------
  Cycle       Energy         DIIS error
 ---------------------------------------
    1   -7112.8570543050      4.45e-04  
    2   -7112.8576228953      2.28e-04  
    3   -7112.8575514725      2.97e-04  
    4   -7112.8577261394      3.90e-05  
    5   -7112.8577288820      1.92e-05  
    6   -7112.8577296328      3.27e-06  
    7   -7112.8577296525      1.17e-06  
    8   -7112.8577296541      4.70e-07  
    9   -7112.8577296544      4.31e-08  
   10   -7112.8577296545      1.20e-08  
   11   -7112.8577296544      4.78e-09  Convergence criterion met
 ---------------------------------------
 SCF time:   CPU 12.02s  wall 3.00s 
 SCF   energy in the final basis set =    -7112.8577296544
 Total energy in the final basis set =    -7112.8577296544

 --------------------------------------------------------------
             Orbital Energies (a.u.) and Symmetries
 --------------------------------------------------------------

 Alpha MOs, Restricted
 -- Occupied --                  
******* -176.33 -165.73 -165.73 -165.73  -35.82  -31.32  -31.31
  1 A'    2 A'    3 A'    1 A"    4 A'    5 A'    6 A'    2 A"                 
-31.309 -24.736 -22.966 -22.964 -22.964 -22.960 -22.960 -14.342
  7 A'    8 A'    9 A'    3 A"   10 A'    4 A"   11 A'   12 A'                 
-10.355  -6.371  -4.784  -4.769  -4.768  -2.050  -2.045  -2.044
 13 A'   14 A'   15 A'    5 A"   16 A'   17 A'    6 A"   18 A'                 
 -2.031  -2.031  -1.277  -0.958  -0.717  -0.627  -0.575  -0.517
  7 A"   19 A'   20 A'   21 A'   22 A'   23 A'   24 A'    8 A"                 
 -0.512  -0.399  -0.368  -0.339  -0.289  -0.287
 25 A'   26 A'    9 A"   27 A'   10 A"   28 A'                                 
 -- Virtual --                   
 -0.069  -0.038  -0.003   0.026   0.055   0.059   0.083   0.106
 29 A'   11 A"   30 A'   31 A'   32 A'   12 A"   33 A'   34 A'                 
  0.148   0.148   0.152   0.181   0.205   0.213   0.213   0.253
 13 A"   35 A'   36 A'   37 A'   38 A'   39 A'   14 A"   40 A'                 
  0.279   0.282   0.316   0.342   0.377   0.379   0.396   0.419
 15 A"   41 A'   42 A'   43 A'   44 A'   16 A"   17 A"   45 A'                 
  0.431   0.545   0.560   0.585   0.600   0.665   0.761   0.789
 46 A'   47 A'   48 A'   18 A"   49 A'   50 A'   51 A'   52 A'                 
  0.813   0.866   0.887   1.154   1.161   1.222   1.288   1.303
 19 A"   53 A'   54 A'   20 A"   55 A'   21 A"   22 A"   56 A'                 
  1.319   1.354   1.360   1.394   1.465   1.518   1.610   1.685
 57 A'   23 A"   58 A'   59 A'   24 A"   60 A'   61 A'   62 A'                 
  1.833   1.909   1.999   2.310   2.389   2.458   2.626   2.741
 63 A'   64 A'   65 A'   25 A"   26 A"   66 A'   67 A'   27 A"                 
  2.799   2.850   3.076   3.176   3.728   3.740   3.845   3.933
 68 A'   69 A'   70 A'   71 A'   28 A"   72 A'   29 A"   30 A"                 
  3.961   3.962   3.967   4.004   4.097   4.218   4.226   4.352
 73 A'   31 A"   74 A'   32 A"   75 A'   76 A'   77 A'   78 A'                 
  4.616   4.900   5.978   6.006   6.042   6.246   6.313   6.598
 79 A'   80 A'   33 A"   81 A'   82 A'   34 A"   83 A'   84 A'                 
 23.724  27.799  28.322  28.342  28.360  28.519  28.525  28.541
 85 A'   86 A'   35 A"   87 A'   88 A'   36 A"   89 A'   37 A"                 
 28.583  28.668  35.604  66.705 127.867 127.883 127.909 151.602
 90 A'   91 A'   92 A'   93 A'   38 A"   94 A'   95 A'   96 A'                 
*******
 97 A'                                                                         

 Beta MOs, Restricted
 -- Occupied --                  
******* -176.33 -165.73 -165.73 -165.73  -35.82  -31.32  -31.31
  1 A'    2 A'    3 A'    1 A"    4 A'    5 A'    6 A'    2 A"                 
-31.309 -24.736 -22.966 -22.964 -22.964 -22.960 -22.960 -14.342
  7 A'    8 A'    9 A'    3 A"   10 A'    4 A"   11 A'   12 A'                 
-10.355  -6.371  -4.784  -4.769  -4.768  -2.050  -2.045  -2.044
 13 A'   14 A'   15 A'    5 A"   16 A'   17 A'    6 A"   18 A'                 
 -2.031  -2.031  -1.277  -0.958  -0.717  -0.627  -0.575  -0.517
  7 A"   19 A'   20 A'   21 A'   22 A'   23 A'   24 A'    8 A"                 
 -0.512  -0.399  -0.368  -0.339  -0.289  -0.287
 25 A'   26 A'    9 A"   27 A'   10 A"   28 A'                                 
 -- Virtual --                   
 -0.069  -0.038  -0.003   0.026   0.055   0.059   0.083   0.106
 29 A'   11 A"   30 A'   31 A'   32 A'   12 A"   33 A'   34 A'                 
  0.148   0.148   0.152   0.181   0.205   0.213   0.213   0.253
 13 A"   35 A'   36 A'   37 A'   38 A'   39 A'   14 A"   40 A'                 
  0.279   0.282   0.316   0.342   0.377   0.379   0.396   0.419
 15 A"   41 A'   42 A'   43 A'   44 A'   16 A"   17 A"   45 A'                 
  0.431   0.545   0.560   0.585   0.600   0.665   0.761   0.789
 46 A'   47 A'   48 A'   18 A"   49 A'   50 A'   51 A'   52 A'                 
  0.813   0.866   0.887   1.154   1.161   1.222   1.288   1.303
 19 A"   53 A'   54 A'   20 A"   55 A'   21 A"   22 A"   56 A'                 
  1.319   1.354   1.360   1.394   1.465   1.518   1.610   1.685
 57 A'   23 A"   58 A'   59 A'   24 A"   60 A'   61 A'   62 A'                 
  1.833   1.909   1.999   2.310   2.389   2.458   2.626   2.741
 63 A'   64 A'   65 A'   25 A"   26 A"   66 A'   67 A'   27 A"                 
  2.799   2.850   3.076   3.176   3.728   3.740   3.845   3.933
 68 A'   69 A'   70 A'   71 A'   28 A"   72 A'   29 A"   30 A"                 
  3.961   3.962   3.967   4.004   4.097   4.218   4.226   4.352
 73 A'   31 A"   74 A'   32 A"   75 A'   76 A'   77 A'   78 A'                 
  4.616   4.900   5.978   6.006   6.042   6.246   6.313   6.598
 79 A'   80 A'   33 A"   81 A'   82 A'   34 A"   83 A'   84 A'                 
 23.724  27.799  28.322  28.342  28.360  28.519  28.525  28.541
 85 A'   86 A'   35 A"   87 A'   88 A'   36 A"   89 A'   37 A"                 
 28.583  28.668  35.604  66.705 127.867 127.883 127.909 151.602
 90 A'   91 A'   92 A'   93 A'   38 A"   94 A'   95 A'   96 A'                 
*******
 97 A'                                                                         
 --------------------------------------------------------------

          Ground-State Mulliken Net Atomic Charges

     Atom                 Charge (a.u.)
  ----------------------------------------
      1 C                    -0.184126
      2 N                    -0.143891
      3 H                     0.235518
      4 I                     0.124052
      5 F                    -0.031553
  ----------------------------------------
  Sum of atomic charges =     0.000000

 -----------------------------------------------------------------
                    Cartesian Multipole Moments
 -----------------------------------------------------------------
    Charge (ESU x 10^10)
                 0.0000
    Dipole Moment (Debye)
         X       0.3992      Y      -0.3787      Z       0.0000
       Tot       0.5502
    Quadrupole Moments (Debye-Ang)
        XX     -37.3651     XY       1.2084     YY     -49.4390
        XZ       0.0000     YZ      -0.0000     ZZ     -45.2635
    Octopole Moments (Debye-Ang^2)
       XXX     -12.3970    XXY       5.4453    XYY     -13.8305
       YYY     -10.7216    XXZ       0.0000    XYZ      -0.0000
       YYZ       0.0000    XZZ      -8.3824    YZZ      -2.3354
       ZZZ       0.0000
    Hexadecapole Moments (Debye-Ang^3)
      XXXX    -381.9627   XXXY      12.2305   XXYY    -108.4610
      XYYY     -27.4592   YYYY    -162.9834   XXXZ       0.0000
      XXYZ       0.0000   XYYZ       0.0000   YYYZ      -0.0000
      XXZZ     -88.9511   XYZZ      -7.6776   YYZZ     -35.0261
      XZZZ       0.0000   YZZZ      -0.0000   ZZZZ     -55.9749
 -----------------------------------------------------------------
 Calculating analytic gradient of the SCF energy
 Gradient of SCF Energy
            1           2           3           4           5
    1   0.0003129   0.0009872  -0.0022192  -0.0003515   0.0012706
    2  -0.0058495   0.0030071  -0.0004932   0.0012887   0.0020470
    3  -0.0000000   0.0000000  -0.0000000   0.0000000   0.0000000
 Max gradient component =       5.849E-03
 RMS gradient           =       1.951E-03
 Gradient time:  CPU 3.96 s  wall 1.09 s
 Geometry Optimization Parameters
   NAtoms,    NIC,     NZ,  NCons,   NDum,   NFix, NCnnct, MaxDiis
        5      20       5       0       0       0       0       0

 Cartesian Hessian Update
 Hessian Updated using BFGS Update


** GEOMETRY OPTIMIZATION IN DELOCALIZED INTERNAL COORDINATES **
   Searching for a Minimum

   Optimization Cycle:   3

                       Coordinates (Angstroms)
     ATOM                X               Y               Z
      1  C         1.3747696823    0.1236969738    0.0000000000
      2  N         1.9564260016    1.2226270655    0.0000000000
      3  H         2.9710507404    1.1155459117    0.0000000000
      4  I        -0.7385254993   -0.0393540485    0.0000000000
      5  F         1.9828811361   -1.0800571721    0.0000000000
   Point Group: cs    Number of degrees of freedom:     7


   Energy is  -7112.857729654

 Hessian Updated using BFGS Update

  7 Hessian modes will be used to form the next step
  Hessian Eigenvalues:
     0.125774    0.147671    0.181327    0.264196    0.354485    0.550575
     0.694898

 Minimum Search - Taking Simple RFO Step
 Searching for Lamda that Minimizes Along All modes
 Value Taken    Lamda =  -0.00021333
 Step Taken.  Stepsize is  0.036872

                             Maximum     Tolerance    Cnvgd?
         Gradient           0.004246      0.000300      NO
         Displacement       0.029540      0.001200      NO
         Energy change     -0.000758      0.000001      NO


 New Cartesian Coordinates Obtained by Inverse Iteration

 Displacement from previous Coordinates is:  0.054571
 ----------------------------------------------------------------
             Standard Nuclear Orientation (Angstroms)
    I     Atom           X                Y                Z
 ----------------------------------------------------------------
    1      C       1.3737006054     0.1324123844     0.0000000000
    2      N       1.9640228688     1.2237566578     0.0000000000
    3      H       2.9818670207     1.1218509414     0.0000000000
    4      I      -0.7378476133    -0.0539640801     0.0000000000
    5      F       1.9648591796    -1.0815971731     0.0000000000
 ----------------------------------------------------------------
 Molecular Point Group                 Cs    NOp =  2
 Largest Abelian Subgroup              Cs    NOp =  2
 Nuclear Repulsion Energy =   300.3612528985 hartrees
 There are       38 alpha and       38 beta electrons
 Applying Cartesian multipole field
    Component          Value
    ---------          -----
     (2,0,0)        1.00000E-11
     (0,2,0)        2.00000E-11
     (0,0,2)       -3.00000E-11
 Nucleus-field energy     =     0.0000000056 hartrees
 Requested basis set is 6-311++G(d,p)
 There are 47 shells and 135 basis functions
 A cutoff of  1.0D-11 yielded    988 shell pairs
 There are      8468 function pairs (      9514 Cartesian)
 Smallest overlap matrix eigenvalue = 1.07E-03
 Guess MOs from SCF MO coefficient file

 -----------------------------------------------------------------------
  General SCF calculation program by
  Eric Jon Sundstrom, Paul Horn, Yuezhi Mao, Dmitri Zuev, Alec White,
  David Stuck, Shaama M.S., Shane Yost, Joonho Lee, David Small,
  Daniel Levine, Susi Lehtola, Hugh Burton, Evgeny Epifanovsky
 -----------------------------------------------------------------------
 Exchange:     0.2000 Hartree-Fock + 0.0800 Slater + 0.7200 B88
 Correlation:  0.1900 VWN1RPA + 0.8100 LYP
 Using SG-1 standard quadrature grid
 using 4 threads for integral computing
 -------------------------------------------------------
 OpenMP Integral computing Module                
 Release: version 2.0, May 2017, Q-Chem Inc. Pleasanton 
 -------------------------------------------------------
 -------------------------------------------------------
 OpenMP BLAS3 based DFT computing Module                
 Release: version 1.0, May 2013, Q-Chem Inc. Pittsburgh 
 -------------------------------------------------------
 A restricted SCF calculation will be
 performed using DIIS
 SCF converges when DIIS error is below 1.0e-08
 ---------------------------------------
  Cycle       Energy         DIIS error
 ---------------------------------------
    1   -7112.8576351385      2.38e-04  
    2   -7112.8578292388      7.21e-05  
    3   -7112.8578236873      9.54e-05  
    4   -7112.8578367611      2.29e-05  
    5   -7112.8578377306      8.23e-06  
    6   -7112.8578378491      1.79e-06  
    7   -7112.8578378558      3.21e-07  
    8   -7112.8578378560      1.41e-07  
    9   -7112.8578378560      3.02e-08  
   10   -7112.8578378560      7.26e-09  Convergence criterion met
 ---------------------------------------
 SCF time:   CPU 10.92s  wall 3.00s 
 SCF   energy in the final basis set =    -7112.8578378560
 Total energy in the final basis set =    -7112.8578378560

 --------------------------------------------------------------
             Orbital Energies (a.u.) and Symmetries
 --------------------------------------------------------------

 Alpha MOs, Restricted
 -- Occupied --                  
******* -176.33 -165.73 -165.73 -165.73  -35.82  -31.31  -31.31
  1 A'    2 A'    3 A'    1 A"    4 A'    5 A'    6 A'    2 A"                 
-31.308 -24.734 -22.965 -22.964 -22.964 -22.959 -22.959 -14.343
  7 A'    8 A'    9 A'    3 A"   10 A'    4 A"   11 A'   12 A'                 
-10.354  -6.371  -4.784  -4.768  -4.767  -2.050  -2.045  -2.044
 13 A'   14 A'   15 A'    5 A"   16 A'   17 A'    6 A"   18 A'                 
 -2.031  -2.031  -1.275  -0.959  -0.717  -0.626  -0.576  -0.516
 19 A'    7 A"   20 A'   21 A'   22 A'   23 A'   24 A'    8 A"                 
 -0.511  -0.399  -0.368  -0.338  -0.289  -0.287
 25 A'   26 A'    9 A"   27 A'   10 A"   28 A'                                 
 -- Virtual --                   
 -0.069  -0.037  -0.003   0.026   0.055   0.059   0.083   0.105
 29 A'   11 A"   30 A'   31 A'   32 A'   12 A"   33 A'   34 A'                 
  0.148   0.148   0.152   0.181   0.205   0.212   0.213   0.254
 35 A'   13 A"   36 A'   37 A'   38 A'   39 A'   14 A"   40 A'                 
  0.279   0.283   0.315   0.341   0.378   0.379   0.397   0.420
 15 A"   41 A'   42 A'   43 A'   44 A'   16 A"   17 A"   45 A'                 
  0.431   0.546   0.561   0.584   0.599   0.668   0.757   0.790
 46 A'   47 A'   48 A'   18 A"   49 A'   50 A'   51 A'   52 A'                 
  0.812   0.869   0.888   1.154   1.162   1.222   1.290   1.302
 19 A"   53 A'   54 A'   20 A"   55 A'   21 A"   22 A"   56 A'                 
  1.318   1.355   1.365   1.392   1.466   1.521   1.607   1.681
 57 A'   23 A"   58 A'   59 A'   24 A"   60 A'   61 A'   62 A'                 
  1.836   1.909   1.998   2.306   2.390   2.456   2.624   2.743
 63 A'   64 A'   65 A'   25 A"   26 A"   66 A'   67 A'   27 A"                 
  2.802   2.853   3.075   3.176   3.729   3.741   3.844   3.934
 68 A'   69 A'   70 A'   71 A'   28 A"   72 A'   29 A"   30 A"                 
  3.961   3.961   3.968   4.005   4.095   4.212   4.226   4.354
 73 A'   31 A"   74 A'   32 A"   75 A'   76 A'   77 A'   78 A'                 
  4.617   4.899   5.978   6.005   6.041   6.247   6.314   6.597
 79 A'   80 A'   33 A"   81 A'   82 A'   34 A"   83 A'   84 A'                 
 23.728  27.800  28.323  28.342  28.360  28.519  28.526  28.542
 85 A'   86 A'   35 A"   87 A'   88 A'   36 A"   89 A'   37 A"                 
 28.583  28.668  35.606  66.706 127.868 127.883 127.910 151.603
 90 A'   91 A'   92 A'   93 A'   38 A"   94 A'   95 A'   96 A'                 
*******
 97 A'                                                                         

 Beta MOs, Restricted
 -- Occupied --                  
******* -176.33 -165.73 -165.73 -165.73  -35.82  -31.31  -31.31
  1 A'    2 A'    3 A'    1 A"    4 A'    5 A'    6 A'    2 A"                 
-31.308 -24.734 -22.965 -22.964 -22.964 -22.959 -22.959 -14.343
  7 A'    8 A'    9 A'    3 A"   10 A'    4 A"   11 A'   12 A'                 
-10.354  -6.371  -4.784  -4.768  -4.767  -2.050  -2.045  -2.044
 13 A'   14 A'   15 A'    5 A"   16 A'   17 A'    6 A"   18 A'                 
 -2.031  -2.031  -1.275  -0.959  -0.717  -0.626  -0.576  -0.516
 19 A'    7 A"   20 A'   21 A'   22 A'   23 A'   24 A'    8 A"                 
 -0.511  -0.399  -0.368  -0.338  -0.289  -0.287
 25 A'   26 A'    9 A"   27 A'   10 A"   28 A'                                 
 -- Virtual --                   
 -0.069  -0.037  -0.003   0.026   0.055   0.059   0.083   0.105
 29 A'   11 A"   30 A'   31 A'   32 A'   12 A"   33 A'   34 A'                 
  0.148   0.148   0.152   0.181   0.205   0.212   0.213   0.254
 35 A'   13 A"   36 A'   37 A'   38 A'   39 A'   14 A"   40 A'                 
  0.279   0.283   0.315   0.341   0.378   0.379   0.397   0.420
 15 A"   41 A'   42 A'   43 A'   44 A'   16 A"   17 A"   45 A'                 
  0.431   0.546   0.561   0.584   0.599   0.668   0.757   0.790
 46 A'   47 A'   48 A'   18 A"   49 A'   50 A'   51 A'   52 A'                 
  0.812   0.869   0.888   1.154   1.162   1.222   1.290   1.302
 19 A"   53 A'   54 A'   20 A"   55 A'   21 A"   22 A"   56 A'                 
  1.318   1.355   1.365   1.392   1.466   1.521   1.607   1.681
 57 A'   23 A"   58 A'   59 A'   24 A"   60 A'   61 A'   62 A'                 
  1.836   1.909   1.998   2.306   2.390   2.456   2.624   2.743
 63 A'   64 A'   65 A'   25 A"   26 A"   66 A'   67 A'   27 A"                 
  2.802   2.853   3.075   3.176   3.729   3.741   3.844   3.934
 68 A'   69 A'   70 A'   71 A'   28 A"   72 A'   29 A"   30 A"                 
  3.961   3.961   3.968   4.005   4.095   4.212   4.226   4.354
 73 A'   31 A"   74 A'   32 A"   75 A'   76 A'   77 A'   78 A'                 
  4.617   4.899   5.978   6.005   6.041   6.247   6.314   6.597
 79 A'   80 A'   33 A"   81 A'   82 A'   34 A"   83 A'   84 A'                 
 23.728  27.800  28.323  28.342  28.360  28.519  28.526  28.542
 85 A'   86 A'   35 A"   87 A'   88 A'   36 A"   89 A'   37 A"                 
 28.583  28.668  35.606  66.706 127.868 127.883 127.910 151.603
 90 A'   91 A'   92 A'   93 A'   38 A"   94 A'   95 A'   96 A'                 
*******
 97 A'                                                                         
 --------------------------------------------------------------

          Ground-State Mulliken Net Atomic Charges

     Atom                 Charge (a.u.)
  ----------------------------------------
      1 C                    -0.182977
      2 N                    -0.144591
      3 H                     0.237891
      4 I                     0.121477
      5 F                    -0.031799
  ----------------------------------------
  Sum of atomic charges =     0.000000

 -----------------------------------------------------------------
                    Cartesian Multipole Moments
 -----------------------------------------------------------------
    Charge (ESU x 10^10)
                 0.0000
    Dipole Moment (Debye)
         X       0.4336      Y      -0.3555      Z       0.0000
       Tot       0.5607
    Quadrupole Moments (Debye-Ang)
        XX     -37.2524     XY       1.3626     YY     -49.4194
        XZ       0.0000     YZ      -0.0000     ZZ     -45.2636
    Octopole Moments (Debye-Ang^2)
       XXX     -11.6772    XXY       5.8792    XYY     -13.7520
       YYY      -9.5762    XXZ       0.0000    XYZ       0.0000
       YYZ       0.0000    XZZ      -8.3549    YZZ      -1.9618
       ZZZ       0.0000
    Hexadecapole Moments (Debye-Ang^3)
      XXXX    -378.7113   XXXY      11.8849   XXYY    -108.0593
      XYYY     -28.8269   YYYY    -163.4981   XXXZ      -0.0000
      XXYZ      -0.0000   XYYZ       0.0000   YYYZ       0.0000
      XXZZ     -88.7778   XYZZ      -8.1551   YYZZ     -35.1212
      XZZZ       0.0000   YZZZ      -0.0000   ZZZZ     -55.9759
 -----------------------------------------------------------------
 Calculating analytic gradient of the SCF energy
 Gradient of SCF Energy
            1           2           3           4           5
    1   0.0009676  -0.0011049   0.0006359   0.0002708  -0.0007695
    2  -0.0018797   0.0006472   0.0001373  -0.0002291   0.0013243
    3   0.0000000   0.0000000  -0.0000000   0.0000000  -0.0000000
 Max gradient component =       1.880E-03
 RMS gradient           =       7.748E-04
 Gradient time:  CPU 3.94 s  wall 1.08 s
 Geometry Optimization Parameters
   NAtoms,    NIC,     NZ,  NCons,   NDum,   NFix, NCnnct, MaxDiis
        5      20       5       0       0       0       0       0

 Cartesian Hessian Update
 Hessian Updated using BFGS Update


** GEOMETRY OPTIMIZATION IN DELOCALIZED INTERNAL COORDINATES **
   Searching for a Minimum

   Optimization Cycle:   4

                       Coordinates (Angstroms)
     ATOM                X               Y               Z
      1  C         1.3737006054    0.1324123844    0.0000000000
      2  N         1.9640228688    1.2237566578    0.0000000000
      3  H         2.9818670207    1.1218509414    0.0000000000
      4  I        -0.7378476133   -0.0539640801    0.0000000000
      5  F         1.9648591796   -1.0815971731    0.0000000000
   Point Group: cs    Number of degrees of freedom:     7


   Energy is  -7112.857837856

 Hessian Updated using BFGS Update

  7 Hessian modes will be used to form the next step
  Hessian Eigenvalues:
     0.120955    0.143367    0.179495    0.269307    0.371716    0.551187
     0.692770

 Minimum Search - Taking Simple RFO Step
 Searching for Lamda that Minimizes Along All modes
 Value Taken    Lamda =  -0.00000937
 Step Taken.  Stepsize is  0.005599

                             Maximum     Tolerance    Cnvgd?
         Gradient           0.001075      0.000300      NO
         Displacement       0.003143      0.001200      NO
         Energy change     -0.000108      0.000001      NO


 New Cartesian Coordinates Obtained by Inverse Iteration

 Displacement from previous Coordinates is:  0.005292
 ----------------------------------------------------------------
             Standard Nuclear Orientation (Angstroms)
    I     Atom           X                Y                Z
 ----------------------------------------------------------------
    1      C       1.3732258806     0.1339697837     0.0000000000
    2      N       1.9651777653     1.2238477923     0.0000000000
    3      H       2.9818340010     1.1208940057     0.0000000000
    4      I      -0.7390930417    -0.0549362474     0.0000000000
    5      F       1.9654574561    -1.0813166040     0.0000000000
 ----------------------------------------------------------------
 Molecular Point Group                 Cs    NOp =  2
 Largest Abelian Subgroup              Cs    NOp =  2
 Nuclear Repulsion Energy =   300.2148230798 hartrees
 There are       38 alpha and       38 beta electrons
 Applying Cartesian multipole field
    Component          Value
    ---------          -----
     (2,0,0)        1.00000E-11
     (0,2,0)        2.00000E-11
     (0,0,2)       -3.00000E-11
 Nucleus-field energy     =     0.0000000056 hartrees
 Requested basis set is 6-311++G(d,p)
 There are 47 shells and 135 basis functions
 A cutoff of  1.0D-11 yielded    987 shell pairs
 There are      8463 function pairs (      9508 Cartesian)
 Smallest overlap matrix eigenvalue = 1.07E-03
 Guess MOs from SCF MO coefficient file

 -----------------------------------------------------------------------
  General SCF calculation program by
  Eric Jon Sundstrom, Paul Horn, Yuezhi Mao, Dmitri Zuev, Alec White,
  David Stuck, Shaama M.S., Shane Yost, Joonho Lee, David Small,
  Daniel Levine, Susi Lehtola, Hugh Burton, Evgeny Epifanovsky
 -----------------------------------------------------------------------
 Exchange:     0.2000 Hartree-Fock + 0.0800 Slater + 0.7200 B88
 Correlation:  0.1900 VWN1RPA + 0.8100 LYP
 Using SG-1 standard quadrature grid
 using 4 threads for integral computing
 -------------------------------------------------------
 OpenMP Integral computing Module                
 Release: version 2.0, May 2017, Q-Chem Inc. Pleasanton 
 -------------------------------------------------------
 -------------------------------------------------------
 OpenMP BLAS3 based DFT computing Module                
 Release: version 1.0, May 2013, Q-Chem Inc. Pittsburgh 
 -------------------------------------------------------
 A restricted SCF calculation will be
 performed using DIIS
 SCF converges when DIIS error is below 1.0e-08
 ---------------------------------------
  Cycle       Energy         DIIS error
 ---------------------------------------
    1   -7112.8578394058      4.09e-05  
    2   -7112.8578432157      1.86e-05  
    3   -7112.8578426659      2.46e-05  
    4   -7112.8578437853      3.10e-06  
    5   -7112.8578438060      5.29e-07  
    6   -7112.8578438066      2.22e-07  
    7   -7112.8578438067      5.57e-08  
    8   -7112.8578438067      1.25e-08  
    9   -7112.8578438067      6.80e-09  Convergence criterion met
 ---------------------------------------
 SCF time:   CPU 9.83s  wall 3.00s 
 SCF   energy in the final basis set =    -7112.8578438067
 Total energy in the final basis set =    -7112.8578438067

 --------------------------------------------------------------
             Orbital Energies (a.u.) and Symmetries
 --------------------------------------------------------------

 Alpha MOs, Restricted
 -- Occupied --                  
******* -176.33 -165.73 -165.73 -165.73  -35.82  -31.32  -31.31
  1 A'    2 A'    3 A'    1 A"    4 A'    5 A'    6 A'    2 A"                 
-31.308 -24.734 -22.965 -22.964 -22.964 -22.959 -22.959 -14.343
  7 A'    8 A'    9 A'    3 A"   10 A'    4 A"   11 A'   12 A'                 
-10.354  -6.371  -4.784  -4.769  -4.768  -2.050  -2.045  -2.044
 13 A'   14 A'   15 A'    5 A"   16 A'   17 A'    6 A"   18 A'                 
 -2.031  -2.031  -1.274  -0.959  -0.716  -0.625  -0.577  -0.515
 19 A'    7 A"   20 A'   21 A'   22 A'   23 A'   24 A'    8 A"                 
 -0.511  -0.399  -0.368  -0.338  -0.289  -0.287
 25 A'   26 A'    9 A"   27 A'   10 A"   28 A'                                 
 -- Virtual --                   
 -0.069  -0.037  -0.003   0.026   0.055   0.059   0.083   0.105
 29 A'   11 A"   30 A'   31 A'   32 A'   12 A"   33 A'   34 A'                 
  0.148   0.149   0.152   0.181   0.205   0.212   0.213   0.254
 35 A'   13 A"   36 A'   37 A'   38 A'   39 A'   14 A"   40 A'                 
  0.279   0.283   0.315   0.341   0.378   0.379   0.397   0.420
 15 A"   41 A'   42 A'   43 A'   44 A'   16 A"   17 A"   45 A'                 
  0.431   0.546   0.561   0.584   0.599   0.668   0.757   0.790
 46 A'   47 A'   48 A'   18 A"   49 A'   50 A'   51 A'   52 A'                 
  0.812   0.869   0.888   1.154   1.162   1.222   1.290   1.302
 19 A"   53 A'   54 A'   20 A"   55 A'   21 A"   22 A"   56 A'                 
  1.317   1.355   1.365   1.392   1.467   1.521   1.607   1.681
 57 A'   23 A"   58 A'   59 A'   24 A"   60 A'   61 A'   62 A'                 
  1.836   1.910   1.999   2.306   2.391   2.455   2.624   2.743
 63 A'   64 A'   65 A'   25 A"   26 A"   66 A'   67 A'   27 A"                 
  2.802   2.854   3.075   3.175   3.730   3.741   3.845   3.933
 68 A'   69 A'   70 A'   71 A'   28 A"   72 A'   29 A"   30 A"                 
  3.961   3.961   3.967   4.004   4.095   4.212   4.226   4.353
 31 A"   73 A'   74 A'   32 A"   75 A'   76 A'   77 A'   78 A'                 
  4.617   4.900   5.978   6.005   6.041   6.248   6.315   6.595
 79 A'   80 A'   33 A"   81 A'   82 A'   34 A"   83 A'   84 A'                 
 23.728  27.800  28.323  28.341  28.360  28.519  28.526  28.541
 85 A'   86 A'   35 A"   87 A'   88 A'   36 A"   89 A'   37 A"                 
 28.583  28.668  35.608  66.707 127.867 127.883 127.910 151.602
 90 A'   91 A'   92 A'   93 A'   38 A"   94 A'   95 A'   96 A'                 
*******
 97 A'                                                                         

 Beta MOs, Restricted
 -- Occupied --                  
******* -176.33 -165.73 -165.73 -165.73  -35.82  -31.32  -31.31
  1 A'    2 A'    3 A'    1 A"    4 A'    5 A'    6 A'    2 A"                 
-31.308 -24.734 -22.965 -22.964 -22.964 -22.959 -22.959 -14.343
  7 A'    8 A'    9 A'    3 A"   10 A'    4 A"   11 A'   12 A'                 
-10.354  -6.371  -4.784  -4.769  -4.768  -2.050  -2.045  -2.044
 13 A'   14 A'   15 A'    5 A"   16 A'   17 A'    6 A"   18 A'                 
 -2.031  -2.031  -1.274  -0.959  -0.716  -0.625  -0.577  -0.515
 19 A'    7 A"   20 A'   21 A'   22 A'   23 A'   24 A'    8 A"                 
 -0.511  -0.399  -0.368  -0.338  -0.289  -0.287
 25 A'   26 A'    9 A"   27 A'   10 A"   28 A'                                 
 -- Virtual --                   
 -0.069  -0.037  -0.003   0.026   0.055   0.059   0.083   0.105
 29 A'   11 A"   30 A'   31 A'   32 A'   12 A"   33 A'   34 A'                 
  0.148   0.149   0.152   0.181   0.205   0.212   0.213   0.254
 35 A'   13 A"   36 A'   37 A'   38 A'   39 A'   14 A"   40 A'                 
  0.279   0.283   0.315   0.341   0.378   0.379   0.397   0.420
 15 A"   41 A'   42 A'   43 A'   44 A'   16 A"   17 A"   45 A'                 
  0.431   0.546   0.561   0.584   0.599   0.668   0.757   0.790
 46 A'   47 A'   48 A'   18 A"   49 A'   50 A'   51 A'   52 A'                 
  0.812   0.869   0.888   1.154   1.162   1.222   1.290   1.302
 19 A"   53 A'   54 A'   20 A"   55 A'   21 A"   22 A"   56 A'                 
  1.317   1.355   1.365   1.392   1.467   1.521   1.607   1.681
 57 A'   23 A"   58 A'   59 A'   24 A"   60 A'   61 A'   62 A'                 
  1.836   1.910   1.999   2.306   2.391   2.455   2.624   2.743
 63 A'   64 A'   65 A'   25 A"   26 A"   66 A'   67 A'   27 A"                 
  2.802   2.854   3.075   3.175   3.730   3.741   3.845   3.933
 68 A'   69 A'   70 A'   71 A'   28 A"   72 A'   29 A"   30 A"                 
  3.961   3.961   3.967   4.004   4.095   4.212   4.226   4.353
 31 A"   73 A'   74 A'   32 A"   75 A'   76 A'   77 A'   78 A'                 
  4.617   4.900   5.978   6.005   6.041   6.248   6.315   6.595
 79 A'   80 A'   33 A"   81 A'   82 A'   34 A"   83 A'   84 A'                 
 23.728  27.800  28.323  28.341  28.360  28.519  28.526  28.541
 85 A'   86 A'   35 A"   87 A'   88 A'   36 A"   89 A'   37 A"                 
 28.583  28.668  35.608  66.707 127.867 127.883 127.910 151.602
 90 A'   91 A'   92 A'   93 A'   38 A"   94 A'   95 A'   96 A'                 
*******
 97 A'                                                                         
 --------------------------------------------------------------

          Ground-State Mulliken Net Atomic Charges

     Atom                 Charge (a.u.)
  ----------------------------------------
      1 C                    -0.182311
      2 N                    -0.144354
      3 H                     0.238315
      4 I                     0.121837
      5 F                    -0.033486
  ----------------------------------------
  Sum of atomic charges =     0.000000

 -----------------------------------------------------------------
                    Cartesian Multipole Moments
 -----------------------------------------------------------------
    Charge (ESU x 10^10)
                 0.0000
    Dipole Moment (Debye)
         X       0.4239      Y      -0.3482      Z      -0.0000
       Tot       0.5486
    Quadrupole Moments (Debye-Ang)
        XX     -37.2582     XY       1.3843     YY     -49.4253
        XZ      -0.0000     YZ       0.0000     ZZ     -45.2624
    Octopole Moments (Debye-Ang^2)
       XXX     -11.6219    XXY       5.9135    XYY     -13.7511
       YYY      -9.5112    XXZ      -0.0000    XYZ       0.0000
       YYZ      -0.0000    XZZ      -8.3276    YZZ      -1.9369
       ZZZ       0.0000
    Hexadecapole Moments (Debye-Ang^3)
      XXXX    -379.0805   XXXY      11.8784   XXYY    -108.1920
      XYYY     -28.9238   YYYY    -163.5349   XXXZ      -0.0000
      XXYZ       0.0000   XYYZ      -0.0000   YYYZ       0.0000
      XXZZ     -88.8500   XYZZ      -8.1750   YYZZ     -35.1225
      XZZZ      -0.0000   YZZZ       0.0000   ZZZZ     -55.9695
 -----------------------------------------------------------------
 Calculating analytic gradient of the SCF energy
 Gradient of SCF Energy
            1           2           3           4           5
    1   0.0007302  -0.0002222  -0.0001722  -0.0000716  -0.0002642
    2  -0.0006334   0.0000546   0.0001984  -0.0003104   0.0006907
    3   0.0000000  -0.0000000   0.0000000   0.0000000  -0.0000000
 Max gradient component =       7.302E-04
 RMS gradient           =       3.371E-04
 Gradient time:  CPU 3.91 s  wall 1.07 s
 Geometry Optimization Parameters
   NAtoms,    NIC,     NZ,  NCons,   NDum,   NFix, NCnnct, MaxDiis
        5      20       5       0       0       0       0       0

 Cartesian Hessian Update
 Hessian Updated using BFGS Update


** GEOMETRY OPTIMIZATION IN DELOCALIZED INTERNAL COORDINATES **
   Searching for a Minimum

   Optimization Cycle:   5

                       Coordinates (Angstroms)
     ATOM                X               Y               Z
      1  C         1.3732258806    0.1339697837    0.0000000000
      2  N         1.9651777653    1.2238477923    0.0000000000
      3  H         2.9818340010    1.1208940057    0.0000000000
      4  I        -0.7390930417   -0.0549362474    0.0000000000
      5  F         1.9654574561   -1.0813166040    0.0000000000
   Point Group: cs    Number of degrees of freedom:     7


   Energy is  -7112.857843807

 Hessian Updated using BFGS Update

  7 Hessian modes will be used to form the next step
  Hessian Eigenvalues:
     0.131978    0.135329    0.176300    0.231736    0.396132    0.425358
     0.705822

 Minimum Search - Taking Simple RFO Step
 Searching for Lamda that Minimizes Along All modes
 Value Taken    Lamda =  -0.00000240
 Step Taken.  Stepsize is  0.003271

                             Maximum     Tolerance    Cnvgd?
         Gradient           0.000509      0.000300      NO
         Displacement       0.002697      0.001200      NO
         Energy change     -0.000006      0.000001      NO


 New Cartesian Coordinates Obtained by Inverse Iteration

 Displacement from previous Coordinates is:  0.002327
 ----------------------------------------------------------------
             Standard Nuclear Orientation (Angstroms)
    I     Atom           X                Y                Z
 ----------------------------------------------------------------
    1      C       1.3724879427     0.1345964236     0.0000000000
    2      N       1.9653568181     1.2239731326     0.0000000000
    3      H       2.9819549288     1.1204891086     0.0000000000
    4      I      -0.7391873904    -0.0551093224     0.0000000000
    5      F       1.9659897620    -1.0814906120     0.0000000000
 ----------------------------------------------------------------
 Molecular Point Group                 Cs    NOp =  2
 Largest Abelian Subgroup              Cs    NOp =  2
 Nuclear Repulsion Energy =   300.1883628698 hartrees
 There are       38 alpha and       38 beta electrons
 Applying Cartesian multipole field
    Component          Value
    ---------          -----
     (2,0,0)        1.00000E-11
     (0,2,0)        2.00000E-11
     (0,0,2)       -3.00000E-11
 Nucleus-field energy     =     0.0000000056 hartrees
 Requested basis set is 6-311++G(d,p)
 There are 47 shells and 135 basis functions
 A cutoff of  1.0D-11 yielded    987 shell pairs
 There are      8463 function pairs (      9508 Cartesian)
 Smallest overlap matrix eigenvalue = 1.07E-03
 Guess MOs from SCF MO coefficient file

 -----------------------------------------------------------------------
  General SCF calculation program by
  Eric Jon Sundstrom, Paul Horn, Yuezhi Mao, Dmitri Zuev, Alec White,
  David Stuck, Shaama M.S., Shane Yost, Joonho Lee, David Small,
  Daniel Levine, Susi Lehtola, Hugh Burton, Evgeny Epifanovsky
 -----------------------------------------------------------------------
 Exchange:     0.2000 Hartree-Fock + 0.0800 Slater + 0.7200 B88
 Correlation:  0.1900 VWN1RPA + 0.8100 LYP
 Using SG-1 standard quadrature grid
 using 4 threads for integral computing
 -------------------------------------------------------
 OpenMP Integral computing Module                
 Release: version 2.0, May 2017, Q-Chem Inc. Pleasanton 
 -------------------------------------------------------
 -------------------------------------------------------
 OpenMP BLAS3 based DFT computing Module                
 Release: version 1.0, May 2013, Q-Chem Inc. Pittsburgh 
 -------------------------------------------------------
 A restricted SCF calculation will be
 performed using DIIS
 SCF converges when DIIS error is below 1.0e-08
 ---------------------------------------
  Cycle       Energy         DIIS error
 ---------------------------------------
    1   -7112.8578435490      2.50e-05  
    2   -7112.8578451474      5.10e-06  
    3   -7112.8578451393      5.52e-06  
    4   -7112.8578451839      1.78e-06  
    5   -7112.8578451888      4.67e-07  
    6   -7112.8578451892      1.76e-07  
    7   -7112.8578451893      3.58e-08  
    8   -7112.8578451893      1.44e-08  
    9   -7112.8578451892      3.54e-09  Convergence criterion met
 ---------------------------------------
 SCF time:   CPU 9.83s  wall 3.00s 
 SCF   energy in the final basis set =    -7112.8578451892
 Total energy in the final basis set =    -7112.8578451892

 --------------------------------------------------------------
             Orbital Energies (a.u.) and Symmetries
 --------------------------------------------------------------

 Alpha MOs, Restricted
 -- Occupied --                  
******* -176.33 -165.73 -165.73 -165.73  -35.82  -31.32  -31.31
  1 A'    2 A'    3 A'    1 A"    4 A'    5 A'    6 A'    2 A"                 
-31.309 -24.733 -22.966 -22.964 -22.964 -22.960 -22.960 -14.343
  7 A'    8 A'    9 A'    3 A"   10 A'    4 A"   11 A'   12 A'                 
-10.354  -6.371  -4.784  -4.769  -4.768  -2.050  -2.045  -2.044
 13 A'   14 A'   15 A'    5 A"   16 A'   17 A'    6 A"   18 A'                 
 -2.031  -2.031  -1.274  -0.959  -0.717  -0.625  -0.577  -0.515
 19 A'    7 A"   20 A'   21 A'   22 A'   23 A'   24 A'    8 A"                 
 -0.510  -0.400  -0.369  -0.338  -0.289  -0.287
 25 A'   26 A'    9 A"   27 A'   10 A"   28 A'                                 
 -- Virtual --                   
 -0.069  -0.038  -0.003   0.026   0.055   0.059   0.082   0.105
 29 A'   11 A"   30 A'   31 A'   32 A'   12 A"   33 A'   34 A'                 
  0.148   0.149   0.152   0.181   0.204   0.212   0.213   0.254
 35 A'   13 A"   36 A'   37 A'   38 A'   39 A'   14 A"   40 A'                 
  0.279   0.283   0.315   0.341   0.378   0.379   0.396   0.420
 15 A"   41 A'   42 A'   43 A'   44 A'   16 A"   17 A"   45 A'                 
  0.431   0.546   0.561   0.584   0.599   0.668   0.757   0.790
 46 A'   47 A'   48 A'   18 A"   49 A'   50 A'   51 A'   52 A'                 
  0.812   0.869   0.888   1.153   1.162   1.222   1.290   1.302
 19 A"   53 A'   54 A'   20 A"   55 A'   21 A"   22 A"   56 A'                 
  1.317   1.355   1.365   1.392   1.467   1.521   1.607   1.680
 57 A'   23 A"   58 A'   59 A'   24 A"   60 A'   61 A'   62 A'                 
  1.836   1.910   1.999   2.306   2.391   2.455   2.624   2.743
 63 A'   64 A'   65 A'   25 A"   26 A"   66 A'   67 A'   27 A"                 
  2.802   2.854   3.075   3.174   3.730   3.742   3.845   3.932
 68 A'   69 A'   70 A'   71 A'   28 A"   72 A'   29 A"   30 A"                 
  3.960   3.961   3.967   4.004   4.094   4.212   4.226   4.354
 31 A"   73 A'   74 A'   32 A"   75 A'   76 A'   77 A'   78 A'                 
  4.617   4.900   5.978   6.005   6.041   6.248   6.315   6.594
 79 A'   80 A'   33 A"   81 A'   82 A'   34 A"   83 A'   84 A'                 
 23.728  27.800  28.323  28.341  28.360  28.519  28.526  28.541
 85 A'   86 A'   35 A"   87 A'   88 A'   36 A"   89 A'   37 A"                 
 28.583  28.668  35.607  66.707 127.867 127.883 127.910 151.602
 90 A'   91 A'   92 A'   93 A'   38 A"   94 A'   95 A'   96 A'                 
*******
 97 A'                                                                         

 Beta MOs, Restricted
 -- Occupied --                  
******* -176.33 -165.73 -165.73 -165.73  -35.82  -31.32  -31.31
  1 A'    2 A'    3 A'    1 A"    4 A'    5 A'    6 A'    2 A"                 
-31.309 -24.733 -22.966 -22.964 -22.964 -22.960 -22.960 -14.343
  7 A'    8 A'    9 A'    3 A"   10 A'    4 A"   11 A'   12 A'                 
-10.354  -6.371  -4.784  -4.769  -4.768  -2.050  -2.045  -2.044
 13 A'   14 A'   15 A'    5 A"   16 A'   17 A'    6 A"   18 A'                 
 -2.031  -2.031  -1.274  -0.959  -0.717  -0.625  -0.577  -0.515
 19 A'    7 A"   20 A'   21 A'   22 A'   23 A'   24 A'    8 A"                 
 -0.510  -0.400  -0.369  -0.338  -0.289  -0.287
 25 A'   26 A'    9 A"   27 A'   10 A"   28 A'                                 
 -- Virtual --                   
 -0.069  -0.038  -0.003   0.026   0.055   0.059   0.082   0.105
 29 A'   11 A"   30 A'   31 A'   32 A'   12 A"   33 A'   34 A'                 
  0.148   0.149   0.152   0.181   0.204   0.212   0.213   0.254
 35 A'   13 A"   36 A'   37 A'   38 A'   39 A'   14 A"   40 A'                 
  0.279   0.283   0.315   0.341   0.378   0.379   0.396   0.420
 15 A"   41 A'   42 A'   43 A'   44 A'   16 A"   17 A"   45 A'                 
  0.431   0.546   0.561   0.584   0.599   0.668   0.757   0.790
 46 A'   47 A'   48 A'   18 A"   49 A'   50 A'   51 A'   52 A'                 
  0.812   0.869   0.888   1.153   1.162   1.222   1.290   1.302
 19 A"   53 A'   54 A'   20 A"   55 A'   21 A"   22 A"   56 A'                 
  1.317   1.355   1.365   1.392   1.467   1.521   1.607   1.680
 57 A'   23 A"   58 A'   59 A'   24 A"   60 A'   61 A'   62 A'                 
  1.836   1.910   1.999   2.306   2.391   2.455   2.624   2.743
 63 A'   64 A'   65 A'   25 A"   26 A"   66 A'   67 A'   27 A"                 
  2.802   2.854   3.075   3.174   3.730   3.742   3.845   3.932
 68 A'   69 A'   70 A'   71 A'   28 A"   72 A'   29 A"   30 A"                 
  3.960   3.961   3.967   4.004   4.094   4.212   4.226   4.354
 31 A"   73 A'   74 A'   32 A"   75 A'   76 A'   77 A'   78 A'                 
  4.617   4.900   5.978   6.005   6.041   6.248   6.315   6.594
 79 A'   80 A'   33 A"   81 A'   82 A'   34 A"   83 A'   84 A'                 
 23.728  27.800  28.323  28.341  28.360  28.519  28.526  28.541
 85 A'   86 A'   35 A"   87 A'   88 A'   36 A"   89 A'   37 A"                 
 28.583  28.668  35.607  66.707 127.867 127.883 127.910 151.602
 90 A'   91 A'   92 A'   93 A'   38 A"   94 A'   95 A'   96 A'                 
*******
 97 A'                                                                         
 --------------------------------------------------------------

          Ground-State Mulliken Net Atomic Charges

     Atom                 Charge (a.u.)
  ----------------------------------------
      1 C                    -0.182006
      2 N                    -0.144321
      3 H                     0.238511
      4 I                     0.122582
      5 F                    -0.034766
  ----------------------------------------
  Sum of atomic charges =     0.000000

 -----------------------------------------------------------------
                    Cartesian Multipole Moments
 -----------------------------------------------------------------
    Charge (ESU x 10^10)
                 0.0000
    Dipole Moment (Debye)
         X       0.4135      Y      -0.3431      Z       0.0000
       Tot       0.5373
    Quadrupole Moments (Debye-Ang)
        XX     -37.2692     XY       1.3979     YY     -49.4303
        XZ      -0.0000     YZ      -0.0000     ZZ     -45.2607
    Octopole Moments (Debye-Ang^2)
       XXX     -11.6570    XXY       5.9373    XYY     -13.7707
       YYY      -9.4992    XXZ      -0.0000    XYZ      -0.0000
       YYZ       0.0000    XZZ      -8.3324    YZZ      -1.9317
       ZZZ       0.0000
    Hexadecapole Moments (Debye-Ang^3)
      XXXX    -379.1481   XXXY      11.9371   XXYY    -108.2389
      XYYY     -28.9244   YYYY    -163.5867   XXXZ      -0.0000
      XXYZ      -0.0000   XYYZ      -0.0000   YYYZ      -0.0000
      XXZZ     -88.8616   XYZZ      -8.1713   YYZZ     -35.1267
      XZZZ      -0.0000   YZZZ      -0.0000   ZZZZ     -55.9588
 -----------------------------------------------------------------
 Calculating analytic gradient of the SCF energy
 Gradient of SCF Energy
            1           2           3           4           5
    1   0.0001485  -0.0000629  -0.0001392  -0.0000745   0.0001280
    2  -0.0001147   0.0000405   0.0002244  -0.0003096   0.0001593
    3   0.0000000  -0.0000000   0.0000000  -0.0000000  -0.0000000
 Max gradient component =       3.096E-04
 RMS gradient           =       1.301E-04
 Gradient time:  CPU 3.90 s  wall 1.07 s
 Geometry Optimization Parameters
   NAtoms,    NIC,     NZ,  NCons,   NDum,   NFix, NCnnct, MaxDiis
        5      20       5       0       0       0       0       0

 Cartesian Hessian Update
 Hessian Updated using BFGS Update


** GEOMETRY OPTIMIZATION IN DELOCALIZED INTERNAL COORDINATES **
   Searching for a Minimum

   Optimization Cycle:   6

                       Coordinates (Angstroms)
     ATOM                X               Y               Z
      1  C         1.3724879427    0.1345964236    0.0000000000
      2  N         1.9653568181    1.2239731326    0.0000000000
      3  H         2.9819549288    1.1204891086    0.0000000000
      4  I        -0.7391873904   -0.0551093224    0.0000000000
      5  F         1.9659897620   -1.0814906120    0.0000000000
   Point Group: cs    Number of degrees of freedom:     7


   Energy is  -7112.857845189

 Hessian Updated using BFGS Update

  7 Hessian modes will be used to form the next step
  Hessian Eigenvalues:
     0.113051    0.137304    0.171140    0.248725    0.383200    0.408579
     0.710588

 Minimum Search - Taking Simple RFO Step
 Searching for Lamda that Minimizes Along All modes
 Value Taken    Lamda =   0.00000000
 Step Taken.  Stepsize is  0.001191

                             Maximum     Tolerance    Cnvgd?
         Gradient           0.000097      0.000300     YES
         Displacement       0.000836      0.001200     YES
         Energy change     -0.000001      0.000001      NO


                       Distance Matrix (Angstroms)
             C (  1)   N (  2)   H (  3)   I (  4)
   N (  2)  1.240256
   H (  3)  1.887424  1.021852
   I (  4)  2.120179  2.991757  3.902426
   F (  5)  1.353186  2.305464  2.425057  2.893344

 Final energy is   -7112.8578451892372     


 ******************************
 **  OPTIMIZATION CONVERGED  **
 ******************************

                       Coordinates (Angstroms)
     ATOM                X               Y               Z
      1  C         1.3724879427    0.1345964236    0.0000000000
      2  N         1.9653568181    1.2239731326    0.0000000000
      3  H         2.9819549288    1.1204891086    0.0000000000
      4  I        -0.7391873904   -0.0551093224    0.0000000000
      5  F         1.9659897620   -1.0814906120    0.0000000000

Z-matrix Print:
$molecule
0 1
I 
C  1 2.120179
N  2 1.240256 1 123.689730
H  3 1.021852 2 112.743882 1 -180.000000 0
F  2 1.353186 1 110.880852 3 -180.000000 0
$end


 --------------------------------------------------------------
             Orbital Energies (a.u.) and Symmetries
 --------------------------------------------------------------

 Alpha MOs, Restricted
 -- Occupied --                  
******* -176.33 -165.73 -165.73 -165.73  -35.82  -31.32  -31.31
  1 A'    2 A'    3 A'    1 A"    4 A'    5 A'    6 A'    2 A"                 
-31.309 -24.733 -22.966 -22.964 -22.964 -22.960 -22.960 -14.343
  7 A'    8 A'    9 A'    3 A"   10 A'    4 A"   11 A'   12 A'                 
-10.354  -6.371  -4.784  -4.769  -4.768  -2.050  -2.045  -2.044
 13 A'   14 A'   15 A'    5 A"   16 A'   17 A'    6 A"   18 A'                 
 -2.031  -2.031  -1.274  -0.959  -0.717  -0.625  -0.577  -0.515
 19 A'    7 A"   20 A'   21 A'   22 A'   23 A'   24 A'    8 A"                 
 -0.510  -0.400  -0.369  -0.338  -0.289  -0.287
 25 A'   26 A'    9 A"   27 A'   10 A"   28 A'                                 
 -- Virtual --                   
 -0.069  -0.038  -0.003   0.026   0.055   0.059   0.082   0.105
 29 A'   11 A"   30 A'   31 A'   32 A'   12 A"   33 A'   34 A'                 
  0.148   0.149   0.152   0.181   0.204   0.212   0.213   0.254
 35 A'   13 A"   36 A'   37 A'   38 A'   39 A'   14 A"   40 A'                 
  0.279   0.283   0.315   0.341   0.378   0.379   0.396   0.420
 15 A"   41 A'   42 A'   43 A'   44 A'   16 A"   17 A"   45 A'                 
  0.431   0.546   0.561   0.584   0.599   0.668   0.757   0.790
 46 A'   47 A'   48 A'   18 A"   49 A'   50 A'   51 A'   52 A'                 
  0.812   0.869   0.888   1.153   1.162   1.222   1.290   1.302
 19 A"   53 A'   54 A'   20 A"   55 A'   21 A"   22 A"   56 A'                 
  1.317   1.355   1.365   1.392   1.467   1.521   1.607   1.680
 57 A'   23 A"   58 A'   59 A'   24 A"   60 A'   61 A'   62 A'                 
  1.836   1.910   1.999   2.306   2.391   2.455   2.624   2.743
 63 A'   64 A'   65 A'   25 A"   26 A"   66 A'   67 A'   27 A"                 
  2.802   2.854   3.075   3.174   3.730   3.742   3.845   3.932
 68 A'   69 A'   70 A'   71 A'   28 A"   72 A'   29 A"   30 A"                 
  3.960   3.961   3.967   4.004   4.094   4.212   4.226   4.354
 31 A"   73 A'   74 A'   32 A"   75 A'   76 A'   77 A'   78 A'                 
  4.617   4.900   5.978   6.005   6.041   6.248   6.315   6.594
 79 A'   80 A'   33 A"   81 A'   82 A'   34 A"   83 A'   84 A'                 
 23.728  27.800  28.323  28.341  28.360  28.519  28.526  28.541
 85 A'   86 A'   35 A"   87 A'   88 A'   36 A"   89 A'   37 A"                 
 28.583  28.668  35.607  66.707 127.867 127.883 127.910 151.602
 90 A'   91 A'   92 A'   93 A'   38 A"   94 A'   95 A'   96 A'                 
*******
 97 A'                                                                         

 Beta MOs, Restricted
 -- Occupied --                  
******* -176.33 -165.73 -165.73 -165.73  -35.82  -31.32  -31.31
  1 A'    2 A'    3 A'    1 A"    4 A'    5 A'    6 A'    2 A"                 
-31.309 -24.733 -22.966 -22.964 -22.964 -22.960 -22.960 -14.343
  7 A'    8 A'    9 A'    3 A"   10 A'    4 A"   11 A'   12 A'                 
-10.354  -6.371  -4.784  -4.769  -4.768  -2.050  -2.045  -2.044
 13 A'   14 A'   15 A'    5 A"   16 A'   17 A'    6 A"   18 A'                 
 -2.031  -2.031  -1.274  -0.959  -0.717  -0.625  -0.577  -0.515
 19 A'    7 A"   20 A'   21 A'   22 A'   23 A'   24 A'    8 A"                 
 -0.510  -0.400  -0.369  -0.338  -0.289  -0.287
 25 A'   26 A'    9 A"   27 A'   10 A"   28 A'                                 
 -- Virtual --                   
 -0.069  -0.038  -0.003   0.026   0.055   0.059   0.082   0.105
 29 A'   11 A"   30 A'   31 A'   32 A'   12 A"   33 A'   34 A'                 
  0.148   0.149   0.152   0.181   0.204   0.212   0.213   0.254
 35 A'   13 A"   36 A'   37 A'   38 A'   39 A'   14 A"   40 A'                 
  0.279   0.283   0.315   0.341   0.378   0.379   0.396   0.420
 15 A"   41 A'   42 A'   43 A'   44 A'   16 A"   17 A"   45 A'                 
  0.431   0.546   0.561   0.584   0.599   0.668   0.757   0.790
 46 A'   47 A'   48 A'   18 A"   49 A'   50 A'   51 A'   52 A'                 
  0.812   0.869   0.888   1.153   1.162   1.222   1.290   1.302
 19 A"   53 A'   54 A'   20 A"   55 A'   21 A"   22 A"   56 A'                 
  1.317   1.355   1.365   1.392   1.467   1.521   1.607   1.680
 57 A'   23 A"   58 A'   59 A'   24 A"   60 A'   61 A'   62 A'                 
  1.836   1.910   1.999   2.306   2.391   2.455   2.624   2.743
 63 A'   64 A'   65 A'   25 A"   26 A"   66 A'   67 A'   27 A"                 
  2.802   2.854   3.075   3.174   3.730   3.742   3.845   3.932
 68 A'   69 A'   70 A'   71 A'   28 A"   72 A'   29 A"   30 A"                 
  3.960   3.961   3.967   4.004   4.094   4.212   4.226   4.354
 31 A"   73 A'   74 A'   32 A"   75 A'   76 A'   77 A'   78 A'                 
  4.617   4.900   5.978   6.005   6.041   6.248   6.315   6.594
 79 A'   80 A'   33 A"   81 A'   82 A'   34 A"   83 A'   84 A'                 
 23.728  27.800  28.323  28.341  28.360  28.519  28.526  28.541
 85 A'   86 A'   35 A"   87 A'   88 A'   36 A"   89 A'   37 A"                 
 28.583  28.668  35.607  66.707 127.867 127.883 127.910 151.602
 90 A'   91 A'   92 A'   93 A'   38 A"   94 A'   95 A'   96 A'                 
*******
 97 A'                                                                         
 --------------------------------------------------------------

          Ground-State Mulliken Net Atomic Charges

     Atom                 Charge (a.u.)
  ----------------------------------------
      1 C                    -0.182006
      2 N                    -0.144321
      3 H                     0.238511
      4 I                     0.122582
      5 F                    -0.034766
  ----------------------------------------
  Sum of atomic charges =     0.000000

 -----------------------------------------------------------------
                    Cartesian Multipole Moments
 -----------------------------------------------------------------
    Charge (ESU x 10^10)
                 0.0000
    Dipole Moment (Debye)
         X       0.4135      Y      -0.3431      Z       0.0000
       Tot       0.5373
    Quadrupole Moments (Debye-Ang)
        XX     -37.2692     XY       1.3979     YY     -49.4303
        XZ      -0.0000     YZ      -0.0000     ZZ     -45.2607
    Octopole Moments (Debye-Ang^2)
       XXX     -11.6570    XXY       5.9373    XYY     -13.7707
       YYY      -9.4992    XXZ      -0.0000    XYZ      -0.0000
       YYZ       0.0000    XZZ      -8.3324    YZZ      -1.9317
       ZZZ       0.0000
    Hexadecapole Moments (Debye-Ang^3)
      XXXX    -379.1481   XXXY      11.9371   XXYY    -108.2389
      XYYY     -28.9244   YYYY    -163.5867   XXXZ      -0.0000
      XXYZ      -0.0000   XYYZ      -0.0000   YYYZ      -0.0000
      XXZZ     -88.8616   XYZZ      -8.1713   YYZZ     -35.1267
      XZZZ      -0.0000   YZZZ      -0.0000   ZZZZ     -55.9588
 -----------------------------------------------------------------
Archival summary:
1\1\TWL01\OPT\ProcedureUnspecified\BasisUnspecified\11111\taweetha\SunNov2522:40:152018SunNov2522:40:152018\0\\#,OPT,ProcedureUnspecified,BasisUnspecified,\\0,1\I\C,1,2.12018\N,2,1.24026,1,123.69\H,3,1.02185,2,112.744,1,-180,0\F,2,1.35319,1,110.881,3,-180,0\\\@

 Total job time:  26.14s(wall), 93.93s(cpu) 
 Sun Nov 25 22:40:15 2018

        *************************************************************
        *                                                           *
        *  Thank you very much for using Q-Chem.  Have a nice day.  *
        *                                                           *
        *************************************************************


 
User input: 2 of 2 
 
Q-Chem Developer Version!
                  Welcome to Q-Chem
     A Quantum Leap Into The Future Of Chemistry


 Q-Chem 5.1, Q-Chem, Inc., Pleasanton, CA (2018)

 Yihan Shao,  Zhengting Gan,  E. Epifanovsky,  A. T. B. Gilbert,  M. Wormit,  
 J. Kussmann,  A. W. Lange,  A. Behn,  Jia Deng,  Xintian Feng,  D. Ghosh,  
 M. Goldey,  P. R. Horn,  L. D. Jacobson,  I. Kaliman,  T. Kus,  A. Landau,  
 Jie Liu,  E. I. Proynov,  R. M. Richard,  R. P. Steele,  E. J. Sundstrom,  
 H. L. Woodcock III,  P. M. Zimmerman,  D. Zuev,  B. Albrecht,  E. Alguire,  
 S. A. Baeppler,  D. Barton,  Z. Benda,  Y. A. Bernard,  E. J. Berquist,  
 K. B. Bravaya,  H. Burton,  D. Casanova,  Chun-Min Chang,  Yunqing Chen,  
 A. Chien,  K. D. Closser,  M. P. Coons,  S. Coriani,  S. Dasgupta,  
 A. L. Dempwolff,  M. Diedenhofen,  Hainam Do,  R. G. Edgar,  Po-Tung Fang,  
 S. Faraji,  S. Fatehi,  Qingguo Feng,  K. D. Fenk,  J. Fosso-Tande,  
 Qinghui Ge,  A. Ghysels,  G. Gidofalvi,  J. Gomes,  J. Gonthier,  A. Gunina,  
 D. Hait,  M. W. D. Hanson-Heine,  P. H. P. Harbach,  A. W. Hauser,  
 J. E. Herr,  E. G. Hohenstein,  Z. C. Holden,  Kerwin Hui,  B. C. Huynh,  
 T.-C. Jagau,  Hyunjun Ji,  B. Kaduk,  K. Khistyaev,  Jaehoon Kim,  
 P. Klunzinger,  K. Koh,  D. Kosenkov,  L. Koulias,  T. Kowalczyk,  
 C. M. Krauter,  A. Kunitsa,  Ka Un Lao,  A. Laurent,  K. V. Lawler,  
 Joonho Lee,  D. Lefrancois,  S. Lehtola,  D. S. Levine,  Yi-Pei Li,  
 You-Sheng Lin,  Fenglai Liu,  E. Livshits,  A. Luenser,  P. Manohar,  
 E. Mansoor,  S. F. Manzer,  Shan-Ping Mao,  Yuezhi Mao,  N. Mardirossian,  
 A. V. Marenich,  T. Markovich,  L. A. Martinez-Martinez,  S. A. Maurer,  
 N. J. Mayhall,  S. C. McKenzie,  J.-M. Mewes,  A. F. Morrison,  
 J. W. Mullinax,  K. Nanda,  T. S. Nguyen-Beck,  R. Olivares-Amaya,  
 J. A. Parkhill,  T. M. Perrine,  F. Plasser,  P. Pokhilko,  S. Prager,  
 A. Prociuk,  E. Ramos,  D. R. Rehn,  F. Rob,  M. Schneider,  N. Sergueev,  
 S. M. Sharada,  S. Sharma,  D. W. Small,  T. Stauch,  T. Stein,  
 Yu-Chuan Su,  A. J. W. Thom,  A. Tkatchenko,  T. Tsuchimochi,  N. M. Tubman,  
 L. Vogt,  M. L. Vidal,  O. Vydrov,  M. A. Watson,  J. Wenzel,  
 M. de Wergifosse,  T. A. Wesolowski,  A. White,  J. Witte,  A. Yamada,  
 Jun Yang,  K. Yao,  S. Yeganeh,  S. R. Yost,  Zhi-Qiang You,  A. Zech,  
 Igor Ying Zhang,  Xing Zhang,  Yan Zhao,  Ying Zhu,  B. R. Brooks,  
 G. K. L. Chan,  C. J. Cramer,  M. S. Gordon,  W. J. Hehre,  A. Klamt,  
 M. W. Schmidt,  C. D. Sherrill,  D. G. Truhlar,  A. Aspuru-Guzik,  R. Baer,  
 A. T. Bell,  N. A. Besley,  Jeng-Da Chai,  A. E. DePrince, III,  
 R. A. DiStasio Jr.,  A. Dreuw,  B. D. Dunietz,  T. R. Furlani,  
 Chao-Ping Hsu,  Yousung Jung,  Jing Kong,  D. S. Lambrecht,  WanZhen Liang,  
 C. Ochsenfeld,  V. A. Rassolov,  L. V. Slipchenko,  J. E. Subotnik,  
 T. Van Voorhis,  J. M. Herbert,  A. I. Krylov,  P. M. W. Gill,  M. Head-Gordon

 Contributors to earlier versions of Q-Chem not listed above: 
 R. D. Adamson,  B. Austin,  J. Baker,  G. J. O. Beran,  K. Brandhorst,  
 S. T. Brown,  E. F. C. Byrd,  A. K. Chakraborty,  C.-L. Cheng,  
 Siu Hung Chien,  D. M. Chipman,  D. L. Crittenden,  H. Dachsel,  
 R. J. Doerksen,  A. D. Dutoi,  L. Fusti-Molnar,  W. A. Goddard III,  
 A. Golubeva-Zadorozhnaya,  S. R. Gwaltney,  G. Hawkins,  A. Heyden,  
 S. Hirata,  G. Kedziora,  F. J. Keil,  C. Kelley,  Jihan Kim,  R. A. King,  
 R. Z. Khaliullin,  P. P. Korambath,  W. Kurlancheek,  A. M. Lee,  M. S. Lee,  
 S. V. Levchenko,  Ching Yeh Lin,  D. Liotard,  R. C. Lochan,  I. Lotan,  
 P. E. Maslen,  N. Nair,  D. P. O'Neill,  D. Neuhauser,  E. Neuscamman,  
 C. M. Oana,  R. Olson,  B. Peters,  R. Peverati,  P. A. Pieniazek,  
 Y. M. Rhee,  J. Ritchie,  M. A. Rohrdanz,  E. Rosta,  N. J. Russ,  
 H. F. Schaefer III,  N. E. Schultz,  N. Shenvi,  A. C. Simmonett,  A. Sodt,  
 D. Stuck,  K. S. Thanthiriwatte,  V. Vanovschi,  Tao Wang,  A. Warshel,  
 C. F. Williams,  Q. Wu,  X. Xu,  W. Zhang

 Please cite Q-Chem as follows:
 Y. Shao et al., Mol. Phys. 113, 184-215 (2015)
 DOI: 10.1080/00268976.2014.952696

 Q-Chem 5.1.2 for Intel X86 EM64T Linux

 Parts of Q-Chem use Armadillo 8.300.2 (Tropical Shenanigans).
 http://arma.sourceforge.net/

 Q-Chem begins on Sun Nov 25 22:40:15 2018  

Host: 
0

     Scratch files written to /scratch/taweetham/qchem55650//
The previous job contains 0 fragments, simply inherited here
Input Ideriv = 2
Curr. Ideriv = -1
Max.  Ideriv = 2

Checking the input file for inconsistencies... 	...done.

--------------------------------------------------------------
User input:
--------------------------------------------------------------

$molecule
read
$end

$rem
   job_type 	frequency
   basis 	6-311++g**
   method	b3lyp	
$end


--------------------------------------------------------------
 ----------------------------------------------------------------
             Standard Nuclear Orientation (Angstroms)
    I     Atom           X                Y                Z
 ----------------------------------------------------------------
    1      C       1.3330148552     0.0968054221     0.0000000000
    2      N       1.9793400614     1.1553416025     0.0000000000
    3      H       2.9895318648     1.0014157042     0.0000000000
    4      I      -0.7854829761     0.0123784037     0.0000000000
    5      F       1.8652884786    -1.1472994278    -0.0000000000
 ----------------------------------------------------------------
 Molecular Point Group                 Cs    NOp =  2
 Largest Abelian Subgroup              Cs    NOp =  2
 Nuclear Repulsion Energy =   300.1883628698 hartrees
 There are       38 alpha and       38 beta electrons
 Requested basis set is 6-311++G(d,p)
 There are 47 shells and 135 basis functions

 Total QAlloc Memory Limit   2000 MB
 Mega-Array Size       188 MB
 MEM_STATIC part       192 MB

                       Distance Matrix (Angstroms)
             C (  1)   N (  2)   H (  3)   I (  4)
   N (  2)  1.240256
   H (  3)  1.887424  1.021852
   I (  4)  2.120179  2.991757  3.902426
   F (  5)  1.353186  2.305464  2.425057  2.893344

 A cutoff of  1.0D-11 yielded    987 shell pairs
 There are      8463 function pairs (      9508 Cartesian)

 -------------------------------------------------------
 OpenMP Integral Computing Module                       
 Release: version 1.0, May 2013, Q-Chem Inc. Pittsburgh 
 -------------------------------------------------------
 Integral Job Info:
 Integral job number is                      11
 Integral operator is                         1
 short-range coefficients                     0
 long-range coefficients              100000000
 Omega coefficients                           0
 if combine SR and LR in K                    0
 Integral screening is                        0
 Integral computing path is                   2
 max size of driver memory is            800000
 size of driver memory is                593474
 size of scratch memory is             11861008
 max col of scratch BK array               1296
 max len of scratch array in speh3          155
 max len of scratch index in speh4           18
 max int batch size is                      520
 min int batch size is                       52
 fixed nKL is                                52
 max L of basis functions is                  2
 order of int derivative is                   0
 number of shells is                         47
 number of basis is                         143
 number of cartesian basis is               143
 number of contracted shell pairs           987
 number of primitive shell pairs           2247
 maxK2 (contraction) of shell pair           36
 max number of K2 of shell pair               1
 max number of CS2 of shell pair            101
 max number of PS2 of shell pair            162
 mem total for path MDJ                  520066
 -------------------------------------------------------
 Smallest overlap matrix eigenvalue = 1.07E-03
 Guess from superposition of atomic densities
 Warning:  Energy on first SCF cycle will be non-variational
 SAD guess density has 76.000000 electrons

 -----------------------------------------------------------------------
  General SCF calculation program by
  Eric Jon Sundstrom, Paul Horn, Yuezhi Mao, Dmitri Zuev, Alec White,
  David Stuck, Shaama M.S., Shane Yost, Joonho Lee, David Small,
  Daniel Levine, Susi Lehtola, Hugh Burton, Evgeny Epifanovsky
 -----------------------------------------------------------------------
 Exchange:     0.2000 Hartree-Fock + 0.0800 Slater + 0.7200 B88
 Correlation:  0.1900 VWN1RPA + 0.8100 LYP
 Using SG-1 standard quadrature grid
 using 4 threads for integral computing
 -------------------------------------------------------
 OpenMP Integral computing Module                
 Release: version 2.0, May 2017, Q-Chem Inc. Pleasanton 
 -------------------------------------------------------
 -------------------------------------------------------
 OpenMP BLAS3 based DFT computing Module                
 Release: version 1.0, May 2013, Q-Chem Inc. Pittsburgh 
 -------------------------------------------------------
 A restricted SCF calculation will be
 performed using DIIS
 SCF converges when DIIS error is below 1.0e-08
 ---------------------------------------
  Cycle       Energy         DIIS error
 ---------------------------------------
    1   -7113.3467928535      4.75e-02  
    2   -7112.7677260212      7.07e-03  
    3   -7112.4831308105      1.37e-02  
    4   -7112.8523205067      1.79e-03  
    5   -7112.8572044160      7.68e-04  
    6   -7112.8580292188      1.54e-04  
    7   -7112.8580710042      5.26e-05  
    8   -7112.8580764844      1.52e-05  
    9   -7112.8580769801      5.89e-06  
   10   -7112.8580770247      9.37e-07  
   11   -7112.8580770265      1.55e-07  
   12   -7112.8580770266      3.91e-08  
   13   -7112.8580770265      5.95e-09  Convergence criterion met
 ---------------------------------------
 SCF time:   CPU 14.35s  wall 4.00s 
 SCF   energy in the final basis set =    -7112.8580770265
 Total energy in the final basis set =    -7112.8580770265

 --------------------------------------------------------------
             Orbital Energies (a.u.) and Symmetries
 --------------------------------------------------------------

 Alpha MOs, Restricted
 -- Occupied --                  
******* -176.33 -165.73 -165.73 -165.73  -35.82  -31.32  -31.31
  1 A'    2 A'    3 A'    1 A"    4 A'    5 A'    6 A'    2 A"                 
-31.309 -24.733 -22.966 -22.964 -22.964 -22.960 -22.960 -14.343
  7 A'    8 A'    9 A'    3 A"   10 A'    4 A"   11 A'   12 A'                 
-10.354  -6.371  -4.784  -4.769  -4.768  -2.050  -2.045  -2.044
 13 A'   14 A'   15 A'    5 A"   16 A'   17 A'    6 A"   18 A'                 
 -2.031  -2.031  -1.274  -0.959  -0.717  -0.625  -0.577  -0.515
  7 A"   19 A'   20 A'   21 A'   22 A'   23 A'   24 A'    8 A"                 
 -0.510  -0.400  -0.369  -0.338  -0.289  -0.287
 25 A'   26 A'    9 A"   27 A'   10 A"   28 A'                                 
 -- Virtual --                   
 -0.069  -0.038  -0.003   0.026   0.055   0.059   0.082   0.105
 29 A'   11 A"   30 A'   31 A'   32 A'   12 A"   33 A'   34 A'                 
  0.148   0.149   0.152   0.181   0.204   0.212   0.213   0.254
 35 A'   13 A"   36 A'   37 A'   38 A'   39 A'   14 A"   40 A'                 
  0.279   0.283   0.315   0.342   0.378   0.379   0.396   0.419
 15 A"   41 A'   42 A'   43 A'   44 A'   16 A"   17 A"   45 A'                 
  0.431   0.546   0.561   0.584   0.599   0.668   0.757   0.790
 46 A'   47 A'   48 A'   18 A"   49 A'   50 A'   51 A'   52 A'                 
  0.812   0.869   0.888   1.153   1.162   1.222   1.290   1.302
 19 A"   53 A'   54 A'   20 A"   55 A'   21 A"   22 A"   56 A'                 
  1.318   1.355   1.365   1.392   1.467   1.521   1.607   1.680
 57 A'   23 A"   58 A'   59 A'   24 A"   60 A'   61 A'   62 A'                 
  1.836   1.910   1.999   2.306   2.391   2.455   2.624   2.743
 63 A'   64 A'   65 A'   25 A"   26 A"   66 A'   67 A'   27 A"                 
  2.802   2.854   3.075   3.174   3.730   3.742   3.845   3.932
 68 A'   69 A'   70 A'   71 A'   28 A"   72 A'   29 A"   30 A"                 
  3.960   3.960   3.967   4.004   4.094   4.212   4.226   4.354
 31 A"   73 A'   74 A'   32 A"   75 A'   76 A'   77 A'   78 A'                 
  4.617   4.900   5.978   6.005   6.041   6.248   6.315   6.594
 79 A'   80 A'   33 A"   81 A'   82 A'   34 A"   83 A'   84 A'                 
 23.728  27.800  28.323  28.341  28.360  28.519  28.526  28.541
 85 A'   86 A'   35 A"   87 A'   88 A'   36 A"   89 A'   37 A"                 
 28.583  28.668  35.607  66.707 127.867 127.883 127.910 151.602
 90 A'   91 A'   92 A'   93 A'   38 A"   94 A'   95 A'   96 A'                 
*******
 97 A'                                                                         

 Beta MOs, Restricted
 -- Occupied --                  
******* -176.33 -165.73 -165.73 -165.73  -35.82  -31.32  -31.31
  1 A'    2 A'    3 A'    1 A"    4 A'    5 A'    6 A'    2 A"                 
-31.309 -24.733 -22.966 -22.964 -22.964 -22.960 -22.960 -14.343
  7 A'    8 A'    9 A'    3 A"   10 A'    4 A"   11 A'   12 A'                 
-10.354  -6.371  -4.784  -4.769  -4.768  -2.050  -2.045  -2.044
 13 A'   14 A'   15 A'    5 A"   16 A'   17 A'    6 A"   18 A'                 
 -2.031  -2.031  -1.274  -0.959  -0.717  -0.625  -0.577  -0.515
  7 A"   19 A'   20 A'   21 A'   22 A'   23 A'   24 A'    8 A"                 
 -0.510  -0.400  -0.369  -0.338  -0.289  -0.287
 25 A'   26 A'    9 A"   27 A'   10 A"   28 A'                                 
 -- Virtual --                   
 -0.069  -0.038  -0.003   0.026   0.055   0.059   0.082   0.105
 29 A'   11 A"   30 A'   31 A'   32 A'   12 A"   33 A'   34 A'                 
  0.148   0.149   0.152   0.181   0.204   0.212   0.213   0.254
 35 A'   13 A"   36 A'   37 A'   38 A'   39 A'   14 A"   40 A'                 
  0.279   0.283   0.315   0.342   0.378   0.379   0.396   0.419
 15 A"   41 A'   42 A'   43 A'   44 A'   16 A"   17 A"   45 A'                 
  0.431   0.546   0.561   0.584   0.599   0.668   0.757   0.790
 46 A'   47 A'   48 A'   18 A"   49 A'   50 A'   51 A'   52 A'                 
  0.812   0.869   0.888   1.153   1.162   1.222   1.290   1.302
 19 A"   53 A'   54 A'   20 A"   55 A'   21 A"   22 A"   56 A'                 
  1.318   1.355   1.365   1.392   1.467   1.521   1.607   1.680
 57 A'   23 A"   58 A'   59 A'   24 A"   60 A'   61 A'   62 A'                 
  1.836   1.910   1.999   2.306   2.391   2.455   2.624   2.743
 63 A'   64 A'   65 A'   25 A"   26 A"   66 A'   67 A'   27 A"                 
  2.802   2.854   3.075   3.174   3.730   3.742   3.845   3.932
 68 A'   69 A'   70 A'   71 A'   28 A"   72 A'   29 A"   30 A"                 
  3.960   3.960   3.967   4.004   4.094   4.212   4.226   4.354
 31 A"   73 A'   74 A'   32 A"   75 A'   76 A'   77 A'   78 A'                 
  4.617   4.900   5.978   6.005   6.041   6.248   6.315   6.594
 79 A'   80 A'   33 A"   81 A'   82 A'   34 A"   83 A'   84 A'                 
 23.728  27.800  28.323  28.341  28.360  28.519  28.526  28.541
 85 A'   86 A'   35 A"   87 A'   88 A'   36 A"   89 A'   37 A"                 
 28.583  28.668  35.607  66.707 127.867 127.883 127.910 151.602
 90 A'   91 A'   92 A'   93 A'   38 A"   94 A'   95 A'   96 A'                 
*******
 97 A'                                                                         
 --------------------------------------------------------------

          Ground-State Mulliken Net Atomic Charges

     Atom                 Charge (a.u.)
  ----------------------------------------
      1 C                    -0.181930
      2 N                    -0.144248
      3 H                     0.238502
      4 I                     0.122595
      5 F                    -0.034919
  ----------------------------------------
  Sum of atomic charges =    -0.000000

 -----------------------------------------------------------------
                    Cartesian Multipole Moments
 -----------------------------------------------------------------
    Charge (ESU x 10^10)
                 0.0000
    Dipole Moment (Debye)
         X       0.3956      Y      -0.3626      Z      -0.0000
       Tot       0.5366
    Quadrupole Moments (Debye-Ang)
        XX     -37.1953     XY       0.8147     YY     -49.5614
        XZ      -0.0000     YZ       0.0000     ZZ     -45.2607
    Octopole Moments (Debye-Ang^2)
       XXX      -5.8751    XXY       3.8638    XYY     -12.4885
       YYY     -11.9269    XXZ      -0.0000    XYZ       0.0000
       YYZ      -0.0000    XZZ      -6.4056    YZZ      -2.9039
       ZZZ      -0.0000
    Hexadecapole Moments (Debye-Ang^3)
      XXXX    -375.0379   XXXY      13.4437   XXYY    -110.5299
      XYYY     -21.3080   YYYY    -159.8348   XXXZ      -0.0000
      XXYZ       0.0000   XYYZ      -0.0000   YYYZ       0.0000
      XXZZ     -88.8813   XYZZ      -5.5886   YYZZ     -34.5828
      XZZZ      -0.0000   YZZZ       0.0000   ZZZZ     -55.9586
 -----------------------------------------------------------------
 Calculating MO derivatives via CPSCF
 D1JvT checksum  = 158100 12853.8089997233
 D1KAT checksum  = 342300 755.3436879507
   1         3          15      0.131622    0.039423
   2         3          15      0.015576    0.004926
   3         3          15      0.001950    0.000693
   4         4          14      0.000162    0.000070
   5        16           2      0.000010    0.000008
   6        18           0      0.000000    0.000000    Roots Converged
 Time for AOints: 4.1 s (CPU) 1.0 s (wall)
 ------------------------------------------------------------------------------
                     AOints        : Timing summary (seconds)
 ------------------------------------------------------------------------------
     job step          cpu (% of tot)      sys (% of tot)     wall (% of tot)
 ------------------------------------------------------------------------------
  cpscf_lag         0.2427E+02 (34.3)   0.5000E-05 (38.5)   0.6305E+01 (33.9)
  iterzp            0.4236E+02 (59.8)   0.7000E-05 (53.8)   0.1118E+02 (60.1)
  make_fx           0.0000E+00 ( 0.0)   0.0000E+00 ( 0.0)   0.0000E+00 ( 0.0)
  AOints            0.4114E+01 ( 5.8)   0.0000E+00 ( 0.0)   0.1048E+01 ( 5.6)
 ------------------------------------------------------------------------------
   Grand Totals     0.7083E+02          0.1300E-04          0.1862E+02
 ------------------------------------------------------------------------------
 Calculating analytic Hessian of the SCF energy
 Polarizability Matrix (a.u.)
            1           2           3
    1 -67.5887917  -6.2757649   0.0000000
    2  -6.2757649 -43.6609134  -0.0000000
    3   0.0000000  -0.0000000 -33.6307486

 Direct stationary perturbation theory relativistic correction:

 rels  =      97.028119108792
 relv  =    -320.991819274815
 rel2e =      41.136034270579
 E_rel =    -182.827665895444

 Hessian of the SCF Energy
            1           2           3           4           5           6
    1   0.4721752   0.2278586  -0.0000000  -0.2819487  -0.2308281   0.0000000
    2   0.2278586   0.7162743  -0.0000000  -0.3172911  -0.4684077   0.0000000
    3  -0.0000000  -0.0000000   0.1207015   0.0000000   0.0000000  -0.0619729
    4  -0.2819487  -0.3172911   0.0000000   0.6951124   0.2359156  -0.0000000
    5  -0.2308281  -0.4684077   0.0000000   0.2359156   0.5824737  -0.0000000
    6   0.0000000   0.0000000  -0.0619729  -0.0000000  -0.0000000   0.0606180
    7  -0.0307534   0.0085490  -0.0000000  -0.4003260   0.0300358   0.0000000
    8  -0.0485780  -0.0206050  -0.0000000   0.0882304  -0.0259433   0.0000000
    9  -0.0000000   0.0000000   0.0120885   0.0000000   0.0000000  -0.0304216
   10  -0.0617746   0.0022046   0.0000000  -0.0354559  -0.0193832  -0.0000000
   11   0.0013237  -0.0144484   0.0000000  -0.0205564  -0.0037895  -0.0000000
   12  -0.0000000  -0.0000000  -0.0274255  -0.0000000   0.0000000   0.0023195
   13  -0.0976985   0.0786789  -0.0000000   0.0226182  -0.0157401  -0.0000000
   14   0.0502238  -0.2128130   0.0000000   0.0137016  -0.0843331  -0.0000000
   15  -0.0000000  -0.0000000  -0.0433916  -0.0000000   0.0000000   0.0294569
            7           8           9          10          11          12
    1  -0.0307534  -0.0485780  -0.0000000  -0.0617746   0.0013237  -0.0000000
    2   0.0085490  -0.0206050   0.0000000   0.0022046  -0.0144484  -0.0000000
    3  -0.0000000  -0.0000000   0.0120885   0.0000000   0.0000000  -0.0274255
    4  -0.4003260   0.0882304   0.0000000  -0.0354559  -0.0205564  -0.0000000
    5   0.0300358  -0.0259433   0.0000000  -0.0193832  -0.0037895   0.0000000
    6   0.0000000   0.0000000  -0.0304216  -0.0000000  -0.0000000   0.0023195
    7   0.4269410  -0.0413898  -0.0000000   0.0003404  -0.0018899   0.0000000
    8  -0.0413898   0.0411051  -0.0000000   0.0001189   0.0001354  -0.0000000
    9  -0.0000000  -0.0000000   0.0225364  -0.0000000   0.0000000   0.0057565
   10   0.0003404   0.0001189  -0.0000000   0.1271960   0.0006059   0.0000000
   11  -0.0018899   0.0001354   0.0000000   0.0006059   0.0238883   0.0000000
   12   0.0000000  -0.0000000   0.0057565   0.0000000   0.0000000   0.0138913
   13   0.0037981   0.0016185   0.0000000  -0.0303059   0.0205168   0.0000000
   14   0.0046949   0.0053079  -0.0000000   0.0164539  -0.0057857  -0.0000000
   15   0.0000000   0.0000000  -0.0099599  -0.0000000  -0.0000000   0.0054583
           13          14          15
    1  -0.0976985   0.0502238  -0.0000000
    2   0.0786789  -0.2128130  -0.0000000
    3  -0.0000000   0.0000000  -0.0433916
    4   0.0226182   0.0137016  -0.0000000
    5  -0.0157401  -0.0843331   0.0000000
    6  -0.0000000  -0.0000000   0.0294569
    7   0.0037981   0.0046949   0.0000000
    8   0.0016185   0.0053079   0.0000000
    9   0.0000000  -0.0000000  -0.0099599
   10  -0.0303059   0.0164539  -0.0000000
   11   0.0205168  -0.0057857  -0.0000000
   12   0.0000000  -0.0000000   0.0054583
   13   0.1015881  -0.0850741   0.0000000
   14  -0.0850741   0.2976240   0.0000000
   15   0.0000000   0.0000000   0.0184363
 Gradient time:  CPU 110.91 s  wall 29.21 s
 **********************************************************************
 **                                                                  **
 **                       VIBRATIONAL ANALYSIS                       **
 **                       --------------------                       **
 **                                                                  **
 **        VIBRATIONAL FREQUENCIES (CM**-1) AND NORMAL MODES         **
 **     FORCE CONSTANTS (mDYN/ANGSTROM) AND REDUCED MASSES (AMU)     **
 **                  INFRARED INTENSITIES (KM/MOL)                   **
 **                                                                  **
 **********************************************************************


 Mode:                 1                      2                      3
 Frequency:       286.44                 319.09                 519.81
 Force Cnst:      0.9500                 0.5329                 0.6623
 Red. Mass:      19.6522                 8.8825                 4.1601
 IR Active:          YES                    YES                    YES
 IR Intens:        0.594                  2.024                  6.332
 Raman Active:       YES                    YES                    YES
               X      Y      Z        X      Y      Z        X      Y      Z
 C          0.246 -0.355  0.000    0.252  0.229 -0.000    0.000  0.000  0.502
 N         -0.087 -0.153 -0.000    0.618  0.002  0.000    0.000  0.000 -0.116
 H         -0.037  0.158 -0.000    0.557 -0.405  0.000    0.000 -0.000 -0.851
 I         -0.140  0.066 -0.000   -0.096 -0.038  0.000    0.000 -0.000 -0.013
 F          0.848 -0.110 -0.000   -0.003  0.127  0.000   -0.000  0.000 -0.100
 TransDip   0.001  0.025 -0.000   -0.005 -0.045 -0.000    0.000  0.000 -0.081

 Mode:                 4                      5                      6
 Frequency:       600.64                 851.29                 950.24
 Force Cnst:      0.6609                 0.5598                 2.6999
 Red. Mass:       3.1094                 1.3112                 5.0749
 IR Active:          YES                    YES                    YES
 IR Intens:      142.642                 89.091                205.595
 Raman Active:       YES                    YES                    YES
               X      Y      Z        X      Y      Z        X      Y      Z
 C          0.275  0.006  0.000    0.000 -0.000  0.098    0.236 -0.279 -0.000
 N         -0.026  0.194 -0.000    0.000 -0.000 -0.116   -0.043 -0.230  0.000
 H          0.075  0.916  0.000    0.000  0.000  0.988    0.084  0.836 -0.000
 I         -0.013 -0.001  0.000    0.000 -0.000  0.001   -0.000  0.000 -0.000
 F         -0.072 -0.191 -0.000   -0.000  0.000 -0.035   -0.121  0.300  0.000
 TransDip   0.340  0.175  0.000    0.000 -0.000  0.302    0.429 -0.163 -0.000

 Mode:                 7                      8                      9
 Frequency:      1145.91                1744.96                3475.57
 Force Cnst:      1.4084                16.6866                 7.6501
 Red. Mass:       1.8205                 9.3013                 1.0749
 IR Active:          YES                    YES                    YES
 IR Intens:      210.852                332.643                 28.046
 Raman Active:       YES                    YES                    YES
               X      Y      Z        X      Y      Z        X      Y      Z
 C         -0.179  0.116 -0.000    0.366  0.569 -0.000   -0.001  0.007 -0.000
 N          0.071 -0.123  0.000   -0.291 -0.405  0.000   -0.072  0.002  0.000
 H          0.172  0.950 -0.000   -0.368 -0.396 -0.000    0.991 -0.113  0.000
 I          0.002 -0.000 -0.000   -0.000  0.000  0.000    0.000 -0.000  0.000
 F          0.041 -0.031  0.000    0.005 -0.041  0.000    0.000  0.000  0.000
 TransDip  -0.178  0.429 -0.000    0.401  0.424 -0.000    0.160  0.055 -0.000

 STANDARD THERMODYNAMIC QUANTITIES AT   298.15 K  AND     1.00 ATM

   This Molecule has  0 Imaginary Frequencies
   Zero point vibrational energy:       14.144 kcal/mol

   Atom    1 Element C  Has Mass   12.00000
   Atom    2 Element N  Has Mass   14.00307
   Atom    3 Element H  Has Mass    1.00783
   Atom    4 Element I  Has Mass  126.90440
   Atom    5 Element F  Has Mass   18.99840
   Molecular Mass:   172.913700 amu
   Principal axes and moments of inertia in amu*Bohr^2:
                             1           2           3
    Eigenvalues --      159.47117   814.13344   973.60461
          X               0.99955     0.02998     0.00000
          Y              -0.02998     0.99955     0.00000
          Z               0.00000    -0.00000     1.00000
   Rotational Symmetry Number is   1
   The Molecule is an Asymmetric Top
   Translational Enthalpy:        0.889 kcal/mol
   Rotational Enthalpy:           0.889 kcal/mol
   Vibrational Enthalpy:         14.982 kcal/mol
   gas constant (RT):             0.592 kcal/mol
   Translational Entropy:        41.350  cal/mol.K
   Rotational Entropy:           26.338  cal/mol.K
   Vibrational Entropy:           4.208  cal/mol.K

   Total Enthalpy:               17.352 kcal/mol
   Total Entropy:                71.897  cal/mol.K
Archival summary:
1\1\TWL01\FREQ\ProcedureUnspecified\BasisUnspecified\11111\taweetha\SunNov2522:40:482018SunNov2522:40:482018\0\\#,FREQ,ProcedureUnspecified,BasisUnspecified,\\0,1\I\C,1,2.12018\N,2,1.24026,1,123.69\H,3,1.02185,2,112.744,1,-180,0\F,2,1.35319,1,110.881,3,-180,0\\\@

 Total job time:  33.21s(wall), 125.37s(cpu) 
 Sun Nov 25 22:40:48 2018

        *************************************************************
        *                                                           *
        *  Thank you very much for using Q-Chem.  Have a nice day.  *
        *                                                           *
        *************************************************************
