# Supplementary material for: Geometric and energetic data from ab initio calculations of haloethene, haloimine, halomethylenephosphine, haloiminophosphine, halodiazene, halodiphosphene and halocyclopropane
Source: Data Brief. 2019 Nov 2;27:104738. doi: 10.1016/j.dib.2019.104738 (PMC6861602; doi:10.1016/j.dib.2019.104738)
Supplement: Multimedia component 4 [file mmc4.zip › CN/B3LYP/FICNIE.out]

Q-Chem Developer Version!
                  Welcome to Q-Chem
     A Quantum Leap Into The Future Of Chemistry


 Q-Chem 5.1, Q-Chem, Inc., Pleasanton, CA (2018)

 Yihan Shao,  Zhengting Gan,  E. Epifanovsky,  A. T. B. Gilbert,  M. Wormit,  
 J. Kussmann,  A. W. Lange,  A. Behn,  Jia Deng,  Xintian Feng,  D. Ghosh,  
 M. Goldey,  P. R. Horn,  L. D. Jacobson,  I. Kaliman,  T. Kus,  A. Landau,  
 Jie Liu,  E. I. Proynov,  R. M. Richard,  R. P. Steele,  E. J. Sundstrom,  
 H. L. Woodcock III,  P. M. Zimmerman,  D. Zuev,  B. Albrecht,  E. Alguire,  
 S. A. Baeppler,  D. Barton,  Z. Benda,  Y. A. Bernard,  E. J. Berquist,  
 K. B. Bravaya,  H. Burton,  D. Casanova,  Chun-Min Chang,  Yunqing Chen,  
 A. Chien,  K. D. Closser,  M. P. Coons,  S. Coriani,  S. Dasgupta,  
 A. L. Dempwolff,  M. Diedenhofen,  Hainam Do,  R. G. Edgar,  Po-Tung Fang,  
 S. Faraji,  S. Fatehi,  Qingguo Feng,  K. D. Fenk,  J. Fosso-Tande,  
 Qinghui Ge,  A. Ghysels,  G. Gidofalvi,  J. Gomes,  J. Gonthier,  A. Gunina,  
 D. Hait,  M. W. D. Hanson-Heine,  P. H. P. Harbach,  A. W. Hauser,  
 J. E. Herr,  E. G. Hohenstein,  Z. C. Holden,  Kerwin Hui,  B. C. Huynh,  
 T.-C. Jagau,  Hyunjun Ji,  B. Kaduk,  K. Khistyaev,  Jaehoon Kim,  
 P. Klunzinger,  K. Koh,  D. Kosenkov,  L. Koulias,  T. Kowalczyk,  
 C. M. Krauter,  A. Kunitsa,  Ka Un Lao,  A. Laurent,  K. V. Lawler,  
 Joonho Lee,  D. Lefrancois,  S. Lehtola,  D. S. Levine,  Yi-Pei Li,  
 You-Sheng Lin,  Fenglai Liu,  E. Livshits,  A. Luenser,  P. Manohar,  
 E. Mansoor,  S. F. Manzer,  Shan-Ping Mao,  Yuezhi Mao,  N. Mardirossian,  
 A. V. Marenich,  T. Markovich,  L. A. Martinez-Martinez,  S. A. Maurer,  
 N. J. Mayhall,  S. C. McKenzie,  J.-M. Mewes,  A. F. Morrison,  
 J. W. Mullinax,  K. Nanda,  T. S. Nguyen-Beck,  R. Olivares-Amaya,  
 J. A. Parkhill,  T. M. Perrine,  F. Plasser,  P. Pokhilko,  S. Prager,  
 A. Prociuk,  E. Ramos,  D. R. Rehn,  F. Rob,  M. Schneider,  N. Sergueev,  
 S. M. Sharada,  S. Sharma,  D. W. Small,  T. Stauch,  T. Stein,  
 Yu-Chuan Su,  A. J. W. Thom,  A. Tkatchenko,  T. Tsuchimochi,  N. M. Tubman,  
 L. Vogt,  M. L. Vidal,  O. Vydrov,  M. A. Watson,  J. Wenzel,  
 M. de Wergifosse,  T. A. Wesolowski,  A. White,  J. Witte,  A. Yamada,  
 Jun Yang,  K. Yao,  S. Yeganeh,  S. R. Yost,  Zhi-Qiang You,  A. Zech,  
 Igor Ying Zhang,  Xing Zhang,  Yan Zhao,  Ying Zhu,  B. R. Brooks,  
 G. K. L. Chan,  C. J. Cramer,  M. S. Gordon,  W. J. Hehre,  A. Klamt,  
 M. W. Schmidt,  C. D. Sherrill,  D. G. Truhlar,  A. Aspuru-Guzik,  R. Baer,  
 A. T. Bell,  N. A. Besley,  Jeng-Da Chai,  A. E. DePrince, III,  
 R. A. DiStasio Jr.,  A. Dreuw,  B. D. Dunietz,  T. R. Furlani,  
 Chao-Ping Hsu,  Yousung Jung,  Jing Kong,  D. S. Lambrecht,  WanZhen Liang,  
 C. Ochsenfeld,  V. A. Rassolov,  L. V. Slipchenko,  J. E. Subotnik,  
 T. Van Voorhis,  J. M. Herbert,  A. I. Krylov,  P. M. W. Gill,  M. Head-Gordon

 Contributors to earlier versions of Q-Chem not listed above: 
 R. D. Adamson,  B. Austin,  J. Baker,  G. J. O. Beran,  K. Brandhorst,  
 S. T. Brown,  E. F. C. Byrd,  A. K. Chakraborty,  C.-L. Cheng,  
 Siu Hung Chien,  D. M. Chipman,  D. L. Crittenden,  H. Dachsel,  
 R. J. Doerksen,  A. D. Dutoi,  L. Fusti-Molnar,  W. A. Goddard III,  
 A. Golubeva-Zadorozhnaya,  S. R. Gwaltney,  G. Hawkins,  A. Heyden,  
 S. Hirata,  G. Kedziora,  F. J. Keil,  C. Kelley,  Jihan Kim,  R. A. King,  
 R. Z. Khaliullin,  P. P. Korambath,  W. Kurlancheek,  A. M. Lee,  M. S. Lee,  
 S. V. Levchenko,  Ching Yeh Lin,  D. Liotard,  R. C. Lochan,  I. Lotan,  
 P. E. Maslen,  N. Nair,  D. P. O'Neill,  D. Neuhauser,  E. Neuscamman,  
 C. M. Oana,  R. Olson,  B. Peters,  R. Peverati,  P. A. Pieniazek,  
 Y. M. Rhee,  J. Ritchie,  M. A. Rohrdanz,  E. Rosta,  N. J. Russ,  
 H. F. Schaefer III,  N. E. Schultz,  N. Shenvi,  A. C. Simmonett,  A. Sodt,  
 D. Stuck,  K. S. Thanthiriwatte,  V. Vanovschi,  Tao Wang,  A. Warshel,  
 C. F. Williams,  Q. Wu,  X. Xu,  W. Zhang

 Please cite Q-Chem as follows:
 Y. Shao et al., Mol. Phys. 113, 184-215 (2015)
 DOI: 10.1080/00268976.2014.952696

 Q-Chem 5.1.2 for Intel X86 EM64T Linux

 Parts of Q-Chem use Armadillo 8.300.2 (Tropical Shenanigans).
 http://arma.sourceforge.net/

 Q-Chem begins on Sun Nov 25 23:29:54 2018  

Host: 
0

     Scratch files written to /scratch/taweetham/qchem57092//
Input Ideriv = 2
Curr. Ideriv = -1
Max.  Ideriv = 2

Checking the input file for inconsistencies... 	...done.

--------------------------------------------------------------
User input:
--------------------------------------------------------------
$molecule
0 1
C 
N 1 1.3 
I 2 CI 1 120. 
I 1 CI 2 120.  3 180.0
F 1 CF 2 120.  3 0.0

CC=1.54
CH=1.09
CF=1.35
CCl=1.77
CBr=1.94
CI=2.14
DHA=180.0
$end

$rem
   job_type	optimization
   basis	6-311++g**
   method	b3lyp
$end

--------------------------------------------------------------
 ----------------------------------------------------------------
             Standard Nuclear Orientation (Angstroms)
    I     Atom           X                Y                Z
 ----------------------------------------------------------------
    1      C       0.4443793366    -0.3535987000     0.0000000000
    2      N      -0.4449902032     0.5945689127     0.0000000000
    3      I      -2.5287279727     0.1070887511    -0.0000000000
    4      I       2.5281171061     0.1338814617     0.0000000000
    5      F       0.0534479257    -1.6457568296    -0.0000000000
 ----------------------------------------------------------------
 Molecular Point Group                 Cs    NOp =  2
 Largest Abelian Subgroup              Cs    NOp =  2
 Nuclear Repulsion Energy =   801.9877910168 hartrees
 There are       64 alpha and       64 beta electrons
 Requested basis set is 6-311++G(d,p)
 There are 66 shells and 190 basis functions

 Total QAlloc Memory Limit   2000 MB
 Mega-Array Size       188 MB
 MEM_STATIC part       192 MB
 A cutoff of  1.0D-11 yielded   1614 shell pairs
 There are     14338 function pairs (     16336 Cartesian)

 -------------------------------------------------------
 OpenMP Integral Computing Module                       
 Release: version 1.0, May 2013, Q-Chem Inc. Pittsburgh 
 -------------------------------------------------------
 Integral Job Info:
 Integral job number is                      11
 Integral operator is                         1
 short-range coefficients                     0
 long-range coefficients              100000000
 Omega coefficients                           0
 if combine SR and LR in K                    0
 Integral screening is                        0
 Integral computing path is                   2
 max size of driver memory is            800000
 size of driver memory is                593474
 size of scratch memory is             11861008
 max col of scratch BK array               1296
 max len of scratch array in speh3          155
 max len of scratch index in speh4           18
 max int batch size is                      520
 min int batch size is                       52
 fixed nKL is                                52
 max L of basis functions is                  2
 order of int derivative is                   0
 number of shells is                         66
 number of basis is                         203
 number of cartesian basis is               203
 number of contracted shell pairs          1614
 number of primitive shell pairs           3328
 maxK2 (contraction) of shell pair           36
 max number of K2 of shell pair               1
 max number of CS2 of shell pair            189
 max number of PS2 of shell pair            189
 mem total for path MDJ                  533192
 -------------------------------------------------------
 Smallest overlap matrix eigenvalue = 1.84E-03

 Scale SEOQF with 1.000000e-01/1.000000e-01/1.000000e-01

 Standard Electronic Orientation quadrupole field applied
 Nucleus-field energy     =     0.0000000264 hartrees
 Guess from superposition of atomic densities
 Warning:  Energy on first SCF cycle will be non-variational
 SAD guess density has 128.000000 electrons

 -----------------------------------------------------------------------
  General SCF calculation program by
  Eric Jon Sundstrom, Paul Horn, Yuezhi Mao, Dmitri Zuev, Alec White,
  David Stuck, Shaama M.S., Shane Yost, Joonho Lee, David Small,
  Daniel Levine, Susi Lehtola, Hugh Burton, Evgeny Epifanovsky
 -----------------------------------------------------------------------
 Exchange:     0.2000 Hartree-Fock + 0.0800 Slater + 0.7200 B88
 Correlation:  0.1900 VWN1RPA + 0.8100 LYP
 Using SG-1 standard quadrature grid
 using 4 threads for integral computing
 -------------------------------------------------------
 OpenMP Integral computing Module                
 Release: version 2.0, May 2017, Q-Chem Inc. Pleasanton 
 -------------------------------------------------------
 -------------------------------------------------------
 OpenMP BLAS3 based DFT computing Module                
 Release: version 1.0, May 2013, Q-Chem Inc. Pittsburgh 
 -------------------------------------------------------
 A restricted SCF calculation will be
 performed using DIIS
 SCF converges when DIIS error is below 1.0e-08
 ---------------------------------------
  Cycle       Energy         DIIS error
 ---------------------------------------
    1  -14032.1514076074      3.54e-02  
    2  -14031.6779359145      4.29e-03  
    3  -14031.4211485380      8.99e-03  
    4  -14031.7350625416      1.52e-03  
    5  -14031.7421109483      5.68e-04  
    6  -14031.7429713449      1.71e-04  
    7  -14031.7430525038      5.31e-05  
    8  -14031.7430637272      1.76e-05  
    9  -14031.7430652351      3.21e-06  
   10  -14031.7430652780      7.46e-07  
   11  -14031.7430652799      2.01e-07  
   12  -14031.7430652802      8.27e-08  
   13  -14031.7430652802      1.22e-08  
   14  -14031.7430652802      2.20e-09  Convergence criterion met
 ---------------------------------------
 SCF time:   CPU 34.82s  wall 10.00s 
 SCF   energy in the final basis set =   -14031.7430652802
 Total energy in the final basis set =   -14031.7430652802

 --------------------------------------------------------------
             Orbital Energies (a.u.) and Symmetries
 --------------------------------------------------------------

 Alpha MOs, Restricted
 -- Occupied --                  
*******-1165.89 -176.34 -176.33 -165.75 -165.75 -165.75 -165.73
  1 A'    2 A'    3 A'    4 A'    5 A'    1 A"    6 A'    7 A'                 
-165.73 -165.73  -35.84  -35.82  -31.33  -31.33  -31.33  -31.32
  2 A"    8 A'    9 A'   10 A'   11 A'    3 A"   12 A'   13 A'                 
-31.309 -31.309 -24.743 -22.985 -22.984 -22.983 -22.979 -22.979
  4 A"   14 A'   15 A'   16 A'    5 A"   17 A'   18 A'    6 A"                 
-22.967 -22.966 -22.965 -22.960 -22.960 -14.379 -10.367  -6.390
 19 A'    7 A"   20 A'    8 A"   21 A'   22 A'   23 A'   24 A'                 
 -6.371  -4.804  -4.787  -4.787  -4.786  -4.768  -4.767  -2.069
 25 A'   26 A'    9 A"   27 A'   28 A'   10 A"   29 A'   30 A'                 
 -2.064  -2.064  -2.052  -2.049  -2.049  -2.046  -2.045  -2.029
 11 A"   31 A'   32 A'   33 A'   12 A"   13 A"   34 A'   35 A'                 
 -2.029  -1.282  -0.936  -0.726  -0.664  -0.629  -0.523  -0.521
 14 A"   36 A'   37 A'   38 A'   39 A'   40 A'   41 A'   15 A"                 
 -0.494  -0.406  -0.375  -0.342  -0.310  -0.302  -0.273  -0.271
 42 A'   43 A'   16 A"   44 A'   17 A"   45 A'   18 A"   46 A'                 
 -- Virtual --                   
 -0.125  -0.072  -0.059   0.006   0.050   0.058   0.061   0.126
 47 A'   48 A'   19 A"   49 A'   50 A'   51 A'   20 A"   52 A'                 
  0.132   0.147   0.152   0.174   0.192   0.199   0.199   0.216
 53 A'   21 A"   54 A'   55 A'   56 A'   22 A"   57 A'   23 A"                 
  0.220   0.233   0.270   0.272   0.303   0.317   0.346   0.366
 58 A'   59 A'   24 A"   60 A'   61 A'   62 A'   63 A'   64 A'                 
  0.371   0.379   0.403   0.418   0.425   0.437   0.446   0.498
 25 A"   26 A"   27 A"   65 A'   66 A'   28 A"   67 A'   68 A'                 
  0.533   0.591   0.623   0.652   0.715   0.739   0.796   0.831
 69 A'   29 A"   70 A'   71 A'   72 A'   73 A'   74 A'   30 A"                 
  0.883   0.997   1.170   1.213   1.228   1.274   1.278   1.299
 75 A'   76 A'   31 A"   77 A'   32 A"   78 A'   33 A"   79 A'                 
  1.313   1.330   1.354   1.369   1.393   1.414   1.566   1.675
 80 A'   34 A"   81 A'   82 A'   35 A"   83 A'   84 A'   85 A'                 
  1.774   1.872   2.007   2.173   2.314   2.441   2.696   2.714
 86 A'   87 A'   36 A"   88 A'   37 A"   89 A'   90 A'   38 A"                 
  2.840   3.163   3.721   3.722   3.821   3.831   3.918   3.940
 91 A'   92 A'   39 A"   93 A'   40 A"   94 A'   41 A"   95 A'                 
  3.941   3.949   3.972   3.980   3.990   4.016   4.066   4.083
 42 A"   43 A"   96 A'   44 A"   45 A"   97 A'   98 A'   99 A'                 
  4.197   4.212   4.287   4.366   4.383   4.792   5.955   5.973
100 A'  101 A'  102 A'  103 A'  104 A'  105 A'   46 A"   47 A"                 
  5.981   5.985   5.997   6.042   6.243   6.314   6.578  23.592
106 A'  107 A'  108 A'  109 A'   48 A"  110 A'  111 A'  112 A'                 
 27.762  27.820  28.300  28.315  28.320  28.325  28.335  28.345
113 A'  114 A'   49 A"   50 A"  115 A'  116 A'  117 A'  118 A'                 
 28.500  28.505  28.518  28.522  28.528  28.533  28.556  28.564
 51 A"  119 A'   52 A"   53 A"  120 A'   54 A"  121 A'  122 A'                 
 28.635  28.660  35.438  66.698 127.846 127.860 127.862 127.868
123 A'  124 A'  125 A'  126 A'   55 A"   56 A"  127 A'  128 A'                 
127.882 127.900 151.570 151.6221901.7301901.784
129 A'  130 A'  131 A'  132 A'  133 A'  134 A'                                 

 Beta MOs, Restricted
 -- Occupied --                  
*******-1165.89 -176.34 -176.33 -165.75 -165.75 -165.75 -165.73
  1 A'    2 A'    3 A'    4 A'    5 A'    1 A"    6 A'    7 A'                 
-165.73 -165.73  -35.84  -35.82  -31.33  -31.33  -31.33  -31.32
  2 A"    8 A'    9 A'   10 A'   11 A'    3 A"   12 A'   13 A'                 
-31.309 -31.309 -24.743 -22.985 -22.984 -22.983 -22.979 -22.979
  4 A"   14 A'   15 A'   16 A'    5 A"   17 A'   18 A'    6 A"                 
-22.967 -22.966 -22.965 -22.960 -22.960 -14.379 -10.367  -6.390
 19 A'    7 A"   20 A'    8 A"   21 A'   22 A'   23 A'   24 A'                 
 -6.371  -4.804  -4.787  -4.787  -4.786  -4.768  -4.767  -2.069
 25 A'   26 A'    9 A"   27 A'   28 A'   10 A"   29 A'   30 A'                 
 -2.064  -2.064  -2.052  -2.049  -2.049  -2.046  -2.045  -2.029
 11 A"   31 A'   32 A'   33 A'   12 A"   13 A"   34 A'   35 A'                 
 -2.029  -1.282  -0.936  -0.726  -0.664  -0.629  -0.523  -0.521
 14 A"   36 A'   37 A'   38 A'   39 A'   40 A'   41 A'   15 A"                 
 -0.494  -0.406  -0.375  -0.342  -0.310  -0.302  -0.273  -0.271
 42 A'   43 A'   16 A"   44 A'   17 A"   45 A'   18 A"   46 A'                 
 -- Virtual --                   
 -0.125  -0.072  -0.059   0.006   0.050   0.058   0.061   0.126
 47 A'   48 A'   19 A"   49 A'   50 A'   51 A'   20 A"   52 A'                 
  0.132   0.147   0.152   0.174   0.192   0.199   0.199   0.216
 53 A'   21 A"   54 A'   55 A'   56 A'   22 A"   57 A'   23 A"                 
  0.220   0.233   0.270   0.272   0.303   0.317   0.346   0.366
 58 A'   59 A'   24 A"   60 A'   61 A'   62 A'   63 A'   64 A'                 
  0.371   0.379   0.403   0.418   0.425   0.437   0.446   0.498
 25 A"   26 A"   27 A"   65 A'   66 A'   28 A"   67 A'   68 A'                 
  0.533   0.591   0.623   0.652   0.715   0.739   0.796   0.831
 69 A'   29 A"   70 A'   71 A'   72 A'   73 A'   74 A'   30 A"                 
  0.883   0.997   1.170   1.213   1.228   1.274   1.278   1.299
 75 A'   76 A'   31 A"   77 A'   32 A"   78 A'   33 A"   79 A'                 
  1.313   1.330   1.354   1.369   1.393   1.414   1.566   1.675
 80 A'   34 A"   81 A'   82 A'   35 A"   83 A'   84 A'   85 A'                 
  1.774   1.872   2.007   2.173   2.314   2.441   2.696   2.714
 86 A'   87 A'   36 A"   88 A'   37 A"   89 A'   90 A'   38 A"                 
  2.840   3.163   3.721   3.722   3.821   3.831   3.918   3.940
 91 A'   92 A'   39 A"   93 A'   40 A"   94 A'   41 A"   95 A'                 
  3.941   3.949   3.972   3.980   3.990   4.016   4.066   4.083
 42 A"   43 A"   96 A'   44 A"   45 A"   97 A'   98 A'   99 A'                 
  4.197   4.212   4.287   4.366   4.383   4.792   5.955   5.973
100 A'  101 A'  102 A'  103 A'  104 A'  105 A'   46 A"   47 A"                 
  5.981   5.985   5.997   6.042   6.243   6.314   6.578  23.592
106 A'  107 A'  108 A'  109 A'   48 A"  110 A'  111 A'  112 A'                 
 27.762  27.820  28.300  28.315  28.320  28.325  28.335  28.345
113 A'  114 A'   49 A"   50 A"  115 A'  116 A'  117 A'  118 A'                 
 28.500  28.505  28.518  28.522  28.528  28.533  28.556  28.564
 51 A"  119 A'   52 A"   53 A"  120 A'   54 A"  121 A'  122 A'                 
 28.635  28.660  35.438  66.698 127.846 127.860 127.862 127.868
123 A'  124 A'  125 A'  126 A'   55 A"   56 A"  127 A'  128 A'                 
127.882 127.900 151.570 151.6221901.7301901.784
129 A'  130 A'  131 A'  132 A'  133 A'  134 A'                                 
 --------------------------------------------------------------

          Ground-State Mulliken Net Atomic Charges

     Atom                 Charge (a.u.)
  ----------------------------------------
      1 C                    -0.135231
      2 N                    -0.154197
      3 I                     0.137102
      4 I                     0.190084
      5 F                    -0.037757
  ----------------------------------------
  Sum of atomic charges =    -0.000000

 -----------------------------------------------------------------
                    Cartesian Multipole Moments
 -----------------------------------------------------------------
    Charge (ESU x 10^10)
                -0.0000
    Dipole Moment (Debye)
         X       1.2451      Y      -0.3759      Z      -0.0000
       Tot       1.3006
    Quadrupole Moments (Debye-Ang)
        XX     -61.7092     XY       1.7035     YY     -76.3889
        XZ       0.0000     YZ      -0.0000     ZZ     -73.2329
    Octopole Moments (Debye-Ang^2)
       XXX       6.1914    XXY       3.6850    XYY       2.3106
       YYY       0.6671    XXZ      -0.0000    XYZ       0.0000
       YYZ       0.0000    XZZ       1.0520    YZZ      -0.6520
       ZZZ      -0.0000
    Hexadecapole Moments (Debye-Ang^3)
      XXXX   -1997.0515   XXXY      35.6830   XXYY    -414.8908
      XYYY       5.8852   YYYY    -203.9702   XXXZ       0.0000
      XXYZ      -0.0000   XYYZ      -0.0000   YYYZ      -0.0000
      XXZZ    -400.5348   XYZZ       1.3995   YYZZ     -48.8022
      XZZZ      -0.0000   YZZZ      -0.0000   ZZZZ     -95.5083
 -----------------------------------------------------------------
 Calculating analytic gradient of the SCF energy
 Gradient of SCF Energy
            1           2           3           4           5
    1   0.0655920  -0.0460055  -0.0066924   0.0103941  -0.0232882
    2  -0.0318229   0.0258975   0.0003364   0.0077143  -0.0021253
    3   0.0000000  -0.0000000   0.0000000   0.0000000   0.0000000
 Max gradient component =       6.559E-02
 RMS gradient           =       2.431E-02
 Gradient time:  CPU 9.51 s  wall 2.49 s
 Geometry Optimization Parameters
   NAtoms,    NIC,     NZ,  NCons,   NDum,   NFix, NCnnct, MaxDiis
        5      20       5       0       0       0       0       0


** GEOMETRY OPTIMIZATION IN DELOCALIZED INTERNAL COORDINATES **
   Searching for a Minimum

   Optimization Cycle:   1

                       Coordinates (Angstroms)
     ATOM                X               Y               Z
      1  C         0.4443793366   -0.3535987000    0.0000000000
      2  N        -0.4449902032    0.5945689127    0.0000000000
      3  I        -2.5287279727    0.1070887511    0.0000000000
      4  I         2.5281171061    0.1338814617    0.0000000000
      5  F         0.0534479257   -1.6457568296    0.0000000000
   Point Group: cs    Number of degrees of freedom:     7


   Energy is -14031.743065280


 Attempting to Generate Delocalized Internal Coordinates

  7 Hessian modes will be used to form the next step
  Hessian Eigenvalues:
     0.108095    0.108095    0.250000    0.250000    0.250000    0.550214
     0.671931

 Minimum Search - Taking Simple RFO Step
 Searching for Lamda that Minimizes Along All modes
 Value Taken    Lamda =  -0.01279011
 Step Taken.  Stepsize is  0.210688

                             Maximum     Tolerance    Cnvgd?
         Gradient           0.043762      0.000300      NO
         Displacement       0.195870      0.001200      NO
         Energy change     *********      0.000001      NO


 New Cartesian Coordinates Obtained by Inverse Iteration

 Displacement from previous Coordinates is:  0.252900
 ----------------------------------------------------------------
             Standard Nuclear Orientation (Angstroms)
    I     Atom           X                Y                Z
 ----------------------------------------------------------------
    1      C       0.4004676387    -0.3430370617     0.0000000000
    2      N      -0.4254365389     0.6046306489     0.0000000000
    3      I      -2.4818020456     0.1191345057     0.0000000000
    4      I       2.4388837483     0.1105069787     0.0000000000
    5      F       0.1201133900    -1.6550514756     0.0000000000
 ----------------------------------------------------------------
 Molecular Point Group                 Cs    NOp =  2
 Largest Abelian Subgroup              Cs    NOp =  2
 Nuclear Repulsion Energy =   820.8573133763 hartrees
 There are       64 alpha and       64 beta electrons
 Applying Cartesian multipole field
    Component          Value
    ---------          -----
     (2,0,0)        1.00000E-11
     (0,2,0)        2.00000E-11
     (0,0,2)       -3.00000E-11
 Nucleus-field energy     =     0.0000000251 hartrees
 Requested basis set is 6-311++G(d,p)
 There are 66 shells and 190 basis functions
 A cutoff of  1.0D-11 yielded   1632 shell pairs
 There are     14461 function pairs (     16477 Cartesian)
 Smallest overlap matrix eigenvalue = 1.63E-03
 Guess MOs from SCF MO coefficient file

 -----------------------------------------------------------------------
  General SCF calculation program by
  Eric Jon Sundstrom, Paul Horn, Yuezhi Mao, Dmitri Zuev, Alec White,
  David Stuck, Shaama M.S., Shane Yost, Joonho Lee, David Small,
  Daniel Levine, Susi Lehtola, Hugh Burton, Evgeny Epifanovsky
 -----------------------------------------------------------------------
 Exchange:     0.2000 Hartree-Fock + 0.0800 Slater + 0.7200 B88
 Correlation:  0.1900 VWN1RPA + 0.8100 LYP
 Using SG-1 standard quadrature grid
 using 4 threads for integral computing
 -------------------------------------------------------
 OpenMP Integral computing Module                
 Release: version 2.0, May 2017, Q-Chem Inc. Pleasanton 
 -------------------------------------------------------
 -------------------------------------------------------
 OpenMP BLAS3 based DFT computing Module                
 Release: version 1.0, May 2013, Q-Chem Inc. Pittsburgh 
 -------------------------------------------------------
 A restricted SCF calculation will be
 performed using DIIS
 SCF converges when DIIS error is below 1.0e-08
 ---------------------------------------
  Cycle       Energy         DIIS error
 ---------------------------------------
    1  -14031.7446955036      9.67e-04  
    2  -14031.7487298158      5.42e-04  
    3  -14031.7480217083      6.64e-04  
    4  -14031.7498926006      1.35e-04  
    5  -14031.7499522771      5.29e-05  
    6  -14031.7499643569      7.00e-06  
    7  -14031.7499645132      1.35e-06  
    8  -14031.7499645170      1.01e-06  
    9  -14031.7499645201      1.69e-07  
   10  -14031.7499645202      7.81e-08  
   11  -14031.7499645202      1.76e-08  
   12  -14031.7499645204      4.41e-09  Convergence criterion met
 ---------------------------------------
 SCF time:   CPU 29.96s  wall 9.00s 
 SCF   energy in the final basis set =   -14031.7499645204
 Total energy in the final basis set =   -14031.7499645204

 --------------------------------------------------------------
             Orbital Energies (a.u.) and Symmetries
 --------------------------------------------------------------

 Alpha MOs, Restricted
 -- Occupied --                  
*******-1165.90 -176.34 -176.33 -165.74 -165.74 -165.74 -165.73
  1 A'    2 A'    3 A'    4 A'    5 A'    1 A"    6 A'    7 A'                 
-165.73 -165.73  -35.83  -35.82  -31.33  -31.32  -31.32  -31.32
  2 A"    8 A'    9 A'   10 A'   11 A'    3 A"   12 A'   13 A'                 
-31.311 -31.311 -24.747 -22.977 -22.976 -22.976 -22.971 -22.971
  4 A"   14 A'   15 A'   16 A'    5 A"   17 A'   18 A'    6 A"                 
-22.969 -22.968 -22.967 -22.962 -22.962 -14.379 -10.363  -6.383
 19 A'    7 A"   20 A'   21 A'    8 A"   22 A'   23 A'   24 A'                 
 -6.374  -4.796  -4.789  -4.780  -4.780  -4.770  -4.769  -2.062
 25 A'   26 A'   27 A'    9 A"   28 A'   10 A"   29 A'   30 A'                 
 -2.057  -2.057  -2.054  -2.048  -2.048  -2.043  -2.043  -2.032
 11 A"   31 A'   32 A'   12 A"   33 A'   34 A'   13 A"   35 A'                 
 -2.032  -1.289  -0.961  -0.732  -0.666  -0.635  -0.528  -0.526
 14 A"   36 A'   37 A'   38 A'   39 A'   40 A'   15 A"   41 A'                 
 -0.498  -0.409  -0.388  -0.351  -0.308  -0.297  -0.274  -0.274
 42 A'   43 A'   16 A"   44 A'   17 A"   45 A'   46 A'   18 A"                 
 -- Virtual --                   
 -0.117  -0.055  -0.050   0.004   0.050   0.059   0.059   0.124
 47 A'   48 A'   19 A"   49 A'   50 A'   51 A'   20 A"   52 A'                 
  0.133   0.143   0.158   0.171   0.193   0.200   0.204   0.214
 53 A'   21 A"   54 A'   55 A'   56 A'   22 A"   57 A'   23 A"                 
  0.219   0.236   0.269   0.276   0.304   0.322   0.355   0.373
 58 A'   59 A'   60 A'   24 A"   61 A'   62 A'   63 A'   64 A'                 
  0.375   0.384   0.401   0.418   0.430   0.437   0.454   0.485
 25 A"   26 A"   27 A"   65 A'   66 A'   28 A"   67 A'   68 A'                 
  0.566   0.588   0.646   0.652   0.728   0.749   0.796   0.827
 69 A'   29 A"   70 A'   71 A'   72 A'   73 A'   74 A'   30 A"                 
  0.893   0.978   1.174   1.209   1.237   1.273   1.276   1.300
 75 A'   76 A'   31 A"   77 A'   32 A"   33 A"   78 A'   79 A'                 
  1.326   1.335   1.358   1.388   1.392   1.412   1.567   1.674
 80 A'   34 A"   81 A'   82 A'   35 A"   83 A'   84 A'   85 A'                 
  1.792   1.881   2.013   2.192   2.338   2.501   2.730   2.753
 86 A'   87 A'   36 A"   88 A'   37 A"   89 A'   38 A"   90 A'                 
  2.848   3.160   3.718   3.722   3.821   3.849   3.925   3.946
 91 A'   92 A'   39 A"   93 A'   40 A"   94 A'   41 A"   42 A"                 
  3.952   3.956   3.971   3.985   3.996   4.009   4.068   4.097
 95 A'   43 A"   96 A'   44 A"   45 A"   97 A'   98 A'   99 A'                 
  4.183   4.230   4.333   4.377   4.399   4.777   5.958   5.976
100 A'  101 A'  102 A'  103 A'  104 A'  105 A'   46 A"   47 A"                 
  5.980   5.989   5.998   6.062   6.240   6.315   6.597  23.678
106 A'  107 A'  108 A'  109 A'   48 A"  110 A'  111 A'  112 A'                 
 27.780  27.828  28.303  28.319  28.323  28.329  28.334  28.358
113 A'  114 A'   49 A"   50 A"  115 A'  116 A'  117 A'  118 A'                 
 28.507  28.514  28.517  28.527  28.529  28.533  28.557  28.577
 51 A"  119 A'   52 A"  120 A'   53 A"   54 A"  121 A'  122 A'                 
 28.631  28.675  35.496  66.698 127.851 127.862 127.867 127.871
123 A'  124 A'  125 A'  126 A'   55 A"   56 A"  127 A'  128 A'                 
127.880 127.912 151.587 151.6291901.7471901.791
129 A'  130 A'  131 A'  132 A'  133 A'  134 A'                                 

 Beta MOs, Restricted
 -- Occupied --                  
*******-1165.90 -176.34 -176.33 -165.74 -165.74 -165.74 -165.73
  1 A'    2 A'    3 A'    4 A'    5 A'    1 A"    6 A'    7 A'                 
-165.73 -165.73  -35.83  -35.82  -31.33  -31.32  -31.32  -31.32
  2 A"    8 A'    9 A'   10 A'   11 A'    3 A"   12 A'   13 A'                 
-31.311 -31.311 -24.747 -22.977 -22.976 -22.976 -22.971 -22.971
  4 A"   14 A'   15 A'   16 A'    5 A"   17 A'   18 A'    6 A"                 
-22.969 -22.968 -22.967 -22.962 -22.962 -14.379 -10.363  -6.383
 19 A'    7 A"   20 A'   21 A'    8 A"   22 A'   23 A'   24 A'                 
 -6.374  -4.796  -4.789  -4.780  -4.780  -4.770  -4.769  -2.062
 25 A'   26 A'   27 A'    9 A"   28 A'   10 A"   29 A'   30 A'                 
 -2.057  -2.057  -2.054  -2.048  -2.048  -2.043  -2.043  -2.032
 11 A"   31 A'   32 A'   12 A"   33 A'   34 A'   13 A"   35 A'                 
 -2.032  -1.289  -0.961  -0.732  -0.666  -0.635  -0.528  -0.526
 14 A"   36 A'   37 A'   38 A'   39 A'   40 A'   15 A"   41 A'                 
 -0.498  -0.409  -0.388  -0.351  -0.308  -0.297  -0.274  -0.274
 42 A'   43 A'   16 A"   44 A'   17 A"   45 A'   46 A'   18 A"                 
 -- Virtual --                   
 -0.117  -0.055  -0.050   0.004   0.050   0.059   0.059   0.124
 47 A'   48 A'   19 A"   49 A'   50 A'   51 A'   20 A"   52 A'                 
  0.133   0.143   0.158   0.171   0.193   0.200   0.204   0.214
 53 A'   21 A"   54 A'   55 A'   56 A'   22 A"   57 A'   23 A"                 
  0.219   0.236   0.269   0.276   0.304   0.322   0.355   0.373
 58 A'   59 A'   60 A'   24 A"   61 A'   62 A'   63 A'   64 A'                 
  0.375   0.384   0.401   0.418   0.430   0.437   0.454   0.485
 25 A"   26 A"   27 A"   65 A'   66 A'   28 A"   67 A'   68 A'                 
  0.566   0.588   0.646   0.652   0.728   0.749   0.796   0.827
 69 A'   29 A"   70 A'   71 A'   72 A'   73 A'   74 A'   30 A"                 
  0.893   0.978   1.174   1.209   1.237   1.273   1.276   1.300
 75 A'   76 A'   31 A"   77 A'   32 A"   33 A"   78 A'   79 A'                 
  1.326   1.335   1.358   1.388   1.392   1.412   1.567   1.674
 80 A'   34 A"   81 A'   82 A'   35 A"   83 A'   84 A'   85 A'                 
  1.792   1.881   2.013   2.192   2.338   2.501   2.730   2.753
 86 A'   87 A'   36 A"   88 A'   37 A"   89 A'   38 A"   90 A'                 
  2.848   3.160   3.718   3.722   3.821   3.849   3.925   3.946
 91 A'   92 A'   39 A"   93 A'   40 A"   94 A'   41 A"   42 A"                 
  3.952   3.956   3.971   3.985   3.996   4.009   4.068   4.097
 95 A'   43 A"   96 A'   44 A"   45 A"   97 A'   98 A'   99 A'                 
  4.183   4.230   4.333   4.377   4.399   4.777   5.958   5.976
100 A'  101 A'  102 A'  103 A'  104 A'  105 A'   46 A"   47 A"                 
  5.980   5.989   5.998   6.062   6.240   6.315   6.597  23.678
106 A'  107 A'  108 A'  109 A'   48 A"  110 A'  111 A'  112 A'                 
 27.780  27.828  28.303  28.319  28.323  28.329  28.334  28.358
113 A'  114 A'   49 A"   50 A"  115 A'  116 A'  117 A'  118 A'                 
 28.507  28.514  28.517  28.527  28.529  28.533  28.557  28.577
 51 A"  119 A'   52 A"  120 A'   53 A"   54 A"  121 A'  122 A'                 
 28.631  28.675  35.496  66.698 127.851 127.862 127.867 127.871
123 A'  124 A'  125 A'  126 A'   55 A"   56 A"  127 A'  128 A'                 
127.880 127.912 151.587 151.6291901.7471901.791
129 A'  130 A'  131 A'  132 A'  133 A'  134 A'                                 
 --------------------------------------------------------------

          Ground-State Mulliken Net Atomic Charges

     Atom                 Charge (a.u.)
  ----------------------------------------
      1 C                    -0.143452
      2 N                    -0.134483
      3 I                     0.131857
      4 I                     0.168119
      5 F                    -0.022041
  ----------------------------------------
  Sum of atomic charges =     0.000000

 -----------------------------------------------------------------
                    Cartesian Multipole Moments
 -----------------------------------------------------------------
    Charge (ESU x 10^10)
                 0.0000
    Dipole Moment (Debye)
         X       0.7601      Y      -0.3780      Z      -0.0000
       Tot       0.8489
    Quadrupole Moments (Debye-Ang)
        XX     -63.1704     XY       1.5352     YY     -76.1879
        XZ      -0.0000     YZ       0.0000     ZZ     -73.0448
    Octopole Moments (Debye-Ang^2)
       XXX       4.3615    XXY       2.7477    XYY       2.6255
       YYY       1.4192    XXZ       0.0000    XYZ       0.0000
       YYZ      -0.0000    XZZ       1.8553    YZZ      -0.3721
       ZZZ      -0.0000
    Hexadecapole Moments (Debye-Ang^3)
      XXXX   -1911.1388   XXXY      40.8075   XXYY    -396.7490
      XYYY      14.3597   YYYY    -203.4625   XXXZ      -0.0000
      XXYZ       0.0000   XYYZ       0.0000   YYYZ       0.0000
      XXZZ    -381.5337   XYZZ       4.3732   YYZZ     -48.7213
      XZZZ      -0.0000   YZZZ       0.0000   ZZZZ     -95.2046
 -----------------------------------------------------------------
 Calculating analytic gradient of the SCF energy
 Gradient of SCF Energy
            1           2           3           4           5
    1   0.0176133  -0.0070830   0.0025835  -0.0086551  -0.0044587
    2  -0.0055258   0.0072456  -0.0003446   0.0013687  -0.0027439
    3  -0.0000000   0.0000000  -0.0000000  -0.0000000   0.0000000
 Max gradient component =       1.761E-02
 RMS gradient           =       6.080E-03
 Gradient time:  CPU 9.71 s  wall 2.53 s
 Geometry Optimization Parameters
   NAtoms,    NIC,     NZ,  NCons,   NDum,   NFix, NCnnct, MaxDiis
        5      20       5       0       0       0       0       0

 Cartesian Hessian Update
 Hessian Updated using BFGS Update


** GEOMETRY OPTIMIZATION IN DELOCALIZED INTERNAL COORDINATES **
   Searching for a Minimum

   Optimization Cycle:   2

                       Coordinates (Angstroms)
     ATOM                X               Y               Z
      1  C         0.4004676387   -0.3430370617    0.0000000000
      2  N        -0.4254365389    0.6046306489    0.0000000000
      3  I        -2.4818020456    0.1191345057    0.0000000000
      4  I         2.4388837483    0.1105069787    0.0000000000
      5  F         0.1201133900   -1.6550514756    0.0000000000
   Point Group: cs    Number of degrees of freedom:     7


   Energy is -14031.749964520

 Hessian Updated using BFGS Update

  6 Hessian modes will be used to form the next step
  Hessian Eigenvalues:
     0.107929    0.125045    0.215568    0.272904    0.543124    0.622900

 Minimum Search - Taking Simple RFO Step
 Searching for Lamda that Minimizes Along All modes
 Value Taken    Lamda =  -0.00125689
 Step Taken.  Stepsize is  0.090110

                             Maximum     Tolerance    Cnvgd?
         Gradient           0.010053      0.000300      NO
         Displacement       0.067617      0.001200      NO
         Energy change     -0.006899      0.000001      NO


 New Cartesian Coordinates Obtained by Inverse Iteration

 Displacement from previous Coordinates is:  0.087524
 ----------------------------------------------------------------
             Standard Nuclear Orientation (Angstroms)
    I     Atom           X                Y                Z
 ----------------------------------------------------------------
    1      C       0.3852940741    -0.3359692884     0.0000000000
    2      N      -0.4350193580     0.6016271711     0.0000000000
    3      I      -2.5036377555     0.1225679405     0.0000000000
    4      I       2.4653956281     0.0983522045     0.0000000000
    5      F       0.1401936038    -1.6503944318     0.0000000000
 ----------------------------------------------------------------
 Molecular Point Group                 Cs    NOp =  2
 Largest Abelian Subgroup              Cs    NOp =  2
 Nuclear Repulsion Energy =   814.6215877439 hartrees
 There are       64 alpha and       64 beta electrons
 Applying Cartesian multipole field
    Component          Value
    ---------          -----
     (2,0,0)        1.00000E-11
     (0,2,0)        2.00000E-11
     (0,0,2)       -3.00000E-11
 Nucleus-field energy     =     0.0000000255 hartrees
 Requested basis set is 6-311++G(d,p)
 There are 66 shells and 190 basis functions
 A cutoff of  1.0D-11 yielded   1628 shell pairs
 There are     14449 function pairs (     16463 Cartesian)
 Smallest overlap matrix eigenvalue = 1.59E-03
 Guess MOs from SCF MO coefficient file

 -----------------------------------------------------------------------
  General SCF calculation program by
  Eric Jon Sundstrom, Paul Horn, Yuezhi Mao, Dmitri Zuev, Alec White,
  David Stuck, Shaama M.S., Shane Yost, Joonho Lee, David Small,
  Daniel Levine, Susi Lehtola, Hugh Burton, Evgeny Epifanovsky
 -----------------------------------------------------------------------
 Exchange:     0.2000 Hartree-Fock + 0.0800 Slater + 0.7200 B88
 Correlation:  0.1900 VWN1RPA + 0.8100 LYP
 Using SG-1 standard quadrature grid
 using 4 threads for integral computing
 -------------------------------------------------------
 OpenMP Integral computing Module                
 Release: version 2.0, May 2017, Q-Chem Inc. Pleasanton 
 -------------------------------------------------------
 -------------------------------------------------------
 OpenMP BLAS3 based DFT computing Module                
 Release: version 1.0, May 2013, Q-Chem Inc. Pittsburgh 
 -------------------------------------------------------
 A restricted SCF calculation will be
 performed using DIIS
 SCF converges when DIIS error is below 1.0e-08
 ---------------------------------------
  Cycle       Energy         DIIS error
 ---------------------------------------
    1  -14031.7498872077      3.46e-04  
    2  -14031.7506102411      1.47e-04  
    3  -14031.7504946077      2.27e-04  
    4  -14031.7506972939      3.41e-05  
    5  -14031.7507007185      2.12e-05  
    6  -14031.7507026241      3.25e-06  
    7  -14031.7507026811      1.37e-06  
    8  -14031.7507026856      1.61e-07  
    9  -14031.7507026856      4.28e-08  
   10  -14031.7507026857      3.05e-08  
   11  -14031.7507026856      4.74e-09  Convergence criterion met
 ---------------------------------------
 SCF time:   CPU 27.31s  wall 8.00s 
 SCF   energy in the final basis set =   -14031.7507026856
 Total energy in the final basis set =   -14031.7507026856

 --------------------------------------------------------------
             Orbital Energies (a.u.) and Symmetries
 --------------------------------------------------------------

 Alpha MOs, Restricted
 -- Occupied --                  
*******-1165.90 -176.33 -176.33 -165.74 -165.74 -165.74 -165.74
  1 A'    2 A'    3 A'    4 A'    5 A'    1 A"    6 A'    7 A'                 
-165.73 -165.73  -35.83  -35.83  -31.32  -31.32  -31.32  -31.32
  2 A"    8 A'    9 A'   10 A'   11 A'   12 A'    3 A"   13 A'                 
-31.314 -31.313 -24.748 -22.975 -22.973 -22.973 -22.972 -22.970
  4 A"   14 A'   15 A'   16 A'    5 A"   17 A'   18 A'    6 A"                 
-22.970 -22.969 -22.969 -22.964 -22.964 -14.380 -10.363  -6.380
 19 A'   20 A'    7 A"   21 A'    8 A"   22 A'   23 A'   24 A'                 
 -6.376  -4.794  -4.791  -4.778  -4.777  -4.772  -4.771  -2.059
 25 A'   26 A'   27 A'    9 A"   28 A'   10 A"   29 A'   30 A'                 
 -2.056  -2.054  -2.054  -2.051  -2.050  -2.040  -2.040  -2.034
 31 A'   11 A"   32 A'   12 A"   33 A'   34 A'   13 A"   35 A'                 
 -2.034  -1.292  -0.965  -0.726  -0.667  -0.637  -0.530  -0.528
 14 A"   36 A'   37 A'   38 A'   39 A'   40 A'   15 A"   41 A'                 
 -0.498  -0.407  -0.389  -0.350  -0.306  -0.296  -0.276  -0.276
 42 A'   43 A'   16 A"   44 A'   17 A"   45 A'   18 A"   46 A'                 
 -- Virtual --                   
 -0.124  -0.057  -0.047   0.005   0.050   0.059   0.059   0.124
 47 A'   48 A'   19 A"   49 A'   50 A'   51 A'   20 A"   52 A'                 
  0.134   0.144   0.159   0.171   0.193   0.200   0.201   0.214
 53 A'   21 A"   54 A'   55 A'   56 A'   22 A"   57 A'   23 A"                 
  0.218   0.237   0.268   0.276   0.304   0.321   0.359   0.369
 58 A'   59 A'   60 A'   24 A"   61 A'   62 A'   63 A'   64 A'                 
  0.375   0.383   0.400   0.419   0.432   0.434   0.449   0.479
 25 A"   26 A"   27 A"   65 A'   66 A'   28 A"   67 A'   68 A'                 
  0.573   0.588   0.637   0.649   0.723   0.751   0.795   0.827
 69 A'   29 A"   70 A'   71 A'   72 A'   73 A'   74 A'   30 A"                 
  0.897   0.986   1.174   1.207   1.238   1.271   1.274   1.299
 75 A'   76 A'   31 A"   77 A'   32 A"   33 A"   78 A'   79 A'                 
  1.326   1.333   1.353   1.381   1.393   1.410   1.560   1.679
 80 A'   34 A"   81 A'   82 A'   35 A"   83 A'   84 A'   85 A'                 
  1.799   1.886   2.014   2.189   2.345   2.513   2.735   2.765
 86 A'   87 A'   36 A"   88 A'   37 A"   89 A'   38 A"   90 A'                 
  2.852   3.158   3.717   3.722   3.821   3.857   3.929   3.945
 91 A'   92 A'   39 A"   93 A'   40 A"   94 A'   41 A"   42 A"                 
  3.953   3.960   3.968   3.982   3.996   4.010   4.064   4.095
 95 A'   43 A"   96 A'   44 A"   45 A"   97 A'   98 A'   99 A'                 
  4.183   4.226   4.326   4.381   4.401   4.774   5.957   5.976
100 A'  101 A'  102 A'  103 A'  104 A'  105 A'   46 A"   47 A"                 
  5.978   5.988   5.998   6.053   6.238   6.314   6.599  23.701
106 A'  107 A'  108 A'  109 A'   48 A"  110 A'  111 A'  112 A'                 
 27.773  27.824  28.303  28.319  28.321  28.329  28.333  28.355
113 A'  114 A'   49 A"   50 A"  115 A'  116 A'  117 A'  118 A'                 
 28.510  28.515  28.516  28.525  28.527  28.533  28.553  28.576
 51 A"   52 A"  119 A'  120 A'   53 A"   54 A"  121 A'  122 A'                 
 28.629  28.672  35.511  66.696 127.850 127.862 127.864 127.872
123 A'  124 A'  125 A'  126 A'   55 A"   56 A"  127 A'  128 A'                 
127.880 127.909 151.581 151.6251901.7411901.787
129 A'  130 A'  131 A'  132 A'  133 A'  134 A'                                 

 Beta MOs, Restricted
 -- Occupied --                  
*******-1165.90 -176.33 -176.33 -165.74 -165.74 -165.74 -165.74
  1 A'    2 A'    3 A'    4 A'    5 A'    1 A"    6 A'    7 A'                 
-165.73 -165.73  -35.83  -35.83  -31.32  -31.32  -31.32  -31.32
  2 A"    8 A'    9 A'   10 A'   11 A'   12 A'    3 A"   13 A'                 
-31.314 -31.313 -24.748 -22.975 -22.973 -22.973 -22.972 -22.970
  4 A"   14 A'   15 A'   16 A'    5 A"   17 A'   18 A'    6 A"                 
-22.970 -22.969 -22.969 -22.964 -22.964 -14.380 -10.363  -6.380
 19 A'   20 A'    7 A"   21 A'    8 A"   22 A'   23 A'   24 A'                 
 -6.376  -4.794  -4.791  -4.778  -4.777  -4.772  -4.771  -2.059
 25 A'   26 A'   27 A'    9 A"   28 A'   10 A"   29 A'   30 A'                 
 -2.056  -2.054  -2.054  -2.051  -2.050  -2.040  -2.040  -2.034
 31 A'   11 A"   32 A'   12 A"   33 A'   34 A'   13 A"   35 A'                 
 -2.034  -1.292  -0.965  -0.726  -0.667  -0.637  -0.530  -0.528
 14 A"   36 A'   37 A'   38 A'   39 A'   40 A'   15 A"   41 A'                 
 -0.498  -0.407  -0.389  -0.350  -0.306  -0.296  -0.276  -0.276
 42 A'   43 A'   16 A"   44 A'   17 A"   45 A'   18 A"   46 A'                 
 -- Virtual --                   
 -0.124  -0.057  -0.047   0.005   0.050   0.059   0.059   0.124
 47 A'   48 A'   19 A"   49 A'   50 A'   51 A'   20 A"   52 A'                 
  0.134   0.144   0.159   0.171   0.193   0.200   0.201   0.214
 53 A'   21 A"   54 A'   55 A'   56 A'   22 A"   57 A'   23 A"                 
  0.218   0.237   0.268   0.276   0.304   0.321   0.359   0.369
 58 A'   59 A'   60 A'   24 A"   61 A'   62 A'   63 A'   64 A'                 
  0.375   0.383   0.400   0.419   0.432   0.434   0.449   0.479
 25 A"   26 A"   27 A"   65 A'   66 A'   28 A"   67 A'   68 A'                 
  0.573   0.588   0.637   0.649   0.723   0.751   0.795   0.827
 69 A'   29 A"   70 A'   71 A'   72 A'   73 A'   74 A'   30 A"                 
  0.897   0.986   1.174   1.207   1.238   1.271   1.274   1.299
 75 A'   76 A'   31 A"   77 A'   32 A"   33 A"   78 A'   79 A'                 
  1.326   1.333   1.353   1.381   1.393   1.410   1.560   1.679
 80 A'   34 A"   81 A'   82 A'   35 A"   83 A'   84 A'   85 A'                 
  1.799   1.886   2.014   2.189   2.345   2.513   2.735   2.765
 86 A'   87 A'   36 A"   88 A'   37 A"   89 A'   38 A"   90 A'                 
  2.852   3.158   3.717   3.722   3.821   3.857   3.929   3.945
 91 A'   92 A'   39 A"   93 A'   40 A"   94 A'   41 A"   42 A"                 
  3.953   3.960   3.968   3.982   3.996   4.010   4.064   4.095
 95 A'   43 A"   96 A'   44 A"   45 A"   97 A'   98 A'   99 A'                 
  4.183   4.226   4.326   4.381   4.401   4.774   5.957   5.976
100 A'  101 A'  102 A'  103 A'  104 A'  105 A'   46 A"   47 A"                 
  5.978   5.988   5.998   6.053   6.238   6.314   6.599  23.701
106 A'  107 A'  108 A'  109 A'   48 A"  110 A'  111 A'  112 A'                 
 27.773  27.824  28.303  28.319  28.321  28.329  28.333  28.355
113 A'  114 A'   49 A"   50 A"  115 A'  116 A'  117 A'  118 A'                 
 28.510  28.515  28.516  28.525  28.527  28.533  28.553  28.576
 51 A"   52 A"  119 A'  120 A'   53 A"   54 A"  121 A'  122 A'                 
 28.629  28.672  35.511  66.696 127.850 127.862 127.864 127.872
123 A'  124 A'  125 A'  126 A'   55 A"   56 A"  127 A'  128 A'                 
127.880 127.909 151.581 151.6251901.7411901.787
129 A'  130 A'  131 A'  132 A'  133 A'  134 A'                                 
 --------------------------------------------------------------

          Ground-State Mulliken Net Atomic Charges

     Atom                 Charge (a.u.)
  ----------------------------------------
      1 C                    -0.136780
      2 N                    -0.130410
      3 I                     0.135056
      4 I                     0.149692
      5 F                    -0.017559
  ----------------------------------------
  Sum of atomic charges =     0.000000

 -----------------------------------------------------------------
                    Cartesian Multipole Moments
 -----------------------------------------------------------------
    Charge (ESU x 10^10)
                 0.0000
    Dipole Moment (Debye)
         X       0.5266      Y      -0.4075      Z      -0.0000
       Tot       0.6658
    Quadrupole Moments (Debye-Ang)
        XX     -63.1517     XY       1.4164     YY     -76.2014
        XZ       0.0000     YZ      -0.0000     ZZ     -73.1088
    Octopole Moments (Debye-Ang^2)
       XXX       2.2836    XXY       2.5800    XYY       2.1278
       YYY       1.8925    XXZ      -0.0000    XYZ      -0.0000
       YYZ      -0.0000    XZZ       1.4736    YZZ      -0.1906
       ZZZ      -0.0000
    Hexadecapole Moments (Debye-Ang^3)
      XXXX   -1945.0857   XXXY      42.4192   XXYY    -404.2119
      XYYY      17.7132   YYYY    -202.3049   XXXZ       0.0000
      XXYZ      -0.0000   XYYZ       0.0000   YYYZ      -0.0000
      XXZZ    -388.8162   XYZZ       5.5291   YYZZ     -48.6123
      XZZZ       0.0000   YZZZ      -0.0000   ZZZZ     -95.4628
 -----------------------------------------------------------------
 Calculating analytic gradient of the SCF energy
 Gradient of SCF Energy
            1           2           3           4           5
    1   0.0018004   0.0005806   0.0004630  -0.0020843  -0.0007598
    2   0.0010704  -0.0006295  -0.0003014   0.0007177  -0.0008573
    3  -0.0000000   0.0000000  -0.0000000   0.0000000  -0.0000000
 Max gradient component =       2.084E-03
 RMS gradient           =       8.793E-04
 Gradient time:  CPU 9.62 s  wall 2.51 s
 Geometry Optimization Parameters
   NAtoms,    NIC,     NZ,  NCons,   NDum,   NFix, NCnnct, MaxDiis
        5      20       5       0       0       0       0       0

 Cartesian Hessian Update
 Hessian Updated using BFGS Update


** GEOMETRY OPTIMIZATION IN DELOCALIZED INTERNAL COORDINATES **
   Searching for a Minimum

   Optimization Cycle:   3

                       Coordinates (Angstroms)
     ATOM                X               Y               Z
      1  C         0.3852940741   -0.3359692884    0.0000000000
      2  N        -0.4350193580    0.6016271711    0.0000000000
      3  I        -2.5036377555    0.1225679405    0.0000000000
      4  I         2.4653956281    0.0983522045    0.0000000000
      5  F         0.1401936038   -1.6503944318    0.0000000000
   Point Group: cs    Number of degrees of freedom:     7


   Energy is -14031.750702686

 Hessian Updated using BFGS Update

  7 Hessian modes will be used to form the next step
  Hessian Eigenvalues:
     0.103294    0.109862    0.207176    0.250559    0.267855    0.541280
     0.651836

 Minimum Search - Taking Simple RFO Step
 Searching for Lamda that Minimizes Along All modes
 Value Taken    Lamda =  -0.00007025
 Step Taken.  Stepsize is  0.023786

                             Maximum     Tolerance    Cnvgd?
         Gradient           0.002832      0.000300      NO
         Displacement       0.015634      0.001200      NO
         Energy change     -0.000738      0.000001      NO


 New Cartesian Coordinates Obtained by Inverse Iteration

 Displacement from previous Coordinates is:  0.027906
 ----------------------------------------------------------------
             Standard Nuclear Orientation (Angstroms)
    I     Atom           X                Y                Z
 ----------------------------------------------------------------
    1      C       0.3821797097    -0.3333082928     0.0000000000
    2      N      -0.4394368063     0.6031938765     0.0000000000
    3      I      -2.5097937083     0.1211867128     0.0000000000
    4      I       2.4742817527     0.0928390957     0.0000000000
    5      F       0.1449952447    -1.6477277962     0.0000000000
 ----------------------------------------------------------------
 Molecular Point Group                 Cs    NOp =  2
 Largest Abelian Subgroup              Cs    NOp =  2
 Nuclear Repulsion Energy =   812.7637811510 hartrees
 There are       64 alpha and       64 beta electrons
 Applying Cartesian multipole field
    Component          Value
    ---------          -----
     (2,0,0)        1.00000E-11
     (0,2,0)        2.00000E-11
     (0,0,2)       -3.00000E-11
 Nucleus-field energy     =     0.0000000257 hartrees
 Requested basis set is 6-311++G(d,p)
 There are 66 shells and 190 basis functions
 A cutoff of  1.0D-11 yielded   1627 shell pairs
 There are     14437 function pairs (     16451 Cartesian)
 Smallest overlap matrix eigenvalue = 1.59E-03
 Guess MOs from SCF MO coefficient file

 -----------------------------------------------------------------------
  General SCF calculation program by
  Eric Jon Sundstrom, Paul Horn, Yuezhi Mao, Dmitri Zuev, Alec White,
  David Stuck, Shaama M.S., Shane Yost, Joonho Lee, David Small,
  Daniel Levine, Susi Lehtola, Hugh Burton, Evgeny Epifanovsky
 -----------------------------------------------------------------------
 Exchange:     0.2000 Hartree-Fock + 0.0800 Slater + 0.7200 B88
 Correlation:  0.1900 VWN1RPA + 0.8100 LYP
 Using SG-1 standard quadrature grid
 using 4 threads for integral computing
 -------------------------------------------------------
 OpenMP Integral computing Module                
 Release: version 2.0, May 2017, Q-Chem Inc. Pleasanton 
 -------------------------------------------------------
 -------------------------------------------------------
 OpenMP BLAS3 based DFT computing Module                
 Release: version 1.0, May 2013, Q-Chem Inc. Pittsburgh 
 -------------------------------------------------------
 A restricted SCF calculation will be
 performed using DIIS
 SCF converges when DIIS error is below 1.0e-08
 ---------------------------------------
  Cycle       Energy         DIIS error
 ---------------------------------------
    1  -14031.7506911866      8.22e-05  
    2  -14031.7507297993      4.02e-05  
    3  -14031.7507254507      5.14e-05  
    4  -14031.7507372568      5.74e-06  
    5  -14031.7507373120      4.99e-06  
    6  -14031.7507374074      8.14e-07  
    7  -14031.7507374108      3.05e-07  
    8  -14031.7507374109      5.28e-08  
    9  -14031.7507374110      2.67e-08  
   10  -14031.7507374110      5.62e-09  Convergence criterion met
 ---------------------------------------
 SCF time:   CPU 24.78s  wall 7.00s 
 SCF   energy in the final basis set =   -14031.7507374110
 Total energy in the final basis set =   -14031.7507374110

 --------------------------------------------------------------
             Orbital Energies (a.u.) and Symmetries
 --------------------------------------------------------------

 Alpha MOs, Restricted
 -- Occupied --                  
*******-1165.90 -176.33 -176.33 -165.74 -165.74 -165.74 -165.74
  1 A'    2 A'    3 A'    4 A'    5 A'    1 A"    6 A'    7 A'                 
-165.73 -165.73  -35.83  -35.83  -31.32  -31.32  -31.32  -31.32
  2 A"    8 A'    9 A'   10 A'   11 A'   12 A'    3 A"   13 A'                 
-31.314 -31.314 -24.749 -22.975 -22.973 -22.973 -22.972 -22.970
  4 A"   14 A'   15 A'   16 A'    5 A"   17 A'   18 A'    6 A"                 
-22.970 -22.968 -22.968 -22.964 -22.964 -14.380 -10.364  -6.380
 19 A'   20 A'    7 A"   21 A'    8 A"   22 A'   23 A'   24 A'                 
 -6.376  -4.793  -4.792  -4.777  -4.777  -4.772  -4.772  -2.059
 25 A'   26 A'   27 A'    9 A"   28 A'   10 A"   29 A'   30 A'                 
 -2.057  -2.054  -2.054  -2.051  -2.051  -2.040  -2.039  -2.034
 31 A'   11 A"   32 A'   12 A"   33 A'   34 A'   13 A"   35 A'                 
 -2.034  -1.293  -0.965  -0.725  -0.667  -0.637  -0.531  -0.528
 14 A"   36 A'   37 A'   38 A'   39 A'   40 A'   15 A"   41 A'                 
 -0.498  -0.407  -0.389  -0.349  -0.306  -0.296  -0.276  -0.276
 42 A'   43 A'   16 A"   44 A'   17 A"   45 A'   18 A"   46 A'                 
 -- Virtual --                   
 -0.125  -0.058  -0.046   0.005   0.050   0.059   0.059   0.124
 47 A'   48 A'   19 A"   49 A'   50 A'   51 A'   20 A"   52 A'                 
  0.135   0.144   0.159   0.171   0.193   0.200   0.200   0.214
 53 A'   21 A"   54 A'   55 A'   56 A'   22 A"   57 A'   23 A"                 
  0.217   0.237   0.267   0.276   0.304   0.320   0.359   0.368
 58 A'   59 A'   60 A'   24 A"   61 A'   62 A'   63 A'   64 A'                 
  0.374   0.383   0.399   0.420   0.432   0.433   0.448   0.478
 25 A"   26 A"   27 A"   65 A'   66 A'   28 A"   67 A'   68 A'                 
  0.573   0.588   0.635   0.648   0.721   0.751   0.794   0.827
 69 A'   29 A"   70 A'   71 A'   72 A'   73 A'   74 A'   30 A"                 
  0.897   0.988   1.174   1.206   1.237   1.271   1.273   1.299
 75 A'   76 A'   31 A"   77 A'   32 A"   33 A"   78 A'   79 A'                 
  1.326   1.332   1.351   1.379   1.392   1.409   1.559   1.680
 80 A'   34 A"   81 A'   82 A'   35 A"   83 A'   84 A'   85 A'                 
  1.799   1.886   2.013   2.188   2.345   2.514   2.736   2.765
 86 A'   87 A'   36 A"   88 A'   37 A"   89 A'   38 A"   90 A'                 
  2.852   3.159   3.717   3.721   3.820   3.858   3.930   3.944
 91 A'   92 A'   39 A"   93 A'   40 A"   94 A'   41 A"   42 A"                 
  3.954   3.960   3.968   3.981   3.995   4.010   4.062   4.094
 95 A'   43 A"   96 A'   44 A"   45 A"   97 A'   98 A'   99 A'                 
  4.183   4.224   4.324   4.381   4.400   4.774   5.957   5.976
100 A'  101 A'  102 A'  103 A'  104 A'  105 A'   46 A"   47 A"                 
  5.978   5.987   5.998   6.051   6.237   6.314   6.599  23.702
106 A'  107 A'  108 A'  109 A'   48 A"  110 A'  111 A'  112 A'                 
 27.771  27.823  28.302  28.319  28.320  28.328  28.333  28.354
113 A'  114 A'   49 A"   50 A"  115 A'  116 A'  117 A'  118 A'                 
 28.510  28.514  28.517  28.524  28.527  28.533  28.553  28.576
 51 A"   52 A"  119 A'  120 A'   53 A"   54 A"  121 A'  122 A'                 
 28.629  28.671  35.511  66.695 127.850 127.862 127.864 127.872
123 A'  124 A'  125 A'  126 A'   55 A"   56 A"  127 A'  128 A'                 
127.879 127.908 151.579 151.6241901.7391901.786
129 A'  130 A'  131 A'  132 A'  133 A'  134 A'                                 

 Beta MOs, Restricted
 -- Occupied --                  
*******-1165.90 -176.33 -176.33 -165.74 -165.74 -165.74 -165.74
  1 A'    2 A'    3 A'    4 A'    5 A'    1 A"    6 A'    7 A'                 
-165.73 -165.73  -35.83  -35.83  -31.32  -31.32  -31.32  -31.32
  2 A"    8 A'    9 A'   10 A'   11 A'   12 A'    3 A"   13 A'                 
-31.314 -31.314 -24.749 -22.975 -22.973 -22.973 -22.972 -22.970
  4 A"   14 A'   15 A'   16 A'    5 A"   17 A'   18 A'    6 A"                 
-22.970 -22.968 -22.968 -22.964 -22.964 -14.380 -10.364  -6.380
 19 A'   20 A'    7 A"   21 A'    8 A"   22 A'   23 A'   24 A'                 
 -6.376  -4.793  -4.792  -4.777  -4.777  -4.772  -4.772  -2.059
 25 A'   26 A'   27 A'    9 A"   28 A'   10 A"   29 A'   30 A'                 
 -2.057  -2.054  -2.054  -2.051  -2.051  -2.040  -2.039  -2.034
 31 A'   11 A"   32 A'   12 A"   33 A'   34 A'   13 A"   35 A'                 
 -2.034  -1.293  -0.965  -0.725  -0.667  -0.637  -0.531  -0.528
 14 A"   36 A'   37 A'   38 A'   39 A'   40 A'   15 A"   41 A'                 
 -0.498  -0.407  -0.389  -0.349  -0.306  -0.296  -0.276  -0.276
 42 A'   43 A'   16 A"   44 A'   17 A"   45 A'   18 A"   46 A'                 
 -- Virtual --                   
 -0.125  -0.058  -0.046   0.005   0.050   0.059   0.059   0.124
 47 A'   48 A'   19 A"   49 A'   50 A'   51 A'   20 A"   52 A'                 
  0.135   0.144   0.159   0.171   0.193   0.200   0.200   0.214
 53 A'   21 A"   54 A'   55 A'   56 A'   22 A"   57 A'   23 A"                 
  0.217   0.237   0.267   0.276   0.304   0.320   0.359   0.368
 58 A'   59 A'   60 A'   24 A"   61 A'   62 A'   63 A'   64 A'                 
  0.374   0.383   0.399   0.420   0.432   0.433   0.448   0.478
 25 A"   26 A"   27 A"   65 A'   66 A'   28 A"   67 A'   68 A'                 
  0.573   0.588   0.635   0.648   0.721   0.751   0.794   0.827
 69 A'   29 A"   70 A'   71 A'   72 A'   73 A'   74 A'   30 A"                 
  0.897   0.988   1.174   1.206   1.237   1.271   1.273   1.299
 75 A'   76 A'   31 A"   77 A'   32 A"   33 A"   78 A'   79 A'                 
  1.326   1.332   1.351   1.379   1.392   1.409   1.559   1.680
 80 A'   34 A"   81 A'   82 A'   35 A"   83 A'   84 A'   85 A'                 
  1.799   1.886   2.013   2.188   2.345   2.514   2.736   2.765
 86 A'   87 A'   36 A"   88 A'   37 A"   89 A'   38 A"   90 A'                 
  2.852   3.159   3.717   3.721   3.820   3.858   3.930   3.944
 91 A'   92 A'   39 A"   93 A'   40 A"   94 A'   41 A"   42 A"                 
  3.954   3.960   3.968   3.981   3.995   4.010   4.062   4.094
 95 A'   43 A"   96 A'   44 A"   45 A"   97 A'   98 A'   99 A'                 
  4.183   4.224   4.324   4.381   4.400   4.774   5.957   5.976
100 A'  101 A'  102 A'  103 A'  104 A'  105 A'   46 A"   47 A"                 
  5.978   5.987   5.998   6.051   6.237   6.314   6.599  23.702
106 A'  107 A'  108 A'  109 A'   48 A"  110 A'  111 A'  112 A'                 
 27.771  27.823  28.302  28.319  28.320  28.328  28.333  28.354
113 A'  114 A'   49 A"   50 A"  115 A'  116 A'  117 A'  118 A'                 
 28.510  28.514  28.517  28.524  28.527  28.533  28.553  28.576
 51 A"   52 A"  119 A'  120 A'   53 A"   54 A"  121 A'  122 A'                 
 28.629  28.671  35.511  66.695 127.850 127.862 127.864 127.872
123 A'  124 A'  125 A'  126 A'   55 A"   56 A"  127 A'  128 A'                 
127.879 127.908 151.579 151.6241901.7391901.786
129 A'  130 A'  131 A'  132 A'  133 A'  134 A'                                 
 --------------------------------------------------------------

          Ground-State Mulliken Net Atomic Charges

     Atom                 Charge (a.u.)
  ----------------------------------------
      1 C                    -0.135879
      2 N                    -0.130139
      3 I                     0.135747
      4 I                     0.145717
      5 F                    -0.015446
  ----------------------------------------
  Sum of atomic charges =     0.000000

 -----------------------------------------------------------------
                    Cartesian Multipole Moments
 -----------------------------------------------------------------
    Charge (ESU x 10^10)
                 0.0000
    Dipole Moment (Debye)
         X       0.4830      Y      -0.4249      Z      -0.0000
       Tot       0.6433
    Quadrupole Moments (Debye-Ang)
        XX     -63.1295     XY       1.3879     YY     -76.2089
        XZ       0.0000     YZ      -0.0000     ZZ     -73.1317
    Octopole Moments (Debye-Ang^2)
       XXX       1.8479    XXY       2.5484    XYY       1.9636
       YYY       2.3036    XXZ      -0.0000    XYZ       0.0000
       YYZ      -0.0000    XZZ       1.3531    YZZ      -0.0388
       ZZZ      -0.0000
    Hexadecapole Moments (Debye-Ang^3)
      XXXX   -1955.6780   XXXY      42.9020   XXYY    -406.4974
      XYYY      18.6127   YYYY    -201.7692   XXXZ       0.0000
      XXYZ      -0.0000   XYYZ      -0.0000   YYYZ      -0.0000
      XXZZ    -391.0639   XYZZ       5.8395   YYZZ     -48.5491
      XZZZ       0.0000   YZZZ      -0.0000   ZZZZ     -95.5363
 -----------------------------------------------------------------
 Calculating analytic gradient of the SCF energy
 Gradient of SCF Energy
            1           2           3           4           5
    1   0.0001400  -0.0001927  -0.0000897  -0.0000065   0.0001489
    2   0.0002597   0.0001214  -0.0003742   0.0003120  -0.0003189
    3  -0.0000000   0.0000000  -0.0000000  -0.0000000   0.0000000
 Max gradient component =       3.742E-04
 RMS gradient           =       1.841E-04
 Gradient time:  CPU 9.75 s  wall 2.54 s
 Geometry Optimization Parameters
   NAtoms,    NIC,     NZ,  NCons,   NDum,   NFix, NCnnct, MaxDiis
        5      20       5       0       0       0       0       0

 Cartesian Hessian Update
 Hessian Updated using BFGS Update


** GEOMETRY OPTIMIZATION IN DELOCALIZED INTERNAL COORDINATES **
   Searching for a Minimum

   Optimization Cycle:   4

                       Coordinates (Angstroms)
     ATOM                X               Y               Z
      1  C         0.3821797097   -0.3333082928    0.0000000000
      2  N        -0.4394368063    0.6031938765    0.0000000000
      3  I        -2.5097937083    0.1211867128    0.0000000000
      4  I         2.4742817527    0.0928390957    0.0000000000
      5  F         0.1449952447   -1.6477277962    0.0000000000
   Point Group: cs    Number of degrees of freedom:     7


   Energy is -14031.750737411

 Hessian Updated using BFGS Update

  7 Hessian modes will be used to form the next step
  Hessian Eigenvalues:
     0.102760    0.111235    0.206884    0.252115    0.267580    0.536355
     0.658797

 Minimum Search - Taking Simple RFO Step
 Searching for Lamda that Minimizes Along All modes
 Value Taken    Lamda =   0.00000000
 Step Taken.  Stepsize is  0.000913

                             Maximum     Tolerance    Cnvgd?
         Gradient           0.000367      0.000300      NO
         Displacement       0.000720      0.001200     YES
         Energy change     -0.000035      0.000001      NO


 New Cartesian Coordinates Obtained by Inverse Iteration

 Displacement from previous Coordinates is:  0.001269
 ----------------------------------------------------------------
             Standard Nuclear Orientation (Angstroms)
    I     Atom           X                Y                Z
 ----------------------------------------------------------------
    1      C       0.3821402549    -0.3335540231     0.0000000000
    2      N      -0.4394100400     0.6028048540     0.0000000000
    3      I      -2.5097292334     0.1215322513     0.0000000000
    4      I       2.4740883109     0.0930683500     0.0000000000
    5      F       0.1451369002    -1.6476678362     0.0000000000
 ----------------------------------------------------------------
 Molecular Point Group                 Cs    NOp =  2
 Largest Abelian Subgroup              Cs    NOp =  2
 Nuclear Repulsion Energy =   812.8070152544 hartrees
 There are       64 alpha and       64 beta electrons
 Applying Cartesian multipole field
    Component          Value
    ---------          -----
     (2,0,0)        1.00000E-11
     (0,2,0)        2.00000E-11
     (0,0,2)       -3.00000E-11
 Nucleus-field energy     =     0.0000000257 hartrees
 Requested basis set is 6-311++G(d,p)
 There are 66 shells and 190 basis functions
 A cutoff of  1.0D-11 yielded   1627 shell pairs
 There are     14437 function pairs (     16451 Cartesian)
 Smallest overlap matrix eigenvalue = 1.59E-03
 Guess MOs from SCF MO coefficient file

 -----------------------------------------------------------------------
  General SCF calculation program by
  Eric Jon Sundstrom, Paul Horn, Yuezhi Mao, Dmitri Zuev, Alec White,
  David Stuck, Shaama M.S., Shane Yost, Joonho Lee, David Small,
  Daniel Levine, Susi Lehtola, Hugh Burton, Evgeny Epifanovsky
 -----------------------------------------------------------------------
 Exchange:     0.2000 Hartree-Fock + 0.0800 Slater + 0.7200 B88
 Correlation:  0.1900 VWN1RPA + 0.8100 LYP
 Using SG-1 standard quadrature grid
 using 4 threads for integral computing
 -------------------------------------------------------
 OpenMP Integral computing Module                
 Release: version 2.0, May 2017, Q-Chem Inc. Pleasanton 
 -------------------------------------------------------
 -------------------------------------------------------
 OpenMP BLAS3 based DFT computing Module                
 Release: version 1.0, May 2013, Q-Chem Inc. Pittsburgh 
 -------------------------------------------------------
 A restricted SCF calculation will be
 performed using DIIS
 SCF converges when DIIS error is below 1.0e-08
 ---------------------------------------
  Cycle       Energy         DIIS error
 ---------------------------------------
    1  -14031.7507374839      4.92e-06  
    2  -14031.7507376015      1.64e-06  
    3  -14031.7507375881      2.36e-06  
    4  -14031.7507376125      5.33e-07  
    5  -14031.7507376134      2.28e-07  
    6  -14031.7507376137      4.30e-08  
    7  -14031.7507376137      1.13e-08  
    8  -14031.7507376137      5.56e-09  Convergence criterion met
 ---------------------------------------
 SCF time:   CPU 19.83s  wall 5.00s 
 SCF   energy in the final basis set =   -14031.7507376137
 Total energy in the final basis set =   -14031.7507376137

 --------------------------------------------------------------
             Orbital Energies (a.u.) and Symmetries
 --------------------------------------------------------------

 Alpha MOs, Restricted
 -- Occupied --                  
*******-1165.90 -176.33 -176.33 -165.74 -165.74 -165.74 -165.74
  1 A'    2 A'    3 A'    4 A'    5 A'    1 A"    6 A'    7 A'                 
-165.73 -165.73  -35.83  -35.83  -31.32  -31.32  -31.32  -31.32
  2 A"    8 A'    9 A'   10 A'   11 A'   12 A'    3 A"   13 A'                 
-31.314 -31.314 -24.749 -22.975 -22.973 -22.973 -22.972 -22.970
  4 A"   14 A'   15 A'   16 A'    5 A"   17 A'   18 A'    6 A"                 
-22.970 -22.968 -22.968 -22.964 -22.964 -14.380 -10.364  -6.380
 19 A'   20 A'    7 A"   21 A'    8 A"   22 A'   23 A'   24 A'                 
 -6.376  -4.793  -4.792  -4.777  -4.777  -4.772  -4.772  -2.059
 25 A'   26 A'   27 A'    9 A"   28 A'   10 A"   29 A'   30 A'                 
 -2.057  -2.054  -2.053  -2.051  -2.051  -2.039  -2.039  -2.034
 31 A'   11 A"   32 A'   12 A"   33 A'   34 A'   13 A"   35 A'                 
 -2.034  -1.293  -0.965  -0.725  -0.667  -0.638  -0.531  -0.528
 14 A"   36 A'   37 A'   38 A'   39 A'   40 A'   15 A"   41 A'                 
 -0.498  -0.407  -0.389  -0.349  -0.306  -0.296  -0.276  -0.276
 42 A'   43 A'   16 A"   44 A'   17 A"   45 A'   18 A"   46 A'                 
 -- Virtual --                   
 -0.125  -0.058  -0.046   0.005   0.050   0.059   0.059   0.125
 47 A'   48 A'   19 A"   49 A'   50 A'   51 A'   20 A"   52 A'                 
  0.135   0.144   0.159   0.171   0.193   0.200   0.200   0.214
 53 A'   21 A"   54 A'   55 A'   56 A'   22 A"   57 A'   23 A"                 
  0.217   0.237   0.267   0.276   0.304   0.320   0.359   0.368
 58 A'   59 A'   60 A'   24 A"   61 A'   62 A'   63 A'   64 A'                 
  0.374   0.383   0.399   0.420   0.432   0.433   0.448   0.478
 25 A"   26 A"   27 A"   65 A'   66 A'   28 A"   67 A'   68 A'                 
  0.574   0.588   0.635   0.648   0.721   0.751   0.794   0.827
 69 A'   29 A"   70 A'   71 A'   72 A'   73 A'   74 A'   30 A"                 
  0.897   0.988   1.174   1.206   1.237   1.271   1.273   1.299
 75 A'   76 A'   31 A"   77 A'   32 A"   33 A"   78 A'   79 A'                 
  1.326   1.332   1.351   1.379   1.392   1.409   1.559   1.680
 80 A'   34 A"   81 A'   82 A'   35 A"   83 A'   84 A'   85 A'                 
  1.799   1.886   2.013   2.188   2.345   2.514   2.736   2.765
 86 A'   87 A'   36 A"   88 A'   37 A"   89 A'   38 A"   90 A'                 
  2.853   3.159   3.717   3.721   3.820   3.858   3.930   3.944
 91 A'   92 A'   39 A"   93 A'   40 A"   94 A'   41 A"   42 A"                 
  3.954   3.960   3.968   3.981   3.996   4.010   4.062   4.095
 95 A'   43 A"   96 A'   44 A"   45 A"   97 A'   98 A'   99 A'                 
  4.183   4.224   4.324   4.381   4.401   4.774   5.957   5.976
100 A'  101 A'  102 A'  103 A'  104 A'  105 A'   46 A"   47 A"                 
  5.978   5.987   5.998   6.051   6.237   6.314   6.600  23.702
106 A'  107 A'  108 A'  109 A'   48 A"  110 A'  111 A'  112 A'                 
 27.771  27.823  28.302  28.319  28.320  28.328  28.333  28.354
113 A'  114 A'   49 A"   50 A"  115 A'  116 A'  117 A'  118 A'                 
 28.510  28.514  28.517  28.524  28.527  28.533  28.553  28.576
 51 A"   52 A"  119 A'  120 A'   53 A"   54 A"  121 A'  122 A'                 
 28.629  28.671  35.511  66.695 127.850 127.862 127.864 127.872
123 A'  124 A'  125 A'  126 A'   55 A"   56 A"  127 A'  128 A'                 
127.880 127.908 151.579 151.6241901.7391901.786
129 A'  130 A'  131 A'  132 A'  133 A'  134 A'                                 

 Beta MOs, Restricted
 -- Occupied --                  
*******-1165.90 -176.33 -176.33 -165.74 -165.74 -165.74 -165.74
  1 A'    2 A'    3 A'    4 A'    5 A'    1 A"    6 A'    7 A'                 
-165.73 -165.73  -35.83  -35.83  -31.32  -31.32  -31.32  -31.32
  2 A"    8 A'    9 A'   10 A'   11 A'   12 A'    3 A"   13 A'                 
-31.314 -31.314 -24.749 -22.975 -22.973 -22.973 -22.972 -22.970
  4 A"   14 A'   15 A'   16 A'    5 A"   17 A'   18 A'    6 A"                 
-22.970 -22.968 -22.968 -22.964 -22.964 -14.380 -10.364  -6.380
 19 A'   20 A'    7 A"   21 A'    8 A"   22 A'   23 A'   24 A'                 
 -6.376  -4.793  -4.792  -4.777  -4.777  -4.772  -4.772  -2.059
 25 A'   26 A'   27 A'    9 A"   28 A'   10 A"   29 A'   30 A'                 
 -2.057  -2.054  -2.053  -2.051  -2.051  -2.039  -2.039  -2.034
 31 A'   11 A"   32 A'   12 A"   33 A'   34 A'   13 A"   35 A'                 
 -2.034  -1.293  -0.965  -0.725  -0.667  -0.638  -0.531  -0.528
 14 A"   36 A'   37 A'   38 A'   39 A'   40 A'   15 A"   41 A'                 
 -0.498  -0.407  -0.389  -0.349  -0.306  -0.296  -0.276  -0.276
 42 A'   43 A'   16 A"   44 A'   17 A"   45 A'   18 A"   46 A'                 
 -- Virtual --                   
 -0.125  -0.058  -0.046   0.005   0.050   0.059   0.059   0.125
 47 A'   48 A'   19 A"   49 A'   50 A'   51 A'   20 A"   52 A'                 
  0.135   0.144   0.159   0.171   0.193   0.200   0.200   0.214
 53 A'   21 A"   54 A'   55 A'   56 A'   22 A"   57 A'   23 A"                 
  0.217   0.237   0.267   0.276   0.304   0.320   0.359   0.368
 58 A'   59 A'   60 A'   24 A"   61 A'   62 A'   63 A'   64 A'                 
  0.374   0.383   0.399   0.420   0.432   0.433   0.448   0.478
 25 A"   26 A"   27 A"   65 A'   66 A'   28 A"   67 A'   68 A'                 
  0.574   0.588   0.635   0.648   0.721   0.751   0.794   0.827
 69 A'   29 A"   70 A'   71 A'   72 A'   73 A'   74 A'   30 A"                 
  0.897   0.988   1.174   1.206   1.237   1.271   1.273   1.299
 75 A'   76 A'   31 A"   77 A'   32 A"   33 A"   78 A'   79 A'                 
  1.326   1.332   1.351   1.379   1.392   1.409   1.559   1.680
 80 A'   34 A"   81 A'   82 A'   35 A"   83 A'   84 A'   85 A'                 
  1.799   1.886   2.013   2.188   2.345   2.514   2.736   2.765
 86 A'   87 A'   36 A"   88 A'   37 A"   89 A'   38 A"   90 A'                 
  2.853   3.159   3.717   3.721   3.820   3.858   3.930   3.944
 91 A'   92 A'   39 A"   93 A'   40 A"   94 A'   41 A"   42 A"                 
  3.954   3.960   3.968   3.981   3.996   4.010   4.062   4.095
 95 A'   43 A"   96 A'   44 A"   45 A"   97 A'   98 A'   99 A'                 
  4.183   4.224   4.324   4.381   4.401   4.774   5.957   5.976
100 A'  101 A'  102 A'  103 A'  104 A'  105 A'   46 A"   47 A"                 
  5.978   5.987   5.998   6.051   6.237   6.314   6.600  23.702
106 A'  107 A'  108 A'  109 A'   48 A"  110 A'  111 A'  112 A'                 
 27.771  27.823  28.302  28.319  28.320  28.328  28.333  28.354
113 A'  114 A'   49 A"   50 A"  115 A'  116 A'  117 A'  118 A'                 
 28.510  28.514  28.517  28.524  28.527  28.533  28.553  28.576
 51 A"   52 A"  119 A'  120 A'   53 A"   54 A"  121 A'  122 A'                 
 28.629  28.671  35.511  66.695 127.850 127.862 127.864 127.872
123 A'  124 A'  125 A'  126 A'   55 A"   56 A"  127 A'  128 A'                 
127.880 127.908 151.579 151.6241901.7391901.786
129 A'  130 A'  131 A'  132 A'  133 A'  134 A'                                 
 --------------------------------------------------------------

          Ground-State Mulliken Net Atomic Charges

     Atom                 Charge (a.u.)
  ----------------------------------------
      1 C                    -0.135881
      2 N                    -0.130221
      3 I                     0.135769
      4 I                     0.145592
      5 F                    -0.015259
  ----------------------------------------
  Sum of atomic charges =     0.000000

 -----------------------------------------------------------------
                    Cartesian Multipole Moments
 -----------------------------------------------------------------
    Charge (ESU x 10^10)
                 0.0000
    Dipole Moment (Debye)
         X       0.4816      Y      -0.4257      Z      -0.0000
       Tot       0.6428
    Quadrupole Moments (Debye-Ang)
        XX     -63.1354     XY       1.3867     YY     -76.2055
        XZ       0.0000     YZ      -0.0000     ZZ     -73.1310
    Octopole Moments (Debye-Ang^2)
       XXX       1.8352    XXY       2.5499    XYY       1.9679
       YYY       2.2604    XXZ      -0.0000    XYZ       0.0000
       YYZ       0.0000    XZZ       1.3547    YZZ      -0.0530
       ZZZ      -0.0000
    Hexadecapole Moments (Debye-Ang^3)
      XXXX   -1955.5637   XXXY      42.9094   XXYY    -406.4641
      XYYY      18.6395   YYYY    -201.7618   XXXZ       0.0000
      XXYZ      -0.0000   XYYZ       0.0000   YYYZ      -0.0000
      XXZZ    -391.0320   XYZZ       5.8486   YYZZ     -48.5482
      XZZZ       0.0000   YZZZ      -0.0000   ZZZZ     -95.5361
 -----------------------------------------------------------------
 Calculating analytic gradient of the SCF energy
 Gradient of SCF Energy
            1           2           3           4           5
    1   0.0000122  -0.0000825  -0.0000607  -0.0000510   0.0001820
    2   0.0002057  -0.0000994  -0.0003404   0.0003190  -0.0000849
    3  -0.0000000   0.0000000   0.0000000  -0.0000000   0.0000000
 Max gradient component =       3.404E-04
 RMS gradient           =       1.468E-04
 Gradient time:  CPU 9.48 s  wall 2.48 s
 Geometry Optimization Parameters
   NAtoms,    NIC,     NZ,  NCons,   NDum,   NFix, NCnnct, MaxDiis
        5      20       5       0       0       0       0       0

 Cartesian Hessian Update
 Hessian Updated using BFGS Update


** GEOMETRY OPTIMIZATION IN DELOCALIZED INTERNAL COORDINATES **
   Searching for a Minimum

   Optimization Cycle:   5

                       Coordinates (Angstroms)
     ATOM                X               Y               Z
      1  C         0.3821402549   -0.3335540231    0.0000000000
      2  N        -0.4394100400    0.6028048540    0.0000000000
      3  I        -2.5097292334    0.1215322513    0.0000000000
      4  I         2.4740883109    0.0930683500    0.0000000000
      5  F         0.1451369002   -1.6476678362    0.0000000000
   Point Group: cs    Number of degrees of freedom:     7


   Energy is -14031.750737614

 Hessian Updated using BFGS Update

  7 Hessian modes will be used to form the next step
  Hessian Eigenvalues:
     0.101682    0.109032    0.204964    0.252213    0.270057    0.401789
     0.745124

 Minimum Search - Taking Simple RFO Step
 Searching for Lamda that Minimizes Along All modes
 Value Taken    Lamda =   0.00000000
 Step Taken.  Stepsize is  0.000389

                             Maximum     Tolerance    Cnvgd?
         Gradient           0.000104      0.000300     YES
         Displacement       0.000305      0.001200     YES
         Energy change     -0.000000      0.000001     YES


                       Distance Matrix (Angstroms)
             C (  1)   N (  2)   I (  3)   I (  4)
   N (  2)  1.245678
   I (  3)  2.927458  2.125522
   I (  4)  2.135007  2.957753  4.983899
   F (  5)  1.335315  2.325150  3.190358  2.907607

 Final energy is   -14031.750737613673     


 ******************************
 **  OPTIMIZATION CONVERGED  **
 ******************************

                       Coordinates (Angstroms)
     ATOM                X               Y               Z
      1  C         0.3821402549   -0.3335540231    0.0000000000
      2  N        -0.4394100400    0.6028048540    0.0000000000
      3  I        -2.5097292334    0.1215322513    0.0000000000
      4  I         2.4740883109    0.0930683500    0.0000000000
      5  F         0.1451369002   -1.6476678362    0.0000000000

Z-matrix Print:
$molecule
0 1
I 
C  1 2.135007
N  2 1.245678 1 119.736755
F  2 1.335315 1 111.750100 3 -180.000000 0
I  3 2.125522 2 118.176613 1 -180.000000 0
$end


 --------------------------------------------------------------
             Orbital Energies (a.u.) and Symmetries
 --------------------------------------------------------------

 Alpha MOs, Restricted
 -- Occupied --                  
*******-1165.90 -176.33 -176.33 -165.74 -165.74 -165.74 -165.74
  1 A'    2 A'    3 A'    4 A'    5 A'    1 A"    6 A'    7 A'                 
-165.73 -165.73  -35.83  -35.83  -31.32  -31.32  -31.32  -31.32
  2 A"    8 A'    9 A'   10 A'   11 A'   12 A'    3 A"   13 A'                 
-31.314 -31.314 -24.749 -22.975 -22.973 -22.973 -22.972 -22.970
  4 A"   14 A'   15 A'   16 A'    5 A"   17 A'   18 A'    6 A"                 
-22.970 -22.968 -22.968 -22.964 -22.964 -14.380 -10.364  -6.380
 19 A'   20 A'    7 A"   21 A'    8 A"   22 A'   23 A'   24 A'                 
 -6.376  -4.793  -4.792  -4.777  -4.777  -4.772  -4.772  -2.059
 25 A'   26 A'   27 A'    9 A"   28 A'   10 A"   29 A'   30 A'                 
 -2.057  -2.054  -2.053  -2.051  -2.051  -2.039  -2.039  -2.034
 31 A'   11 A"   32 A'   12 A"   33 A'   34 A'   13 A"   35 A'                 
 -2.034  -1.293  -0.965  -0.725  -0.667  -0.638  -0.531  -0.528
 14 A"   36 A'   37 A'   38 A'   39 A'   40 A'   15 A"   41 A'                 
 -0.498  -0.407  -0.389  -0.349  -0.306  -0.296  -0.276  -0.276
 42 A'   43 A'   16 A"   44 A'   17 A"   45 A'   18 A"   46 A'                 
 -- Virtual --                   
 -0.125  -0.058  -0.046   0.005   0.050   0.059   0.059   0.125
 47 A'   48 A'   19 A"   49 A'   50 A'   51 A'   20 A"   52 A'                 
  0.135   0.144   0.159   0.171   0.193   0.200   0.200   0.214
 53 A'   21 A"   54 A'   55 A'   56 A'   22 A"   57 A'   23 A"                 
  0.217   0.237   0.267   0.276   0.304   0.320   0.359   0.368
 58 A'   59 A'   60 A'   24 A"   61 A'   62 A'   63 A'   64 A'                 
  0.374   0.383   0.399   0.420   0.432   0.433   0.448   0.478
 25 A"   26 A"   27 A"   65 A'   66 A'   28 A"   67 A'   68 A'                 
  0.574   0.588   0.635   0.648   0.721   0.751   0.794   0.827
 69 A'   29 A"   70 A'   71 A'   72 A'   73 A'   74 A'   30 A"                 
  0.897   0.988   1.174   1.206   1.237   1.271   1.273   1.299
 75 A'   76 A'   31 A"   77 A'   32 A"   33 A"   78 A'   79 A'                 
  1.326   1.332   1.351   1.379   1.392   1.409   1.559   1.680
 80 A'   34 A"   81 A'   82 A'   35 A"   83 A'   84 A'   85 A'                 
  1.799   1.886   2.013   2.188   2.345   2.514   2.736   2.765
 86 A'   87 A'   36 A"   88 A'   37 A"   89 A'   38 A"   90 A'                 
  2.853   3.159   3.717   3.721   3.820   3.858   3.930   3.944
 91 A'   92 A'   39 A"   93 A'   40 A"   94 A'   41 A"   42 A"                 
  3.954   3.960   3.968   3.981   3.996   4.010   4.062   4.095
 95 A'   43 A"   96 A'   44 A"   45 A"   97 A'   98 A'   99 A'                 
  4.183   4.224   4.324   4.381   4.401   4.774   5.957   5.976
100 A'  101 A'  102 A'  103 A'  104 A'  105 A'   46 A"   47 A"                 
  5.978   5.987   5.998   6.051   6.237   6.314   6.600  23.702
106 A'  107 A'  108 A'  109 A'   48 A"  110 A'  111 A'  112 A'                 
 27.771  27.823  28.302  28.319  28.320  28.328  28.333  28.354
113 A'  114 A'   49 A"   50 A"  115 A'  116 A'  117 A'  118 A'                 
 28.510  28.514  28.517  28.524  28.527  28.533  28.553  28.576
 51 A"   52 A"  119 A'  120 A'   53 A"   54 A"  121 A'  122 A'                 
 28.629  28.671  35.511  66.695 127.850 127.862 127.864 127.872
123 A'  124 A'  125 A'  126 A'   55 A"   56 A"  127 A'  128 A'                 
127.880 127.908 151.579 151.6241901.7391901.786
129 A'  130 A'  131 A'  132 A'  133 A'  134 A'                                 

 Beta MOs, Restricted
 -- Occupied --                  
*******-1165.90 -176.33 -176.33 -165.74 -165.74 -165.74 -165.74
  1 A'    2 A'    3 A'    4 A'    5 A'    1 A"    6 A'    7 A'                 
-165.73 -165.73  -35.83  -35.83  -31.32  -31.32  -31.32  -31.32
  2 A"    8 A'    9 A'   10 A'   11 A'   12 A'    3 A"   13 A'                 
-31.314 -31.314 -24.749 -22.975 -22.973 -22.973 -22.972 -22.970
  4 A"   14 A'   15 A'   16 A'    5 A"   17 A'   18 A'    6 A"                 
-22.970 -22.968 -22.968 -22.964 -22.964 -14.380 -10.364  -6.380
 19 A'   20 A'    7 A"   21 A'    8 A"   22 A'   23 A'   24 A'                 
 -6.376  -4.793  -4.792  -4.777  -4.777  -4.772  -4.772  -2.059
 25 A'   26 A'   27 A'    9 A"   28 A'   10 A"   29 A'   30 A'                 
 -2.057  -2.054  -2.053  -2.051  -2.051  -2.039  -2.039  -2.034
 31 A'   11 A"   32 A'   12 A"   33 A'   34 A'   13 A"   35 A'                 
 -2.034  -1.293  -0.965  -0.725  -0.667  -0.638  -0.531  -0.528
 14 A"   36 A'   37 A'   38 A'   39 A'   40 A'   15 A"   41 A'                 
 -0.498  -0.407  -0.389  -0.349  -0.306  -0.296  -0.276  -0.276
 42 A'   43 A'   16 A"   44 A'   17 A"   45 A'   18 A"   46 A'                 
 -- Virtual --                   
 -0.125  -0.058  -0.046   0.005   0.050   0.059   0.059   0.125
 47 A'   48 A'   19 A"   49 A'   50 A'   51 A'   20 A"   52 A'                 
  0.135   0.144   0.159   0.171   0.193   0.200   0.200   0.214
 53 A'   21 A"   54 A'   55 A'   56 A'   22 A"   57 A'   23 A"                 
  0.217   0.237   0.267   0.276   0.304   0.320   0.359   0.368
 58 A'   59 A'   60 A'   24 A"   61 A'   62 A'   63 A'   64 A'                 
  0.374   0.383   0.399   0.420   0.432   0.433   0.448   0.478
 25 A"   26 A"   27 A"   65 A'   66 A'   28 A"   67 A'   68 A'                 
  0.574   0.588   0.635   0.648   0.721   0.751   0.794   0.827
 69 A'   29 A"   70 A'   71 A'   72 A'   73 A'   74 A'   30 A"                 
  0.897   0.988   1.174   1.206   1.237   1.271   1.273   1.299
 75 A'   76 A'   31 A"   77 A'   32 A"   33 A"   78 A'   79 A'                 
  1.326   1.332   1.351   1.379   1.392   1.409   1.559   1.680
 80 A'   34 A"   81 A'   82 A'   35 A"   83 A'   84 A'   85 A'                 
  1.799   1.886   2.013   2.188   2.345   2.514   2.736   2.765
 86 A'   87 A'   36 A"   88 A'   37 A"   89 A'   38 A"   90 A'                 
  2.853   3.159   3.717   3.721   3.820   3.858   3.930   3.944
 91 A'   92 A'   39 A"   93 A'   40 A"   94 A'   41 A"   42 A"                 
  3.954   3.960   3.968   3.981   3.996   4.010   4.062   4.095
 95 A'   43 A"   96 A'   44 A"   45 A"   97 A'   98 A'   99 A'                 
  4.183   4.224   4.324   4.381   4.401   4.774   5.957   5.976
100 A'  101 A'  102 A'  103 A'  104 A'  105 A'   46 A"   47 A"                 
  5.978   5.987   5.998   6.051   6.237   6.314   6.600  23.702
106 A'  107 A'  108 A'  109 A'   48 A"  110 A'  111 A'  112 A'                 
 27.771  27.823  28.302  28.319  28.320  28.328  28.333  28.354
113 A'  114 A'   49 A"   50 A"  115 A'  116 A'  117 A'  118 A'                 
 28.510  28.514  28.517  28.524  28.527  28.533  28.553  28.576
 51 A"   52 A"  119 A'  120 A'   53 A"   54 A"  121 A'  122 A'                 
 28.629  28.671  35.511  66.695 127.850 127.862 127.864 127.872
123 A'  124 A'  125 A'  126 A'   55 A"   56 A"  127 A'  128 A'                 
127.880 127.908 151.579 151.6241901.7391901.786
129 A'  130 A'  131 A'  132 A'  133 A'  134 A'                                 
 --------------------------------------------------------------

          Ground-State Mulliken Net Atomic Charges

     Atom                 Charge (a.u.)
  ----------------------------------------
      1 C                    -0.135881
      2 N                    -0.130221
      3 I                     0.135769
      4 I                     0.145592
      5 F                    -0.015259
  ----------------------------------------
  Sum of atomic charges =     0.000000

 -----------------------------------------------------------------
                    Cartesian Multipole Moments
 -----------------------------------------------------------------
    Charge (ESU x 10^10)
                 0.0000
    Dipole Moment (Debye)
         X       0.4816      Y      -0.4257      Z      -0.0000
       Tot       0.6428
    Quadrupole Moments (Debye-Ang)
        XX     -63.1354     XY       1.3867     YY     -76.2055
        XZ       0.0000     YZ      -0.0000     ZZ     -73.1310
    Octopole Moments (Debye-Ang^2)
       XXX       1.8352    XXY       2.5499    XYY       1.9679
       YYY       2.2604    XXZ      -0.0000    XYZ       0.0000
       YYZ       0.0000    XZZ       1.3547    YZZ      -0.0530
       ZZZ      -0.0000
    Hexadecapole Moments (Debye-Ang^3)
      XXXX   -1955.5637   XXXY      42.9094   XXYY    -406.4641
      XYYY      18.6395   YYYY    -201.7618   XXXZ       0.0000
      XXYZ      -0.0000   XYYZ       0.0000   YYYZ      -0.0000
      XXZZ    -391.0320   XYZZ       5.8486   YYZZ     -48.5482
      XZZZ       0.0000   YZZZ      -0.0000   ZZZZ     -95.5361
 -----------------------------------------------------------------
Archival summary:
1\1\TWL01\OPT\ProcedureUnspecified\BasisUnspecified\2111\taweetha\SunNov2523:30:452018SunNov2523:30:452018\0\\#,OPT,ProcedureUnspecified,BasisUnspecified,\\0,1\I\C,1,2.13501\N,2,1.24568,1,119.737\F,2,1.33531,1,111.75,3,-180,0\I,3,2.12552,2,118.177,1,-180,0\\\@

 Total job time:  50.44s(wall), 185.54s(cpu) 
 Sun Nov 25 23:30:45 2018

        *************************************************************
        *                                                           *
        *  Thank you very much for using Q-Chem.  Have a nice day.  *
        *                                                           *
        *************************************************************


 
User input: 2 of 2 
 
Q-Chem Developer Version!
                  Welcome to Q-Chem
     A Quantum Leap Into The Future Of Chemistry


 Q-Chem 5.1, Q-Chem, Inc., Pleasanton, CA (2018)

 Yihan Shao,  Zhengting Gan,  E. Epifanovsky,  A. T. B. Gilbert,  M. Wormit,  
 J. Kussmann,  A. W. Lange,  A. Behn,  Jia Deng,  Xintian Feng,  D. Ghosh,  
 M. Goldey,  P. R. Horn,  L. D. Jacobson,  I. Kaliman,  T. Kus,  A. Landau,  
 Jie Liu,  E. I. Proynov,  R. M. Richard,  R. P. Steele,  E. J. Sundstrom,  
 H. L. Woodcock III,  P. M. Zimmerman,  D. Zuev,  B. Albrecht,  E. Alguire,  
 S. A. Baeppler,  D. Barton,  Z. Benda,  Y. A. Bernard,  E. J. Berquist,  
 K. B. Bravaya,  H. Burton,  D. Casanova,  Chun-Min Chang,  Yunqing Chen,  
 A. Chien,  K. D. Closser,  M. P. Coons,  S. Coriani,  S. Dasgupta,  
 A. L. Dempwolff,  M. Diedenhofen,  Hainam Do,  R. G. Edgar,  Po-Tung Fang,  
 S. Faraji,  S. Fatehi,  Qingguo Feng,  K. D. Fenk,  J. Fosso-Tande,  
 Qinghui Ge,  A. Ghysels,  G. Gidofalvi,  J. Gomes,  J. Gonthier,  A. Gunina,  
 D. Hait,  M. W. D. Hanson-Heine,  P. H. P. Harbach,  A. W. Hauser,  
 J. E. Herr,  E. G. Hohenstein,  Z. C. Holden,  Kerwin Hui,  B. C. Huynh,  
 T.-C. Jagau,  Hyunjun Ji,  B. Kaduk,  K. Khistyaev,  Jaehoon Kim,  
 P. Klunzinger,  K. Koh,  D. Kosenkov,  L. Koulias,  T. Kowalczyk,  
 C. M. Krauter,  A. Kunitsa,  Ka Un Lao,  A. Laurent,  K. V. Lawler,  
 Joonho Lee,  D. Lefrancois,  S. Lehtola,  D. S. Levine,  Yi-Pei Li,  
 You-Sheng Lin,  Fenglai Liu,  E. Livshits,  A. Luenser,  P. Manohar,  
 E. Mansoor,  S. F. Manzer,  Shan-Ping Mao,  Yuezhi Mao,  N. Mardirossian,  
 A. V. Marenich,  T. Markovich,  L. A. Martinez-Martinez,  S. A. Maurer,  
 N. J. Mayhall,  S. C. McKenzie,  J.-M. Mewes,  A. F. Morrison,  
 J. W. Mullinax,  K. Nanda,  T. S. Nguyen-Beck,  R. Olivares-Amaya,  
 J. A. Parkhill,  T. M. Perrine,  F. Plasser,  P. Pokhilko,  S. Prager,  
 A. Prociuk,  E. Ramos,  D. R. Rehn,  F. Rob,  M. Schneider,  N. Sergueev,  
 S. M. Sharada,  S. Sharma,  D. W. Small,  T. Stauch,  T. Stein,  
 Yu-Chuan Su,  A. J. W. Thom,  A. Tkatchenko,  T. Tsuchimochi,  N. M. Tubman,  
 L. Vogt,  M. L. Vidal,  O. Vydrov,  M. A. Watson,  J. Wenzel,  
 M. de Wergifosse,  T. A. Wesolowski,  A. White,  J. Witte,  A. Yamada,  
 Jun Yang,  K. Yao,  S. Yeganeh,  S. R. Yost,  Zhi-Qiang You,  A. Zech,  
 Igor Ying Zhang,  Xing Zhang,  Yan Zhao,  Ying Zhu,  B. R. Brooks,  
 G. K. L. Chan,  C. J. Cramer,  M. S. Gordon,  W. J. Hehre,  A. Klamt,  
 M. W. Schmidt,  C. D. Sherrill,  D. G. Truhlar,  A. Aspuru-Guzik,  R. Baer,  
 A. T. Bell,  N. A. Besley,  Jeng-Da Chai,  A. E. DePrince, III,  
 R. A. DiStasio Jr.,  A. Dreuw,  B. D. Dunietz,  T. R. Furlani,  
 Chao-Ping Hsu,  Yousung Jung,  Jing Kong,  D. S. Lambrecht,  WanZhen Liang,  
 C. Ochsenfeld,  V. A. Rassolov,  L. V. Slipchenko,  J. E. Subotnik,  
 T. Van Voorhis,  J. M. Herbert,  A. I. Krylov,  P. M. W. Gill,  M. Head-Gordon

 Contributors to earlier versions of Q-Chem not listed above: 
 R. D. Adamson,  B. Austin,  J. Baker,  G. J. O. Beran,  K. Brandhorst,  
 S. T. Brown,  E. F. C. Byrd,  A. K. Chakraborty,  C.-L. Cheng,  
 Siu Hung Chien,  D. M. Chipman,  D. L. Crittenden,  H. Dachsel,  
 R. J. Doerksen,  A. D. Dutoi,  L. Fusti-Molnar,  W. A. Goddard III,  
 A. Golubeva-Zadorozhnaya,  S. R. Gwaltney,  G. Hawkins,  A. Heyden,  
 S. Hirata,  G. Kedziora,  F. J. Keil,  C. Kelley,  Jihan Kim,  R. A. King,  
 R. Z. Khaliullin,  P. P. Korambath,  W. Kurlancheek,  A. M. Lee,  M. S. Lee,  
 S. V. Levchenko,  Ching Yeh Lin,  D. Liotard,  R. C. Lochan,  I. Lotan,  
 P. E. Maslen,  N. Nair,  D. P. O'Neill,  D. Neuhauser,  E. Neuscamman,  
 C. M. Oana,  R. Olson,  B. Peters,  R. Peverati,  P. A. Pieniazek,  
 Y. M. Rhee,  J. Ritchie,  M. A. Rohrdanz,  E. Rosta,  N. J. Russ,  
 H. F. Schaefer III,  N. E. Schultz,  N. Shenvi,  A. C. Simmonett,  A. Sodt,  
 D. Stuck,  K. S. Thanthiriwatte,  V. Vanovschi,  Tao Wang,  A. Warshel,  
 C. F. Williams,  Q. Wu,  X. Xu,  W. Zhang

 Please cite Q-Chem as follows:
 Y. Shao et al., Mol. Phys. 113, 184-215 (2015)
 DOI: 10.1080/00268976.2014.952696

 Q-Chem 5.1.2 for Intel X86 EM64T Linux

 Parts of Q-Chem use Armadillo 8.300.2 (Tropical Shenanigans).
 http://arma.sourceforge.net/

 Q-Chem begins on Sun Nov 25 23:30:45 2018  

Host: 
0

     Scratch files written to /scratch/taweetham/qchem57092//
The previous job contains 0 fragments, simply inherited here
Input Ideriv = 2
Curr. Ideriv = -1
Max.  Ideriv = 2

Checking the input file for inconsistencies... 	...done.

--------------------------------------------------------------
User input:
--------------------------------------------------------------

$molecule
read
$end

$rem
   job_type 	frequency
   basis 	6-311++g**
   method	b3lyp	
$end


--------------------------------------------------------------
 ----------------------------------------------------------------
             Standard Nuclear Orientation (Angstroms)
    I     Atom           X                Y                Z
 ----------------------------------------------------------------
    1      C       0.3972553073    -0.3184234943     0.0000000000
    2      N      -0.4371754509     0.6064754968    -0.0000000000
    3      I      -2.5006355735     0.0965959004     0.0000000000
    4      I       2.4830985767     0.1371104488    -0.0000000000
    5      F       0.1784619049    -1.6356915578     0.0000000000
 ----------------------------------------------------------------
 Molecular Point Group                 Cs    NOp =  2
 Largest Abelian Subgroup              Cs    NOp =  2
 Nuclear Repulsion Energy =   812.8070152544 hartrees
 There are       64 alpha and       64 beta electrons
 Requested basis set is 6-311++G(d,p)
 There are 66 shells and 190 basis functions

 Total QAlloc Memory Limit   2000 MB
 Mega-Array Size       188 MB
 MEM_STATIC part       192 MB

                       Distance Matrix (Angstroms)
             C (  1)   N (  2)   I (  3)   I (  4)
   N (  2)  1.245678
   I (  3)  2.927458  2.125522
   I (  4)  2.135007  2.957753  4.983899
   F (  5)  1.335315  2.325150  3.190358  2.907607

 A cutoff of  1.0D-11 yielded   1627 shell pairs
 There are     14437 function pairs (     16451 Cartesian)

 -------------------------------------------------------
 OpenMP Integral Computing Module                       
 Release: version 1.0, May 2013, Q-Chem Inc. Pittsburgh 
 -------------------------------------------------------
 Integral Job Info:
 Integral job number is                      11
 Integral operator is                         1
 short-range coefficients                     0
 long-range coefficients              100000000
 Omega coefficients                           0
 if combine SR and LR in K                    0
 Integral screening is                        0
 Integral computing path is                   2
 max size of driver memory is            800000
 size of driver memory is                593474
 size of scratch memory is             11861008
 max col of scratch BK array               1296
 max len of scratch array in speh3          155
 max len of scratch index in speh4           18
 max int batch size is                      520
 min int batch size is                       52
 fixed nKL is                                52
 max L of basis functions is                  2
 order of int derivative is                   0
 number of shells is                         66
 number of basis is                         203
 number of cartesian basis is               203
 number of contracted shell pairs          1627
 number of primitive shell pairs           3352
 maxK2 (contraction) of shell pair           36
 max number of K2 of shell pair               1
 max number of CS2 of shell pair            190
 max number of PS2 of shell pair            190
 mem total for path MDJ                  533192
 -------------------------------------------------------
 Smallest overlap matrix eigenvalue = 1.59E-03
 Guess from superposition of atomic densities
 Warning:  Energy on first SCF cycle will be non-variational
 SAD guess density has 128.000000 electrons

 -----------------------------------------------------------------------
  General SCF calculation program by
  Eric Jon Sundstrom, Paul Horn, Yuezhi Mao, Dmitri Zuev, Alec White,
  David Stuck, Shaama M.S., Shane Yost, Joonho Lee, David Small,
  Daniel Levine, Susi Lehtola, Hugh Burton, Evgeny Epifanovsky
 -----------------------------------------------------------------------
 Exchange:     0.2000 Hartree-Fock + 0.0800 Slater + 0.7200 B88
 Correlation:  0.1900 VWN1RPA + 0.8100 LYP
 Using SG-1 standard quadrature grid
 using 4 threads for integral computing
 -------------------------------------------------------
 OpenMP Integral computing Module                
 Release: version 2.0, May 2017, Q-Chem Inc. Pleasanton 
 -------------------------------------------------------
 -------------------------------------------------------
 OpenMP BLAS3 based DFT computing Module                
 Release: version 1.0, May 2013, Q-Chem Inc. Pittsburgh 
 -------------------------------------------------------
 A restricted SCF calculation will be
 performed using DIIS
 SCF converges when DIIS error is below 1.0e-08
 ---------------------------------------
  Cycle       Energy         DIIS error
 ---------------------------------------
    1  -14032.2700912127      3.69e-02  
    2  -14031.6917170000      4.17e-03  
    3  -14031.4956514695      8.12e-03  
    4  -14031.7438725610      1.39e-03  
    5  -14031.7499582573      4.98e-04  
    6  -14031.7505988600      1.39e-04  
    7  -14031.7506527888      4.18e-05  
    8  -14031.7506589671      1.45e-05  
    9  -14031.7506599879      3.14e-06  
   10  -14031.7506600268      8.52e-07  
   11  -14031.7506600286      1.93e-07  
   12  -14031.7506600291      7.41e-08  
   13  -14031.7506600289      1.16e-08  
   14  -14031.7506600291      2.45e-09  Convergence criterion met
 ---------------------------------------
 SCF time:   CPU 35.43s  wall 10.00s 
 SCF   energy in the final basis set =   -14031.7506600291
 Total energy in the final basis set =   -14031.7506600291

 --------------------------------------------------------------
             Orbital Energies (a.u.) and Symmetries
 --------------------------------------------------------------

 Alpha MOs, Restricted
 -- Occupied --                  
*******-1165.90 -176.33 -176.33 -165.74 -165.74 -165.74 -165.74
  1 A'    2 A'    3 A'    4 A'    5 A'    1 A"    6 A'    7 A'                 
-165.73 -165.73  -35.83  -35.83  -31.32  -31.32  -31.32  -31.32
  2 A"    8 A'    9 A'   10 A'   11 A'   12 A'    3 A"   13 A'                 
-31.314 -31.314 -24.749 -22.975 -22.973 -22.973 -22.972 -22.970
  4 A"   14 A'   15 A'   16 A'    5 A"   17 A'   18 A'    6 A"                 
-22.970 -22.968 -22.968 -22.964 -22.964 -14.380 -10.364  -6.380
 19 A'    7 A"   20 A'   21 A'    8 A"   22 A'   23 A'   24 A'                 
 -6.376  -4.793  -4.792  -4.777  -4.776  -4.773  -4.772  -2.059
 25 A'   26 A'   27 A'    9 A"   28 A'   10 A"   29 A'   30 A'                 
 -2.057  -2.054  -2.053  -2.051  -2.051  -2.039  -2.039  -2.034
 31 A'   11 A"   32 A'   12 A"   33 A'   34 A'   13 A"   35 A'                 
 -2.034  -1.293  -0.965  -0.725  -0.667  -0.638  -0.531  -0.528
 14 A"   36 A'   37 A'   38 A'   39 A'   40 A'   15 A"   41 A'                 
 -0.498  -0.407  -0.389  -0.349  -0.306  -0.296  -0.276  -0.276
 42 A'   43 A'   16 A"   44 A'   17 A"   45 A'   18 A"   46 A'                 
 -- Virtual --                   
 -0.125  -0.058  -0.046   0.005   0.050   0.059   0.059   0.125
 47 A'   48 A'   19 A"   49 A'   50 A'   51 A'   20 A"   52 A'                 
  0.135   0.144   0.159   0.171   0.193   0.200   0.200   0.214
 53 A'   21 A"   54 A'   55 A'   56 A'   22 A"   57 A'   23 A"                 
  0.218   0.237   0.267   0.276   0.303   0.320   0.359   0.368
 58 A'   59 A'   60 A'   24 A"   61 A'   62 A'   63 A'   64 A'                 
  0.374   0.383   0.399   0.420   0.432   0.433   0.448   0.478
 25 A"   26 A"   27 A"   65 A'   66 A'   28 A"   67 A'   68 A'                 
  0.574   0.588   0.635   0.648   0.721   0.751   0.794   0.827
 69 A'   29 A"   70 A'   71 A'   72 A'   73 A'   74 A'   30 A"                 
  0.897   0.988   1.174   1.206   1.237   1.271   1.273   1.299
 75 A'   76 A'   31 A"   77 A'   32 A"   33 A"   78 A'   79 A'                 
  1.326   1.332   1.351   1.379   1.392   1.409   1.559   1.680
 80 A'   34 A"   81 A'   82 A'   35 A"   83 A'   84 A'   85 A'                 
  1.799   1.886   2.013   2.188   2.345   2.514   2.736   2.765
 86 A'   87 A'   36 A"   88 A'   37 A"   89 A'   38 A"   90 A'                 
  2.853   3.159   3.717   3.721   3.820   3.858   3.930   3.944
 91 A'   92 A'   39 A"   93 A'   40 A"   94 A'   41 A"   42 A"                 
  3.954   3.960   3.968   3.981   3.996   4.010   4.062   4.095
 95 A'   43 A"   96 A'   44 A"   45 A"   97 A'   98 A'   99 A'                 
  4.183   4.224   4.324   4.381   4.401   4.774   5.957   5.976
100 A'  101 A'  102 A'  103 A'  104 A'  105 A'   46 A"   47 A"                 
  5.978   5.987   5.998   6.051   6.237   6.314   6.600  23.702
106 A'  107 A'  108 A'  109 A'   48 A"  110 A'  111 A'  112 A'                 
 27.771  27.823  28.302  28.319  28.320  28.328  28.333  28.354
113 A'  114 A'   49 A"   50 A"  115 A'  116 A'  117 A'  118 A'                 
 28.510  28.514  28.517  28.524  28.527  28.533  28.553  28.576
 51 A"   52 A"  119 A'  120 A'   53 A"   54 A"  121 A'  122 A'                 
 28.629  28.671  35.511  66.695 127.850 127.862 127.864 127.872
123 A'  124 A'  125 A'  126 A'   55 A"   56 A"  127 A'  128 A'                 
127.880 127.908 151.579 151.6241901.7391901.786
129 A'  130 A'  131 A'  132 A'  133 A'  134 A'                                 

 Beta MOs, Restricted
 -- Occupied --                  
*******-1165.90 -176.33 -176.33 -165.74 -165.74 -165.74 -165.74
  1 A'    2 A'    3 A'    4 A'    5 A'    1 A"    6 A'    7 A'                 
-165.73 -165.73  -35.83  -35.83  -31.32  -31.32  -31.32  -31.32
  2 A"    8 A'    9 A'   10 A'   11 A'   12 A'    3 A"   13 A'                 
-31.314 -31.314 -24.749 -22.975 -22.973 -22.973 -22.972 -22.970
  4 A"   14 A'   15 A'   16 A'    5 A"   17 A'   18 A'    6 A"                 
-22.970 -22.968 -22.968 -22.964 -22.964 -14.380 -10.364  -6.380
 19 A'    7 A"   20 A'   21 A'    8 A"   22 A'   23 A'   24 A'                 
 -6.376  -4.793  -4.792  -4.777  -4.776  -4.773  -4.772  -2.059
 25 A'   26 A'   27 A'    9 A"   28 A'   10 A"   29 A'   30 A'                 
 -2.057  -2.054  -2.053  -2.051  -2.051  -2.039  -2.039  -2.034
 31 A'   11 A"   32 A'   12 A"   33 A'   34 A'   13 A"   35 A'                 
 -2.034  -1.293  -0.965  -0.725  -0.667  -0.638  -0.531  -0.528
 14 A"   36 A'   37 A'   38 A'   39 A'   40 A'   15 A"   41 A'                 
 -0.498  -0.407  -0.389  -0.349  -0.306  -0.296  -0.276  -0.276
 42 A'   43 A'   16 A"   44 A'   17 A"   45 A'   18 A"   46 A'                 
 -- Virtual --                   
 -0.125  -0.058  -0.046   0.005   0.050   0.059   0.059   0.125
 47 A'   48 A'   19 A"   49 A'   50 A'   51 A'   20 A"   52 A'                 
  0.135   0.144   0.159   0.171   0.193   0.200   0.200   0.214
 53 A'   21 A"   54 A'   55 A'   56 A'   22 A"   57 A'   23 A"                 
  0.218   0.237   0.267   0.276   0.303   0.320   0.359   0.368
 58 A'   59 A'   60 A'   24 A"   61 A'   62 A'   63 A'   64 A'                 
  0.374   0.383   0.399   0.420   0.432   0.433   0.448   0.478
 25 A"   26 A"   27 A"   65 A'   66 A'   28 A"   67 A'   68 A'                 
  0.574   0.588   0.635   0.648   0.721   0.751   0.794   0.827
 69 A'   29 A"   70 A'   71 A'   72 A'   73 A'   74 A'   30 A"                 
  0.897   0.988   1.174   1.206   1.237   1.271   1.273   1.299
 75 A'   76 A'   31 A"   77 A'   32 A"   33 A"   78 A'   79 A'                 
  1.326   1.332   1.351   1.379   1.392   1.409   1.559   1.680
 80 A'   34 A"   81 A'   82 A'   35 A"   83 A'   84 A'   85 A'                 
  1.799   1.886   2.013   2.188   2.345   2.514   2.736   2.765
 86 A'   87 A'   36 A"   88 A'   37 A"   89 A'   38 A"   90 A'                 
  2.853   3.159   3.717   3.721   3.820   3.858   3.930   3.944
 91 A'   92 A'   39 A"   93 A'   40 A"   94 A'   41 A"   42 A"                 
  3.954   3.960   3.968   3.981   3.996   4.010   4.062   4.095
 95 A'   43 A"   96 A'   44 A"   45 A"   97 A'   98 A'   99 A'                 
  4.183   4.224   4.324   4.381   4.401   4.774   5.957   5.976
100 A'  101 A'  102 A'  103 A'  104 A'  105 A'   46 A"   47 A"                 
  5.978   5.987   5.998   6.051   6.237   6.314   6.600  23.702
106 A'  107 A'  108 A'  109 A'   48 A"  110 A'  111 A'  112 A'                 
 27.771  27.823  28.302  28.319  28.320  28.328  28.333  28.354
113 A'  114 A'   49 A"   50 A"  115 A'  116 A'  117 A'  118 A'                 
 28.510  28.514  28.517  28.524  28.527  28.533  28.553  28.576
 51 A"   52 A"  119 A'  120 A'   53 A"   54 A"  121 A'  122 A'                 
 28.629  28.671  35.511  66.695 127.850 127.862 127.864 127.872
123 A'  124 A'  125 A'  126 A'   55 A"   56 A"  127 A'  128 A'                 
127.880 127.908 151.579 151.6241901.7391901.786
129 A'  130 A'  131 A'  132 A'  133 A'  134 A'                                 
 --------------------------------------------------------------

          Ground-State Mulliken Net Atomic Charges

     Atom                 Charge (a.u.)
  ----------------------------------------
      1 C                    -0.136043
      2 N                    -0.130013
      3 I                     0.135643
      4 I                     0.145644
      5 F                    -0.015231
  ----------------------------------------
  Sum of atomic charges =     0.000000

 -----------------------------------------------------------------
                    Cartesian Multipole Moments
 -----------------------------------------------------------------
    Charge (ESU x 10^10)
                 0.0000
    Dipole Moment (Debye)
         X       0.4883      Y      -0.4192      Z       0.0000
       Tot       0.6435
    Quadrupole Moments (Debye-Ang)
        XX     -63.1665     XY       1.5670     YY     -76.1725
        XZ      -0.0000     YZ       0.0000     ZZ     -73.1309
    Octopole Moments (Debye-Ang^2)
       XXX      -0.2577    XXY       1.9324    XYY       1.2344
       YYY       0.1008    XXZ       0.0000    XYZ      -0.0000
       YYZ       0.0000    XZZ       0.5849    YZZ      -0.7517
       ZZZ       0.0000
    Hexadecapole Moments (Debye-Ang^3)
      XXXX   -1957.6284   XXXY      32.7646   XXYY    -405.6601
      XYYY       4.6282   YYYY    -201.0699   XXXZ      -0.0000
      XXYZ       0.0000   XYYZ       0.0000   YYYZ       0.0000
      XXZZ    -391.1080   XYZZ       1.1136   YYZZ     -48.4592
      XZZZ      -0.0000   YZZZ       0.0000   ZZZZ     -95.5357
 -----------------------------------------------------------------
 Calculating MO derivatives via CPSCF
 D1JvT checksum  = 275040 20697.3998090915
 D1KAT checksum  = 700920 830.2209036796
   1         3          15      0.115094    0.033132
   2         3          15      0.015969    0.005772
   3         3          15      0.002354    0.000971
   4         4          14      0.000278    0.000116
   5        13           5      0.000024    0.000014
   6        17           1      0.000001    0.000001
   7        18           0      0.000000    0.000000    Roots Converged
 Time for AOints: 11.8 s (CPU) 3.0 s (wall)
 ------------------------------------------------------------------------------
                     AOints        : Timing summary (seconds)
 ------------------------------------------------------------------------------
     job step          cpu (% of tot)      sys (% of tot)     wall (% of tot)
 ------------------------------------------------------------------------------
  cpscf_lag         0.6445E+02 (36.9)   0.9000E-05 (31.0)   0.1661E+02 (36.2)
  iterzp            0.9815E+02 (56.2)   0.2000E-04 (69.0)   0.2610E+02 (56.8)
  make_fx           0.0000E+00 ( 0.0)   0.0000E+00 ( 0.0)   0.0000E+00 ( 0.0)
  AOints            0.1182E+02 ( 6.8)   0.0000E+00 ( 0.0)   0.2997E+01 ( 6.5)
 ------------------------------------------------------------------------------
   Grand Totals     0.1747E+03          0.2900E-04          0.4593E+02
 ------------------------------------------------------------------------------
 Calculating analytic Hessian of the SCF energy
 Polarizability Matrix (a.u.)
            1           2           3
    1-150.5721691  -1.5697105  -0.0000000
    2  -1.5697105 -57.5768073   0.0000000
    3  -0.0000000   0.0000000 -50.9959470

 Direct stationary perturbation theory relativistic correction:

 rels  =     193.983738217674
 relv  =    -643.691386639163
 rel2e =      84.180469744806
 E_rel =    -365.527178676683

 Hessian of the SCF Energy
            1           2           3           4           5           6
    1   0.4863596  -0.2280515  -0.0000000  -0.3306949   0.2464896   0.0000000
    2  -0.2280515   0.6493658   0.0000000   0.3156989  -0.3589017  -0.0000000
    3  -0.0000000   0.0000000   0.1076628   0.0000000  -0.0000000  -0.0528863
    4  -0.3306949   0.3156989   0.0000000   0.4256618  -0.2935023  -0.0000000
    5   0.2464896  -0.3589017  -0.0000000  -0.2935023   0.4531447  -0.0000000
    6   0.0000000  -0.0000000  -0.0528863  -0.0000000  -0.0000000   0.0333360
    7  -0.0397106  -0.0162936   0.0000000  -0.0605640  -0.0021525   0.0000000
    8   0.0133676  -0.0055661  -0.0000000  -0.0319330  -0.0213011   0.0000000
    9   0.0000000  -0.0000000   0.0058268   0.0000000   0.0000000  -0.0073381
   10  -0.0496695  -0.0182137  -0.0000000  -0.0426217   0.0148103  -0.0000000
   11  -0.0092221  -0.0194853   0.0000000   0.0066071   0.0016394  -0.0000000
   12  -0.0000000   0.0000000  -0.0193947   0.0000000  -0.0000000   0.0035858
   13  -0.0662846  -0.0531401   0.0000000   0.0082188   0.0343550   0.0000000
   14  -0.0225836  -0.2654127  -0.0000000   0.0031293  -0.0745812   0.0000000
   15   0.0000000   0.0000000  -0.0412087   0.0000000  -0.0000000   0.0233026
            7           8           9          10          11          12
    1  -0.0397106   0.0133676   0.0000000  -0.0496695  -0.0092221  -0.0000000
    2  -0.0162936  -0.0055661  -0.0000000  -0.0182137  -0.0194853   0.0000000
    3   0.0000000  -0.0000000   0.0058268  -0.0000000   0.0000000  -0.0193947
    4  -0.0605640  -0.0319330   0.0000000  -0.0426217   0.0066071   0.0000000
    5  -0.0021525  -0.0213011   0.0000000   0.0148103   0.0016394  -0.0000000
    6   0.0000000   0.0000000  -0.0073381  -0.0000000  -0.0000000   0.0035858
    7   0.0983481   0.0145505  -0.0000000  -0.0004491   0.0036544  -0.0000000
    8   0.0145505   0.0221398  -0.0000000  -0.0004599   0.0009219   0.0000000
    9  -0.0000000  -0.0000000   0.0031987  -0.0000000   0.0000000   0.0026722
   10  -0.0004491  -0.0004599  -0.0000000   0.1138420   0.0233979   0.0000000
   11   0.0036544   0.0009219   0.0000000   0.0233979   0.0315520  -0.0000000
   12  -0.0000000   0.0000000   0.0026722   0.0000000  -0.0000000   0.0078429
   13   0.0023756   0.0044748  -0.0000000  -0.0211017  -0.0244373   0.0000000
   14   0.0002412   0.0038054   0.0000000  -0.0195346  -0.0146280   0.0000000
   15  -0.0000000   0.0000000  -0.0043596  -0.0000000  -0.0000000   0.0052938
           13          14          15
    1  -0.0662846  -0.0225836   0.0000000
    2  -0.0531401  -0.2654127   0.0000000
    3   0.0000000  -0.0000000  -0.0412087
    4   0.0082188   0.0031293   0.0000000
    5   0.0343550  -0.0745812  -0.0000000
    6   0.0000000   0.0000000   0.0233026
    7   0.0023756   0.0002412  -0.0000000
    8   0.0044748   0.0038054   0.0000000
    9  -0.0000000   0.0000000  -0.0043596
   10  -0.0211017  -0.0195346  -0.0000000
   11  -0.0244373  -0.0146280  -0.0000000
   12   0.0000000   0.0000000   0.0052938
   13   0.0767919   0.0387476  -0.0000000
   14   0.0387476   0.3508165  -0.0000000
   15  -0.0000000  -0.0000000   0.0169718
 Gradient time:  CPU 278.23 s  wall 73.04 s
 **********************************************************************
 **                                                                  **
 **                       VIBRATIONAL ANALYSIS                       **
 **                       --------------------                       **
 **                                                                  **
 **        VIBRATIONAL FREQUENCIES (CM**-1) AND NORMAL MODES         **
 **     FORCE CONSTANTS (mDYN/ANGSTROM) AND REDUCED MASSES (AMU)     **
 **                  INFRARED INTENSITIES (KM/MOL)                   **
 **                                                                  **
 **********************************************************************


 Mode:                 1                      2                      3
 Frequency:       116.35                 138.60                 163.21
 Force Cnst:      0.1194                 0.9068                 0.2989
 Red. Mass:      14.9696                80.1224                19.0435
 IR Active:          YES                    YES                    YES
 IR Intens:        2.149                  1.183                  2.137
 Raman Active:       YES                    YES                    YES
               X      Y      Z        X      Y      Z        X      Y      Z
 C         -0.000  0.000  0.483   -0.113  0.166 -0.000   -0.103  0.519 -0.000
 N          0.000  0.000  0.863    0.044  0.318 -0.000   -0.112  0.518 -0.000
 I          0.000 -0.000 -0.082    0.571 -0.065  0.000   -0.040 -0.109  0.000
 I         -0.000 -0.000 -0.074   -0.493 -0.019  0.000    0.107 -0.082  0.000
 F         -0.000  0.000  0.103   -0.484  0.220 -0.000   -0.297  0.565 -0.000
 TransDip   0.000 -0.000 -0.047    0.035 -0.003  0.000    0.030 -0.036  0.000

 Mode:                 4                      5                      6
 Frequency:       293.73                 466.19                 558.78
 Force Cnst:      1.0304                 1.8658                 2.3335
 Red. Mass:      20.2704                14.5704                12.6847
 IR Active:          YES                    YES                    YES
 IR Intens:        1.761                 44.792                  3.122
 Raman Active:       YES                    YES                    YES
               X      Y      Z        X      Y      Z        X      Y      Z
 C          0.178  0.350  0.000    0.434 -0.112 -0.000    0.000  0.000  0.891
 N         -0.077  0.122  0.000    0.835  0.298 -0.000   -0.000 -0.000 -0.396
 I         -0.020  0.010 -0.000   -0.071 -0.024  0.000   -0.000  0.000  0.006
 I         -0.117 -0.092 -0.000   -0.053  0.001  0.000   -0.000 -0.000 -0.013
 F          0.863  0.239  0.000   -0.062  0.006 -0.000   -0.000  0.000 -0.223
 TransDip  -0.042 -0.000 -0.000    0.212 -0.035  0.000    0.000  0.000  0.057

 Mode:                 7                      8                      9
 Frequency:       729.09                1016.62                1701.16
 Force Cnst:      4.4669                 8.4817                21.8011
 Red. Mass:      14.2626                13.9287                12.7861
 IR Active:          YES                    YES                    YES
 IR Intens:       34.159                173.739                410.601
 Raman Active:       YES                    YES                    YES
               X      Y      Z        X      Y      Z        X      Y      Z
 C         -0.611 -0.060  0.000    0.542  0.615 -0.000   -0.473  0.630  0.000
 N          0.067  0.653 -0.000   -0.233  0.139  0.000    0.435 -0.431 -0.000
 I          0.008 -0.009  0.000   -0.004  0.001 -0.000   -0.001 -0.001  0.000
 I          0.018  0.003 -0.000   -0.003 -0.001  0.000   -0.001 -0.000  0.000
 F          0.164 -0.407 -0.000   -0.127 -0.488  0.000   -0.008 -0.071 -0.000
 TransDip  -0.186 -0.023  0.000    0.205  0.369 -0.000   -0.578  0.296  0.000

 STANDARD THERMODYNAMIC QUANTITIES AT   298.15 K  AND     1.00 ATM

   This Molecule has  0 Imaginary Frequencies
   Zero point vibrational energy:        7.410 kcal/mol

   Atom    1 Element C  Has Mass   12.00000
   Atom    2 Element N  Has Mass   14.00307
   Atom    3 Element I  Has Mass  126.90440
   Atom    4 Element I  Has Mass  126.90440
   Atom    5 Element F  Has Mass   18.99840
   Molecular Mass:   298.810270 amu
   Principal axes and moments of inertia in amu*Bohr^2:
                             1           2           3
    Eigenvalues --      216.86899  5646.55819  5863.42718
          X               1.00000    -0.00117     0.00000
          Y               0.00117     1.00000     0.00000
          Z              -0.00000    -0.00000     1.00000
   Rotational Symmetry Number is   1
   The Molecule is an Asymmetric Top
   Translational Enthalpy:        0.889 kcal/mol
   Rotational Enthalpy:           0.889 kcal/mol
   Vibrational Enthalpy:          9.286 kcal/mol
   gas constant (RT):             0.592 kcal/mol
   Translational Entropy:        42.981  cal/mol.K
   Rotational Entropy:           30.352  cal/mol.K
   Vibrational Entropy:          11.588  cal/mol.K

   Total Enthalpy:               11.656 kcal/mol
   Total Entropy:                84.921  cal/mol.K
Archival summary:
1\1\TWL01\FREQ\ProcedureUnspecified\BasisUnspecified\2111\taweetha\SunNov2523:32:082018SunNov2523:32:082018\0\\#,FREQ,ProcedureUnspecified,BasisUnspecified,\\0,1\I\C,1,2.13501\N,2,1.24568,1,119.737\F,2,1.33531,1,111.75,3,-180,0\I,3,2.12552,2,118.177,1,-180,0\\\@

 Total job time:  83.13s(wall), 313.83s(cpu) 
 Sun Nov 25 23:32:08 2018

        *************************************************************
        *                                                           *
        *  Thank you very much for using Q-Chem.  Have a nice day.  *
        *                                                           *
        *************************************************************
