# Supplementary material for: Geometric and energetic data from ab initio calculations of haloethene, haloimine, halomethylenephosphine, haloiminophosphine, halodiazene, halodiphosphene and halocyclopropane
Source: Data Brief. 2019 Nov 2;27:104738. doi: 10.1016/j.dib.2019.104738 (PMC6861602; doi:10.1016/j.dib.2019.104738)
Supplement: Multimedia component 4 [file mmc4.zip › CN/B3LYP/HBrCNBrE.out]

Q-Chem Developer Version!
                  Welcome to Q-Chem
     A Quantum Leap Into The Future Of Chemistry


 Q-Chem 5.1, Q-Chem, Inc., Pleasanton, CA (2018)

 Yihan Shao,  Zhengting Gan,  E. Epifanovsky,  A. T. B. Gilbert,  M. Wormit,  
 J. Kussmann,  A. W. Lange,  A. Behn,  Jia Deng,  Xintian Feng,  D. Ghosh,  
 M. Goldey,  P. R. Horn,  L. D. Jacobson,  I. Kaliman,  T. Kus,  A. Landau,  
 Jie Liu,  E. I. Proynov,  R. M. Richard,  R. P. Steele,  E. J. Sundstrom,  
 H. L. Woodcock III,  P. M. Zimmerman,  D. Zuev,  B. Albrecht,  E. Alguire,  
 S. A. Baeppler,  D. Barton,  Z. Benda,  Y. A. Bernard,  E. J. Berquist,  
 K. B. Bravaya,  H. Burton,  D. Casanova,  Chun-Min Chang,  Yunqing Chen,  
 A. Chien,  K. D. Closser,  M. P. Coons,  S. Coriani,  S. Dasgupta,  
 A. L. Dempwolff,  M. Diedenhofen,  Hainam Do,  R. G. Edgar,  Po-Tung Fang,  
 S. Faraji,  S. Fatehi,  Qingguo Feng,  K. D. Fenk,  J. Fosso-Tande,  
 Qinghui Ge,  A. Ghysels,  G. Gidofalvi,  J. Gomes,  J. Gonthier,  A. Gunina,  
 D. Hait,  M. W. D. Hanson-Heine,  P. H. P. Harbach,  A. W. Hauser,  
 J. E. Herr,  E. G. Hohenstein,  Z. C. Holden,  Kerwin Hui,  B. C. Huynh,  
 T.-C. Jagau,  Hyunjun Ji,  B. Kaduk,  K. Khistyaev,  Jaehoon Kim,  
 P. Klunzinger,  K. Koh,  D. Kosenkov,  L. Koulias,  T. Kowalczyk,  
 C. M. Krauter,  A. Kunitsa,  Ka Un Lao,  A. Laurent,  K. V. Lawler,  
 Joonho Lee,  D. Lefrancois,  S. Lehtola,  D. S. Levine,  Yi-Pei Li,  
 You-Sheng Lin,  Fenglai Liu,  E. Livshits,  A. Luenser,  P. Manohar,  
 E. Mansoor,  S. F. Manzer,  Shan-Ping Mao,  Yuezhi Mao,  N. Mardirossian,  
 A. V. Marenich,  T. Markovich,  L. A. Martinez-Martinez,  S. A. Maurer,  
 N. J. Mayhall,  S. C. McKenzie,  J.-M. Mewes,  A. F. Morrison,  
 J. W. Mullinax,  K. Nanda,  T. S. Nguyen-Beck,  R. Olivares-Amaya,  
 J. A. Parkhill,  T. M. Perrine,  F. Plasser,  P. Pokhilko,  S. Prager,  
 A. Prociuk,  E. Ramos,  D. R. Rehn,  F. Rob,  M. Schneider,  N. Sergueev,  
 S. M. Sharada,  S. Sharma,  D. W. Small,  T. Stauch,  T. Stein,  
 Yu-Chuan Su,  A. J. W. Thom,  A. Tkatchenko,  T. Tsuchimochi,  N. M. Tubman,  
 L. Vogt,  M. L. Vidal,  O. Vydrov,  M. A. Watson,  J. Wenzel,  
 M. de Wergifosse,  T. A. Wesolowski,  A. White,  J. Witte,  A. Yamada,  
 Jun Yang,  K. Yao,  S. Yeganeh,  S. R. Yost,  Zhi-Qiang You,  A. Zech,  
 Igor Ying Zhang,  Xing Zhang,  Yan Zhao,  Ying Zhu,  B. R. Brooks,  
 G. K. L. Chan,  C. J. Cramer,  M. S. Gordon,  W. J. Hehre,  A. Klamt,  
 M. W. Schmidt,  C. D. Sherrill,  D. G. Truhlar,  A. Aspuru-Guzik,  R. Baer,  
 A. T. Bell,  N. A. Besley,  Jeng-Da Chai,  A. E. DePrince, III,  
 R. A. DiStasio Jr.,  A. Dreuw,  B. D. Dunietz,  T. R. Furlani,  
 Chao-Ping Hsu,  Yousung Jung,  Jing Kong,  D. S. Lambrecht,  WanZhen Liang,  
 C. Ochsenfeld,  V. A. Rassolov,  L. V. Slipchenko,  J. E. Subotnik,  
 T. Van Voorhis,  J. M. Herbert,  A. I. Krylov,  P. M. W. Gill,  M. Head-Gordon

 Contributors to earlier versions of Q-Chem not listed above: 
 R. D. Adamson,  B. Austin,  J. Baker,  G. J. O. Beran,  K. Brandhorst,  
 S. T. Brown,  E. F. C. Byrd,  A. K. Chakraborty,  C.-L. Cheng,  
 Siu Hung Chien,  D. M. Chipman,  D. L. Crittenden,  H. Dachsel,  
 R. J. Doerksen,  A. D. Dutoi,  L. Fusti-Molnar,  W. A. Goddard III,  
 A. Golubeva-Zadorozhnaya,  S. R. Gwaltney,  G. Hawkins,  A. Heyden,  
 S. Hirata,  G. Kedziora,  F. J. Keil,  C. Kelley,  Jihan Kim,  R. A. King,  
 R. Z. Khaliullin,  P. P. Korambath,  W. Kurlancheek,  A. M. Lee,  M. S. Lee,  
 S. V. Levchenko,  Ching Yeh Lin,  D. Liotard,  R. C. Lochan,  I. Lotan,  
 P. E. Maslen,  N. Nair,  D. P. O'Neill,  D. Neuhauser,  E. Neuscamman,  
 C. M. Oana,  R. Olson,  B. Peters,  R. Peverati,  P. A. Pieniazek,  
 Y. M. Rhee,  J. Ritchie,  M. A. Rohrdanz,  E. Rosta,  N. J. Russ,  
 H. F. Schaefer III,  N. E. Schultz,  N. Shenvi,  A. C. Simmonett,  A. Sodt,  
 D. Stuck,  K. S. Thanthiriwatte,  V. Vanovschi,  Tao Wang,  A. Warshel,  
 C. F. Williams,  Q. Wu,  X. Xu,  W. Zhang

 Please cite Q-Chem as follows:
 Y. Shao et al., Mol. Phys. 113, 184-215 (2015)
 DOI: 10.1080/00268976.2014.952696

 Q-Chem 5.1.2 for Intel X86 EM64T Linux

 Parts of Q-Chem use Armadillo 8.300.2 (Tropical Shenanigans).
 http://arma.sourceforge.net/

 Q-Chem begins on Sun Nov 25 20:39:48 2018  

Host: 
0

     Scratch files written to /scratch/taweetham/qchem50200//
Input Ideriv = 2
Curr. Ideriv = -1
Max.  Ideriv = 2

Checking the input file for inconsistencies... 	...done.

--------------------------------------------------------------
User input:
--------------------------------------------------------------
$molecule
0 1
C 
N 1 1.3 
Br 2 CBr 1 120. 
Br 1 CBr 2 120.  3 180.0
H 1 CH 2 120.  3 0.0

CC=1.54
CH=1.09
CF=1.35
CCl=1.77
CBr=1.94
CI=2.14
DHA=180.0
$end

$rem
   job_type	optimization
   basis	6-311++g**
   method	b3lyp
$end

--------------------------------------------------------------
 ----------------------------------------------------------------
             Standard Nuclear Orientation (Angstroms)
    I     Atom           X                Y                Z
 ----------------------------------------------------------------
    1      C       0.4583245394    -0.4518544835     0.0000000000
    2      N      -0.4513484066     0.4768516763     0.0000000000
    3      Br     -2.3303422713    -0.0058304721    -0.0000000000
    4      Br      2.3373184041     0.0308276649     0.0000000000
    5      H       0.1653269603    -1.5017365810    -0.0000000000
 ----------------------------------------------------------------
 Molecular Point Group                 Cs    NOp =  2
 Largest Abelian Subgroup              Cs    NOp =  2
 Nuclear Repulsion Energy =   383.3730837116 hartrees
 There are       42 alpha and       42 beta electrons
 Requested basis set is 6-311++G(d,p)
 There are 55 shells and 147 basis functions

 Total QAlloc Memory Limit   2000 MB
 Mega-Array Size       188 MB
 MEM_STATIC part       192 MB
 A cutoff of  1.0D-11 yielded   1271 shell pairs
 There are      9601 function pairs (     10653 Cartesian)

 -------------------------------------------------------
 OpenMP Integral Computing Module                       
 Release: version 1.0, May 2013, Q-Chem Inc. Pittsburgh 
 -------------------------------------------------------
 Integral Job Info:
 Integral job number is                      11
 Integral operator is                         1
 short-range coefficients                     0
 long-range coefficients              100000000
 Omega coefficients                           0
 if combine SR and LR in K                    0
 Integral screening is                        0
 Integral computing path is                   2
 max size of driver memory is            800000
 size of driver memory is                593474
 size of scratch memory is             29623520
 max col of scratch BK array               1296
 max len of scratch array in speh3          155
 max len of scratch index in speh4           18
 max int batch size is                      520
 min int batch size is                       52
 fixed nKL is                                45
 max L of basis functions is                  2
 order of int derivative is                   0
 number of shells is                         55
 number of basis is                         155
 number of cartesian basis is               155
 number of contracted shell pairs          1271
 number of primitive shell pairs           3435
 maxK2 (contraction) of shell pair           36
 max number of K2 of shell pair               1
 max number of CS2 of shell pair            127
 max number of PS2 of shell pair            261
 mem total for path MDJ                  522902
 -------------------------------------------------------
 Smallest overlap matrix eigenvalue = 4.95E-04

 Scale SEOQF with 1.000000e-01/1.000000e-01/1.000000e-01

 Standard Electronic Orientation quadrupole field applied
 Nucleus-field energy     =     0.0000000141 hartrees
 Guess from superposition of atomic densities
 Warning:  Energy on first SCF cycle will be non-variational
 SAD guess density has 84.000000 electrons

 -----------------------------------------------------------------------
  General SCF calculation program by
  Eric Jon Sundstrom, Paul Horn, Yuezhi Mao, Dmitri Zuev, Alec White,
  David Stuck, Shaama M.S., Shane Yost, Joonho Lee, David Small,
  Daniel Levine, Susi Lehtola, Hugh Burton, Evgeny Epifanovsky
 -----------------------------------------------------------------------
 Exchange:     0.2000 Hartree-Fock + 0.0800 Slater + 0.7200 B88
 Correlation:  0.1900 VWN1RPA + 0.8100 LYP
 Using SG-1 standard quadrature grid
 using 4 threads for integral computing
 -------------------------------------------------------
 OpenMP Integral computing Module                
 Release: version 2.0, May 2017, Q-Chem Inc. Pleasanton 
 -------------------------------------------------------
 -------------------------------------------------------
 OpenMP BLAS3 based DFT computing Module                
 Release: version 1.0, May 2013, Q-Chem Inc. Pittsburgh 
 -------------------------------------------------------
 A restricted SCF calculation will be
 performed using DIIS
 SCF converges when DIIS error is below 1.0e-08
 ---------------------------------------
  Cycle       Energy         DIIS error
 ---------------------------------------
    1   -5242.0123077686      4.04e-02  
    2   -5241.6946831829      3.94e-03  
    3   -5241.6436826892      5.97e-03  
    4   -5241.7063027504      2.08e-03  
    5   -5241.7162710935      2.56e-04  
    6   -5241.7163293409      1.21e-04  
    7   -5241.7163675083      3.59e-05  
    8   -5241.7163711662      5.03e-06  
    9   -5241.7163712162      1.32e-06  
   10   -5241.7163712203      5.34e-07  
   11   -5241.7163712207      1.55e-07  
   12   -5241.7163712207      2.17e-08  
   13   -5241.7163712208      3.77e-09  Convergence criterion met
 ---------------------------------------
 SCF time:   CPU 25.78s  wall 7.00s 
 SCF   energy in the final basis set =    -5241.7163712208
 Total energy in the final basis set =    -5241.7163712208

 --------------------------------------------------------------
             Orbital Energies (a.u.) and Symmetries
 --------------------------------------------------------------

 Alpha MOs, Restricted
 -- Occupied --                  
-482.87 -482.86  -62.52  -62.52  -56.34  -56.34  -56.34  -56.34
  1 A'    2 A'    3 A'    4 A'    5 A'    1 A"    6 A'    7 A'                 
-56.332 -56.332 -14.396 -10.305  -8.729  -8.724  -6.561  -6.558
  2 A"    8 A'    9 A'   10 A'   11 A'   12 A'   13 A'   14 A'                 
 -6.547  -6.547  -6.541  -6.540  -2.672  -2.668  -2.668  -2.668
  3 A"   15 A'    4 A"   16 A'   17 A'    5 A"   18 A'   19 A'                 
 -2.663  -2.663  -2.656  -2.656  -2.649  -2.649  -0.959  -0.830
  6 A"   20 A'    7 A"   21 A'    8 A"   22 A'   23 A'   24 A'                 
 -0.776  -0.612  -0.511  -0.457  -0.412  -0.344  -0.336  -0.325
 25 A'   26 A'   27 A'   28 A'    9 A"   29 A'   10 A"   30 A'                 
 -0.291  -0.290
 11 A"   31 A'                                                                 
 -- Virtual --                   
 -0.108  -0.072  -0.036   0.001   0.024   0.031   0.044   0.063
 32 A'   12 A"   33 A'   34 A'   35 A'   36 A'   13 A"   37 A'                 
  0.068   0.069   0.077   0.081   0.100   0.115   0.130   0.147
 38 A'   14 A"   39 A'   40 A'   15 A"   41 A'   42 A'   43 A'                 
  0.163   0.171   0.219   0.245   0.252   0.287   0.375   0.405
 16 A"   44 A'   45 A'   46 A'   47 A'   48 A'   49 A'   50 A'                 
  0.413   0.418   0.420   0.432   0.447   0.480   0.504   0.531
 17 A"   18 A"   51 A'   52 A'   53 A'   19 A"   54 A'   20 A"                 
  0.544   0.552   0.559   0.564   0.589   0.594   0.610   0.642
 21 A"   55 A'   56 A'   22 A"   57 A'   58 A'   23 A"   59 A'                 
  0.740   0.769   0.809   0.828   0.851   0.890   0.931   0.998
 60 A'   61 A'   62 A'   63 A'   24 A"   64 A'   65 A'   66 A'                 
  1.133   1.209   1.306   1.520   1.539   1.672   1.720   1.885
 25 A"   67 A'   26 A"   68 A'   69 A'   70 A'   27 A"   71 A'                 
  1.927   1.941   1.975   1.994   2.058   2.111   2.140   2.322
 28 A"   72 A'   29 A"   73 A'   74 A'   30 A"   75 A'   76 A'                 
  2.356   2.357   2.588   2.706   2.745   2.756   3.059   3.550
 31 A"   77 A'   78 A'   79 A'   80 A'   32 A"   81 A'   82 A'                 
  3.806   3.874   3.974   3.981   3.986   3.999   4.026   4.036
 33 A"   83 A'   34 A"   35 A"   84 A'   85 A'   36 A"   37 A"                 
  4.093   4.133   4.313   4.334   4.499   6.541   6.619   7.522
 86 A'   87 A'   88 A'   89 A'   90 A'   91 A'   92 A'   38 A"                 
  7.532   7.545   7.552   7.623   7.636  23.741  35.432  47.828
 39 A"   93 A'   94 A'   95 A'   96 A'   97 A'   98 A'   99 A'                 
 47.898 289.716 289.722 289.737 289.742 289.841 289.8591020.603
100 A'   40 A"   41 A"  101 A'  102 A'  103 A'  104 A'  105 A'                 
*******
106 A'                                                                         

 Beta MOs, Restricted
 -- Occupied --                  
-482.87 -482.86  -62.52  -62.52  -56.34  -56.34  -56.34  -56.34
  1 A'    2 A'    3 A'    4 A'    5 A'    1 A"    6 A'    7 A'                 
-56.332 -56.332 -14.396 -10.305  -8.729  -8.724  -6.561  -6.558
  2 A"    8 A'    9 A'   10 A'   11 A'   12 A'   13 A'   14 A'                 
 -6.547  -6.547  -6.541  -6.540  -2.672  -2.668  -2.668  -2.668
  3 A"   15 A'    4 A"   16 A'   17 A'    5 A"   18 A'   19 A'                 
 -2.663  -2.663  -2.656  -2.656  -2.649  -2.649  -0.959  -0.830
  6 A"   20 A'    7 A"   21 A'    8 A"   22 A'   23 A'   24 A'                 
 -0.776  -0.612  -0.511  -0.457  -0.412  -0.344  -0.336  -0.325
 25 A'   26 A'   27 A'   28 A'    9 A"   29 A'   10 A"   30 A'                 
 -0.291  -0.290
 11 A"   31 A'                                                                 
 -- Virtual --                   
 -0.108  -0.072  -0.036   0.001   0.024   0.031   0.044   0.063
 32 A'   12 A"   33 A'   34 A'   35 A'   36 A'   13 A"   37 A'                 
  0.068   0.069   0.077   0.081   0.100   0.115   0.130   0.147
 38 A'   14 A"   39 A'   40 A'   15 A"   41 A'   42 A'   43 A'                 
  0.163   0.171   0.219   0.245   0.252   0.287   0.375   0.405
 16 A"   44 A'   45 A'   46 A'   47 A'   48 A'   49 A'   50 A'                 
  0.413   0.418   0.420   0.432   0.447   0.480   0.504   0.531
 17 A"   18 A"   51 A'   52 A'   53 A'   19 A"   54 A'   20 A"                 
  0.544   0.552   0.559   0.564   0.589   0.594   0.610   0.642
 21 A"   55 A'   56 A'   22 A"   57 A'   58 A'   23 A"   59 A'                 
  0.740   0.769   0.809   0.828   0.851   0.890   0.931   0.998
 60 A'   61 A'   62 A'   63 A'   24 A"   64 A'   65 A'   66 A'                 
  1.133   1.209   1.306   1.520   1.539   1.672   1.720   1.885
 25 A"   67 A'   26 A"   68 A'   69 A'   70 A'   27 A"   71 A'                 
  1.927   1.941   1.975   1.994   2.058   2.111   2.140   2.322
 28 A"   72 A'   29 A"   73 A'   74 A'   30 A"   75 A'   76 A'                 
  2.356   2.357   2.588   2.706   2.745   2.756   3.059   3.550
 31 A"   77 A'   78 A'   79 A'   80 A'   32 A"   81 A'   82 A'                 
  3.806   3.874   3.974   3.981   3.986   3.999   4.026   4.036
 33 A"   83 A'   34 A"   35 A"   84 A'   85 A'   36 A"   37 A"                 
  4.093   4.133   4.313   4.334   4.499   6.541   6.619   7.522
 86 A'   87 A'   88 A'   89 A'   90 A'   91 A'   92 A'   38 A"                 
  7.532   7.545   7.552   7.623   7.636  23.741  35.432  47.828
 39 A"   93 A'   94 A'   95 A'   96 A'   97 A'   98 A'   99 A'                 
 47.898 289.716 289.722 289.737 289.742 289.841 289.8591020.603
100 A'   40 A"   41 A"  101 A'  102 A'  103 A'  104 A'  105 A'                 
*******
106 A'                                                                         
 --------------------------------------------------------------

          Ground-State Mulliken Net Atomic Charges

     Atom                 Charge (a.u.)
  ----------------------------------------
      1 C                    -0.199853
      2 N                    -0.051774
      3 Br                    0.032490
      4 Br                    0.033014
      5 H                     0.186123
  ----------------------------------------
  Sum of atomic charges =    -0.000000

 -----------------------------------------------------------------
                    Cartesian Multipole Moments
 -----------------------------------------------------------------
    Charge (ESU x 10^10)
                -0.0000
    Dipole Moment (Debye)
         X       0.5539      Y      -1.8217      Z       0.0000
       Tot       1.9040
    Quadrupole Moments (Debye-Ang)
        XX     -45.0205     XY       0.9133     YY     -48.6664
        XZ       0.0000     YZ       0.0000     ZZ     -49.2480
    Octopole Moments (Debye-Ang^2)
       XXX      -0.0692    XXY       2.7178    XYY       1.1199
       YYY      -2.9568    XXZ       0.0000    XYZ      -0.0000
       YYZ       0.0000    XZZ       0.3699    YZZ       0.3835
       ZZZ       0.0000
    Hexadecapole Moments (Debye-Ang^3)
      XXXX   -1140.6036   XXXY      19.9899   XXYY    -229.9612
      XYYY       2.7336   YYYY     -80.7305   XXXZ       0.0000
      XXYZ      -0.0000   XYYZ       0.0000   YYYZ       0.0000
      XXZZ    -226.0963   XYZZ       0.9059   YYZZ     -23.9015
      XZZZ       0.0000   YZZZ       0.0000   ZZZZ     -58.6990
 -----------------------------------------------------------------
 Calculating analytic gradient of the SCF energy
 Gradient of SCF Energy
            1           2           3           4           5
    1   0.0521742  -0.0433448  -0.0141477   0.0201986  -0.0148803
    2  -0.0281321   0.0137642   0.0062280   0.0050928   0.0030471
    3   0.0000000   0.0000000  -0.0000000  -0.0000000  -0.0000000
 Max gradient component =       5.217E-02
 RMS gradient           =       2.079E-02
 Gradient time:  CPU 5.92 s  wall 1.58 s
 Geometry Optimization Parameters
   NAtoms,    NIC,     NZ,  NCons,   NDum,   NFix, NCnnct, MaxDiis
        5      20       5       0       0       0       0       0


** GEOMETRY OPTIMIZATION IN DELOCALIZED INTERNAL COORDINATES **
   Searching for a Minimum

   Optimization Cycle:   1

                       Coordinates (Angstroms)
     ATOM                X               Y               Z
      1  C         0.4583245394   -0.4518544835    0.0000000000
      2  N        -0.4513484066    0.4768516763    0.0000000000
      3  Br       -2.3303422713   -0.0058304721    0.0000000000
      4  Br        2.3373184041    0.0308276649    0.0000000000
      5  H         0.1653269603   -1.5017365810    0.0000000000
   Point Group: cs    Number of degrees of freedom:     7


   Energy is  -5241.716371221


 Attempting to Generate Delocalized Internal Coordinates

  7 Hessian modes will be used to form the next step
  Hessian Eigenvalues:
     0.160000    0.175927    0.175927    0.220000    0.250000    0.348126
     0.671931

 Minimum Search - Taking Simple RFO Step
 Searching for Lamda that Minimizes Along All modes
 Value Taken    Lamda =  -0.01547417
 Step Taken.  Stepsize is  0.241719

                             Maximum     Tolerance    Cnvgd?
         Gradient           0.041306      0.000300      NO
         Displacement       0.200048      0.001200      NO
         Energy change     *********      0.000001      NO


 New Cartesian Coordinates Obtained by Inverse Iteration

 Displacement from previous Coordinates is:  0.343480
 ----------------------------------------------------------------
             Standard Nuclear Orientation (Angstroms)
    I     Atom           X                Y                Z
 ----------------------------------------------------------------
    1      C       0.4078636019    -0.4280099334     0.0000000000
    2      N      -0.4092420810     0.5285436962     0.0000000000
    3      Br     -2.2217150222    -0.0624618384     0.0000000000
    4      Br      2.2413664250    -0.0017159150     0.0000000000
    5      H       0.1610063022    -1.4880982049     0.0000000000
 ----------------------------------------------------------------
 Molecular Point Group                 Cs    NOp =  2
 Largest Abelian Subgroup              Cs    NOp =  2
 Nuclear Repulsion Energy =   398.3595362035 hartrees
 There are       42 alpha and       42 beta electrons
 Applying Cartesian multipole field
    Component          Value
    ---------          -----
     (2,0,0)        1.00000E-11
     (0,2,0)        2.00000E-11
     (0,0,2)       -3.00000E-11
 Nucleus-field energy     =     0.0000000129 hartrees
 Requested basis set is 6-311++G(d,p)
 There are 55 shells and 147 basis functions
 A cutoff of  1.0D-11 yielded   1300 shell pairs
 There are      9755 function pairs (     10829 Cartesian)
 Smallest overlap matrix eigenvalue = 4.10E-04
 Guess MOs from SCF MO coefficient file

 -----------------------------------------------------------------------
  General SCF calculation program by
  Eric Jon Sundstrom, Paul Horn, Yuezhi Mao, Dmitri Zuev, Alec White,
  David Stuck, Shaama M.S., Shane Yost, Joonho Lee, David Small,
  Daniel Levine, Susi Lehtola, Hugh Burton, Evgeny Epifanovsky
 -----------------------------------------------------------------------
 Exchange:     0.2000 Hartree-Fock + 0.0800 Slater + 0.7200 B88
 Correlation:  0.1900 VWN1RPA + 0.8100 LYP
 Using SG-1 standard quadrature grid
 using 4 threads for integral computing
 -------------------------------------------------------
 OpenMP Integral computing Module                
 Release: version 2.0, May 2017, Q-Chem Inc. Pleasanton 
 -------------------------------------------------------
 -------------------------------------------------------
 OpenMP BLAS3 based DFT computing Module                
 Release: version 1.0, May 2013, Q-Chem Inc. Pittsburgh 
 -------------------------------------------------------
 A restricted SCF calculation will be
 performed using DIIS
 SCF converges when DIIS error is below 1.0e-08
 ---------------------------------------
  Cycle       Energy         DIIS error
 ---------------------------------------
    1   -5241.7187767849      1.15e-03  
    2   -5241.7225285909      6.83e-04  
    3   -5241.7223578660      7.18e-04  
    4   -5241.7236707965      1.72e-04  
    5   -5241.7237344483      5.01e-05  
    6   -5241.7237413586      1.20e-05  
    7   -5241.7237415932      3.22e-06  
    8   -5241.7237416150      9.38e-07  
    9   -5241.7237416165      3.59e-07  
   10   -5241.7237416168      4.43e-08  
   11   -5241.7237416168      1.46e-08  
   12   -5241.7237416168      1.77e-09  Convergence criterion met
 ---------------------------------------
 SCF time:   CPU 24.23s  wall 7.00s 
 SCF   energy in the final basis set =    -5241.7237416168
 Total energy in the final basis set =    -5241.7237416168

 --------------------------------------------------------------
             Orbital Energies (a.u.) and Symmetries
 --------------------------------------------------------------

 Alpha MOs, Restricted
 -- Occupied --                  
-482.86 -482.86  -62.52  -62.51  -56.34  -56.33  -56.33  -56.33
  1 A'    2 A'    3 A'    4 A'    5 A'    6 A'    1 A"    7 A'                 
-56.329 -56.329 -14.393 -10.298  -8.725  -8.722  -6.557  -6.556
  2 A"    8 A'    9 A'   10 A'   11 A'   12 A'   13 A'   14 A'                 
 -6.544  -6.543  -6.539  -6.538  -2.668  -2.666  -2.664  -2.663
  3 A"   15 A'    4 A"   16 A'   17 A'   18 A'    5 A"   19 A'                 
 -2.661  -2.661  -2.653  -2.653  -2.647  -2.647  -0.985  -0.837
  6 A"   20 A'    7 A"   21 A'    8 A"   22 A'   23 A'   24 A'                 
 -0.774  -0.616  -0.519  -0.460  -0.427  -0.346  -0.336  -0.323
 25 A'   26 A'   27 A'   28 A'    9 A"   29 A'   10 A"   30 A'                 
 -0.295  -0.288
 31 A'   11 A"                                                                 
 -- Virtual --                   
 -0.092  -0.065  -0.024   0.004   0.025   0.030   0.043   0.063
 32 A'   12 A"   33 A'   34 A'   35 A'   36 A'   13 A"   37 A'                 
  0.071   0.072   0.078   0.084   0.101   0.115   0.134   0.156
 14 A"   38 A'   39 A'   40 A'   15 A"   41 A'   42 A'   43 A'                 
  0.158   0.170   0.215   0.240   0.252   0.300   0.377   0.402
 16 A"   44 A'   45 A'   46 A'   47 A'   48 A'   49 A'   50 A'                 
  0.411   0.415   0.417   0.424   0.454   0.486   0.511   0.527
 17 A"   51 A'   18 A"   52 A'   53 A'   19 A"   54 A'   20 A"                 
  0.541   0.558   0.566   0.570   0.599   0.610   0.619   0.634
 21 A"   55 A'   22 A"   56 A'   57 A'   58 A'   23 A"   59 A'                 
  0.753   0.802   0.830   0.834   0.843   0.895   0.956   0.984
 60 A'   61 A'   62 A'   63 A'   24 A"   64 A'   65 A'   66 A'                 
  1.140   1.210   1.325   1.509   1.593   1.654   1.713   1.927
 25 A"   67 A'   26 A"   68 A'   69 A'   70 A'   27 A"   28 A"                 
  1.931   1.969   1.980   2.002   2.089   2.127   2.167   2.296
 71 A'   72 A'   29 A"   73 A'   74 A'   30 A"   75 A'   76 A'                 
  2.394   2.399   2.610   2.762   2.768   2.804   3.060   3.548
 77 A'   31 A"   78 A'   79 A'   32 A"   80 A'   81 A'   82 A'                 
  3.812   3.876   3.978   3.986   3.993   4.009   4.032   4.049
 33 A"   83 A'   34 A"   35 A"   84 A'   85 A'   36 A"   37 A"                 
  4.111   4.165   4.319   4.368   4.491   6.572   6.644   7.526
 86 A'   87 A'   88 A'   89 A'   90 A'   91 A'   92 A'   38 A"                 
  7.534   7.552   7.558   7.625   7.639  23.827  35.493  47.854
 39 A"   93 A'   94 A'   95 A'   96 A'   97 A'   98 A'   99 A'                 
 47.916 289.722 289.727 289.747 289.751 289.850 289.8591020.634
100 A'   40 A"   41 A"  101 A'  102 A'  103 A'  104 A'  105 A'                 
*******
106 A'                                                                         

 Beta MOs, Restricted
 -- Occupied --                  
-482.86 -482.86  -62.52  -62.51  -56.34  -56.33  -56.33  -56.33
  1 A'    2 A'    3 A'    4 A'    5 A'    6 A'    1 A"    7 A'                 
-56.329 -56.329 -14.393 -10.298  -8.725  -8.722  -6.557  -6.556
  2 A"    8 A'    9 A'   10 A'   11 A'   12 A'   13 A'   14 A'                 
 -6.544  -6.543  -6.539  -6.538  -2.668  -2.666  -2.664  -2.663
  3 A"   15 A'    4 A"   16 A'   17 A'   18 A'    5 A"   19 A'                 
 -2.661  -2.661  -2.653  -2.653  -2.647  -2.647  -0.985  -0.837
  6 A"   20 A'    7 A"   21 A'    8 A"   22 A'   23 A'   24 A'                 
 -0.774  -0.616  -0.519  -0.460  -0.427  -0.346  -0.336  -0.323
 25 A'   26 A'   27 A'   28 A'    9 A"   29 A'   10 A"   30 A'                 
 -0.295  -0.288
 31 A'   11 A"                                                                 
 -- Virtual --                   
 -0.092  -0.065  -0.024   0.004   0.025   0.030   0.043   0.063
 32 A'   12 A"   33 A'   34 A'   35 A'   36 A'   13 A"   37 A'                 
  0.071   0.072   0.078   0.084   0.101   0.115   0.134   0.156
 14 A"   38 A'   39 A'   40 A'   15 A"   41 A'   42 A'   43 A'                 
  0.158   0.170   0.215   0.240   0.252   0.300   0.377   0.402
 16 A"   44 A'   45 A'   46 A'   47 A'   48 A'   49 A'   50 A'                 
  0.411   0.415   0.417   0.424   0.454   0.486   0.511   0.527
 17 A"   51 A'   18 A"   52 A'   53 A'   19 A"   54 A'   20 A"                 
  0.541   0.558   0.566   0.570   0.599   0.610   0.619   0.634
 21 A"   55 A'   22 A"   56 A'   57 A'   58 A'   23 A"   59 A'                 
  0.753   0.802   0.830   0.834   0.843   0.895   0.956   0.984
 60 A'   61 A'   62 A'   63 A'   24 A"   64 A'   65 A'   66 A'                 
  1.140   1.210   1.325   1.509   1.593   1.654   1.713   1.927
 25 A"   67 A'   26 A"   68 A'   69 A'   70 A'   27 A"   28 A"                 
  1.931   1.969   1.980   2.002   2.089   2.127   2.167   2.296
 71 A'   72 A'   29 A"   73 A'   74 A'   30 A"   75 A'   76 A'                 
  2.394   2.399   2.610   2.762   2.768   2.804   3.060   3.548
 77 A'   31 A"   78 A'   79 A'   32 A"   80 A'   81 A'   82 A'                 
  3.812   3.876   3.978   3.986   3.993   4.009   4.032   4.049
 33 A"   83 A'   34 A"   35 A"   84 A'   85 A'   36 A"   37 A"                 
  4.111   4.165   4.319   4.368   4.491   6.572   6.644   7.526
 86 A'   87 A'   88 A'   89 A'   90 A'   91 A'   92 A'   38 A"                 
  7.534   7.552   7.558   7.625   7.639  23.827  35.493  47.854
 39 A"   93 A'   94 A'   95 A'   96 A'   97 A'   98 A'   99 A'                 
 47.916 289.722 289.727 289.747 289.751 289.850 289.8591020.634
100 A'   40 A"   41 A"  101 A'  102 A'  103 A'  104 A'  105 A'                 
*******
106 A'                                                                         
 --------------------------------------------------------------

          Ground-State Mulliken Net Atomic Charges

     Atom                 Charge (a.u.)
  ----------------------------------------
      1 C                    -0.177743
      2 N                    -0.045183
      3 Br                    0.017682
      4 Br                    0.024041
      5 H                     0.181203
  ----------------------------------------
  Sum of atomic charges =    -0.000000

 -----------------------------------------------------------------
                    Cartesian Multipole Moments
 -----------------------------------------------------------------
    Charge (ESU x 10^10)
                -0.0000
    Dipole Moment (Debye)
         X       0.5005      Y      -1.8476      Z       0.0000
       Tot       1.9142
    Quadrupole Moments (Debye-Ang)
        XX     -46.0268     XY       1.0104     YY     -48.4657
        XZ       0.0000     YZ      -0.0000     ZZ     -48.9920
    Octopole Moments (Debye-Ang^2)
       XXX      -0.3801    XXY       2.3909    XYY       0.5479
       YYY       0.6442    XXZ       0.0000    XYZ      -0.0000
       YYZ       0.0000    XZZ       0.2911    YZZ       1.6236
       ZZZ       0.0000
    Hexadecapole Moments (Debye-Ang^3)
      XXXX   -1058.9120   XXXY      19.1766   XXYY    -211.5962
      XYYY      -0.6943   YYYY     -81.4960   XXXZ       0.0000
      XXYZ      -0.0000   XYYZ       0.0000   YYYZ      -0.0000
      XXZZ    -208.4722   XYZZ      -0.1890   YYZZ     -23.8911
      XZZZ       0.0000   YZZZ      -0.0000   ZZZZ     -58.1205
 -----------------------------------------------------------------
 Calculating analytic gradient of the SCF energy
 Gradient of SCF Energy
            1           2           3           4           5
    1   0.0086903  -0.0018909   0.0062297  -0.0083054  -0.0047238
    2   0.0018870  -0.0029371   0.0005770   0.0004695   0.0000036
    3   0.0000000  -0.0000000   0.0000000  -0.0000000   0.0000000
 Max gradient component =       8.690E-03
 RMS gradient           =       3.847E-03
 Gradient time:  CPU 6.15 s  wall 1.63 s
 Geometry Optimization Parameters
   NAtoms,    NIC,     NZ,  NCons,   NDum,   NFix, NCnnct, MaxDiis
        5      20       5       0       0       0       0       0

 Cartesian Hessian Update
 Hessian Updated using BFGS Update


** GEOMETRY OPTIMIZATION IN DELOCALIZED INTERNAL COORDINATES **
   Searching for a Minimum

   Optimization Cycle:   2

                       Coordinates (Angstroms)
     ATOM                X               Y               Z
      1  C         0.4078636019   -0.4280099334    0.0000000000
      2  N        -0.4092420810    0.5285436962    0.0000000000
      3  Br       -2.2217150222   -0.0624618384    0.0000000000
      4  Br        2.2413664250   -0.0017159150    0.0000000000
      5  H         0.1610063022   -1.4880982049    0.0000000000
   Point Group: cs    Number of degrees of freedom:     7


   Energy is  -5241.723741617

 Hessian Updated using BFGS Update

  7 Hessian modes will be used to form the next step
  Hessian Eigenvalues:
     0.144377    0.175876    0.194339    0.223815    0.283088    0.348117
     0.686787

 Minimum Search - Taking Simple RFO Step
 Searching for Lamda that Minimizes Along All modes
 Value Taken    Lamda =  -0.00084925
 Step Taken.  Stepsize is  0.064916

                             Maximum     Tolerance    Cnvgd?
         Gradient           0.010965      0.000300      NO
         Displacement       0.045505      0.001200      NO
         Energy change     -0.007370      0.000001      NO


 New Cartesian Coordinates Obtained by Inverse Iteration

 Displacement from previous Coordinates is:  0.085000
 ----------------------------------------------------------------
             Standard Nuclear Orientation (Angstroms)
    I     Atom           X                Y                Z
 ----------------------------------------------------------------
    1      C       0.4025589156    -0.4279053120     0.0000000000
    2      N      -0.4176916126     0.5277327076     0.0000000000
    3      Br     -2.2497058776    -0.0506027848     0.0000000000
    4      Br      2.2565308492    -0.0076138065     0.0000000000
    5      H       0.1875869513    -1.4933529997     0.0000000000
 ----------------------------------------------------------------
 Molecular Point Group                 Cs    NOp =  2
 Largest Abelian Subgroup              Cs    NOp =  2
 Nuclear Repulsion Energy =   394.9444433147 hartrees
 There are       42 alpha and       42 beta electrons
 Applying Cartesian multipole field
    Component          Value
    ---------          -----
     (2,0,0)        1.00000E-11
     (0,2,0)        2.00000E-11
     (0,0,2)       -3.00000E-11
 Nucleus-field energy     =     0.0000000132 hartrees
 Requested basis set is 6-311++G(d,p)
 There are 55 shells and 147 basis functions
 A cutoff of  1.0D-11 yielded   1293 shell pairs
 There are      9734 function pairs (     10805 Cartesian)
 Smallest overlap matrix eigenvalue = 4.31E-04
 Guess MOs from SCF MO coefficient file

 -----------------------------------------------------------------------
  General SCF calculation program by
  Eric Jon Sundstrom, Paul Horn, Yuezhi Mao, Dmitri Zuev, Alec White,
  David Stuck, Shaama M.S., Shane Yost, Joonho Lee, David Small,
  Daniel Levine, Susi Lehtola, Hugh Burton, Evgeny Epifanovsky
 -----------------------------------------------------------------------
 Exchange:     0.2000 Hartree-Fock + 0.0800 Slater + 0.7200 B88
 Correlation:  0.1900 VWN1RPA + 0.8100 LYP
 Using SG-1 standard quadrature grid
 using 4 threads for integral computing
 -------------------------------------------------------
 OpenMP Integral computing Module                
 Release: version 2.0, May 2017, Q-Chem Inc. Pleasanton 
 -------------------------------------------------------
 -------------------------------------------------------
 OpenMP BLAS3 based DFT computing Module                
 Release: version 1.0, May 2013, Q-Chem Inc. Pittsburgh 
 -------------------------------------------------------
 A restricted SCF calculation will be
 performed using DIIS
 SCF converges when DIIS error is below 1.0e-08
 ---------------------------------------
  Cycle       Energy         DIIS error
 ---------------------------------------
    1   -5241.7240124316      2.29e-04  
    2   -5241.7242138366      9.35e-05  
    3   -5241.7241981942      1.20e-04  
    4   -5241.7242394744      1.53e-05  
    5   -5241.7242398289      1.00e-05  
    6   -5241.7242400419      2.52e-06  
    7   -5241.7242400565      8.76e-07  
    8   -5241.7242400578      1.88e-07  
    9   -5241.7242400578      6.26e-08  
   10   -5241.7242400578      8.39e-09  Convergence criterion met
 ---------------------------------------
 SCF time:   CPU 20.12s  wall 6.00s 
 SCF   energy in the final basis set =    -5241.7242400578
 Total energy in the final basis set =    -5241.7242400578

 --------------------------------------------------------------
             Orbital Energies (a.u.) and Symmetries
 --------------------------------------------------------------

 Alpha MOs, Restricted
 -- Occupied --                  
-482.86 -482.86  -62.52  -62.51  -56.34  -56.34  -56.33  -56.33
  1 A'    2 A'    3 A'    4 A'    5 A'    6 A'    1 A"    7 A'                 
-56.330 -56.330 -14.395 -10.300  -8.724  -8.722  -6.556  -6.556
  2 A"    8 A'    9 A'   10 A'   11 A'   12 A'   13 A'   14 A'                 
 -6.543  -6.542  -6.539  -6.539  -2.667  -2.667  -2.663  -2.663
  3 A"   15 A'    4 A"   16 A'   17 A'   18 A'    5 A"   19 A'                 
 -2.662  -2.661  -2.652  -2.652  -2.648  -2.648  -0.982  -0.834
  6 A"   20 A'    7 A"   21 A'    8 A"   22 A'   23 A'   24 A'                 
 -0.775  -0.617  -0.517  -0.459  -0.425  -0.346  -0.335  -0.322
 25 A'   26 A'   27 A'   28 A'    9 A"   29 A'   10 A"   30 A'                 
 -0.296  -0.290
 31 A'   11 A"                                                                 
 -- Virtual --                   
 -0.098  -0.066  -0.025   0.003   0.025   0.030   0.044   0.063
 32 A'   12 A"   33 A'   34 A'   35 A'   36 A'   13 A"   37 A'                 
  0.070   0.072   0.078   0.083   0.101   0.114   0.133   0.156
 14 A"   38 A'   39 A'   40 A'   15 A"   41 A'   42 A'   43 A'                 
  0.158   0.169   0.213   0.239   0.251   0.301   0.376   0.405
 16 A"   44 A'   45 A'   46 A'   47 A'   48 A'   49 A'   50 A'                 
  0.412   0.414   0.417   0.423   0.451   0.484   0.511   0.527
 17 A"   51 A'   18 A"   52 A'   53 A'   19 A"   54 A'   20 A"                 
  0.542   0.559   0.566   0.567   0.597   0.606   0.618   0.634
 21 A"   55 A'   22 A"   56 A'   57 A'   58 A'   23 A"   59 A'                 
  0.753   0.796   0.829   0.830   0.843   0.895   0.950   0.983
 60 A'   61 A'   62 A'   63 A'   24 A"   64 A'   65 A'   66 A'                 
  1.136   1.208   1.322   1.505   1.593   1.643   1.713   1.927
 25 A"   67 A'   26 A"   68 A'   69 A'   70 A'   27 A"   28 A"                 
  1.933   1.959   1.978   1.999   2.094   2.122   2.173   2.283
 71 A'   72 A'   29 A"   73 A'   74 A'   30 A"   75 A'   76 A'                 
  2.394   2.401   2.610   2.759   2.766   2.811   3.047   3.540
 77 A'   31 A"   78 A'   79 A'   32 A"   80 A'   81 A'   82 A'                 
  3.812   3.877   3.978   3.985   3.992   4.007   4.029   4.047
 33 A"   83 A'   34 A"   35 A"   84 A'   85 A'   36 A"   37 A"                 
  4.110   4.163   4.319   4.363   4.490   6.563   6.636   7.526
 86 A'   87 A'   88 A'   89 A'   90 A'   91 A'   92 A'   38 A"                 
  7.533   7.553   7.557   7.627   7.637  23.826  35.488  47.848
 39 A"   93 A'   94 A'   95 A'   96 A'   97 A'   98 A'   99 A'                 
 47.910 289.722 289.725 289.746 289.749 289.849 289.8591020.626
100 A'   40 A"   41 A"  101 A'  102 A'  103 A'  104 A'  105 A'                 
*******
106 A'                                                                         

 Beta MOs, Restricted
 -- Occupied --                  
-482.86 -482.86  -62.52  -62.51  -56.34  -56.34  -56.33  -56.33
  1 A'    2 A'    3 A'    4 A'    5 A'    6 A'    1 A"    7 A'                 
-56.330 -56.330 -14.395 -10.300  -8.724  -8.722  -6.556  -6.556
  2 A"    8 A'    9 A'   10 A'   11 A'   12 A'   13 A'   14 A'                 
 -6.543  -6.542  -6.539  -6.539  -2.667  -2.667  -2.663  -2.663
  3 A"   15 A'    4 A"   16 A'   17 A'   18 A'    5 A"   19 A'                 
 -2.662  -2.661  -2.652  -2.652  -2.648  -2.648  -0.982  -0.834
  6 A"   20 A'    7 A"   21 A'    8 A"   22 A'   23 A'   24 A'                 
 -0.775  -0.617  -0.517  -0.459  -0.425  -0.346  -0.335  -0.322
 25 A'   26 A'   27 A'   28 A'    9 A"   29 A'   10 A"   30 A'                 
 -0.296  -0.290
 31 A'   11 A"                                                                 
 -- Virtual --                   
 -0.098  -0.066  -0.025   0.003   0.025   0.030   0.044   0.063
 32 A'   12 A"   33 A'   34 A'   35 A'   36 A'   13 A"   37 A'                 
  0.070   0.072   0.078   0.083   0.101   0.114   0.133   0.156
 14 A"   38 A'   39 A'   40 A'   15 A"   41 A'   42 A'   43 A'                 
  0.158   0.169   0.213   0.239   0.251   0.301   0.376   0.405
 16 A"   44 A'   45 A'   46 A'   47 A'   48 A'   49 A'   50 A'                 
  0.412   0.414   0.417   0.423   0.451   0.484   0.511   0.527
 17 A"   51 A'   18 A"   52 A'   53 A'   19 A"   54 A'   20 A"                 
  0.542   0.559   0.566   0.567   0.597   0.606   0.618   0.634
 21 A"   55 A'   22 A"   56 A'   57 A'   58 A'   23 A"   59 A'                 
  0.753   0.796   0.829   0.830   0.843   0.895   0.950   0.983
 60 A'   61 A'   62 A'   63 A'   24 A"   64 A'   65 A'   66 A'                 
  1.136   1.208   1.322   1.505   1.593   1.643   1.713   1.927
 25 A"   67 A'   26 A"   68 A'   69 A'   70 A'   27 A"   28 A"                 
  1.933   1.959   1.978   1.999   2.094   2.122   2.173   2.283
 71 A'   72 A'   29 A"   73 A'   74 A'   30 A"   75 A'   76 A'                 
  2.394   2.401   2.610   2.759   2.766   2.811   3.047   3.540
 77 A'   31 A"   78 A'   79 A'   32 A"   80 A'   81 A'   82 A'                 
  3.812   3.877   3.978   3.985   3.992   4.007   4.029   4.047
 33 A"   83 A'   34 A"   35 A"   84 A'   85 A'   36 A"   37 A"                 
  4.110   4.163   4.319   4.363   4.490   6.563   6.636   7.526
 86 A'   87 A'   88 A'   89 A'   90 A'   91 A'   92 A'   38 A"                 
  7.533   7.553   7.557   7.627   7.637  23.826  35.488  47.848
 39 A"   93 A'   94 A'   95 A'   96 A'   97 A'   98 A'   99 A'                 
 47.910 289.722 289.725 289.746 289.749 289.849 289.8591020.626
100 A'   40 A"   41 A"  101 A'  102 A'  103 A'  104 A'  105 A'                 
*******
106 A'                                                                         
 --------------------------------------------------------------

          Ground-State Mulliken Net Atomic Charges

     Atom                 Charge (a.u.)
  ----------------------------------------
      1 C                    -0.181888
      2 N                    -0.040798
      3 Br                    0.019274
      4 Br                    0.018886
      5 H                     0.184526
  ----------------------------------------
  Sum of atomic charges =    -0.000000

 -----------------------------------------------------------------
                    Cartesian Multipole Moments
 -----------------------------------------------------------------
    Charge (ESU x 10^10)
                -0.0000
    Dipole Moment (Debye)
         X       0.4514      Y      -1.8687      Z       0.0000
       Tot       1.9225
    Quadrupole Moments (Debye-Ang)
        XX     -46.0443     XY       0.9261     YY     -48.4647
        XZ       0.0000     YZ      -0.0000     ZZ     -49.0514
    Octopole Moments (Debye-Ang^2)
       XXX      -0.1866    XXY       2.2561    XYY       0.8737
       YYY       0.2197    XXZ       0.0000    XYZ      -0.0000
       YYZ      -0.0000    XZZ       0.5083    YZZ       1.5071
       ZZZ      -0.0000
    Hexadecapole Moments (Debye-Ang^3)
      XXXX   -1077.4456   XXXY      20.5503   XXYY    -215.6212
      XYYY       1.3968   YYYY     -81.1844   XXXZ       0.0000
      XXYZ      -0.0000   XYYZ      -0.0000   YYYZ      -0.0000
      XXZZ    -212.2747   XYZZ       0.5622   YYZZ     -23.9028
      XZZZ      -0.0000   YZZZ      -0.0000   ZZZZ     -58.2805
 -----------------------------------------------------------------
 Calculating analytic gradient of the SCF energy
 Gradient of SCF Energy
            1           2           3           4           5
    1   0.0053611  -0.0023789   0.0003244  -0.0015993  -0.0017073
    2  -0.0012943   0.0007540   0.0004066   0.0001809  -0.0000472
    3  -0.0000000   0.0000000  -0.0000000   0.0000000  -0.0000000
 Max gradient component =       5.361E-03
 RMS gradient           =       1.682E-03
 Gradient time:  CPU 6.11 s  wall 1.62 s
 Geometry Optimization Parameters
   NAtoms,    NIC,     NZ,  NCons,   NDum,   NFix, NCnnct, MaxDiis
        5      20       5       0       0       0       0       0

 Cartesian Hessian Update
 Hessian Updated using BFGS Update


** GEOMETRY OPTIMIZATION IN DELOCALIZED INTERNAL COORDINATES **
   Searching for a Minimum

   Optimization Cycle:   3

                       Coordinates (Angstroms)
     ATOM                X               Y               Z
      1  C         0.4025589156   -0.4279053120    0.0000000000
      2  N        -0.4176916126    0.5277327076    0.0000000000
      3  Br       -2.2497058776   -0.0506027848    0.0000000000
      4  Br        2.2565308492   -0.0076138065    0.0000000000
      5  H         0.1875869513   -1.4933529997    0.0000000000
   Point Group: cs    Number of degrees of freedom:     7


   Energy is  -5241.724240058

 Hessian Updated using BFGS Update

  7 Hessian modes will be used to form the next step
  Hessian Eigenvalues:
     0.107855    0.175988    0.188337    0.221562    0.299494    0.347549
     0.740619

 Minimum Search - Taking Simple RFO Step
 Searching for Lamda that Minimizes Along All modes
 Value Taken    Lamda =  -0.00009369
 Step Taken.  Stepsize is  0.028387

                             Maximum     Tolerance    Cnvgd?
         Gradient           0.003132      0.000300      NO
         Displacement       0.023052      0.001200      NO
         Energy change     -0.000498      0.000001      NO


 New Cartesian Coordinates Obtained by Inverse Iteration

 Displacement from previous Coordinates is:  0.023822
 ----------------------------------------------------------------
             Standard Nuclear Orientation (Angstroms)
    I     Atom           X                Y                Z
 ----------------------------------------------------------------
    1      C       0.3965289170    -0.4254735176     0.0000000000
    2      N      -0.4191884597     0.5306888503     0.0000000000
    3      Br     -2.2526543186    -0.0514262561     0.0000000000
    4      Br      2.2590752015    -0.0127684513     0.0000000000
    5      H       0.1955178857    -1.4927628207     0.0000000000
 ----------------------------------------------------------------
 Molecular Point Group                 Cs    NOp =  2
 Largest Abelian Subgroup              Cs    NOp =  2
 Nuclear Repulsion Energy =   394.4702645807 hartrees
 There are       42 alpha and       42 beta electrons
 Applying Cartesian multipole field
    Component          Value
    ---------          -----
     (2,0,0)        1.00000E-11
     (0,2,0)        2.00000E-11
     (0,0,2)       -3.00000E-11
 Nucleus-field energy     =     0.0000000132 hartrees
 Requested basis set is 6-311++G(d,p)
 There are 55 shells and 147 basis functions
 A cutoff of  1.0D-11 yielded   1293 shell pairs
 There are      9734 function pairs (     10805 Cartesian)
 Smallest overlap matrix eigenvalue = 4.36E-04
 Guess MOs from SCF MO coefficient file

 -----------------------------------------------------------------------
  General SCF calculation program by
  Eric Jon Sundstrom, Paul Horn, Yuezhi Mao, Dmitri Zuev, Alec White,
  David Stuck, Shaama M.S., Shane Yost, Joonho Lee, David Small,
  Daniel Levine, Susi Lehtola, Hugh Burton, Evgeny Epifanovsky
 -----------------------------------------------------------------------
 Exchange:     0.2000 Hartree-Fock + 0.0800 Slater + 0.7200 B88
 Correlation:  0.1900 VWN1RPA + 0.8100 LYP
 Using SG-1 standard quadrature grid
 using 4 threads for integral computing
 -------------------------------------------------------
 OpenMP Integral computing Module                
 Release: version 2.0, May 2017, Q-Chem Inc. Pleasanton 
 -------------------------------------------------------
 -------------------------------------------------------
 OpenMP BLAS3 based DFT computing Module                
 Release: version 1.0, May 2013, Q-Chem Inc. Pittsburgh 
 -------------------------------------------------------
 A restricted SCF calculation will be
 performed using DIIS
 SCF converges when DIIS error is below 1.0e-08
 ---------------------------------------
  Cycle       Energy         DIIS error
 ---------------------------------------
    1   -5241.7242476218      9.78e-05  
    2   -5241.7242843495      4.15e-05  
    3   -5241.7242778799      6.73e-05  
    4   -5241.7242882306      7.94e-06  
    5   -5241.7242883833      3.32e-06  
    6   -5241.7242884119      8.53e-07  
    7   -5241.7242884136      2.84e-07  
    8   -5241.7242884138      7.85e-08  
    9   -5241.7242884138      1.16e-08  
   10   -5241.7242884138      4.91e-09  Convergence criterion met
 ---------------------------------------
 SCF time:   CPU 20.10s  wall 6.00s 
 SCF   energy in the final basis set =    -5241.7242884138
 Total energy in the final basis set =    -5241.7242884138

 --------------------------------------------------------------
             Orbital Energies (a.u.) and Symmetries
 --------------------------------------------------------------

 Alpha MOs, Restricted
 -- Occupied --                  
-482.86 -482.86  -62.51  -62.51  -56.34  -56.34  -56.33  -56.33
  1 A'    2 A'    3 A'    4 A'    5 A'    6 A'    1 A"    7 A'                 
-56.330 -56.330 -14.396 -10.300  -8.723  -8.722  -6.557  -6.555
  2 A"    8 A'    9 A'   10 A'   11 A'   12 A'   13 A'   14 A'                 
 -6.542  -6.541  -6.539  -6.539  -2.667  -2.666  -2.662  -2.662
  3 A"   15 A'    4 A"   16 A'   17 A'   18 A'    5 A"    6 A"                 
 -2.662  -2.662  -2.651  -2.651  -2.648  -2.648  -0.983  -0.833
 19 A'   20 A'    7 A"   21 A'    8 A"   22 A'   23 A'   24 A'                 
 -0.775  -0.618  -0.517  -0.458  -0.426  -0.346  -0.335  -0.322
 25 A'   26 A'   27 A'   28 A'    9 A"   29 A'   10 A"   30 A'                 
 -0.297  -0.290
 31 A'   11 A"                                                                 
 -- Virtual --                   
 -0.099  -0.066  -0.026   0.003   0.025   0.030   0.044   0.063
 32 A'   12 A"   33 A'   34 A'   35 A'   36 A'   13 A"   37 A'                 
  0.070   0.072   0.078   0.083   0.101   0.114   0.133   0.157
 14 A"   38 A'   39 A'   40 A'   15 A"   41 A'   42 A'   43 A'                 
  0.158   0.168   0.212   0.239   0.251   0.303   0.376   0.404
 16 A"   44 A'   45 A'   46 A'   47 A'   48 A'   49 A'   50 A'                 
  0.412   0.413   0.417   0.423   0.451   0.483   0.513   0.527
 17 A"   51 A'   18 A"   52 A'   53 A'   19 A"   54 A'   20 A"                 
  0.542   0.559   0.565   0.567   0.597   0.605   0.619   0.634
 21 A"   55 A'   22 A"   56 A'   57 A'   58 A'   23 A"   59 A'                 
  0.754   0.796   0.828   0.830   0.843   0.895   0.949   0.982
 60 A'   61 A'   62 A'   63 A'   24 A"   64 A'   65 A'   66 A'                 
  1.135   1.208   1.321   1.503   1.595   1.638   1.713   1.927
 25 A"   67 A'   26 A"   68 A'   69 A'   70 A'   27 A"   28 A"                 
  1.936   1.957   1.978   1.999   2.098   2.121   2.178   2.277
 71 A'   72 A'   29 A"   73 A'   74 A'   30 A"   75 A'   76 A'                 
  2.396   2.405   2.610   2.761   2.767   2.817   3.041   3.536
 77 A'   31 A"   78 A'   79 A'   32 A"   80 A'   81 A'   82 A'                 
  3.812   3.879   3.978   3.985   3.992   4.007   4.029   4.047
 33 A"   83 A'   34 A"   35 A"   84 A'   85 A'   36 A"   37 A"                 
  4.110   4.163   4.320   4.363   4.489   6.562   6.634   7.527
 86 A'   87 A'   88 A'   89 A'   90 A'   91 A'   92 A'   38 A"                 
  7.533   7.553   7.556   7.627   7.637  23.832  35.491  47.847
 39 A"   93 A'   94 A'   95 A'   96 A'   97 A'   98 A'   99 A'                 
 47.909 289.722 289.725 289.746 289.749 289.849 289.8591020.625
100 A'   40 A"   41 A"  101 A'  102 A'  103 A'  104 A'  105 A'                 
*******
106 A'                                                                         

 Beta MOs, Restricted
 -- Occupied --                  
-482.86 -482.86  -62.51  -62.51  -56.34  -56.34  -56.33  -56.33
  1 A'    2 A'    3 A'    4 A'    5 A'    6 A'    1 A"    7 A'                 
-56.330 -56.330 -14.396 -10.300  -8.723  -8.722  -6.557  -6.555
  2 A"    8 A'    9 A'   10 A'   11 A'   12 A'   13 A'   14 A'                 
 -6.542  -6.541  -6.539  -6.539  -2.667  -2.666  -2.662  -2.662
  3 A"   15 A'    4 A"   16 A'   17 A'   18 A'    5 A"    6 A"                 
 -2.662  -2.662  -2.651  -2.651  -2.648  -2.648  -0.983  -0.833
 19 A'   20 A'    7 A"   21 A'    8 A"   22 A'   23 A'   24 A'                 
 -0.775  -0.618  -0.517  -0.458  -0.426  -0.346  -0.335  -0.322
 25 A'   26 A'   27 A'   28 A'    9 A"   29 A'   10 A"   30 A'                 
 -0.297  -0.290
 31 A'   11 A"                                                                 
 -- Virtual --                   
 -0.099  -0.066  -0.026   0.003   0.025   0.030   0.044   0.063
 32 A'   12 A"   33 A'   34 A'   35 A'   36 A'   13 A"   37 A'                 
  0.070   0.072   0.078   0.083   0.101   0.114   0.133   0.157
 14 A"   38 A'   39 A'   40 A'   15 A"   41 A'   42 A'   43 A'                 
  0.158   0.168   0.212   0.239   0.251   0.303   0.376   0.404
 16 A"   44 A'   45 A'   46 A'   47 A'   48 A'   49 A'   50 A'                 
  0.412   0.413   0.417   0.423   0.451   0.483   0.513   0.527
 17 A"   51 A'   18 A"   52 A'   53 A'   19 A"   54 A'   20 A"                 
  0.542   0.559   0.565   0.567   0.597   0.605   0.619   0.634
 21 A"   55 A'   22 A"   56 A'   57 A'   58 A'   23 A"   59 A'                 
  0.754   0.796   0.828   0.830   0.843   0.895   0.949   0.982
 60 A'   61 A'   62 A'   63 A'   24 A"   64 A'   65 A'   66 A'                 
  1.135   1.208   1.321   1.503   1.595   1.638   1.713   1.927
 25 A"   67 A'   26 A"   68 A'   69 A'   70 A'   27 A"   28 A"                 
  1.936   1.957   1.978   1.999   2.098   2.121   2.178   2.277
 71 A'   72 A'   29 A"   73 A'   74 A'   30 A"   75 A'   76 A'                 
  2.396   2.405   2.610   2.761   2.767   2.817   3.041   3.536
 77 A'   31 A"   78 A'   79 A'   32 A"   80 A'   81 A'   82 A'                 
  3.812   3.879   3.978   3.985   3.992   4.007   4.029   4.047
 33 A"   83 A'   34 A"   35 A"   84 A'   85 A'   36 A"   37 A"                 
  4.110   4.163   4.320   4.363   4.489   6.562   6.634   7.527
 86 A'   87 A'   88 A'   89 A'   90 A'   91 A'   92 A'   38 A"                 
  7.533   7.553   7.556   7.627   7.637  23.832  35.491  47.847
 39 A"   93 A'   94 A'   95 A'   96 A'   97 A'   98 A'   99 A'                 
 47.909 289.722 289.725 289.746 289.749 289.849 289.8591020.625
100 A'   40 A"   41 A"  101 A'  102 A'  103 A'  104 A'  105 A'                 
*******
106 A'                                                                         
 --------------------------------------------------------------

          Ground-State Mulliken Net Atomic Charges

     Atom                 Charge (a.u.)
  ----------------------------------------
      1 C                    -0.181132
      2 N                    -0.038619
      3 Br                    0.019675
      4 Br                    0.014705
      5 H                     0.185371
  ----------------------------------------
  Sum of atomic charges =    -0.000000

 -----------------------------------------------------------------
                    Cartesian Multipole Moments
 -----------------------------------------------------------------
    Charge (ESU x 10^10)
                -0.0000
    Dipole Moment (Debye)
         X       0.4117      Y      -1.8764      Z       0.0000
       Tot       1.9210
    Quadrupole Moments (Debye-Ang)
        XX     -46.1183     XY       0.9045     YY     -48.4572
        XZ       0.0000     YZ      -0.0000     ZZ     -49.0607
    Octopole Moments (Debye-Ang^2)
       XXX      -0.3733    XXY       2.2052    XYY       0.8669
       YYY       0.4287    XXZ       0.0000    XYZ      -0.0000
       YYZ       0.0000    XZZ       0.5043    YZZ       1.5862
       ZZZ       0.0000
    Hexadecapole Moments (Debye-Ang^3)
      XXXX   -1080.3613   XXXY      20.9082   XXYY    -216.1751
      XYYY       1.8882   YYYY     -81.1643   XXXZ       0.0000
      XXYZ      -0.0000   XYYZ       0.0000   YYYZ      -0.0000
      XXZZ    -212.8180   XYZZ       0.7417   YYZZ     -23.9120
      XZZZ       0.0000   YZZZ      -0.0000   ZZZZ     -58.3148
 -----------------------------------------------------------------
 Calculating analytic gradient of the SCF energy
 Gradient of SCF Energy
            1           2           3           4           5
    1   0.0002336  -0.0001941   0.0000934   0.0000064  -0.0001393
    2  -0.0001104   0.0001510   0.0000196  -0.0000983   0.0000381
    3  -0.0000000  -0.0000000   0.0000000   0.0000000   0.0000000
 Max gradient component =       2.336E-04
 RMS gradient           =       1.055E-04
 Gradient time:  CPU 6.11 s  wall 1.63 s
 Geometry Optimization Parameters
   NAtoms,    NIC,     NZ,  NCons,   NDum,   NFix, NCnnct, MaxDiis
        5      20       5       0       0       0       0       0

 Cartesian Hessian Update
 Hessian Updated using BFGS Update


** GEOMETRY OPTIMIZATION IN DELOCALIZED INTERNAL COORDINATES **
   Searching for a Minimum

   Optimization Cycle:   4

                       Coordinates (Angstroms)
     ATOM                X               Y               Z
      1  C         0.3965289170   -0.4254735176    0.0000000000
      2  N        -0.4191884597    0.5306888503    0.0000000000
      3  Br       -2.2526543186   -0.0514262561    0.0000000000
      4  Br        2.2590752015   -0.0127684513    0.0000000000
      5  H         0.1955178857   -1.4927628207    0.0000000000
   Point Group: cs    Number of degrees of freedom:     7


   Energy is  -5241.724288414

 Hessian Updated using BFGS Update

  7 Hessian modes will be used to form the next step
  Hessian Eigenvalues:
     0.101462    0.176735    0.189020    0.225573    0.300454    0.347774
     0.737316

 Minimum Search - Taking Simple RFO Step
 Searching for Lamda that Minimizes Along All modes
 Value Taken    Lamda =   0.00000000
 Step Taken.  Stepsize is  0.002144

                             Maximum     Tolerance    Cnvgd?
         Gradient           0.000322      0.000300      NO
         Displacement       0.001506      0.001200      NO
         Energy change     -0.000048      0.000001      NO


 New Cartesian Coordinates Obtained by Inverse Iteration

 Displacement from previous Coordinates is:  0.004416
 ----------------------------------------------------------------
             Standard Nuclear Orientation (Angstroms)
    I     Atom           X                Y                Z
 ----------------------------------------------------------------
    1      C       0.3963222407    -0.4259891515     0.0000000000
    2      N      -0.4191221450     0.5301405506     0.0000000000
    3      Br     -2.2534290820    -0.0501494577     0.0000000000
    4      Br      2.2587568380    -0.0121781324     0.0000000000
    5      H       0.1967513743    -1.4935660044     0.0000000000
 ----------------------------------------------------------------
 Molecular Point Group                 Cs    NOp =  2
 Largest Abelian Subgroup              Cs    NOp =  2
 Nuclear Repulsion Energy =   394.4382224572 hartrees
 There are       42 alpha and       42 beta electrons
 Applying Cartesian multipole field
    Component          Value
    ---------          -----
     (2,0,0)        1.00000E-11
     (0,2,0)        2.00000E-11
     (0,0,2)       -3.00000E-11
 Nucleus-field energy     =     0.0000000132 hartrees
 Requested basis set is 6-311++G(d,p)
 There are 55 shells and 147 basis functions
 A cutoff of  1.0D-11 yielded   1291 shell pairs
 There are      9728 function pairs (     10799 Cartesian)
 Smallest overlap matrix eigenvalue = 4.36E-04
 Guess MOs from SCF MO coefficient file

 -----------------------------------------------------------------------
  General SCF calculation program by
  Eric Jon Sundstrom, Paul Horn, Yuezhi Mao, Dmitri Zuev, Alec White,
  David Stuck, Shaama M.S., Shane Yost, Joonho Lee, David Small,
  Daniel Levine, Susi Lehtola, Hugh Burton, Evgeny Epifanovsky
 -----------------------------------------------------------------------
 Exchange:     0.2000 Hartree-Fock + 0.0800 Slater + 0.7200 B88
 Correlation:  0.1900 VWN1RPA + 0.8100 LYP
 Using SG-1 standard quadrature grid
 using 4 threads for integral computing
 -------------------------------------------------------
 OpenMP Integral computing Module                
 Release: version 2.0, May 2017, Q-Chem Inc. Pleasanton 
 -------------------------------------------------------
 -------------------------------------------------------
 OpenMP BLAS3 based DFT computing Module                
 Release: version 1.0, May 2013, Q-Chem Inc. Pittsburgh 
 -------------------------------------------------------
 A restricted SCF calculation will be
 performed using DIIS
 SCF converges when DIIS error is below 1.0e-08
 ---------------------------------------
  Cycle       Energy         DIIS error
 ---------------------------------------
    1   -5241.7242881465      1.08e-05  
    2   -5241.7242887583      2.32e-06  
    3   -5241.7242887688      1.75e-06  
    4   -5241.7242887750      9.28e-07  
    5   -5241.7242887768      2.56e-07  
    6   -5241.7242887770      1.38e-07  
    7   -5241.7242887770      1.96e-08  
    8   -5241.7242887770      1.03e-08  
    9   -5241.7242887770      1.86e-09  Convergence criterion met
 ---------------------------------------
 SCF time:   CPU 18.10s  wall 4.00s 
 SCF   energy in the final basis set =    -5241.7242887770
 Total energy in the final basis set =    -5241.7242887770

 --------------------------------------------------------------
             Orbital Energies (a.u.) and Symmetries
 --------------------------------------------------------------

 Alpha MOs, Restricted
 -- Occupied --                  
-482.86 -482.86  -62.51  -62.51  -56.34  -56.34  -56.33  -56.33
  1 A'    2 A'    3 A'    4 A'    5 A'    6 A'    1 A"    7 A'                 
-56.330 -56.330 -14.396 -10.300  -8.723  -8.722  -6.557  -6.555
  2 A"    8 A'    9 A'   10 A'   11 A'   12 A'   13 A'   14 A'                 
 -6.542  -6.541  -6.539  -6.539  -2.667  -2.666  -2.662  -2.662
  3 A"   15 A'    4 A"   16 A'   17 A'   18 A'    5 A"    6 A"                 
 -2.662  -2.662  -2.651  -2.651  -2.648  -2.648  -0.983  -0.833
 19 A'   20 A'    7 A"   21 A'    8 A"   22 A'   23 A'   24 A'                 
 -0.775  -0.618  -0.517  -0.458  -0.426  -0.346  -0.335  -0.322
 25 A'   26 A'   27 A'   28 A'    9 A"   29 A'   10 A"   30 A'                 
 -0.297  -0.290
 31 A'   11 A"                                                                 
 -- Virtual --                   
 -0.099  -0.066  -0.026   0.003   0.024   0.030   0.044   0.063
 32 A'   12 A"   33 A'   34 A'   35 A'   36 A'   13 A"   37 A'                 
  0.070   0.072   0.078   0.083   0.101   0.114   0.133   0.157
 14 A"   38 A'   39 A'   40 A'   15 A"   41 A'   42 A'   43 A'                 
  0.158   0.168   0.212   0.238   0.251   0.303   0.376   0.404
 16 A"   44 A'   45 A'   46 A'   47 A'   48 A'   49 A'   50 A'                 
  0.412   0.413   0.417   0.423   0.451   0.483   0.513   0.527
 17 A"   51 A'   18 A"   52 A'   53 A'   19 A"   54 A'   20 A"                 
  0.542   0.559   0.565   0.566   0.597   0.605   0.618   0.634
 21 A"   55 A'   22 A"   56 A'   57 A'   58 A'   23 A"   59 A'                 
  0.754   0.796   0.828   0.830   0.843   0.895   0.949   0.983
 60 A'   61 A'   62 A'   63 A'   24 A"   64 A'   65 A'   66 A'                 
  1.135   1.208   1.321   1.503   1.595   1.638   1.713   1.927
 25 A"   67 A'   26 A"   68 A'   69 A'   70 A'   27 A"   28 A"                 
  1.937   1.957   1.978   1.999   2.098   2.121   2.178   2.277
 71 A'   72 A'   29 A"   73 A'   74 A'   30 A"   75 A'   76 A'                 
  2.396   2.405   2.610   2.762   2.767   2.817   3.041   3.536
 77 A'   31 A"   78 A'   79 A'   32 A"   80 A'   81 A'   82 A'                 
  3.812   3.879   3.978   3.985   3.992   4.007   4.029   4.047
 33 A"   83 A'   34 A"   35 A"   84 A'   85 A'   36 A"   37 A"                 
  4.110   4.163   4.320   4.363   4.489   6.562   6.634   7.527
 86 A'   87 A'   88 A'   89 A'   90 A'   91 A'   92 A'   38 A"                 
  7.533   7.553   7.556   7.627   7.637  23.833  35.492  47.847
 39 A"   93 A'   94 A'   95 A'   96 A'   97 A'   98 A'   99 A'                 
 47.909 289.722 289.725 289.746 289.749 289.849 289.8591020.625
100 A'   40 A"   41 A"  101 A'  102 A'  103 A'  104 A'  105 A'                 
*******
106 A'                                                                         

 Beta MOs, Restricted
 -- Occupied --                  
-482.86 -482.86  -62.51  -62.51  -56.34  -56.34  -56.33  -56.33
  1 A'    2 A'    3 A'    4 A'    5 A'    6 A'    1 A"    7 A'                 
-56.330 -56.330 -14.396 -10.300  -8.723  -8.722  -6.557  -6.555
  2 A"    8 A'    9 A'   10 A'   11 A'   12 A'   13 A'   14 A'                 
 -6.542  -6.541  -6.539  -6.539  -2.667  -2.666  -2.662  -2.662
  3 A"   15 A'    4 A"   16 A'   17 A'   18 A'    5 A"    6 A"                 
 -2.662  -2.662  -2.651  -2.651  -2.648  -2.648  -0.983  -0.833
 19 A'   20 A'    7 A"   21 A'    8 A"   22 A'   23 A'   24 A'                 
 -0.775  -0.618  -0.517  -0.458  -0.426  -0.346  -0.335  -0.322
 25 A'   26 A'   27 A'   28 A'    9 A"   29 A'   10 A"   30 A'                 
 -0.297  -0.290
 31 A'   11 A"                                                                 
 -- Virtual --                   
 -0.099  -0.066  -0.026   0.003   0.024   0.030   0.044   0.063
 32 A'   12 A"   33 A'   34 A'   35 A'   36 A'   13 A"   37 A'                 
  0.070   0.072   0.078   0.083   0.101   0.114   0.133   0.157
 14 A"   38 A'   39 A'   40 A'   15 A"   41 A'   42 A'   43 A'                 
  0.158   0.168   0.212   0.238   0.251   0.303   0.376   0.404
 16 A"   44 A'   45 A'   46 A'   47 A'   48 A'   49 A'   50 A'                 
  0.412   0.413   0.417   0.423   0.451   0.483   0.513   0.527
 17 A"   51 A'   18 A"   52 A'   53 A'   19 A"   54 A'   20 A"                 
  0.542   0.559   0.565   0.566   0.597   0.605   0.618   0.634
 21 A"   55 A'   22 A"   56 A'   57 A'   58 A'   23 A"   59 A'                 
  0.754   0.796   0.828   0.830   0.843   0.895   0.949   0.983
 60 A'   61 A'   62 A'   63 A'   24 A"   64 A'   65 A'   66 A'                 
  1.135   1.208   1.321   1.503   1.595   1.638   1.713   1.927
 25 A"   67 A'   26 A"   68 A'   69 A'   70 A'   27 A"   28 A"                 
  1.937   1.957   1.978   1.999   2.098   2.121   2.178   2.277
 71 A'   72 A'   29 A"   73 A'   74 A'   30 A"   75 A'   76 A'                 
  2.396   2.405   2.610   2.762   2.767   2.817   3.041   3.536
 77 A'   31 A"   78 A'   79 A'   32 A"   80 A'   81 A'   82 A'                 
  3.812   3.879   3.978   3.985   3.992   4.007   4.029   4.047
 33 A"   83 A'   34 A"   35 A"   84 A'   85 A'   36 A"   37 A"                 
  4.110   4.163   4.320   4.363   4.489   6.562   6.634   7.527
 86 A'   87 A'   88 A'   89 A'   90 A'   91 A'   92 A'   38 A"                 
  7.533   7.553   7.556   7.627   7.637  23.833  35.492  47.847
 39 A"   93 A'   94 A'   95 A'   96 A'   97 A'   98 A'   99 A'                 
 47.909 289.722 289.725 289.746 289.749 289.849 289.8591020.625
100 A'   40 A"   41 A"  101 A'  102 A'  103 A'  104 A'  105 A'                 
*******
106 A'                                                                         
 --------------------------------------------------------------

          Ground-State Mulliken Net Atomic Charges

     Atom                 Charge (a.u.)
  ----------------------------------------
      1 C                    -0.181402
      2 N                    -0.038455
      3 Br                    0.019724
      4 Br                    0.014664
      5 H                     0.185470
  ----------------------------------------
  Sum of atomic charges =    -0.000000

 -----------------------------------------------------------------
                    Cartesian Multipole Moments
 -----------------------------------------------------------------
    Charge (ESU x 10^10)
                -0.0000
    Dipole Moment (Debye)
         X       0.4098      Y      -1.8770      Z       0.0000
       Tot       1.9212
    Quadrupole Moments (Debye-Ang)
        XX     -46.1230     XY       0.9008     YY     -48.4531
        XZ       0.0000     YZ       0.0000     ZZ     -49.0610
    Octopole Moments (Debye-Ang^2)
       XXX      -0.3548    XXY       2.1973    XYY       0.8954
       YYY       0.3386    XXZ       0.0000    XYZ       0.0000
       YYZ       0.0000    XZZ       0.5224    YZZ       1.5575
       ZZZ       0.0000
    Hexadecapole Moments (Debye-Ang^3)
      XXXX   -1080.5934   XXXY      20.9663   XXYY    -216.2279
      XYYY       1.9649   YYYY     -81.1302   XXXZ       0.0000
      XXYZ       0.0000   XYYZ       0.0000   YYYZ       0.0000
      XXZZ    -212.8627   XYZZ       0.7711   YYZZ     -23.9096
      XZZZ       0.0000   YZZZ       0.0000   ZZZZ     -58.3167
 -----------------------------------------------------------------
 Calculating analytic gradient of the SCF energy
 Gradient of SCF Energy
            1           2           3           4           5
    1   0.0000432   0.0000475  -0.0000310  -0.0000395  -0.0000202
    2   0.0000089   0.0000240   0.0000559  -0.0000850  -0.0000038
    3  -0.0000000  -0.0000000  -0.0000000   0.0000000   0.0000000
 Max gradient component =       8.502E-05
 RMS gradient           =       3.472E-05
 Gradient time:  CPU 6.09 s  wall 1.62 s
 Geometry Optimization Parameters
   NAtoms,    NIC,     NZ,  NCons,   NDum,   NFix, NCnnct, MaxDiis
        5      20       5       0       0       0       0       0

 Cartesian Hessian Update
 Hessian Updated using BFGS Update


** GEOMETRY OPTIMIZATION IN DELOCALIZED INTERNAL COORDINATES **
   Searching for a Minimum

   Optimization Cycle:   5

                       Coordinates (Angstroms)
     ATOM                X               Y               Z
      1  C         0.3963222407   -0.4259891515    0.0000000000
      2  N        -0.4191221450    0.5301405506    0.0000000000
      3  Br       -2.2534290820   -0.0501494577    0.0000000000
      4  Br        2.2587568380   -0.0121781324    0.0000000000
      5  H         0.1967513743   -1.4935660044    0.0000000000
   Point Group: cs    Number of degrees of freedom:     7


   Energy is  -5241.724288777

 Hessian Updated using BFGS Update

  7 Hessian modes will be used to form the next step
  Hessian Eigenvalues:
     0.101075    0.179103    0.189657    0.225651    0.307267    0.347580
     0.733860

 Minimum Search - Taking Simple RFO Step
 Searching for Lamda that Minimizes Along All modes
 Value Taken    Lamda =   0.00000000
 Step Taken.  Stepsize is  0.000378

                             Maximum     Tolerance    Cnvgd?
         Gradient           0.000047      0.000300     YES
         Displacement       0.000253      0.001200     YES
         Energy change     -0.000000      0.000001     YES


                       Distance Matrix (Angstroms)
             C (  1)   N (  2)   Br(  3)   Br(  4)
   N (  2)  1.256636
   Br(  3)  2.676273  1.923907
   Br(  4)  1.907853  2.732242  4.512346
   H (  5)  1.086070  2.115346  2.843736  2.538972

 Final energy is   -5241.7242887770026     


 ******************************
 **  OPTIMIZATION CONVERGED  **
 ******************************

                       Coordinates (Angstroms)
     ATOM                X               Y               Z
      1  C         0.3963222407   -0.4259891515    0.0000000000
      2  N        -0.4191221450    0.5301405506    0.0000000000
      3  Br       -2.2534290820   -0.0501494577    0.0000000000
      4  Br        2.2587568380   -0.0121781324    0.0000000000
      5  H         0.1967513743   -1.4935660044    0.0000000000

Z-matrix Print:
$molecule
0 1
Br
N  1 1.923907
C  2 1.256636 1 112.904555
H  3 1.086070 2 128.951924 1 -0.000000 0
Br 3 1.907853 2 117.932570 1 -180.000000 0
$end


 --------------------------------------------------------------
             Orbital Energies (a.u.) and Symmetries
 --------------------------------------------------------------

 Alpha MOs, Restricted
 -- Occupied --                  
-482.86 -482.86  -62.51  -62.51  -56.34  -56.34  -56.33  -56.33
  1 A'    2 A'    3 A'    4 A'    5 A'    6 A'    1 A"    7 A'                 
-56.330 -56.330 -14.396 -10.300  -8.723  -8.722  -6.557  -6.555
  2 A"    8 A'    9 A'   10 A'   11 A'   12 A'   13 A'   14 A'                 
 -6.542  -6.541  -6.539  -6.539  -2.667  -2.666  -2.662  -2.662
  3 A"   15 A'    4 A"   16 A'   17 A'   18 A'    5 A"    6 A"                 
 -2.662  -2.662  -2.651  -2.651  -2.648  -2.648  -0.983  -0.833
 19 A'   20 A'    7 A"   21 A'    8 A"   22 A'   23 A'   24 A'                 
 -0.775  -0.618  -0.517  -0.458  -0.426  -0.346  -0.335  -0.322
 25 A'   26 A'   27 A'   28 A'    9 A"   29 A'   10 A"   30 A'                 
 -0.297  -0.290
 31 A'   11 A"                                                                 
 -- Virtual --                   
 -0.099  -0.066  -0.026   0.003   0.024   0.030   0.044   0.063
 32 A'   12 A"   33 A'   34 A'   35 A'   36 A'   13 A"   37 A'                 
  0.070   0.072   0.078   0.083   0.101   0.114   0.133   0.157
 14 A"   38 A'   39 A'   40 A'   15 A"   41 A'   42 A'   43 A'                 
  0.158   0.168   0.212   0.238   0.251   0.303   0.376   0.404
 16 A"   44 A'   45 A'   46 A'   47 A'   48 A'   49 A'   50 A'                 
  0.412   0.413   0.417   0.423   0.451   0.483   0.513   0.527
 17 A"   51 A'   18 A"   52 A'   53 A'   19 A"   54 A'   20 A"                 
  0.542   0.559   0.565   0.566   0.597   0.605   0.618   0.634
 21 A"   55 A'   22 A"   56 A'   57 A'   58 A'   23 A"   59 A'                 
  0.754   0.796   0.828   0.830   0.843   0.895   0.949   0.983
 60 A'   61 A'   62 A'   63 A'   24 A"   64 A'   65 A'   66 A'                 
  1.135   1.208   1.321   1.503   1.595   1.638   1.713   1.927
 25 A"   67 A'   26 A"   68 A'   69 A'   70 A'   27 A"   28 A"                 
  1.937   1.957   1.978   1.999   2.098   2.121   2.178   2.277
 71 A'   72 A'   29 A"   73 A'   74 A'   30 A"   75 A'   76 A'                 
  2.396   2.405   2.610   2.762   2.767   2.817   3.041   3.536
 77 A'   31 A"   78 A'   79 A'   32 A"   80 A'   81 A'   82 A'                 
  3.812   3.879   3.978   3.985   3.992   4.007   4.029   4.047
 33 A"   83 A'   34 A"   35 A"   84 A'   85 A'   36 A"   37 A"                 
  4.110   4.163   4.320   4.363   4.489   6.562   6.634   7.527
 86 A'   87 A'   88 A'   89 A'   90 A'   91 A'   92 A'   38 A"                 
  7.533   7.553   7.556   7.627   7.637  23.833  35.492  47.847
 39 A"   93 A'   94 A'   95 A'   96 A'   97 A'   98 A'   99 A'                 
 47.909 289.722 289.725 289.746 289.749 289.849 289.8591020.625
100 A'   40 A"   41 A"  101 A'  102 A'  103 A'  104 A'  105 A'                 
*******
106 A'                                                                         

 Beta MOs, Restricted
 -- Occupied --                  
-482.86 -482.86  -62.51  -62.51  -56.34  -56.34  -56.33  -56.33
  1 A'    2 A'    3 A'    4 A'    5 A'    6 A'    1 A"    7 A'                 
-56.330 -56.330 -14.396 -10.300  -8.723  -8.722  -6.557  -6.555
  2 A"    8 A'    9 A'   10 A'   11 A'   12 A'   13 A'   14 A'                 
 -6.542  -6.541  -6.539  -6.539  -2.667  -2.666  -2.662  -2.662
  3 A"   15 A'    4 A"   16 A'   17 A'   18 A'    5 A"    6 A"                 
 -2.662  -2.662  -2.651  -2.651  -2.648  -2.648  -0.983  -0.833
 19 A'   20 A'    7 A"   21 A'    8 A"   22 A'   23 A'   24 A'                 
 -0.775  -0.618  -0.517  -0.458  -0.426  -0.346  -0.335  -0.322
 25 A'   26 A'   27 A'   28 A'    9 A"   29 A'   10 A"   30 A'                 
 -0.297  -0.290
 31 A'   11 A"                                                                 
 -- Virtual --                   
 -0.099  -0.066  -0.026   0.003   0.024   0.030   0.044   0.063
 32 A'   12 A"   33 A'   34 A'   35 A'   36 A'   13 A"   37 A'                 
  0.070   0.072   0.078   0.083   0.101   0.114   0.133   0.157
 14 A"   38 A'   39 A'   40 A'   15 A"   41 A'   42 A'   43 A'                 
  0.158   0.168   0.212   0.238   0.251   0.303   0.376   0.404
 16 A"   44 A'   45 A'   46 A'   47 A'   48 A'   49 A'   50 A'                 
  0.412   0.413   0.417   0.423   0.451   0.483   0.513   0.527
 17 A"   51 A'   18 A"   52 A'   53 A'   19 A"   54 A'   20 A"                 
  0.542   0.559   0.565   0.566   0.597   0.605   0.618   0.634
 21 A"   55 A'   22 A"   56 A'   57 A'   58 A'   23 A"   59 A'                 
  0.754   0.796   0.828   0.830   0.843   0.895   0.949   0.983
 60 A'   61 A'   62 A'   63 A'   24 A"   64 A'   65 A'   66 A'                 
  1.135   1.208   1.321   1.503   1.595   1.638   1.713   1.927
 25 A"   67 A'   26 A"   68 A'   69 A'   70 A'   27 A"   28 A"                 
  1.937   1.957   1.978   1.999   2.098   2.121   2.178   2.277
 71 A'   72 A'   29 A"   73 A'   74 A'   30 A"   75 A'   76 A'                 
  2.396   2.405   2.610   2.762   2.767   2.817   3.041   3.536
 77 A'   31 A"   78 A'   79 A'   32 A"   80 A'   81 A'   82 A'                 
  3.812   3.879   3.978   3.985   3.992   4.007   4.029   4.047
 33 A"   83 A'   34 A"   35 A"   84 A'   85 A'   36 A"   37 A"                 
  4.110   4.163   4.320   4.363   4.489   6.562   6.634   7.527
 86 A'   87 A'   88 A'   89 A'   90 A'   91 A'   92 A'   38 A"                 
  7.533   7.553   7.556   7.627   7.637  23.833  35.492  47.847
 39 A"   93 A'   94 A'   95 A'   96 A'   97 A'   98 A'   99 A'                 
 47.909 289.722 289.725 289.746 289.749 289.849 289.8591020.625
100 A'   40 A"   41 A"  101 A'  102 A'  103 A'  104 A'  105 A'                 
*******
106 A'                                                                         
 --------------------------------------------------------------

          Ground-State Mulliken Net Atomic Charges

     Atom                 Charge (a.u.)
  ----------------------------------------
      1 C                    -0.181402
      2 N                    -0.038455
      3 Br                    0.019724
      4 Br                    0.014664
      5 H                     0.185470
  ----------------------------------------
  Sum of atomic charges =    -0.000000

 -----------------------------------------------------------------
                    Cartesian Multipole Moments
 -----------------------------------------------------------------
    Charge (ESU x 10^10)
                -0.0000
    Dipole Moment (Debye)
         X       0.4098      Y      -1.8770      Z       0.0000
       Tot       1.9212
    Quadrupole Moments (Debye-Ang)
        XX     -46.1230     XY       0.9008     YY     -48.4531
        XZ       0.0000     YZ       0.0000     ZZ     -49.0610
    Octopole Moments (Debye-Ang^2)
       XXX      -0.3548    XXY       2.1973    XYY       0.8954
       YYY       0.3386    XXZ       0.0000    XYZ       0.0000
       YYZ       0.0000    XZZ       0.5224    YZZ       1.5575
       ZZZ       0.0000
    Hexadecapole Moments (Debye-Ang^3)
      XXXX   -1080.5934   XXXY      20.9663   XXYY    -216.2279
      XYYY       1.9649   YYYY     -81.1302   XXXZ       0.0000
      XXYZ       0.0000   XYYZ       0.0000   YYYZ       0.0000
      XXZZ    -212.8627   XYZZ       0.7711   YYZZ     -23.9096
      XZZZ       0.0000   YZZZ       0.0000   ZZZZ     -58.3167
 -----------------------------------------------------------------
Archival summary:
1\1\TWL01\OPT\ProcedureUnspecified\BasisUnspecified\r2111\taweetha\SunNov2520:40:252018SunNov2520:40:252018\0\\#,OPT,ProcedureUnspecified,BasisUnspecified,\\0,1\Br\N,1,1.92391\C,2,1.25664,1,112.905\H,3,1.08607,2,128.952,1,-0,0\Br,3,1.90785,2,117.933,1,-180,0\\\@

 Total job time:  37.41s(wall), 139.23s(cpu) 
 Sun Nov 25 20:40:25 2018

        *************************************************************
        *                                                           *
        *  Thank you very much for using Q-Chem.  Have a nice day.  *
        *                                                           *
        *************************************************************


 
User input: 2 of 2 
 
Q-Chem Developer Version!
                  Welcome to Q-Chem
     A Quantum Leap Into The Future Of Chemistry


 Q-Chem 5.1, Q-Chem, Inc., Pleasanton, CA (2018)

 Yihan Shao,  Zhengting Gan,  E. Epifanovsky,  A. T. B. Gilbert,  M. Wormit,  
 J. Kussmann,  A. W. Lange,  A. Behn,  Jia Deng,  Xintian Feng,  D. Ghosh,  
 M. Goldey,  P. R. Horn,  L. D. Jacobson,  I. Kaliman,  T. Kus,  A. Landau,  
 Jie Liu,  E. I. Proynov,  R. M. Richard,  R. P. Steele,  E. J. Sundstrom,  
 H. L. Woodcock III,  P. M. Zimmerman,  D. Zuev,  B. Albrecht,  E. Alguire,  
 S. A. Baeppler,  D. Barton,  Z. Benda,  Y. A. Bernard,  E. J. Berquist,  
 K. B. Bravaya,  H. Burton,  D. Casanova,  Chun-Min Chang,  Yunqing Chen,  
 A. Chien,  K. D. Closser,  M. P. Coons,  S. Coriani,  S. Dasgupta,  
 A. L. Dempwolff,  M. Diedenhofen,  Hainam Do,  R. G. Edgar,  Po-Tung Fang,  
 S. Faraji,  S. Fatehi,  Qingguo Feng,  K. D. Fenk,  J. Fosso-Tande,  
 Qinghui Ge,  A. Ghysels,  G. Gidofalvi,  J. Gomes,  J. Gonthier,  A. Gunina,  
 D. Hait,  M. W. D. Hanson-Heine,  P. H. P. Harbach,  A. W. Hauser,  
 J. E. Herr,  E. G. Hohenstein,  Z. C. Holden,  Kerwin Hui,  B. C. Huynh,  
 T.-C. Jagau,  Hyunjun Ji,  B. Kaduk,  K. Khistyaev,  Jaehoon Kim,  
 P. Klunzinger,  K. Koh,  D. Kosenkov,  L. Koulias,  T. Kowalczyk,  
 C. M. Krauter,  A. Kunitsa,  Ka Un Lao,  A. Laurent,  K. V. Lawler,  
 Joonho Lee,  D. Lefrancois,  S. Lehtola,  D. S. Levine,  Yi-Pei Li,  
 You-Sheng Lin,  Fenglai Liu,  E. Livshits,  A. Luenser,  P. Manohar,  
 E. Mansoor,  S. F. Manzer,  Shan-Ping Mao,  Yuezhi Mao,  N. Mardirossian,  
 A. V. Marenich,  T. Markovich,  L. A. Martinez-Martinez,  S. A. Maurer,  
 N. J. Mayhall,  S. C. McKenzie,  J.-M. Mewes,  A. F. Morrison,  
 J. W. Mullinax,  K. Nanda,  T. S. Nguyen-Beck,  R. Olivares-Amaya,  
 J. A. Parkhill,  T. M. Perrine,  F. Plasser,  P. Pokhilko,  S. Prager,  
 A. Prociuk,  E. Ramos,  D. R. Rehn,  F. Rob,  M. Schneider,  N. Sergueev,  
 S. M. Sharada,  S. Sharma,  D. W. Small,  T. Stauch,  T. Stein,  
 Yu-Chuan Su,  A. J. W. Thom,  A. Tkatchenko,  T. Tsuchimochi,  N. M. Tubman,  
 L. Vogt,  M. L. Vidal,  O. Vydrov,  M. A. Watson,  J. Wenzel,  
 M. de Wergifosse,  T. A. Wesolowski,  A. White,  J. Witte,  A. Yamada,  
 Jun Yang,  K. Yao,  S. Yeganeh,  S. R. Yost,  Zhi-Qiang You,  A. Zech,  
 Igor Ying Zhang,  Xing Zhang,  Yan Zhao,  Ying Zhu,  B. R. Brooks,  
 G. K. L. Chan,  C. J. Cramer,  M. S. Gordon,  W. J. Hehre,  A. Klamt,  
 M. W. Schmidt,  C. D. Sherrill,  D. G. Truhlar,  A. Aspuru-Guzik,  R. Baer,  
 A. T. Bell,  N. A. Besley,  Jeng-Da Chai,  A. E. DePrince, III,  
 R. A. DiStasio Jr.,  A. Dreuw,  B. D. Dunietz,  T. R. Furlani,  
 Chao-Ping Hsu,  Yousung Jung,  Jing Kong,  D. S. Lambrecht,  WanZhen Liang,  
 C. Ochsenfeld,  V. A. Rassolov,  L. V. Slipchenko,  J. E. Subotnik,  
 T. Van Voorhis,  J. M. Herbert,  A. I. Krylov,  P. M. W. Gill,  M. Head-Gordon

 Contributors to earlier versions of Q-Chem not listed above: 
 R. D. Adamson,  B. Austin,  J. Baker,  G. J. O. Beran,  K. Brandhorst,  
 S. T. Brown,  E. F. C. Byrd,  A. K. Chakraborty,  C.-L. Cheng,  
 Siu Hung Chien,  D. M. Chipman,  D. L. Crittenden,  H. Dachsel,  
 R. J. Doerksen,  A. D. Dutoi,  L. Fusti-Molnar,  W. A. Goddard III,  
 A. Golubeva-Zadorozhnaya,  S. R. Gwaltney,  G. Hawkins,  A. Heyden,  
 S. Hirata,  G. Kedziora,  F. J. Keil,  C. Kelley,  Jihan Kim,  R. A. King,  
 R. Z. Khaliullin,  P. P. Korambath,  W. Kurlancheek,  A. M. Lee,  M. S. Lee,  
 S. V. Levchenko,  Ching Yeh Lin,  D. Liotard,  R. C. Lochan,  I. Lotan,  
 P. E. Maslen,  N. Nair,  D. P. O'Neill,  D. Neuhauser,  E. Neuscamman,  
 C. M. Oana,  R. Olson,  B. Peters,  R. Peverati,  P. A. Pieniazek,  
 Y. M. Rhee,  J. Ritchie,  M. A. Rohrdanz,  E. Rosta,  N. J. Russ,  
 H. F. Schaefer III,  N. E. Schultz,  N. Shenvi,  A. C. Simmonett,  A. Sodt,  
 D. Stuck,  K. S. Thanthiriwatte,  V. Vanovschi,  Tao Wang,  A. Warshel,  
 C. F. Williams,  Q. Wu,  X. Xu,  W. Zhang

 Please cite Q-Chem as follows:
 Y. Shao et al., Mol. Phys. 113, 184-215 (2015)
 DOI: 10.1080/00268976.2014.952696

 Q-Chem 5.1.2 for Intel X86 EM64T Linux

 Parts of Q-Chem use Armadillo 8.300.2 (Tropical Shenanigans).
 http://arma.sourceforge.net/

 Q-Chem begins on Sun Nov 25 20:40:25 2018  

Host: 
0

     Scratch files written to /scratch/taweetham/qchem50200//
The previous job contains 0 fragments, simply inherited here
Input Ideriv = 2
Curr. Ideriv = -1
Max.  Ideriv = 2

Checking the input file for inconsistencies... 	...done.

--------------------------------------------------------------
User input:
--------------------------------------------------------------

$molecule
read
$end

$rem
   job_type 	frequency
   basis 	6-311++g**
   method	b3lyp	
$end


--------------------------------------------------------------
 ----------------------------------------------------------------
             Standard Nuclear Orientation (Angstroms)
    I     Atom           X                Y                Z
 ----------------------------------------------------------------
    1      C       0.3982378351    -0.3961304968    -0.0000000000
    2      N      -0.4168676971     0.5602880961     0.0000000000
    3      Br     -2.2513801433    -0.0193518935     0.0000000000
    4      Br      2.2608189485     0.0170205470    -0.0000000000
    5      H       0.1982886880    -1.4636365653     0.0000000000
 ----------------------------------------------------------------
 Molecular Point Group                 Cs    NOp =  2
 Largest Abelian Subgroup              Cs    NOp =  2
 Nuclear Repulsion Energy =   394.4382224572 hartrees
 There are       42 alpha and       42 beta electrons
 Requested basis set is 6-311++G(d,p)
 There are 55 shells and 147 basis functions

 Total QAlloc Memory Limit   2000 MB
 Mega-Array Size       188 MB
 MEM_STATIC part       192 MB

                       Distance Matrix (Angstroms)
             C (  1)   N (  2)   Br(  3)   Br(  4)
   N (  2)  1.256636
   Br(  3)  2.676273  1.923907
   Br(  4)  1.907853  2.732242  4.512346
   H (  5)  1.086070  2.115346  2.843736  2.538972

 A cutoff of  1.0D-11 yielded   1291 shell pairs
 There are      9728 function pairs (     10799 Cartesian)

 -------------------------------------------------------
 OpenMP Integral Computing Module                       
 Release: version 1.0, May 2013, Q-Chem Inc. Pittsburgh 
 -------------------------------------------------------
 Integral Job Info:
 Integral job number is                      11
 Integral operator is                         1
 short-range coefficients                     0
 long-range coefficients              100000000
 Omega coefficients                           0
 if combine SR and LR in K                    0
 Integral screening is                        0
 Integral computing path is                   2
 max size of driver memory is            800000
 size of driver memory is                593474
 size of scratch memory is             29623520
 max col of scratch BK array               1296
 max len of scratch array in speh3          155
 max len of scratch index in speh4           18
 max int batch size is                      520
 min int batch size is                       52
 fixed nKL is                                45
 max L of basis functions is                  2
 order of int derivative is                   0
 number of shells is                         55
 number of basis is                         155
 number of cartesian basis is               155
 number of contracted shell pairs          1291
 number of primitive shell pairs           3477
 maxK2 (contraction) of shell pair           36
 max number of K2 of shell pair               1
 max number of CS2 of shell pair            128
 max number of PS2 of shell pair            267
 mem total for path MDJ                  522902
 -------------------------------------------------------
 Smallest overlap matrix eigenvalue = 4.36E-04
 Guess from superposition of atomic densities
 Warning:  Energy on first SCF cycle will be non-variational
 SAD guess density has 84.000000 electrons

 -----------------------------------------------------------------------
  General SCF calculation program by
  Eric Jon Sundstrom, Paul Horn, Yuezhi Mao, Dmitri Zuev, Alec White,
  David Stuck, Shaama M.S., Shane Yost, Joonho Lee, David Small,
  Daniel Levine, Susi Lehtola, Hugh Burton, Evgeny Epifanovsky
 -----------------------------------------------------------------------
 Exchange:     0.2000 Hartree-Fock + 0.0800 Slater + 0.7200 B88
 Correlation:  0.1900 VWN1RPA + 0.8100 LYP
 Using SG-1 standard quadrature grid
 using 4 threads for integral computing
 -------------------------------------------------------
 OpenMP Integral computing Module                
 Release: version 2.0, May 2017, Q-Chem Inc. Pleasanton 
 -------------------------------------------------------
 -------------------------------------------------------
 OpenMP BLAS3 based DFT computing Module                
 Release: version 1.0, May 2013, Q-Chem Inc. Pittsburgh 
 -------------------------------------------------------
 A restricted SCF calculation will be
 performed using DIIS
 SCF converges when DIIS error is below 1.0e-08
 ---------------------------------------
  Cycle       Energy         DIIS error
 ---------------------------------------
    1   -5242.1331141981      4.30e-02  
    2   -5241.7027334966      3.93e-03  
    3   -5241.6586690651      5.72e-03  
    4   -5241.7160581185      1.87e-03  
    5   -5241.7241974549      2.41e-04  
    6   -5241.7242526979      1.14e-04  
    7   -5241.7242859596      3.06e-05  
    8   -5241.7242884805      4.98e-06  
    9   -5241.7242885275      1.48e-06  
   10   -5241.7242885307      4.79e-07  
   11   -5241.7242885312      1.38e-07  
   12   -5241.7242885312      2.02e-08  
   13   -5241.7242885312      3.64e-09  Convergence criterion met
 ---------------------------------------
 SCF time:   CPU 26.12s  wall 7.00s 
 SCF   energy in the final basis set =    -5241.7242885312
 Total energy in the final basis set =    -5241.7242885312

 --------------------------------------------------------------
             Orbital Energies (a.u.) and Symmetries
 --------------------------------------------------------------

 Alpha MOs, Restricted
 -- Occupied --                  
-482.86 -482.86  -62.51  -62.51  -56.34  -56.34  -56.33  -56.33
  1 A'    2 A'    3 A'    4 A'    5 A'    6 A'    1 A"    7 A'                 
-56.330 -56.330 -14.396 -10.300  -8.723  -8.722  -6.557  -6.555
  2 A"    8 A'    9 A'   10 A'   11 A'   12 A'   13 A'   14 A'                 
 -6.542  -6.541  -6.539  -6.539  -2.667  -2.666  -2.662  -2.662
  3 A"   15 A'    4 A"   16 A'   17 A'   18 A'    5 A"    6 A"                 
 -2.662  -2.662  -2.651  -2.651  -2.648  -2.648  -0.983  -0.833
 19 A'   20 A'    7 A"   21 A'    8 A"   22 A'   23 A'   24 A'                 
 -0.775  -0.618  -0.517  -0.458  -0.426  -0.346  -0.335  -0.322
 25 A'   26 A'   27 A'   28 A'    9 A"   29 A'   10 A"   30 A'                 
 -0.297  -0.290
 31 A'   11 A"                                                                 
 -- Virtual --                   
 -0.099  -0.066  -0.026   0.003   0.024   0.030   0.044   0.063
 32 A'   12 A"   33 A'   34 A'   35 A'   36 A'   13 A"   37 A'                 
  0.070   0.072   0.078   0.083   0.101   0.114   0.133   0.157
 14 A"   38 A'   39 A'   40 A'   15 A"   41 A'   42 A'   43 A'                 
  0.158   0.168   0.212   0.238   0.251   0.303   0.376   0.404
 16 A"   44 A'   45 A'   46 A'   47 A'   48 A'   49 A'   50 A'                 
  0.412   0.413   0.417   0.423   0.451   0.483   0.513   0.527
 17 A"   51 A'   18 A"   52 A'   53 A'   19 A"   54 A'   20 A"                 
  0.542   0.559   0.565   0.566   0.597   0.605   0.618   0.634
 21 A"   55 A'   22 A"   56 A'   57 A'   58 A'   23 A"   59 A'                 
  0.754   0.796   0.828   0.830   0.843   0.895   0.949   0.983
 60 A'   61 A'   62 A'   63 A'   24 A"   64 A'   65 A'   66 A'                 
  1.135   1.208   1.321   1.503   1.595   1.638   1.713   1.927
 25 A"   67 A'   26 A"   68 A'   69 A'   70 A'   27 A"   28 A"                 
  1.937   1.957   1.978   1.999   2.098   2.121   2.178   2.277
 71 A'   72 A'   29 A"   73 A'   74 A'   30 A"   75 A'   76 A'                 
  2.396   2.405   2.610   2.762   2.767   2.817   3.041   3.536
 77 A'   31 A"   78 A'   79 A'   32 A"   80 A'   81 A'   82 A'                 
  3.812   3.879   3.978   3.985   3.992   4.007   4.029   4.047
 33 A"   83 A'   34 A"   35 A"   84 A'   85 A'   36 A"   37 A"                 
  4.110   4.163   4.320   4.363   4.489   6.562   6.634   7.527
 86 A'   87 A'   88 A'   89 A'   90 A'   91 A'   92 A'   38 A"                 
  7.533   7.553   7.556   7.627   7.637  23.833  35.492  47.847
 39 A"   93 A'   94 A'   95 A'   96 A'   97 A'   98 A'   99 A'                 
 47.909 289.722 289.725 289.746 289.749 289.849 289.8591020.625
100 A'   40 A"   41 A"  101 A'  102 A'  103 A'  104 A'  105 A'                 
*******
106 A'                                                                         

 Beta MOs, Restricted
 -- Occupied --                  
-482.86 -482.86  -62.51  -62.51  -56.34  -56.34  -56.33  -56.33
  1 A'    2 A'    3 A'    4 A'    5 A'    6 A'    1 A"    7 A'                 
-56.330 -56.330 -14.396 -10.300  -8.723  -8.722  -6.557  -6.555
  2 A"    8 A'    9 A'   10 A'   11 A'   12 A'   13 A'   14 A'                 
 -6.542  -6.541  -6.539  -6.539  -2.667  -2.666  -2.662  -2.662
  3 A"   15 A'    4 A"   16 A'   17 A'   18 A'    5 A"    6 A"                 
 -2.662  -2.662  -2.651  -2.651  -2.648  -2.648  -0.983  -0.833
 19 A'   20 A'    7 A"   21 A'    8 A"   22 A'   23 A'   24 A'                 
 -0.775  -0.618  -0.517  -0.458  -0.426  -0.346  -0.335  -0.322
 25 A'   26 A'   27 A'   28 A'    9 A"   29 A'   10 A"   30 A'                 
 -0.297  -0.290
 31 A'   11 A"                                                                 
 -- Virtual --                   
 -0.099  -0.066  -0.026   0.003   0.024   0.030   0.044   0.063
 32 A'   12 A"   33 A'   34 A'   35 A'   36 A'   13 A"   37 A'                 
  0.070   0.072   0.078   0.083   0.101   0.114   0.133   0.157
 14 A"   38 A'   39 A'   40 A'   15 A"   41 A'   42 A'   43 A'                 
  0.158   0.168   0.212   0.238   0.251   0.303   0.376   0.404
 16 A"   44 A'   45 A'   46 A'   47 A'   48 A'   49 A'   50 A'                 
  0.412   0.413   0.417   0.423   0.451   0.483   0.513   0.527
 17 A"   51 A'   18 A"   52 A'   53 A'   19 A"   54 A'   20 A"                 
  0.542   0.559   0.565   0.566   0.597   0.605   0.618   0.634
 21 A"   55 A'   22 A"   56 A'   57 A'   58 A'   23 A"   59 A'                 
  0.754   0.796   0.828   0.830   0.843   0.895   0.949   0.983
 60 A'   61 A'   62 A'   63 A'   24 A"   64 A'   65 A'   66 A'                 
  1.135   1.208   1.321   1.503   1.595   1.638   1.713   1.927
 25 A"   67 A'   26 A"   68 A'   69 A'   70 A'   27 A"   28 A"                 
  1.937   1.957   1.978   1.999   2.098   2.121   2.178   2.277
 71 A'   72 A'   29 A"   73 A'   74 A'   30 A"   75 A'   76 A'                 
  2.396   2.405   2.610   2.762   2.767   2.817   3.041   3.536
 77 A'   31 A"   78 A'   79 A'   32 A"   80 A'   81 A'   82 A'                 
  3.812   3.879   3.978   3.985   3.992   4.007   4.029   4.047
 33 A"   83 A'   34 A"   35 A"   84 A'   85 A'   36 A"   37 A"                 
  4.110   4.163   4.320   4.363   4.489   6.562   6.634   7.527
 86 A'   87 A'   88 A'   89 A'   90 A'   91 A'   92 A'   38 A"                 
  7.533   7.553   7.556   7.627   7.637  23.833  35.492  47.847
 39 A"   93 A'   94 A'   95 A'   96 A'   97 A'   98 A'   99 A'                 
 47.909 289.722 289.725 289.746 289.749 289.849 289.8591020.625
100 A'   40 A"   41 A"  101 A'  102 A'  103 A'  104 A'  105 A'                 
*******
106 A'                                                                         
 --------------------------------------------------------------

          Ground-State Mulliken Net Atomic Charges

     Atom                 Charge (a.u.)
  ----------------------------------------
      1 C                    -0.181401
      2 N                    -0.038457
      3 Br                    0.019724
      4 Br                    0.014665
      5 H                     0.185470
  ----------------------------------------
  Sum of atomic charges =    -0.000000

 -----------------------------------------------------------------
                    Cartesian Multipole Moments
 -----------------------------------------------------------------
    Charge (ESU x 10^10)
                -0.0000
    Dipole Moment (Debye)
         X       0.4091      Y      -1.8771      Z       0.0000
       Tot       1.9212
    Quadrupole Moments (Debye-Ang)
        XX     -46.1207     XY       0.9084     YY     -48.5664
        XZ       0.0000     YZ       0.0000     ZZ     -49.0610
    Octopole Moments (Debye-Ang^2)
       XXX      -0.6384    XXY       0.8182    XYY       0.8480
       YYY      -4.0281    XXZ       0.0000    XYZ       0.0000
       YYZ       0.0000    XZZ       0.4215    YZZ       0.0855
       ZZZ       0.0000
    Hexadecapole Moments (Debye-Ang^3)
      XXXX   -1080.5678   XXXY      21.1138   XXYY    -216.1473
      XYYY       2.2406   YYYY     -81.3545   XXXZ       0.0000
      XXYZ       0.0000   XYYZ       0.0000   YYYZ       0.0000
      XXZZ    -212.8602   XYZZ       0.8539   YYZZ     -23.8609
      XZZZ       0.0000   YZZZ       0.0000   ZZZZ     -58.3167
 -----------------------------------------------------------------
 Calculating MO derivatives via CPSCF
 D1JvT checksum  = 185520 14287.6374668749
 D1KAT checksum  = 419940 744.5709348305
   1         3          15      0.144245    0.042896
   2         3          15      0.019544    0.006903
   3         3          15      0.002957    0.001266
   4         3          15      0.000299    0.000138
   5        15           3      0.000014    0.000009
   6        18           0      0.000000    0.000000    Roots Converged
 Time for AOints: 5.7 s (CPU) 1.5 s (wall)
 ------------------------------------------------------------------------------
                     AOints        : Timing summary (seconds)
 ------------------------------------------------------------------------------
     job step          cpu (% of tot)      sys (% of tot)     wall (% of tot)
 ------------------------------------------------------------------------------
  cpscf_lag         0.3597E+02 (34.9)   0.7000E-05 (36.8)   0.9265E+01 (34.5)
  iterzp            0.6132E+02 (59.5)   0.1100E-04 (57.9)   0.1603E+02 (59.7)
  make_fx           0.0000E+00 ( 0.0)   0.0000E+00 ( 0.0)   0.0000E+00 ( 0.0)
  AOints            0.5711E+01 ( 5.5)   0.1000E-05 ( 5.3)   0.1451E+01 ( 5.4)
 ------------------------------------------------------------------------------
   Grand Totals     0.1031E+03          0.1900E-04          0.2686E+02
 ------------------------------------------------------------------------------
 Calculating analytic Hessian of the SCF energy
 Polarizability Matrix (a.u.)
            1           2           3
    1-111.4812777  -0.4342157   0.0000000
    2  -0.4342157 -43.7770476   0.0000000
    3   0.0000000   0.0000000 -36.6319496

 Direct stationary perturbation theory relativistic correction:

 rels  =      33.613666670886
 relv  =    -113.640153485348
 rel2e =      17.817259907686
 E_rel =     -62.209226906777

 Hessian of the SCF Energy
            1           2           3           4           5           6
    1   0.4874829  -0.1669567  -0.0000000  -0.2777883   0.2255954   0.0000000
    2  -0.1669567   0.7978216  -0.0000000   0.2989240  -0.4271142   0.0000000
    3  -0.0000000  -0.0000000   0.1049282   0.0000000   0.0000000  -0.0438320
    4  -0.2777883   0.2989240   0.0000000   0.4366334  -0.2600413  -0.0000000
    5   0.2255954  -0.4271142   0.0000000  -0.2600413   0.4630776  -0.0000000
    6   0.0000000   0.0000000  -0.0438320  -0.0000000  -0.0000000   0.0311090
    7  -0.0507114  -0.0121617   0.0000000  -0.1051978  -0.0183068  -0.0000000
    8   0.0179375   0.0012489  -0.0000000  -0.0450768  -0.0278459  -0.0000000
    9   0.0000000   0.0000000   0.0035978  -0.0000000  -0.0000000  -0.0112408
   10  -0.1090807  -0.0567186   0.0000000  -0.0561691   0.0224634  -0.0000000
   11  -0.0292606  -0.0457502   0.0000000   0.0094271   0.0106976  -0.0000000
   12   0.0000000   0.0000000  -0.0194356  -0.0000000  -0.0000000   0.0001384
   13  -0.0499025  -0.0630871  -0.0000000   0.0025218   0.0302893   0.0000000
   14  -0.0473156  -0.3262061   0.0000000  -0.0032330  -0.0188151   0.0000000
   15  -0.0000000  -0.0000000  -0.0452584   0.0000000   0.0000000   0.0238253
            7           8           9          10          11          12
    1  -0.0507114   0.0179375   0.0000000  -0.1090807  -0.0292606   0.0000000
    2  -0.0121617   0.0012489   0.0000000  -0.0567186  -0.0457502   0.0000000
    3   0.0000000  -0.0000000   0.0035978   0.0000000   0.0000000  -0.0194356
    4  -0.1051978  -0.0450768  -0.0000000  -0.0561691   0.0094271  -0.0000000
    5  -0.0183068  -0.0278459  -0.0000000   0.0224634   0.0106976  -0.0000000
    6  -0.0000000  -0.0000000  -0.0112408  -0.0000000  -0.0000000   0.0001384
    7   0.1556733   0.0246647  -0.0000000  -0.0008942   0.0046879  -0.0000000
    8   0.0246647   0.0229645  -0.0000000   0.0008852   0.0015904   0.0000000
    9  -0.0000000  -0.0000000   0.0077081   0.0000000   0.0000000   0.0053342
   10  -0.0008942   0.0008852   0.0000000   0.1848009   0.0335065  -0.0000000
   11   0.0046879   0.0015904   0.0000000   0.0335065   0.0318574  -0.0000000
   12  -0.0000000   0.0000000   0.0053342  -0.0000000  -0.0000000   0.0087280
   13   0.0011302   0.0015894   0.0000000  -0.0186569  -0.0183608   0.0000000
   14   0.0011158   0.0020422   0.0000000  -0.0001365   0.0016048   0.0000000
   15   0.0000000   0.0000000  -0.0053993   0.0000000   0.0000000   0.0052351
           13          14          15
    1  -0.0499025  -0.0473156  -0.0000000
    2  -0.0630871  -0.3262061  -0.0000000
    3  -0.0000000   0.0000000  -0.0452584
    4   0.0025218  -0.0032330   0.0000000
    5   0.0302893  -0.0188151   0.0000000
    6   0.0000000   0.0000000   0.0238253
    7   0.0011302   0.0011158   0.0000000
    8   0.0015894   0.0020422   0.0000000
    9   0.0000000   0.0000000  -0.0053993
   10  -0.0186569  -0.0001365   0.0000000
   11  -0.0183608   0.0016048   0.0000000
   12   0.0000000   0.0000000   0.0052351
   13   0.0649073   0.0495692  -0.0000000
   14   0.0495692   0.3413742  -0.0000000
   15  -0.0000000  -0.0000000   0.0215973
 Gradient time:  CPU 160.93 s  wall 42.03 s
 **********************************************************************
 **                                                                  **
 **                       VIBRATIONAL ANALYSIS                       **
 **                       --------------------                       **
 **                                                                  **
 **        VIBRATIONAL FREQUENCIES (CM**-1) AND NORMAL MODES         **
 **     FORCE CONSTANTS (mDYN/ANGSTROM) AND REDUCED MASSES (AMU)     **
 **                  INFRARED INTENSITIES (KM/MOL)                   **
 **                                                                  **
 **********************************************************************


 Mode:                 1                      2                      3
 Frequency:       177.24                 209.49                 224.14
 Force Cnst:      0.1532                 0.3482                 0.6229
 Red. Mass:       8.2795                13.4677                21.0450
 IR Active:          YES                    YES                    YES
 IR Intens:        0.059                  1.282                  0.159
 Raman Active:       YES                    YES                    YES
               X      Y      Z        X      Y      Z        X      Y      Z
 C         -0.000  0.000  0.551   -0.139  0.457 -0.000   -0.028  0.542 -0.000
 N         -0.000  0.000  0.460   -0.056  0.542 -0.000   -0.162  0.445 -0.000
 Br         0.000 -0.000 -0.087    0.195 -0.089  0.000   -0.269 -0.083  0.000
 Br        -0.000 -0.000 -0.087   -0.159 -0.083  0.000    0.303 -0.085  0.000
 H         -0.000  0.000  0.685   -0.379  0.504 -0.000   -0.047  0.549 -0.000
 TransDip   0.000  0.000  0.008    0.036  0.003 -0.000    0.013 -0.001 -0.000

 Mode:                 4                      5                      6
 Frequency:       605.09                 767.24                 910.39
 Force Cnst:      3.2733                 1.7189                 0.6971
 Red. Mass:      15.1736                 4.9561                 1.4275
 IR Active:          YES                    YES                    YES
 IR Intens:       85.800                 32.284                 15.009
 Raman Active:       YES                    YES                    YES
               X      Y      Z        X      Y      Z        X      Y      Z
 C          0.425 -0.084 -0.000    0.437  0.289 -0.000    0.000  0.000 -0.176
 N          0.832  0.303 -0.000   -0.134 -0.185 -0.000   -0.000 -0.000  0.076
 Br        -0.122 -0.039  0.000   -0.004  0.012  0.000   -0.000  0.000 -0.003
 Br        -0.091 -0.002  0.000   -0.048 -0.026  0.000   -0.000 -0.000  0.003
 H          0.067 -0.006 -0.000    0.787  0.226 -0.000    0.000  0.000  0.981
 TransDip   0.296 -0.024 -0.000    0.176  0.047 -0.000    0.000  0.000  0.124

 Mode:                 7                      8                      9
 Frequency:      1276.77                1632.05                3157.54
 Force Cnst:      1.1034                15.2071                 6.4457
 Red. Mass:       1.1489                 9.6901                 1.0973
 IR Active:          YES                    YES                    YES
 IR Intens:       42.440                123.729                  0.377
 Raman Active:       YES                    YES                    YES
               X      Y      Z        X      Y      Z        X      Y      Z
 C         -0.088 -0.029  0.000   -0.429  0.472 -0.000   -0.009 -0.089  0.000
 N          0.008  0.059 -0.000    0.379 -0.424 -0.000   -0.006  0.005 -0.000
 Br         0.001 -0.000 -0.000   -0.002 -0.001  0.000    0.000  0.000  0.000
 Br        -0.001 -0.003 -0.000   -0.002 -0.001  0.000    0.000  0.000 -0.000
 H          0.970 -0.217 -0.000    0.128  0.503  0.000    0.174  0.981 -0.000
 TransDip  -0.181 -0.104 -0.000   -0.352  0.058  0.000    0.019  0.006 -0.000

 STANDARD THERMODYNAMIC QUANTITIES AT   298.15 K  AND     1.00 ATM

   This Molecule has  0 Imaginary Frequencies
   Zero point vibrational energy:       12.809 kcal/mol

   Atom    1 Element C  Has Mass   12.00000
   Atom    2 Element N  Has Mass   14.00307
   Atom    3 Element Br Has Mass   78.91830
   Atom    4 Element Br Has Mass   78.91830
   Atom    5 Element H  Has Mass    1.00783
   Molecular Mass:   184.847500 amu
   Principal axes and moments of inertia in amu*Bohr^2:
                             1           2           3
    Eigenvalues --       30.27522  2884.58789  2914.86312
          X               1.00000    -0.00128     0.00000
          Y               0.00128     1.00000     0.00000
          Z              -0.00000    -0.00000     1.00000
   Rotational Symmetry Number is   1
   The Molecule is an Asymmetric Top
   Translational Enthalpy:        0.889 kcal/mol
   Rotational Enthalpy:           0.889 kcal/mol
   Vibrational Enthalpy:         14.051 kcal/mol
   gas constant (RT):             0.592 kcal/mol
   Translational Entropy:        41.549  cal/mol.K
   Rotational Entropy:           27.034  cal/mol.K
   Vibrational Entropy:           7.178  cal/mol.K

   Total Enthalpy:               16.421 kcal/mol
   Total Entropy:                75.761  cal/mol.K
Archival summary:
1\1\TWL01\FREQ\ProcedureUnspecified\BasisUnspecified\r2111\taweetha\SunNov2520:41:142018SunNov2520:41:142018\0\\#,FREQ,ProcedureUnspecified,BasisUnspecified,\\0,1\Br\N,1,1.92391\C,2,1.25664,1,112.905\H,3,1.08607,2,128.952,1,0,0\Br,3,1.90785,2,117.933,1,-180,0\\\@

 Total job time:  49.06s(wall), 187.17s(cpu) 
 Sun Nov 25 20:41:14 2018

        *************************************************************
        *                                                           *
        *  Thank you very much for using Q-Chem.  Have a nice day.  *
        *                                                           *
        *************************************************************
