# Supplementary material for: Geometric and energetic data from ab initio calculations of haloethene, haloimine, halomethylenephosphine, haloiminophosphine, halodiazene, halodiphosphene and halocyclopropane
Source: Data Brief. 2019 Nov 2;27:104738. doi: 10.1016/j.dib.2019.104738 (PMC6861602; doi:10.1016/j.dib.2019.104738)
Supplement: Multimedia component 4 [file mmc4.zip › CN/B3LYP/HBrCNClE.out]

Q-Chem Developer Version!
                  Welcome to Q-Chem
     A Quantum Leap Into The Future Of Chemistry


 Q-Chem 5.1, Q-Chem, Inc., Pleasanton, CA (2018)

 Yihan Shao,  Zhengting Gan,  E. Epifanovsky,  A. T. B. Gilbert,  M. Wormit,  
 J. Kussmann,  A. W. Lange,  A. Behn,  Jia Deng,  Xintian Feng,  D. Ghosh,  
 M. Goldey,  P. R. Horn,  L. D. Jacobson,  I. Kaliman,  T. Kus,  A. Landau,  
 Jie Liu,  E. I. Proynov,  R. M. Richard,  R. P. Steele,  E. J. Sundstrom,  
 H. L. Woodcock III,  P. M. Zimmerman,  D. Zuev,  B. Albrecht,  E. Alguire,  
 S. A. Baeppler,  D. Barton,  Z. Benda,  Y. A. Bernard,  E. J. Berquist,  
 K. B. Bravaya,  H. Burton,  D. Casanova,  Chun-Min Chang,  Yunqing Chen,  
 A. Chien,  K. D. Closser,  M. P. Coons,  S. Coriani,  S. Dasgupta,  
 A. L. Dempwolff,  M. Diedenhofen,  Hainam Do,  R. G. Edgar,  Po-Tung Fang,  
 S. Faraji,  S. Fatehi,  Qingguo Feng,  K. D. Fenk,  J. Fosso-Tande,  
 Qinghui Ge,  A. Ghysels,  G. Gidofalvi,  J. Gomes,  J. Gonthier,  A. Gunina,  
 D. Hait,  M. W. D. Hanson-Heine,  P. H. P. Harbach,  A. W. Hauser,  
 J. E. Herr,  E. G. Hohenstein,  Z. C. Holden,  Kerwin Hui,  B. C. Huynh,  
 T.-C. Jagau,  Hyunjun Ji,  B. Kaduk,  K. Khistyaev,  Jaehoon Kim,  
 P. Klunzinger,  K. Koh,  D. Kosenkov,  L. Koulias,  T. Kowalczyk,  
 C. M. Krauter,  A. Kunitsa,  Ka Un Lao,  A. Laurent,  K. V. Lawler,  
 Joonho Lee,  D. Lefrancois,  S. Lehtola,  D. S. Levine,  Yi-Pei Li,  
 You-Sheng Lin,  Fenglai Liu,  E. Livshits,  A. Luenser,  P. Manohar,  
 E. Mansoor,  S. F. Manzer,  Shan-Ping Mao,  Yuezhi Mao,  N. Mardirossian,  
 A. V. Marenich,  T. Markovich,  L. A. Martinez-Martinez,  S. A. Maurer,  
 N. J. Mayhall,  S. C. McKenzie,  J.-M. Mewes,  A. F. Morrison,  
 J. W. Mullinax,  K. Nanda,  T. S. Nguyen-Beck,  R. Olivares-Amaya,  
 J. A. Parkhill,  T. M. Perrine,  F. Plasser,  P. Pokhilko,  S. Prager,  
 A. Prociuk,  E. Ramos,  D. R. Rehn,  F. Rob,  M. Schneider,  N. Sergueev,  
 S. M. Sharada,  S. Sharma,  D. W. Small,  T. Stauch,  T. Stein,  
 Yu-Chuan Su,  A. J. W. Thom,  A. Tkatchenko,  T. Tsuchimochi,  N. M. Tubman,  
 L. Vogt,  M. L. Vidal,  O. Vydrov,  M. A. Watson,  J. Wenzel,  
 M. de Wergifosse,  T. A. Wesolowski,  A. White,  J. Witte,  A. Yamada,  
 Jun Yang,  K. Yao,  S. Yeganeh,  S. R. Yost,  Zhi-Qiang You,  A. Zech,  
 Igor Ying Zhang,  Xing Zhang,  Yan Zhao,  Ying Zhu,  B. R. Brooks,  
 G. K. L. Chan,  C. J. Cramer,  M. S. Gordon,  W. J. Hehre,  A. Klamt,  
 M. W. Schmidt,  C. D. Sherrill,  D. G. Truhlar,  A. Aspuru-Guzik,  R. Baer,  
 A. T. Bell,  N. A. Besley,  Jeng-Da Chai,  A. E. DePrince, III,  
 R. A. DiStasio Jr.,  A. Dreuw,  B. D. Dunietz,  T. R. Furlani,  
 Chao-Ping Hsu,  Yousung Jung,  Jing Kong,  D. S. Lambrecht,  WanZhen Liang,  
 C. Ochsenfeld,  V. A. Rassolov,  L. V. Slipchenko,  J. E. Subotnik,  
 T. Van Voorhis,  J. M. Herbert,  A. I. Krylov,  P. M. W. Gill,  M. Head-Gordon

 Contributors to earlier versions of Q-Chem not listed above: 
 R. D. Adamson,  B. Austin,  J. Baker,  G. J. O. Beran,  K. Brandhorst,  
 S. T. Brown,  E. F. C. Byrd,  A. K. Chakraborty,  C.-L. Cheng,  
 Siu Hung Chien,  D. M. Chipman,  D. L. Crittenden,  H. Dachsel,  
 R. J. Doerksen,  A. D. Dutoi,  L. Fusti-Molnar,  W. A. Goddard III,  
 A. Golubeva-Zadorozhnaya,  S. R. Gwaltney,  G. Hawkins,  A. Heyden,  
 S. Hirata,  G. Kedziora,  F. J. Keil,  C. Kelley,  Jihan Kim,  R. A. King,  
 R. Z. Khaliullin,  P. P. Korambath,  W. Kurlancheek,  A. M. Lee,  M. S. Lee,  
 S. V. Levchenko,  Ching Yeh Lin,  D. Liotard,  R. C. Lochan,  I. Lotan,  
 P. E. Maslen,  N. Nair,  D. P. O'Neill,  D. Neuhauser,  E. Neuscamman,  
 C. M. Oana,  R. Olson,  B. Peters,  R. Peverati,  P. A. Pieniazek,  
 Y. M. Rhee,  J. Ritchie,  M. A. Rohrdanz,  E. Rosta,  N. J. Russ,  
 H. F. Schaefer III,  N. E. Schultz,  N. Shenvi,  A. C. Simmonett,  A. Sodt,  
 D. Stuck,  K. S. Thanthiriwatte,  V. Vanovschi,  Tao Wang,  A. Warshel,  
 C. F. Williams,  Q. Wu,  X. Xu,  W. Zhang

 Please cite Q-Chem as follows:
 Y. Shao et al., Mol. Phys. 113, 184-215 (2015)
 DOI: 10.1080/00268976.2014.952696

 Q-Chem 5.1.2 for Intel X86 EM64T Linux

 Parts of Q-Chem use Armadillo 8.300.2 (Tropical Shenanigans).
 http://arma.sourceforge.net/

 Q-Chem begins on Mon Nov 26 07:44:27 2018  

Host: 
0

     Scratch files written to /scratch/taweetham/qchem59012//
Input Ideriv = 2
Curr. Ideriv = -1
Max.  Ideriv = 2

Checking the input file for inconsistencies... 	...done.

--------------------------------------------------------------
User input:
--------------------------------------------------------------
$molecule
0 1
C 
N 1 1.3 
Cl 2 CCl 1 120. 
Br 1 CBr 2 120.  3 180.0
H 1 CH 2 120.  3 0.0

CC=1.54
CH=1.09
CF=1.35
CCl=1.77
CBr=1.94
CI=2.14
DHA=180.0
$end

$rem
   job_type	optimization
   basis	6-311++g**
   method	b3lyp
$end

--------------------------------------------------------------
 ----------------------------------------------------------------
             Standard Nuclear Orientation (Angstroms)
    I     Atom           X                Y                Z
 ----------------------------------------------------------------
    1      C      -0.2149908782    -0.4665073236     0.0000000000
    2      N      -1.1338837276     0.4530773280    -0.0000000000
    3      Cl     -2.8437447016    -0.0043890093    -0.0000000000
    4      Br      1.6590940311     0.0348964585     0.0000000000
    5      H      -0.4974997986    -1.5192602433     0.0000000000
 ----------------------------------------------------------------
 Molecular Point Group                 Cs    NOp =  2
 Largest Abelian Subgroup              Cs    NOp =  2
 Nuclear Repulsion Energy =   260.8976350110 hartrees
 There are       33 alpha and       33 beta electrons
 Requested basis set is 6-311++G(d,p)
 There are 49 shells and 129 basis functions

 Total QAlloc Memory Limit   2000 MB
 Mega-Array Size       188 MB
 MEM_STATIC part       192 MB
 A cutoff of  1.0D-11 yielded   1053 shell pairs
 There are      7738 function pairs (      8476 Cartesian)
 Smallest overlap matrix eigenvalue = 4.62E-04

 Scale SEOQF with 1.000000e-01/1.000000e-01/1.000000e-01

 Standard Electronic Orientation quadrupole field applied
 Nucleus-field energy     =     0.0000000091 hartrees
 Guess from superposition of atomic densities
 Warning:  Energy on first SCF cycle will be non-variational
 SAD guess density has 66.000000 electrons

 -----------------------------------------------------------------------
  General SCF calculation program by
  Eric Jon Sundstrom, Paul Horn, Yuezhi Mao, Dmitri Zuev, Alec White,
  David Stuck, Shaama M.S., Shane Yost, Joonho Lee, David Small,
  Daniel Levine, Susi Lehtola, Hugh Burton, Evgeny Epifanovsky
 -----------------------------------------------------------------------
 Exchange:     0.2000 Hartree-Fock + 0.0800 Slater + 0.7200 B88
 Correlation:  0.1900 VWN1RPA + 0.8100 LYP
 Using SG-1 standard quadrature grid
 A restricted SCF calculation will be
 performed using DIIS
 SCF converges when DIIS error is below 1.0e-08
 ---------------------------------------
  Cycle       Energy         DIIS error
 ---------------------------------------
    1   -3128.1651967774      4.33e-02  
    2   -3127.7714136381      3.63e-03  
    3   -3127.7481650865      5.03e-03  
    4   -3127.7821750235      1.91e-03  
    5   -3127.7885194549      3.15e-04  
    6   -3127.7886220272      9.11e-05  
    7   -3127.7886360889      2.92e-05  
    8   -3127.7886378519      1.14e-05  
    9   -3127.7886381199      2.29e-06  
   10   -3127.7886381299      5.01e-07  
   11   -3127.7886381304      1.17e-07  
   12   -3127.7886381305      1.89e-08  
   13   -3127.7886381305      2.89e-09  Convergence criterion met
 ---------------------------------------
 SCF time:   CPU 14.85s  wall 15.00s 
 SCF   energy in the final basis set =    -3127.7886381305
 Total energy in the final basis set =    -3127.7886381305

 --------------------------------------------------------------
             Orbital Energies (a.u.) and Symmetries
 --------------------------------------------------------------

 Alpha MOs, Restricted
 -- Occupied --                  
-482.87 -101.59  -62.52  -56.34  -56.34  -56.34  -14.40  -10.31
  1 A'    2 A'    3 A'    4 A'    1 A"    5 A'    6 A'    7 A'                 
 -9.504  -8.731  -7.271  -7.258  -7.258  -6.563  -6.549  -6.548
  8 A'    9 A'   10 A'    2 A"   11 A'   12 A'    3 A"   13 A'                 
 -2.674  -2.670  -2.669  -2.658  -2.658  -0.982  -0.851  -0.796
 14 A'    4 A"   15 A'    5 A"   16 A'   17 A'   18 A'   19 A'                 
 -0.616  -0.527  -0.466  -0.425  -0.369  -0.351  -0.327  -0.299
 20 A'   21 A'   22 A'    6 A"   23 A'    7 A"   24 A'   25 A'                 
 -0.299
  8 A"                                                                         
 -- Virtual --                   
 -0.091  -0.073  -0.030   0.003   0.030   0.033   0.047   0.066
 26 A'    9 A"   27 A'   28 A'   29 A'   30 A'   10 A"   31 A'                 
  0.069   0.076   0.087   0.094   0.109   0.116   0.144   0.159
 32 A'   11 A"   33 A'   34 A'   12 A"   35 A'   36 A'   37 A'                 
  0.165   0.175   0.226   0.242   0.264   0.293   0.382   0.413
 13 A"   38 A'   39 A'   40 A'   41 A'   42 A'   43 A'   14 A"                 
  0.418   0.423   0.443   0.457   0.480   0.482   0.539   0.545
 44 A'   45 A'   15 A"   46 A'   47 A'   16 A"   48 A'   17 A"                 
  0.553   0.592   0.602   0.617   0.714   0.747   0.766   0.790
 49 A'   50 A'   18 A"   51 A'   19 A"   52 A'   53 A'   54 A'                 
  0.817   0.843   0.878   0.890   0.928   0.974   1.065   1.099
 55 A'   20 A"   56 A'   57 A'   21 A"   58 A'   59 A'   60 A'                 
  1.142   1.217   1.305   1.533   1.542   1.675   1.722   1.889
 22 A"   61 A'   23 A"   62 A'   63 A'   64 A'   24 A"   65 A'                 
  1.945   2.012   2.050   2.103   2.148   2.231   2.260   2.343
 25 A"   66 A'   26 A"   67 A'   68 A'   69 A'   27 A"   70 A'                 
  2.356   2.491   2.602   2.711   2.754   2.807   3.059   3.547
 28 A"   71 A'   72 A'   73 A'   29 A"   74 A'   75 A'   76 A'                 
  3.800   3.933   3.974   3.992   4.034   4.130   4.324   4.477
 30 A"   77 A'   31 A"   78 A'   32 A"   79 A'   80 A'   81 A'                 
  6.560   7.521   7.543   7.628   9.651  23.734  25.767  25.824
 82 A'   33 A"   83 A'   84 A'   85 A'   86 A'   34 A"   87 A'                 
 26.231  35.425  47.842 215.627 289.714 289.735 289.8501020.621
 88 A'   89 A'   90 A'   91 A'   35 A"   92 A'   93 A'   94 A'                 

 Beta MOs, Restricted
 -- Occupied --                  
-482.87 -101.59  -62.52  -56.34  -56.34  -56.34  -14.40  -10.31
  1 A'    2 A'    3 A'    4 A'    1 A"    5 A'    6 A'    7 A'                 
 -9.504  -8.731  -7.271  -7.258  -7.258  -6.563  -6.549  -6.548
  8 A'    9 A'   10 A'    2 A"   11 A'   12 A'    3 A"   13 A'                 
 -2.674  -2.670  -2.669  -2.658  -2.658  -0.982  -0.851  -0.796
 14 A'    4 A"   15 A'    5 A"   16 A'   17 A'   18 A'   19 A'                 
 -0.616  -0.527  -0.466  -0.425  -0.369  -0.351  -0.327  -0.299
 20 A'   21 A'   22 A'    6 A"   23 A'    7 A"   24 A'   25 A'                 
 -0.299
  8 A"                                                                         
 -- Virtual --                   
 -0.091  -0.073  -0.030   0.003   0.030   0.033   0.047   0.066
 26 A'    9 A"   27 A'   28 A'   29 A'   30 A'   10 A"   31 A'                 
  0.069   0.076   0.087   0.094   0.109   0.116   0.144   0.159
 32 A'   11 A"   33 A'   34 A'   12 A"   35 A'   36 A'   37 A'                 
  0.165   0.175   0.226   0.242   0.264   0.293   0.382   0.413
 13 A"   38 A'   39 A'   40 A'   41 A'   42 A'   43 A'   14 A"                 
  0.418   0.423   0.443   0.457   0.480   0.482   0.539   0.545
 44 A'   45 A'   15 A"   46 A'   47 A'   16 A"   48 A'   17 A"                 
  0.553   0.592   0.602   0.617   0.714   0.747   0.766   0.790
 49 A'   50 A'   18 A"   51 A'   19 A"   52 A'   53 A'   54 A'                 
  0.817   0.843   0.878   0.890   0.928   0.974   1.065   1.099
 55 A'   20 A"   56 A'   57 A'   21 A"   58 A'   59 A'   60 A'                 
  1.142   1.217   1.305   1.533   1.542   1.675   1.722   1.889
 22 A"   61 A'   23 A"   62 A'   63 A'   64 A'   24 A"   65 A'                 
  1.945   2.012   2.050   2.103   2.148   2.231   2.260   2.343
 25 A"   66 A'   26 A"   67 A'   68 A'   69 A'   27 A"   70 A'                 
  2.356   2.491   2.602   2.711   2.754   2.807   3.059   3.547
 28 A"   71 A'   72 A'   73 A'   29 A"   74 A'   75 A'   76 A'                 
  3.800   3.933   3.974   3.992   4.034   4.130   4.324   4.477
 30 A"   77 A'   31 A"   78 A'   32 A"   79 A'   80 A'   81 A'                 
  6.560   7.521   7.543   7.628   9.651  23.734  25.767  25.824
 82 A'   33 A"   83 A'   84 A'   85 A'   86 A'   34 A"   87 A'                 
 26.231  35.425  47.842 215.627 289.714 289.735 289.8501020.621
 88 A'   89 A'   90 A'   91 A'   35 A"   92 A'   93 A'   94 A'                 
 --------------------------------------------------------------

          Ground-State Mulliken Net Atomic Charges

     Atom                 Charge (a.u.)
  ----------------------------------------
      1 C                    -0.239759
      2 N                    -0.008572
      3 Cl                    0.020408
      4 Br                    0.038064
      5 H                     0.189858
  ----------------------------------------
  Sum of atomic charges =    -0.000000

 -----------------------------------------------------------------
                    Cartesian Multipole Moments
 -----------------------------------------------------------------
    Charge (ESU x 10^10)
                -0.0000
    Dipole Moment (Debye)
         X       0.8381      Y      -1.8627      Z      -0.0000
       Tot       2.0426
    Quadrupole Moments (Debye-Ang)
        XX     -41.6353     XY       2.1990     YY     -42.7185
        XZ      -0.0000     YZ       0.0000     ZZ     -43.3332
    Octopole Moments (Debye-Ang^2)
       XXX      44.6004    XXY       1.1330    XYY      14.3331
       YYY      -2.9455    XXZ      -0.0000    XYZ       0.0000
       YYZ      -0.0000    XZZ      13.8625    YZZ       0.4356
       ZZZ      -0.0000
    Hexadecapole Moments (Debye-Ang^3)
      XXXX    -929.2590   XXXY      14.0992   XXYY    -185.4758
      XYYY       5.0021   YYYY     -72.1000   XXXZ      -0.0000
      XXYZ       0.0000   XYYZ      -0.0000   YYYZ       0.0000
      XXZZ    -180.8157   XYZZ       0.6764   YYZZ     -21.1199
      XZZZ      -0.0000   YZZZ       0.0000   ZZZZ     -50.3173
 -----------------------------------------------------------------
 Calculating analytic gradient of the SCF energy
 Gradient of SCF Energy
            1           2           3           4           5
    1   0.0490038  -0.0452293  -0.0124578   0.0224394  -0.0137561
    2  -0.0256725   0.0079946   0.0091191   0.0056054   0.0029534
    3  -0.0000000   0.0000000  -0.0000000   0.0000000   0.0000000
 Max gradient component =       4.900E-02
 RMS gradient           =       2.023E-02
 Gradient time:  CPU 3.66 s  wall 3.66 s
 Geometry Optimization Parameters
   NAtoms,    NIC,     NZ,  NCons,   NDum,   NFix, NCnnct, MaxDiis
        5      20       5       0       0       0       0       0


** GEOMETRY OPTIMIZATION IN DELOCALIZED INTERNAL COORDINATES **
   Searching for a Minimum

   Optimization Cycle:   1

                       Coordinates (Angstroms)
     ATOM                X               Y               Z
      1  C        -0.2149908782   -0.4665073236    0.0000000000
      2  N        -1.1338837276    0.4530773280    0.0000000000
      3  Cl       -2.8437447016   -0.0043890093    0.0000000000
      4  Br        1.6590940311    0.0348964585    0.0000000000
      5  H        -0.4974997986   -1.5192602433    0.0000000000
   Point Group: cs    Number of degrees of freedom:     7


   Energy is  -3127.788638130


 Attempting to Generate Delocalized Internal Coordinates

  7 Hessian modes will be used to form the next step
  Hessian Eigenvalues:
     0.160000    0.175927    0.220000    0.250000    0.286300    0.348126
     0.671931

 Minimum Search - Taking Simple RFO Step
 Searching for Lamda that Minimizes Along All modes
 Value Taken    Lamda =  -0.01631335
 Step Taken.  Stepsize is  0.246331

                             Maximum     Tolerance    Cnvgd?
         Gradient           0.042554      0.000300      NO
         Displacement       0.198226      0.001200      NO
         Energy change     *********      0.000001      NO


 New Cartesian Coordinates Obtained by Inverse Iteration

 Displacement from previous Coordinates is:  0.357788
 ----------------------------------------------------------------
             Standard Nuclear Orientation (Angstroms)
    I     Atom           X                Y                Z
 ----------------------------------------------------------------
    1      C      -0.2614829095    -0.4390073240     0.0000000000
    2      N      -1.0863003238     0.5126337688     0.0000000000
    3      Cl     -2.7381121066    -0.0745488465     0.0000000000
    4      Br      1.5631680310    -0.0016257592     0.0000000000
    5      H      -0.5082977660    -1.4996346289     0.0000000000
 ----------------------------------------------------------------
 Molecular Point Group                 Cs    NOp =  2
 Largest Abelian Subgroup              Cs    NOp =  2
 Nuclear Repulsion Energy =   270.9146851091 hartrees
 There are       33 alpha and       33 beta electrons
 Applying Cartesian multipole field
    Component          Value
    ---------          -----
     (2,0,0)        1.00000E-11
     (0,2,0)        2.00000E-11
     (0,0,2)       -3.00000E-11
 Nucleus-field energy     =     0.0000000083 hartrees
 Requested basis set is 6-311++G(d,p)
 There are 49 shells and 129 basis functions
 A cutoff of  1.0D-11 yielded   1076 shell pairs
 There are      7826 function pairs (      8572 Cartesian)
 Smallest overlap matrix eigenvalue = 3.54E-04
 Guess MOs from SCF MO coefficient file

 -----------------------------------------------------------------------
  General SCF calculation program by
  Eric Jon Sundstrom, Paul Horn, Yuezhi Mao, Dmitri Zuev, Alec White,
  David Stuck, Shaama M.S., Shane Yost, Joonho Lee, David Small,
  Daniel Levine, Susi Lehtola, Hugh Burton, Evgeny Epifanovsky
 -----------------------------------------------------------------------
 Exchange:     0.2000 Hartree-Fock + 0.0800 Slater + 0.7200 B88
 Correlation:  0.1900 VWN1RPA + 0.8100 LYP
 Using SG-1 standard quadrature grid
 A restricted SCF calculation will be
 performed using DIIS
 SCF converges when DIIS error is below 1.0e-08
 ---------------------------------------
  Cycle       Energy         DIIS error
 ---------------------------------------
    1   -3127.7896613334      1.43e-03  
    2   -3127.7948593641      7.26e-04  
    3   -3127.7947546562      7.50e-04  
    4   -3127.7958989323      1.48e-04  
    5   -3127.7959307842      6.74e-05  
    6   -3127.7959395256      1.14e-05  
    7   -3127.7959397483      2.76e-06  
    8   -3127.7959397641      9.96e-07  
    9   -3127.7959397663      4.21e-07  
   10   -3127.7959397665      4.00e-08  
   11   -3127.7959397665      1.04e-08  
   12   -3127.7959397665      1.90e-09  Convergence criterion met
 ---------------------------------------
 SCF time:   CPU 14.22s  wall 14.00s 
 SCF   energy in the final basis set =    -3127.7959397665
 Total energy in the final basis set =    -3127.7959397665

 --------------------------------------------------------------
             Orbital Energies (a.u.) and Symmetries
 --------------------------------------------------------------

 Alpha MOs, Restricted
 -- Occupied --                  
-482.87 -101.59  -62.52  -56.34  -56.34  -56.33  -14.40  -10.30
  1 A'    2 A'    3 A'    4 A'    1 A"    5 A'    6 A'    7 A'                 
 -9.500  -8.727  -7.267  -7.254  -7.253  -6.559  -6.546  -6.545
  8 A'    9 A'   10 A'    2 A"   11 A'   12 A'    3 A"   13 A'                 
 -2.670  -2.666  -2.666  -2.655  -2.655  -1.006  -0.858  -0.794
 14 A'    4 A"   15 A'    5 A"   16 A'   17 A'   18 A'   19 A'                 
 -0.620  -0.533  -0.471  -0.439  -0.366  -0.351  -0.325  -0.310
 20 A'   21 A'   22 A'    6 A"   23 A'    7 A"   24 A'   25 A'                 
 -0.296
  8 A"                                                                         
 -- Virtual --                   
 -0.072  -0.067  -0.021   0.005   0.030   0.033   0.046   0.066
 26 A'    9 A"   27 A'   28 A'   29 A'   30 A'   10 A"   31 A'                 
  0.074   0.078   0.089   0.095   0.110   0.116   0.146   0.160
 32 A'   11 A"   33 A'   34 A'   12 A"   35 A'   36 A'   13 A"                 
  0.170   0.173   0.226   0.237   0.260   0.305   0.386   0.411
 37 A'   38 A'   39 A'   40 A'   41 A'   42 A'   43 A'   14 A"                 
  0.416   0.431   0.441   0.457   0.466   0.488   0.532   0.546
 44 A'   45 A'   15 A"   46 A'   47 A'   16 A"   48 A'   17 A"                 
  0.563   0.597   0.608   0.624   0.715   0.747   0.757   0.797
 49 A'   18 A"   50 A'   51 A'   19 A"   52 A'   53 A'   54 A'                 
  0.839   0.847   0.897   0.922   0.923   0.969   1.051   1.122
 55 A'   20 A"   56 A'   57 A'   21 A"   58 A'   59 A'   60 A'                 
  1.146   1.222   1.324   1.522   1.593   1.667   1.715   1.931
 22 A"   61 A'   23 A"   62 A'   63 A'   64 A'   24 A"   65 A'                 
  1.948   2.034   2.056   2.132   2.162   2.262   2.276   2.325
 25 A"   66 A'   26 A"   67 A'   68 A'   69 A'   27 A"   70 A'                 
  2.393   2.521   2.633   2.766   2.784   2.823   3.064   3.547
 28 A"   71 A'   72 A'   29 A"   73 A'   74 A'   75 A'   76 A'                 
  3.805   3.948   3.979   4.006   4.046   4.161   4.330   4.477
 30 A"   77 A'   31 A"   78 A'   32 A"   79 A'   80 A'   81 A'                 
  6.601   7.524   7.550   7.633   9.664  23.815  25.775  25.846
 82 A'   33 A"   83 A'   84 A'   85 A'   86 A'   34 A"   87 A'                 
 26.231  35.483  47.875 215.642 289.720 289.745 289.8561020.661
 88 A'   89 A'   90 A'   91 A'   35 A"   92 A'   93 A'   94 A'                 

 Beta MOs, Restricted
 -- Occupied --                  
-482.87 -101.59  -62.52  -56.34  -56.34  -56.33  -14.40  -10.30
  1 A'    2 A'    3 A'    4 A'    1 A"    5 A'    6 A'    7 A'                 
 -9.500  -8.727  -7.267  -7.254  -7.253  -6.559  -6.546  -6.545
  8 A'    9 A'   10 A'    2 A"   11 A'   12 A'    3 A"   13 A'                 
 -2.670  -2.666  -2.666  -2.655  -2.655  -1.006  -0.858  -0.794
 14 A'    4 A"   15 A'    5 A"   16 A'   17 A'   18 A'   19 A'                 
 -0.620  -0.533  -0.471  -0.439  -0.366  -0.351  -0.325  -0.310
 20 A'   21 A'   22 A'    6 A"   23 A'    7 A"   24 A'   25 A'                 
 -0.296
  8 A"                                                                         
 -- Virtual --                   
 -0.072  -0.067  -0.021   0.005   0.030   0.033   0.046   0.066
 26 A'    9 A"   27 A'   28 A'   29 A'   30 A'   10 A"   31 A'                 
  0.074   0.078   0.089   0.095   0.110   0.116   0.146   0.160
 32 A'   11 A"   33 A'   34 A'   12 A"   35 A'   36 A'   13 A"                 
  0.170   0.173   0.226   0.237   0.260   0.305   0.386   0.411
 37 A'   38 A'   39 A'   40 A'   41 A'   42 A'   43 A'   14 A"                 
  0.416   0.431   0.441   0.457   0.466   0.488   0.532   0.546
 44 A'   45 A'   15 A"   46 A'   47 A'   16 A"   48 A'   17 A"                 
  0.563   0.597   0.608   0.624   0.715   0.747   0.757   0.797
 49 A'   18 A"   50 A'   51 A'   19 A"   52 A'   53 A'   54 A'                 
  0.839   0.847   0.897   0.922   0.923   0.969   1.051   1.122
 55 A'   20 A"   56 A'   57 A'   21 A"   58 A'   59 A'   60 A'                 
  1.146   1.222   1.324   1.522   1.593   1.667   1.715   1.931
 22 A"   61 A'   23 A"   62 A'   63 A'   64 A'   24 A"   65 A'                 
  1.948   2.034   2.056   2.132   2.162   2.262   2.276   2.325
 25 A"   66 A'   26 A"   67 A'   68 A'   69 A'   27 A"   70 A'                 
  2.393   2.521   2.633   2.766   2.784   2.823   3.064   3.547
 28 A"   71 A'   72 A'   29 A"   73 A'   74 A'   75 A'   76 A'                 
  3.805   3.948   3.979   4.006   4.046   4.161   4.330   4.477
 30 A"   77 A'   31 A"   78 A'   32 A"   79 A'   80 A'   81 A'                 
  6.601   7.524   7.550   7.633   9.664  23.815  25.775  25.846
 82 A'   33 A"   83 A'   84 A'   85 A'   86 A'   34 A"   87 A'                 
 26.231  35.483  47.875 215.642 289.720 289.745 289.8561020.661
 88 A'   89 A'   90 A'   91 A'   35 A"   92 A'   93 A'   94 A'                 
 --------------------------------------------------------------

          Ground-State Mulliken Net Atomic Charges

     Atom                 Charge (a.u.)
  ----------------------------------------
      1 C                    -0.221080
      2 N                    -0.012120
      3 Cl                    0.015990
      4 Br                    0.031768
      5 H                     0.185441
  ----------------------------------------
  Sum of atomic charges =     0.000000

 -----------------------------------------------------------------
                    Cartesian Multipole Moments
 -----------------------------------------------------------------
    Charge (ESU x 10^10)
                 0.0000
    Dipole Moment (Debye)
         X       0.8363      Y      -1.8639      Z       0.0000
       Tot       2.0429
    Quadrupole Moments (Debye-Ang)
        XX     -42.5652     XY       2.1910     YY     -42.5161
        XZ       0.0000     YZ       0.0000     ZZ     -43.0840
    Octopole Moments (Debye-Ang^2)
       XXX      47.5958    XXY       1.0135    XYY      14.3293
       YYY       0.1860    XXZ       0.0000    XYZ       0.0000
       YYZ      -0.0000    XZZ      14.3086    YZZ       1.5161
       ZZZ       0.0000
    Hexadecapole Moments (Debye-Ang^3)
      XXXX    -869.1754   XXXY      13.5445   XXYY    -170.8994
      XYYY       1.2943   YYYY     -72.8255   XXXZ      -0.0000
      XXYZ       0.0000   XYYZ      -0.0000   YYYZ       0.0000
      XXZZ    -167.3323   XYZZ      -0.5474   YYZZ     -21.0990
      XZZZ      -0.0000   YZZZ       0.0000   ZZZZ     -49.7111
 -----------------------------------------------------------------
 Calculating analytic gradient of the SCF energy
 Gradient of SCF Energy
            1           2           3           4           5
    1   0.0045812  -0.0012173   0.0087565  -0.0082208  -0.0038996
    2   0.0028534  -0.0028995   0.0002597   0.0004335  -0.0006471
    3  -0.0000000   0.0000000   0.0000000   0.0000000  -0.0000000
 Max gradient component =       8.757E-03
 RMS gradient           =       3.644E-03
 Gradient time:  CPU 3.77 s  wall 3.77 s
 Geometry Optimization Parameters
   NAtoms,    NIC,     NZ,  NCons,   NDum,   NFix, NCnnct, MaxDiis
        5      20       5       0       0       0       0       0

 Cartesian Hessian Update
 Hessian Updated using BFGS Update


** GEOMETRY OPTIMIZATION IN DELOCALIZED INTERNAL COORDINATES **
   Searching for a Minimum

   Optimization Cycle:   2

                       Coordinates (Angstroms)
     ATOM                X               Y               Z
      1  C        -0.2614829095   -0.4390073240    0.0000000000
      2  N        -1.0863003238    0.5126337688    0.0000000000
      3  Cl       -2.7381121066   -0.0745488465    0.0000000000
      4  Br        1.5631680310   -0.0016257592    0.0000000000
      5  H        -0.5082977660   -1.4996346289    0.0000000000
   Point Group: cs    Number of degrees of freedom:     7


   Energy is  -3127.795939767

 Hessian Updated using BFGS Update

  7 Hessian modes will be used to form the next step
  Hessian Eigenvalues:
     0.148690    0.186853    0.222363    0.268411    0.320562    0.348522
     0.692939

 Minimum Search - Taking Simple RFO Step
 Searching for Lamda that Minimizes Along All modes
 Value Taken    Lamda =  -0.00093840
 Step Taken.  Stepsize is  0.059584

                             Maximum     Tolerance    Cnvgd?
         Gradient           0.013864      0.000300      NO
         Displacement       0.041911      0.001200      NO
         Energy change     -0.007302      0.000001      NO


 New Cartesian Coordinates Obtained by Inverse Iteration

 Displacement from previous Coordinates is:  0.095033
 ----------------------------------------------------------------
             Standard Nuclear Orientation (Angstroms)
    I     Atom           X                Y                Z
 ----------------------------------------------------------------
    1      C      -0.2629414833    -0.4414272314     0.0000000000
    2      N      -1.0965992508     0.5067088403     0.0000000000
    3      Cl     -2.7698747814    -0.0567450489     0.0000000000
    4      Br      1.5796660011    -0.0045004817     0.0000000000
    5      H      -0.4812755605    -1.5062188680     0.0000000000
 ----------------------------------------------------------------
 Molecular Point Group                 Cs    NOp =  2
 Largest Abelian Subgroup              Cs    NOp =  2
 Nuclear Repulsion Energy =   268.4668751755 hartrees
 There are       33 alpha and       33 beta electrons
 Applying Cartesian multipole field
    Component          Value
    ---------          -----
     (2,0,0)        1.00000E-11
     (0,2,0)        2.00000E-11
     (0,0,2)       -3.00000E-11
 Nucleus-field energy     =     0.0000000085 hartrees
 Requested basis set is 6-311++G(d,p)
 There are 49 shells and 129 basis functions
 A cutoff of  1.0D-11 yielded   1073 shell pairs
 There are      7816 function pairs (      8561 Cartesian)
 Smallest overlap matrix eigenvalue = 3.77E-04
 Guess MOs from SCF MO coefficient file

 -----------------------------------------------------------------------
  General SCF calculation program by
  Eric Jon Sundstrom, Paul Horn, Yuezhi Mao, Dmitri Zuev, Alec White,
  David Stuck, Shaama M.S., Shane Yost, Joonho Lee, David Small,
  Daniel Levine, Susi Lehtola, Hugh Burton, Evgeny Epifanovsky
 -----------------------------------------------------------------------
 Exchange:     0.2000 Hartree-Fock + 0.0800 Slater + 0.7200 B88
 Correlation:  0.1900 VWN1RPA + 0.8100 LYP
 Using SG-1 standard quadrature grid
 A restricted SCF calculation will be
 performed using DIIS
 SCF converges when DIIS error is below 1.0e-08
 ---------------------------------------
  Cycle       Energy         DIIS error
 ---------------------------------------
    1   -3127.7961490259      2.99e-04  
    2   -3127.7964207279      1.23e-04  
    3   -3127.7964050801      1.51e-04  
    4   -3127.7964539300      2.10e-05  
    5   -3127.7964544500      1.28e-05  
    6   -3127.7964547341      3.08e-06  
    7   -3127.7964547503      6.00e-07  
    8   -3127.7964547510      2.26e-07  
    9   -3127.7964547511      8.42e-08  
   10   -3127.7964547511      9.22e-09  Convergence criterion met
 ---------------------------------------
 SCF time:   CPU 11.80s  wall 12.00s 
 SCF   energy in the final basis set =    -3127.7964547511
 Total energy in the final basis set =    -3127.7964547511

 --------------------------------------------------------------
             Orbital Energies (a.u.) and Symmetries
 --------------------------------------------------------------

 Alpha MOs, Restricted
 -- Occupied --                  
-482.87 -101.59  -62.52  -56.34  -56.34  -56.33  -14.40  -10.30
  1 A'    2 A'    3 A'    4 A'    1 A"    5 A'    6 A'    7 A'                 
 -9.501  -8.727  -7.267  -7.255  -7.254  -6.559  -6.546  -6.545
  8 A'    9 A'   10 A'    2 A"   11 A'   12 A'    3 A"   13 A'                 
 -2.670  -2.666  -2.665  -2.655  -2.655  -1.001  -0.856  -0.795
 14 A'    4 A"   15 A'    5 A"   16 A'   17 A'   18 A'   19 A'                 
 -0.621  -0.532  -0.469  -0.436  -0.367  -0.351  -0.325  -0.309
 20 A'   21 A'   22 A'    6 A"   23 A'    7 A"   24 A'   25 A'                 
 -0.298
  8 A"                                                                         
 -- Virtual --                   
 -0.079  -0.068  -0.023   0.005   0.030   0.033   0.046   0.066
 26 A'    9 A"   27 A'   28 A'   29 A'   30 A'   10 A"   31 A'                 
  0.074   0.077   0.088   0.095   0.110   0.116   0.146   0.161
 32 A'   11 A"   33 A'   34 A'   12 A"   35 A'   36 A'   13 A"                 
  0.170   0.172   0.226   0.234   0.262   0.305   0.386   0.412
 37 A'   38 A'   39 A'   40 A'   41 A'   42 A'   43 A'   14 A"                 
  0.416   0.430   0.442   0.462   0.463   0.486   0.533   0.546
 44 A'   45 A'   15 A"   46 A'   47 A'   16 A"   48 A'   17 A"                 
  0.561   0.598   0.603   0.625   0.715   0.749   0.757   0.799
 49 A'   18 A"   50 A'   51 A'   19 A"   52 A'   53 A'   54 A'                 
  0.835   0.847   0.893   0.916   0.924   0.968   1.052   1.112
 55 A'   20 A"   56 A'   57 A'   21 A"   58 A'   59 A'   60 A'                 
  1.143   1.220   1.320   1.520   1.592   1.656   1.715   1.932
 22 A"   61 A'   23 A"   62 A'   63 A'   64 A'   24 A"   65 A'                 
  1.948   2.033   2.053   2.131   2.160   2.250   2.272   2.319
 25 A"   66 A'   26 A"   67 A'   68 A'   69 A'   27 A"   70 A'                 
  2.393   2.525   2.628   2.763   2.778   2.827   3.053   3.542
 28 A"   71 A'   72 A'   29 A"   73 A'   74 A'   75 A'   76 A'                 
  3.805   3.946   3.978   4.004   4.044   4.158   4.331   4.474
 30 A"   77 A'   31 A"   78 A'   32 A"   79 A'   80 A'   81 A'                 
  6.590   7.524   7.550   7.632   9.658  23.811  25.773  25.838
 82 A'   33 A"   83 A'   84 A'   85 A'   86 A'   34 A"   87 A'                 
 26.230  35.477  47.867 215.636 289.720 289.745 289.8551020.651
 88 A'   89 A'   90 A'   91 A'   35 A"   92 A'   93 A'   94 A'                 

 Beta MOs, Restricted
 -- Occupied --                  
-482.87 -101.59  -62.52  -56.34  -56.34  -56.33  -14.40  -10.30
  1 A'    2 A'    3 A'    4 A'    1 A"    5 A'    6 A'    7 A'                 
 -9.501  -8.727  -7.267  -7.255  -7.254  -6.559  -6.546  -6.545
  8 A'    9 A'   10 A'    2 A"   11 A'   12 A'    3 A"   13 A'                 
 -2.670  -2.666  -2.665  -2.655  -2.655  -1.001  -0.856  -0.795
 14 A'    4 A"   15 A'    5 A"   16 A'   17 A'   18 A'   19 A'                 
 -0.621  -0.532  -0.469  -0.436  -0.367  -0.351  -0.325  -0.309
 20 A'   21 A'   22 A'    6 A"   23 A'    7 A"   24 A'   25 A'                 
 -0.298
  8 A"                                                                         
 -- Virtual --                   
 -0.079  -0.068  -0.023   0.005   0.030   0.033   0.046   0.066
 26 A'    9 A"   27 A'   28 A'   29 A'   30 A'   10 A"   31 A'                 
  0.074   0.077   0.088   0.095   0.110   0.116   0.146   0.161
 32 A'   11 A"   33 A'   34 A'   12 A"   35 A'   36 A'   13 A"                 
  0.170   0.172   0.226   0.234   0.262   0.305   0.386   0.412
 37 A'   38 A'   39 A'   40 A'   41 A'   42 A'   43 A'   14 A"                 
  0.416   0.430   0.442   0.462   0.463   0.486   0.533   0.546
 44 A'   45 A'   15 A"   46 A'   47 A'   16 A"   48 A'   17 A"                 
  0.561   0.598   0.603   0.625   0.715   0.749   0.757   0.799
 49 A'   18 A"   50 A'   51 A'   19 A"   52 A'   53 A'   54 A'                 
  0.835   0.847   0.893   0.916   0.924   0.968   1.052   1.112
 55 A'   20 A"   56 A'   57 A'   21 A"   58 A'   59 A'   60 A'                 
  1.143   1.220   1.320   1.520   1.592   1.656   1.715   1.932
 22 A"   61 A'   23 A"   62 A'   63 A'   64 A'   24 A"   65 A'                 
  1.948   2.033   2.053   2.131   2.160   2.250   2.272   2.319
 25 A"   66 A'   26 A"   67 A'   68 A'   69 A'   27 A"   70 A'                 
  2.393   2.525   2.628   2.763   2.778   2.827   3.053   3.542
 28 A"   71 A'   72 A'   29 A"   73 A'   74 A'   75 A'   76 A'                 
  3.805   3.946   3.978   4.004   4.044   4.158   4.331   4.474
 30 A"   77 A'   31 A"   78 A'   32 A"   79 A'   80 A'   81 A'                 
  6.590   7.524   7.550   7.632   9.658  23.811  25.773  25.838
 82 A'   33 A"   83 A'   84 A'   85 A'   86 A'   34 A"   87 A'                 
 26.230  35.477  47.867 215.636 289.720 289.745 289.8551020.651
 88 A'   89 A'   90 A'   91 A'   35 A"   92 A'   93 A'   94 A'                 
 --------------------------------------------------------------

          Ground-State Mulliken Net Atomic Charges

     Atom                 Charge (a.u.)
  ----------------------------------------
      1 C                    -0.225147
      2 N                    -0.009026
      3 Cl                    0.016493
      4 Br                    0.028643
      5 H                     0.189037
  ----------------------------------------
  Sum of atomic charges =     0.000000

 -----------------------------------------------------------------
                    Cartesian Multipole Moments
 -----------------------------------------------------------------
    Charge (ESU x 10^10)
                 0.0000
    Dipole Moment (Debye)
         X       0.8183      Y      -1.8851      Z      -0.0000
       Tot       2.0551
    Quadrupole Moments (Debye-Ang)
        XX     -42.5141     XY       2.1335     YY     -42.5274
        XZ      -0.0000     YZ       0.0000     ZZ     -43.1431
    Octopole Moments (Debye-Ang^2)
       XXX      47.6469    XXY       0.9852    XYY      14.5589
       YYY      -0.2776    XXZ      -0.0000    XYZ       0.0000
       YYZ      -0.0000    XZZ      14.4406    YZZ       1.3797
       ZZZ      -0.0000
    Hexadecapole Moments (Debye-Ang^3)
      XXXX    -885.1076   XXXY      14.8742   XXYY    -174.6746
      XYYY       3.2915   YYYY     -72.4294   XXXZ      -0.0000
      XXYZ       0.0000   XYYZ      -0.0000   YYYZ       0.0000
      XXZZ    -170.7322   XYZZ       0.1639   YYZZ     -21.0930
      XZZZ      -0.0000   YZZZ       0.0000   ZZZZ     -49.8663
 -----------------------------------------------------------------
 Calculating analytic gradient of the SCF energy
 Gradient of SCF Energy
            1           2           3           4           5
    1   0.0049781  -0.0041252   0.0016724  -0.0010596  -0.0014656
    2  -0.0014061   0.0001613   0.0009910   0.0002833  -0.0000295
    3   0.0000000  -0.0000000   0.0000000   0.0000000   0.0000000
 Max gradient component =       4.978E-03
 RMS gradient           =       1.843E-03
 Gradient time:  CPU 3.74 s  wall 3.74 s
 Geometry Optimization Parameters
   NAtoms,    NIC,     NZ,  NCons,   NDum,   NFix, NCnnct, MaxDiis
        5      20       5       0       0       0       0       0

 Cartesian Hessian Update
 Hessian Updated using BFGS Update


** GEOMETRY OPTIMIZATION IN DELOCALIZED INTERNAL COORDINATES **
   Searching for a Minimum

   Optimization Cycle:   3

                       Coordinates (Angstroms)
     ATOM                X               Y               Z
      1  C        -0.2629414833   -0.4414272314    0.0000000000
      2  N        -1.0965992508    0.5067088403    0.0000000000
      3  Cl       -2.7698747814   -0.0567450489    0.0000000000
      4  Br        1.5796660011   -0.0045004817    0.0000000000
      5  H        -0.4812755605   -1.5062188680    0.0000000000
   Point Group: cs    Number of degrees of freedom:     7


   Energy is  -3127.796454751

 Hessian Updated using BFGS Update

  7 Hessian modes will be used to form the next step
  Hessian Eigenvalues:
     0.121394    0.182070    0.220844    0.269269    0.327474    0.347689
     0.765416

 Minimum Search - Taking Simple RFO Step
 Searching for Lamda that Minimizes Along All modes
 Value Taken    Lamda =  -0.00008602
 Step Taken.  Stepsize is  0.024333

                             Maximum     Tolerance    Cnvgd?
         Gradient           0.003379      0.000300      NO
         Displacement       0.019941      0.001200      NO
         Energy change     -0.000515      0.000001      NO


 New Cartesian Coordinates Obtained by Inverse Iteration

 Displacement from previous Coordinates is:  0.021133
 ----------------------------------------------------------------
             Standard Nuclear Orientation (Angstroms)
    I     Atom           X                Y                Z
 ----------------------------------------------------------------
    1      C      -0.2673216665    -0.4388873525     0.0000000000
    2      N      -1.0967566129     0.5099394448     0.0000000000
    3      Cl     -2.7737355833    -0.0587080373     0.0000000000
    4      Br      1.5818450671    -0.0095292384     0.0000000000
    5      H      -0.4750562793    -1.5049976064     0.0000000000
 ----------------------------------------------------------------
 Molecular Point Group                 Cs    NOp =  2
 Largest Abelian Subgroup              Cs    NOp =  2
 Nuclear Repulsion Energy =   268.1038439235 hartrees
 There are       33 alpha and       33 beta electrons
 Applying Cartesian multipole field
    Component          Value
    ---------          -----
     (2,0,0)        1.00000E-11
     (0,2,0)        2.00000E-11
     (0,0,2)       -3.00000E-11
 Nucleus-field energy     =     0.0000000085 hartrees
 Requested basis set is 6-311++G(d,p)
 There are 49 shells and 129 basis functions
 A cutoff of  1.0D-11 yielded   1072 shell pairs
 There are      7815 function pairs (      8560 Cartesian)
 Smallest overlap matrix eigenvalue = 3.80E-04
 Guess MOs from SCF MO coefficient file

 -----------------------------------------------------------------------
  General SCF calculation program by
  Eric Jon Sundstrom, Paul Horn, Yuezhi Mao, Dmitri Zuev, Alec White,
  David Stuck, Shaama M.S., Shane Yost, Joonho Lee, David Small,
  Daniel Levine, Susi Lehtola, Hugh Burton, Evgeny Epifanovsky
 -----------------------------------------------------------------------
 Exchange:     0.2000 Hartree-Fock + 0.0800 Slater + 0.7200 B88
 Correlation:  0.1900 VWN1RPA + 0.8100 LYP
 Using SG-1 standard quadrature grid
 A restricted SCF calculation will be
 performed using DIIS
 SCF converges when DIIS error is below 1.0e-08
 ---------------------------------------
  Cycle       Energy         DIIS error
 ---------------------------------------
    1   -3127.7964688310      1.04e-04  
    2   -3127.7965042354      2.25e-05  
    3   -3127.7965031832      3.41e-05  
    4   -3127.7965052243      8.31e-06  
    5   -3127.7965053406      2.76e-06  
    6   -3127.7965053557      8.39e-07  
    7   -3127.7965053571      1.19e-07  
    8   -3127.7965053571      3.85e-08  
    9   -3127.7965053571      5.04e-09  Convergence criterion met
 ---------------------------------------
 SCF time:   CPU 10.61s  wall 11.00s 
 SCF   energy in the final basis set =    -3127.7965053571
 Total energy in the final basis set =    -3127.7965053571

 --------------------------------------------------------------
             Orbital Energies (a.u.) and Symmetries
 --------------------------------------------------------------

 Alpha MOs, Restricted
 -- Occupied --                  
-482.87 -101.59  -62.52  -56.34  -56.33  -56.33  -14.40  -10.30
  1 A'    2 A'    3 A'    4 A'    1 A"    5 A'    6 A'    7 A'                 
 -9.501  -8.727  -7.267  -7.255  -7.254  -6.559  -6.545  -6.544
  8 A'    9 A'   10 A'    2 A"   11 A'   12 A'    3 A"   13 A'                 
 -2.669  -2.666  -2.665  -2.655  -2.655  -1.002  -0.855  -0.795
 14 A'    4 A"   15 A'    5 A"   16 A'   17 A'   18 A'   19 A'                 
 -0.621  -0.532  -0.468  -0.437  -0.366  -0.350  -0.325  -0.310
 20 A'   21 A'   22 A'    6 A"   23 A'    7 A"   24 A'   25 A'                 
 -0.298
  8 A"                                                                         
 -- Virtual --                   
 -0.081  -0.067  -0.023   0.005   0.030   0.033   0.046   0.066
 26 A'    9 A"   27 A'   28 A'   29 A'   30 A'   10 A"   31 A'                 
  0.074   0.077   0.088   0.094   0.110   0.115   0.146   0.160
 32 A'   11 A"   33 A'   34 A'   12 A"   35 A'   36 A'   13 A"                 
  0.171   0.172   0.225   0.233   0.262   0.306   0.385   0.412
 37 A'   38 A'   39 A'   40 A'   41 A'   42 A'   43 A'   14 A"                 
  0.416   0.429   0.442   0.461   0.463   0.485   0.534   0.546
 44 A'   45 A'   15 A"   46 A'   47 A'   16 A"   48 A'   17 A"                 
  0.561   0.599   0.603   0.625   0.715   0.749   0.757   0.800
 49 A'   18 A"   50 A'   51 A'   19 A"   52 A'   53 A'   54 A'                 
  0.835   0.847   0.891   0.916   0.924   0.968   1.051   1.110
 55 A'   20 A"   56 A'   57 A'   21 A"   58 A'   59 A'   60 A'                 
  1.142   1.221   1.320   1.518   1.594   1.653   1.715   1.934
 22 A"   61 A'   23 A"   62 A'   63 A'   64 A'   24 A"   65 A'                 
  1.948   2.034   2.052   2.132   2.161   2.249   2.271   2.316
 25 A"   66 A'   26 A"   67 A'   68 A'   69 A'   27 A"   70 A'                 
  2.397   2.527   2.627   2.764   2.782   2.830   3.048   3.539
 28 A"   71 A'   72 A'   29 A"   73 A'   74 A'   75 A'   76 A'                 
  3.805   3.947   3.979   4.004   4.044   4.159   4.332   4.472
 30 A"   77 A'   31 A"   78 A'   32 A"   79 A'   80 A'   81 A'                 
  6.589   7.524   7.551   7.633   9.657  23.816  25.772  25.837
 82 A'   33 A"   83 A'   84 A'   85 A'   86 A'   34 A"   87 A'                 
 26.229  35.479  47.866 215.634 289.720 289.745 289.8551020.650
 88 A'   89 A'   90 A'   91 A'   35 A"   92 A'   93 A'   94 A'                 

 Beta MOs, Restricted
 -- Occupied --                  
-482.87 -101.59  -62.52  -56.34  -56.33  -56.33  -14.40  -10.30
  1 A'    2 A'    3 A'    4 A'    1 A"    5 A'    6 A'    7 A'                 
 -9.501  -8.727  -7.267  -7.255  -7.254  -6.559  -6.545  -6.544
  8 A'    9 A'   10 A'    2 A"   11 A'   12 A'    3 A"   13 A'                 
 -2.669  -2.666  -2.665  -2.655  -2.655  -1.002  -0.855  -0.795
 14 A'    4 A"   15 A'    5 A"   16 A'   17 A'   18 A'   19 A'                 
 -0.621  -0.532  -0.468  -0.437  -0.366  -0.350  -0.325  -0.310
 20 A'   21 A'   22 A'    6 A"   23 A'    7 A"   24 A'   25 A'                 
 -0.298
  8 A"                                                                         
 -- Virtual --                   
 -0.081  -0.067  -0.023   0.005   0.030   0.033   0.046   0.066
 26 A'    9 A"   27 A'   28 A'   29 A'   30 A'   10 A"   31 A'                 
  0.074   0.077   0.088   0.094   0.110   0.115   0.146   0.160
 32 A'   11 A"   33 A'   34 A'   12 A"   35 A'   36 A'   13 A"                 
  0.171   0.172   0.225   0.233   0.262   0.306   0.385   0.412
 37 A'   38 A'   39 A'   40 A'   41 A'   42 A'   43 A'   14 A"                 
  0.416   0.429   0.442   0.461   0.463   0.485   0.534   0.546
 44 A'   45 A'   15 A"   46 A'   47 A'   16 A"   48 A'   17 A"                 
  0.561   0.599   0.603   0.625   0.715   0.749   0.757   0.800
 49 A'   18 A"   50 A'   51 A'   19 A"   52 A'   53 A'   54 A'                 
  0.835   0.847   0.891   0.916   0.924   0.968   1.051   1.110
 55 A'   20 A"   56 A'   57 A'   21 A"   58 A'   59 A'   60 A'                 
  1.142   1.221   1.320   1.518   1.594   1.653   1.715   1.934
 22 A"   61 A'   23 A"   62 A'   63 A'   64 A'   24 A"   65 A'                 
  1.948   2.034   2.052   2.132   2.161   2.249   2.271   2.316
 25 A"   66 A'   26 A"   67 A'   68 A'   69 A'   27 A"   70 A'                 
  2.397   2.527   2.627   2.764   2.782   2.830   3.048   3.539
 28 A"   71 A'   72 A'   29 A"   73 A'   74 A'   75 A'   76 A'                 
  3.805   3.947   3.979   4.004   4.044   4.159   4.332   4.472
 30 A"   77 A'   31 A"   78 A'   32 A"   79 A'   80 A'   81 A'                 
  6.589   7.524   7.551   7.633   9.657  23.816  25.772  25.837
 82 A'   33 A"   83 A'   84 A'   85 A'   86 A'   34 A"   87 A'                 
 26.229  35.479  47.866 215.634 289.720 289.745 289.8551020.650
 88 A'   89 A'   90 A'   91 A'   35 A"   92 A'   93 A'   94 A'                 
 --------------------------------------------------------------

          Ground-State Mulliken Net Atomic Charges

     Atom                 Charge (a.u.)
  ----------------------------------------
      1 C                    -0.223998
      2 N                    -0.008225
      3 Cl                    0.016392
      4 Br                    0.025637
      5 H                     0.190194
  ----------------------------------------
  Sum of atomic charges =     0.000000

 -----------------------------------------------------------------
                    Cartesian Multipole Moments
 -----------------------------------------------------------------
    Charge (ESU x 10^10)
                 0.0000
    Dipole Moment (Debye)
         X       0.8088      Y      -1.8910      Z       0.0000
       Tot       2.0567
    Quadrupole Moments (Debye-Ang)
        XX     -42.5678     XY       2.1153     YY     -42.5237
        XZ       0.0000     YZ       0.0000     ZZ     -43.1531
    Octopole Moments (Debye-Ang^2)
       XXX      47.7828    XXY       0.9822    XYY      14.5619
       YYY      -0.0505    XXZ       0.0000    XYZ       0.0000
       YYZ       0.0000    XZZ      14.4648    YZZ       1.4629
       ZZZ       0.0000
    Hexadecapole Moments (Debye-Ang^3)
      XXXX    -887.7554   XXXY      15.1472   XXYY    -175.1575
      XYYY       3.5516   YYYY     -72.4233   XXXZ       0.0000
      XXYZ       0.0000   XYYZ       0.0000   YYYZ       0.0000
      XXZZ    -171.2201   XYZZ       0.2576   YYZZ     -21.1015
      XZZZ       0.0000   YZZZ       0.0000   ZZZZ     -49.8959
 -----------------------------------------------------------------
 Calculating analytic gradient of the SCF energy
 Gradient of SCF Energy
            1           2           3           4           5
    1   0.0007418  -0.0013241   0.0006546   0.0001054  -0.0001777
    2  -0.0001775  -0.0002231   0.0003531  -0.0000154   0.0000629
    3   0.0000000  -0.0000000   0.0000000  -0.0000000   0.0000000
 Max gradient component =       1.324E-03
 RMS gradient           =       4.461E-04
 Gradient time:  CPU 3.74 s  wall 3.74 s
 Geometry Optimization Parameters
   NAtoms,    NIC,     NZ,  NCons,   NDum,   NFix, NCnnct, MaxDiis
        5      20       5       0       0       0       0       0

 Cartesian Hessian Update
 Hessian Updated using BFGS Update


** GEOMETRY OPTIMIZATION IN DELOCALIZED INTERNAL COORDINATES **
   Searching for a Minimum

   Optimization Cycle:   4

                       Coordinates (Angstroms)
     ATOM                X               Y               Z
      1  C        -0.2673216665   -0.4388873525    0.0000000000
      2  N        -1.0967566129    0.5099394448    0.0000000000
      3  Cl       -2.7737355833   -0.0587080373    0.0000000000
      4  Br        1.5818450671   -0.0095292384    0.0000000000
      5  H        -0.4750562793   -1.5049976064    0.0000000000
   Point Group: cs    Number of degrees of freedom:     7


   Energy is  -3127.796505357

 Hessian Updated using BFGS Update

  7 Hessian modes will be used to form the next step
  Hessian Eigenvalues:
     0.106956    0.183315    0.225112    0.249919    0.327521    0.348359
     0.747511

 Minimum Search - Taking Simple RFO Step
 Searching for Lamda that Minimizes Along All modes
 Value Taken    Lamda =  -0.00000572
 Step Taken.  Stepsize is  0.006133

                             Maximum     Tolerance    Cnvgd?
         Gradient           0.000711      0.000300      NO
         Displacement       0.004553      0.001200      NO
         Energy change     -0.000051      0.000001      NO


 New Cartesian Coordinates Obtained by Inverse Iteration

 Displacement from previous Coordinates is:  0.004261
 ----------------------------------------------------------------
             Standard Nuclear Orientation (Angstroms)
    I     Atom           X                Y                Z
 ----------------------------------------------------------------
    1      C      -0.2680996317    -0.4387305928     0.0000000000
    2      N      -1.0958245074     0.5108403761     0.0000000000
    3      Cl     -2.7746909170    -0.0590514005     0.0000000000
    4      Br      1.5815035095    -0.0100666874     0.0000000000
    5      H      -0.4739135282    -1.5051744852     0.0000000000
 ----------------------------------------------------------------
 Molecular Point Group                 Cs    NOp =  2
 Largest Abelian Subgroup              Cs    NOp =  2
 Nuclear Repulsion Energy =   268.0667955326 hartrees
 There are       33 alpha and       33 beta electrons
 Applying Cartesian multipole field
    Component          Value
    ---------          -----
     (2,0,0)        1.00000E-11
     (0,2,0)        2.00000E-11
     (0,0,2)       -3.00000E-11
 Nucleus-field energy     =     0.0000000085 hartrees
 Requested basis set is 6-311++G(d,p)
 There are 49 shells and 129 basis functions
 A cutoff of  1.0D-11 yielded   1072 shell pairs
 There are      7815 function pairs (      8560 Cartesian)
 Smallest overlap matrix eigenvalue = 3.80E-04
 Guess MOs from SCF MO coefficient file

 -----------------------------------------------------------------------
  General SCF calculation program by
  Eric Jon Sundstrom, Paul Horn, Yuezhi Mao, Dmitri Zuev, Alec White,
  David Stuck, Shaama M.S., Shane Yost, Joonho Lee, David Small,
  Daniel Levine, Susi Lehtola, Hugh Burton, Evgeny Epifanovsky
 -----------------------------------------------------------------------
 Exchange:     0.2000 Hartree-Fock + 0.0800 Slater + 0.7200 B88
 Correlation:  0.1900 VWN1RPA + 0.8100 LYP
 Using SG-1 standard quadrature grid
 A restricted SCF calculation will be
 performed using DIIS
 SCF converges when DIIS error is below 1.0e-08
 ---------------------------------------
  Cycle       Energy         DIIS error
 ---------------------------------------
    1   -3127.7965055791      3.07e-05  
    2   -3127.7965084993      7.16e-06  
    3   -3127.7965083436      1.23e-05  
    4   -3127.7965086014      2.27e-06  
    5   -3127.7965086104      6.25e-07  
    6   -3127.7965086109      1.43e-07  
    7   -3127.7965086110      3.51e-08  
    8   -3127.7965086110      2.04e-08  
    9   -3127.7965086110      3.60e-09  Convergence criterion met
 ---------------------------------------
 SCF time:   CPU 10.61s  wall 11.00s 
 SCF   energy in the final basis set =    -3127.7965086110
 Total energy in the final basis set =    -3127.7965086110

 --------------------------------------------------------------
             Orbital Energies (a.u.) and Symmetries
 --------------------------------------------------------------

 Alpha MOs, Restricted
 -- Occupied --                  
-482.87 -101.59  -62.52  -56.34  -56.33  -56.33  -14.40  -10.30
  1 A'    2 A'    3 A'    4 A'    1 A"    5 A'    6 A'    7 A'                 
 -9.500  -8.727  -7.267  -7.254  -7.254  -6.559  -6.545  -6.544
  8 A'    9 A'   10 A'    2 A"   11 A'   12 A'    3 A"   13 A'                 
 -2.669  -2.666  -2.665  -2.655  -2.654  -1.002  -0.855  -0.796
 14 A'    4 A"   15 A'    5 A"   16 A'   17 A'   18 A'   19 A'                 
 -0.622  -0.532  -0.468  -0.437  -0.366  -0.350  -0.325  -0.311
 20 A'   21 A'   22 A'    6 A"   23 A'    7 A"   24 A'   25 A'                 
 -0.299
  8 A"                                                                         
 -- Virtual --                   
 -0.081  -0.067  -0.023   0.005   0.030   0.033   0.046   0.066
 26 A'    9 A"   27 A'   28 A'   29 A'   30 A'   10 A"   31 A'                 
  0.074   0.077   0.088   0.094   0.110   0.115   0.146   0.160
 32 A'   11 A"   33 A'   34 A'   12 A"   35 A'   36 A'   13 A"                 
  0.171   0.172   0.225   0.233   0.262   0.307   0.385   0.412
 37 A'   38 A'   39 A'   40 A'   41 A'   42 A'   43 A'   14 A"                 
  0.416   0.429   0.442   0.461   0.463   0.485   0.534   0.546
 44 A'   45 A'   15 A"   46 A'   47 A'   16 A"   48 A'   17 A"                 
  0.562   0.599   0.603   0.625   0.715   0.749   0.757   0.800
 49 A'   18 A"   50 A'   51 A'   19 A"   52 A'   53 A'   54 A'                 
  0.835   0.847   0.891   0.917   0.924   0.968   1.051   1.109
 55 A'   20 A"   56 A'   57 A'   21 A"   58 A'   59 A'   60 A'                 
  1.142   1.221   1.320   1.517   1.594   1.652   1.714   1.935
 22 A"   61 A'   23 A"   62 A'   63 A'   64 A'   24 A"   65 A'                 
  1.948   2.034   2.051   2.131   2.161   2.248   2.271   2.315
 25 A"   66 A'   26 A"   67 A'   68 A'   69 A'   27 A"   70 A'                 
  2.397   2.527   2.627   2.764   2.783   2.830   3.047   3.538
 28 A"   71 A'   72 A'   29 A"   73 A'   74 A'   75 A'   76 A'                 
  3.805   3.947   3.979   4.004   4.044   4.159   4.332   4.472
 30 A"   77 A'   31 A"   78 A'   32 A"   79 A'   80 A'   81 A'                 
  6.588   7.524   7.551   7.632   9.657  23.818  25.772  25.837
 82 A'   33 A"   83 A'   84 A'   85 A'   86 A'   34 A"   87 A'                 
 26.229  35.480  47.866 215.634 289.720 289.745 289.8551020.650
 88 A'   89 A'   90 A'   91 A'   35 A"   92 A'   93 A'   94 A'                 

 Beta MOs, Restricted
 -- Occupied --                  
-482.87 -101.59  -62.52  -56.34  -56.33  -56.33  -14.40  -10.30
  1 A'    2 A'    3 A'    4 A'    1 A"    5 A'    6 A'    7 A'                 
 -9.500  -8.727  -7.267  -7.254  -7.254  -6.559  -6.545  -6.544
  8 A'    9 A'   10 A'    2 A"   11 A'   12 A'    3 A"   13 A'                 
 -2.669  -2.666  -2.665  -2.655  -2.654  -1.002  -0.855  -0.796
 14 A'    4 A"   15 A'    5 A"   16 A'   17 A'   18 A'   19 A'                 
 -0.622  -0.532  -0.468  -0.437  -0.366  -0.350  -0.325  -0.311
 20 A'   21 A'   22 A'    6 A"   23 A'    7 A"   24 A'   25 A'                 
 -0.299
  8 A"                                                                         
 -- Virtual --                   
 -0.081  -0.067  -0.023   0.005   0.030   0.033   0.046   0.066
 26 A'    9 A"   27 A'   28 A'   29 A'   30 A'   10 A"   31 A'                 
  0.074   0.077   0.088   0.094   0.110   0.115   0.146   0.160
 32 A'   11 A"   33 A'   34 A'   12 A"   35 A'   36 A'   13 A"                 
  0.171   0.172   0.225   0.233   0.262   0.307   0.385   0.412
 37 A'   38 A'   39 A'   40 A'   41 A'   42 A'   43 A'   14 A"                 
  0.416   0.429   0.442   0.461   0.463   0.485   0.534   0.546
 44 A'   45 A'   15 A"   46 A'   47 A'   16 A"   48 A'   17 A"                 
  0.562   0.599   0.603   0.625   0.715   0.749   0.757   0.800
 49 A'   18 A"   50 A'   51 A'   19 A"   52 A'   53 A'   54 A'                 
  0.835   0.847   0.891   0.917   0.924   0.968   1.051   1.109
 55 A'   20 A"   56 A'   57 A'   21 A"   58 A'   59 A'   60 A'                 
  1.142   1.221   1.320   1.517   1.594   1.652   1.714   1.935
 22 A"   61 A'   23 A"   62 A'   63 A'   64 A'   24 A"   65 A'                 
  1.948   2.034   2.051   2.131   2.161   2.248   2.271   2.315
 25 A"   66 A'   26 A"   67 A'   68 A'   69 A'   27 A"   70 A'                 
  2.397   2.527   2.627   2.764   2.783   2.830   3.047   3.538
 28 A"   71 A'   72 A'   29 A"   73 A'   74 A'   75 A'   76 A'                 
  3.805   3.947   3.979   4.004   4.044   4.159   4.332   4.472
 30 A"   77 A'   31 A"   78 A'   32 A"   79 A'   80 A'   81 A'                 
  6.588   7.524   7.551   7.632   9.657  23.818  25.772  25.837
 82 A'   33 A"   83 A'   84 A'   85 A'   86 A'   34 A"   87 A'                 
 26.229  35.480  47.866 215.634 289.720 289.745 289.8551020.650
 88 A'   89 A'   90 A'   91 A'   35 A"   92 A'   93 A'   94 A'                 
 --------------------------------------------------------------

          Ground-State Mulliken Net Atomic Charges

     Atom                 Charge (a.u.)
  ----------------------------------------
      1 C                    -0.223559
      2 N                    -0.007956
      3 Cl                    0.015777
      4 Br                    0.025180
      5 H                     0.190557
  ----------------------------------------
  Sum of atomic charges =     0.000000

 -----------------------------------------------------------------
                    Cartesian Multipole Moments
 -----------------------------------------------------------------
    Charge (ESU x 10^10)
                 0.0000
    Dipole Moment (Debye)
         X       0.8130      Y      -1.8928      Z       0.0000
       Tot       2.0600
    Quadrupole Moments (Debye-Ang)
        XX     -42.5954     XY       2.1134     YY     -42.5183
        XZ       0.0000     YZ      -0.0000     ZZ     -43.1554
    Octopole Moments (Debye-Ang^2)
       XXX      47.8982    XXY       0.9791    XYY      14.5786
       YYY      -0.0363    XXZ       0.0000    XYZ      -0.0000
       YYZ      -0.0000    XZZ      14.4895    YZZ       1.4708
       ZZZ      -0.0000
    Hexadecapole Moments (Debye-Ang^3)
      XXXX    -888.2638   XXXY      15.1793   XXYY    -175.2150
      XYYY       3.5667   YYYY     -72.4249   XXXZ       0.0000
      XXYZ      -0.0000   XYYZ      -0.0000   YYYZ      -0.0000
      XXZZ    -171.2910   XYZZ       0.2633   YYZZ     -21.1052
      XZZZ       0.0000   YZZZ      -0.0000   ZZZZ     -49.9010
 -----------------------------------------------------------------
 Calculating analytic gradient of the SCF energy
 Gradient of SCF Energy
            1           2           3           4           5
    1  -0.0000832  -0.0002127   0.0002013   0.0000077   0.0000868
    2   0.0001841  -0.0002325   0.0001144  -0.0000543  -0.0000117
    3   0.0000000  -0.0000000  -0.0000000  -0.0000000  -0.0000000
 Max gradient component =       2.325E-04
 RMS gradient           =       1.167E-04
 Gradient time:  CPU 3.75 s  wall 3.75 s
 Geometry Optimization Parameters
   NAtoms,    NIC,     NZ,  NCons,   NDum,   NFix, NCnnct, MaxDiis
        5      20       5       0       0       0       0       0

 Cartesian Hessian Update
 Hessian Updated using BFGS Update


** GEOMETRY OPTIMIZATION IN DELOCALIZED INTERNAL COORDINATES **
   Searching for a Minimum

   Optimization Cycle:   5

                       Coordinates (Angstroms)
     ATOM                X               Y               Z
      1  C        -0.2680996317   -0.4387305928    0.0000000000
      2  N        -1.0958245074    0.5108403761    0.0000000000
      3  Cl       -2.7746909170   -0.0590514005    0.0000000000
      4  Br        1.5815035095   -0.0100666874    0.0000000000
      5  H        -0.4739135282   -1.5051744852    0.0000000000
   Point Group: cs    Number of degrees of freedom:     7


   Energy is  -3127.796508611

 Hessian Updated using BFGS Update

  7 Hessian modes will be used to form the next step
  Hessian Eigenvalues:
     0.112319    0.181334    0.200719    0.225671    0.326896    0.348055
     0.772638

 Minimum Search - Taking Simple RFO Step
 Searching for Lamda that Minimizes Along All modes
 Value Taken    Lamda =   0.00000000
 Step Taken.  Stepsize is  0.001768

                             Maximum     Tolerance    Cnvgd?
         Gradient           0.000261      0.000300     YES
         Displacement       0.001383      0.001200      NO
         Energy change     -0.000003      0.000001      NO


 New Cartesian Coordinates Obtained by Inverse Iteration

 Displacement from previous Coordinates is:  0.001820
 ----------------------------------------------------------------
             Standard Nuclear Orientation (Angstroms)
    I     Atom           X                Y                Z
 ----------------------------------------------------------------
    1      C      -0.2680770034    -0.4387478776     0.0000000000
    2      N      -1.0953876158     0.5112176389     0.0000000000
    3      Cl     -2.7747039206    -0.0595623376     0.0000000000
    4      Br      1.5816122298    -0.0100125454     0.0000000000
    5      H      -0.4744687649    -1.5050776681     0.0000000000
 ----------------------------------------------------------------
 Molecular Point Group                 Cs    NOp =  2
 Largest Abelian Subgroup              Cs    NOp =  2
 Nuclear Repulsion Energy =   268.0513575997 hartrees
 There are       33 alpha and       33 beta electrons
 Applying Cartesian multipole field
    Component          Value
    ---------          -----
     (2,0,0)        1.00000E-11
     (0,2,0)        2.00000E-11
     (0,0,2)       -3.00000E-11
 Nucleus-field energy     =     0.0000000085 hartrees
 Requested basis set is 6-311++G(d,p)
 There are 49 shells and 129 basis functions
 A cutoff of  1.0D-11 yielded   1072 shell pairs
 There are      7815 function pairs (      8560 Cartesian)
 Smallest overlap matrix eigenvalue = 3.80E-04
 Guess MOs from SCF MO coefficient file

 -----------------------------------------------------------------------
  General SCF calculation program by
  Eric Jon Sundstrom, Paul Horn, Yuezhi Mao, Dmitri Zuev, Alec White,
  David Stuck, Shaama M.S., Shane Yost, Joonho Lee, David Small,
  Daniel Levine, Susi Lehtola, Hugh Burton, Evgeny Epifanovsky
 -----------------------------------------------------------------------
 Exchange:     0.2000 Hartree-Fock + 0.0800 Slater + 0.7200 B88
 Correlation:  0.1900 VWN1RPA + 0.8100 LYP
 Using SG-1 standard quadrature grid
 A restricted SCF calculation will be
 performed using DIIS
 SCF converges when DIIS error is below 1.0e-08
 ---------------------------------------
  Cycle       Energy         DIIS error
 ---------------------------------------
    1   -3127.7965085847      1.02e-05  
    2   -3127.7965089299      4.29e-06  
    3   -3127.7965088767      7.02e-06  
    4   -3127.7965089654      7.39e-07  
    5   -3127.7965089665      3.21e-07  
    6   -3127.7965089667      7.40e-08  
    7   -3127.7965089667      4.12e-08  
    8   -3127.7965089667      4.93e-09  Convergence criterion met
 ---------------------------------------
 SCF time:   CPU 9.44s  wall 10.00s 
 SCF   energy in the final basis set =    -3127.7965089667
 Total energy in the final basis set =    -3127.7965089667

 --------------------------------------------------------------
             Orbital Energies (a.u.) and Symmetries
 --------------------------------------------------------------

 Alpha MOs, Restricted
 -- Occupied --                  
-482.87 -101.59  -62.52  -56.34  -56.33  -56.33  -14.40  -10.30
  1 A'    2 A'    3 A'    4 A'    1 A"    5 A'    6 A'    7 A'                 
 -9.500  -8.727  -7.267  -7.254  -7.254  -6.559  -6.545  -6.544
  8 A'    9 A'   10 A'    2 A"   11 A'   12 A'    3 A"   13 A'                 
 -2.669  -2.666  -2.665  -2.655  -2.655  -1.002  -0.855  -0.796
 14 A'    4 A"   15 A'    5 A"   16 A'   17 A'   18 A'   19 A'                 
 -0.622  -0.532  -0.468  -0.437  -0.366  -0.350  -0.325  -0.311
 20 A'   21 A'   22 A'    6 A"   23 A'    7 A"   24 A'   25 A'                 
 -0.299
  8 A"                                                                         
 -- Virtual --                   
 -0.081  -0.067  -0.023   0.005   0.030   0.033   0.046   0.066
 26 A'    9 A"   27 A'   28 A'   29 A'   30 A'   10 A"   31 A'                 
  0.074   0.077   0.088   0.094   0.110   0.115   0.146   0.160
 32 A'   11 A"   33 A'   34 A'   12 A"   35 A'   36 A'   13 A"                 
  0.171   0.172   0.225   0.233   0.262   0.307   0.385   0.412
 37 A'   38 A'   39 A'   40 A'   41 A'   42 A'   43 A'   14 A"                 
  0.416   0.429   0.442   0.461   0.463   0.485   0.534   0.546
 44 A'   45 A'   15 A"   46 A'   47 A'   16 A"   48 A'   17 A"                 
  0.562   0.599   0.603   0.625   0.715   0.749   0.757   0.800
 49 A'   18 A"   50 A'   51 A'   19 A"   52 A'   53 A'   54 A'                 
  0.835   0.847   0.891   0.917   0.924   0.968   1.051   1.109
 55 A'   20 A"   56 A'   57 A'   21 A"   58 A'   59 A'   60 A'                 
  1.142   1.221   1.319   1.517   1.594   1.652   1.714   1.935
 22 A"   61 A'   23 A"   62 A'   63 A'   64 A'   24 A"   65 A'                 
  1.948   2.034   2.051   2.131   2.160   2.248   2.271   2.315
 25 A"   66 A'   26 A"   67 A'   68 A'   69 A'   27 A"   70 A'                 
  2.397   2.527   2.627   2.764   2.783   2.830   3.047   3.538
 28 A"   71 A'   72 A'   29 A"   73 A'   74 A'   75 A'   76 A'                 
  3.805   3.946   3.979   4.004   4.044   4.159   4.332   4.472
 30 A"   77 A'   31 A"   78 A'   32 A"   79 A'   80 A'   81 A'                 
  6.588   7.524   7.551   7.632   9.656  23.818  25.772  25.837
 82 A'   33 A"   83 A'   84 A'   85 A'   86 A'   34 A"   87 A'                 
 26.229  35.479  47.866 215.634 289.720 289.745 289.8551020.650
 88 A'   89 A'   90 A'   91 A'   35 A"   92 A'   93 A'   94 A'                 

 Beta MOs, Restricted
 -- Occupied --                  
-482.87 -101.59  -62.52  -56.34  -56.33  -56.33  -14.40  -10.30
  1 A'    2 A'    3 A'    4 A'    1 A"    5 A'    6 A'    7 A'                 
 -9.500  -8.727  -7.267  -7.254  -7.254  -6.559  -6.545  -6.544
  8 A'    9 A'   10 A'    2 A"   11 A'   12 A'    3 A"   13 A'                 
 -2.669  -2.666  -2.665  -2.655  -2.655  -1.002  -0.855  -0.796
 14 A'    4 A"   15 A'    5 A"   16 A'   17 A'   18 A'   19 A'                 
 -0.622  -0.532  -0.468  -0.437  -0.366  -0.350  -0.325  -0.311
 20 A'   21 A'   22 A'    6 A"   23 A'    7 A"   24 A'   25 A'                 
 -0.299
  8 A"                                                                         
 -- Virtual --                   
 -0.081  -0.067  -0.023   0.005   0.030   0.033   0.046   0.066
 26 A'    9 A"   27 A'   28 A'   29 A'   30 A'   10 A"   31 A'                 
  0.074   0.077   0.088   0.094   0.110   0.115   0.146   0.160
 32 A'   11 A"   33 A'   34 A'   12 A"   35 A'   36 A'   13 A"                 
  0.171   0.172   0.225   0.233   0.262   0.307   0.385   0.412
 37 A'   38 A'   39 A'   40 A'   41 A'   42 A'   43 A'   14 A"                 
  0.416   0.429   0.442   0.461   0.463   0.485   0.534   0.546
 44 A'   45 A'   15 A"   46 A'   47 A'   16 A"   48 A'   17 A"                 
  0.562   0.599   0.603   0.625   0.715   0.749   0.757   0.800
 49 A'   18 A"   50 A'   51 A'   19 A"   52 A'   53 A'   54 A'                 
  0.835   0.847   0.891   0.917   0.924   0.968   1.051   1.109
 55 A'   20 A"   56 A'   57 A'   21 A"   58 A'   59 A'   60 A'                 
  1.142   1.221   1.319   1.517   1.594   1.652   1.714   1.935
 22 A"   61 A'   23 A"   62 A'   63 A'   64 A'   24 A"   65 A'                 
  1.948   2.034   2.051   2.131   2.160   2.248   2.271   2.315
 25 A"   66 A'   26 A"   67 A'   68 A'   69 A'   27 A"   70 A'                 
  2.397   2.527   2.627   2.764   2.783   2.830   3.047   3.538
 28 A"   71 A'   72 A'   29 A"   73 A'   74 A'   75 A'   76 A'                 
  3.805   3.946   3.979   4.004   4.044   4.159   4.332   4.472
 30 A"   77 A'   31 A"   78 A'   32 A"   79 A'   80 A'   81 A'                 
  6.588   7.524   7.551   7.632   9.656  23.818  25.772  25.837
 82 A'   33 A"   83 A'   84 A'   85 A'   86 A'   34 A"   87 A'                 
 26.229  35.479  47.866 215.634 289.720 289.745 289.8551020.650
 88 A'   89 A'   90 A'   91 A'   35 A"   92 A'   93 A'   94 A'                 
 --------------------------------------------------------------

          Ground-State Mulliken Net Atomic Charges

     Atom                 Charge (a.u.)
  ----------------------------------------
      1 C                    -0.223293
      2 N                    -0.007923
      3 Cl                    0.015522
      4 Br                    0.025052
      5 H                     0.190642
  ----------------------------------------
  Sum of atomic charges =     0.000000

 -----------------------------------------------------------------
                    Cartesian Multipole Moments
 -----------------------------------------------------------------
    Charge (ESU x 10^10)
                 0.0000
    Dipole Moment (Debye)
         X       0.8159      Y      -1.8930      Z       0.0000
       Tot       2.0613
    Quadrupole Moments (Debye-Ang)
        XX     -42.6038     XY       2.1153     YY     -42.5173
        XZ      -0.0000     YZ      -0.0000     ZZ     -43.1567
    Octopole Moments (Debye-Ang^2)
       XXX      47.9247    XXY       0.9791    XYY      14.5738
       YYY      -0.0277    XXZ      -0.0000    XYZ      -0.0000
       YYZ      -0.0000    XZZ      14.4898    YZZ       1.4742
       ZZZ       0.0000
    Hexadecapole Moments (Debye-Ang^3)
      XXXX    -888.3981   XXXY      15.1491   XXYY    -175.2146
      XYYY       3.5149   YYYY     -72.4369   XXXZ       0.0000
      XXYZ       0.0000   XYYZ      -0.0000   YYYZ       0.0000
      XXZZ    -171.3040   XYZZ       0.2442   YYZZ     -21.1076
      XZZZ      -0.0000   YZZZ       0.0000   ZZZZ     -49.9032
 -----------------------------------------------------------------
 Calculating analytic gradient of the SCF energy
 Gradient of SCF Energy
            1           2           3           4           5
    1  -0.0001342  -0.0000154   0.0000707   0.0000351   0.0000439
    2   0.0000873  -0.0000860   0.0000221  -0.0000103  -0.0000131
    3   0.0000000   0.0000000  -0.0000000  -0.0000000  -0.0000000
 Max gradient component =       1.342E-04
 RMS gradient           =       5.303E-05
 Gradient time:  CPU 3.74 s  wall 3.74 s
 Geometry Optimization Parameters
   NAtoms,    NIC,     NZ,  NCons,   NDum,   NFix, NCnnct, MaxDiis
        5      20       5       0       0       0       0       0

 Cartesian Hessian Update
 Hessian Updated using BFGS Update


** GEOMETRY OPTIMIZATION IN DELOCALIZED INTERNAL COORDINATES **
   Searching for a Minimum

   Optimization Cycle:   6

                       Coordinates (Angstroms)
     ATOM                X               Y               Z
      1  C        -0.2680770034   -0.4387478776    0.0000000000
      2  N        -1.0953876158    0.5112176389    0.0000000000
      3  Cl       -2.7747039206   -0.0595623376    0.0000000000
      4  Br        1.5816122298   -0.0100125454    0.0000000000
      5  H        -0.4744687649   -1.5050776681    0.0000000000
   Point Group: cs    Number of degrees of freedom:     7


   Energy is  -3127.796508967

 Hessian Updated using BFGS Update

  7 Hessian modes will be used to form the next step
  Hessian Eigenvalues:
     0.120226    0.127706    0.195585    0.225972    0.330965    0.348512
     0.764222

 Minimum Search - Taking Simple RFO Step
 Searching for Lamda that Minimizes Along All modes
 Value Taken    Lamda =   0.00000000
 Step Taken.  Stepsize is  0.000865

                             Maximum     Tolerance    Cnvgd?
         Gradient           0.000099      0.000300     YES
         Displacement       0.000725      0.001200     YES
         Energy change     -0.000000      0.000001     YES


                       Distance Matrix (Angstroms)
             C (  1)   N (  2)   Cl(  3)   Br(  4)
   N (  2)  1.259713
   Cl(  3)  2.535145  1.773667
   Br(  4)  1.898727  2.727271  4.356598
   H (  5)  1.086120  2.109736  2.716725  2.542182

 Final energy is   -3127.7965089666664     


 ******************************
 **  OPTIMIZATION CONVERGED  **
 ******************************

                       Coordinates (Angstroms)
     ATOM                X               Y               Z
      1  C        -0.2680770034   -0.4387478776    0.0000000000
      2  N        -1.0953876158    0.5112176389    0.0000000000
      3  Cl       -2.7747039206   -0.0595623376    0.0000000000
      4  Br        1.5816122298   -0.0100125454    0.0000000000
      5  H        -0.4744687649   -1.5050776681    0.0000000000

Z-matrix Print:
$molecule
0 1
Br
C  1 1.898727
H  2 1.086120 1 114.004351
N  2 1.259713 1 118.002103 3 -180.000000 0
Cl 4 1.773667 2 112.279818 1 -180.000000 0
$end


 --------------------------------------------------------------
             Orbital Energies (a.u.) and Symmetries
 --------------------------------------------------------------

 Alpha MOs, Restricted
 -- Occupied --                  
-482.87 -101.59  -62.52  -56.34  -56.33  -56.33  -14.40  -10.30
  1 A'    2 A'    3 A'    4 A'    1 A"    5 A'    6 A'    7 A'                 
 -9.500  -8.727  -7.267  -7.254  -7.254  -6.559  -6.545  -6.544
  8 A'    9 A'   10 A'    2 A"   11 A'   12 A'    3 A"   13 A'                 
 -2.669  -2.666  -2.665  -2.655  -2.655  -1.002  -0.855  -0.796
 14 A'    4 A"   15 A'    5 A"   16 A'   17 A'   18 A'   19 A'                 
 -0.622  -0.532  -0.468  -0.437  -0.366  -0.350  -0.325  -0.311
 20 A'   21 A'   22 A'    6 A"   23 A'    7 A"   24 A'   25 A'                 
 -0.299
  8 A"                                                                         
 -- Virtual --                   
 -0.081  -0.067  -0.023   0.005   0.030   0.033   0.046   0.066
 26 A'    9 A"   27 A'   28 A'   29 A'   30 A'   10 A"   31 A'                 
  0.074   0.077   0.088   0.094   0.110   0.115   0.146   0.160
 32 A'   11 A"   33 A'   34 A'   12 A"   35 A'   36 A'   13 A"                 
  0.171   0.172   0.225   0.233   0.262   0.307   0.385   0.412
 37 A'   38 A'   39 A'   40 A'   41 A'   42 A'   43 A'   14 A"                 
  0.416   0.429   0.442   0.461   0.463   0.485   0.534   0.546
 44 A'   45 A'   15 A"   46 A'   47 A'   16 A"   48 A'   17 A"                 
  0.562   0.599   0.603   0.625   0.715   0.749   0.757   0.800
 49 A'   18 A"   50 A'   51 A'   19 A"   52 A'   53 A'   54 A'                 
  0.835   0.847   0.891   0.917   0.924   0.968   1.051   1.109
 55 A'   20 A"   56 A'   57 A'   21 A"   58 A'   59 A'   60 A'                 
  1.142   1.221   1.319   1.517   1.594   1.652   1.714   1.935
 22 A"   61 A'   23 A"   62 A'   63 A'   64 A'   24 A"   65 A'                 
  1.948   2.034   2.051   2.131   2.160   2.248   2.271   2.315
 25 A"   66 A'   26 A"   67 A'   68 A'   69 A'   27 A"   70 A'                 
  2.397   2.527   2.627   2.764   2.783   2.830   3.047   3.538
 28 A"   71 A'   72 A'   29 A"   73 A'   74 A'   75 A'   76 A'                 
  3.805   3.946   3.979   4.004   4.044   4.159   4.332   4.472
 30 A"   77 A'   31 A"   78 A'   32 A"   79 A'   80 A'   81 A'                 
  6.588   7.524   7.551   7.632   9.656  23.818  25.772  25.837
 82 A'   33 A"   83 A'   84 A'   85 A'   86 A'   34 A"   87 A'                 
 26.229  35.479  47.866 215.634 289.720 289.745 289.8551020.650
 88 A'   89 A'   90 A'   91 A'   35 A"   92 A'   93 A'   94 A'                 

 Beta MOs, Restricted
 -- Occupied --                  
-482.87 -101.59  -62.52  -56.34  -56.33  -56.33  -14.40  -10.30
  1 A'    2 A'    3 A'    4 A'    1 A"    5 A'    6 A'    7 A'                 
 -9.500  -8.727  -7.267  -7.254  -7.254  -6.559  -6.545  -6.544
  8 A'    9 A'   10 A'    2 A"   11 A'   12 A'    3 A"   13 A'                 
 -2.669  -2.666  -2.665  -2.655  -2.655  -1.002  -0.855  -0.796
 14 A'    4 A"   15 A'    5 A"   16 A'   17 A'   18 A'   19 A'                 
 -0.622  -0.532  -0.468  -0.437  -0.366  -0.350  -0.325  -0.311
 20 A'   21 A'   22 A'    6 A"   23 A'    7 A"   24 A'   25 A'                 
 -0.299
  8 A"                                                                         
 -- Virtual --                   
 -0.081  -0.067  -0.023   0.005   0.030   0.033   0.046   0.066
 26 A'    9 A"   27 A'   28 A'   29 A'   30 A'   10 A"   31 A'                 
  0.074   0.077   0.088   0.094   0.110   0.115   0.146   0.160
 32 A'   11 A"   33 A'   34 A'   12 A"   35 A'   36 A'   13 A"                 
  0.171   0.172   0.225   0.233   0.262   0.307   0.385   0.412
 37 A'   38 A'   39 A'   40 A'   41 A'   42 A'   43 A'   14 A"                 
  0.416   0.429   0.442   0.461   0.463   0.485   0.534   0.546
 44 A'   45 A'   15 A"   46 A'   47 A'   16 A"   48 A'   17 A"                 
  0.562   0.599   0.603   0.625   0.715   0.749   0.757   0.800
 49 A'   18 A"   50 A'   51 A'   19 A"   52 A'   53 A'   54 A'                 
  0.835   0.847   0.891   0.917   0.924   0.968   1.051   1.109
 55 A'   20 A"   56 A'   57 A'   21 A"   58 A'   59 A'   60 A'                 
  1.142   1.221   1.319   1.517   1.594   1.652   1.714   1.935
 22 A"   61 A'   23 A"   62 A'   63 A'   64 A'   24 A"   65 A'                 
  1.948   2.034   2.051   2.131   2.160   2.248   2.271   2.315
 25 A"   66 A'   26 A"   67 A'   68 A'   69 A'   27 A"   70 A'                 
  2.397   2.527   2.627   2.764   2.783   2.830   3.047   3.538
 28 A"   71 A'   72 A'   29 A"   73 A'   74 A'   75 A'   76 A'                 
  3.805   3.946   3.979   4.004   4.044   4.159   4.332   4.472
 30 A"   77 A'   31 A"   78 A'   32 A"   79 A'   80 A'   81 A'                 
  6.588   7.524   7.551   7.632   9.656  23.818  25.772  25.837
 82 A'   33 A"   83 A'   84 A'   85 A'   86 A'   34 A"   87 A'                 
 26.229  35.479  47.866 215.634 289.720 289.745 289.8551020.650
 88 A'   89 A'   90 A'   91 A'   35 A"   92 A'   93 A'   94 A'                 
 --------------------------------------------------------------

          Ground-State Mulliken Net Atomic Charges

     Atom                 Charge (a.u.)
  ----------------------------------------
      1 C                    -0.223293
      2 N                    -0.007923
      3 Cl                    0.015522
      4 Br                    0.025052
      5 H                     0.190642
  ----------------------------------------
  Sum of atomic charges =     0.000000

 -----------------------------------------------------------------
                    Cartesian Multipole Moments
 -----------------------------------------------------------------
    Charge (ESU x 10^10)
                 0.0000
    Dipole Moment (Debye)
         X       0.8159      Y      -1.8930      Z       0.0000
       Tot       2.0613
    Quadrupole Moments (Debye-Ang)
        XX     -42.6038     XY       2.1153     YY     -42.5173
        XZ      -0.0000     YZ      -0.0000     ZZ     -43.1567
    Octopole Moments (Debye-Ang^2)
       XXX      47.9247    XXY       0.9791    XYY      14.5738
       YYY      -0.0277    XXZ      -0.0000    XYZ      -0.0000
       YYZ      -0.0000    XZZ      14.4898    YZZ       1.4742
       ZZZ       0.0000
    Hexadecapole Moments (Debye-Ang^3)
      XXXX    -888.3981   XXXY      15.1491   XXYY    -175.2146
      XYYY       3.5149   YYYY     -72.4369   XXXZ       0.0000
      XXYZ       0.0000   XYYZ      -0.0000   YYYZ       0.0000
      XXZZ    -171.3040   XYZZ       0.2442   YYZZ     -21.1076
      XZZZ      -0.0000   YZZZ       0.0000   ZZZZ     -49.9032
 -----------------------------------------------------------------
Archival summary:
1\1\TWL01\OPT\ProcedureUnspecified\BasisUnspecified\r1l1111\taweetha\MonNov2607:46:022018MonNov2607:46:022018\0\\#,OPT,ProcedureUnspecified,BasisUnspecified,\\0,1\Br\C,1,1.89873\H,2,1.08612,1,114.004\N,2,1.25971,1,118.002,3,-180,0\Cl,4,1.77367,2,112.28,1,-180,0\\\@

 Total job time:  94.43s(wall), 94.23s(cpu) 
 Mon Nov 26 07:46:02 2018

        *************************************************************
        *                                                           *
        *  Thank you very much for using Q-Chem.  Have a nice day.  *
        *                                                           *
        *************************************************************


 
User input: 2 of 2 
 
Q-Chem Developer Version!
                  Welcome to Q-Chem
     A Quantum Leap Into The Future Of Chemistry


 Q-Chem 5.1, Q-Chem, Inc., Pleasanton, CA (2018)

 Yihan Shao,  Zhengting Gan,  E. Epifanovsky,  A. T. B. Gilbert,  M. Wormit,  
 J. Kussmann,  A. W. Lange,  A. Behn,  Jia Deng,  Xintian Feng,  D. Ghosh,  
 M. Goldey,  P. R. Horn,  L. D. Jacobson,  I. Kaliman,  T. Kus,  A. Landau,  
 Jie Liu,  E. I. Proynov,  R. M. Richard,  R. P. Steele,  E. J. Sundstrom,  
 H. L. Woodcock III,  P. M. Zimmerman,  D. Zuev,  B. Albrecht,  E. Alguire,  
 S. A. Baeppler,  D. Barton,  Z. Benda,  Y. A. Bernard,  E. J. Berquist,  
 K. B. Bravaya,  H. Burton,  D. Casanova,  Chun-Min Chang,  Yunqing Chen,  
 A. Chien,  K. D. Closser,  M. P. Coons,  S. Coriani,  S. Dasgupta,  
 A. L. Dempwolff,  M. Diedenhofen,  Hainam Do,  R. G. Edgar,  Po-Tung Fang,  
 S. Faraji,  S. Fatehi,  Qingguo Feng,  K. D. Fenk,  J. Fosso-Tande,  
 Qinghui Ge,  A. Ghysels,  G. Gidofalvi,  J. Gomes,  J. Gonthier,  A. Gunina,  
 D. Hait,  M. W. D. Hanson-Heine,  P. H. P. Harbach,  A. W. Hauser,  
 J. E. Herr,  E. G. Hohenstein,  Z. C. Holden,  Kerwin Hui,  B. C. Huynh,  
 T.-C. Jagau,  Hyunjun Ji,  B. Kaduk,  K. Khistyaev,  Jaehoon Kim,  
 P. Klunzinger,  K. Koh,  D. Kosenkov,  L. Koulias,  T. Kowalczyk,  
 C. M. Krauter,  A. Kunitsa,  Ka Un Lao,  A. Laurent,  K. V. Lawler,  
 Joonho Lee,  D. Lefrancois,  S. Lehtola,  D. S. Levine,  Yi-Pei Li,  
 You-Sheng Lin,  Fenglai Liu,  E. Livshits,  A. Luenser,  P. Manohar,  
 E. Mansoor,  S. F. Manzer,  Shan-Ping Mao,  Yuezhi Mao,  N. Mardirossian,  
 A. V. Marenich,  T. Markovich,  L. A. Martinez-Martinez,  S. A. Maurer,  
 N. J. Mayhall,  S. C. McKenzie,  J.-M. Mewes,  A. F. Morrison,  
 J. W. Mullinax,  K. Nanda,  T. S. Nguyen-Beck,  R. Olivares-Amaya,  
 J. A. Parkhill,  T. M. Perrine,  F. Plasser,  P. Pokhilko,  S. Prager,  
 A. Prociuk,  E. Ramos,  D. R. Rehn,  F. Rob,  M. Schneider,  N. Sergueev,  
 S. M. Sharada,  S. Sharma,  D. W. Small,  T. Stauch,  T. Stein,  
 Yu-Chuan Su,  A. J. W. Thom,  A. Tkatchenko,  T. Tsuchimochi,  N. M. Tubman,  
 L. Vogt,  M. L. Vidal,  O. Vydrov,  M. A. Watson,  J. Wenzel,  
 M. de Wergifosse,  T. A. Wesolowski,  A. White,  J. Witte,  A. Yamada,  
 Jun Yang,  K. Yao,  S. Yeganeh,  S. R. Yost,  Zhi-Qiang You,  A. Zech,  
 Igor Ying Zhang,  Xing Zhang,  Yan Zhao,  Ying Zhu,  B. R. Brooks,  
 G. K. L. Chan,  C. J. Cramer,  M. S. Gordon,  W. J. Hehre,  A. Klamt,  
 M. W. Schmidt,  C. D. Sherrill,  D. G. Truhlar,  A. Aspuru-Guzik,  R. Baer,  
 A. T. Bell,  N. A. Besley,  Jeng-Da Chai,  A. E. DePrince, III,  
 R. A. DiStasio Jr.,  A. Dreuw,  B. D. Dunietz,  T. R. Furlani,  
 Chao-Ping Hsu,  Yousung Jung,  Jing Kong,  D. S. Lambrecht,  WanZhen Liang,  
 C. Ochsenfeld,  V. A. Rassolov,  L. V. Slipchenko,  J. E. Subotnik,  
 T. Van Voorhis,  J. M. Herbert,  A. I. Krylov,  P. M. W. Gill,  M. Head-Gordon

 Contributors to earlier versions of Q-Chem not listed above: 
 R. D. Adamson,  B. Austin,  J. Baker,  G. J. O. Beran,  K. Brandhorst,  
 S. T. Brown,  E. F. C. Byrd,  A. K. Chakraborty,  C.-L. Cheng,  
 Siu Hung Chien,  D. M. Chipman,  D. L. Crittenden,  H. Dachsel,  
 R. J. Doerksen,  A. D. Dutoi,  L. Fusti-Molnar,  W. A. Goddard III,  
 A. Golubeva-Zadorozhnaya,  S. R. Gwaltney,  G. Hawkins,  A. Heyden,  
 S. Hirata,  G. Kedziora,  F. J. Keil,  C. Kelley,  Jihan Kim,  R. A. King,  
 R. Z. Khaliullin,  P. P. Korambath,  W. Kurlancheek,  A. M. Lee,  M. S. Lee,  
 S. V. Levchenko,  Ching Yeh Lin,  D. Liotard,  R. C. Lochan,  I. Lotan,  
 P. E. Maslen,  N. Nair,  D. P. O'Neill,  D. Neuhauser,  E. Neuscamman,  
 C. M. Oana,  R. Olson,  B. Peters,  R. Peverati,  P. A. Pieniazek,  
 Y. M. Rhee,  J. Ritchie,  M. A. Rohrdanz,  E. Rosta,  N. J. Russ,  
 H. F. Schaefer III,  N. E. Schultz,  N. Shenvi,  A. C. Simmonett,  A. Sodt,  
 D. Stuck,  K. S. Thanthiriwatte,  V. Vanovschi,  Tao Wang,  A. Warshel,  
 C. F. Williams,  Q. Wu,  X. Xu,  W. Zhang

 Please cite Q-Chem as follows:
 Y. Shao et al., Mol. Phys. 113, 184-215 (2015)
 DOI: 10.1080/00268976.2014.952696

 Q-Chem 5.1.2 for Intel X86 EM64T Linux

 Parts of Q-Chem use Armadillo 8.300.2 (Tropical Shenanigans).
 http://arma.sourceforge.net/

 Q-Chem begins on Mon Nov 26 07:46:02 2018  

Host: 
0

     Scratch files written to /scratch/taweetham/qchem59012//
The previous job contains 0 fragments, simply inherited here
Input Ideriv = 2
Curr. Ideriv = -1
Max.  Ideriv = 2

Checking the input file for inconsistencies... 	...done.

--------------------------------------------------------------
User input:
--------------------------------------------------------------

$molecule
read
$end

$rem
   job_type 	frequency
   basis 	6-311++g**
   method	b3lyp	
$end


--------------------------------------------------------------
 ----------------------------------------------------------------
             Standard Nuclear Orientation (Angstroms)
    I     Atom           X                Y                Z
 ----------------------------------------------------------------
    1      C      -0.2438418693    -0.4099449909    -0.0000000000
    2      N      -1.0723929314     0.5389388110     0.0000000000
    3      Cl     -2.7509620633    -0.0340347506     0.0000000000
    4      Br      1.6052856308     0.0212066445    -0.0000000000
    5      H      -0.4488402659    -1.4765435278    -0.0000000000
 ----------------------------------------------------------------
 Molecular Point Group                 Cs    NOp =  2
 Largest Abelian Subgroup              Cs    NOp =  2
 Nuclear Repulsion Energy =   268.0513575997 hartrees
 There are       33 alpha and       33 beta electrons
 Requested basis set is 6-311++G(d,p)
 There are 49 shells and 129 basis functions

 Total QAlloc Memory Limit   2000 MB
 Mega-Array Size       188 MB
 MEM_STATIC part       192 MB

                       Distance Matrix (Angstroms)
             C (  1)   N (  2)   Cl(  3)   Br(  4)
   N (  2)  1.259713
   Cl(  3)  2.535145  1.773667
   Br(  4)  1.898727  2.727271  4.356598
   H (  5)  1.086120  2.109736  2.716725  2.542182

 A cutoff of  1.0D-11 yielded   1072 shell pairs
 There are      7815 function pairs (      8560 Cartesian)
 Smallest overlap matrix eigenvalue = 3.80E-04
 Guess from superposition of atomic densities
 Warning:  Energy on first SCF cycle will be non-variational
 SAD guess density has 66.000000 electrons

 -----------------------------------------------------------------------
  General SCF calculation program by
  Eric Jon Sundstrom, Paul Horn, Yuezhi Mao, Dmitri Zuev, Alec White,
  David Stuck, Shaama M.S., Shane Yost, Joonho Lee, David Small,
  Daniel Levine, Susi Lehtola, Hugh Burton, Evgeny Epifanovsky
 -----------------------------------------------------------------------
 Exchange:     0.2000 Hartree-Fock + 0.0800 Slater + 0.7200 B88
 Correlation:  0.1900 VWN1RPA + 0.8100 LYP
 Using SG-1 standard quadrature grid
 A restricted SCF calculation will be
 performed using DIIS
 SCF converges when DIIS error is below 1.0e-08
 ---------------------------------------
  Cycle       Energy         DIIS error
 ---------------------------------------
    1   -3128.2745076194      4.61e-02  
    2   -3127.7801055928      3.56e-03  
    3   -3127.7629137261      4.65e-03  
    4   -3127.7910992248      1.74e-03  
    5   -3127.7964140178      2.81e-04  
    6   -3127.7964946562      8.76e-05  
    7   -3127.7965075156      2.44e-05  
    8   -3127.7965087043      9.71e-06  
    9   -3127.7965088963      2.04e-06  
   10   -3127.7965089042      4.04e-07  
   11   -3127.7965089046      1.05e-07  
   12   -3127.7965089046      1.61e-08  
   13   -3127.7965089045      2.48e-09  Convergence criterion met
 ---------------------------------------
 SCF time:   CPU 15.15s  wall 15.00s 
 SCF   energy in the final basis set =    -3127.7965089045
 Total energy in the final basis set =    -3127.7965089045

 --------------------------------------------------------------
             Orbital Energies (a.u.) and Symmetries
 --------------------------------------------------------------

 Alpha MOs, Restricted
 -- Occupied --                  
-482.87 -101.59  -62.52  -56.34  -56.33  -56.33  -14.40  -10.30
  1 A'    2 A'    3 A'    4 A'    1 A"    5 A'    6 A'    7 A'                 
 -9.500  -8.727  -7.267  -7.254  -7.254  -6.559  -6.545  -6.544
  8 A'    9 A'   10 A'    2 A"   11 A'   12 A'    3 A"   13 A'                 
 -2.669  -2.666  -2.665  -2.655  -2.655  -1.002  -0.855  -0.796
 14 A'    4 A"   15 A'    5 A"   16 A'   17 A'   18 A'   19 A'                 
 -0.622  -0.532  -0.468  -0.437  -0.366  -0.350  -0.325  -0.311
 20 A'   21 A'   22 A'    6 A"   23 A'    7 A"   24 A'   25 A'                 
 -0.299
  8 A"                                                                         
 -- Virtual --                   
 -0.081  -0.067  -0.023   0.005   0.030   0.033   0.046   0.066
 26 A'    9 A"   27 A'   28 A'   29 A'   30 A'   10 A"   31 A'                 
  0.074   0.077   0.088   0.094   0.110   0.115   0.146   0.160
 32 A'   11 A"   33 A'   34 A'   12 A"   35 A'   36 A'   13 A"                 
  0.171   0.172   0.225   0.233   0.262   0.307   0.385   0.412
 37 A'   38 A'   39 A'   40 A'   41 A'   42 A'   43 A'   14 A"                 
  0.416   0.429   0.442   0.461   0.463   0.485   0.534   0.546
 44 A'   45 A'   15 A"   46 A'   47 A'   16 A"   48 A'   17 A"                 
  0.562   0.599   0.603   0.625   0.715   0.749   0.757   0.800
 49 A'   18 A"   50 A'   51 A'   19 A"   52 A'   53 A'   54 A'                 
  0.835   0.847   0.891   0.917   0.924   0.968   1.051   1.109
 55 A'   20 A"   56 A'   57 A'   21 A"   58 A'   59 A'   60 A'                 
  1.142   1.221   1.319   1.517   1.594   1.652   1.714   1.935
 22 A"   61 A'   23 A"   62 A'   63 A'   64 A'   24 A"   65 A'                 
  1.948   2.034   2.051   2.131   2.160   2.248   2.271   2.315
 25 A"   66 A'   26 A"   67 A'   68 A'   69 A'   27 A"   70 A'                 
  2.397   2.527   2.627   2.764   2.783   2.830   3.047   3.538
 28 A"   71 A'   72 A'   29 A"   73 A'   74 A'   75 A'   76 A'                 
  3.805   3.946   3.979   4.004   4.044   4.159   4.332   4.472
 30 A"   77 A'   31 A"   78 A'   32 A"   79 A'   80 A'   81 A'                 
  6.588   7.524   7.551   7.632   9.656  23.818  25.772  25.837
 82 A'   33 A"   83 A'   84 A'   85 A'   86 A'   34 A"   87 A'                 
 26.229  35.479  47.866 215.634 289.720 289.745 289.8551020.650
 88 A'   89 A'   90 A'   91 A'   35 A"   92 A'   93 A'   94 A'                 

 Beta MOs, Restricted
 -- Occupied --                  
-482.87 -101.59  -62.52  -56.34  -56.33  -56.33  -14.40  -10.30
  1 A'    2 A'    3 A'    4 A'    1 A"    5 A'    6 A'    7 A'                 
 -9.500  -8.727  -7.267  -7.254  -7.254  -6.559  -6.545  -6.544
  8 A'    9 A'   10 A'    2 A"   11 A'   12 A'    3 A"   13 A'                 
 -2.669  -2.666  -2.665  -2.655  -2.655  -1.002  -0.855  -0.796
 14 A'    4 A"   15 A'    5 A"   16 A'   17 A'   18 A'   19 A'                 
 -0.622  -0.532  -0.468  -0.437  -0.366  -0.350  -0.325  -0.311
 20 A'   21 A'   22 A'    6 A"   23 A'    7 A"   24 A'   25 A'                 
 -0.299
  8 A"                                                                         
 -- Virtual --                   
 -0.081  -0.067  -0.023   0.005   0.030   0.033   0.046   0.066
 26 A'    9 A"   27 A'   28 A'   29 A'   30 A'   10 A"   31 A'                 
  0.074   0.077   0.088   0.094   0.110   0.115   0.146   0.160
 32 A'   11 A"   33 A'   34 A'   12 A"   35 A'   36 A'   13 A"                 
  0.171   0.172   0.225   0.233   0.262   0.307   0.385   0.412
 37 A'   38 A'   39 A'   40 A'   41 A'   42 A'   43 A'   14 A"                 
  0.416   0.429   0.442   0.461   0.463   0.485   0.534   0.546
 44 A'   45 A'   15 A"   46 A'   47 A'   16 A"   48 A'   17 A"                 
  0.562   0.599   0.603   0.625   0.715   0.749   0.757   0.800
 49 A'   18 A"   50 A'   51 A'   19 A"   52 A'   53 A'   54 A'                 
  0.835   0.847   0.891   0.917   0.924   0.968   1.051   1.109
 55 A'   20 A"   56 A'   57 A'   21 A"   58 A'   59 A'   60 A'                 
  1.142   1.221   1.319   1.517   1.594   1.652   1.714   1.935
 22 A"   61 A'   23 A"   62 A'   63 A'   64 A'   24 A"   65 A'                 
  1.948   2.034   2.051   2.131   2.160   2.248   2.271   2.315
 25 A"   66 A'   26 A"   67 A'   68 A'   69 A'   27 A"   70 A'                 
  2.397   2.527   2.627   2.764   2.783   2.830   3.047   3.538
 28 A"   71 A'   72 A'   29 A"   73 A'   74 A'   75 A'   76 A'                 
  3.805   3.946   3.979   4.004   4.044   4.159   4.332   4.472
 30 A"   77 A'   31 A"   78 A'   32 A"   79 A'   80 A'   81 A'                 
  6.588   7.524   7.551   7.632   9.656  23.818  25.772  25.837
 82 A'   33 A"   83 A'   84 A'   85 A'   86 A'   34 A"   87 A'                 
 26.229  35.479  47.866 215.634 289.720 289.745 289.8551020.650
 88 A'   89 A'   90 A'   91 A'   35 A"   92 A'   93 A'   94 A'                 
 --------------------------------------------------------------

          Ground-State Mulliken Net Atomic Charges

     Atom                 Charge (a.u.)
  ----------------------------------------
      1 C                    -0.223296
      2 N                    -0.007917
      3 Cl                    0.015520
      4 Br                    0.025050
      5 H                     0.190643
  ----------------------------------------
  Sum of atomic charges =     0.000000

 -----------------------------------------------------------------
                    Cartesian Multipole Moments
 -----------------------------------------------------------------
    Charge (ESU x 10^10)
                 0.0000
    Dipole Moment (Debye)
         X       0.8184      Y      -1.8919      Z      -0.0000
       Tot       2.0613
    Quadrupole Moments (Debye-Ang)
        XX     -42.5706     XY       2.0943     YY     -42.6220
        XZ      -0.0000     YZ      -0.0000     ZZ     -43.1567
    Octopole Moments (Debye-Ang^2)
       XXX      44.8976    XXY      -0.1385    XYY      13.6919
       YYY      -3.6934    XXZ      -0.0000    XYZ      -0.0000
       YYZ      -0.0000    XZZ      13.4667    YZZ       0.2350
       ZZZ      -0.0000
    Hexadecapole Moments (Debye-Ang^3)
      XXXX    -884.0835   XXXY      16.0588   XXYY    -174.4899
      XYYY       4.1158   YYYY     -72.6336   XXXZ       0.0000
      XXYZ      -0.0000   XYYZ       0.0000   YYYZ      -0.0000
      XXZZ    -170.6429   XYZZ       0.4760   YYZZ     -21.0569
      XZZZ       0.0000   YZZZ      -0.0000   ZZZZ     -49.9032
 -----------------------------------------------------------------
 Calculating MO derivatives via CPSCF
   1         3          15      0.157872    0.046297
   2         3          15      0.019785    0.006993
   3         3          15      0.002312    0.001114
   4         3          15      0.000226    0.000122
   5        16           2      0.000009    0.000007
   6        18           0      0.000000    0.000000    Roots Converged
 Time for AOints: 3.8 s (CPU) 3.8 s (wall)
 ------------------------------------------------------------------------------
                     AOints        : Timing summary (seconds)
 ------------------------------------------------------------------------------
     job step          cpu (% of tot)      sys (% of tot)     wall (% of tot)
 ------------------------------------------------------------------------------
  cpscf_lag         0.3822E+02 (48.9)   0.6500E-04 (17.1)   0.3824E+02 (48.9)
  iterzp            0.3607E+02 (46.1)   0.3150E-03 (82.9)   0.3608E+02 (46.1)
  make_fx           0.0000E+00 ( 0.0)   0.0000E+00 ( 0.0)   0.0000E+00 ( 0.0)
  AOints            0.3837E+01 ( 4.9)   0.0000E+00 ( 0.0)   0.3838E+01 ( 4.9)
 ------------------------------------------------------------------------------
   Grand Totals     0.7820E+02          0.3800E-03          0.7823E+02
 ------------------------------------------------------------------------------
 Calculating analytic Hessian of the SCF energy
 Polarizability Matrix (a.u.)
            1           2           3
    1 -94.4227819  -0.3191216   0.0000000
    2  -0.3191216 -38.8952920   0.0000000
    3   0.0000000   0.0000000 -31.3381622

 Direct stationary perturbation theory relativistic correction:

 rels  =      17.596173557490
 relv  =     -59.538693869454
 rel2e =       9.421081188741
 E_rel =     -32.521439123223

 Hessian of the SCF Energy
            1           2           3           4           5           6
    1   0.5160719  -0.1612108  -0.0000000  -0.2829860   0.2198577   0.0000000
    2  -0.1612108   0.7881627   0.0000000   0.2971867  -0.4179490  -0.0000000
    3  -0.0000000   0.0000000   0.1044063   0.0000000  -0.0000000  -0.0441627
    4  -0.2829860   0.2971867   0.0000000   0.4411038  -0.2538449  -0.0000000
    5   0.2198577  -0.4179490  -0.0000000  -0.2538449   0.4615416   0.0000000
    6   0.0000000  -0.0000000  -0.0441627  -0.0000000   0.0000000   0.0335703
    7  -0.0585075  -0.0160236  -0.0000000  -0.1074952  -0.0143794   0.0000000
    8   0.0215713   0.0028246   0.0000000  -0.0489414  -0.0346780  -0.0000000
    9  -0.0000000   0.0000000   0.0044121   0.0000000  -0.0000000  -0.0134630
   10  -0.1223623  -0.0561701  -0.0000000  -0.0535271   0.0183976   0.0000000
   11  -0.0325936  -0.0466776  -0.0000000   0.0092247   0.0104661   0.0000000
   12  -0.0000000  -0.0000000  -0.0193037   0.0000000   0.0000000  -0.0008985
   13  -0.0522161  -0.0637822  -0.0000000   0.0029045   0.0299690  -0.0000000
   14  -0.0476246  -0.3263608   0.0000000  -0.0036251  -0.0193807  -0.0000000
   15   0.0000000   0.0000000  -0.0453519  -0.0000000   0.0000000   0.0249539
            7           8           9          10          11          12
    1  -0.0585075   0.0215713  -0.0000000  -0.1223623  -0.0325936  -0.0000000
    2  -0.0160236   0.0028246   0.0000000  -0.0561701  -0.0466776  -0.0000000
    3  -0.0000000   0.0000000   0.0044121  -0.0000000  -0.0000000  -0.0193037
    4  -0.1074952  -0.0489414   0.0000000  -0.0535271   0.0092247   0.0000000
    5  -0.0143794  -0.0346780  -0.0000000   0.0183976   0.0104661   0.0000000
    6   0.0000000  -0.0000000  -0.0134630   0.0000000   0.0000000  -0.0008985
    7   0.1662359   0.0247901  -0.0000000  -0.0019476   0.0050625   0.0000000
    8   0.0247901   0.0275938   0.0000000   0.0008685   0.0016256  -0.0000000
    9  -0.0000000   0.0000000   0.0092363   0.0000000  -0.0000000   0.0062434
   10  -0.0019476   0.0008685   0.0000000   0.1955289   0.0366539   0.0000000
   11   0.0050625   0.0016256  -0.0000000   0.0366539   0.0328264   0.0000000
   12   0.0000000  -0.0000000   0.0062434   0.0000000   0.0000000   0.0090355
   13   0.0017144   0.0017115   0.0000000  -0.0176920  -0.0183475   0.0000000
   14   0.0005504   0.0026340   0.0000000   0.0002501   0.0017595  -0.0000000
   15   0.0000000  -0.0000000  -0.0064287   0.0000000  -0.0000000   0.0049233
           13          14          15
    1  -0.0522161  -0.0476246   0.0000000
    2  -0.0637822  -0.3263608   0.0000000
    3  -0.0000000   0.0000000  -0.0453519
    4   0.0029045  -0.0036251  -0.0000000
    5   0.0299690  -0.0193807   0.0000000
    6  -0.0000000  -0.0000000   0.0249539
    7   0.0017144   0.0005504   0.0000000
    8   0.0017115   0.0026340  -0.0000000
    9   0.0000000   0.0000000  -0.0064287
   10  -0.0176920   0.0002501   0.0000000
   11  -0.0183475   0.0017595  -0.0000000
   12   0.0000000  -0.0000000   0.0049233
   13   0.0652891   0.0504493  -0.0000000
   14   0.0504493   0.3413480   0.0000000
   15  -0.0000000   0.0000000   0.0219033
 Gradient time:  CPU 104.05 s  wall 104.18 s
 **********************************************************************
 **                                                                  **
 **                       VIBRATIONAL ANALYSIS                       **
 **                       --------------------                       **
 **                                                                  **
 **        VIBRATIONAL FREQUENCIES (CM**-1) AND NORMAL MODES         **
 **     FORCE CONSTANTS (mDYN/ANGSTROM) AND REDUCED MASSES (AMU)     **
 **                  INFRARED INTENSITIES (KM/MOL)                   **
 **                                                                  **
 **********************************************************************


 Mode:                 1                      2                      3
 Frequency:       197.15                 237.10                 284.73
 Force Cnst:      0.2200                 0.3335                 1.7277
 Red. Mass:       9.6083                10.0680                36.1706
 IR Active:          YES                    YES                    YES
 IR Intens:        0.064                  3.096                  0.135
 Raman Active:       YES                    YES                    YES
               X      Y      Z        X      Y      Z        X      Y      Z
 C          0.000 -0.000  0.567   -0.090  0.539  0.000    0.065 -0.012 -0.000
 N          0.000 -0.000  0.480   -0.151  0.504  0.000    0.345  0.223 -0.000
 Cl        -0.000  0.000 -0.209    0.002 -0.208 -0.000    0.765 -0.061  0.000
 Br        -0.000  0.000 -0.087    0.042 -0.086 -0.000   -0.407 -0.011  0.000
 H          0.000 -0.000  0.630   -0.224  0.568  0.000   -0.263  0.053 -0.000
 TransDip  -0.000 -0.000  0.008    0.055  0.013  0.000    0.011  0.005  0.000

 Mode:                 4                      5                      6
 Frequency:       650.59                 791.01                 915.92
 Force Cnst:      3.9834                 1.7018                 0.7030
 Red. Mass:      15.9728                 4.6164                 1.4222
 IR Active:          YES                    YES                    YES
 IR Intens:      105.104                 29.156                 16.922
 Raman Active:       YES                    YES                    YES
               X      Y      Z        X      Y      Z        X      Y      Z
 C          0.364 -0.098 -0.000    0.425  0.273  0.000   -0.000  0.000 -0.174
 N          0.808  0.326 -0.000   -0.099 -0.178  0.000    0.000  0.000  0.078
 Cl        -0.288 -0.095  0.000   -0.021  0.028 -0.000    0.000 -0.000 -0.007
 Br        -0.071 -0.001  0.000   -0.048 -0.025 -0.000    0.000 -0.000  0.003
 H          0.019 -0.018 -0.000    0.811  0.203  0.000    0.000 -0.000  0.982
 TransDip   0.327 -0.024 -0.000    0.169  0.037  0.000   -0.000 -0.000  0.132

 Mode:                 7                      8                      9
 Frequency:      1282.90                1628.21                3158.59
 Force Cnst:      1.1337                15.2746                 6.4470
 Red. Mass:       1.1692                 9.7791                 1.0968
 IR Active:          YES                    YES                    YES
 IR Intens:       37.083                 86.955                  0.018
 Raman Active:       YES                    YES                    YES
               X      Y      Z        X      Y      Z        X      Y      Z
 C         -0.091 -0.035  0.000   -0.447  0.466  0.000   -0.010 -0.089 -0.000
 N          0.005  0.065 -0.000    0.384 -0.418 -0.000   -0.006  0.005  0.000
 Cl         0.003 -0.002  0.000   -0.005 -0.003 -0.000    0.000  0.000 -0.000
 Br        -0.001 -0.003  0.000   -0.000 -0.001 -0.000    0.000  0.000 -0.000
 H          0.967 -0.227 -0.000    0.179  0.479 -0.000    0.177  0.980  0.000
 TransDip  -0.166 -0.103 -0.000   -0.294  0.052 -0.000   -0.000  0.004  0.000

 STANDARD THERMODYNAMIC QUANTITIES AT   298.15 K  AND     1.00 ATM

   This Molecule has  0 Imaginary Frequencies
   Zero point vibrational energy:       13.075 kcal/mol

   Atom    1 Element C  Has Mass   12.00000
   Atom    2 Element N  Has Mass   14.00307
   Atom    3 Element Cl Has Mass   34.96885
   Atom    4 Element Br Has Mass   78.91830
   Atom    5 Element H  Has Mass    1.00783
   Molecular Mass:   140.898050 amu
   Principal axes and moments of inertia in amu*Bohr^2:
                             1           2           3
    Eigenvalues --       29.77603  1728.35149  1758.12751
          X               1.00000     0.00085     0.00000
          Y              -0.00085     1.00000    -0.00000
          Z              -0.00000     0.00000     1.00000
   Rotational Symmetry Number is   1
   The Molecule is an Asymmetric Top
   Translational Enthalpy:        0.889 kcal/mol
   Rotational Enthalpy:           0.889 kcal/mol
   Vibrational Enthalpy:         14.199 kcal/mol
   gas constant (RT):             0.592 kcal/mol
   Translational Entropy:        40.740  cal/mol.K
   Rotational Entropy:           26.006  cal/mol.K
   Vibrational Entropy:           6.241  cal/mol.K

   Total Enthalpy:               16.569 kcal/mol
   Total Entropy:                72.987  cal/mol.K
Archival summary:
1\1\TWL01\FREQ\ProcedureUnspecified\BasisUnspecified\r1l1111\taweetha\MonNov2607:48:012018MonNov2607:48:012018\0\\#,FREQ,ProcedureUnspecified,BasisUnspecified,\\0,1\Br\C,1,1.89873\H,2,1.08612,1,114.004\N,2,1.25971,1,118.002,3,180,0\Cl,4,1.77367,2,112.28,1,-180,0\\\@

 Total job time:  119.40s(wall), 119.26s(cpu) 
 Mon Nov 26 07:48:01 2018

        *************************************************************
        *                                                           *
        *  Thank you very much for using Q-Chem.  Have a nice day.  *
        *                                                           *
        *************************************************************
