# Supplementary material for: Geometric and energetic data from ab initio calculations of haloethene, haloimine, halomethylenephosphine, haloiminophosphine, halodiazene, halodiphosphene and halocyclopropane
Source: Data Brief. 2019 Nov 2;27:104738. doi: 10.1016/j.dib.2019.104738 (PMC6861602; doi:10.1016/j.dib.2019.104738)
Supplement: Multimedia component 4 [file mmc4.zip › CN/B3LYP/HBrCNFE.out]

Q-Chem Developer Version!
                  Welcome to Q-Chem
     A Quantum Leap Into The Future Of Chemistry


 Q-Chem 5.1, Q-Chem, Inc., Pleasanton, CA (2018)

 Yihan Shao,  Zhengting Gan,  E. Epifanovsky,  A. T. B. Gilbert,  M. Wormit,  
 J. Kussmann,  A. W. Lange,  A. Behn,  Jia Deng,  Xintian Feng,  D. Ghosh,  
 M. Goldey,  P. R. Horn,  L. D. Jacobson,  I. Kaliman,  T. Kus,  A. Landau,  
 Jie Liu,  E. I. Proynov,  R. M. Richard,  R. P. Steele,  E. J. Sundstrom,  
 H. L. Woodcock III,  P. M. Zimmerman,  D. Zuev,  B. Albrecht,  E. Alguire,  
 S. A. Baeppler,  D. Barton,  Z. Benda,  Y. A. Bernard,  E. J. Berquist,  
 K. B. Bravaya,  H. Burton,  D. Casanova,  Chun-Min Chang,  Yunqing Chen,  
 A. Chien,  K. D. Closser,  M. P. Coons,  S. Coriani,  S. Dasgupta,  
 A. L. Dempwolff,  M. Diedenhofen,  Hainam Do,  R. G. Edgar,  Po-Tung Fang,  
 S. Faraji,  S. Fatehi,  Qingguo Feng,  K. D. Fenk,  J. Fosso-Tande,  
 Qinghui Ge,  A. Ghysels,  G. Gidofalvi,  J. Gomes,  J. Gonthier,  A. Gunina,  
 D. Hait,  M. W. D. Hanson-Heine,  P. H. P. Harbach,  A. W. Hauser,  
 J. E. Herr,  E. G. Hohenstein,  Z. C. Holden,  Kerwin Hui,  B. C. Huynh,  
 T.-C. Jagau,  Hyunjun Ji,  B. Kaduk,  K. Khistyaev,  Jaehoon Kim,  
 P. Klunzinger,  K. Koh,  D. Kosenkov,  L. Koulias,  T. Kowalczyk,  
 C. M. Krauter,  A. Kunitsa,  Ka Un Lao,  A. Laurent,  K. V. Lawler,  
 Joonho Lee,  D. Lefrancois,  S. Lehtola,  D. S. Levine,  Yi-Pei Li,  
 You-Sheng Lin,  Fenglai Liu,  E. Livshits,  A. Luenser,  P. Manohar,  
 E. Mansoor,  S. F. Manzer,  Shan-Ping Mao,  Yuezhi Mao,  N. Mardirossian,  
 A. V. Marenich,  T. Markovich,  L. A. Martinez-Martinez,  S. A. Maurer,  
 N. J. Mayhall,  S. C. McKenzie,  J.-M. Mewes,  A. F. Morrison,  
 J. W. Mullinax,  K. Nanda,  T. S. Nguyen-Beck,  R. Olivares-Amaya,  
 J. A. Parkhill,  T. M. Perrine,  F. Plasser,  P. Pokhilko,  S. Prager,  
 A. Prociuk,  E. Ramos,  D. R. Rehn,  F. Rob,  M. Schneider,  N. Sergueev,  
 S. M. Sharada,  S. Sharma,  D. W. Small,  T. Stauch,  T. Stein,  
 Yu-Chuan Su,  A. J. W. Thom,  A. Tkatchenko,  T. Tsuchimochi,  N. M. Tubman,  
 L. Vogt,  M. L. Vidal,  O. Vydrov,  M. A. Watson,  J. Wenzel,  
 M. de Wergifosse,  T. A. Wesolowski,  A. White,  J. Witte,  A. Yamada,  
 Jun Yang,  K. Yao,  S. Yeganeh,  S. R. Yost,  Zhi-Qiang You,  A. Zech,  
 Igor Ying Zhang,  Xing Zhang,  Yan Zhao,  Ying Zhu,  B. R. Brooks,  
 G. K. L. Chan,  C. J. Cramer,  M. S. Gordon,  W. J. Hehre,  A. Klamt,  
 M. W. Schmidt,  C. D. Sherrill,  D. G. Truhlar,  A. Aspuru-Guzik,  R. Baer,  
 A. T. Bell,  N. A. Besley,  Jeng-Da Chai,  A. E. DePrince, III,  
 R. A. DiStasio Jr.,  A. Dreuw,  B. D. Dunietz,  T. R. Furlani,  
 Chao-Ping Hsu,  Yousung Jung,  Jing Kong,  D. S. Lambrecht,  WanZhen Liang,  
 C. Ochsenfeld,  V. A. Rassolov,  L. V. Slipchenko,  J. E. Subotnik,  
 T. Van Voorhis,  J. M. Herbert,  A. I. Krylov,  P. M. W. Gill,  M. Head-Gordon

 Contributors to earlier versions of Q-Chem not listed above: 
 R. D. Adamson,  B. Austin,  J. Baker,  G. J. O. Beran,  K. Brandhorst,  
 S. T. Brown,  E. F. C. Byrd,  A. K. Chakraborty,  C.-L. Cheng,  
 Siu Hung Chien,  D. M. Chipman,  D. L. Crittenden,  H. Dachsel,  
 R. J. Doerksen,  A. D. Dutoi,  L. Fusti-Molnar,  W. A. Goddard III,  
 A. Golubeva-Zadorozhnaya,  S. R. Gwaltney,  G. Hawkins,  A. Heyden,  
 S. Hirata,  G. Kedziora,  F. J. Keil,  C. Kelley,  Jihan Kim,  R. A. King,  
 R. Z. Khaliullin,  P. P. Korambath,  W. Kurlancheek,  A. M. Lee,  M. S. Lee,  
 S. V. Levchenko,  Ching Yeh Lin,  D. Liotard,  R. C. Lochan,  I. Lotan,  
 P. E. Maslen,  N. Nair,  D. P. O'Neill,  D. Neuhauser,  E. Neuscamman,  
 C. M. Oana,  R. Olson,  B. Peters,  R. Peverati,  P. A. Pieniazek,  
 Y. M. Rhee,  J. Ritchie,  M. A. Rohrdanz,  E. Rosta,  N. J. Russ,  
 H. F. Schaefer III,  N. E. Schultz,  N. Shenvi,  A. C. Simmonett,  A. Sodt,  
 D. Stuck,  K. S. Thanthiriwatte,  V. Vanovschi,  Tao Wang,  A. Warshel,  
 C. F. Williams,  Q. Wu,  X. Xu,  W. Zhang

 Please cite Q-Chem as follows:
 Y. Shao et al., Mol. Phys. 113, 184-215 (2015)
 DOI: 10.1080/00268976.2014.952696

 Q-Chem 5.1.2 for Intel X86 EM64T Linux

 Parts of Q-Chem use Armadillo 8.300.2 (Tropical Shenanigans).
 http://arma.sourceforge.net/

 Q-Chem begins on Sun Nov 25 21:57:42 2018  

Host: 
0

     Scratch files written to /scratch/taweetham/qchem53234//
Input Ideriv = 2
Curr. Ideriv = -1
Max.  Ideriv = 2

Checking the input file for inconsistencies... 	...done.

--------------------------------------------------------------
User input:
--------------------------------------------------------------
$molecule
0 1
C 
N 1 1.3 
F 2 CF 1 120. 
Br 1 CBr 2 120.  3 180.0
H 1 CH 2 120.  3 0.0

CC=1.54
CH=1.09
CF=1.35
CCl=1.77
CBr=1.94
CI=2.14
DHA=180.0
$end

$rem
   job_type	optimization
   basis	6-311++g**
   method	b3lyp
$end

--------------------------------------------------------------
 ----------------------------------------------------------------
             Standard Nuclear Orientation (Angstroms)
    I     Atom           X                Y                Z
 ----------------------------------------------------------------
    1      C       0.6599804665    -0.4977892376    -0.0000000000
    2      N       1.5977979493     0.4024875915     0.0000000000
    3      F       2.8943912700     0.0265278053     0.0000000000
    4      Br     -1.2032721572     0.0424788996    -0.0000000000
    5      H       0.9205356286    -1.5561894490    -0.0000000000
 ----------------------------------------------------------------
 Molecular Point Group                 Cs    NOp =  2
 Largest Abelian Subgroup              Cs    NOp =  2
 Nuclear Repulsion Energy =   211.6611618059 hartrees
 There are       29 alpha and       29 beta electrons
 Requested basis set is 6-311++G(d,p)
 There are 42 shells and 121 basis functions

 Total QAlloc Memory Limit   2000 MB
 Mega-Array Size       188 MB
 MEM_STATIC part       192 MB
 A cutoff of  1.0D-11 yielded    824 shell pairs
 There are      6996 function pairs (      7706 Cartesian)

 -------------------------------------------------------
 OpenMP Integral Computing Module                       
 Release: version 1.0, May 2013, Q-Chem Inc. Pittsburgh 
 -------------------------------------------------------
 Integral Job Info:
 Integral job number is                      11
 Integral operator is                         1
 short-range coefficients                     0
 long-range coefficients              100000000
 Omega coefficients                           0
 if combine SR and LR in K                    0
 Integral screening is                        0
 Integral computing path is                   2
 max size of driver memory is            800000
 size of driver memory is                593474
 size of scratch memory is             29623520
 max col of scratch BK array               1296
 max len of scratch array in speh3          155
 max len of scratch index in speh4           18
 max int batch size is                      520
 min int batch size is                       52
 fixed nKL is                                45
 max L of basis functions is                  2
 order of int derivative is                   0
 number of shells is                         42
 number of basis is                         127
 number of cartesian basis is               127
 number of contracted shell pairs           824
 number of primitive shell pairs           2375
 maxK2 (contraction) of shell pair           36
 max number of K2 of shell pair               1
 max number of CS2 of shell pair             90
 max number of PS2 of shell pair            240
 mem total for path MDJ                  516102
 -------------------------------------------------------
 Smallest overlap matrix eigenvalue = 4.73E-04

 Scale SEOQF with 1.000000e-01/1.000000e-01/1.000000e-01

 Standard Electronic Orientation quadrupole field applied
 Nucleus-field energy     =     0.0000000056 hartrees
 Guess from superposition of atomic densities
 Warning:  Energy on first SCF cycle will be non-variational
 SAD guess density has 58.000000 electrons

 -----------------------------------------------------------------------
  General SCF calculation program by
  Eric Jon Sundstrom, Paul Horn, Yuezhi Mao, Dmitri Zuev, Alec White,
  David Stuck, Shaama M.S., Shane Yost, Joonho Lee, David Small,
  Daniel Levine, Susi Lehtola, Hugh Burton, Evgeny Epifanovsky
 -----------------------------------------------------------------------
 Exchange:     0.2000 Hartree-Fock + 0.0800 Slater + 0.7200 B88
 Correlation:  0.1900 VWN1RPA + 0.8100 LYP
 Using SG-1 standard quadrature grid
 using 4 threads for integral computing
 -------------------------------------------------------
 OpenMP Integral computing Module                
 Release: version 2.0, May 2017, Q-Chem Inc. Pleasanton 
 -------------------------------------------------------
 -------------------------------------------------------
 OpenMP BLAS3 based DFT computing Module                
 Release: version 1.0, May 2013, Q-Chem Inc. Pittsburgh 
 -------------------------------------------------------
 A restricted SCF calculation will be
 performed using DIIS
 SCF converges when DIIS error is below 1.0e-08
 ---------------------------------------
  Cycle       Energy         DIIS error
 ---------------------------------------
    1   -2767.8285524646      4.75e-02  
    2   -2767.3847437649      4.21e-03  
    3   -2767.3911807211      3.48e-03  
    4   -2767.3984079494      1.29e-03  
    5   -2767.4001819285      3.55e-04  
    6   -2767.4003180690      1.20e-04  
    7   -2767.4003382835      5.29e-05  
    8   -2767.4003419191      1.23e-05  
    9   -2767.4003421792      3.63e-06  
   10   -2767.4003422042      5.03e-07  
   11   -2767.4003422046      1.18e-07  
   12   -2767.4003422046      1.76e-08  
   13   -2767.4003422046      4.74e-09  Convergence criterion met
 ---------------------------------------
 SCF time:   CPU 13.27s  wall 4.00s 
 SCF   energy in the final basis set =    -2767.4003422046
 Total energy in the final basis set =    -2767.4003422046

 --------------------------------------------------------------
             Orbital Energies (a.u.) and Symmetries
 --------------------------------------------------------------

 Alpha MOs, Restricted
 -- Occupied --                  
-482.87  -62.53  -56.35  -56.34  -56.34  -24.73  -14.43  -10.30
  1 A'    2 A'    3 A'    1 A"    4 A'    5 A'    6 A'    7 A'                 
 -8.734  -6.567  -6.552  -6.552  -2.678  -2.673  -2.673  -2.661
  8 A'    9 A'    2 A"   10 A'   11 A'    3 A"   12 A'    4 A"                 
 -2.661  -1.279  -0.931  -0.818  -0.648  -0.575  -0.510  -0.507
 13 A'   14 A'   15 A'   16 A'   17 A'   18 A'   19 A'    5 A"                 
 -0.442  -0.379  -0.330  -0.317  -0.307
 20 A'    6 A"   21 A'   22 A'    7 A"                                         
 -- Virtual --                   
 -0.072  -0.067  -0.006   0.024   0.041   0.049   0.054   0.067
 23 A'    8 A"   24 A'   25 A'   26 A'    9 A"   27 A'   28 A'                 
  0.079   0.084   0.112   0.133   0.140   0.152   0.190   0.227
 29 A'   10 A"   30 A'   31 A'   32 A'   11 A"   33 A'   34 A'                 
  0.232   0.262   0.263   0.297   0.345   0.391   0.412   0.416
 35 A'   36 A'   12 A"   37 A'   38 A'   39 A'   13 A"   40 A'                 
  0.467   0.471   0.480   0.537   0.545   0.550   0.583   0.590
 41 A'   14 A"   42 A'   43 A'   15 A"   44 A'   45 A'   16 A"                 
  0.628   0.744   0.784   0.804   0.837   0.864   0.938   1.118
 46 A'   47 A'   48 A'   17 A"   49 A'   50 A'   51 A'   18 A"                 
  1.149   1.275   1.319   1.321   1.369   1.518   1.532   1.695
 52 A'   19 A"   20 A"   53 A'   54 A'   55 A'   56 A'   57 A'                 
  1.725   1.877   1.941   1.970   2.042   2.056   2.132   2.254
 21 A"   58 A'   22 A"   59 A'   60 A'   23 A"   61 A'   62 A'                 
  2.295   2.330   2.577   2.648   2.676   2.734   3.047   3.528
 63 A'   24 A"   64 A'   65 A'   66 A'   25 A"   67 A'   68 A'                 
  3.657   3.691   3.749   3.758   3.939   3.966   3.975   3.994
 69 A'   26 A"   27 A"   70 A'   71 A'   28 A"   29 A"   72 A'                 
  4.032   4.126   4.326   4.333   5.027   6.249   6.310   6.493
 30 A"   73 A'   74 A'   75 A'   76 A'   31 A"   77 A'   78 A'                 
  6.635   7.518   7.539   7.623  23.743  35.396  47.808  66.745
 79 A'   32 A"   80 A'   81 A'   82 A'   83 A'   84 A'   85 A'                 
289.711 289.731 289.8451020.579
 33 A"   86 A'   87 A'   88 A'                                                 

 Beta MOs, Restricted
 -- Occupied --                  
-482.87  -62.53  -56.35  -56.34  -56.34  -24.73  -14.43  -10.30
  1 A'    2 A'    3 A'    1 A"    4 A'    5 A'    6 A'    7 A'                 
 -8.734  -6.567  -6.552  -6.552  -2.678  -2.673  -2.673  -2.661
  8 A'    9 A'    2 A"   10 A'   11 A'    3 A"   12 A'    4 A"                 
 -2.661  -1.279  -0.931  -0.818  -0.648  -0.575  -0.510  -0.507
 13 A'   14 A'   15 A'   16 A'   17 A'   18 A'   19 A'    5 A"                 
 -0.442  -0.379  -0.330  -0.317  -0.307
 20 A'    6 A"   21 A'   22 A'    7 A"                                         
 -- Virtual --                   
 -0.072  -0.067  -0.006   0.024   0.041   0.049   0.054   0.067
 23 A'    8 A"   24 A'   25 A'   26 A'    9 A"   27 A'   28 A'                 
  0.079   0.084   0.112   0.133   0.140   0.152   0.190   0.227
 29 A'   10 A"   30 A'   31 A'   32 A'   11 A"   33 A'   34 A'                 
  0.232   0.262   0.263   0.297   0.345   0.391   0.412   0.416
 35 A'   36 A'   12 A"   37 A'   38 A'   39 A'   13 A"   40 A'                 
  0.467   0.471   0.480   0.537   0.545   0.550   0.583   0.590
 41 A'   14 A"   42 A'   43 A'   15 A"   44 A'   45 A'   16 A"                 
  0.628   0.744   0.784   0.804   0.837   0.864   0.938   1.118
 46 A'   47 A'   48 A'   17 A"   49 A'   50 A'   51 A'   18 A"                 
  1.149   1.275   1.319   1.321   1.369   1.518   1.532   1.695
 52 A'   19 A"   20 A"   53 A'   54 A'   55 A'   56 A'   57 A'                 
  1.725   1.877   1.941   1.970   2.042   2.056   2.132   2.254
 21 A"   58 A'   22 A"   59 A'   60 A'   23 A"   61 A'   62 A'                 
  2.295   2.330   2.577   2.648   2.676   2.734   3.047   3.528
 63 A'   24 A"   64 A'   65 A'   66 A'   25 A"   67 A'   68 A'                 
  3.657   3.691   3.749   3.758   3.939   3.966   3.975   3.994
 69 A'   26 A"   27 A"   70 A'   71 A'   28 A"   29 A"   72 A'                 
  4.032   4.126   4.326   4.333   5.027   6.249   6.310   6.493
 30 A"   73 A'   74 A'   75 A'   76 A'   31 A"   77 A'   78 A'                 
  6.635   7.518   7.539   7.623  23.743  35.396  47.808  66.745
 79 A'   32 A"   80 A'   81 A'   82 A'   83 A'   84 A'   85 A'                 
289.711 289.731 289.8451020.579
 33 A"   86 A'   87 A'   88 A'                                                 
 --------------------------------------------------------------

          Ground-State Mulliken Net Atomic Charges

     Atom                 Charge (a.u.)
  ----------------------------------------
      1 C                    -0.123907
      2 N                    -0.091402
      3 F                    -0.014288
      4 Br                    0.036889
      5 H                     0.192708
  ----------------------------------------
  Sum of atomic charges =     0.000000

 -----------------------------------------------------------------
                    Cartesian Multipole Moments
 -----------------------------------------------------------------
    Charge (ESU x 10^10)
                 0.0000
    Dipole Moment (Debye)
         X      -1.3550      Y      -1.8739      Z      -0.0000
       Tot       2.3124
    Quadrupole Moments (Debye-Ang)
        XX     -37.3289     XY      -3.0069     YY     -34.3660
        XZ      -0.0000     YZ      -0.0000     ZZ     -35.2361
    Octopole Moments (Debye-Ang^2)
       XXX     -36.1957    XXY      -0.0555    XYY      -4.8236
       YYY      -3.1208    XXZ      -0.0000    XYZ       0.0000
       YYZ       0.0000    XZZ      -4.6795    YZZ       0.4983
       ZZZ       0.0000
    Hexadecapole Moments (Debye-Ang^3)
      XXXX    -560.8902   XXXY      -8.1330   XXYY    -101.7326
      XYYY      -7.1763   YYYY     -58.5783   XXXZ      -0.0000
      XXYZ       0.0000   XYYZ      -0.0000   YYYZ       0.0000
      XXZZ     -97.0572   XYZZ      -0.6666   YYZZ     -17.0416
      XZZZ      -0.0000   YZZZ       0.0000   ZZZZ     -38.1344
 -----------------------------------------------------------------
 Calculating analytic gradient of the SCF energy
 Gradient of SCF Energy
            1           2           3           4           5
    1  -0.0474589   0.0767379  -0.0133920  -0.0265802   0.0106932
    2  -0.0159699  -0.0229617   0.0307735   0.0061068   0.0020513
    3  -0.0000000   0.0000000  -0.0000000   0.0000000  -0.0000000
 Max gradient component =       7.674E-02
 RMS gradient           =       2.697E-02
 Gradient time:  CPU 3.29 s  wall 0.93 s
 Geometry Optimization Parameters
   NAtoms,    NIC,     NZ,  NCons,   NDum,   NFix, NCnnct, MaxDiis
        5      20       5       0       0       0       0       0


** GEOMETRY OPTIMIZATION IN DELOCALIZED INTERNAL COORDINATES **
   Searching for a Minimum

   Optimization Cycle:   1

                       Coordinates (Angstroms)
     ATOM                X               Y               Z
      1  C         0.6599804665   -0.4977892376    0.0000000000
      2  N         1.5977979493    0.4024875915    0.0000000000
      3  F         2.8943912700    0.0265278053    0.0000000000
      4  Br       -1.2032721572    0.0424788996    0.0000000000
      5  H         0.9205356286   -1.5561894490    0.0000000000
   Point Group: cs    Number of degrees of freedom:     7


   Energy is  -2767.400342205


 Attempting to Generate Delocalized Internal Coordinates

  7 Hessian modes will be used to form the next step
  Hessian Eigenvalues:
     0.160000    0.175927    0.220000    0.250000    0.348126    0.550214
     0.671931

 Minimum Search - Taking Simple RFO Step
 Searching for Lamda that Minimizes Along All modes
 Value Taken    Lamda =  -0.02605347
 Calculated Step too Large.  Step scaled by  0.987697
 Step Taken.  Stepsize is  0.300000

                             Maximum     Tolerance    Cnvgd?
         Gradient           0.044061      0.000300      NO
         Displacement       0.187696      0.001200      NO
         Energy change     *********      0.000001      NO


 New Cartesian Coordinates Obtained by Inverse Iteration

 Displacement from previous Coordinates is:  0.444062
 ----------------------------------------------------------------
             Standard Nuclear Orientation (Angstroms)
    I     Atom           X                Y                Z
 ----------------------------------------------------------------
    1      C       0.7017336528    -0.4577052877     0.0000000000
    2      N       1.5392513109     0.4859712064     0.0000000000
    3      F       2.7794105544    -0.0948628820     0.0000000000
    4      Br     -1.1109162229    -0.0000213432     0.0000000000
    5      H       0.9599538621    -1.5158660837     0.0000000000
 ----------------------------------------------------------------
 Molecular Point Group                 Cs    NOp =  2
 Largest Abelian Subgroup              Cs    NOp =  2
 Nuclear Repulsion Energy =   219.8745764496 hartrees
 There are       29 alpha and       29 beta electrons
 Applying Cartesian multipole field
    Component          Value
    ---------          -----
     (2,0,0)        1.00000E-11
     (0,2,0)        2.00000E-11
     (0,0,2)       -3.00000E-11
 Nucleus-field energy     =     0.0000000051 hartrees
 Requested basis set is 6-311++G(d,p)
 There are 42 shells and 121 basis functions
 A cutoff of  1.0D-11 yielded    831 shell pairs
 There are      7010 function pairs (      7721 Cartesian)
 Smallest overlap matrix eigenvalue = 3.82E-04
 Guess MOs from SCF MO coefficient file

 -----------------------------------------------------------------------
  General SCF calculation program by
  Eric Jon Sundstrom, Paul Horn, Yuezhi Mao, Dmitri Zuev, Alec White,
  David Stuck, Shaama M.S., Shane Yost, Joonho Lee, David Small,
  Daniel Levine, Susi Lehtola, Hugh Burton, Evgeny Epifanovsky
 -----------------------------------------------------------------------
 Exchange:     0.2000 Hartree-Fock + 0.0800 Slater + 0.7200 B88
 Correlation:  0.1900 VWN1RPA + 0.8100 LYP
 Using SG-1 standard quadrature grid
 using 4 threads for integral computing
 -------------------------------------------------------
 OpenMP Integral computing Module                
 Release: version 2.0, May 2017, Q-Chem Inc. Pleasanton 
 -------------------------------------------------------
 -------------------------------------------------------
 OpenMP BLAS3 based DFT computing Module                
 Release: version 1.0, May 2013, Q-Chem Inc. Pittsburgh 
 -------------------------------------------------------
 A restricted SCF calculation will be
 performed using DIIS
 SCF converges when DIIS error is below 1.0e-08
 ---------------------------------------
  Cycle       Energy         DIIS error
 ---------------------------------------
    1   -2767.3949225049      2.47e-03  
    2   -2767.4104026116      7.89e-04  
    3   -2767.4096062845      1.11e-03  
    4   -2767.4114138613      1.75e-04  
    5   -2767.4114448502      7.43e-05  
    6   -2767.4114538536      2.73e-05  
    7   -2767.4114547580      7.02e-06  
    8   -2767.4114548317      3.10e-06  
    9   -2767.4114548413      3.50e-07  
   10   -2767.4114548415      6.64e-08  
   11   -2767.4114548415      9.16e-09  Convergence criterion met
 ---------------------------------------
 SCF time:   CPU 11.39s  wall 3.00s 
 SCF   energy in the final basis set =    -2767.4114548415
 Total energy in the final basis set =    -2767.4114548415

 --------------------------------------------------------------
             Orbital Energies (a.u.) and Symmetries
 --------------------------------------------------------------

 Alpha MOs, Restricted
 -- Occupied --                  
-482.87  -62.52  -56.34  -56.34  -56.34  -24.72  -14.43  -10.29
  1 A'    2 A'    3 A'    1 A"    4 A'    5 A'    6 A'    7 A'                 
 -8.732  -6.564  -6.550  -6.550  -2.675  -2.671  -2.670  -2.660
  8 A'    9 A'    2 A"   10 A'   11 A'    3 A"   12 A'    4 A"                 
 -2.660  -1.268  -0.949  -0.825  -0.639  -0.579  -0.510  -0.503
 13 A'   14 A'   15 A'   16 A'   17 A'   18 A'   19 A'    5 A"                 
 -0.427  -0.386  -0.344  -0.329  -0.306
 20 A'    6 A"   21 A'   22 A'    7 A"                                         
 -- Virtual --                   
 -0.063  -0.046  -0.007   0.023   0.041   0.048   0.053   0.067
  8 A"   23 A'   24 A'   25 A'   26 A'    9 A"   27 A'   28 A'                 
  0.085   0.085   0.110   0.134   0.140   0.151   0.192   0.228
 29 A'   10 A"   30 A'   31 A'   32 A'   11 A"   33 A'   34 A'                 
  0.237   0.256   0.262   0.302   0.356   0.395   0.409   0.416
 35 A'   36 A'   12 A"   37 A'   38 A'   39 A'   13 A"   40 A'                 
  0.469   0.477   0.483   0.541   0.543   0.554   0.587   0.601
 41 A'   14 A"   42 A'   43 A'   15 A"   44 A'   16 A"   45 A'                 
  0.655   0.743   0.800   0.801   0.817   0.851   0.957   1.124
 46 A'   47 A'   17 A"   48 A'   49 A'   50 A'   51 A'   18 A"                 
  1.160   1.275   1.328   1.333   1.384   1.509   1.577   1.696
 52 A'   19 A"   53 A'   20 A"   54 A'   55 A'   56 A'   57 A'                 
  1.723   1.909   1.945   1.985   2.062   2.064   2.152   2.240
 21 A"   58 A'   22 A"   59 A'   23 A"   60 A'   61 A'   62 A'                 
  2.327   2.378   2.579   2.706   2.731   2.749   3.051   3.521
 63 A'   24 A"   64 A'   65 A'   66 A'   25 A"   67 A'   68 A'                 
  3.643   3.697   3.760   3.781   3.895   3.958   3.981   3.997
 69 A'   26 A"   27 A"   70 A'   71 A'   28 A"   29 A"   72 A'                 
  4.045   4.151   4.337   4.426   4.984   6.259   6.344   6.502
 30 A"   73 A'   74 A'   75 A'   76 A'   31 A"   77 A'   78 A'                 
  6.628   7.520   7.543   7.635  23.822  35.448  47.833  66.758
 79 A'   32 A"   80 A'   81 A'   82 A'   83 A'   84 A'   85 A'                 
289.716 289.738 289.8561020.609
 33 A"   86 A'   87 A'   88 A'                                                 

 Beta MOs, Restricted
 -- Occupied --                  
-482.87  -62.52  -56.34  -56.34  -56.34  -24.72  -14.43  -10.29
  1 A'    2 A'    3 A'    1 A"    4 A'    5 A'    6 A'    7 A'                 
 -8.732  -6.564  -6.550  -6.550  -2.675  -2.671  -2.670  -2.660
  8 A'    9 A'    2 A"   10 A'   11 A'    3 A"   12 A'    4 A"                 
 -2.660  -1.268  -0.949  -0.825  -0.639  -0.579  -0.510  -0.503
 13 A'   14 A'   15 A'   16 A'   17 A'   18 A'   19 A'    5 A"                 
 -0.427  -0.386  -0.344  -0.329  -0.306
 20 A'    6 A"   21 A'   22 A'    7 A"                                         
 -- Virtual --                   
 -0.063  -0.046  -0.007   0.023   0.041   0.048   0.053   0.067
  8 A"   23 A'   24 A'   25 A'   26 A'    9 A"   27 A'   28 A'                 
  0.085   0.085   0.110   0.134   0.140   0.151   0.192   0.228
 29 A'   10 A"   30 A'   31 A'   32 A'   11 A"   33 A'   34 A'                 
  0.237   0.256   0.262   0.302   0.356   0.395   0.409   0.416
 35 A'   36 A'   12 A"   37 A'   38 A'   39 A'   13 A"   40 A'                 
  0.469   0.477   0.483   0.541   0.543   0.554   0.587   0.601
 41 A'   14 A"   42 A'   43 A'   15 A"   44 A'   16 A"   45 A'                 
  0.655   0.743   0.800   0.801   0.817   0.851   0.957   1.124
 46 A'   47 A'   17 A"   48 A'   49 A'   50 A'   51 A'   18 A"                 
  1.160   1.275   1.328   1.333   1.384   1.509   1.577   1.696
 52 A'   19 A"   53 A'   20 A"   54 A'   55 A'   56 A'   57 A'                 
  1.723   1.909   1.945   1.985   2.062   2.064   2.152   2.240
 21 A"   58 A'   22 A"   59 A'   23 A"   60 A'   61 A'   62 A'                 
  2.327   2.378   2.579   2.706   2.731   2.749   3.051   3.521
 63 A'   24 A"   64 A'   65 A'   66 A'   25 A"   67 A'   68 A'                 
  3.643   3.697   3.760   3.781   3.895   3.958   3.981   3.997
 69 A'   26 A"   27 A"   70 A'   71 A'   28 A"   29 A"   72 A'                 
  4.045   4.151   4.337   4.426   4.984   6.259   6.344   6.502
 30 A"   73 A'   74 A'   75 A'   76 A'   31 A"   77 A'   78 A'                 
  6.628   7.520   7.543   7.635  23.822  35.448  47.833  66.758
 79 A'   32 A"   80 A'   81 A'   82 A'   83 A'   84 A'   85 A'                 
289.716 289.738 289.8561020.609
 33 A"   86 A'   87 A'   88 A'                                                 
 --------------------------------------------------------------

          Ground-State Mulliken Net Atomic Charges

     Atom                 Charge (a.u.)
  ----------------------------------------
      1 C                    -0.113525
      2 N                    -0.070291
      3 F                    -0.047560
      4 Br                    0.021696
      5 H                     0.209680
  ----------------------------------------
  Sum of atomic charges =     0.000000

 -----------------------------------------------------------------
                    Cartesian Multipole Moments
 -----------------------------------------------------------------
    Charge (ESU x 10^10)
                 0.0000
    Dipole Moment (Debye)
         X      -1.4614      Y      -1.7857      Z      -0.0000
       Tot       2.3075
    Quadrupole Moments (Debye-Ang)
        XX     -38.3205     XY      -2.6270     YY     -34.1265
        XZ       0.0000     YZ      -0.0000     ZZ     -34.9676
    Octopole Moments (Debye-Ang^2)
       XXX     -40.8924    XXY       0.9001    XYY      -5.6341
       YYY      -1.3982    XXZ      -0.0000    XYZ       0.0000
       YYZ      -0.0000    XZZ      -5.7566    YZZ       1.1180
       ZZZ      -0.0000
    Hexadecapole Moments (Debye-Ang^3)
      XXXX    -525.5110   XXXY      -5.2317   XXYY     -94.0179
      XYYY      -6.9349   YYYY     -58.6069   XXXZ      -0.0000
      XXYZ      -0.0000   XYYZ       0.0000   YYYZ      -0.0000
      XXZZ     -89.5099   XYZZ      -0.5269   YYZZ     -16.8614
      XZZZ       0.0000   YZZZ      -0.0000   ZZZZ     -37.3725
 -----------------------------------------------------------------
 Calculating analytic gradient of the SCF energy
 Gradient of SCF Energy
            1           2           3           4           5
    1   0.0075665   0.0182904  -0.0340624   0.0069168   0.0012887
    2   0.0027001  -0.0078454   0.0071463   0.0006661  -0.0026671
    3   0.0000000  -0.0000000   0.0000000  -0.0000000   0.0000000
 Max gradient component =       3.406E-02
 RMS gradient           =       1.074E-02
 Gradient time:  CPU 3.41 s  wall 0.95 s
 Geometry Optimization Parameters
   NAtoms,    NIC,     NZ,  NCons,   NDum,   NFix, NCnnct, MaxDiis
        5      20       5       0       0       0       0       0

 Cartesian Hessian Update
 Hessian Updated using BFGS Update


** GEOMETRY OPTIMIZATION IN DELOCALIZED INTERNAL COORDINATES **
   Searching for a Minimum

   Optimization Cycle:   2

                       Coordinates (Angstroms)
     ATOM                X               Y               Z
      1  C         0.7017336528   -0.4577052877    0.0000000000
      2  N         1.5392513109    0.4859712064    0.0000000000
      3  F         2.7794105544   -0.0948628820    0.0000000000
      4  Br       -1.1109162229   -0.0000213432    0.0000000000
      5  H         0.9599538621   -1.5158660837    0.0000000000
   Point Group: cs    Number of degrees of freedom:     7


   Energy is  -2767.411454842

 Hessian Updated using BFGS Update

  7 Hessian modes will be used to form the next step
  Hessian Eigenvalues:
     0.158324    0.180344    0.221418    0.309577    0.349549    0.535168
     0.736789

 Minimum Search - Taking Simple RFO Step
 Searching for Lamda that Minimizes Along All modes
 Value Taken    Lamda =  -0.00302071
 Step Taken.  Stepsize is  0.074629

                             Maximum     Tolerance    Cnvgd?
         Gradient           0.028057      0.000300      NO
         Displacement       0.053400      0.001200      NO
         Energy change     -0.011113      0.000001      NO


 New Cartesian Coordinates Obtained by Inverse Iteration

 Displacement from previous Coordinates is:  0.117185
 ----------------------------------------------------------------
             Standard Nuclear Orientation (Angstroms)
    I     Atom           X                Y                Z
 ----------------------------------------------------------------
    1      C       0.6928040001    -0.4602535474     0.0000000000
    2      N       1.5432706499     0.4766578132     0.0000000000
    3      F       2.8274633532    -0.0757970935     0.0000000000
    4      Br     -1.1289470543    -0.0046423354     0.0000000000
    5      H       0.9348422083    -1.5184492270     0.0000000000
 ----------------------------------------------------------------
 Molecular Point Group                 Cs    NOp =  2
 Largest Abelian Subgroup              Cs    NOp =  2
 Nuclear Repulsion Energy =   217.5765154134 hartrees
 There are       29 alpha and       29 beta electrons
 Applying Cartesian multipole field
    Component          Value
    ---------          -----
     (2,0,0)        1.00000E-11
     (0,2,0)        2.00000E-11
     (0,0,2)       -3.00000E-11
 Nucleus-field energy     =     0.0000000053 hartrees
 Requested basis set is 6-311++G(d,p)
 There are 42 shells and 121 basis functions
 A cutoff of  1.0D-11 yielded    830 shell pairs
 There are      7005 function pairs (      7715 Cartesian)
 Smallest overlap matrix eigenvalue = 3.95E-04
 Guess MOs from SCF MO coefficient file

 -----------------------------------------------------------------------
  General SCF calculation program by
  Eric Jon Sundstrom, Paul Horn, Yuezhi Mao, Dmitri Zuev, Alec White,
  David Stuck, Shaama M.S., Shane Yost, Joonho Lee, David Small,
  Daniel Levine, Susi Lehtola, Hugh Burton, Evgeny Epifanovsky
 -----------------------------------------------------------------------
 Exchange:     0.2000 Hartree-Fock + 0.0800 Slater + 0.7200 B88
 Correlation:  0.1900 VWN1RPA + 0.8100 LYP
 Using SG-1 standard quadrature grid
 using 4 threads for integral computing
 -------------------------------------------------------
 OpenMP Integral computing Module                
 Release: version 2.0, May 2017, Q-Chem Inc. Pleasanton 
 -------------------------------------------------------
 -------------------------------------------------------
 OpenMP BLAS3 based DFT computing Module                
 Release: version 1.0, May 2013, Q-Chem Inc. Pittsburgh 
 -------------------------------------------------------
 A restricted SCF calculation will be
 performed using DIIS
 SCF converges when DIIS error is below 1.0e-08
 ---------------------------------------
  Cycle       Energy         DIIS error
 ---------------------------------------
    1   -2767.4121873382      6.43e-04  
    2   -2767.4130955296      1.47e-04  
    3   -2767.4130509091      2.26e-04  
    4   -2767.4131274941      4.74e-05  
    5   -2767.4131310010      1.18e-05  
    6   -2767.4131311825      4.54e-06  
    7   -2767.4131312175      1.67e-06  
    8   -2767.4131312196      4.67e-07  
    9   -2767.4131312199      2.10e-07  
   10   -2767.4131312199      1.72e-08  
   11   -2767.4131312200      2.90e-09  Convergence criterion met
 ---------------------------------------
 SCF time:   CPU 11.35s  wall 3.00s 
 SCF   energy in the final basis set =    -2767.4131312200
 Total energy in the final basis set =    -2767.4131312200

 --------------------------------------------------------------
             Orbital Energies (a.u.) and Symmetries
 --------------------------------------------------------------

 Alpha MOs, Restricted
 -- Occupied --                  
-482.87  -62.53  -56.35  -56.34  -56.34  -24.72  -14.43  -10.30
  1 A'    2 A'    3 A'    1 A"    4 A'    5 A'    6 A'    7 A'                 
 -8.735  -6.567  -6.553  -6.552  -2.678  -2.674  -2.673  -2.662
  8 A'    9 A'    2 A"   10 A'   11 A'    3 A"   12 A'    4 A"                 
 -2.662  -1.252  -0.951  -0.826  -0.637  -0.576  -0.504  -0.494
 13 A'   14 A'   15 A'   16 A'   17 A'   18 A'   19 A'    5 A"                 
 -0.429  -0.388  -0.343  -0.331  -0.309
 20 A'    6 A"   21 A'   22 A'    7 A"                                         
 -- Virtual --                   
 -0.065  -0.055  -0.009   0.020   0.039   0.047   0.050   0.066
  8 A"   23 A'   24 A'   25 A'   26 A'    9 A"   27 A'   28 A'                 
  0.083   0.085   0.110   0.134   0.141   0.152   0.188   0.226
 29 A'   10 A"   30 A'   31 A'   32 A'   11 A"   33 A'   34 A'                 
  0.236   0.257   0.262   0.301   0.355   0.394   0.408   0.414
 35 A'   36 A'   12 A"   37 A'   38 A'   39 A'   13 A"   40 A'                 
  0.468   0.474   0.481   0.537   0.541   0.552   0.585   0.598
 41 A'   14 A"   42 A'   43 A'   15 A"   44 A'   16 A"   45 A'                 
  0.645   0.742   0.801   0.807   0.816   0.855   0.952   1.121
 46 A'   47 A'   17 A"   48 A'   49 A'   50 A'   51 A'   18 A"                 
  1.160   1.283   1.324   1.334   1.383   1.508   1.573   1.695
 52 A'   19 A"   20 A"   53 A'   54 A'   55 A'   56 A'   57 A'                 
  1.724   1.906   1.944   1.971   2.065   2.068   2.148   2.238
 21 A"   58 A'   22 A"   59 A'   23 A"   60 A'   61 A'   62 A'                 
  2.310   2.376   2.578   2.703   2.730   2.746   3.045   3.520
 63 A'   24 A"   64 A'   65 A'   66 A'   25 A"   67 A'   68 A'                 
  3.630   3.708   3.764   3.781   3.891   3.933   3.974   3.993
 69 A'   26 A"   27 A"   70 A'   71 A'   28 A"   29 A"   72 A'                 
  4.041   4.148   4.333   4.398   4.941   6.262   6.339   6.472
 30 A"   73 A'   74 A'   75 A'   76 A'   31 A"   77 A'   78 A'                 
  6.599   7.517   7.541   7.629  23.815  35.441  47.826  66.760
 79 A'   32 A"   80 A'   81 A'   82 A'   83 A'   84 A'   85 A'                 
289.713 289.735 289.8501020.602
 33 A"   86 A'   87 A'   88 A'                                                 

 Beta MOs, Restricted
 -- Occupied --                  
-482.87  -62.53  -56.35  -56.34  -56.34  -24.72  -14.43  -10.30
  1 A'    2 A'    3 A'    1 A"    4 A'    5 A'    6 A'    7 A'                 
 -8.735  -6.567  -6.553  -6.552  -2.678  -2.674  -2.673  -2.662
  8 A'    9 A'    2 A"   10 A'   11 A'    3 A"   12 A'    4 A"                 
 -2.662  -1.252  -0.951  -0.826  -0.637  -0.576  -0.504  -0.494
 13 A'   14 A'   15 A'   16 A'   17 A'   18 A'   19 A'    5 A"                 
 -0.429  -0.388  -0.343  -0.331  -0.309
 20 A'    6 A"   21 A'   22 A'    7 A"                                         
 -- Virtual --                   
 -0.065  -0.055  -0.009   0.020   0.039   0.047   0.050   0.066
  8 A"   23 A'   24 A'   25 A'   26 A'    9 A"   27 A'   28 A'                 
  0.083   0.085   0.110   0.134   0.141   0.152   0.188   0.226
 29 A'   10 A"   30 A'   31 A'   32 A'   11 A"   33 A'   34 A'                 
  0.236   0.257   0.262   0.301   0.355   0.394   0.408   0.414
 35 A'   36 A'   12 A"   37 A'   38 A'   39 A'   13 A"   40 A'                 
  0.468   0.474   0.481   0.537   0.541   0.552   0.585   0.598
 41 A'   14 A"   42 A'   43 A'   15 A"   44 A'   16 A"   45 A'                 
  0.645   0.742   0.801   0.807   0.816   0.855   0.952   1.121
 46 A'   47 A'   17 A"   48 A'   49 A'   50 A'   51 A'   18 A"                 
  1.160   1.283   1.324   1.334   1.383   1.508   1.573   1.695
 52 A'   19 A"   20 A"   53 A'   54 A'   55 A'   56 A'   57 A'                 
  1.724   1.906   1.944   1.971   2.065   2.068   2.148   2.238
 21 A"   58 A'   22 A"   59 A'   23 A"   60 A'   61 A'   62 A'                 
  2.310   2.376   2.578   2.703   2.730   2.746   3.045   3.520
 63 A'   24 A"   64 A'   65 A'   66 A'   25 A"   67 A'   68 A'                 
  3.630   3.708   3.764   3.781   3.891   3.933   3.974   3.993
 69 A'   26 A"   27 A"   70 A'   71 A'   28 A"   29 A"   72 A'                 
  4.041   4.148   4.333   4.398   4.941   6.262   6.339   6.472
 30 A"   73 A'   74 A'   75 A'   76 A'   31 A"   77 A'   78 A'                 
  6.599   7.517   7.541   7.629  23.815  35.441  47.826  66.760
 79 A'   32 A"   80 A'   81 A'   82 A'   83 A'   84 A'   85 A'                 
289.713 289.735 289.8501020.602
 33 A"   86 A'   87 A'   88 A'                                                 
 --------------------------------------------------------------

          Ground-State Mulliken Net Atomic Charges

     Atom                 Charge (a.u.)
  ----------------------------------------
      1 C                    -0.111524
      2 N                    -0.068385
      3 F                    -0.060652
      4 Br                    0.030319
      5 H                     0.210242
  ----------------------------------------
  Sum of atomic charges =     0.000000

 -----------------------------------------------------------------
                    Cartesian Multipole Moments
 -----------------------------------------------------------------
    Charge (ESU x 10^10)
                 0.0000
    Dipole Moment (Debye)
         X      -1.6686      Y      -1.8149      Z       0.0000
       Tot       2.4654
    Quadrupole Moments (Debye-Ang)
        XX     -38.7357     XY      -2.6345     YY     -34.1408
        XZ      -0.0000     YZ      -0.0000     ZZ     -35.0059
    Octopole Moments (Debye-Ang^2)
       XXX     -42.5863    XXY       0.8291    XYY      -5.6650
       YYY      -1.2269    XXZ       0.0000    XYZ      -0.0000
       YYZ       0.0000    XZZ      -5.7954    YZZ       1.1658
       ZZZ       0.0000
    Hexadecapole Moments (Debye-Ang^3)
      XXXX    -542.1825   XXXY      -6.3853   XXYY     -96.4517
      XYYY      -7.7008   YYYY     -58.2132   XXXZ       0.0000
      XXYZ      -0.0000   XYYZ       0.0000   YYYZ      -0.0000
      XXZZ     -91.8691   XYZZ      -0.8378   YYZZ     -16.8131
      XZZZ      -0.0000   YZZZ       0.0000   ZZZZ     -37.4092
 -----------------------------------------------------------------
 Calculating analytic gradient of the SCF energy
 Gradient of SCF Energy
            1           2           3           4           5
    1  -0.0035099   0.0103831  -0.0089084   0.0018324   0.0002028
    2   0.0009971  -0.0064627   0.0056304  -0.0001205  -0.0000442
    3   0.0000000  -0.0000000  -0.0000000  -0.0000000   0.0000000
 Max gradient component =       1.038E-02
 RMS gradient           =       4.300E-03
 Gradient time:  CPU 3.39 s  wall 0.94 s
 Geometry Optimization Parameters
   NAtoms,    NIC,     NZ,  NCons,   NDum,   NFix, NCnnct, MaxDiis
        5      20       5       0       0       0       0       0

 Cartesian Hessian Update
 Hessian Updated using BFGS Update


** GEOMETRY OPTIMIZATION IN DELOCALIZED INTERNAL COORDINATES **
   Searching for a Minimum

   Optimization Cycle:   3

                       Coordinates (Angstroms)
     ATOM                X               Y               Z
      1  C         0.6928040001   -0.4602535474    0.0000000000
      2  N         1.5432706499    0.4766578132    0.0000000000
      3  F         2.8274633532   -0.0757970935    0.0000000000
      4  Br       -1.1289470543   -0.0046423354    0.0000000000
      5  H         0.9348422083   -1.5184492270    0.0000000000
   Point Group: cs    Number of degrees of freedom:     7


   Energy is  -2767.413131220

 Hessian Updated using BFGS Update

  7 Hessian modes will be used to form the next step
  Hessian Eigenvalues:
     0.156224    0.178623    0.218665    0.316472    0.353743    0.462287
     0.741496

 Minimum Search - Taking Simple RFO Step
 Searching for Lamda that Minimizes Along All modes
 Value Taken    Lamda =  -0.00044387
 Step Taken.  Stepsize is  0.039675

                             Maximum     Tolerance    Cnvgd?
         Gradient           0.008576      0.000300      NO
         Displacement       0.023794      0.001200      NO
         Energy change     -0.001676      0.000001      NO


 New Cartesian Coordinates Obtained by Inverse Iteration

 Displacement from previous Coordinates is:  0.045690
 ----------------------------------------------------------------
             Standard Nuclear Orientation (Angstroms)
    I     Atom           X                Y                Z
 ----------------------------------------------------------------
    1      C       0.6944931464    -0.4541475817     0.0000000000
    2      N       1.5407704269     0.4857826367     0.0000000000
    3      F       2.8331757144    -0.0906334070     0.0000000000
    4      Br     -1.1374883383    -0.0124525580     0.0000000000
    5      H       0.9384822079    -1.5110334801     0.0000000000
 ----------------------------------------------------------------
 Molecular Point Group                 Cs    NOp =  2
 Largest Abelian Subgroup              Cs    NOp =  2
 Nuclear Repulsion Energy =   216.7853726426 hartrees
 There are       29 alpha and       29 beta electrons
 Applying Cartesian multipole field
    Component          Value
    ---------          -----
     (2,0,0)        1.00000E-11
     (0,2,0)        2.00000E-11
     (0,0,2)       -3.00000E-11
 Nucleus-field energy     =     0.0000000053 hartrees
 Requested basis set is 6-311++G(d,p)
 There are 42 shells and 121 basis functions
 A cutoff of  1.0D-11 yielded    830 shell pairs
 There are      7005 function pairs (      7715 Cartesian)
 Smallest overlap matrix eigenvalue = 4.02E-04
 Guess MOs from SCF MO coefficient file

 -----------------------------------------------------------------------
  General SCF calculation program by
  Eric Jon Sundstrom, Paul Horn, Yuezhi Mao, Dmitri Zuev, Alec White,
  David Stuck, Shaama M.S., Shane Yost, Joonho Lee, David Small,
  Daniel Levine, Susi Lehtola, Hugh Burton, Evgeny Epifanovsky
 -----------------------------------------------------------------------
 Exchange:     0.2000 Hartree-Fock + 0.0800 Slater + 0.7200 B88
 Correlation:  0.1900 VWN1RPA + 0.8100 LYP
 Using SG-1 standard quadrature grid
 using 4 threads for integral computing
 -------------------------------------------------------
 OpenMP Integral computing Module                
 Release: version 2.0, May 2017, Q-Chem Inc. Pleasanton 
 -------------------------------------------------------
 -------------------------------------------------------
 OpenMP BLAS3 based DFT computing Module                
 Release: version 1.0, May 2013, Q-Chem Inc. Pittsburgh 
 -------------------------------------------------------
 A restricted SCF calculation will be
 performed using DIIS
 SCF converges when DIIS error is below 1.0e-08
 ---------------------------------------
  Cycle       Energy         DIIS error
 ---------------------------------------
    1   -2767.4131018967      3.39e-04  
    2   -2767.4133923080      6.03e-05  
    3   -2767.4133825239      1.02e-04  
    4   -2767.4133998939      1.49e-05  
    5   -2767.4134001338      6.91e-06  
    6   -2767.4134002036      2.95e-06  
    7   -2767.4134002139      8.40e-07  
    8   -2767.4134002148      2.20e-07  
    9   -2767.4134002148      9.59e-08  
   10   -2767.4134002148      9.85e-09  Convergence criterion met
 ---------------------------------------
 SCF time:   CPU 10.29s  wall 3.00s 
 SCF   energy in the final basis set =    -2767.4134002148
 Total energy in the final basis set =    -2767.4134002148

 --------------------------------------------------------------
             Orbital Energies (a.u.) and Symmetries
 --------------------------------------------------------------

 Alpha MOs, Restricted
 -- Occupied --                  
-482.87  -62.53  -56.35  -56.34  -56.34  -24.71  -14.43  -10.30
  1 A'    2 A'    3 A'    1 A"    4 A'    5 A'    6 A'    7 A'                 
 -8.736  -6.568  -6.554  -6.553  -2.679  -2.675  -2.674  -2.663
  8 A'    9 A'    2 A"   10 A'   11 A'    3 A"   12 A'    4 A"                 
 -2.663  -1.244  -0.952  -0.827  -0.636  -0.574  -0.502  -0.490
 13 A'   14 A'   15 A'   16 A'   17 A'   18 A'   19 A'    5 A"                 
 -0.427  -0.388  -0.346  -0.332  -0.311
 20 A'    6 A"   21 A'   22 A'    7 A"                                         
 -- Virtual --                   
 -0.066  -0.060  -0.010   0.017   0.037   0.047   0.049   0.066
  8 A"   23 A'   24 A'   25 A'   26 A'    9 A"   27 A'   28 A'                 
  0.082   0.085   0.110   0.134   0.141   0.152   0.185   0.226
 29 A'   10 A"   30 A'   31 A'   32 A'   11 A"   33 A'   34 A'                 
  0.236   0.257   0.262   0.301   0.355   0.392   0.407   0.413
 35 A'   36 A'   12 A"   37 A'   38 A'   39 A'   13 A"   40 A'                 
  0.468   0.473   0.480   0.536   0.540   0.552   0.585   0.597
 41 A'   14 A"   42 A'   43 A'   15 A"   44 A'   16 A"   45 A'                 
  0.646   0.742   0.801   0.803   0.815   0.854   0.949   1.119
 46 A'   47 A'   17 A"   48 A'   49 A'   50 A'   51 A'   18 A"                 
  1.163   1.281   1.323   1.337   1.386   1.505   1.572   1.692
 52 A'   19 A"   20 A"   53 A'   54 A'   55 A'   56 A'   57 A'                 
  1.724   1.905   1.943   1.962   2.065   2.069   2.149   2.236
 21 A"   58 A'   22 A"   59 A'   23 A"   60 A'   61 A'   62 A'                 
  2.307   2.377   2.576   2.701   2.737   2.746   3.040   3.517
 63 A'   24 A"   64 A'   65 A'   66 A'   25 A"   67 A'   68 A'                 
  3.623   3.714   3.767   3.785   3.883   3.918   3.972   3.991
 69 A'   26 A"   27 A"   70 A'   71 A'   28 A"   29 A"   72 A'                 
  4.039   4.145   4.333   4.395   4.906   6.264   6.341   6.455
 30 A"   73 A'   74 A'   75 A'   76 A'   31 A"   77 A'   78 A'                 
  6.586   7.516   7.540   7.628  23.815  35.440  47.824  66.762
 79 A'   32 A"   80 A'   81 A'   82 A'   83 A'   84 A'   85 A'                 
289.711 289.734 289.8491020.599
 33 A"   86 A'   87 A'   88 A'                                                 

 Beta MOs, Restricted
 -- Occupied --                  
-482.87  -62.53  -56.35  -56.34  -56.34  -24.71  -14.43  -10.30
  1 A'    2 A'    3 A'    1 A"    4 A'    5 A'    6 A'    7 A'                 
 -8.736  -6.568  -6.554  -6.553  -2.679  -2.675  -2.674  -2.663
  8 A'    9 A'    2 A"   10 A'   11 A'    3 A"   12 A'    4 A"                 
 -2.663  -1.244  -0.952  -0.827  -0.636  -0.574  -0.502  -0.490
 13 A'   14 A'   15 A'   16 A'   17 A'   18 A'   19 A'    5 A"                 
 -0.427  -0.388  -0.346  -0.332  -0.311
 20 A'    6 A"   21 A'   22 A'    7 A"                                         
 -- Virtual --                   
 -0.066  -0.060  -0.010   0.017   0.037   0.047   0.049   0.066
  8 A"   23 A'   24 A'   25 A'   26 A'    9 A"   27 A'   28 A'                 
  0.082   0.085   0.110   0.134   0.141   0.152   0.185   0.226
 29 A'   10 A"   30 A'   31 A'   32 A'   11 A"   33 A'   34 A'                 
  0.236   0.257   0.262   0.301   0.355   0.392   0.407   0.413
 35 A'   36 A'   12 A"   37 A'   38 A'   39 A'   13 A"   40 A'                 
  0.468   0.473   0.480   0.536   0.540   0.552   0.585   0.597
 41 A'   14 A"   42 A'   43 A'   15 A"   44 A'   16 A"   45 A'                 
  0.646   0.742   0.801   0.803   0.815   0.854   0.949   1.119
 46 A'   47 A'   17 A"   48 A'   49 A'   50 A'   51 A'   18 A"                 
  1.163   1.281   1.323   1.337   1.386   1.505   1.572   1.692
 52 A'   19 A"   20 A"   53 A'   54 A'   55 A'   56 A'   57 A'                 
  1.724   1.905   1.943   1.962   2.065   2.069   2.149   2.236
 21 A"   58 A'   22 A"   59 A'   23 A"   60 A'   61 A'   62 A'                 
  2.307   2.377   2.576   2.701   2.737   2.746   3.040   3.517
 63 A'   24 A"   64 A'   65 A'   66 A'   25 A"   67 A'   68 A'                 
  3.623   3.714   3.767   3.785   3.883   3.918   3.972   3.991
 69 A'   26 A"   27 A"   70 A'   71 A'   28 A"   29 A"   72 A'                 
  4.039   4.145   4.333   4.395   4.906   6.264   6.341   6.455
 30 A"   73 A'   74 A'   75 A'   76 A'   31 A"   77 A'   78 A'                 
  6.586   7.516   7.540   7.628  23.815  35.440  47.824  66.762
 79 A'   32 A"   80 A'   81 A'   82 A'   83 A'   84 A'   85 A'                 
289.711 289.734 289.8491020.599
 33 A"   86 A'   87 A'   88 A'                                                 
 --------------------------------------------------------------

          Ground-State Mulliken Net Atomic Charges

     Atom                 Charge (a.u.)
  ----------------------------------------
      1 C                    -0.110990
      2 N                    -0.061149
      3 F                    -0.071194
      4 Br                    0.030182
      5 H                     0.213151
  ----------------------------------------
  Sum of atomic charges =     0.000000

 -----------------------------------------------------------------
                    Cartesian Multipole Moments
 -----------------------------------------------------------------
    Charge (ESU x 10^10)
                 0.0000
    Dipole Moment (Debye)
         X      -1.7611      Y      -1.8025      Z      -0.0000
       Tot       2.5200
    Quadrupole Moments (Debye-Ang)
        XX     -39.0083     XY      -2.5835     YY     -34.1438
        XZ       0.0000     YZ       0.0000     ZZ     -35.0208
    Octopole Moments (Debye-Ang^2)
       XXX     -43.3934    XXY       0.9497    XYY      -5.5448
       YYY      -0.8405    XXZ      -0.0000    XYZ      -0.0000
       YYZ      -0.0000    XZZ      -5.7423    YZZ       1.2905
       ZZZ      -0.0000
    Hexadecapole Moments (Debye-Ang^3)
      XXXX    -548.0371   XXXY      -6.2199   XXYY     -97.1102
      XYYY      -7.8438   YYYY     -58.2876   XXXZ      -0.0000
      XXYZ       0.0000   XYYZ       0.0000   YYYZ       0.0000
      XXZZ     -92.5661   XYZZ      -0.8756   YYZZ     -16.8166
      XZZZ       0.0000   YZZZ       0.0000   ZZZZ     -37.4097
 -----------------------------------------------------------------
 Calculating analytic gradient of the SCF energy
 Gradient of SCF Energy
            1           2           3           4           5
    1   0.0000116   0.0035306  -0.0025043  -0.0009684  -0.0000695
    2   0.0001858  -0.0019545   0.0015978  -0.0000782   0.0002492
    3   0.0000000  -0.0000000   0.0000000   0.0000000  -0.0000000
 Max gradient component =       3.531E-03
 RMS gradient           =       1.320E-03
 Gradient time:  CPU 3.36 s  wall 0.93 s
 Geometry Optimization Parameters
   NAtoms,    NIC,     NZ,  NCons,   NDum,   NFix, NCnnct, MaxDiis
        5      20       5       0       0       0       0       0

 Cartesian Hessian Update
 Hessian Updated using BFGS Update


** GEOMETRY OPTIMIZATION IN DELOCALIZED INTERNAL COORDINATES **
   Searching for a Minimum

   Optimization Cycle:   4

                       Coordinates (Angstroms)
     ATOM                X               Y               Z
      1  C         0.6944931464   -0.4541475817    0.0000000000
      2  N         1.5407704269    0.4857826367    0.0000000000
      3  F         2.8331757144   -0.0906334070    0.0000000000
      4  Br       -1.1374883383   -0.0124525580    0.0000000000
      5  H         0.9384822079   -1.5110334801    0.0000000000
   Point Group: cs    Number of degrees of freedom:     7


   Energy is  -2767.413400215

 Hessian Updated using BFGS Update

  7 Hessian modes will be used to form the next step
  Hessian Eigenvalues:
     0.154313    0.189536    0.222976    0.233634    0.348563    0.460725
     0.742564

 Minimum Search - Taking Simple RFO Step
 Searching for Lamda that Minimizes Along All modes
 Value Taken    Lamda =  -0.00005531
 Step Taken.  Stepsize is  0.016042

                             Maximum     Tolerance    Cnvgd?
         Gradient           0.003257      0.000300      NO
         Displacement       0.014955      0.001200      NO
         Energy change     -0.000269      0.000001      NO


 New Cartesian Coordinates Obtained by Inverse Iteration

 Displacement from previous Coordinates is:  0.011850
 ----------------------------------------------------------------
             Standard Nuclear Orientation (Angstroms)
    I     Atom           X                Y                Z
 ----------------------------------------------------------------
    1      C       0.6942357806    -0.4538325044     0.0000000000
    2      N       1.5369463534     0.4886940374     0.0000000000
    3      F       2.8345207897    -0.0935966739     0.0000000000
    4      Br     -1.1353162739    -0.0130284226     0.0000000000
    5      H       0.9390465074    -1.5107208267     0.0000000000
 ----------------------------------------------------------------
 Molecular Point Group                 Cs    NOp =  2
 Largest Abelian Subgroup              Cs    NOp =  2
 Nuclear Repulsion Energy =   216.8529321636 hartrees
 There are       29 alpha and       29 beta electrons
 Applying Cartesian multipole field
    Component          Value
    ---------          -----
     (2,0,0)        1.00000E-11
     (0,2,0)        2.00000E-11
     (0,0,2)       -3.00000E-11
 Nucleus-field energy     =     0.0000000053 hartrees
 Requested basis set is 6-311++G(d,p)
 There are 42 shells and 121 basis functions
 A cutoff of  1.0D-11 yielded    830 shell pairs
 There are      7005 function pairs (      7715 Cartesian)
 Smallest overlap matrix eigenvalue = 3.99E-04
 Guess MOs from SCF MO coefficient file

 -----------------------------------------------------------------------
  General SCF calculation program by
  Eric Jon Sundstrom, Paul Horn, Yuezhi Mao, Dmitri Zuev, Alec White,
  David Stuck, Shaama M.S., Shane Yost, Joonho Lee, David Small,
  Daniel Levine, Susi Lehtola, Hugh Burton, Evgeny Epifanovsky
 -----------------------------------------------------------------------
 Exchange:     0.2000 Hartree-Fock + 0.0800 Slater + 0.7200 B88
 Correlation:  0.1900 VWN1RPA + 0.8100 LYP
 Using SG-1 standard quadrature grid
 using 4 threads for integral computing
 -------------------------------------------------------
 OpenMP Integral computing Module                
 Release: version 2.0, May 2017, Q-Chem Inc. Pleasanton 
 -------------------------------------------------------
 -------------------------------------------------------
 OpenMP BLAS3 based DFT computing Module                
 Release: version 1.0, May 2013, Q-Chem Inc. Pittsburgh 
 -------------------------------------------------------
 A restricted SCF calculation will be
 performed using DIIS
 SCF converges when DIIS error is below 1.0e-08
 ---------------------------------------
  Cycle       Energy         DIIS error
 ---------------------------------------
    1   -2767.4133905553      1.28e-04  
    2   -2767.4134271656      2.22e-05  
    3   -2767.4134266824      2.99e-05  
    4   -2767.4134280484      5.93e-06  
    5   -2767.4134280887      3.78e-06  
    6   -2767.4134281108      4.26e-07  
    7   -2767.4134281108      4.31e-07  
    8   -2767.4134281110      8.73e-08  
    9   -2767.4134281110      7.95e-09  Convergence criterion met
 ---------------------------------------
 SCF time:   CPU 9.26s  wall 3.00s 
 SCF   energy in the final basis set =    -2767.4134281110
 Total energy in the final basis set =    -2767.4134281110

 --------------------------------------------------------------
             Orbital Energies (a.u.) and Symmetries
 --------------------------------------------------------------

 Alpha MOs, Restricted
 -- Occupied --                  
-482.87  -62.53  -56.35  -56.34  -56.34  -24.71  -14.43  -10.30
  1 A'    2 A'    3 A'    1 A"    4 A'    5 A'    6 A'    7 A'                 
 -8.736  -6.568  -6.554  -6.553  -2.679  -2.675  -2.675  -2.663
  8 A'    9 A'    2 A"   10 A'   11 A'    3 A"   12 A'    4 A"                 
 -2.663  -1.241  -0.953  -0.828  -0.635  -0.573  -0.501  -0.488
 13 A'   14 A'   15 A'   16 A'   17 A'   18 A'   19 A'    5 A"                 
 -0.426  -0.388  -0.347  -0.332  -0.311
 20 A'    6 A"   21 A'   22 A'    7 A"                                         
 -- Virtual --                   
 -0.067  -0.061  -0.011   0.016   0.037   0.047   0.049   0.066
  8 A"   23 A'   24 A'   25 A'   26 A'    9 A"   27 A'   28 A'                 
  0.081   0.085   0.110   0.134   0.141   0.152   0.184   0.225
 29 A'   10 A"   30 A'   31 A'   32 A'   11 A"   33 A'   34 A'                 
  0.236   0.256   0.262   0.301   0.356   0.392   0.407   0.413
 35 A'   36 A'   12 A"   37 A'   38 A'   39 A'   13 A"   40 A'                 
  0.468   0.473   0.479   0.535   0.540   0.552   0.585   0.597
 41 A'   14 A"   42 A'   43 A'   15 A"   44 A'   16 A"   45 A'                 
  0.646   0.741   0.801   0.804   0.815   0.853   0.950   1.119
 46 A'   47 A'   17 A"   48 A'   49 A'   50 A'   51 A'   18 A"                 
  1.164   1.281   1.324   1.338   1.387   1.504   1.574   1.691
 52 A'   19 A"   20 A"   53 A'   54 A'   55 A'   56 A'   57 A'                 
  1.723   1.905   1.943   1.960   2.066   2.070   2.149   2.235
 21 A"   58 A'   22 A"   59 A'   23 A"   60 A'   61 A'   62 A'                 
  2.307   2.378   2.575   2.701   2.740   2.746   3.040   3.514
 63 A'   24 A"   64 A'   65 A'   66 A'   25 A"   67 A'   68 A'                 
  3.621   3.717   3.769   3.787   3.880   3.913   3.972   3.991
 69 A'   26 A"   27 A"   70 A'   71 A'   28 A"   29 A"   72 A'                 
  4.039   4.145   4.332   4.394   4.892   6.265   6.342   6.448
 30 A"   73 A'   74 A'   75 A'   76 A'   31 A"   77 A'   78 A'                 
  6.583   7.516   7.540   7.628  23.815  35.441  47.824  66.763
 79 A'   32 A"   80 A'   81 A'   82 A'   83 A'   84 A'   85 A'                 
289.711 289.734 289.8491020.599
 33 A"   86 A'   87 A'   88 A'                                                 

 Beta MOs, Restricted
 -- Occupied --                  
-482.87  -62.53  -56.35  -56.34  -56.34  -24.71  -14.43  -10.30
  1 A'    2 A'    3 A'    1 A"    4 A'    5 A'    6 A'    7 A'                 
 -8.736  -6.568  -6.554  -6.553  -2.679  -2.675  -2.675  -2.663
  8 A'    9 A'    2 A"   10 A'   11 A'    3 A"   12 A'    4 A"                 
 -2.663  -1.241  -0.953  -0.828  -0.635  -0.573  -0.501  -0.488
 13 A'   14 A'   15 A'   16 A'   17 A'   18 A'   19 A'    5 A"                 
 -0.426  -0.388  -0.347  -0.332  -0.311
 20 A'    6 A"   21 A'   22 A'    7 A"                                         
 -- Virtual --                   
 -0.067  -0.061  -0.011   0.016   0.037   0.047   0.049   0.066
  8 A"   23 A'   24 A'   25 A'   26 A'    9 A"   27 A'   28 A'                 
  0.081   0.085   0.110   0.134   0.141   0.152   0.184   0.225
 29 A'   10 A"   30 A'   31 A'   32 A'   11 A"   33 A'   34 A'                 
  0.236   0.256   0.262   0.301   0.356   0.392   0.407   0.413
 35 A'   36 A'   12 A"   37 A'   38 A'   39 A'   13 A"   40 A'                 
  0.468   0.473   0.479   0.535   0.540   0.552   0.585   0.597
 41 A'   14 A"   42 A'   43 A'   15 A"   44 A'   16 A"   45 A'                 
  0.646   0.741   0.801   0.804   0.815   0.853   0.950   1.119
 46 A'   47 A'   17 A"   48 A'   49 A'   50 A'   51 A'   18 A"                 
  1.164   1.281   1.324   1.338   1.387   1.504   1.574   1.691
 52 A'   19 A"   20 A"   53 A'   54 A'   55 A'   56 A'   57 A'                 
  1.723   1.905   1.943   1.960   2.066   2.070   2.149   2.235
 21 A"   58 A'   22 A"   59 A'   23 A"   60 A'   61 A'   62 A'                 
  2.307   2.378   2.575   2.701   2.740   2.746   3.040   3.514
 63 A'   24 A"   64 A'   65 A'   66 A'   25 A"   67 A'   68 A'                 
  3.621   3.717   3.769   3.787   3.880   3.913   3.972   3.991
 69 A'   26 A"   27 A"   70 A'   71 A'   28 A"   29 A"   72 A'                 
  4.039   4.145   4.332   4.394   4.892   6.265   6.342   6.448
 30 A"   73 A'   74 A'   75 A'   76 A'   31 A"   77 A'   78 A'                 
  6.583   7.516   7.540   7.628  23.815  35.441  47.824  66.763
 79 A'   32 A"   80 A'   81 A'   82 A'   83 A'   84 A'   85 A'                 
289.711 289.734 289.8491020.599
 33 A"   86 A'   87 A'   88 A'                                                 
 --------------------------------------------------------------

          Ground-State Mulliken Net Atomic Charges

     Atom                 Charge (a.u.)
  ----------------------------------------
      1 C                    -0.109938
      2 N                    -0.059745
      3 F                    -0.075609
      4 Br                    0.030931
      5 H                     0.214361
  ----------------------------------------
  Sum of atomic charges =     0.000000

 -----------------------------------------------------------------
                    Cartesian Multipole Moments
 -----------------------------------------------------------------
    Charge (ESU x 10^10)
                 0.0000
    Dipole Moment (Debye)
         X      -1.8049      Y      -1.8012      Z      -0.0000
       Tot       2.5499
    Quadrupole Moments (Debye-Ang)
        XX     -39.1405     XY      -2.5747     YY     -34.1244
        XZ       0.0000     YZ      -0.0000     ZZ     -35.0162
    Octopole Moments (Debye-Ang^2)
       XXX     -43.9318    XXY       0.9715    XYY      -5.5781
       YYY      -0.8346    XXZ      -0.0000    XYZ       0.0000
       YYZ      -0.0000    XZZ      -5.8058    YZZ       1.2957
       ZZZ      -0.0000
    Hexadecapole Moments (Debye-Ang^3)
      XXXX    -548.8617   XXXY      -6.1286   XXYY     -97.0327
      XYYY      -7.8071   YYYY     -58.3019   XXXZ       0.0000
      XXYZ      -0.0000   XYYZ       0.0000   YYYZ      -0.0000
      XXZZ     -92.5317   XYZZ      -0.8598   YYZZ     -16.8170
      XZZZ       0.0000   YZZZ      -0.0000   ZZZZ     -37.3807
 -----------------------------------------------------------------
 Calculating analytic gradient of the SCF energy
 Gradient of SCF Energy
            1           2           3           4           5
    1  -0.0000630   0.0000042  -0.0000551   0.0003422  -0.0002284
    2   0.0004633  -0.0003348   0.0000840  -0.0002103  -0.0000022
    3   0.0000000  -0.0000000   0.0000000  -0.0000000  -0.0000000
 Max gradient component =       4.633E-04
 RMS gradient           =       1.922E-04
 Gradient time:  CPU 3.37 s  wall 0.95 s
 Geometry Optimization Parameters
   NAtoms,    NIC,     NZ,  NCons,   NDum,   NFix, NCnnct, MaxDiis
        5      20       5       0       0       0       0       0

 Cartesian Hessian Update
 Hessian Updated using BFGS Update


** GEOMETRY OPTIMIZATION IN DELOCALIZED INTERNAL COORDINATES **
   Searching for a Minimum

   Optimization Cycle:   5

                       Coordinates (Angstroms)
     ATOM                X               Y               Z
      1  C         0.6942357806   -0.4538325044    0.0000000000
      2  N         1.5369463534    0.4886940374    0.0000000000
      3  F         2.8345207897   -0.0935966739    0.0000000000
      4  Br       -1.1353162739   -0.0130284226    0.0000000000
      5  H         0.9390465074   -1.5107208267    0.0000000000
   Point Group: cs    Number of degrees of freedom:     7


   Energy is  -2767.413428111

 Hessian Updated using BFGS Update

  7 Hessian modes will be used to form the next step
  Hessian Eigenvalues:
     0.158928    0.180169    0.222986    0.233549    0.348012    0.463311
     0.745142

 Minimum Search - Taking Simple RFO Step
 Searching for Lamda that Minimizes Along All modes
 Value Taken    Lamda =  -0.00000193
 Step Taken.  Stepsize is  0.003222

                             Maximum     Tolerance    Cnvgd?
         Gradient           0.000460      0.000300      NO
         Displacement       0.002536      0.001200      NO
         Energy change     -0.000028      0.000001      NO


 New Cartesian Coordinates Obtained by Inverse Iteration

 Displacement from previous Coordinates is:  0.003712
 ----------------------------------------------------------------
             Standard Nuclear Orientation (Angstroms)
    I     Atom           X                Y                Z
 ----------------------------------------------------------------
    1      C       0.6942246188    -0.4542330779     0.0000000000
    2      N       1.5365339786     0.4888644526     0.0000000000
    3      F       2.8342885775    -0.0940273577     0.0000000000
    4      Br     -1.1360751533    -0.0122158583     0.0000000000
    5      H       0.9404611356    -1.5108725488     0.0000000000
 ----------------------------------------------------------------
 Molecular Point Group                 Cs    NOp =  2
 Largest Abelian Subgroup              Cs    NOp =  2
 Nuclear Repulsion Energy =   216.7985231810 hartrees
 There are       29 alpha and       29 beta electrons
 Applying Cartesian multipole field
    Component          Value
    ---------          -----
     (2,0,0)        1.00000E-11
     (0,2,0)        2.00000E-11
     (0,0,2)       -3.00000E-11
 Nucleus-field energy     =     0.0000000053 hartrees
 Requested basis set is 6-311++G(d,p)
 There are 42 shells and 121 basis functions
 A cutoff of  1.0D-11 yielded    830 shell pairs
 There are      7005 function pairs (      7715 Cartesian)
 Smallest overlap matrix eigenvalue = 4.00E-04
 Guess MOs from SCF MO coefficient file

 -----------------------------------------------------------------------
  General SCF calculation program by
  Eric Jon Sundstrom, Paul Horn, Yuezhi Mao, Dmitri Zuev, Alec White,
  David Stuck, Shaama M.S., Shane Yost, Joonho Lee, David Small,
  Daniel Levine, Susi Lehtola, Hugh Burton, Evgeny Epifanovsky
 -----------------------------------------------------------------------
 Exchange:     0.2000 Hartree-Fock + 0.0800 Slater + 0.7200 B88
 Correlation:  0.1900 VWN1RPA + 0.8100 LYP
 Using SG-1 standard quadrature grid
 using 4 threads for integral computing
 -------------------------------------------------------
 OpenMP Integral computing Module                
 Release: version 2.0, May 2017, Q-Chem Inc. Pleasanton 
 -------------------------------------------------------
 -------------------------------------------------------
 OpenMP BLAS3 based DFT computing Module                
 Release: version 1.0, May 2013, Q-Chem Inc. Pittsburgh 
 -------------------------------------------------------
 A restricted SCF calculation will be
 performed using DIIS
 SCF converges when DIIS error is below 1.0e-08
 ---------------------------------------
  Cycle       Energy         DIIS error
 ---------------------------------------
    1   -2767.4134284001      1.65e-05  
    2   -2767.4134290262      6.69e-06  
    3   -2767.4134289611      9.34e-06  
    4   -2767.4134291078      1.58e-06  
    5   -2767.4134291112      5.39e-07  
    6   -2767.4134291118      1.94e-07  
    7   -2767.4134291118      6.61e-08  
    8   -2767.4134291118      2.64e-08  
    9   -2767.4134291118      2.75e-09  Convergence criterion met
 ---------------------------------------
 SCF time:   CPU 9.27s  wall 2.00s 
 SCF   energy in the final basis set =    -2767.4134291118
 Total energy in the final basis set =    -2767.4134291118

 --------------------------------------------------------------
             Orbital Energies (a.u.) and Symmetries
 --------------------------------------------------------------

 Alpha MOs, Restricted
 -- Occupied --                  
-482.87  -62.53  -56.35  -56.34  -56.34  -24.71  -14.43  -10.30
  1 A'    2 A'    3 A'    1 A"    4 A'    5 A'    6 A'    7 A'                 
 -8.736  -6.568  -6.554  -6.553  -2.679  -2.675  -2.675  -2.663
  8 A'    9 A'    2 A"   10 A'   11 A'    3 A"   12 A'    4 A"                 
 -2.663  -1.240  -0.953  -0.827  -0.635  -0.573  -0.501  -0.488
 13 A'   14 A'   15 A'   16 A'   17 A'   18 A'   19 A'    5 A"                 
 -0.426  -0.388  -0.347  -0.332  -0.311
 20 A'    6 A"   21 A'   22 A'    7 A"                                         
 -- Virtual --                   
 -0.067  -0.061  -0.011   0.016   0.037   0.047   0.049   0.066
  8 A"   23 A'   24 A'   25 A'   26 A'    9 A"   27 A'   28 A'                 
  0.081   0.085   0.110   0.134   0.141   0.152   0.184   0.225
 29 A'   10 A"   30 A'   31 A'   32 A'   11 A"   33 A'   34 A'                 
  0.236   0.256   0.262   0.301   0.355   0.392   0.407   0.413
 35 A'   36 A'   12 A"   37 A'   38 A'   39 A'   13 A"   40 A'                 
  0.468   0.473   0.479   0.535   0.540   0.552   0.585   0.596
 41 A'   14 A"   42 A'   43 A'   15 A"   44 A'   16 A"   45 A'                 
  0.646   0.741   0.801   0.803   0.814   0.853   0.950   1.119
 46 A'   47 A'   17 A"   48 A'   49 A'   50 A'   51 A'   18 A"                 
  1.164   1.281   1.324   1.338   1.387   1.504   1.573   1.691
 52 A'   19 A"   20 A"   53 A'   54 A'   55 A'   56 A'   57 A'                 
  1.723   1.905   1.943   1.959   2.066   2.069   2.148   2.235
 21 A"   58 A'   22 A"   59 A'   23 A"   60 A'   61 A'   62 A'                 
  2.307   2.378   2.574   2.700   2.740   2.746   3.040   3.514
 63 A'   24 A"   64 A'   65 A'   66 A'   25 A"   67 A'   68 A'                 
  3.621   3.717   3.769   3.787   3.880   3.912   3.972   3.991
 69 A'   26 A"   27 A"   70 A'   71 A'   28 A"   29 A"   72 A'                 
  4.039   4.145   4.333   4.394   4.891   6.265   6.342   6.448
 30 A"   73 A'   74 A'   75 A'   76 A'   31 A"   77 A'   78 A'                 
  6.583   7.516   7.540   7.628  23.815  35.440  47.824  66.763
 79 A'   32 A"   80 A'   81 A'   82 A'   83 A'   84 A'   85 A'                 
289.711 289.734 289.8491020.599
 33 A"   86 A'   87 A'   88 A'                                                 

 Beta MOs, Restricted
 -- Occupied --                  
-482.87  -62.53  -56.35  -56.34  -56.34  -24.71  -14.43  -10.30
  1 A'    2 A'    3 A'    1 A"    4 A'    5 A'    6 A'    7 A'                 
 -8.736  -6.568  -6.554  -6.553  -2.679  -2.675  -2.675  -2.663
  8 A'    9 A'    2 A"   10 A'   11 A'    3 A"   12 A'    4 A"                 
 -2.663  -1.240  -0.953  -0.827  -0.635  -0.573  -0.501  -0.488
 13 A'   14 A'   15 A'   16 A'   17 A'   18 A'   19 A'    5 A"                 
 -0.426  -0.388  -0.347  -0.332  -0.311
 20 A'    6 A"   21 A'   22 A'    7 A"                                         
 -- Virtual --                   
 -0.067  -0.061  -0.011   0.016   0.037   0.047   0.049   0.066
  8 A"   23 A'   24 A'   25 A'   26 A'    9 A"   27 A'   28 A'                 
  0.081   0.085   0.110   0.134   0.141   0.152   0.184   0.225
 29 A'   10 A"   30 A'   31 A'   32 A'   11 A"   33 A'   34 A'                 
  0.236   0.256   0.262   0.301   0.355   0.392   0.407   0.413
 35 A'   36 A'   12 A"   37 A'   38 A'   39 A'   13 A"   40 A'                 
  0.468   0.473   0.479   0.535   0.540   0.552   0.585   0.596
 41 A'   14 A"   42 A'   43 A'   15 A"   44 A'   16 A"   45 A'                 
  0.646   0.741   0.801   0.803   0.814   0.853   0.950   1.119
 46 A'   47 A'   17 A"   48 A'   49 A'   50 A'   51 A'   18 A"                 
  1.164   1.281   1.324   1.338   1.387   1.504   1.573   1.691
 52 A'   19 A"   20 A"   53 A'   54 A'   55 A'   56 A'   57 A'                 
  1.723   1.905   1.943   1.959   2.066   2.069   2.148   2.235
 21 A"   58 A'   22 A"   59 A'   23 A"   60 A'   61 A'   62 A'                 
  2.307   2.378   2.574   2.700   2.740   2.746   3.040   3.514
 63 A'   24 A"   64 A'   65 A'   66 A'   25 A"   67 A'   68 A'                 
  3.621   3.717   3.769   3.787   3.880   3.912   3.972   3.991
 69 A'   26 A"   27 A"   70 A'   71 A'   28 A"   29 A"   72 A'                 
  4.039   4.145   4.333   4.394   4.891   6.265   6.342   6.448
 30 A"   73 A'   74 A'   75 A'   76 A'   31 A"   77 A'   78 A'                 
  6.583   7.516   7.540   7.628  23.815  35.440  47.824  66.763
 79 A'   32 A"   80 A'   81 A'   82 A'   83 A'   84 A'   85 A'                 
289.711 289.734 289.8491020.599
 33 A"   86 A'   87 A'   88 A'                                                 
 --------------------------------------------------------------

          Ground-State Mulliken Net Atomic Charges

     Atom                 Charge (a.u.)
  ----------------------------------------
      1 C                    -0.109918
      2 N                    -0.059393
      3 F                    -0.075883
      4 Br                    0.030661
      5 H                     0.214533
  ----------------------------------------
  Sum of atomic charges =     0.000000

 -----------------------------------------------------------------
                    Cartesian Multipole Moments
 -----------------------------------------------------------------
    Charge (ESU x 10^10)
                 0.0000
    Dipole Moment (Debye)
         X      -1.8046      Y      -1.8008      Z      -0.0000
       Tot       2.5494
    Quadrupole Moments (Debye-Ang)
        XX     -39.1441     XY      -2.5789     YY     -34.1220
        XZ       0.0000     YZ       0.0000     ZZ     -35.0189
    Octopole Moments (Debye-Ang^2)
       XXX     -43.9032    XXY       0.9667    XYY      -5.5559
       YYY      -0.8698    XXZ       0.0000    XYZ       0.0000
       YYZ      -0.0000    XZZ      -5.7897    YZZ       1.2848
       ZZZ      -0.0000
    Hexadecapole Moments (Debye-Ang^3)
      XXXX    -549.0349   XXXY      -6.0740   XXYY     -97.0410
      XYYY      -7.7437   YYYY     -58.3111   XXXZ      -0.0000
      XXYZ       0.0000   XYYZ      -0.0000   YYYZ       0.0000
      XXZZ     -92.5599   XYZZ      -0.8348   YYZZ     -16.8203
      XZZZ       0.0000   YZZZ       0.0000   ZZZZ     -37.3866
 -----------------------------------------------------------------
 Calculating analytic gradient of the SCF energy
 Gradient of SCF Energy
            1           2           3           4           5
    1   0.0001219  -0.0000120   0.0000101  -0.0000685  -0.0000516
    2   0.0000773  -0.0000058  -0.0000374  -0.0000092  -0.0000249
    3   0.0000000  -0.0000000   0.0000000   0.0000000   0.0000000
 Max gradient component =       1.219E-04
 RMS gradient           =       4.513E-05
 Gradient time:  CPU 3.36 s  wall 0.93 s
 Geometry Optimization Parameters
   NAtoms,    NIC,     NZ,  NCons,   NDum,   NFix, NCnnct, MaxDiis
        5      20       5       0       0       0       0       0

 Cartesian Hessian Update
 Hessian Updated using BFGS Update


** GEOMETRY OPTIMIZATION IN DELOCALIZED INTERNAL COORDINATES **
   Searching for a Minimum

   Optimization Cycle:   6

                       Coordinates (Angstroms)
     ATOM                X               Y               Z
      1  C         0.6942246188   -0.4542330779    0.0000000000
      2  N         1.5365339786    0.4888644526    0.0000000000
      3  F         2.8342885775   -0.0940273577    0.0000000000
      4  Br       -1.1360751533   -0.0122158583    0.0000000000
      5  H         0.9404611356   -1.5108725488    0.0000000000
   Point Group: cs    Number of degrees of freedom:     7


   Energy is  -2767.413429112

 Hessian Updated using BFGS Update

  7 Hessian modes will be used to form the next step
  Hessian Eigenvalues:
     0.133683    0.185043    0.222185    0.259944    0.348857    0.465973
     0.741686

 Minimum Search - Taking Simple RFO Step
 Searching for Lamda that Minimizes Along All modes
 Value Taken    Lamda =   0.00000000
 Step Taken.  Stepsize is  0.000763

                             Maximum     Tolerance    Cnvgd?
         Gradient           0.000069      0.000300     YES
         Displacement       0.000479      0.001200     YES
         Energy change     -0.000001      0.000001      NO


                       Distance Matrix (Angstroms)
             C (  1)   N (  2)   F (  3)   Br(  4)
   N (  2)  1.264483
   F (  3)  2.170166  1.422649
   Br(  4)  1.882917  2.719177  3.971207
   H (  5)  1.084951  2.086684  2.365171  2.560854

 Final energy is   -2767.4134291117653     


 ******************************
 **  OPTIMIZATION CONVERGED  **
 ******************************

                       Coordinates (Angstroms)
     ATOM                X               Y               Z
      1  C         0.6942246188   -0.4542330779    0.0000000000
      2  N         1.5365339786    0.4888644526    0.0000000000
      3  F         2.8342885775   -0.0940273577    0.0000000000
      4  Br       -1.1360751533   -0.0122158583    0.0000000000
      5  H         0.9404611356   -1.5108725488    0.0000000000

Z-matrix Print:
$molecule
0 1
Br
C  1 1.882917
H  2 1.084951 1 116.694904
N  2 1.264483 1 118.192056 3 -180.000000 0
F  4 1.422649 2 107.581592 1 -180.000000 0
$end


 --------------------------------------------------------------
             Orbital Energies (a.u.) and Symmetries
 --------------------------------------------------------------

 Alpha MOs, Restricted
 -- Occupied --                  
-482.87  -62.53  -56.35  -56.34  -56.34  -24.71  -14.43  -10.30
  1 A'    2 A'    3 A'    1 A"    4 A'    5 A'    6 A'    7 A'                 
 -8.736  -6.568  -6.554  -6.553  -2.679  -2.675  -2.675  -2.663
  8 A'    9 A'    2 A"   10 A'   11 A'    3 A"   12 A'    4 A"                 
 -2.663  -1.240  -0.953  -0.827  -0.635  -0.573  -0.501  -0.488
 13 A'   14 A'   15 A'   16 A'   17 A'   18 A'   19 A'    5 A"                 
 -0.426  -0.388  -0.347  -0.332  -0.311
 20 A'    6 A"   21 A'   22 A'    7 A"                                         
 -- Virtual --                   
 -0.067  -0.061  -0.011   0.016   0.037   0.047   0.049   0.066
  8 A"   23 A'   24 A'   25 A'   26 A'    9 A"   27 A'   28 A'                 
  0.081   0.085   0.110   0.134   0.141   0.152   0.184   0.225
 29 A'   10 A"   30 A'   31 A'   32 A'   11 A"   33 A'   34 A'                 
  0.236   0.256   0.262   0.301   0.355   0.392   0.407   0.413
 35 A'   36 A'   12 A"   37 A'   38 A'   39 A'   13 A"   40 A'                 
  0.468   0.473   0.479   0.535   0.540   0.552   0.585   0.596
 41 A'   14 A"   42 A'   43 A'   15 A"   44 A'   16 A"   45 A'                 
  0.646   0.741   0.801   0.803   0.814   0.853   0.950   1.119
 46 A'   47 A'   17 A"   48 A'   49 A'   50 A'   51 A'   18 A"                 
  1.164   1.281   1.324   1.338   1.387   1.504   1.573   1.691
 52 A'   19 A"   20 A"   53 A'   54 A'   55 A'   56 A'   57 A'                 
  1.723   1.905   1.943   1.959   2.066   2.069   2.148   2.235
 21 A"   58 A'   22 A"   59 A'   23 A"   60 A'   61 A'   62 A'                 
  2.307   2.378   2.574   2.700   2.740   2.746   3.040   3.514
 63 A'   24 A"   64 A'   65 A'   66 A'   25 A"   67 A'   68 A'                 
  3.621   3.717   3.769   3.787   3.880   3.912   3.972   3.991
 69 A'   26 A"   27 A"   70 A'   71 A'   28 A"   29 A"   72 A'                 
  4.039   4.145   4.333   4.394   4.891   6.265   6.342   6.448
 30 A"   73 A'   74 A'   75 A'   76 A'   31 A"   77 A'   78 A'                 
  6.583   7.516   7.540   7.628  23.815  35.440  47.824  66.763
 79 A'   32 A"   80 A'   81 A'   82 A'   83 A'   84 A'   85 A'                 
289.711 289.734 289.8491020.599
 33 A"   86 A'   87 A'   88 A'                                                 

 Beta MOs, Restricted
 -- Occupied --                  
-482.87  -62.53  -56.35  -56.34  -56.34  -24.71  -14.43  -10.30
  1 A'    2 A'    3 A'    1 A"    4 A'    5 A'    6 A'    7 A'                 
 -8.736  -6.568  -6.554  -6.553  -2.679  -2.675  -2.675  -2.663
  8 A'    9 A'    2 A"   10 A'   11 A'    3 A"   12 A'    4 A"                 
 -2.663  -1.240  -0.953  -0.827  -0.635  -0.573  -0.501  -0.488
 13 A'   14 A'   15 A'   16 A'   17 A'   18 A'   19 A'    5 A"                 
 -0.426  -0.388  -0.347  -0.332  -0.311
 20 A'    6 A"   21 A'   22 A'    7 A"                                         
 -- Virtual --                   
 -0.067  -0.061  -0.011   0.016   0.037   0.047   0.049   0.066
  8 A"   23 A'   24 A'   25 A'   26 A'    9 A"   27 A'   28 A'                 
  0.081   0.085   0.110   0.134   0.141   0.152   0.184   0.225
 29 A'   10 A"   30 A'   31 A'   32 A'   11 A"   33 A'   34 A'                 
  0.236   0.256   0.262   0.301   0.355   0.392   0.407   0.413
 35 A'   36 A'   12 A"   37 A'   38 A'   39 A'   13 A"   40 A'                 
  0.468   0.473   0.479   0.535   0.540   0.552   0.585   0.596
 41 A'   14 A"   42 A'   43 A'   15 A"   44 A'   16 A"   45 A'                 
  0.646   0.741   0.801   0.803   0.814   0.853   0.950   1.119
 46 A'   47 A'   17 A"   48 A'   49 A'   50 A'   51 A'   18 A"                 
  1.164   1.281   1.324   1.338   1.387   1.504   1.573   1.691
 52 A'   19 A"   20 A"   53 A'   54 A'   55 A'   56 A'   57 A'                 
  1.723   1.905   1.943   1.959   2.066   2.069   2.148   2.235
 21 A"   58 A'   22 A"   59 A'   23 A"   60 A'   61 A'   62 A'                 
  2.307   2.378   2.574   2.700   2.740   2.746   3.040   3.514
 63 A'   24 A"   64 A'   65 A'   66 A'   25 A"   67 A'   68 A'                 
  3.621   3.717   3.769   3.787   3.880   3.912   3.972   3.991
 69 A'   26 A"   27 A"   70 A'   71 A'   28 A"   29 A"   72 A'                 
  4.039   4.145   4.333   4.394   4.891   6.265   6.342   6.448
 30 A"   73 A'   74 A'   75 A'   76 A'   31 A"   77 A'   78 A'                 
  6.583   7.516   7.540   7.628  23.815  35.440  47.824  66.763
 79 A'   32 A"   80 A'   81 A'   82 A'   83 A'   84 A'   85 A'                 
289.711 289.734 289.8491020.599
 33 A"   86 A'   87 A'   88 A'                                                 
 --------------------------------------------------------------

          Ground-State Mulliken Net Atomic Charges

     Atom                 Charge (a.u.)
  ----------------------------------------
      1 C                    -0.109918
      2 N                    -0.059393
      3 F                    -0.075883
      4 Br                    0.030661
      5 H                     0.214533
  ----------------------------------------
  Sum of atomic charges =     0.000000

 -----------------------------------------------------------------
                    Cartesian Multipole Moments
 -----------------------------------------------------------------
    Charge (ESU x 10^10)
                 0.0000
    Dipole Moment (Debye)
         X      -1.8046      Y      -1.8008      Z      -0.0000
       Tot       2.5494
    Quadrupole Moments (Debye-Ang)
        XX     -39.1441     XY      -2.5789     YY     -34.1220
        XZ       0.0000     YZ       0.0000     ZZ     -35.0189
    Octopole Moments (Debye-Ang^2)
       XXX     -43.9032    XXY       0.9667    XYY      -5.5559
       YYY      -0.8698    XXZ       0.0000    XYZ       0.0000
       YYZ      -0.0000    XZZ      -5.7897    YZZ       1.2848
       ZZZ      -0.0000
    Hexadecapole Moments (Debye-Ang^3)
      XXXX    -549.0349   XXXY      -6.0740   XXYY     -97.0410
      XYYY      -7.7437   YYYY     -58.3111   XXXZ      -0.0000
      XXYZ       0.0000   XYYZ      -0.0000   YYYZ       0.0000
      XXZZ     -92.5599   XYZZ      -0.8348   YYZZ     -16.8203
      XZZZ       0.0000   YZZZ       0.0000   ZZZZ     -37.3866
 -----------------------------------------------------------------
Archival summary:
1\1\TWL01\OPT\ProcedureUnspecified\BasisUnspecified\r11111\taweetha\SunNov2521:58:062018SunNov2521:58:062018\0\\#,OPT,ProcedureUnspecified,BasisUnspecified,\\0,1\Br\C,1,1.88292\H,2,1.08495,1,116.695\N,2,1.26448,1,118.192,3,-180,0\F,4,1.42265,2,107.582,1,-180,0\\\@

 Total job time:  23.68s(wall), 85.47s(cpu) 
 Sun Nov 25 21:58:06 2018

        *************************************************************
        *                                                           *
        *  Thank you very much for using Q-Chem.  Have a nice day.  *
        *                                                           *
        *************************************************************


 
User input: 2 of 2 
 
Q-Chem Developer Version!
                  Welcome to Q-Chem
     A Quantum Leap Into The Future Of Chemistry


 Q-Chem 5.1, Q-Chem, Inc., Pleasanton, CA (2018)

 Yihan Shao,  Zhengting Gan,  E. Epifanovsky,  A. T. B. Gilbert,  M. Wormit,  
 J. Kussmann,  A. W. Lange,  A. Behn,  Jia Deng,  Xintian Feng,  D. Ghosh,  
 M. Goldey,  P. R. Horn,  L. D. Jacobson,  I. Kaliman,  T. Kus,  A. Landau,  
 Jie Liu,  E. I. Proynov,  R. M. Richard,  R. P. Steele,  E. J. Sundstrom,  
 H. L. Woodcock III,  P. M. Zimmerman,  D. Zuev,  B. Albrecht,  E. Alguire,  
 S. A. Baeppler,  D. Barton,  Z. Benda,  Y. A. Bernard,  E. J. Berquist,  
 K. B. Bravaya,  H. Burton,  D. Casanova,  Chun-Min Chang,  Yunqing Chen,  
 A. Chien,  K. D. Closser,  M. P. Coons,  S. Coriani,  S. Dasgupta,  
 A. L. Dempwolff,  M. Diedenhofen,  Hainam Do,  R. G. Edgar,  Po-Tung Fang,  
 S. Faraji,  S. Fatehi,  Qingguo Feng,  K. D. Fenk,  J. Fosso-Tande,  
 Qinghui Ge,  A. Ghysels,  G. Gidofalvi,  J. Gomes,  J. Gonthier,  A. Gunina,  
 D. Hait,  M. W. D. Hanson-Heine,  P. H. P. Harbach,  A. W. Hauser,  
 J. E. Herr,  E. G. Hohenstein,  Z. C. Holden,  Kerwin Hui,  B. C. Huynh,  
 T.-C. Jagau,  Hyunjun Ji,  B. Kaduk,  K. Khistyaev,  Jaehoon Kim,  
 P. Klunzinger,  K. Koh,  D. Kosenkov,  L. Koulias,  T. Kowalczyk,  
 C. M. Krauter,  A. Kunitsa,  Ka Un Lao,  A. Laurent,  K. V. Lawler,  
 Joonho Lee,  D. Lefrancois,  S. Lehtola,  D. S. Levine,  Yi-Pei Li,  
 You-Sheng Lin,  Fenglai Liu,  E. Livshits,  A. Luenser,  P. Manohar,  
 E. Mansoor,  S. F. Manzer,  Shan-Ping Mao,  Yuezhi Mao,  N. Mardirossian,  
 A. V. Marenich,  T. Markovich,  L. A. Martinez-Martinez,  S. A. Maurer,  
 N. J. Mayhall,  S. C. McKenzie,  J.-M. Mewes,  A. F. Morrison,  
 J. W. Mullinax,  K. Nanda,  T. S. Nguyen-Beck,  R. Olivares-Amaya,  
 J. A. Parkhill,  T. M. Perrine,  F. Plasser,  P. Pokhilko,  S. Prager,  
 A. Prociuk,  E. Ramos,  D. R. Rehn,  F. Rob,  M. Schneider,  N. Sergueev,  
 S. M. Sharada,  S. Sharma,  D. W. Small,  T. Stauch,  T. Stein,  
 Yu-Chuan Su,  A. J. W. Thom,  A. Tkatchenko,  T. Tsuchimochi,  N. M. Tubman,  
 L. Vogt,  M. L. Vidal,  O. Vydrov,  M. A. Watson,  J. Wenzel,  
 M. de Wergifosse,  T. A. Wesolowski,  A. White,  J. Witte,  A. Yamada,  
 Jun Yang,  K. Yao,  S. Yeganeh,  S. R. Yost,  Zhi-Qiang You,  A. Zech,  
 Igor Ying Zhang,  Xing Zhang,  Yan Zhao,  Ying Zhu,  B. R. Brooks,  
 G. K. L. Chan,  C. J. Cramer,  M. S. Gordon,  W. J. Hehre,  A. Klamt,  
 M. W. Schmidt,  C. D. Sherrill,  D. G. Truhlar,  A. Aspuru-Guzik,  R. Baer,  
 A. T. Bell,  N. A. Besley,  Jeng-Da Chai,  A. E. DePrince, III,  
 R. A. DiStasio Jr.,  A. Dreuw,  B. D. Dunietz,  T. R. Furlani,  
 Chao-Ping Hsu,  Yousung Jung,  Jing Kong,  D. S. Lambrecht,  WanZhen Liang,  
 C. Ochsenfeld,  V. A. Rassolov,  L. V. Slipchenko,  J. E. Subotnik,  
 T. Van Voorhis,  J. M. Herbert,  A. I. Krylov,  P. M. W. Gill,  M. Head-Gordon

 Contributors to earlier versions of Q-Chem not listed above: 
 R. D. Adamson,  B. Austin,  J. Baker,  G. J. O. Beran,  K. Brandhorst,  
 S. T. Brown,  E. F. C. Byrd,  A. K. Chakraborty,  C.-L. Cheng,  
 Siu Hung Chien,  D. M. Chipman,  D. L. Crittenden,  H. Dachsel,  
 R. J. Doerksen,  A. D. Dutoi,  L. Fusti-Molnar,  W. A. Goddard III,  
 A. Golubeva-Zadorozhnaya,  S. R. Gwaltney,  G. Hawkins,  A. Heyden,  
 S. Hirata,  G. Kedziora,  F. J. Keil,  C. Kelley,  Jihan Kim,  R. A. King,  
 R. Z. Khaliullin,  P. P. Korambath,  W. Kurlancheek,  A. M. Lee,  M. S. Lee,  
 S. V. Levchenko,  Ching Yeh Lin,  D. Liotard,  R. C. Lochan,  I. Lotan,  
 P. E. Maslen,  N. Nair,  D. P. O'Neill,  D. Neuhauser,  E. Neuscamman,  
 C. M. Oana,  R. Olson,  B. Peters,  R. Peverati,  P. A. Pieniazek,  
 Y. M. Rhee,  J. Ritchie,  M. A. Rohrdanz,  E. Rosta,  N. J. Russ,  
 H. F. Schaefer III,  N. E. Schultz,  N. Shenvi,  A. C. Simmonett,  A. Sodt,  
 D. Stuck,  K. S. Thanthiriwatte,  V. Vanovschi,  Tao Wang,  A. Warshel,  
 C. F. Williams,  Q. Wu,  X. Xu,  W. Zhang

 Please cite Q-Chem as follows:
 Y. Shao et al., Mol. Phys. 113, 184-215 (2015)
 DOI: 10.1080/00268976.2014.952696

 Q-Chem 5.1.2 for Intel X86 EM64T Linux

 Parts of Q-Chem use Armadillo 8.300.2 (Tropical Shenanigans).
 http://arma.sourceforge.net/

 Q-Chem begins on Sun Nov 25 21:58:06 2018  

Host: 
0

     Scratch files written to /scratch/taweetham/qchem53234//
The previous job contains 0 fragments, simply inherited here
Input Ideriv = 2
Curr. Ideriv = -1
Max.  Ideriv = 2

Checking the input file for inconsistencies... 	...done.

--------------------------------------------------------------
User input:
--------------------------------------------------------------

$molecule
read
$end

$rem
   job_type 	frequency
   basis 	6-311++g**
   method	b3lyp	
$end


--------------------------------------------------------------
 ----------------------------------------------------------------
             Standard Nuclear Orientation (Angstroms)
    I     Atom           X                Y                Z
 ----------------------------------------------------------------
    1      C       0.6662239254    -0.4186864647    -0.0000000000
    2      N       1.5091752758     0.5238372912    -0.0000000000
    3      F       2.8065326638    -0.0599380674    -0.0000000000
    4      Br     -1.1637744384     0.0245769634     0.0000000000
    5      H       0.9117408848    -1.4754933611     0.0000000000
 ----------------------------------------------------------------
 Molecular Point Group                 Cs    NOp =  2
 Largest Abelian Subgroup              Cs    NOp =  2
 Nuclear Repulsion Energy =   216.7985231810 hartrees
 There are       29 alpha and       29 beta electrons
 Requested basis set is 6-311++G(d,p)
 There are 42 shells and 121 basis functions

 Total QAlloc Memory Limit   2000 MB
 Mega-Array Size       188 MB
 MEM_STATIC part       192 MB

                       Distance Matrix (Angstroms)
             C (  1)   N (  2)   F (  3)   Br(  4)
   N (  2)  1.264483
   F (  3)  2.170166  1.422649
   Br(  4)  1.882917  2.719177  3.971207
   H (  5)  1.084951  2.086684  2.365171  2.560854

 A cutoff of  1.0D-11 yielded    830 shell pairs
 There are      7005 function pairs (      7715 Cartesian)

 -------------------------------------------------------
 OpenMP Integral Computing Module                       
 Release: version 1.0, May 2013, Q-Chem Inc. Pittsburgh 
 -------------------------------------------------------
 Integral Job Info:
 Integral job number is                      11
 Integral operator is                         1
 short-range coefficients                     0
 long-range coefficients              100000000
 Omega coefficients                           0
 if combine SR and LR in K                    0
 Integral screening is                        0
 Integral computing path is                   2
 max size of driver memory is            800000
 size of driver memory is                593474
 size of scratch memory is             29623520
 max col of scratch BK array               1296
 max len of scratch array in speh3          155
 max len of scratch index in speh4           18
 max int batch size is                      520
 min int batch size is                       52
 fixed nKL is                                45
 max L of basis functions is                  2
 order of int derivative is                   0
 number of shells is                         42
 number of basis is                         127
 number of cartesian basis is               127
 number of contracted shell pairs           830
 number of primitive shell pairs           2398
 maxK2 (contraction) of shell pair           36
 max number of K2 of shell pair               1
 max number of CS2 of shell pair             91
 max number of PS2 of shell pair            246
 mem total for path MDJ                  516102
 -------------------------------------------------------
 Smallest overlap matrix eigenvalue = 4.00E-04
 Guess from superposition of atomic densities
 Warning:  Energy on first SCF cycle will be non-variational
 SAD guess density has 58.000000 electrons

 -----------------------------------------------------------------------
  General SCF calculation program by
  Eric Jon Sundstrom, Paul Horn, Yuezhi Mao, Dmitri Zuev, Alec White,
  David Stuck, Shaama M.S., Shane Yost, Joonho Lee, David Small,
  Daniel Levine, Susi Lehtola, Hugh Burton, Evgeny Epifanovsky
 -----------------------------------------------------------------------
 Exchange:     0.2000 Hartree-Fock + 0.0800 Slater + 0.7200 B88
 Correlation:  0.1900 VWN1RPA + 0.8100 LYP
 Using SG-1 standard quadrature grid
 using 4 threads for integral computing
 -------------------------------------------------------
 OpenMP Integral computing Module                
 Release: version 2.0, May 2017, Q-Chem Inc. Pleasanton 
 -------------------------------------------------------
 -------------------------------------------------------
 OpenMP BLAS3 based DFT computing Module                
 Release: version 1.0, May 2013, Q-Chem Inc. Pittsburgh 
 -------------------------------------------------------
 A restricted SCF calculation will be
 performed using DIIS
 SCF converges when DIIS error is below 1.0e-08
 ---------------------------------------
  Cycle       Energy         DIIS error
 ---------------------------------------
    1   -2767.8572199213      4.91e-02  
    2   -2767.3969436079      4.25e-03  
    3   -2767.3936495820      4.64e-03  
    4   -2767.4104404968      1.59e-03  
    5   -2767.4132979628      3.55e-04  
    6   -2767.4134148556      9.16e-05  
    7   -2767.4134268949      3.31e-05  
    8   -2767.4134286935      1.36e-05  
    9   -2767.4134289646      3.68e-06  
   10   -2767.4134289883      5.23e-07  
   11   -2767.4134289888      1.08e-07  
   12   -2767.4134289888      1.84e-08  
   13   -2767.4134289888      4.51e-09  Convergence criterion met
 ---------------------------------------
 SCF time:   CPU 13.41s  wall 4.00s 
 SCF   energy in the final basis set =    -2767.4134289888
 Total energy in the final basis set =    -2767.4134289888

 --------------------------------------------------------------
             Orbital Energies (a.u.) and Symmetries
 --------------------------------------------------------------

 Alpha MOs, Restricted
 -- Occupied --                  
-482.87  -62.53  -56.35  -56.34  -56.34  -24.71  -14.43  -10.30
  1 A'    2 A'    3 A'    1 A"    4 A'    5 A'    6 A'    7 A'                 
 -8.736  -6.568  -6.554  -6.553  -2.679  -2.675  -2.675  -2.663
  8 A'    9 A'    2 A"   10 A'   11 A'    3 A"   12 A'    4 A"                 
 -2.663  -1.240  -0.953  -0.827  -0.635  -0.573  -0.501  -0.488
 13 A'   14 A'   15 A'   16 A'   17 A'   18 A'   19 A'    5 A"                 
 -0.426  -0.388  -0.347  -0.332  -0.311
 20 A'    6 A"   21 A'   22 A'    7 A"                                         
 -- Virtual --                   
 -0.067  -0.061  -0.011   0.016   0.037   0.047   0.049   0.066
  8 A"   23 A'   24 A'   25 A'   26 A'    9 A"   27 A'   28 A'                 
  0.081   0.085   0.110   0.134   0.141   0.152   0.184   0.225
 29 A'   10 A"   30 A'   31 A'   32 A'   11 A"   33 A'   34 A'                 
  0.236   0.256   0.262   0.301   0.355   0.392   0.407   0.413
 35 A'   36 A'   12 A"   37 A'   38 A'   39 A'   13 A"   40 A'                 
  0.468   0.473   0.479   0.535   0.540   0.552   0.585   0.596
 41 A'   14 A"   42 A'   43 A'   15 A"   44 A'   16 A"   45 A'                 
  0.646   0.741   0.801   0.803   0.814   0.853   0.950   1.119
 46 A'   47 A'   17 A"   48 A'   49 A'   50 A'   51 A'   18 A"                 
  1.164   1.281   1.324   1.338   1.387   1.504   1.573   1.691
 52 A'   19 A"   20 A"   53 A'   54 A'   55 A'   56 A'   57 A'                 
  1.723   1.905   1.943   1.959   2.066   2.069   2.148   2.235
 21 A"   58 A'   22 A"   59 A'   23 A"   60 A'   61 A'   62 A'                 
  2.307   2.378   2.574   2.700   2.740   2.746   3.040   3.514
 63 A'   24 A"   64 A'   65 A'   66 A'   25 A"   67 A'   68 A'                 
  3.621   3.717   3.769   3.787   3.880   3.912   3.972   3.991
 69 A'   26 A"   27 A"   70 A'   71 A'   28 A"   29 A"   72 A'                 
  4.039   4.145   4.333   4.394   4.891   6.265   6.342   6.448
 30 A"   73 A'   74 A'   75 A'   76 A'   31 A"   77 A'   78 A'                 
  6.583   7.516   7.540   7.628  23.815  35.440  47.824  66.763
 79 A'   32 A"   80 A'   81 A'   82 A'   83 A'   84 A'   85 A'                 
289.711 289.734 289.8491020.599
 33 A"   86 A'   87 A'   88 A'                                                 

 Beta MOs, Restricted
 -- Occupied --                  
-482.87  -62.53  -56.35  -56.34  -56.34  -24.71  -14.43  -10.30
  1 A'    2 A'    3 A'    1 A"    4 A'    5 A'    6 A'    7 A'                 
 -8.736  -6.568  -6.554  -6.553  -2.679  -2.675  -2.675  -2.663
  8 A'    9 A'    2 A"   10 A'   11 A'    3 A"   12 A'    4 A"                 
 -2.663  -1.240  -0.953  -0.827  -0.635  -0.573  -0.501  -0.488
 13 A'   14 A'   15 A'   16 A'   17 A'   18 A'   19 A'    5 A"                 
 -0.426  -0.388  -0.347  -0.332  -0.311
 20 A'    6 A"   21 A'   22 A'    7 A"                                         
 -- Virtual --                   
 -0.067  -0.061  -0.011   0.016   0.037   0.047   0.049   0.066
  8 A"   23 A'   24 A'   25 A'   26 A'    9 A"   27 A'   28 A'                 
  0.081   0.085   0.110   0.134   0.141   0.152   0.184   0.225
 29 A'   10 A"   30 A'   31 A'   32 A'   11 A"   33 A'   34 A'                 
  0.236   0.256   0.262   0.301   0.355   0.392   0.407   0.413
 35 A'   36 A'   12 A"   37 A'   38 A'   39 A'   13 A"   40 A'                 
  0.468   0.473   0.479   0.535   0.540   0.552   0.585   0.596
 41 A'   14 A"   42 A'   43 A'   15 A"   44 A'   16 A"   45 A'                 
  0.646   0.741   0.801   0.803   0.814   0.853   0.950   1.119
 46 A'   47 A'   17 A"   48 A'   49 A'   50 A'   51 A'   18 A"                 
  1.164   1.281   1.324   1.338   1.387   1.504   1.573   1.691
 52 A'   19 A"   20 A"   53 A'   54 A'   55 A'   56 A'   57 A'                 
  1.723   1.905   1.943   1.959   2.066   2.069   2.148   2.235
 21 A"   58 A'   22 A"   59 A'   23 A"   60 A'   61 A'   62 A'                 
  2.307   2.378   2.574   2.700   2.740   2.746   3.040   3.514
 63 A'   24 A"   64 A'   65 A'   66 A'   25 A"   67 A'   68 A'                 
  3.621   3.717   3.769   3.787   3.880   3.912   3.972   3.991
 69 A'   26 A"   27 A"   70 A'   71 A'   28 A"   29 A"   72 A'                 
  4.039   4.145   4.333   4.394   4.891   6.265   6.342   6.448
 30 A"   73 A'   74 A'   75 A'   76 A'   31 A"   77 A'   78 A'                 
  6.583   7.516   7.540   7.628  23.815  35.440  47.824  66.763
 79 A'   32 A"   80 A'   81 A'   82 A'   83 A'   84 A'   85 A'                 
289.711 289.734 289.8491020.599
 33 A"   86 A'   87 A'   88 A'                                                 
 --------------------------------------------------------------

          Ground-State Mulliken Net Atomic Charges

     Atom                 Charge (a.u.)
  ----------------------------------------
      1 C                    -0.109916
      2 N                    -0.059394
      3 F                    -0.075883
      4 Br                    0.030661
      5 H                     0.214532
  ----------------------------------------
  Sum of atomic charges =     0.000000

 -----------------------------------------------------------------
                    Cartesian Multipole Moments
 -----------------------------------------------------------------
    Charge (ESU x 10^10)
                 0.0000
    Dipole Moment (Debye)
         X      -1.8058      Y      -1.7996      Z      -0.0000
       Tot       2.5494
    Quadrupole Moments (Debye-Ang)
        XX     -39.0476     XY      -2.5907     YY     -34.2481
        XZ       0.0000     YZ       0.0000     ZZ     -35.0189
    Octopole Moments (Debye-Ang^2)
       XXX     -40.6533    XXY      -0.2761    XYY      -4.7973
       YYY      -4.5522    XXZ      -0.0000    XYZ      -0.0000
       YYZ      -0.0000    XZZ      -4.8191    YZZ       0.0273
       ZZZ      -0.0000
    Hexadecapole Moments (Debye-Ang^3)
      XXXX    -544.3685   XXXY      -7.4508   XXYY     -96.7309
      XYYY      -8.0698   YYYY     -58.6798   XXXZ       0.0000
      XXYZ       0.0000   XYYZ      -0.0000   YYYZ       0.0000
      XXZZ     -92.2672   XYZZ      -0.9925   YYZZ     -16.7718
      XZZZ       0.0000   YZZZ       0.0000   ZZZZ     -37.3866
 -----------------------------------------------------------------
 Calculating MO derivatives via CPSCF
 D1JvT checksum  = 127560 11003.0188509360
 D1KAT checksum  = 266820 762.2290842383
   1         3          15      0.153640    0.043481
   2         3          15      0.017898    0.006338
   3         3          15      0.002071    0.000885
   4         4          14      0.000185    0.000078
   5        16           2      0.000006    0.000004
   6        18           0      0.000000    0.000000    Roots Converged
 Time for AOints: 2.9 s (CPU) 0.8 s (wall)
 ------------------------------------------------------------------------------
                     AOints        : Timing summary (seconds)
 ------------------------------------------------------------------------------
     job step          cpu (% of tot)      sys (% of tot)     wall (% of tot)
 ------------------------------------------------------------------------------
  cpscf_lag         0.1884E+02 (32.8)   0.2000E-05 (22.2)   0.4904E+01 (32.6)
  iterzp            0.3556E+02 (61.9)   0.6000E-05 (66.7)   0.9323E+01 (62.0)
  make_fx           0.0000E+00 ( 0.0)   0.0000E+00 ( 0.0)   0.0000E+00 ( 0.0)
  AOints            0.2943E+01 ( 5.1)   0.1000E-05 (11.1)   0.7522E+00 ( 5.0)
 ------------------------------------------------------------------------------
   Grand Totals     0.5740E+02          0.9000E-05          0.1504E+02
 ------------------------------------------------------------------------------
 Calculating analytic Hessian of the SCF energy
 Polarizability Matrix (a.u.)
            1           2           3
    1 -63.3743788  -0.5243402  -0.0000000
    2  -0.5243402 -32.5068987   0.0000000
    3  -0.0000000   0.0000000 -25.1471672

 Direct stationary perturbation theory relativistic correction:

 rels  =      16.870108305528
 relv  =     -56.882639164061
 rel2e =       8.801160556917
 E_rel =     -31.211370301616

 Hessian of the SCF Energy
            1           2           3           4           5           6
    1   0.5709590   0.1499516   0.0000000  -0.2785736  -0.2141784  -0.0000000
    2   0.1499516   0.7846592  -0.0000000  -0.2907705  -0.4234162   0.0000000
    3   0.0000000  -0.0000000   0.0970025  -0.0000000   0.0000000  -0.0416650
    4  -0.2785736  -0.2907705  -0.0000000   0.4861410   0.2114029   0.0000000
    5  -0.2141784  -0.4234162   0.0000000   0.2114029   0.5122040  -0.0000000
    6  -0.0000000   0.0000000  -0.0416650   0.0000000  -0.0000000   0.0405933
    7  -0.0835551   0.0194727  -0.0000000  -0.1672105   0.0356866  -0.0000000
    8  -0.0291157   0.0143111  -0.0000000   0.0835446  -0.0787021   0.0000000
    9  -0.0000000  -0.0000000   0.0057975  -0.0000000   0.0000000  -0.0222989
   10  -0.1509145   0.0498945   0.0000000  -0.0450589  -0.0052537  -0.0000000
   11   0.0364790  -0.0470383   0.0000000  -0.0082478   0.0101223  -0.0000000
   12  -0.0000000   0.0000000  -0.0184205   0.0000000  -0.0000000  -0.0033761
   13  -0.0579158   0.0714517  -0.0000000   0.0047019  -0.0276573  -0.0000000
   14   0.0568636  -0.3285157  -0.0000000   0.0040707  -0.0202080   0.0000000
   15   0.0000000  -0.0000000  -0.0427146  -0.0000000   0.0000000   0.0267467
            7           8           9          10          11          12
    1  -0.0835551  -0.0291157  -0.0000000  -0.1509145   0.0364790  -0.0000000
    2   0.0194727   0.0143111  -0.0000000   0.0498945  -0.0470383   0.0000000
    3  -0.0000000  -0.0000000   0.0057975   0.0000000   0.0000000  -0.0184205
    4  -0.1672105   0.0835446  -0.0000000  -0.0450589  -0.0082478   0.0000000
    5   0.0356866  -0.0787021   0.0000000  -0.0052537   0.0101223  -0.0000000
    6  -0.0000000   0.0000000  -0.0222989  -0.0000000  -0.0000000  -0.0033761
    7   0.2529421  -0.0520255   0.0000000  -0.0046544  -0.0051302   0.0000000
    8  -0.0520255   0.0594787  -0.0000000  -0.0024905   0.0013447   0.0000000
    9   0.0000000  -0.0000000   0.0176718   0.0000000   0.0000000   0.0086468
   10  -0.0046544  -0.0024905   0.0000000   0.2159093  -0.0407452   0.0000000
   11  -0.0051302   0.0013447   0.0000000  -0.0407452   0.0328788  -0.0000000
   12   0.0000000   0.0000000   0.0086468   0.0000000  -0.0000000   0.0093604
   13   0.0024779   0.0000870   0.0000000  -0.0152816   0.0176442   0.0000000
   14   0.0019963   0.0035675   0.0000000  -0.0014051   0.0026924   0.0000000
   15   0.0000000   0.0000000  -0.0098172  -0.0000000   0.0000000   0.0037893
           13          14          15
    1  -0.0579158   0.0568636   0.0000000
    2   0.0714517  -0.3285157  -0.0000000
    3  -0.0000000  -0.0000000  -0.0427146
    4   0.0047019   0.0040707  -0.0000000
    5  -0.0276573  -0.0202080   0.0000000
    6  -0.0000000   0.0000000   0.0267467
    7   0.0024779   0.0019963   0.0000000
    8   0.0000870   0.0035675   0.0000000
    9   0.0000000   0.0000000  -0.0098172
   10  -0.0152816  -0.0014051  -0.0000000
   11   0.0176442   0.0026924   0.0000000
   12   0.0000000   0.0000000   0.0037893
   13   0.0660176  -0.0615256  -0.0000000
   14  -0.0615256   0.3424638  -0.0000000
   15  -0.0000000  -0.0000000   0.0219958
 Gradient time:  CPU 88.63 s  wall 23.30 s
 **********************************************************************
 **                                                                  **
 **                       VIBRATIONAL ANALYSIS                       **
 **                       --------------------                       **
 **                                                                  **
 **        VIBRATIONAL FREQUENCIES (CM**-1) AND NORMAL MODES         **
 **     FORCE CONSTANTS (mDYN/ANGSTROM) AND REDUCED MASSES (AMU)     **
 **                  INFRARED INTENSITIES (KM/MOL)                   **
 **                                                                  **
 **********************************************************************


 Mode:                 1                      2                      3
 Frequency:       254.74                 278.18                 379.92
 Force Cnst:      0.4415                 0.4836                 1.6415
 Red. Mass:      11.5464                10.6077                19.3023
 IR Active:          YES                    YES                    YES
 IR Intens:        0.648                  7.557                  0.805
 Raman Active:       YES                    YES                    YES
               X      Y      Z        X      Y      Z        X      Y      Z
 C          0.000  0.000  0.604    0.086  0.547 -0.000    0.183 -0.205  0.000
 N          0.000  0.000  0.467    0.321  0.357 -0.000    0.353 -0.321  0.000
 F          0.000 -0.000 -0.421    0.091 -0.333  0.000    0.684  0.235 -0.000
 Br        -0.000 -0.000 -0.080   -0.093 -0.074  0.000   -0.253  0.035 -0.000
 H          0.000  0.000  0.482    0.132  0.559 -0.000   -0.155 -0.290 -0.000
 TransDip  -0.000  0.000  0.026   -0.073  0.049 -0.000    0.013 -0.026 -0.000

 Mode:                 4                      5                      6
 Frequency:       842.57                 878.48                 910.44
 Force Cnst:      1.6479                 5.5510                 0.6833
 Red. Mass:       3.9398                12.2085                 1.3992
 IR Active:          YES                    YES                    YES
 IR Intens:       65.504                156.120                 25.539
 Raman Active:       YES                    YES                    YES
               X      Y      Z        X      Y      Z        X      Y      Z
 C          0.400 -0.209 -0.000    0.067  0.144  0.000   -0.000  0.000 -0.163
 N          0.017  0.120  0.000    0.622 -0.361 -0.000    0.000 -0.000  0.084
 F         -0.125 -0.037 -0.000   -0.436  0.208  0.000   -0.000  0.000 -0.021
 Br        -0.045  0.021 -0.000   -0.010 -0.008 -0.000    0.000 -0.000  0.003
 H          0.865 -0.113  0.000   -0.474  0.014 -0.000   -0.000  0.000  0.983
 TransDip   0.259 -0.004  0.000    0.400  0.002 -0.000    0.000  0.000  0.162

 Mode:                 7                      8                      9
 Frequency:      1261.01                1636.59                3181.90
 Force Cnst:      1.1781                15.5299                 6.5370
 Red. Mass:       1.2575                 9.8410                 1.0959
 IR Active:          YES                    YES                    YES
 IR Intens:       26.401                 18.019                  2.789
 Raman Active:       YES                    YES                    YES
               X      Y      Z        X      Y      Z        X      Y      Z
 C         -0.105  0.047  0.000    0.469  0.460 -0.000    0.013 -0.088  0.000
 N          0.005 -0.088 -0.000   -0.379 -0.414  0.000    0.005  0.004 -0.000
 F          0.009  0.011  0.000    0.011 -0.003  0.000   -0.000  0.000  0.000
 Br         0.001  0.002  0.000   -0.003 -0.001  0.000   -0.000  0.000  0.000
 H          0.950  0.277 -0.000   -0.283  0.417  0.000   -0.209  0.974 -0.000
 TransDip  -0.137  0.092 -0.000    0.135  0.013  0.000    0.032  0.043 -0.000

 STANDARD THERMODYNAMIC QUANTITIES AT   298.15 K  AND     1.00 ATM

   This Molecule has  0 Imaginary Frequencies
   Zero point vibrational energy:       13.758 kcal/mol

   Atom    1 Element C  Has Mass   12.00000
   Atom    2 Element N  Has Mass   14.00307
   Atom    3 Element F  Has Mass   18.99840
   Atom    4 Element Br Has Mass   78.91830
   Atom    5 Element H  Has Mass    1.00783
   Molecular Mass:   124.927600 amu
   Principal axes and moments of inertia in amu*Bohr^2:
                             1           2           3
    Eigenvalues --       29.39466  1049.94301  1079.33767
          X               0.99999    -0.00358     0.00000
          Y               0.00358     0.99999     0.00000
          Z              -0.00000    -0.00000     1.00000
   Rotational Symmetry Number is   1
   The Molecule is an Asymmetric Top
   Translational Enthalpy:        0.889 kcal/mol
   Rotational Enthalpy:           0.889 kcal/mol
   Vibrational Enthalpy:         14.668 kcal/mol
   gas constant (RT):             0.592 kcal/mol
   Translational Entropy:        40.381  cal/mol.K
   Rotational Entropy:           25.013  cal/mol.K
   Vibrational Entropy:           4.782  cal/mol.K

   Total Enthalpy:               17.038 kcal/mol
   Total Entropy:                70.176  cal/mol.K
Archival summary:
1\1\TWL01\FREQ\ProcedureUnspecified\BasisUnspecified\r11111\taweetha\SunNov2521:58:332018SunNov2521:58:332018\0\\#,FREQ,ProcedureUnspecified,BasisUnspecified,\\0,1\Br\C,1,1.88292\H,2,1.08495,1,116.695\N,2,1.26448,1,118.192,3,-180,0\F,4,1.42265,2,107.582,1,180,0\\\@

 Total job time:  27.01s(wall), 102.14s(cpu) 
 Sun Nov 25 21:58:33 2018

        *************************************************************
        *                                                           *
        *  Thank you very much for using Q-Chem.  Have a nice day.  *
        *                                                           *
        *************************************************************
