# Supplementary material for: Geometric and energetic data from ab initio calculations of haloethene, haloimine, halomethylenephosphine, haloiminophosphine, halodiazene, halodiphosphene and halocyclopropane
Source: Data Brief. 2019 Nov 2;27:104738. doi: 10.1016/j.dib.2019.104738 (PMC6861602; doi:10.1016/j.dib.2019.104738)
Supplement: Multimedia component 4 [file mmc4.zip › CN/B3LYP/HBrCNHE.out]

Q-Chem Developer Version!
                  Welcome to Q-Chem
     A Quantum Leap Into The Future Of Chemistry


 Q-Chem 5.1, Q-Chem, Inc., Pleasanton, CA (2018)

 Yihan Shao,  Zhengting Gan,  E. Epifanovsky,  A. T. B. Gilbert,  M. Wormit,  
 J. Kussmann,  A. W. Lange,  A. Behn,  Jia Deng,  Xintian Feng,  D. Ghosh,  
 M. Goldey,  P. R. Horn,  L. D. Jacobson,  I. Kaliman,  T. Kus,  A. Landau,  
 Jie Liu,  E. I. Proynov,  R. M. Richard,  R. P. Steele,  E. J. Sundstrom,  
 H. L. Woodcock III,  P. M. Zimmerman,  D. Zuev,  B. Albrecht,  E. Alguire,  
 S. A. Baeppler,  D. Barton,  Z. Benda,  Y. A. Bernard,  E. J. Berquist,  
 K. B. Bravaya,  H. Burton,  D. Casanova,  Chun-Min Chang,  Yunqing Chen,  
 A. Chien,  K. D. Closser,  M. P. Coons,  S. Coriani,  S. Dasgupta,  
 A. L. Dempwolff,  M. Diedenhofen,  Hainam Do,  R. G. Edgar,  Po-Tung Fang,  
 S. Faraji,  S. Fatehi,  Qingguo Feng,  K. D. Fenk,  J. Fosso-Tande,  
 Qinghui Ge,  A. Ghysels,  G. Gidofalvi,  J. Gomes,  J. Gonthier,  A. Gunina,  
 D. Hait,  M. W. D. Hanson-Heine,  P. H. P. Harbach,  A. W. Hauser,  
 J. E. Herr,  E. G. Hohenstein,  Z. C. Holden,  Kerwin Hui,  B. C. Huynh,  
 T.-C. Jagau,  Hyunjun Ji,  B. Kaduk,  K. Khistyaev,  Jaehoon Kim,  
 P. Klunzinger,  K. Koh,  D. Kosenkov,  L. Koulias,  T. Kowalczyk,  
 C. M. Krauter,  A. Kunitsa,  Ka Un Lao,  A. Laurent,  K. V. Lawler,  
 Joonho Lee,  D. Lefrancois,  S. Lehtola,  D. S. Levine,  Yi-Pei Li,  
 You-Sheng Lin,  Fenglai Liu,  E. Livshits,  A. Luenser,  P. Manohar,  
 E. Mansoor,  S. F. Manzer,  Shan-Ping Mao,  Yuezhi Mao,  N. Mardirossian,  
 A. V. Marenich,  T. Markovich,  L. A. Martinez-Martinez,  S. A. Maurer,  
 N. J. Mayhall,  S. C. McKenzie,  J.-M. Mewes,  A. F. Morrison,  
 J. W. Mullinax,  K. Nanda,  T. S. Nguyen-Beck,  R. Olivares-Amaya,  
 J. A. Parkhill,  T. M. Perrine,  F. Plasser,  P. Pokhilko,  S. Prager,  
 A. Prociuk,  E. Ramos,  D. R. Rehn,  F. Rob,  M. Schneider,  N. Sergueev,  
 S. M. Sharada,  S. Sharma,  D. W. Small,  T. Stauch,  T. Stein,  
 Yu-Chuan Su,  A. J. W. Thom,  A. Tkatchenko,  T. Tsuchimochi,  N. M. Tubman,  
 L. Vogt,  M. L. Vidal,  O. Vydrov,  M. A. Watson,  J. Wenzel,  
 M. de Wergifosse,  T. A. Wesolowski,  A. White,  J. Witte,  A. Yamada,  
 Jun Yang,  K. Yao,  S. Yeganeh,  S. R. Yost,  Zhi-Qiang You,  A. Zech,  
 Igor Ying Zhang,  Xing Zhang,  Yan Zhao,  Ying Zhu,  B. R. Brooks,  
 G. K. L. Chan,  C. J. Cramer,  M. S. Gordon,  W. J. Hehre,  A. Klamt,  
 M. W. Schmidt,  C. D. Sherrill,  D. G. Truhlar,  A. Aspuru-Guzik,  R. Baer,  
 A. T. Bell,  N. A. Besley,  Jeng-Da Chai,  A. E. DePrince, III,  
 R. A. DiStasio Jr.,  A. Dreuw,  B. D. Dunietz,  T. R. Furlani,  
 Chao-Ping Hsu,  Yousung Jung,  Jing Kong,  D. S. Lambrecht,  WanZhen Liang,  
 C. Ochsenfeld,  V. A. Rassolov,  L. V. Slipchenko,  J. E. Subotnik,  
 T. Van Voorhis,  J. M. Herbert,  A. I. Krylov,  P. M. W. Gill,  M. Head-Gordon

 Contributors to earlier versions of Q-Chem not listed above: 
 R. D. Adamson,  B. Austin,  J. Baker,  G. J. O. Beran,  K. Brandhorst,  
 S. T. Brown,  E. F. C. Byrd,  A. K. Chakraborty,  C.-L. Cheng,  
 Siu Hung Chien,  D. M. Chipman,  D. L. Crittenden,  H. Dachsel,  
 R. J. Doerksen,  A. D. Dutoi,  L. Fusti-Molnar,  W. A. Goddard III,  
 A. Golubeva-Zadorozhnaya,  S. R. Gwaltney,  G. Hawkins,  A. Heyden,  
 S. Hirata,  G. Kedziora,  F. J. Keil,  C. Kelley,  Jihan Kim,  R. A. King,  
 R. Z. Khaliullin,  P. P. Korambath,  W. Kurlancheek,  A. M. Lee,  M. S. Lee,  
 S. V. Levchenko,  Ching Yeh Lin,  D. Liotard,  R. C. Lochan,  I. Lotan,  
 P. E. Maslen,  N. Nair,  D. P. O'Neill,  D. Neuhauser,  E. Neuscamman,  
 C. M. Oana,  R. Olson,  B. Peters,  R. Peverati,  P. A. Pieniazek,  
 Y. M. Rhee,  J. Ritchie,  M. A. Rohrdanz,  E. Rosta,  N. J. Russ,  
 H. F. Schaefer III,  N. E. Schultz,  N. Shenvi,  A. C. Simmonett,  A. Sodt,  
 D. Stuck,  K. S. Thanthiriwatte,  V. Vanovschi,  Tao Wang,  A. Warshel,  
 C. F. Williams,  Q. Wu,  X. Xu,  W. Zhang

 Please cite Q-Chem as follows:
 Y. Shao et al., Mol. Phys. 113, 184-215 (2015)
 DOI: 10.1080/00268976.2014.952696

 Q-Chem 5.1.2 for Intel X86 EM64T Linux

 Parts of Q-Chem use Armadillo 8.300.2 (Tropical Shenanigans).
 http://arma.sourceforge.net/

 Q-Chem begins on Sun Nov 25 22:25:09 2018  

Host: 
0

     Scratch files written to /scratch/taweetham/qchem54630//
Input Ideriv = 2
Curr. Ideriv = -1
Max.  Ideriv = 2

Checking the input file for inconsistencies... 	...done.

--------------------------------------------------------------
User input:
--------------------------------------------------------------
$molecule
0 1
C 
N 1 1.3 
H 2 CH 1 120. 
Br 1 CBr 2 120.  3 180.0
H 1 CH 2 120.  3 0.0

CC=1.54
CH=1.09
CF=1.35
CCl=1.77
CBr=1.94
CI=2.14
DHA=180.0
$end

$rem
   job_type	optimization
   basis	6-311++g**
   method	b3lyp
$end

--------------------------------------------------------------
 ----------------------------------------------------------------
             Standard Nuclear Orientation (Angstroms)
    I     Atom           X                Y                Z
 ----------------------------------------------------------------
    1      C       1.1319343474    -0.4861081702    -0.0000000000
    2      N       2.0626444546     0.4215143816     0.0000000000
    3      H       3.1118778177     0.1262020897     0.0000000000
    4      Br     -0.7355085191     0.0394935235     0.0000000000
    5      H       1.4008030822    -1.5424270630    -0.0000000000
 ----------------------------------------------------------------
 Molecular Point Group                 Cs    NOp =  2
 Largest Abelian Subgroup              Cs    NOp =  2
 Nuclear Repulsion Energy =   141.9185376426 hartrees
 There are       25 alpha and       25 beta electrons
 Requested basis set is 6-311++G(d,p)
 There are 41 shells and 106 basis functions

 Total QAlloc Memory Limit   2000 MB
 Mega-Array Size       188 MB
 MEM_STATIC part       192 MB
 A cutoff of  1.0D-11 yielded    810 shell pairs
 There are      5575 function pairs (      6131 Cartesian)

 -------------------------------------------------------
 OpenMP Integral Computing Module                       
 Release: version 1.0, May 2013, Q-Chem Inc. Pittsburgh 
 -------------------------------------------------------
 Integral Job Info:
 Integral job number is                      11
 Integral operator is                         1
 short-range coefficients                     0
 long-range coefficients              100000000
 Omega coefficients                           0
 if combine SR and LR in K                    0
 Integral screening is                        0
 Integral computing path is                   2
 max size of driver memory is            800000
 size of driver memory is                593474
 size of scratch memory is             29623520
 max col of scratch BK array               1296
 max len of scratch array in speh3          155
 max len of scratch index in speh4           18
 max int batch size is                      520
 min int batch size is                       52
 fixed nKL is                                45
 max L of basis functions is                  2
 order of int derivative is                   0
 number of shells is                         41
 number of basis is                         111
 number of cartesian basis is               111
 number of contracted shell pairs           810
 number of primitive shell pairs           2226
 maxK2 (contraction) of shell pair           36
 max number of K2 of shell pair               1
 max number of CS2 of shell pair             87
 max number of PS2 of shell pair            186
 mem total for path MDJ                  515062
 -------------------------------------------------------
 Smallest overlap matrix eigenvalue = 6.12E-04

 Scale SEOQF with 1.000000e-01/1.000000e-01/1.000000e-01

 Standard Electronic Orientation quadrupole field applied
 Nucleus-field energy     =     0.0000000028 hartrees
 Guess from superposition of atomic densities
 Warning:  Energy on first SCF cycle will be non-variational
 SAD guess density has 50.000000 electrons

 -----------------------------------------------------------------------
  General SCF calculation program by
  Eric Jon Sundstrom, Paul Horn, Yuezhi Mao, Dmitri Zuev, Alec White,
  David Stuck, Shaama M.S., Shane Yost, Joonho Lee, David Small,
  Daniel Levine, Susi Lehtola, Hugh Burton, Evgeny Epifanovsky
 -----------------------------------------------------------------------
 Exchange:     0.2000 Hartree-Fock + 0.0800 Slater + 0.7200 B88
 Correlation:  0.1900 VWN1RPA + 0.8100 LYP
 Using SG-1 standard quadrature grid
 using 4 threads for integral computing
 -------------------------------------------------------
 OpenMP Integral computing Module                
 Release: version 2.0, May 2017, Q-Chem Inc. Pleasanton 
 -------------------------------------------------------
 -------------------------------------------------------
 OpenMP BLAS3 based DFT computing Module                
 Release: version 1.0, May 2013, Q-Chem Inc. Pittsburgh 
 -------------------------------------------------------
 A restricted SCF calculation will be
 performed using DIIS
 SCF converges when DIIS error is below 1.0e-08
 ---------------------------------------
  Cycle       Energy         DIIS error
 ---------------------------------------
    1   -2668.4101312879      5.01e-02  
    2   -2668.1431539968      7.06e-03  
    3   -2667.9491579812      1.38e-02  
    4   -2668.1944679565      1.90e-03  
    5   -2668.1988590119      6.21e-04  
    6   -2668.1993000066      2.44e-04  
    7   -2668.1994058959      4.61e-05  
    8   -2668.1994076261      1.30e-05  
    9   -2668.1994078070      2.56e-06  
   10   -2668.1994078157      4.74e-07  
   11   -2668.1994078160      1.17e-07  
   12   -2668.1994078160      8.50e-09  Convergence criterion met
 ---------------------------------------
 SCF time:   CPU 9.62s  wall 2.00s 
 SCF   energy in the final basis set =    -2668.1994078160
 Total energy in the final basis set =    -2668.1994078160

 --------------------------------------------------------------
             Orbital Energies (a.u.) and Symmetries
 --------------------------------------------------------------

 Alpha MOs, Restricted
 -- Occupied --                  
-482.85  -62.50  -56.32  -56.32  -56.32  -14.34  -10.29   -8.71
  1 A'    2 A'    3 A'    1 A"    4 A'    5 A'    6 A'    7 A'                 
 -6.539  -6.527  -6.526  -2.650  -2.647  -2.646  -2.636  -2.636
  8 A'    2 A"    9 A'   10 A'    3 A"   11 A'    4 A"   12 A'                 
 -0.923  -0.799  -0.615  -0.532  -0.438  -0.379  -0.307  -0.297
 13 A'   14 A'   15 A'   16 A'   17 A'    5 A"   18 A'    6 A"                 
 -0.291
 19 A'                                                                         
 -- Virtual --                   
 -0.055  -0.037  -0.018   0.017   0.040   0.056   0.072   0.077
  7 A"   20 A'   21 A'   22 A'   23 A'    8 A"   24 A'   25 A'                 
  0.084   0.086   0.103   0.133   0.136   0.160   0.171   0.211
  9 A"   26 A'   27 A'   28 A'   29 A'   10 A"   30 A'   31 A'                 
  0.244   0.266   0.299   0.402   0.426   0.434   0.473   0.482
 32 A'   33 A'   34 A'   35 A'   11 A"   36 A'   37 A'   12 A"                 
  0.538   0.546   0.561   0.573   0.587   0.607   0.625   0.770
 38 A'   39 A'   13 A"   40 A'   41 A'   14 A"   42 A'   43 A'                 
  0.808   0.817   0.833   0.865   0.920   1.091   1.156   1.296
 44 A'   15 A"   45 A'   46 A'   47 A'   16 A"   48 A'   17 A"                 
  1.373   1.490   1.504   1.554   1.700   1.789   1.864   1.950
 18 A"   49 A'   50 A'   51 A'   52 A'   19 A"   53 A'   54 A'                 
  1.983   2.064   2.155   2.258   2.374   2.423   2.441   2.610
 20 A"   55 A'   56 A'   21 A"   57 A'   22 A"   58 A'   59 A'                 
  2.679   2.761   2.780   3.061   3.105   3.557   3.831   3.994
 60 A'   23 A"   61 A'   62 A'   63 A'   64 A'   24 A"   25 A"                 
  4.005   4.055   4.136   4.167   4.345   4.725   6.547   7.541
 65 A'   26 A"   66 A'   67 A'   68 A'   69 A'   70 A'   27 A"                 
  7.561   7.646  23.756  35.503  47.834 289.737 289.755 289.869
 71 A'   72 A'   73 A'   74 A'   75 A'   28 A"   76 A'   77 A'                 
*******
 78 A'                                                                         

 Beta MOs, Restricted
 -- Occupied --                  
-482.85  -62.50  -56.32  -56.32  -56.32  -14.34  -10.29   -8.71
  1 A'    2 A'    3 A'    1 A"    4 A'    5 A'    6 A'    7 A'                 
 -6.539  -6.527  -6.526  -2.650  -2.647  -2.646  -2.636  -2.636
  8 A'    2 A"    9 A'   10 A'    3 A"   11 A'    4 A"   12 A'                 
 -0.923  -0.799  -0.615  -0.532  -0.438  -0.379  -0.307  -0.297
 13 A'   14 A'   15 A'   16 A'   17 A'    5 A"   18 A'    6 A"                 
 -0.291
 19 A'                                                                         
 -- Virtual --                   
 -0.055  -0.037  -0.018   0.017   0.040   0.056   0.072   0.077
  7 A"   20 A'   21 A'   22 A'   23 A'    8 A"   24 A'   25 A'                 
  0.084   0.086   0.103   0.133   0.136   0.160   0.171   0.211
  9 A"   26 A'   27 A'   28 A'   29 A'   10 A"   30 A'   31 A'                 
  0.244   0.266   0.299   0.402   0.426   0.434   0.473   0.482
 32 A'   33 A'   34 A'   35 A'   11 A"   36 A'   37 A'   12 A"                 
  0.538   0.546   0.561   0.573   0.587   0.607   0.625   0.770
 38 A'   39 A'   13 A"   40 A'   41 A'   14 A"   42 A'   43 A'                 
  0.808   0.817   0.833   0.865   0.920   1.091   1.156   1.296
 44 A'   15 A"   45 A'   46 A'   47 A'   16 A"   48 A'   17 A"                 
  1.373   1.490   1.504   1.554   1.700   1.789   1.864   1.950
 18 A"   49 A'   50 A'   51 A'   52 A'   19 A"   53 A'   54 A'                 
  1.983   2.064   2.155   2.258   2.374   2.423   2.441   2.610
 20 A"   55 A'   56 A'   21 A"   57 A'   22 A"   58 A'   59 A'                 
  2.679   2.761   2.780   3.061   3.105   3.557   3.831   3.994
 60 A'   23 A"   61 A'   62 A'   63 A'   64 A'   24 A"   25 A"                 
  4.005   4.055   4.136   4.167   4.345   4.725   6.547   7.541
 65 A'   26 A"   66 A'   67 A'   68 A'   69 A'   70 A'   27 A"                 
  7.561   7.646  23.756  35.503  47.834 289.737 289.755 289.869
 71 A'   72 A'   73 A'   74 A'   75 A'   28 A"   76 A'   77 A'                 
*******
 78 A'                                                                         
 --------------------------------------------------------------

          Ground-State Mulliken Net Atomic Charges

     Atom                 Charge (a.u.)
  ----------------------------------------
      1 C                    -0.216281
      2 N                    -0.202001
      3 H                     0.232382
      4 Br                    0.022984
      5 H                     0.162917
  ----------------------------------------
  Sum of atomic charges =     0.000000

 -----------------------------------------------------------------
                    Cartesian Multipole Moments
 -----------------------------------------------------------------
    Charge (ESU x 10^10)
                 0.0000
    Dipole Moment (Debye)
         X       1.3622      Y      -2.1156      Z       0.0000
       Tot       2.5162
    Quadrupole Moments (Debye-Ang)
        XX     -23.9855     XY      -4.4917     YY     -31.3579
        XZ      -0.0000     YZ      -0.0000     ZZ     -31.7462
    Octopole Moments (Debye-Ang^2)
       XXX      -0.8033    XXY      -4.5784    XYY      -7.8919
       YYY      -3.6065    XXZ       0.0000    XYZ       0.0000
       YYZ       0.0000    XZZ      -7.7298    YZZ       0.2169
       ZZZ       0.0000
    Hexadecapole Moments (Debye-Ang^3)
      XXXX    -223.5494   XXXY     -12.7057   XXYY     -67.7695
      XYYY     -10.7664   YYYY     -60.3245   XXXZ      -0.0000
      XXYZ      -0.0000   XYYZ      -0.0000   YYYZ      -0.0000
      XXZZ     -62.5136   XYZZ      -1.1206   YYZZ     -16.9804
      XZZZ      -0.0000   YZZZ      -0.0000   ZZZZ     -37.6148
 -----------------------------------------------------------------
 Calculating analytic gradient of the SCF energy
 Gradient of SCF Energy
            1           2           3           4           5
    1  -0.0667323   0.0133083   0.0502613  -0.0142272   0.0173900
    2  -0.0421840   0.0285502   0.0017756   0.0076387   0.0042195
    3  -0.0000000   0.0000000  -0.0000000   0.0000000   0.0000000
 Max gradient component =       6.673E-02
 RMS gradient           =       2.625E-02
 Gradient time:  CPU 2.45 s  wall 0.71 s
 Geometry Optimization Parameters
   NAtoms,    NIC,     NZ,  NCons,   NDum,   NFix, NCnnct, MaxDiis
        5      20       5       0       0       0       0       0


** GEOMETRY OPTIMIZATION IN DELOCALIZED INTERNAL COORDINATES **
   Searching for a Minimum

   Optimization Cycle:   1

                       Coordinates (Angstroms)
     ATOM                X               Y               Z
      1  C         1.1319343474   -0.4861081702    0.0000000000
      2  N         2.0626444546    0.4215143816    0.0000000000
      3  H         3.1118778177    0.1262020897    0.0000000000
      4  Br       -0.7355085191    0.0394935235    0.0000000000
      5  H         1.4008030822   -1.5424270630    0.0000000000
   Point Group: cs    Number of degrees of freedom:     7


   Energy is  -2668.199407816


 Attempting to Generate Delocalized Internal Coordinates

  7 Hessian modes will be used to form the next step
  Hessian Eigenvalues:
     0.160000    0.160000    0.175927    0.220000    0.348126    0.348126
     0.671931

 Minimum Search - Taking Simple RFO Step
 Searching for Lamda that Minimizes Along All modes
 Value Taken    Lamda =  -0.02307675
 Step Taken.  Stepsize is  0.287284

                             Maximum     Tolerance    Cnvgd?
         Gradient           0.053314      0.000300      NO
         Displacement       0.219034      0.001200      NO
         Energy change     *********      0.000001      NO


 New Cartesian Coordinates Obtained by Inverse Iteration

 Displacement from previous Coordinates is:  0.355565
 ----------------------------------------------------------------
             Standard Nuclear Orientation (Angstroms)
    I     Atom           X                Y                Z
 ----------------------------------------------------------------
    1      C       1.1925235097    -0.4506400795     0.0000000000
    2      N       2.0473495281     0.4603114321     0.0000000000
    3      H       2.9874001405     0.0600396804     0.0000000000
    4      Br     -0.6486419238     0.0106937408     0.0000000000
    5      H       1.3931199285    -1.5217300122     0.0000000000
 ----------------------------------------------------------------
 Molecular Point Group                 Cs    NOp =  2
 Largest Abelian Subgroup              Cs    NOp =  2
 Nuclear Repulsion Energy =   146.3720107224 hartrees
 There are       25 alpha and       25 beta electrons
 Applying Cartesian multipole field
    Component          Value
    ---------          -----
     (2,0,0)        1.00000E-11
     (0,2,0)        2.00000E-11
     (0,0,2)       -3.00000E-11
 Nucleus-field energy     =     0.0000000026 hartrees
 Requested basis set is 6-311++G(d,p)
 There are 41 shells and 106 basis functions
 A cutoff of  1.0D-11 yielded    819 shell pairs
 There are      5613 function pairs (      6172 Cartesian)
 Smallest overlap matrix eigenvalue = 4.64E-04
 Guess MOs from SCF MO coefficient file

 -----------------------------------------------------------------------
  General SCF calculation program by
  Eric Jon Sundstrom, Paul Horn, Yuezhi Mao, Dmitri Zuev, Alec White,
  David Stuck, Shaama M.S., Shane Yost, Joonho Lee, David Small,
  Daniel Levine, Susi Lehtola, Hugh Burton, Evgeny Epifanovsky
 -----------------------------------------------------------------------
 Exchange:     0.2000 Hartree-Fock + 0.0800 Slater + 0.7200 B88
 Correlation:  0.1900 VWN1RPA + 0.8100 LYP
 Using SG-1 standard quadrature grid
 using 4 threads for integral computing
 -------------------------------------------------------
 OpenMP Integral computing Module                
 Release: version 2.0, May 2017, Q-Chem Inc. Pleasanton 
 -------------------------------------------------------
 -------------------------------------------------------
 OpenMP BLAS3 based DFT computing Module                
 Release: version 1.0, May 2013, Q-Chem Inc. Pittsburgh 
 -------------------------------------------------------
 A restricted SCF calculation will be
 performed using DIIS
 SCF converges when DIIS error is below 1.0e-08
 ---------------------------------------
  Cycle       Energy         DIIS error
 ---------------------------------------
    1   -2668.2066320984      1.78e-03  
    2   -2668.2098122019      1.06e-03  
    3   -2668.2100209711      9.62e-04  
    4   -2668.2111536420      2.31e-04  
    5   -2668.2112186669      5.03e-05  
    6   -2668.2112223906      1.60e-05  
    7   -2668.2112225636      2.77e-06  
    8   -2668.2112225701      3.66e-07  
    9   -2668.2112225703      7.99e-08  
   10   -2668.2112225703      8.91e-09  Convergence criterion met
 ---------------------------------------
 SCF time:   CPU 8.18s  wall 2.00s 
 SCF   energy in the final basis set =    -2668.2112225703
 Total energy in the final basis set =    -2668.2112225703

 --------------------------------------------------------------
             Orbital Energies (a.u.) and Symmetries
 --------------------------------------------------------------

 Alpha MOs, Restricted
 -- Occupied --                  
-482.84  -62.49  -56.31  -56.31  -56.31  -14.34  -10.28   -8.70
  1 A'    2 A'    3 A'    1 A"    4 A'    5 A'    6 A'    7 A'                 
 -6.534  -6.522  -6.521  -2.645  -2.642  -2.641  -2.631  -2.631
  8 A'    2 A"    9 A'   10 A'    3 A"   11 A'    4 A"   12 A'                 
 -0.955  -0.805  -0.614  -0.550  -0.436  -0.393  -0.306  -0.303
 13 A'   14 A'   15 A'   16 A'   17 A'    5 A"   18 A'   19 A'                 
 -0.297
  6 A"                                                                         
 -- Virtual --                   
 -0.045  -0.021  -0.013   0.019   0.041   0.055   0.074   0.081
  7 A"   20 A'   21 A'   22 A'   23 A'    8 A"   24 A'   25 A'                 
  0.084   0.087   0.106   0.133   0.141   0.161   0.180   0.211
  9 A"   26 A'   27 A'   28 A'   29 A'   10 A"   30 A'   31 A'                 
  0.237   0.273   0.316   0.408   0.426   0.434   0.470   0.484
 32 A'   33 A'   34 A'   35 A'   11 A"   36 A'   37 A'   12 A"                 
  0.523   0.563   0.571   0.580   0.604   0.614   0.635   0.763
 38 A'   13 A"   39 A'   40 A'   14 A"   41 A'   42 A'   43 A'                 
  0.817   0.829   0.843   0.869   0.928   1.100   1.154   1.323
 15 A"   44 A'   45 A'   46 A'   47 A'   16 A"   48 A'   17 A"                 
  1.347   1.449   1.537   1.582   1.762   1.794   1.939   1.964
 18 A"   49 A'   50 A'   51 A'   52 A'   19 A"   53 A'   54 A'                 
  1.989   2.112   2.192   2.339   2.366   2.461   2.510   2.613
 20 A"   55 A'   56 A'   21 A"   57 A'   22 A"   58 A'   59 A'                 
  2.711   2.772   2.881   3.036   3.122   3.573   3.847   4.000
 60 A'   23 A"   61 A'   62 A'   63 A'   64 A'   24 A"   25 A"                 
  4.010   4.067   4.170   4.293   4.351   4.783   6.572   7.546
 65 A'   26 A"   66 A'   67 A'   68 A'   69 A'   70 A'   27 A"                 
  7.569   7.650  23.859  35.607  47.854 289.744 289.765 289.875
 71 A'   72 A'   73 A'   74 A'   75 A'   28 A"   76 A'   77 A'                 
*******
 78 A'                                                                         

 Beta MOs, Restricted
 -- Occupied --                  
-482.84  -62.49  -56.31  -56.31  -56.31  -14.34  -10.28   -8.70
  1 A'    2 A'    3 A'    1 A"    4 A'    5 A'    6 A'    7 A'                 
 -6.534  -6.522  -6.521  -2.645  -2.642  -2.641  -2.631  -2.631
  8 A'    2 A"    9 A'   10 A'    3 A"   11 A'    4 A"   12 A'                 
 -0.955  -0.805  -0.614  -0.550  -0.436  -0.393  -0.306  -0.303
 13 A'   14 A'   15 A'   16 A'   17 A'    5 A"   18 A'   19 A'                 
 -0.297
  6 A"                                                                         
 -- Virtual --                   
 -0.045  -0.021  -0.013   0.019   0.041   0.055   0.074   0.081
  7 A"   20 A'   21 A'   22 A'   23 A'    8 A"   24 A'   25 A'                 
  0.084   0.087   0.106   0.133   0.141   0.161   0.180   0.211
  9 A"   26 A'   27 A'   28 A'   29 A'   10 A"   30 A'   31 A'                 
  0.237   0.273   0.316   0.408   0.426   0.434   0.470   0.484
 32 A'   33 A'   34 A'   35 A'   11 A"   36 A'   37 A'   12 A"                 
  0.523   0.563   0.571   0.580   0.604   0.614   0.635   0.763
 38 A'   13 A"   39 A'   40 A'   14 A"   41 A'   42 A'   43 A'                 
  0.817   0.829   0.843   0.869   0.928   1.100   1.154   1.323
 15 A"   44 A'   45 A'   46 A'   47 A'   16 A"   48 A'   17 A"                 
  1.347   1.449   1.537   1.582   1.762   1.794   1.939   1.964
 18 A"   49 A'   50 A'   51 A'   52 A'   19 A"   53 A'   54 A'                 
  1.989   2.112   2.192   2.339   2.366   2.461   2.510   2.613
 20 A"   55 A'   56 A'   21 A"   57 A'   22 A"   58 A'   59 A'                 
  2.711   2.772   2.881   3.036   3.122   3.573   3.847   4.000
 60 A'   23 A"   61 A'   62 A'   63 A'   64 A'   24 A"   25 A"                 
  4.010   4.067   4.170   4.293   4.351   4.783   6.572   7.546
 65 A'   26 A"   66 A'   67 A'   68 A'   69 A'   70 A'   27 A"                 
  7.569   7.650  23.859  35.607  47.854 289.744 289.765 289.875
 71 A'   72 A'   73 A'   74 A'   75 A'   28 A"   76 A'   77 A'                 
*******
 78 A'                                                                         
 --------------------------------------------------------------

          Ground-State Mulliken Net Atomic Charges

     Atom                 Charge (a.u.)
  ----------------------------------------
      1 C                    -0.195195
      2 N                    -0.182669
      3 H                     0.220482
      4 Br                    0.004612
      5 H                     0.152771
  ----------------------------------------
  Sum of atomic charges =    -0.000000

 -----------------------------------------------------------------
                    Cartesian Multipole Moments
 -----------------------------------------------------------------
    Charge (ESU x 10^10)
                -0.0000
    Dipole Moment (Debye)
         X       1.4059      Y      -2.2156      Z      -0.0000
       Tot       2.6240
    Quadrupole Moments (Debye-Ang)
        XX     -24.7622     XY      -4.8019     YY     -31.2568
        XZ       0.0000     YZ      -0.0000     ZZ     -31.4453
    Octopole Moments (Debye-Ang^2)
       XXX      -9.1823    XXY      -6.0761    XYY      -9.3947
       YYY      -3.0155    XXZ       0.0000    XYZ      -0.0000
       YYZ       0.0000    XZZ      -8.8800    YZZ       0.3609
       ZZZ      -0.0000
    Hexadecapole Moments (Debye-Ang^3)
      XXXX    -227.2841   XXXY     -19.5171   XXYY     -65.2996
      XYYY     -12.5810   YYYY     -59.7138   XXXZ       0.0000
      XXYZ      -0.0000   XYYZ       0.0000   YYYZ      -0.0000
      XXZZ     -58.8484   XYZZ      -1.9397   YYZZ     -16.7263
      XZZZ       0.0000   YZZZ       0.0000   ZZZZ     -36.9310
 -----------------------------------------------------------------
 Calculating analytic gradient of the SCF energy
 Gradient of SCF Energy
            1           2           3           4           5
    1  -0.0070550  -0.0054267  -0.0015291   0.0081626   0.0058482
    2  -0.0010405  -0.0020784  -0.0010236   0.0027790   0.0013635
    3   0.0000000   0.0000000  -0.0000000  -0.0000000  -0.0000000
 Max gradient component =       8.163E-03
 RMS gradient           =       3.637E-03
 Gradient time:  CPU 2.48 s  wall 0.71 s
 Geometry Optimization Parameters
   NAtoms,    NIC,     NZ,  NCons,   NDum,   NFix, NCnnct, MaxDiis
        5      20       5       0       0       0       0       0

 Cartesian Hessian Update
 Hessian Updated using BFGS Update


** GEOMETRY OPTIMIZATION IN DELOCALIZED INTERNAL COORDINATES **
   Searching for a Minimum

   Optimization Cycle:   2

                       Coordinates (Angstroms)
     ATOM                X               Y               Z
      1  C         1.1925235097   -0.4506400795    0.0000000000
      2  N         2.0473495281    0.4603114321    0.0000000000
      3  H         2.9874001405    0.0600396804    0.0000000000
      4  Br       -0.6486419238    0.0106937408    0.0000000000
      5  H         1.3931199285   -1.5217300122    0.0000000000
   Point Group: cs    Number of degrees of freedom:     7


   Energy is  -2668.211222570

 Hessian Updated using BFGS Update

  7 Hessian modes will be used to form the next step
  Hessian Eigenvalues:
     0.144783    0.165304    0.189538    0.226962    0.348101    0.358132
     0.708696

 Minimum Search - Taking Simple RFO Step
 Searching for Lamda that Minimizes Along All modes
 Value Taken    Lamda =  -0.00115102
 Step Taken.  Stepsize is  0.079237

                             Maximum     Tolerance    Cnvgd?
         Gradient           0.014180      0.000300      NO
         Displacement       0.054520      0.001200      NO
         Energy change     -0.011815      0.000001      NO


 New Cartesian Coordinates Obtained by Inverse Iteration

 Displacement from previous Coordinates is:  0.098427
 ----------------------------------------------------------------
             Standard Nuclear Orientation (Angstroms)
    I     Atom           X                Y                Z
 ----------------------------------------------------------------
    1      C       1.2020509979    -0.4402192711     0.0000000000
    2      N       2.0676262994     0.4645575548     0.0000000000
    3      H       3.0056470414     0.0641122644     0.0000000000
    4      Br     -0.6662709738    -0.0113828027     0.0000000000
    5      H       1.3626978181    -1.5183929839     0.0000000000
 ----------------------------------------------------------------
 Molecular Point Group                 Cs    NOp =  2
 Largest Abelian Subgroup              Cs    NOp =  2
 Nuclear Repulsion Energy =   145.0452648931 hartrees
 There are       25 alpha and       25 beta electrons
 Applying Cartesian multipole field
    Component          Value
    ---------          -----
     (2,0,0)        1.00000E-11
     (0,2,0)        2.00000E-11
     (0,0,2)       -3.00000E-11
 Nucleus-field energy     =     0.0000000027 hartrees
 Requested basis set is 6-311++G(d,p)
 There are 41 shells and 106 basis functions
 A cutoff of  1.0D-11 yielded    817 shell pairs
 There are      5606 function pairs (      6165 Cartesian)
 Smallest overlap matrix eigenvalue = 4.86E-04
 Guess MOs from SCF MO coefficient file

 -----------------------------------------------------------------------
  General SCF calculation program by
  Eric Jon Sundstrom, Paul Horn, Yuezhi Mao, Dmitri Zuev, Alec White,
  David Stuck, Shaama M.S., Shane Yost, Joonho Lee, David Small,
  Daniel Levine, Susi Lehtola, Hugh Burton, Evgeny Epifanovsky
 -----------------------------------------------------------------------
 Exchange:     0.2000 Hartree-Fock + 0.0800 Slater + 0.7200 B88
 Correlation:  0.1900 VWN1RPA + 0.8100 LYP
 Using SG-1 standard quadrature grid
 using 4 threads for integral computing
 -------------------------------------------------------
 OpenMP Integral computing Module                
 Release: version 2.0, May 2017, Q-Chem Inc. Pleasanton 
 -------------------------------------------------------
 -------------------------------------------------------
 OpenMP BLAS3 based DFT computing Module                
 Release: version 1.0, May 2013, Q-Chem Inc. Pittsburgh 
 -------------------------------------------------------
 A restricted SCF calculation will be
 performed using DIIS
 SCF converges when DIIS error is below 1.0e-08
 ---------------------------------------
  Cycle       Energy         DIIS error
 ---------------------------------------
    1   -2668.2115449442      3.72e-04  
    2   -2668.2118323850      2.18e-04  
    3   -2668.2118142625      2.49e-04  
    4   -2668.2118897843      3.48e-05  
    5   -2668.2118913462      1.39e-05  
    6   -2668.2118915964      2.59e-06  
    7   -2668.2118916048      4.14e-07  
    8   -2668.2118916050      1.58e-07  
    9   -2668.2118916050      2.69e-08  
   10   -2668.2118916050      5.53e-09  Convergence criterion met
 ---------------------------------------
 SCF time:   CPU 8.17s  wall 2.00s 
 SCF   energy in the final basis set =    -2668.2118916050
 Total energy in the final basis set =    -2668.2118916050

 --------------------------------------------------------------
             Orbital Energies (a.u.) and Symmetries
 --------------------------------------------------------------

 Alpha MOs, Restricted
 -- Occupied --                  
-482.84  -62.49  -56.31  -56.31  -56.31  -14.34  -10.29   -8.70
  1 A'    2 A'    3 A'    1 A"    4 A'    5 A'    6 A'    7 A'                 
 -6.533  -6.521  -6.520  -2.644  -2.641  -2.640  -2.631  -2.631
  8 A'    2 A"    9 A'   10 A'    3 A"   11 A'    4 A"   12 A'                 
 -0.954  -0.804  -0.616  -0.551  -0.434  -0.392  -0.307  -0.303
 13 A'   14 A'   15 A'   16 A'   17 A'    5 A"   18 A'   19 A'                 
 -0.298
  6 A"                                                                         
 -- Virtual --                   
 -0.047  -0.023  -0.015   0.018   0.041   0.055   0.074   0.080
  7 A"   20 A'   21 A'   22 A'   23 A'    8 A"   24 A'   25 A'                 
  0.084   0.087   0.106   0.133   0.141   0.162   0.179   0.209
  9 A"   26 A'   27 A'   28 A'   29 A'   10 A"   30 A'   31 A'                 
  0.238   0.272   0.315   0.406   0.427   0.433   0.467   0.483
 32 A'   33 A'   34 A'   35 A'   11 A"   36 A'   37 A'   12 A"                 
  0.525   0.563   0.571   0.580   0.607   0.612   0.637   0.765
 38 A'   13 A"   39 A'   40 A'   14 A"   41 A'   42 A'   43 A'                 
  0.817   0.827   0.845   0.872   0.918   1.094   1.152   1.322
 15 A"   44 A'   45 A'   46 A'   47 A'   16 A"   48 A'   17 A"                 
  1.344   1.449   1.530   1.582   1.748   1.793   1.938   1.962
 18 A"   49 A'   50 A'   51 A'   52 A'   19 A"   53 A'   54 A'                 
  1.988   2.119   2.203   2.335   2.357   2.463   2.507   2.613
 20 A"   55 A'   56 A'   21 A"   57 A'   22 A"   58 A'   59 A'                 
  2.708   2.770   2.882   3.027   3.117   3.565   3.846   4.000
 60 A'   23 A"   61 A'   62 A'   63 A'   64 A'   24 A"   25 A"                 
  4.009   4.066   4.171   4.292   4.353   4.782   6.565   7.546
 65 A'   26 A"   66 A'   67 A'   68 A'   69 A'   70 A'   27 A"                 
  7.570   7.650  23.854  35.602  47.850 289.744 289.766 289.875
 71 A'   72 A'   73 A'   74 A'   75 A'   28 A"   76 A'   77 A'                 
*******
 78 A'                                                                         

 Beta MOs, Restricted
 -- Occupied --                  
-482.84  -62.49  -56.31  -56.31  -56.31  -14.34  -10.29   -8.70
  1 A'    2 A'    3 A'    1 A"    4 A'    5 A'    6 A'    7 A'                 
 -6.533  -6.521  -6.520  -2.644  -2.641  -2.640  -2.631  -2.631
  8 A'    2 A"    9 A'   10 A'    3 A"   11 A'    4 A"   12 A'                 
 -0.954  -0.804  -0.616  -0.551  -0.434  -0.392  -0.307  -0.303
 13 A'   14 A'   15 A'   16 A'   17 A'    5 A"   18 A'   19 A'                 
 -0.298
  6 A"                                                                         
 -- Virtual --                   
 -0.047  -0.023  -0.015   0.018   0.041   0.055   0.074   0.080
  7 A"   20 A'   21 A'   22 A'   23 A'    8 A"   24 A'   25 A'                 
  0.084   0.087   0.106   0.133   0.141   0.162   0.179   0.209
  9 A"   26 A'   27 A'   28 A'   29 A'   10 A"   30 A'   31 A'                 
  0.238   0.272   0.315   0.406   0.427   0.433   0.467   0.483
 32 A'   33 A'   34 A'   35 A'   11 A"   36 A'   37 A'   12 A"                 
  0.525   0.563   0.571   0.580   0.607   0.612   0.637   0.765
 38 A'   13 A"   39 A'   40 A'   14 A"   41 A'   42 A'   43 A'                 
  0.817   0.827   0.845   0.872   0.918   1.094   1.152   1.322
 15 A"   44 A'   45 A'   46 A'   47 A'   16 A"   48 A'   17 A"                 
  1.344   1.449   1.530   1.582   1.748   1.793   1.938   1.962
 18 A"   49 A'   50 A'   51 A'   52 A'   19 A"   53 A'   54 A'                 
  1.988   2.119   2.203   2.335   2.357   2.463   2.507   2.613
 20 A"   55 A'   56 A'   21 A"   57 A'   22 A"   58 A'   59 A'                 
  2.708   2.770   2.882   3.027   3.117   3.565   3.846   4.000
 60 A'   23 A"   61 A'   62 A'   63 A'   64 A'   24 A"   25 A"                 
  4.009   4.066   4.171   4.292   4.353   4.782   6.565   7.546
 65 A'   26 A"   66 A'   67 A'   68 A'   69 A'   70 A'   27 A"                 
  7.570   7.650  23.854  35.602  47.850 289.744 289.766 289.875
 71 A'   72 A'   73 A'   74 A'   75 A'   28 A"   76 A'   77 A'                 
*******
 78 A'                                                                         
 --------------------------------------------------------------

          Ground-State Mulliken Net Atomic Charges

     Atom                 Charge (a.u.)
  ----------------------------------------
      1 C                    -0.196028
      2 N                    -0.177530
      3 H                     0.223488
      4 Br                   -0.003064
      5 H                     0.153135
  ----------------------------------------
  Sum of atomic charges =    -0.000000

 -----------------------------------------------------------------
                    Cartesian Multipole Moments
 -----------------------------------------------------------------
    Charge (ESU x 10^10)
                -0.0000
    Dipole Moment (Debye)
         X       1.4609      Y      -2.2208      Z       0.0000
       Tot       2.6582
    Quadrupole Moments (Debye-Ang)
        XX     -24.6337     XY      -4.6960     YY     -31.3200
        XZ      -0.0000     YZ      -0.0000     ZZ     -31.4894
    Octopole Moments (Debye-Ang^2)
       XXX      -8.1267    XXY      -5.7869    XYY      -9.2544
       YYY      -2.0805    XXZ      -0.0000    XYZ       0.0000
       YYZ      -0.0000    XZZ      -8.6952    YZZ       0.6848
       ZZZ      -0.0000
    Hexadecapole Moments (Debye-Ang^3)
      XXXX    -230.0016   XXXY     -20.4062   XXYY     -66.7725
      XYYY     -13.8095   YYYY     -59.6173   XXXZ      -0.0000
      XXYZ      -0.0000   XYYZ      -0.0000   YYYZ      -0.0000
      XXZZ     -59.8695   XYZZ      -2.3865   YYZZ     -16.7441
      XZZZ      -0.0000   YZZZ      -0.0000   ZZZZ     -37.0634
 -----------------------------------------------------------------
 Calculating analytic gradient of the SCF energy
 Gradient of SCF Energy
            1           2           3           4           5
    1  -0.0047553   0.0041001  -0.0021613   0.0010495   0.0017670
    2  -0.0026195   0.0017299   0.0002742   0.0005406   0.0000749
    3   0.0000000   0.0000000  -0.0000000  -0.0000000  -0.0000000
 Max gradient component =       4.755E-03
 RMS gradient           =       1.976E-03
 Gradient time:  CPU 2.48 s  wall 0.71 s
 Geometry Optimization Parameters
   NAtoms,    NIC,     NZ,  NCons,   NDum,   NFix, NCnnct, MaxDiis
        5      20       5       0       0       0       0       0

 Cartesian Hessian Update
 Hessian Updated using BFGS Update


** GEOMETRY OPTIMIZATION IN DELOCALIZED INTERNAL COORDINATES **
   Searching for a Minimum

   Optimization Cycle:   3

                       Coordinates (Angstroms)
     ATOM                X               Y               Z
      1  C         1.2020509979   -0.4402192711    0.0000000000
      2  N         2.0676262994    0.4645575548    0.0000000000
      3  H         3.0056470414    0.0641122644    0.0000000000
      4  Br       -0.6662709738   -0.0113828027    0.0000000000
      5  H         1.3626978181   -1.5183929839    0.0000000000
   Point Group: cs    Number of degrees of freedom:     7


   Energy is  -2668.211891605

 Hessian Updated using BFGS Update

  7 Hessian modes will be used to form the next step
  Hessian Eigenvalues:
     0.112597    0.165740    0.186556    0.228453    0.348276    0.353893
     0.773314

 Minimum Search - Taking Simple RFO Step
 Searching for Lamda that Minimizes Along All modes
 Value Taken    Lamda =  -0.00011114
 Step Taken.  Stepsize is  0.028681

                             Maximum     Tolerance    Cnvgd?
         Gradient           0.003088      0.000300      NO
         Displacement       0.016244      0.001200      NO
         Energy change     -0.000669      0.000001      NO


 New Cartesian Coordinates Obtained by Inverse Iteration

 Displacement from previous Coordinates is:  0.032842
 ----------------------------------------------------------------
             Standard Nuclear Orientation (Angstroms)
    I     Atom           X                Y                Z
 ----------------------------------------------------------------
    1      C       1.2061884958    -0.4384790942     0.0000000000
    2      N       2.0698668482     0.4639664994     0.0000000000
    3      H       3.0135043338     0.0689206113     0.0000000000
    4      Br     -0.6680033068    -0.0170630511     0.0000000000
    5      H       1.3501948119    -1.5186702037     0.0000000000
 ----------------------------------------------------------------
 Molecular Point Group                 Cs    NOp =  2
 Largest Abelian Subgroup              Cs    NOp =  2
 Nuclear Repulsion Energy =   144.8855654944 hartrees
 There are       25 alpha and       25 beta electrons
 Applying Cartesian multipole field
    Component          Value
    ---------          -----
     (2,0,0)        1.00000E-11
     (0,2,0)        2.00000E-11
     (0,0,2)       -3.00000E-11
 Nucleus-field energy     =     0.0000000027 hartrees
 Requested basis set is 6-311++G(d,p)
 There are 41 shells and 106 basis functions
 A cutoff of  1.0D-11 yielded    817 shell pairs
 There are      5606 function pairs (      6165 Cartesian)
 Smallest overlap matrix eigenvalue = 4.90E-04
 Guess MOs from SCF MO coefficient file

 -----------------------------------------------------------------------
  General SCF calculation program by
  Eric Jon Sundstrom, Paul Horn, Yuezhi Mao, Dmitri Zuev, Alec White,
  David Stuck, Shaama M.S., Shane Yost, Joonho Lee, David Small,
  Daniel Levine, Susi Lehtola, Hugh Burton, Evgeny Epifanovsky
 -----------------------------------------------------------------------
 Exchange:     0.2000 Hartree-Fock + 0.0800 Slater + 0.7200 B88
 Correlation:  0.1900 VWN1RPA + 0.8100 LYP
 Using SG-1 standard quadrature grid
 using 4 threads for integral computing
 -------------------------------------------------------
 OpenMP Integral computing Module                
 Release: version 2.0, May 2017, Q-Chem Inc. Pleasanton 
 -------------------------------------------------------
 -------------------------------------------------------
 OpenMP BLAS3 based DFT computing Module                
 Release: version 1.0, May 2013, Q-Chem Inc. Pittsburgh 
 -------------------------------------------------------
 A restricted SCF calculation will be
 performed using DIIS
 SCF converges when DIIS error is below 1.0e-08
 ---------------------------------------
  Cycle       Energy         DIIS error
 ---------------------------------------
    1   -2668.2119086171      1.37e-04  
    2   -2668.2119464321      4.37e-05  
    3   -2668.2119445347      6.01e-05  
    4   -2668.2119485275      1.36e-05  
    5   -2668.2119487922      2.17e-06  
    6   -2668.2119487970      9.17e-07  
    7   -2668.2119487974      1.31e-07  
    8   -2668.2119487974      9.44e-08  
    9   -2668.2119487974      1.05e-08  
   10   -2668.2119487974      1.56e-09  Convergence criterion met
 ---------------------------------------
 SCF time:   CPU 8.17s  wall 2.00s 
 SCF   energy in the final basis set =    -2668.2119487974
 Total energy in the final basis set =    -2668.2119487974

 --------------------------------------------------------------
             Orbital Energies (a.u.) and Symmetries
 --------------------------------------------------------------

 Alpha MOs, Restricted
 -- Occupied --                  
-482.84  -62.49  -56.31  -56.31  -56.31  -14.34  -10.29   -8.70
  1 A'    2 A'    3 A'    1 A"    4 A'    5 A'    6 A'    7 A'                 
 -6.532  -6.521  -6.519  -2.643  -2.640  -2.639  -2.630  -2.630
  8 A'    2 A"    9 A'   10 A'    3 A"   11 A'    4 A"   12 A'                 
 -0.955  -0.803  -0.617  -0.552  -0.433  -0.393  -0.307  -0.303
 13 A'   14 A'   15 A'   16 A'   17 A'    5 A"   18 A'   19 A'                 
 -0.297
  6 A"                                                                         
 -- Virtual --                   
 -0.046  -0.023  -0.015   0.018   0.041   0.055   0.074   0.080
  7 A"   20 A'   21 A'   22 A'   23 A'    8 A"   24 A'   25 A'                 
  0.084   0.088   0.105   0.133   0.140   0.162   0.178   0.209
  9 A"   26 A'   27 A'   28 A'   29 A'   10 A"   30 A'   31 A'                 
  0.239   0.272   0.315   0.406   0.427   0.432   0.466   0.482
 32 A'   33 A'   34 A'   35 A'   11 A"   36 A'   37 A'   12 A"                 
  0.526   0.564   0.571   0.580   0.608   0.613   0.637   0.766
 38 A'   13 A"   39 A'   40 A'   14 A"   41 A'   42 A'   43 A'                 
  0.816   0.828   0.846   0.875   0.917   1.093   1.151   1.322
 15 A"   44 A'   45 A'   46 A'   47 A'   16 A"   48 A'   17 A"                 
  1.345   1.449   1.529   1.583   1.741   1.793   1.934   1.964
 18 A"   49 A'   50 A'   51 A'   52 A'   19 A"   53 A'   54 A'                 
  1.988   2.122   2.209   2.332   2.355   2.466   2.507   2.615
 20 A"   55 A'   56 A'   21 A"   57 A'   22 A"   58 A'   59 A'                 
  2.709   2.770   2.884   3.025   3.116   3.564   3.847   4.000
 60 A'   23 A"   61 A'   62 A'   63 A'   64 A'   24 A"   25 A"                 
  4.009   4.066   4.172   4.289   4.353   4.779   6.565   7.547
 65 A'   26 A"   66 A'   67 A'   68 A'   69 A'   70 A'   27 A"                 
  7.570   7.651  23.861  35.604  47.850 289.745 289.766 289.876
 71 A'   72 A'   73 A'   74 A'   75 A'   28 A"   76 A'   77 A'                 
*******
 78 A'                                                                         

 Beta MOs, Restricted
 -- Occupied --                  
-482.84  -62.49  -56.31  -56.31  -56.31  -14.34  -10.29   -8.70
  1 A'    2 A'    3 A'    1 A"    4 A'    5 A'    6 A'    7 A'                 
 -6.532  -6.521  -6.519  -2.643  -2.640  -2.639  -2.630  -2.630
  8 A'    2 A"    9 A'   10 A'    3 A"   11 A'    4 A"   12 A'                 
 -0.955  -0.803  -0.617  -0.552  -0.433  -0.393  -0.307  -0.303
 13 A'   14 A'   15 A'   16 A'   17 A'    5 A"   18 A'   19 A'                 
 -0.297
  6 A"                                                                         
 -- Virtual --                   
 -0.046  -0.023  -0.015   0.018   0.041   0.055   0.074   0.080
  7 A"   20 A'   21 A'   22 A'   23 A'    8 A"   24 A'   25 A'                 
  0.084   0.088   0.105   0.133   0.140   0.162   0.178   0.209
  9 A"   26 A'   27 A'   28 A'   29 A'   10 A"   30 A'   31 A'                 
  0.239   0.272   0.315   0.406   0.427   0.432   0.466   0.482
 32 A'   33 A'   34 A'   35 A'   11 A"   36 A'   37 A'   12 A"                 
  0.526   0.564   0.571   0.580   0.608   0.613   0.637   0.766
 38 A'   13 A"   39 A'   40 A'   14 A"   41 A'   42 A'   43 A'                 
  0.816   0.828   0.846   0.875   0.917   1.093   1.151   1.322
 15 A"   44 A'   45 A'   46 A'   47 A'   16 A"   48 A'   17 A"                 
  1.345   1.449   1.529   1.583   1.741   1.793   1.934   1.964
 18 A"   49 A'   50 A'   51 A'   52 A'   19 A"   53 A'   54 A'                 
  1.988   2.122   2.209   2.332   2.355   2.466   2.507   2.615
 20 A"   55 A'   56 A'   21 A"   57 A'   22 A"   58 A'   59 A'                 
  2.709   2.770   2.884   3.025   3.116   3.564   3.847   4.000
 60 A'   23 A"   61 A'   62 A'   63 A'   64 A'   24 A"   25 A"                 
  4.009   4.066   4.172   4.289   4.353   4.779   6.565   7.547
 65 A'   26 A"   66 A'   67 A'   68 A'   69 A'   70 A'   27 A"                 
  7.570   7.651  23.861  35.604  47.850 289.745 289.766 289.876
 71 A'   72 A'   73 A'   74 A'   75 A'   28 A"   76 A'   77 A'                 
*******
 78 A'                                                                         
 --------------------------------------------------------------

          Ground-State Mulliken Net Atomic Charges

     Atom                 Charge (a.u.)
  ----------------------------------------
      1 C                    -0.195650
      2 N                    -0.175465
      3 H                     0.224663
      4 Br                   -0.006643
      5 H                     0.153095
  ----------------------------------------
  Sum of atomic charges =     0.000000

 -----------------------------------------------------------------
                    Cartesian Multipole Moments
 -----------------------------------------------------------------
    Charge (ESU x 10^10)
                 0.0000
    Dipole Moment (Debye)
         X       1.5080      Y      -2.2124      Z      -0.0000
       Tot       2.6774
    Quadrupole Moments (Debye-Ang)
        XX     -24.5448     XY      -4.6274     YY     -31.3224
        XZ       0.0000     YZ      -0.0000     ZZ     -31.4930
    Octopole Moments (Debye-Ang^2)
       XXX      -7.6815    XXY      -5.5706    XYY      -9.2307
       YYY      -1.7906    XXZ      -0.0000    XYZ      -0.0000
       YYZ      -0.0000    XZZ      -8.6601    YZZ       0.7834
       ZZZ       0.0000
    Hexadecapole Moments (Debye-Ang^3)
      XXXX    -229.3469   XXXY     -20.1801   XXYY     -67.0039
      XYYY     -13.9886   YYYY     -59.5647   XXXZ       0.0000
      XXYZ      -0.0000   XYYZ       0.0000   YYYZ       0.0000
      XXZZ     -59.9970   XYZZ      -2.4696   YYZZ     -16.7429
      XZZZ       0.0000   YZZZ       0.0000   ZZZZ     -37.0818
 -----------------------------------------------------------------
 Calculating analytic gradient of the SCF energy
 Gradient of SCF Energy
            1           2           3           4           5
    1  -0.0009240  -0.0000348   0.0004355   0.0005298  -0.0000065
    2   0.0000894   0.0005145  -0.0003516  -0.0002380  -0.0000142
    3   0.0000000  -0.0000000   0.0000000   0.0000000   0.0000000
 Max gradient component =       9.240E-04
 RMS gradient           =       3.444E-04
 Gradient time:  CPU 2.47 s  wall 0.71 s
 Geometry Optimization Parameters
   NAtoms,    NIC,     NZ,  NCons,   NDum,   NFix, NCnnct, MaxDiis
        5      20       5       0       0       0       0       0

 Cartesian Hessian Update
 Hessian Updated using BFGS Update


** GEOMETRY OPTIMIZATION IN DELOCALIZED INTERNAL COORDINATES **
   Searching for a Minimum

   Optimization Cycle:   4

                       Coordinates (Angstroms)
     ATOM                X               Y               Z
      1  C         1.2061884958   -0.4384790942    0.0000000000
      2  N         2.0698668482    0.4639664994    0.0000000000
      3  H         3.0135043338    0.0689206113    0.0000000000
      4  Br       -0.6680033068   -0.0170630511    0.0000000000
      5  H         1.3501948119   -1.5186702037    0.0000000000
   Point Group: cs    Number of degrees of freedom:     7


   Energy is  -2668.211948797

 Hessian Updated using BFGS Update

  7 Hessian modes will be used to form the next step
  Hessian Eigenvalues:
     0.102553    0.164536    0.186936    0.231903    0.348246    0.380374
     0.758984

 Minimum Search - Taking Simple RFO Step
 Searching for Lamda that Minimizes Along All modes
 Value Taken    Lamda =  -0.00000461
 Step Taken.  Stepsize is  0.005116

                             Maximum     Tolerance    Cnvgd?
         Gradient           0.000678      0.000300      NO
         Displacement       0.003081      0.001200      NO
         Energy change     -0.000057      0.000001      NO


 New Cartesian Coordinates Obtained by Inverse Iteration

 Displacement from previous Coordinates is:  0.005681
 ----------------------------------------------------------------
             Standard Nuclear Orientation (Angstroms)
    I     Atom           X                Y                Z
 ----------------------------------------------------------------
    1      C       1.2070464552    -0.4394655801     0.0000000000
    2      N       2.0698514965     0.4631321059     0.0000000000
    3      H       3.0138217462     0.0707451064     0.0000000000
    4      Br     -0.6687182936    -0.0159483633     0.0000000000
    5      H       1.3497497786    -1.5197885073     0.0000000000
 ----------------------------------------------------------------
 Molecular Point Group                 Cs    NOp =  2
 Largest Abelian Subgroup              Cs    NOp =  2
 Nuclear Repulsion Energy =   144.8224918054 hartrees
 There are       25 alpha and       25 beta electrons
 Applying Cartesian multipole field
    Component          Value
    ---------          -----
     (2,0,0)        1.00000E-11
     (0,2,0)        2.00000E-11
     (0,0,2)       -3.00000E-11
 Nucleus-field energy     =     0.0000000027 hartrees
 Requested basis set is 6-311++G(d,p)
 There are 41 shells and 106 basis functions
 A cutoff of  1.0D-11 yielded    817 shell pairs
 There are      5606 function pairs (      6165 Cartesian)
 Smallest overlap matrix eigenvalue = 4.92E-04
 Guess MOs from SCF MO coefficient file

 -----------------------------------------------------------------------
  General SCF calculation program by
  Eric Jon Sundstrom, Paul Horn, Yuezhi Mao, Dmitri Zuev, Alec White,
  David Stuck, Shaama M.S., Shane Yost, Joonho Lee, David Small,
  Daniel Levine, Susi Lehtola, Hugh Burton, Evgeny Epifanovsky
 -----------------------------------------------------------------------
 Exchange:     0.2000 Hartree-Fock + 0.0800 Slater + 0.7200 B88
 Correlation:  0.1900 VWN1RPA + 0.8100 LYP
 Using SG-1 standard quadrature grid
 using 4 threads for integral computing
 -------------------------------------------------------
 OpenMP Integral computing Module                
 Release: version 2.0, May 2017, Q-Chem Inc. Pleasanton 
 -------------------------------------------------------
 -------------------------------------------------------
 OpenMP BLAS3 based DFT computing Module                
 Release: version 1.0, May 2013, Q-Chem Inc. Pittsburgh 
 -------------------------------------------------------
 A restricted SCF calculation will be
 performed using DIIS
 SCF converges when DIIS error is below 1.0e-08
 ---------------------------------------
  Cycle       Energy         DIIS error
 ---------------------------------------
    1   -2668.2119490807      3.33e-05  
    2   -2668.2119511431      1.44e-05  
    3   -2668.2119508733      2.08e-05  
    4   -2668.2119513993      2.25e-06  
    5   -2668.2119514059      1.04e-06  
    6   -2668.2119514073      2.08e-07  
    7   -2668.2119514074      2.21e-08  
    8   -2668.2119514074      7.77e-09  Convergence criterion met
 ---------------------------------------
 SCF time:   CPU 6.54s  wall 2.00s 
 SCF   energy in the final basis set =    -2668.2119514074
 Total energy in the final basis set =    -2668.2119514074

 --------------------------------------------------------------
             Orbital Energies (a.u.) and Symmetries
 --------------------------------------------------------------

 Alpha MOs, Restricted
 -- Occupied --                  
-482.84  -62.49  -56.31  -56.31  -56.31  -14.34  -10.29   -8.70
  1 A'    2 A'    3 A'    1 A"    4 A'    5 A'    6 A'    7 A'                 
 -6.532  -6.520  -6.519  -2.643  -2.640  -2.639  -2.630  -2.630
  8 A'    2 A"    9 A'   10 A'    3 A"   11 A'    4 A"   12 A'                 
 -0.955  -0.802  -0.617  -0.552  -0.433  -0.393  -0.307  -0.303
 13 A'   14 A'   15 A'   16 A'   17 A'    5 A"   18 A'   19 A'                 
 -0.297
  6 A"                                                                         
 -- Virtual --                   
 -0.046  -0.024  -0.015   0.018   0.041   0.055   0.074   0.080
  7 A"   20 A'   21 A'   22 A'   23 A'    8 A"   24 A'   25 A'                 
  0.084   0.087   0.105   0.133   0.140   0.162   0.178   0.209
  9 A"   26 A'   27 A'   28 A'   29 A'   10 A"   30 A'   31 A'                 
  0.239   0.271   0.315   0.406   0.427   0.432   0.466   0.482
 32 A'   33 A'   34 A'   35 A'   11 A"   36 A'   37 A'   12 A"                 
  0.526   0.564   0.571   0.580   0.608   0.613   0.637   0.765
 38 A'   13 A"   39 A'   40 A'   14 A"   41 A'   42 A'   43 A'                 
  0.816   0.828   0.846   0.875   0.917   1.093   1.151   1.322
 15 A"   44 A'   45 A'   46 A'   47 A'   16 A"   48 A'   17 A"                 
  1.344   1.449   1.529   1.583   1.740   1.793   1.935   1.964
 18 A"   49 A'   50 A'   51 A'   52 A'   19 A"   53 A'   54 A'                 
  1.988   2.122   2.209   2.332   2.355   2.467   2.506   2.615
 20 A"   55 A'   56 A'   21 A"   57 A'   22 A"   58 A'   59 A'                 
  2.709   2.770   2.884   3.024   3.118   3.564   3.847   4.000
 60 A'   23 A"   61 A'   62 A'   63 A'   64 A'   24 A"   25 A"                 
  4.009   4.066   4.172   4.289   4.354   4.781   6.564   7.547
 65 A'   26 A"   66 A'   67 A'   68 A'   69 A'   70 A'   27 A"                 
  7.571   7.651  23.862  35.605  47.849 289.745 289.767 289.876
 71 A'   72 A'   73 A'   74 A'   75 A'   28 A"   76 A'   77 A'                 
*******
 78 A'                                                                         

 Beta MOs, Restricted
 -- Occupied --                  
-482.84  -62.49  -56.31  -56.31  -56.31  -14.34  -10.29   -8.70
  1 A'    2 A'    3 A'    1 A"    4 A'    5 A'    6 A'    7 A'                 
 -6.532  -6.520  -6.519  -2.643  -2.640  -2.639  -2.630  -2.630
  8 A'    2 A"    9 A'   10 A'    3 A"   11 A'    4 A"   12 A'                 
 -0.955  -0.802  -0.617  -0.552  -0.433  -0.393  -0.307  -0.303
 13 A'   14 A'   15 A'   16 A'   17 A'    5 A"   18 A'   19 A'                 
 -0.297
  6 A"                                                                         
 -- Virtual --                   
 -0.046  -0.024  -0.015   0.018   0.041   0.055   0.074   0.080
  7 A"   20 A'   21 A'   22 A'   23 A'    8 A"   24 A'   25 A'                 
  0.084   0.087   0.105   0.133   0.140   0.162   0.178   0.209
  9 A"   26 A'   27 A'   28 A'   29 A'   10 A"   30 A'   31 A'                 
  0.239   0.271   0.315   0.406   0.427   0.432   0.466   0.482
 32 A'   33 A'   34 A'   35 A'   11 A"   36 A'   37 A'   12 A"                 
  0.526   0.564   0.571   0.580   0.608   0.613   0.637   0.765
 38 A'   13 A"   39 A'   40 A'   14 A"   41 A'   42 A'   43 A'                 
  0.816   0.828   0.846   0.875   0.917   1.093   1.151   1.322
 15 A"   44 A'   45 A'   46 A'   47 A'   16 A"   48 A'   17 A"                 
  1.344   1.449   1.529   1.583   1.740   1.793   1.935   1.964
 18 A"   49 A'   50 A'   51 A'   52 A'   19 A"   53 A'   54 A'                 
  1.988   2.122   2.209   2.332   2.355   2.467   2.506   2.615
 20 A"   55 A'   56 A'   21 A"   57 A'   22 A"   58 A'   59 A'                 
  2.709   2.770   2.884   3.024   3.118   3.564   3.847   4.000
 60 A'   23 A"   61 A'   62 A'   63 A'   64 A'   24 A"   25 A"                 
  4.009   4.066   4.172   4.289   4.354   4.781   6.564   7.547
 65 A'   26 A"   66 A'   67 A'   68 A'   69 A'   70 A'   27 A"                 
  7.571   7.651  23.862  35.605  47.849 289.745 289.767 289.876
 71 A'   72 A'   73 A'   74 A'   75 A'   28 A"   76 A'   77 A'                 
*******
 78 A'                                                                         
 --------------------------------------------------------------

          Ground-State Mulliken Net Atomic Charges

     Atom                 Charge (a.u.)
  ----------------------------------------
      1 C                    -0.195482
      2 N                    -0.174923
      3 H                     0.225027
      4 Br                   -0.007864
      5 H                     0.153242
  ----------------------------------------
  Sum of atomic charges =    -0.000000

 -----------------------------------------------------------------
                    Cartesian Multipole Moments
 -----------------------------------------------------------------
    Charge (ESU x 10^10)
                 0.0000
    Dipole Moment (Debye)
         X       1.5231      Y      -2.2106      Z       0.0000
       Tot       2.6845
    Quadrupole Moments (Debye-Ang)
        XX     -24.5205     XY      -4.6194     YY     -31.3137
        XZ      -0.0000     YZ       0.0000     ZZ     -31.4953
    Octopole Moments (Debye-Ang^2)
       XXX      -7.5427    XXY      -5.5358    XYY      -9.1978
       YYY      -1.8283    XXZ      -0.0000    XYZ       0.0000
       YYZ      -0.0000    XZZ      -8.6375    YZZ       0.7733
       ZZZ      -0.0000
    Hexadecapole Moments (Debye-Ang^3)
      XXXX    -229.2102   XXXY     -19.9830   XXYY     -66.9907
      XYYY     -13.9012   YYYY     -59.5435   XXXZ      -0.0000
      XXYZ       0.0000   XYYZ      -0.0000   YYYZ       0.0000
      XXZZ     -60.0101   XYZZ      -2.4389   YYZZ     -16.7452
      XZZZ      -0.0000   YZZZ       0.0000   ZZZZ     -37.0928
 -----------------------------------------------------------------
 Calculating analytic gradient of the SCF energy
 Gradient of SCF Energy
            1           2           3           4           5
    1  -0.0001028   0.0001352  -0.0000379   0.0000410  -0.0000355
    2   0.0000555   0.0000444  -0.0000578  -0.0000277  -0.0000143
    3   0.0000000  -0.0000000   0.0000000  -0.0000000  -0.0000000
 Max gradient component =       1.352E-04
 RMS gradient           =       5.329E-05
 Gradient time:  CPU 2.49 s  wall 0.73 s
 Geometry Optimization Parameters
   NAtoms,    NIC,     NZ,  NCons,   NDum,   NFix, NCnnct, MaxDiis
        5      20       5       0       0       0       0       0

 Cartesian Hessian Update
 Hessian Updated using BFGS Update


** GEOMETRY OPTIMIZATION IN DELOCALIZED INTERNAL COORDINATES **
   Searching for a Minimum

   Optimization Cycle:   5

                       Coordinates (Angstroms)
     ATOM                X               Y               Z
      1  C         1.2070464552   -0.4394655801    0.0000000000
      2  N         2.0698514965    0.4631321059    0.0000000000
      3  H         3.0138217462    0.0707451064    0.0000000000
      4  Br       -0.6687182936   -0.0159483633    0.0000000000
      5  H         1.3497497786   -1.5197885073    0.0000000000
   Point Group: cs    Number of degrees of freedom:     7


   Energy is  -2668.211951407

 Hessian Updated using BFGS Update

  7 Hessian modes will be used to form the next step
  Hessian Eigenvalues:
     0.102164    0.150271    0.176608    0.226189    0.348163    0.396771
     0.751312

 Minimum Search - Taking Simple RFO Step
 Searching for Lamda that Minimizes Along All modes
 Value Taken    Lamda =   0.00000000
 Step Taken.  Stepsize is  0.001178

                             Maximum     Tolerance    Cnvgd?
         Gradient           0.000129      0.000300     YES
         Displacement       0.000905      0.001200     YES
         Energy change     -0.000003      0.000001      NO


                       Distance Matrix (Angstroms)
             C (  1)   N (  2)   H (  3)   Br(  4)
   N (  2)  1.248645
   H (  3)  1.877432  1.022276
   Br(  4)  1.922982  2.780159  3.683560
   H (  5)  1.089707  2.109626  2.301941  2.517091

 Final energy is   -2668.2119514073538     


 ******************************
 **  OPTIMIZATION CONVERGED  **
 ******************************

                       Coordinates (Angstroms)
     ATOM                X               Y               Z
      1  C         1.2070464552   -0.4394655801    0.0000000000
      2  N         2.0698514965    0.4631321059    0.0000000000
      3  H         3.0138217462    0.0707451064    0.0000000000
      4  Br       -0.6687182936   -0.0159483633    0.0000000000
      5  H         1.3497497786   -1.5197885073    0.0000000000

Z-matrix Print:
$molecule
0 1
Br
C  1 1.922982
H  2 1.089707 1 110.247938
N  2 1.248645 1 120.985638 3 -180.000000 0
H  4 1.022276 2 111.137210 1 -180.000000 0
$end


 --------------------------------------------------------------
             Orbital Energies (a.u.) and Symmetries
 --------------------------------------------------------------

 Alpha MOs, Restricted
 -- Occupied --                  
-482.84  -62.49  -56.31  -56.31  -56.31  -14.34  -10.29   -8.70
  1 A'    2 A'    3 A'    1 A"    4 A'    5 A'    6 A'    7 A'                 
 -6.532  -6.520  -6.519  -2.643  -2.640  -2.639  -2.630  -2.630
  8 A'    2 A"    9 A'   10 A'    3 A"   11 A'    4 A"   12 A'                 
 -0.955  -0.802  -0.617  -0.552  -0.433  -0.393  -0.307  -0.303
 13 A'   14 A'   15 A'   16 A'   17 A'    5 A"   18 A'   19 A'                 
 -0.297
  6 A"                                                                         
 -- Virtual --                   
 -0.046  -0.024  -0.015   0.018   0.041   0.055   0.074   0.080
  7 A"   20 A'   21 A'   22 A'   23 A'    8 A"   24 A'   25 A'                 
  0.084   0.087   0.105   0.133   0.140   0.162   0.178   0.209
  9 A"   26 A'   27 A'   28 A'   29 A'   10 A"   30 A'   31 A'                 
  0.239   0.271   0.315   0.406   0.427   0.432   0.466   0.482
 32 A'   33 A'   34 A'   35 A'   11 A"   36 A'   37 A'   12 A"                 
  0.526   0.564   0.571   0.580   0.608   0.613   0.637   0.765
 38 A'   13 A"   39 A'   40 A'   14 A"   41 A'   42 A'   43 A'                 
  0.816   0.828   0.846   0.875   0.917   1.093   1.151   1.322
 15 A"   44 A'   45 A'   46 A'   47 A'   16 A"   48 A'   17 A"                 
  1.344   1.449   1.529   1.583   1.740   1.793   1.935   1.964
 18 A"   49 A'   50 A'   51 A'   52 A'   19 A"   53 A'   54 A'                 
  1.988   2.122   2.209   2.332   2.355   2.467   2.506   2.615
 20 A"   55 A'   56 A'   21 A"   57 A'   22 A"   58 A'   59 A'                 
  2.709   2.770   2.884   3.024   3.118   3.564   3.847   4.000
 60 A'   23 A"   61 A'   62 A'   63 A'   64 A'   24 A"   25 A"                 
  4.009   4.066   4.172   4.289   4.354   4.781   6.564   7.547
 65 A'   26 A"   66 A'   67 A'   68 A'   69 A'   70 A'   27 A"                 
  7.571   7.651  23.862  35.605  47.849 289.745 289.767 289.876
 71 A'   72 A'   73 A'   74 A'   75 A'   28 A"   76 A'   77 A'                 
*******
 78 A'                                                                         

 Beta MOs, Restricted
 -- Occupied --                  
-482.84  -62.49  -56.31  -56.31  -56.31  -14.34  -10.29   -8.70
  1 A'    2 A'    3 A'    1 A"    4 A'    5 A'    6 A'    7 A'                 
 -6.532  -6.520  -6.519  -2.643  -2.640  -2.639  -2.630  -2.630
  8 A'    2 A"    9 A'   10 A'    3 A"   11 A'    4 A"   12 A'                 
 -0.955  -0.802  -0.617  -0.552  -0.433  -0.393  -0.307  -0.303
 13 A'   14 A'   15 A'   16 A'   17 A'    5 A"   18 A'   19 A'                 
 -0.297
  6 A"                                                                         
 -- Virtual --                   
 -0.046  -0.024  -0.015   0.018   0.041   0.055   0.074   0.080
  7 A"   20 A'   21 A'   22 A'   23 A'    8 A"   24 A'   25 A'                 
  0.084   0.087   0.105   0.133   0.140   0.162   0.178   0.209
  9 A"   26 A'   27 A'   28 A'   29 A'   10 A"   30 A'   31 A'                 
  0.239   0.271   0.315   0.406   0.427   0.432   0.466   0.482
 32 A'   33 A'   34 A'   35 A'   11 A"   36 A'   37 A'   12 A"                 
  0.526   0.564   0.571   0.580   0.608   0.613   0.637   0.765
 38 A'   13 A"   39 A'   40 A'   14 A"   41 A'   42 A'   43 A'                 
  0.816   0.828   0.846   0.875   0.917   1.093   1.151   1.322
 15 A"   44 A'   45 A'   46 A'   47 A'   16 A"   48 A'   17 A"                 
  1.344   1.449   1.529   1.583   1.740   1.793   1.935   1.964
 18 A"   49 A'   50 A'   51 A'   52 A'   19 A"   53 A'   54 A'                 
  1.988   2.122   2.209   2.332   2.355   2.467   2.506   2.615
 20 A"   55 A'   56 A'   21 A"   57 A'   22 A"   58 A'   59 A'                 
  2.709   2.770   2.884   3.024   3.118   3.564   3.847   4.000
 60 A'   23 A"   61 A'   62 A'   63 A'   64 A'   24 A"   25 A"                 
  4.009   4.066   4.172   4.289   4.354   4.781   6.564   7.547
 65 A'   26 A"   66 A'   67 A'   68 A'   69 A'   70 A'   27 A"                 
  7.571   7.651  23.862  35.605  47.849 289.745 289.767 289.876
 71 A'   72 A'   73 A'   74 A'   75 A'   28 A"   76 A'   77 A'                 
*******
 78 A'                                                                         
 --------------------------------------------------------------

          Ground-State Mulliken Net Atomic Charges

     Atom                 Charge (a.u.)
  ----------------------------------------
      1 C                    -0.195482
      2 N                    -0.174923
      3 H                     0.225027
      4 Br                   -0.007864
      5 H                     0.153242
  ----------------------------------------
  Sum of atomic charges =    -0.000000

 -----------------------------------------------------------------
                    Cartesian Multipole Moments
 -----------------------------------------------------------------
    Charge (ESU x 10^10)
                 0.0000
    Dipole Moment (Debye)
         X       1.5231      Y      -2.2106      Z       0.0000
       Tot       2.6845
    Quadrupole Moments (Debye-Ang)
        XX     -24.5205     XY      -4.6194     YY     -31.3137
        XZ      -0.0000     YZ       0.0000     ZZ     -31.4953
    Octopole Moments (Debye-Ang^2)
       XXX      -7.5427    XXY      -5.5358    XYY      -9.1978
       YYY      -1.8283    XXZ      -0.0000    XYZ       0.0000
       YYZ      -0.0000    XZZ      -8.6375    YZZ       0.7733
       ZZZ      -0.0000
    Hexadecapole Moments (Debye-Ang^3)
      XXXX    -229.2102   XXXY     -19.9830   XXYY     -66.9907
      XYYY     -13.9012   YYYY     -59.5435   XXXZ      -0.0000
      XXYZ       0.0000   XYYZ      -0.0000   YYYZ       0.0000
      XXZZ     -60.0101   XYZZ      -2.4389   YYZZ     -16.7452
      XZZZ      -0.0000   YZZZ       0.0000   ZZZZ     -37.0928
 -----------------------------------------------------------------
Archival summary:
1\1\TWL01\OPT\ProcedureUnspecified\BasisUnspecified\r1112\taweetha\SunNov2522:25:242018SunNov2522:25:242018\0\\#,OPT,ProcedureUnspecified,BasisUnspecified,\\0,1\Br\C,1,1.92298\H,2,1.08971,1,110.248\N,2,1.24865,1,120.986,3,-180,0\H,4,1.02228,2,111.137,1,-180,0\\\@

 Total job time:  14.99s(wall), 53.39s(cpu) 
 Sun Nov 25 22:25:24 2018

        *************************************************************
        *                                                           *
        *  Thank you very much for using Q-Chem.  Have a nice day.  *
        *                                                           *
        *************************************************************


 
User input: 2 of 2 
 
Q-Chem Developer Version!
                  Welcome to Q-Chem
     A Quantum Leap Into The Future Of Chemistry


 Q-Chem 5.1, Q-Chem, Inc., Pleasanton, CA (2018)

 Yihan Shao,  Zhengting Gan,  E. Epifanovsky,  A. T. B. Gilbert,  M. Wormit,  
 J. Kussmann,  A. W. Lange,  A. Behn,  Jia Deng,  Xintian Feng,  D. Ghosh,  
 M. Goldey,  P. R. Horn,  L. D. Jacobson,  I. Kaliman,  T. Kus,  A. Landau,  
 Jie Liu,  E. I. Proynov,  R. M. Richard,  R. P. Steele,  E. J. Sundstrom,  
 H. L. Woodcock III,  P. M. Zimmerman,  D. Zuev,  B. Albrecht,  E. Alguire,  
 S. A. Baeppler,  D. Barton,  Z. Benda,  Y. A. Bernard,  E. J. Berquist,  
 K. B. Bravaya,  H. Burton,  D. Casanova,  Chun-Min Chang,  Yunqing Chen,  
 A. Chien,  K. D. Closser,  M. P. Coons,  S. Coriani,  S. Dasgupta,  
 A. L. Dempwolff,  M. Diedenhofen,  Hainam Do,  R. G. Edgar,  Po-Tung Fang,  
 S. Faraji,  S. Fatehi,  Qingguo Feng,  K. D. Fenk,  J. Fosso-Tande,  
 Qinghui Ge,  A. Ghysels,  G. Gidofalvi,  J. Gomes,  J. Gonthier,  A. Gunina,  
 D. Hait,  M. W. D. Hanson-Heine,  P. H. P. Harbach,  A. W. Hauser,  
 J. E. Herr,  E. G. Hohenstein,  Z. C. Holden,  Kerwin Hui,  B. C. Huynh,  
 T.-C. Jagau,  Hyunjun Ji,  B. Kaduk,  K. Khistyaev,  Jaehoon Kim,  
 P. Klunzinger,  K. Koh,  D. Kosenkov,  L. Koulias,  T. Kowalczyk,  
 C. M. Krauter,  A. Kunitsa,  Ka Un Lao,  A. Laurent,  K. V. Lawler,  
 Joonho Lee,  D. Lefrancois,  S. Lehtola,  D. S. Levine,  Yi-Pei Li,  
 You-Sheng Lin,  Fenglai Liu,  E. Livshits,  A. Luenser,  P. Manohar,  
 E. Mansoor,  S. F. Manzer,  Shan-Ping Mao,  Yuezhi Mao,  N. Mardirossian,  
 A. V. Marenich,  T. Markovich,  L. A. Martinez-Martinez,  S. A. Maurer,  
 N. J. Mayhall,  S. C. McKenzie,  J.-M. Mewes,  A. F. Morrison,  
 J. W. Mullinax,  K. Nanda,  T. S. Nguyen-Beck,  R. Olivares-Amaya,  
 J. A. Parkhill,  T. M. Perrine,  F. Plasser,  P. Pokhilko,  S. Prager,  
 A. Prociuk,  E. Ramos,  D. R. Rehn,  F. Rob,  M. Schneider,  N. Sergueev,  
 S. M. Sharada,  S. Sharma,  D. W. Small,  T. Stauch,  T. Stein,  
 Yu-Chuan Su,  A. J. W. Thom,  A. Tkatchenko,  T. Tsuchimochi,  N. M. Tubman,  
 L. Vogt,  M. L. Vidal,  O. Vydrov,  M. A. Watson,  J. Wenzel,  
 M. de Wergifosse,  T. A. Wesolowski,  A. White,  J. Witte,  A. Yamada,  
 Jun Yang,  K. Yao,  S. Yeganeh,  S. R. Yost,  Zhi-Qiang You,  A. Zech,  
 Igor Ying Zhang,  Xing Zhang,  Yan Zhao,  Ying Zhu,  B. R. Brooks,  
 G. K. L. Chan,  C. J. Cramer,  M. S. Gordon,  W. J. Hehre,  A. Klamt,  
 M. W. Schmidt,  C. D. Sherrill,  D. G. Truhlar,  A. Aspuru-Guzik,  R. Baer,  
 A. T. Bell,  N. A. Besley,  Jeng-Da Chai,  A. E. DePrince, III,  
 R. A. DiStasio Jr.,  A. Dreuw,  B. D. Dunietz,  T. R. Furlani,  
 Chao-Ping Hsu,  Yousung Jung,  Jing Kong,  D. S. Lambrecht,  WanZhen Liang,  
 C. Ochsenfeld,  V. A. Rassolov,  L. V. Slipchenko,  J. E. Subotnik,  
 T. Van Voorhis,  J. M. Herbert,  A. I. Krylov,  P. M. W. Gill,  M. Head-Gordon

 Contributors to earlier versions of Q-Chem not listed above: 
 R. D. Adamson,  B. Austin,  J. Baker,  G. J. O. Beran,  K. Brandhorst,  
 S. T. Brown,  E. F. C. Byrd,  A. K. Chakraborty,  C.-L. Cheng,  
 Siu Hung Chien,  D. M. Chipman,  D. L. Crittenden,  H. Dachsel,  
 R. J. Doerksen,  A. D. Dutoi,  L. Fusti-Molnar,  W. A. Goddard III,  
 A. Golubeva-Zadorozhnaya,  S. R. Gwaltney,  G. Hawkins,  A. Heyden,  
 S. Hirata,  G. Kedziora,  F. J. Keil,  C. Kelley,  Jihan Kim,  R. A. King,  
 R. Z. Khaliullin,  P. P. Korambath,  W. Kurlancheek,  A. M. Lee,  M. S. Lee,  
 S. V. Levchenko,  Ching Yeh Lin,  D. Liotard,  R. C. Lochan,  I. Lotan,  
 P. E. Maslen,  N. Nair,  D. P. O'Neill,  D. Neuhauser,  E. Neuscamman,  
 C. M. Oana,  R. Olson,  B. Peters,  R. Peverati,  P. A. Pieniazek,  
 Y. M. Rhee,  J. Ritchie,  M. A. Rohrdanz,  E. Rosta,  N. J. Russ,  
 H. F. Schaefer III,  N. E. Schultz,  N. Shenvi,  A. C. Simmonett,  A. Sodt,  
 D. Stuck,  K. S. Thanthiriwatte,  V. Vanovschi,  Tao Wang,  A. Warshel,  
 C. F. Williams,  Q. Wu,  X. Xu,  W. Zhang

 Please cite Q-Chem as follows:
 Y. Shao et al., Mol. Phys. 113, 184-215 (2015)
 DOI: 10.1080/00268976.2014.952696

 Q-Chem 5.1.2 for Intel X86 EM64T Linux

 Parts of Q-Chem use Armadillo 8.300.2 (Tropical Shenanigans).
 http://arma.sourceforge.net/

 Q-Chem begins on Sun Nov 25 22:25:24 2018  

Host: 
0

     Scratch files written to /scratch/taweetham/qchem54630//
The previous job contains 0 fragments, simply inherited here
Input Ideriv = 2
Curr. Ideriv = -1
Max.  Ideriv = 2

Checking the input file for inconsistencies... 	...done.

--------------------------------------------------------------
User input:
--------------------------------------------------------------

$molecule
read
$end

$rem
   job_type 	frequency
   basis 	6-311++g**
   method	b3lyp	
$end


--------------------------------------------------------------
 ----------------------------------------------------------------
             Standard Nuclear Orientation (Angstroms)
    I     Atom           X                Y                Z
 ----------------------------------------------------------------
    1      C       1.1379427329    -0.4520488992    -0.0000000000
    2      N       2.0322034627     0.4193940820    -0.0000000000
    3      H       2.9616698148    -0.0062110050    -0.0000000000
    4      Br     -0.7216288064     0.0376999303     0.0000000000
    5      H       1.2422577731    -1.5367517331    -0.0000000000
 ----------------------------------------------------------------
 Molecular Point Group                 Cs    NOp =  2
 Largest Abelian Subgroup              Cs    NOp =  2
 Nuclear Repulsion Energy =   144.8224918054 hartrees
 There are       25 alpha and       25 beta electrons
 Requested basis set is 6-311++G(d,p)
 There are 41 shells and 106 basis functions

 Total QAlloc Memory Limit   2000 MB
 Mega-Array Size       188 MB
 MEM_STATIC part       192 MB

                       Distance Matrix (Angstroms)
             C (  1)   N (  2)   H (  3)   Br(  4)
   N (  2)  1.248645
   H (  3)  1.877432  1.022276
   Br(  4)  1.922982  2.780159  3.683560
   H (  5)  1.089707  2.109626  2.301941  2.517091

 A cutoff of  1.0D-11 yielded    817 shell pairs
 There are      5606 function pairs (      6165 Cartesian)

 -------------------------------------------------------
 OpenMP Integral Computing Module                       
 Release: version 1.0, May 2013, Q-Chem Inc. Pittsburgh 
 -------------------------------------------------------
 Integral Job Info:
 Integral job number is                      11
 Integral operator is                         1
 short-range coefficients                     0
 long-range coefficients              100000000
 Omega coefficients                           0
 if combine SR and LR in K                    0
 Integral screening is                        0
 Integral computing path is                   2
 max size of driver memory is            800000
 size of driver memory is                593474
 size of scratch memory is             29623520
 max col of scratch BK array               1296
 max len of scratch array in speh3          155
 max len of scratch index in speh4           18
 max int batch size is                      520
 min int batch size is                       52
 fixed nKL is                                45
 max L of basis functions is                  2
 order of int derivative is                   0
 number of shells is                         41
 number of basis is                         111
 number of cartesian basis is               111
 number of contracted shell pairs           817
 number of primitive shell pairs           2244
 maxK2 (contraction) of shell pair           36
 max number of K2 of shell pair               1
 max number of CS2 of shell pair             87
 max number of PS2 of shell pair            192
 mem total for path MDJ                  515062
 -------------------------------------------------------
 Smallest overlap matrix eigenvalue = 4.92E-04
 Guess from superposition of atomic densities
 Warning:  Energy on first SCF cycle will be non-variational
 SAD guess density has 50.000000 electrons

 -----------------------------------------------------------------------
  General SCF calculation program by
  Eric Jon Sundstrom, Paul Horn, Yuezhi Mao, Dmitri Zuev, Alec White,
  David Stuck, Shaama M.S., Shane Yost, Joonho Lee, David Small,
  Daniel Levine, Susi Lehtola, Hugh Burton, Evgeny Epifanovsky
 -----------------------------------------------------------------------
 Exchange:     0.2000 Hartree-Fock + 0.0800 Slater + 0.7200 B88
 Correlation:  0.1900 VWN1RPA + 0.8100 LYP
 Using SG-1 standard quadrature grid
 using 4 threads for integral computing
 -------------------------------------------------------
 OpenMP Integral computing Module                
 Release: version 2.0, May 2017, Q-Chem Inc. Pleasanton 
 -------------------------------------------------------
 -------------------------------------------------------
 OpenMP BLAS3 based DFT computing Module                
 Release: version 1.0, May 2013, Q-Chem Inc. Pittsburgh 
 -------------------------------------------------------
 A restricted SCF calculation will be
 performed using DIIS
 SCF converges when DIIS error is below 1.0e-08
 ---------------------------------------
  Cycle       Energy         DIIS error
 ---------------------------------------
    1   -2668.5439139652      5.42e-02  
    2   -2668.1538857343      7.23e-03  
    3   -2667.9957007389      1.30e-02  
    4   -2668.2078609795      1.73e-03  
    5   -2668.2115354749      5.28e-04  
    6   -2668.2118462587      2.18e-04  
    7   -2668.2119293641      4.60e-05  
    8   -2668.2119309199      1.04e-05  
    9   -2668.2119310272      1.79e-06  
   10   -2668.2119310313      3.78e-07  
   11   -2668.2119310315      9.36e-08  
   12   -2668.2119310315      8.14e-09  Convergence criterion met
 ---------------------------------------
 SCF time:   CPU 9.79s  wall 2.00s 
 SCF   energy in the final basis set =    -2668.2119310315
 Total energy in the final basis set =    -2668.2119310315

 --------------------------------------------------------------
             Orbital Energies (a.u.) and Symmetries
 --------------------------------------------------------------

 Alpha MOs, Restricted
 -- Occupied --                  
-482.84  -62.49  -56.31  -56.31  -56.31  -14.34  -10.29   -8.70
  1 A'    2 A'    3 A'    1 A"    4 A'    5 A'    6 A'    7 A'                 
 -6.532  -6.520  -6.519  -2.643  -2.640  -2.639  -2.630  -2.630
  8 A'    2 A"    9 A'   10 A'    3 A"   11 A'    4 A"   12 A'                 
 -0.955  -0.802  -0.617  -0.552  -0.433  -0.393  -0.307  -0.303
 13 A'   14 A'   15 A'   16 A'   17 A'    5 A"   18 A'   19 A'                 
 -0.297
  6 A"                                                                         
 -- Virtual --                   
 -0.046  -0.024  -0.015   0.018   0.041   0.055   0.074   0.080
  7 A"   20 A'   21 A'   22 A'   23 A'    8 A"   24 A'   25 A'                 
  0.084   0.087   0.105   0.133   0.140   0.162   0.178   0.209
  9 A"   26 A'   27 A'   28 A'   29 A'   10 A"   30 A'   31 A'                 
  0.239   0.272   0.315   0.406   0.427   0.432   0.466   0.482
 32 A'   33 A'   34 A'   35 A'   11 A"   36 A'   37 A'   12 A"                 
  0.526   0.564   0.571   0.580   0.608   0.613   0.637   0.765
 38 A'   13 A"   39 A'   40 A'   14 A"   41 A'   42 A'   43 A'                 
  0.816   0.828   0.846   0.875   0.917   1.093   1.151   1.322
 15 A"   44 A'   45 A'   46 A'   47 A'   16 A"   48 A'   17 A"                 
  1.344   1.449   1.529   1.583   1.740   1.793   1.935   1.964
 18 A"   49 A'   50 A'   51 A'   52 A'   19 A"   53 A'   54 A'                 
  1.988   2.122   2.209   2.332   2.355   2.467   2.506   2.615
 20 A"   55 A'   56 A'   21 A"   57 A'   22 A"   58 A'   59 A'                 
  2.709   2.770   2.884   3.024   3.118   3.564   3.847   4.000
 60 A'   23 A"   61 A'   62 A'   63 A'   64 A'   24 A"   25 A"                 
  4.009   4.066   4.172   4.289   4.354   4.781   6.564   7.547
 65 A'   26 A"   66 A'   67 A'   68 A'   69 A'   70 A'   27 A"                 
  7.570   7.651  23.862  35.605  47.849 289.745 289.767 289.876
 71 A'   72 A'   73 A'   74 A'   75 A'   28 A"   76 A'   77 A'                 
*******
 78 A'                                                                         

 Beta MOs, Restricted
 -- Occupied --                  
-482.84  -62.49  -56.31  -56.31  -56.31  -14.34  -10.29   -8.70
  1 A'    2 A'    3 A'    1 A"    4 A'    5 A'    6 A'    7 A'                 
 -6.532  -6.520  -6.519  -2.643  -2.640  -2.639  -2.630  -2.630
  8 A'    2 A"    9 A'   10 A'    3 A"   11 A'    4 A"   12 A'                 
 -0.955  -0.802  -0.617  -0.552  -0.433  -0.393  -0.307  -0.303
 13 A'   14 A'   15 A'   16 A'   17 A'    5 A"   18 A'   19 A'                 
 -0.297
  6 A"                                                                         
 -- Virtual --                   
 -0.046  -0.024  -0.015   0.018   0.041   0.055   0.074   0.080
  7 A"   20 A'   21 A'   22 A'   23 A'    8 A"   24 A'   25 A'                 
  0.084   0.087   0.105   0.133   0.140   0.162   0.178   0.209
  9 A"   26 A'   27 A'   28 A'   29 A'   10 A"   30 A'   31 A'                 
  0.239   0.272   0.315   0.406   0.427   0.432   0.466   0.482
 32 A'   33 A'   34 A'   35 A'   11 A"   36 A'   37 A'   12 A"                 
  0.526   0.564   0.571   0.580   0.608   0.613   0.637   0.765
 38 A'   13 A"   39 A'   40 A'   14 A"   41 A'   42 A'   43 A'                 
  0.816   0.828   0.846   0.875   0.917   1.093   1.151   1.322
 15 A"   44 A'   45 A'   46 A'   47 A'   16 A"   48 A'   17 A"                 
  1.344   1.449   1.529   1.583   1.740   1.793   1.935   1.964
 18 A"   49 A'   50 A'   51 A'   52 A'   19 A"   53 A'   54 A'                 
  1.988   2.122   2.209   2.332   2.355   2.467   2.506   2.615
 20 A"   55 A'   56 A'   21 A"   57 A'   22 A"   58 A'   59 A'                 
  2.709   2.770   2.884   3.024   3.118   3.564   3.847   4.000
 60 A'   23 A"   61 A'   62 A'   63 A'   64 A'   24 A"   25 A"                 
  4.009   4.066   4.172   4.289   4.354   4.781   6.564   7.547
 65 A'   26 A"   66 A'   67 A'   68 A'   69 A'   70 A'   27 A"                 
  7.570   7.651  23.862  35.605  47.849 289.745 289.767 289.876
 71 A'   72 A'   73 A'   74 A'   75 A'   28 A"   76 A'   77 A'                 
*******
 78 A'                                                                         
 --------------------------------------------------------------

          Ground-State Mulliken Net Atomic Charges

     Atom                 Charge (a.u.)
  ----------------------------------------
      1 C                    -0.195476
      2 N                    -0.174920
      3 H                     0.225029
      4 Br                   -0.007888
      5 H                     0.153255
  ----------------------------------------
  Sum of atomic charges =     0.000000

 -----------------------------------------------------------------
                    Cartesian Multipole Moments
 -----------------------------------------------------------------
    Charge (ESU x 10^10)
                -0.0000
    Dipole Moment (Debye)
         X       1.4438      Y      -2.2632      Z      -0.0000
       Tot       2.6845
    Quadrupole Moments (Debye-Ang)
        XX     -25.0087     XY      -4.6859     YY     -31.1136
        XZ       0.0000     YZ      -0.0000     ZZ     -31.4954
    Octopole Moments (Debye-Ang^2)
       XXX      -4.2044    XXY      -6.1406    XYY      -7.4868
       YYY      -3.6557    XXZ       0.0000    XYZ       0.0000
       YYZ      -0.0000    XZZ      -6.9427    YZZ       0.1366
       ZZZ      -0.0000
    Hexadecapole Moments (Debye-Ang^3)
      XXXX    -230.6670   XXXY     -18.1378   XXYY     -65.9182
      XYYY      -9.4984   YYYY     -58.2007   XXXZ       0.0000
      XXYZ      -0.0000   XYYZ       0.0000   YYYZ      -0.0000
      XXZZ     -59.3086   XYZZ      -1.1650   YYZZ     -16.5909
      XZZZ       0.0000   YZZZ      -0.0000   ZZZZ     -37.0934
 -----------------------------------------------------------------
 Calculating MO derivatives via CPSCF
 D1JvT checksum  = 107640 8663.6199413948
 D1KAT checksum  = 216000 648.3107934284
   1         3          15      0.167024    0.052600
   2         3          15      0.020574    0.006792
   3         3          15      0.002196    0.001059
   4         4          14      0.000183    0.000095
   5        16           2      0.000008    0.000006
   6        18           0      0.000000    0.000000    Roots Converged
 Time for AOints: 2.0 s (CPU) 0.5 s (wall)
 ------------------------------------------------------------------------------
                     AOints        : Timing summary (seconds)
 ------------------------------------------------------------------------------
     job step          cpu (% of tot)      sys (% of tot)     wall (% of tot)
 ------------------------------------------------------------------------------
  cpscf_lag         0.1380E+02 (32.3)   0.2000E-05 (25.0)   0.3627E+01 (32.3)
  iterzp            0.2685E+02 (62.9)   0.5000E-05 (62.5)   0.7051E+01 (62.8)
  make_fx           0.0000E+00 ( 0.0)   0.0000E+00 ( 0.0)   0.0000E+00 ( 0.0)
  AOints            0.1988E+01 ( 4.7)   0.1000E-05 (12.5)   0.5115E+00 ( 4.6)
 ------------------------------------------------------------------------------
   Grand Totals     0.4267E+02          0.8000E-05          0.1123E+02
 ------------------------------------------------------------------------------
 Calculating analytic Hessian of the SCF energy
 Polarizability Matrix (a.u.)
            1           2           3
    1 -59.3557204  -1.0633508   0.0000000
    2  -1.0633508 -33.8685251  -0.0000000
    3   0.0000000  -0.0000000 -25.4481352

 Direct stationary perturbation theory relativistic correction:

 rels  =      16.818190899750
 relv  =     -56.595540108776
 rel2e =       8.651527347208
 E_rel =     -31.125821861818

 Hessian of the SCF Energy
            1           2           3           4           5           6
    1   0.5535299   0.2193504  -0.0000000  -0.3786885  -0.2287826   0.0000000
    2   0.2193504   0.7597364   0.0000000  -0.3314984  -0.3793424  -0.0000000
    3  -0.0000000   0.0000000   0.1142030  -0.0000000  -0.0000000  -0.0487879
    4  -0.3786885  -0.3314984  -0.0000000   0.7757406   0.1658734  -0.0000000
    5  -0.2287826  -0.3793424  -0.0000000   0.1658734   0.4723290   0.0000000
    6   0.0000000  -0.0000000  -0.0487879  -0.0000000   0.0000000   0.0528732
    7  -0.0384262   0.0180554   0.0000000  -0.3358749   0.1209109   0.0000000
    8  -0.0440490  -0.0089961   0.0000000   0.1785352  -0.0910452  -0.0000000
    9  -0.0000000   0.0000000   0.0041398   0.0000000  -0.0000000  -0.0301858
   10  -0.0889103   0.0571222   0.0000000  -0.0634312  -0.0241957  -0.0000000
   11   0.0302268  -0.0505806  -0.0000000  -0.0101925   0.0161086   0.0000000
   12   0.0000000  -0.0000000  -0.0221829   0.0000000   0.0000000  -0.0026502
   13  -0.0475048   0.0369703   0.0000000   0.0022541  -0.0338061   0.0000000
   14   0.0232544  -0.3208172   0.0000000  -0.0027178  -0.0180500   0.0000000
   15  -0.0000000   0.0000000  -0.0473720   0.0000000  -0.0000000   0.0287507
            7           8           9          10          11          12
    1  -0.0384262  -0.0440490  -0.0000000  -0.0889103   0.0302268   0.0000000
    2   0.0180554  -0.0089961   0.0000000   0.0571222  -0.0505806  -0.0000000
    3   0.0000000   0.0000000   0.0041398   0.0000000  -0.0000000  -0.0221829
    4  -0.3358749   0.1785352   0.0000000  -0.0634312  -0.0101925   0.0000000
    5   0.1209109  -0.0910452  -0.0000000  -0.0241957   0.0161086   0.0000000
    6   0.0000000  -0.0000000  -0.0301858  -0.0000000   0.0000000  -0.0026502
    7   0.3698483  -0.1348311  -0.0000000   0.0009896  -0.0036725  -0.0000000
    8  -0.1348311   0.0975195   0.0000000   0.0005994   0.0002515  -0.0000000
    9  -0.0000000   0.0000000   0.0254740  -0.0000000   0.0000000   0.0098856
   10   0.0009896   0.0005994  -0.0000000   0.1704205  -0.0370475  -0.0000000
   11  -0.0036725   0.0002515   0.0000000  -0.0370475   0.0349756   0.0000000
   12  -0.0000000  -0.0000000   0.0098856  -0.0000000   0.0000000   0.0089254
   13   0.0034632  -0.0002545   0.0000000  -0.0190686   0.0206857   0.0000000
   14  -0.0004627   0.0022703  -0.0000000   0.0035216  -0.0007551   0.0000000
   15  -0.0000000  -0.0000000  -0.0093136   0.0000000  -0.0000000   0.0060222
           13          14          15
    1  -0.0475048   0.0232544  -0.0000000
    2   0.0369703  -0.3208172   0.0000000
    3   0.0000000   0.0000000  -0.0473720
    4   0.0022541  -0.0027178   0.0000000
    5  -0.0338061  -0.0180500  -0.0000000
    6   0.0000000   0.0000000   0.0287507
    7   0.0034632  -0.0004627  -0.0000000
    8  -0.0002545   0.0022703  -0.0000000
    9   0.0000000  -0.0000000  -0.0093136
   10  -0.0190686   0.0035216   0.0000000
   11   0.0206857  -0.0007551  -0.0000000
   12   0.0000000   0.0000000   0.0060222
   13   0.0608561  -0.0235955  -0.0000000
   14  -0.0235955   0.3373521  -0.0000000
   15  -0.0000000  -0.0000000   0.0219127
 Gradient time:  CPU 63.47 s  wall 16.81 s
 **********************************************************************
 **                                                                  **
 **                       VIBRATIONAL ANALYSIS                       **
 **                       --------------------                       **
 **                                                                  **
 **        VIBRATIONAL FREQUENCIES (CM**-1) AND NORMAL MODES         **
 **     FORCE CONSTANTS (mDYN/ANGSTROM) AND REDUCED MASSES (AMU)     **
 **                  INFRARED INTENSITIES (KM/MOL)                   **
 **                                                                  **
 **********************************************************************


 Mode:                 1                      2                      3
 Frequency:       386.01                 629.60                 724.08
 Force Cnst:      0.7915                 0.7834                 0.3978
 Red. Mass:       9.0158                 3.3543                 1.2878
 IR Active:          YES                    YES                    YES
 IR Intens:        0.654                151.337                 88.127
 Raman Active:       YES                    YES                    YES
               X      Y      Z        X      Y      Z        X      Y      Z
 C          0.254  0.272  0.000    0.323 -0.283 -0.000   -0.000  0.000 -0.156
 N          0.596 -0.079  0.000   -0.031  0.040 -0.000    0.000 -0.000 -0.017
 H          0.405 -0.500 -0.000    0.271  0.706  0.000    0.000 -0.000  0.853
 Br        -0.150 -0.024 -0.000   -0.052  0.031  0.000   -0.000 -0.000  0.010
 H          0.001  0.252 -0.000    0.400 -0.278  0.000    0.000  0.000  0.498
 TransDip   0.007 -0.025 -0.000    0.392  0.043  0.000   -0.000 -0.000  0.301

 Mode:                 4                      5                      6
 Frequency:      1035.50                1122.81                1339.37
 Force Cnst:      0.7927                 0.8390                 1.3440
 Red. Mass:       1.2547                 1.1295                 1.2715
 IR Active:          YES                    YES                    YES
 IR Intens:        3.154                 67.703                 32.744
 Raman Active:       YES                    YES                    YES
               X      Y      Z        X      Y      Z        X      Y      Z
 C         -0.000  0.000 -0.113   -0.040  0.052 -0.000   -0.086  0.065  0.000
 N         -0.000  0.000  0.090    0.019 -0.072  0.000   -0.000 -0.102 -0.000
 H         -0.000 -0.000 -0.655    0.359  0.750 -0.000    0.165  0.335  0.000
 Br        -0.000  0.000  0.000    0.005 -0.005  0.000   -0.000  0.002 -0.000
 H          0.000  0.000  0.742   -0.546  0.006  0.000    0.902  0.155 -0.000
 TransDip  -0.000 -0.000 -0.057    0.197  0.175 -0.000   -0.087  0.162 -0.000

 Mode:                 7                      8                      9
 Frequency:      1684.00                3106.65                3453.05
 Force Cnst:     12.7323                 6.2285                 7.5577
 Red. Mass:       7.6203                 1.0953                 1.0758
 IR Active:          YES                    YES                    YES
 IR Intens:      285.403                 12.257                 10.854
 Raman Active:       YES                    YES                    YES
               X      Y      Z        X      Y      Z        X      Y      Z
 C          0.452  0.363 -0.000    0.001 -0.089  0.000    0.001  0.010  0.000
 N         -0.355 -0.315 -0.000    0.002  0.006 -0.000   -0.068  0.022  0.000
 H         -0.400 -0.263  0.000    0.052 -0.016 -0.000    0.918 -0.387 -0.000
 Br         0.002 -0.001  0.000   -0.000  0.000 -0.000    0.000 -0.000 -0.000
 H         -0.197  0.414  0.000   -0.087  0.991 -0.000    0.009 -0.043 -0.000
 TransDip   0.537  0.069  0.000    0.038 -0.105 -0.000    0.106 -0.001 -0.000

 STANDARD THERMODYNAMIC QUANTITIES AT   298.15 K  AND     1.00 ATM

   This Molecule has  0 Imaginary Frequencies
   Zero point vibrational energy:       19.272 kcal/mol

   Atom    1 Element C  Has Mass   12.00000
   Atom    2 Element N  Has Mass   14.00307
   Atom    3 Element H  Has Mass    1.00783
   Atom    4 Element Br Has Mass   78.91830
   Atom    5 Element H  Has Mass    1.00783
   Molecular Mass:   106.937030 amu
   Principal axes and moments of inertia in amu*Bohr^2:
                             1           2           3
    Eigenvalues --       26.23029   442.24206   468.47235
          X               0.99987    -0.01595     0.00000
          Y               0.01595     0.99987    -0.00000
          Z              -0.00000     0.00000     1.00000
   Rotational Symmetry Number is   1
   The Molecule is an Asymmetric Top
   Translational Enthalpy:        0.889 kcal/mol
   Rotational Enthalpy:           0.889 kcal/mol
   Vibrational Enthalpy:         19.672 kcal/mol
   gas constant (RT):             0.592 kcal/mol
   Translational Entropy:        39.918  cal/mol.K
   Rotational Entropy:           23.212  cal/mol.K
   Vibrational Entropy:           1.862  cal/mol.K

   Total Enthalpy:               22.042 kcal/mol
   Total Entropy:                64.992  cal/mol.K
Archival summary:
1\1\TWL01\FREQ\ProcedureUnspecified\BasisUnspecified\r1112\taweetha\SunNov2522:25:442018SunNov2522:25:442018\0\\#,FREQ,ProcedureUnspecified,BasisUnspecified,\\0,1\Br\C,1,1.92298\H,2,1.08971,1,110.248\N,2,1.24865,1,120.986,3,-180,0\H,4,1.02228,2,111.137,1,180,0\\\@

 Total job time:  19.55s(wall), 73.35s(cpu) 
 Sun Nov 25 22:25:44 2018

        *************************************************************
        *                                                           *
        *  Thank you very much for using Q-Chem.  Have a nice day.  *
        *                                                           *
        *************************************************************
