# Supplementary material for: Geometric and energetic data from ab initio calculations of haloethene, haloimine, halomethylenephosphine, haloiminophosphine, halodiazene, halodiphosphene and halocyclopropane
Source: Data Brief. 2019 Nov 2;27:104738. doi: 10.1016/j.dib.2019.104738 (PMC6861602; doi:10.1016/j.dib.2019.104738)
Supplement: Multimedia component 4 [file mmc4.zip › CN/B3LYP/HBrCNIE.out]

Q-Chem Developer Version!
                  Welcome to Q-Chem
     A Quantum Leap Into The Future Of Chemistry


 Q-Chem 5.1, Q-Chem, Inc., Pleasanton, CA (2018)

 Yihan Shao,  Zhengting Gan,  E. Epifanovsky,  A. T. B. Gilbert,  M. Wormit,  
 J. Kussmann,  A. W. Lange,  A. Behn,  Jia Deng,  Xintian Feng,  D. Ghosh,  
 M. Goldey,  P. R. Horn,  L. D. Jacobson,  I. Kaliman,  T. Kus,  A. Landau,  
 Jie Liu,  E. I. Proynov,  R. M. Richard,  R. P. Steele,  E. J. Sundstrom,  
 H. L. Woodcock III,  P. M. Zimmerman,  D. Zuev,  B. Albrecht,  E. Alguire,  
 S. A. Baeppler,  D. Barton,  Z. Benda,  Y. A. Bernard,  E. J. Berquist,  
 K. B. Bravaya,  H. Burton,  D. Casanova,  Chun-Min Chang,  Yunqing Chen,  
 A. Chien,  K. D. Closser,  M. P. Coons,  S. Coriani,  S. Dasgupta,  
 A. L. Dempwolff,  M. Diedenhofen,  Hainam Do,  R. G. Edgar,  Po-Tung Fang,  
 S. Faraji,  S. Fatehi,  Qingguo Feng,  K. D. Fenk,  J. Fosso-Tande,  
 Qinghui Ge,  A. Ghysels,  G. Gidofalvi,  J. Gomes,  J. Gonthier,  A. Gunina,  
 D. Hait,  M. W. D. Hanson-Heine,  P. H. P. Harbach,  A. W. Hauser,  
 J. E. Herr,  E. G. Hohenstein,  Z. C. Holden,  Kerwin Hui,  B. C. Huynh,  
 T.-C. Jagau,  Hyunjun Ji,  B. Kaduk,  K. Khistyaev,  Jaehoon Kim,  
 P. Klunzinger,  K. Koh,  D. Kosenkov,  L. Koulias,  T. Kowalczyk,  
 C. M. Krauter,  A. Kunitsa,  Ka Un Lao,  A. Laurent,  K. V. Lawler,  
 Joonho Lee,  D. Lefrancois,  S. Lehtola,  D. S. Levine,  Yi-Pei Li,  
 You-Sheng Lin,  Fenglai Liu,  E. Livshits,  A. Luenser,  P. Manohar,  
 E. Mansoor,  S. F. Manzer,  Shan-Ping Mao,  Yuezhi Mao,  N. Mardirossian,  
 A. V. Marenich,  T. Markovich,  L. A. Martinez-Martinez,  S. A. Maurer,  
 N. J. Mayhall,  S. C. McKenzie,  J.-M. Mewes,  A. F. Morrison,  
 J. W. Mullinax,  K. Nanda,  T. S. Nguyen-Beck,  R. Olivares-Amaya,  
 J. A. Parkhill,  T. M. Perrine,  F. Plasser,  P. Pokhilko,  S. Prager,  
 A. Prociuk,  E. Ramos,  D. R. Rehn,  F. Rob,  M. Schneider,  N. Sergueev,  
 S. M. Sharada,  S. Sharma,  D. W. Small,  T. Stauch,  T. Stein,  
 Yu-Chuan Su,  A. J. W. Thom,  A. Tkatchenko,  T. Tsuchimochi,  N. M. Tubman,  
 L. Vogt,  M. L. Vidal,  O. Vydrov,  M. A. Watson,  J. Wenzel,  
 M. de Wergifosse,  T. A. Wesolowski,  A. White,  J. Witte,  A. Yamada,  
 Jun Yang,  K. Yao,  S. Yeganeh,  S. R. Yost,  Zhi-Qiang You,  A. Zech,  
 Igor Ying Zhang,  Xing Zhang,  Yan Zhao,  Ying Zhu,  B. R. Brooks,  
 G. K. L. Chan,  C. J. Cramer,  M. S. Gordon,  W. J. Hehre,  A. Klamt,  
 M. W. Schmidt,  C. D. Sherrill,  D. G. Truhlar,  A. Aspuru-Guzik,  R. Baer,  
 A. T. Bell,  N. A. Besley,  Jeng-Da Chai,  A. E. DePrince, III,  
 R. A. DiStasio Jr.,  A. Dreuw,  B. D. Dunietz,  T. R. Furlani,  
 Chao-Ping Hsu,  Yousung Jung,  Jing Kong,  D. S. Lambrecht,  WanZhen Liang,  
 C. Ochsenfeld,  V. A. Rassolov,  L. V. Slipchenko,  J. E. Subotnik,  
 T. Van Voorhis,  J. M. Herbert,  A. I. Krylov,  P. M. W. Gill,  M. Head-Gordon

 Contributors to earlier versions of Q-Chem not listed above: 
 R. D. Adamson,  B. Austin,  J. Baker,  G. J. O. Beran,  K. Brandhorst,  
 S. T. Brown,  E. F. C. Byrd,  A. K. Chakraborty,  C.-L. Cheng,  
 Siu Hung Chien,  D. M. Chipman,  D. L. Crittenden,  H. Dachsel,  
 R. J. Doerksen,  A. D. Dutoi,  L. Fusti-Molnar,  W. A. Goddard III,  
 A. Golubeva-Zadorozhnaya,  S. R. Gwaltney,  G. Hawkins,  A. Heyden,  
 S. Hirata,  G. Kedziora,  F. J. Keil,  C. Kelley,  Jihan Kim,  R. A. King,  
 R. Z. Khaliullin,  P. P. Korambath,  W. Kurlancheek,  A. M. Lee,  M. S. Lee,  
 S. V. Levchenko,  Ching Yeh Lin,  D. Liotard,  R. C. Lochan,  I. Lotan,  
 P. E. Maslen,  N. Nair,  D. P. O'Neill,  D. Neuhauser,  E. Neuscamman,  
 C. M. Oana,  R. Olson,  B. Peters,  R. Peverati,  P. A. Pieniazek,  
 Y. M. Rhee,  J. Ritchie,  M. A. Rohrdanz,  E. Rosta,  N. J. Russ,  
 H. F. Schaefer III,  N. E. Schultz,  N. Shenvi,  A. C. Simmonett,  A. Sodt,  
 D. Stuck,  K. S. Thanthiriwatte,  V. Vanovschi,  Tao Wang,  A. Warshel,  
 C. F. Williams,  Q. Wu,  X. Xu,  W. Zhang

 Please cite Q-Chem as follows:
 Y. Shao et al., Mol. Phys. 113, 184-215 (2015)
 DOI: 10.1080/00268976.2014.952696

 Q-Chem 5.1.2 for Intel X86 EM64T Linux

 Parts of Q-Chem use Armadillo 8.300.2 (Tropical Shenanigans).
 http://arma.sourceforge.net/

 Q-Chem begins on Sun Nov 25 22:51:38 2018  

Host: 
0

     Scratch files written to /scratch/taweetham/qchem55991//
Input Ideriv = 2
Curr. Ideriv = -1
Max.  Ideriv = 2

Checking the input file for inconsistencies... 	...done.

--------------------------------------------------------------
User input:
--------------------------------------------------------------
$molecule
0 1
C 
N 1 1.3 
I 2 CI 1 120. 
Br 1 CBr 2 120.  3 180.0
H 1 CH 2 120.  3 0.0

CC=1.54
CH=1.09
CF=1.35
CCl=1.77
CBr=1.94
CI=2.14
DHA=180.0
$end

$rem
   job_type	optimization
   basis	6-311++g**
   method	b3lyp
$end

--------------------------------------------------------------
 ----------------------------------------------------------------
             Standard Nuclear Orientation (Angstroms)
    I     Atom           X                Y                Z
 ----------------------------------------------------------------
    1      C       0.9654291232    -0.4357324029    -0.0000000000
    2      N       0.0661401597     0.5030324026     0.0000000000
    3      I      -2.0123573129    -0.0063282326    -0.0000000000
    4      Br      2.8496744954     0.0260244346     0.0000000000
    5      H       0.6607743847    -1.4822912834    -0.0000000000
 ----------------------------------------------------------------
 Molecular Point Group                 Cs    NOp =  2
 Largest Abelian Subgroup              Cs    NOp =  2
 Nuclear Repulsion Energy =   490.7033706535 hartrees
 There are       51 alpha and       51 beta electrons
 Requested basis set is 6-311++G(d,p)
 There are 60 shells and 161 basis functions

 Total QAlloc Memory Limit   2000 MB
 Mega-Array Size       188 MB
 MEM_STATIC part       192 MB
 A cutoff of  1.0D-11 yielded   1453 shell pairs
 There are     11026 function pairs (     12412 Cartesian)

 -------------------------------------------------------
 OpenMP Integral Computing Module                       
 Release: version 1.0, May 2013, Q-Chem Inc. Pittsburgh 
 -------------------------------------------------------
 Integral Job Info:
 Integral job number is                      11
 Integral operator is                         1
 short-range coefficients                     0
 long-range coefficients              100000000
 Omega coefficients                           0
 if combine SR and LR in K                    0
 Integral screening is                        0
 Integral computing path is                   2
 max size of driver memory is            800000
 size of driver memory is                593474
 size of scratch memory is             29623520
 max col of scratch BK array               1296
 max len of scratch array in speh3          155
 max len of scratch index in speh4           18
 max int batch size is                      520
 min int batch size is                       52
 fixed nKL is                                45
 max L of basis functions is                  2
 order of int derivative is                   0
 number of shells is                         60
 number of basis is                         171
 number of cartesian basis is               171
 number of contracted shell pairs          1453
 number of primitive shell pairs           3341
 maxK2 (contraction) of shell pair           36
 max number of K2 of shell pair               1
 max number of CS2 of shell pair            181
 max number of PS2 of shell pair            181
 mem total for path MDJ                  523170
 -------------------------------------------------------
 Smallest overlap matrix eigenvalue = 5.04E-04

 Scale SEOQF with 1.000000e-01/1.000000e-01/1.000000e-01

 Standard Electronic Orientation quadrupole field applied
 Nucleus-field energy     =     0.0000000184 hartrees
 Guess from superposition of atomic densities
 Warning:  Energy on first SCF cycle will be non-variational
 SAD guess density has 102.000000 electrons

 -----------------------------------------------------------------------
  General SCF calculation program by
  Eric Jon Sundstrom, Paul Horn, Yuezhi Mao, Dmitri Zuev, Alec White,
  David Stuck, Shaama M.S., Shane Yost, Joonho Lee, David Small,
  Daniel Levine, Susi Lehtola, Hugh Burton, Evgeny Epifanovsky
 -----------------------------------------------------------------------
 Exchange:     0.2000 Hartree-Fock + 0.0800 Slater + 0.7200 B88
 Correlation:  0.1900 VWN1RPA + 0.8100 LYP
 Using SG-1 standard quadrature grid
 using 4 threads for integral computing
 -------------------------------------------------------
 OpenMP Integral computing Module                
 Release: version 2.0, May 2017, Q-Chem Inc. Pleasanton 
 -------------------------------------------------------
 -------------------------------------------------------
 OpenMP BLAS3 based DFT computing Module                
 Release: version 1.0, May 2013, Q-Chem Inc. Pittsburgh 
 -------------------------------------------------------
 A restricted SCF calculation will be
 performed using DIIS
 SCF converges when DIIS error is below 1.0e-08
 ---------------------------------------
  Cycle       Energy         DIIS error
 ---------------------------------------
    1   -9587.3555796871      3.79e-02  
    2   -9587.0722910223      3.64e-03  
    3   -9586.9608226057      6.92e-03  
    4   -9587.0943150437      1.60e-03  
    5   -9587.1012544206      2.39e-04  
    6   -9587.1012935937      1.38e-04  
    7   -9587.1013586869      2.88e-05  
    8   -9587.1013614318      5.16e-06  
    9   -9587.1013614882      1.21e-06  
   10   -9587.1013614923      3.48e-07  
   11   -9587.1013614925      1.97e-07  
   12   -9587.1013614926      2.03e-08  
   13   -9587.1013614926      7.64e-09  Convergence criterion met
 ---------------------------------------
 SCF time:   CPU 25.78s  wall 7.00s 
 SCF   energy in the final basis set =    -9587.1013614926
 Total energy in the final basis set =    -9587.1013614926

 --------------------------------------------------------------
             Orbital Energies (a.u.) and Symmetries
 --------------------------------------------------------------

 Alpha MOs, Restricted
 -- Occupied --                  
******* -482.86 -176.33 -165.73 -165.73 -165.73  -62.52  -56.34
  1 A'    2 A'    3 A'    4 A'    1 A"    5 A'    6 A'    7 A'                 
-56.332 -56.332 -35.824 -31.318 -31.310 -31.310 -22.968 -22.966
  2 A"    8 A'    9 A'   10 A'    3 A"   11 A'   12 A'    4 A"                 
-22.966 -22.961 -22.961 -14.384 -10.302  -8.724  -6.556  -6.543
 13 A'   14 A'    5 A"   15 A'   16 A'   17 A'   18 A'    6 A"                 
 -6.542  -6.373  -4.787  -4.769  -4.769  -2.667  -2.663  -2.663
 19 A'   20 A'   21 A'    7 A"   22 A'   23 A'    8 A"   24 A'                 
 -2.652  -2.652  -2.052  -2.047  -2.047  -2.031  -2.031  -0.943
  9 A"   25 A'   26 A'   10 A"   27 A'   28 A'   11 A"   29 A'                 
 -0.814  -0.674  -0.602  -0.492  -0.445  -0.403  -0.323  -0.321
 30 A'   31 A'   32 A'   33 A'   34 A'   12 A"   13 A"   35 A'                 
 -0.321  -0.275  -0.273
 36 A'   14 A"   37 A'                                                         
 -- Virtual --                   
 -0.119  -0.070  -0.037   0.004   0.035   0.046   0.053   0.070
 38 A'   15 A"   39 A'   40 A'   41 A'   42 A'   16 A"   43 A'                 
  0.077   0.085   0.110   0.134   0.148   0.154   0.161   0.183
 44 A'   17 A"   45 A'   46 A'   47 A'   18 A"   48 A'   49 A'                 
  0.214   0.214   0.237   0.272   0.284   0.376   0.390   0.396
 19 A"   50 A'   51 A'   52 A'   53 A'   54 A'   20 A"   55 A'                 
  0.410   0.415   0.421   0.423   0.454   0.478   0.494   0.548
 21 A"   56 A'   57 A'   22 A"   58 A'   23 A"   59 A'   60 A'                 
  0.551   0.557   0.598   0.612   0.648   0.691   0.758   0.786
 24 A"   61 A'   25 A"   62 A'   63 A'   64 A'   65 A'   66 A'                 
  0.827   0.840   0.886   0.982   1.128   1.202   1.271   1.307
 26 A"   67 A'   68 A'   69 A'   27 A"   70 A'   28 A"   71 A'                 
  1.313   1.319   1.528   1.551   1.689   1.728   1.896   1.953
 29 A"   72 A'   73 A'   74 A'   75 A'   30 A"   76 A'   31 A"                 
  2.032   2.081   2.118   2.179   2.315   2.360   2.575   2.690
 77 A'   32 A"   78 A'   79 A'   80 A'   33 A"   81 A'   82 A'                 
  2.727   2.751   3.054   3.539   3.810   3.885   3.946   3.961
 83 A'   34 A"   84 A'   85 A'   35 A"   86 A'   36 A"   87 A'                 
  3.973   3.986   3.988   4.041   4.044   4.137   4.196   4.321
 37 A"   38 A"   88 A'   39 A"   89 A'   90 A'   91 A'   92 A'                 
  4.380   4.476   5.966   5.990   6.009   6.540   7.527   7.549
 93 A'   94 A'   40 A"   95 A'   96 A'   97 A'   41 A"   98 A'                 
  7.632  23.739  27.815  28.311  28.329  28.340  28.517  28.524
 99 A'  100 A'  101 A'   42 A"  102 A'  103 A'   43 A"  104 A'                 
 28.529  28.554  28.637  35.442  47.822 127.857 127.871 127.891
 44 A"  105 A'  106 A'  107 A'  108 A'   45 A"  109 A'  110 A'                 
151.618 289.721 289.742 289.8551020.5931901.779
111 A'   46 A"  112 A'  113 A'  114 A'  115 A'                                 

 Beta MOs, Restricted
 -- Occupied --                  
******* -482.86 -176.33 -165.73 -165.73 -165.73  -62.52  -56.34
  1 A'    2 A'    3 A'    4 A'    1 A"    5 A'    6 A'    7 A'                 
-56.332 -56.332 -35.824 -31.318 -31.310 -31.310 -22.968 -22.966
  2 A"    8 A'    9 A'   10 A'    3 A"   11 A'   12 A'    4 A"                 
-22.966 -22.961 -22.961 -14.384 -10.302  -8.724  -6.556  -6.543
 13 A'   14 A'    5 A"   15 A'   16 A'   17 A'   18 A'    6 A"                 
 -6.542  -6.373  -4.787  -4.769  -4.769  -2.667  -2.663  -2.663
 19 A'   20 A'   21 A'    7 A"   22 A'   23 A'    8 A"   24 A'                 
 -2.652  -2.652  -2.052  -2.047  -2.047  -2.031  -2.031  -0.943
  9 A"   25 A'   26 A'   10 A"   27 A'   28 A'   11 A"   29 A'                 
 -0.814  -0.674  -0.602  -0.492  -0.445  -0.403  -0.323  -0.321
 30 A'   31 A'   32 A'   33 A'   34 A'   12 A"   13 A"   35 A'                 
 -0.321  -0.275  -0.273
 36 A'   14 A"   37 A'                                                         
 -- Virtual --                   
 -0.119  -0.070  -0.037   0.004   0.035   0.046   0.053   0.070
 38 A'   15 A"   39 A'   40 A'   41 A'   42 A'   16 A"   43 A'                 
  0.077   0.085   0.110   0.134   0.148   0.154   0.161   0.183
 44 A'   17 A"   45 A'   46 A'   47 A'   18 A"   48 A'   49 A'                 
  0.214   0.214   0.237   0.272   0.284   0.376   0.390   0.396
 19 A"   50 A'   51 A'   52 A'   53 A'   54 A'   20 A"   55 A'                 
  0.410   0.415   0.421   0.423   0.454   0.478   0.494   0.548
 21 A"   56 A'   57 A'   22 A"   58 A'   23 A"   59 A'   60 A'                 
  0.551   0.557   0.598   0.612   0.648   0.691   0.758   0.786
 24 A"   61 A'   25 A"   62 A'   63 A'   64 A'   65 A'   66 A'                 
  0.827   0.840   0.886   0.982   1.128   1.202   1.271   1.307
 26 A"   67 A'   68 A'   69 A'   27 A"   70 A'   28 A"   71 A'                 
  1.313   1.319   1.528   1.551   1.689   1.728   1.896   1.953
 29 A"   72 A'   73 A'   74 A'   75 A'   30 A"   76 A'   31 A"                 
  2.032   2.081   2.118   2.179   2.315   2.360   2.575   2.690
 77 A'   32 A"   78 A'   79 A'   80 A'   33 A"   81 A'   82 A'                 
  2.727   2.751   3.054   3.539   3.810   3.885   3.946   3.961
 83 A'   34 A"   84 A'   85 A'   35 A"   86 A'   36 A"   87 A'                 
  3.973   3.986   3.988   4.041   4.044   4.137   4.196   4.321
 37 A"   38 A"   88 A'   39 A"   89 A'   90 A'   91 A'   92 A'                 
  4.380   4.476   5.966   5.990   6.009   6.540   7.527   7.549
 93 A'   94 A'   40 A"   95 A'   96 A'   97 A'   41 A"   98 A'                 
  7.632  23.739  27.815  28.311  28.329  28.340  28.517  28.524
 99 A'  100 A'  101 A'   42 A"  102 A'  103 A'   43 A"  104 A'                 
 28.529  28.554  28.637  35.442  47.822 127.857 127.871 127.891
 44 A"  105 A'  106 A'  107 A'  108 A'   45 A"  109 A'  110 A'                 
151.618 289.721 289.742 289.8551020.5931901.779
111 A'   46 A"  112 A'  113 A'  114 A'  115 A'                                 
 --------------------------------------------------------------

          Ground-State Mulliken Net Atomic Charges

     Atom                 Charge (a.u.)
  ----------------------------------------
      1 C                    -0.206584
      2 N                    -0.118012
      3 I                     0.106394
      4 Br                    0.039001
      5 H                     0.179201
  ----------------------------------------
  Sum of atomic charges =     0.000000

 -----------------------------------------------------------------
                    Cartesian Multipole Moments
 -----------------------------------------------------------------
    Charge (ESU x 10^10)
                 0.0000
    Dipole Moment (Debye)
         X      -0.0423      Y      -1.7898      Z       0.0000
       Tot       1.7903
    Quadrupole Moments (Debye-Ang)
        XX     -53.5926     XY       0.0215     YY     -59.0853
        XZ       0.0000     YZ      -0.0000     ZZ     -59.5217
    Octopole Moments (Debye-Ang^2)
       XXX      -7.7531    XXY       2.3164    XYY      -0.0040
       YYY      -2.7763    XXZ       0.0000    XYZ       0.0000
       YYZ      -0.0000    XZZ      -0.7663    YZZ       0.3824
       ZZZ      -0.0000
    Hexadecapole Moments (Debye-Ang^3)
      XXXX   -1525.6494   XXXY      27.2102   XXYY    -303.0580
      XYYY       1.0691   YYYY     -99.9728   XXXZ       0.0000
      XXYZ      -0.0000   XYYZ       0.0000   YYYZ      -0.0000
      XXZZ    -300.0027   XYZZ       1.0284   YYZZ     -30.0130
      XZZZ       0.0000   YZZZ      -0.0000   ZZZZ     -76.8733
 -----------------------------------------------------------------
 Calculating analytic gradient of the SCF energy
 Gradient of SCF Energy
            1           2           3           4           5
    1   0.0539136  -0.0491995  -0.0055031   0.0171216  -0.0163326
    2  -0.0326908   0.0206559   0.0035365   0.0049286   0.0035697
    3  -0.0000000   0.0000000  -0.0000000  -0.0000000  -0.0000000
 Max gradient component =       5.391E-02
 RMS gradient           =       2.230E-02
 Gradient time:  CPU 6.73 s  wall 1.78 s
 Geometry Optimization Parameters
   NAtoms,    NIC,     NZ,  NCons,   NDum,   NFix, NCnnct, MaxDiis
        5      20       5       0       0       0       0       0


** GEOMETRY OPTIMIZATION IN DELOCALIZED INTERNAL COORDINATES **
   Searching for a Minimum

   Optimization Cycle:   1

                       Coordinates (Angstroms)
     ATOM                X               Y               Z
      1  C         0.9654291232   -0.4357324029    0.0000000000
      2  N         0.0661401597    0.5030324026    0.0000000000
      3  I        -2.0123573129   -0.0063282326    0.0000000000
      4  Br        2.8496744954    0.0260244346    0.0000000000
      5  H         0.6607743847   -1.4822912834    0.0000000000
   Point Group: cs    Number of degrees of freedom:     7


   Energy is  -9587.101361493


 Attempting to Generate Delocalized Internal Coordinates

  7 Hessian modes will be used to form the next step
  Hessian Eigenvalues:
     0.108095    0.160000    0.175927    0.220000    0.250000    0.348126
     0.671931

 Minimum Search - Taking Simple RFO Step
 Searching for Lamda that Minimizes Along All modes
 Value Taken    Lamda =  -0.01229625
 Step Taken.  Stepsize is  0.216447

                             Maximum     Tolerance    Cnvgd?
         Gradient           0.033806      0.000300      NO
         Displacement       0.185847      0.001200      NO
         Energy change     *********      0.000001      NO


 New Cartesian Coordinates Obtained by Inverse Iteration

 Displacement from previous Coordinates is:  0.255513
 ----------------------------------------------------------------
             Standard Nuclear Orientation (Angstroms)
    I     Atom           X                Y                Z
 ----------------------------------------------------------------
    1      C       0.9208078613    -0.4243077291     0.0000000000
    2      N       0.1034416678     0.5306914613     0.0000000000
    3      I      -1.9438993800    -0.0230265718     0.0000000000
    4      Br      2.7605949001     0.0088173347     0.0000000000
    5      H       0.6887158009    -1.4874695768     0.0000000000
 ----------------------------------------------------------------
 Molecular Point Group                 Cs    NOp =  2
 Largest Abelian Subgroup              Cs    NOp =  2
 Nuclear Repulsion Energy =   504.9834979767 hartrees
 There are       51 alpha and       51 beta electrons
 Applying Cartesian multipole field
    Component          Value
    ---------          -----
     (2,0,0)        1.00000E-11
     (0,2,0)        2.00000E-11
     (0,0,2)       -3.00000E-11
 Nucleus-field energy     =     0.0000000173 hartrees
 Requested basis set is 6-311++G(d,p)
 There are 60 shells and 161 basis functions
 A cutoff of  1.0D-11 yielded   1468 shell pairs
 There are     11101 function pairs (     12499 Cartesian)
 Smallest overlap matrix eigenvalue = 4.27E-04
 Guess MOs from SCF MO coefficient file

 -----------------------------------------------------------------------
  General SCF calculation program by
  Eric Jon Sundstrom, Paul Horn, Yuezhi Mao, Dmitri Zuev, Alec White,
  David Stuck, Shaama M.S., Shane Yost, Joonho Lee, David Small,
  Daniel Levine, Susi Lehtola, Hugh Burton, Evgeny Epifanovsky
 -----------------------------------------------------------------------
 Exchange:     0.2000 Hartree-Fock + 0.0800 Slater + 0.7200 B88
 Correlation:  0.1900 VWN1RPA + 0.8100 LYP
 Using SG-1 standard quadrature grid
 using 4 threads for integral computing
 -------------------------------------------------------
 OpenMP Integral computing Module                
 Release: version 2.0, May 2017, Q-Chem Inc. Pleasanton 
 -------------------------------------------------------
 -------------------------------------------------------
 OpenMP BLAS3 based DFT computing Module                
 Release: version 1.0, May 2013, Q-Chem Inc. Pittsburgh 
 -------------------------------------------------------
 A restricted SCF calculation will be
 performed using DIIS
 SCF converges when DIIS error is below 1.0e-08
 ---------------------------------------
  Cycle       Energy         DIIS error
 ---------------------------------------
    1   -9587.1047786383      8.93e-04  
    2   -9587.1066657447      5.75e-04  
    3   -9587.1065560811      5.87e-04  
    4   -9587.1076452764      1.65e-04  
    5   -9587.1077191938      3.57e-05  
    6   -9587.1077236953      8.07e-06  
    7   -9587.1077238412      1.79e-06  
    8   -9587.1077238496      7.70e-07  
    9   -9587.1077238510      2.43e-07  
   10   -9587.1077238511      2.91e-08  
   11   -9587.1077238512      1.21e-08  
   12   -9587.1077238511      1.70e-09  Convergence criterion met
 ---------------------------------------
 SCF time:   CPU 24.27s  wall 6.00s 
 SCF   energy in the final basis set =    -9587.1077238511
 Total energy in the final basis set =    -9587.1077238511

 --------------------------------------------------------------
             Orbital Energies (a.u.) and Symmetries
 --------------------------------------------------------------

 Alpha MOs, Restricted
 -- Occupied --                  
******* -482.86 -176.33 -165.73 -165.73 -165.73  -62.51  -56.33
  1 A'    2 A'    3 A'    4 A'    1 A"    5 A'    6 A'    7 A'                 
-56.328 -56.328 -35.822 -31.316 -31.309 -31.308 -22.966 -22.965
  2 A"    8 A'    9 A'   10 A'    3 A"   11 A'   12 A'    4 A"                 
-22.965 -22.959 -22.959 -14.381 -10.296  -8.720  -6.552  -6.539
 13 A'   14 A'    5 A"   15 A'   16 A'   17 A'   18 A'    6 A"                 
 -6.538  -6.371  -4.786  -4.767  -4.767  -2.663  -2.659  -2.659
 19 A'   20 A'   21 A'    7 A"   22 A'   23 A'    8 A"   24 A'                 
 -2.648  -2.648  -2.051  -2.045  -2.045  -2.029  -2.029  -0.966
  9 A"   25 A'   26 A'   10 A"   27 A'   28 A'   11 A"   29 A'                 
 -0.819  -0.673  -0.609  -0.497  -0.448  -0.417  -0.324  -0.322
 30 A'   31 A'   32 A'   33 A'   34 A'   12 A"   35 A'   13 A"                 
 -0.318  -0.276  -0.274
 36 A'   37 A'   14 A"                                                         
 -- Virtual --                   
 -0.111  -0.063  -0.025   0.006   0.034   0.047   0.051   0.070
 38 A'   15 A"   39 A'   40 A'   41 A'   42 A'   16 A"   43 A'                 
  0.081   0.086   0.110   0.134   0.147   0.151   0.170   0.187
 44 A'   17 A"   45 A'   46 A'   47 A'   18 A"   48 A'   49 A'                 
  0.215   0.216   0.226   0.274   0.288   0.378   0.390   0.404
 19 A"   50 A'   51 A'   52 A'   53 A'   54 A'   20 A"   55 A'                 
  0.408   0.415   0.425   0.428   0.454   0.483   0.496   0.553
 21 A"   56 A'   22 A"   57 A'   58 A'   23 A"   59 A'   24 A"                 
  0.555   0.560   0.596   0.613   0.659   0.718   0.759   0.817
 60 A'   61 A'   25 A"   62 A'   63 A'   64 A'   65 A'   66 A'                 
  0.822   0.841   0.889   0.990   1.135   1.198   1.275   1.311
 26 A"   67 A'   68 A'   69 A'   27 A"   70 A'   28 A"   71 A'                 
  1.327   1.329   1.511   1.599   1.683   1.720   1.940   1.956
 29 A"   72 A'   73 A'   74 A'   75 A'   30 A"   76 A'   31 A"                 
  2.051   2.090   2.157   2.195   2.293   2.405   2.595   2.745
 77 A'   32 A"   78 A'   79 A'   80 A'   33 A"   81 A'   82 A'                 
  2.763   2.799   3.047   3.540   3.819   3.882   3.948   3.965
 34 A"   83 A'   84 A'   85 A'   35 A"   86 A'   36 A"   87 A'                 
  3.976   3.991   3.996   4.052   4.057   4.168   4.206   4.332
 37 A"   38 A"   88 A'   39 A"   89 A'   90 A'   91 A'   92 A'                 
  4.393   4.477   5.969   5.995   6.014   6.566   7.530   7.557
 93 A'   94 A'   40 A"   95 A'   96 A'   97 A'   41 A"   98 A'                 
  7.637  23.826  27.826  28.313  28.333  28.343  28.520  28.526
 99 A'  100 A'  101 A'   42 A"  102 A'  103 A'   43 A"  104 A'                 
 28.531  28.561  28.641  35.503  47.841 127.860 127.875 127.894
 44 A"  105 A'  106 A'  107 A'  108 A'   45 A"  109 A'  110 A'                 
151.627 289.727 289.752 289.8611020.6171901.789
111 A'   46 A"  112 A'  113 A'  114 A'  115 A'                                 

 Beta MOs, Restricted
 -- Occupied --                  
******* -482.86 -176.33 -165.73 -165.73 -165.73  -62.51  -56.33
  1 A'    2 A'    3 A'    4 A'    1 A"    5 A'    6 A'    7 A'                 
-56.328 -56.328 -35.822 -31.316 -31.309 -31.308 -22.966 -22.965
  2 A"    8 A'    9 A'   10 A'    3 A"   11 A'   12 A'    4 A"                 
-22.965 -22.959 -22.959 -14.381 -10.296  -8.720  -6.552  -6.539
 13 A'   14 A'    5 A"   15 A'   16 A'   17 A'   18 A'    6 A"                 
 -6.538  -6.371  -4.786  -4.767  -4.767  -2.663  -2.659  -2.659
 19 A'   20 A'   21 A'    7 A"   22 A'   23 A'    8 A"   24 A'                 
 -2.648  -2.648  -2.051  -2.045  -2.045  -2.029  -2.029  -0.966
  9 A"   25 A'   26 A'   10 A"   27 A'   28 A'   11 A"   29 A'                 
 -0.819  -0.673  -0.609  -0.497  -0.448  -0.417  -0.324  -0.322
 30 A'   31 A'   32 A'   33 A'   34 A'   12 A"   35 A'   13 A"                 
 -0.318  -0.276  -0.274
 36 A'   37 A'   14 A"                                                         
 -- Virtual --                   
 -0.111  -0.063  -0.025   0.006   0.034   0.047   0.051   0.070
 38 A'   15 A"   39 A'   40 A'   41 A'   42 A'   16 A"   43 A'                 
  0.081   0.086   0.110   0.134   0.147   0.151   0.170   0.187
 44 A'   17 A"   45 A'   46 A'   47 A'   18 A"   48 A'   49 A'                 
  0.215   0.216   0.226   0.274   0.288   0.378   0.390   0.404
 19 A"   50 A'   51 A'   52 A'   53 A'   54 A'   20 A"   55 A'                 
  0.408   0.415   0.425   0.428   0.454   0.483   0.496   0.553
 21 A"   56 A'   22 A"   57 A'   58 A'   23 A"   59 A'   24 A"                 
  0.555   0.560   0.596   0.613   0.659   0.718   0.759   0.817
 60 A'   61 A'   25 A"   62 A'   63 A'   64 A'   65 A'   66 A'                 
  0.822   0.841   0.889   0.990   1.135   1.198   1.275   1.311
 26 A"   67 A'   68 A'   69 A'   27 A"   70 A'   28 A"   71 A'                 
  1.327   1.329   1.511   1.599   1.683   1.720   1.940   1.956
 29 A"   72 A'   73 A'   74 A'   75 A'   30 A"   76 A'   31 A"                 
  2.051   2.090   2.157   2.195   2.293   2.405   2.595   2.745
 77 A'   32 A"   78 A'   79 A'   80 A'   33 A"   81 A'   82 A'                 
  2.763   2.799   3.047   3.540   3.819   3.882   3.948   3.965
 34 A"   83 A'   84 A'   85 A'   35 A"   86 A'   36 A"   87 A'                 
  3.976   3.991   3.996   4.052   4.057   4.168   4.206   4.332
 37 A"   38 A"   88 A'   39 A"   89 A'   90 A'   91 A'   92 A'                 
  4.393   4.477   5.969   5.995   6.014   6.566   7.530   7.557
 93 A'   94 A'   40 A"   95 A'   96 A'   97 A'   41 A"   98 A'                 
  7.637  23.826  27.826  28.313  28.333  28.343  28.520  28.526
 99 A'  100 A'  101 A'   42 A"  102 A'  103 A'   43 A"  104 A'                 
 28.531  28.561  28.641  35.503  47.841 127.860 127.875 127.894
 44 A"  105 A'  106 A'  107 A'  108 A'   45 A"  109 A'  110 A'                 
151.627 289.727 289.752 289.8611020.6171901.789
111 A'   46 A"  112 A'  113 A'  114 A'  115 A'                                 
 --------------------------------------------------------------

          Ground-State Mulliken Net Atomic Charges

     Atom                 Charge (a.u.)
  ----------------------------------------
      1 C                    -0.199575
      2 N                    -0.105307
      3 I                     0.093575
      4 Br                    0.035652
      5 H                     0.175654
  ----------------------------------------
  Sum of atomic charges =    -0.000000

 -----------------------------------------------------------------
                    Cartesian Multipole Moments
 -----------------------------------------------------------------
    Charge (ESU x 10^10)
                -0.0000
    Dipole Moment (Debye)
         X      -0.0608      Y      -1.8194      Z       0.0000
       Tot       1.8204
    Quadrupole Moments (Debye-Ang)
        XX     -54.6035     XY       0.0355     YY     -58.8533
        XZ       0.0000     YZ      -0.0000     ZZ     -59.3192
    Octopole Moments (Debye-Ang^2)
       XXX      -9.7048    XXY       1.7863    XYY      -0.2901
       YYY      -1.1472    XXZ       0.0000    XYZ       0.0000
       YYZ       0.0000    XZZ      -0.8065    YZZ       0.9798
       ZZZ       0.0000
    Hexadecapole Moments (Debye-Ang^3)
      XXXX   -1446.6722   XXXY      27.1336   XXYY    -285.3530
      XYYY       0.0316   YYYY     -99.8681   XXXZ       0.0000
      XXYZ       0.0000   XYYZ       0.0000   YYYZ      -0.0000
      XXZZ    -282.7214   XYZZ       0.8251   YYZZ     -29.9515
      XZZZ       0.0000   YZZZ      -0.0000   ZZZZ     -76.4792
 -----------------------------------------------------------------
 Calculating analytic gradient of the SCF energy
 Gradient of SCF Energy
            1           2           3           4           5
    1   0.0150009  -0.0043557   0.0033483  -0.0088817  -0.0051118
    2  -0.0007111  -0.0006873   0.0000420   0.0007304   0.0006260
    3  -0.0000000  -0.0000000   0.0000000   0.0000000   0.0000000
 Max gradient component =       1.500E-02
 RMS gradient           =       4.913E-03
 Gradient time:  CPU 6.92 s  wall 1.83 s
 Geometry Optimization Parameters
   NAtoms,    NIC,     NZ,  NCons,   NDum,   NFix, NCnnct, MaxDiis
        5      20       5       0       0       0       0       0

 Cartesian Hessian Update
 Hessian Updated using BFGS Update


** GEOMETRY OPTIMIZATION IN DELOCALIZED INTERNAL COORDINATES **
   Searching for a Minimum

   Optimization Cycle:   2

                       Coordinates (Angstroms)
     ATOM                X               Y               Z
      1  C         0.9208078613   -0.4243077291    0.0000000000
      2  N         0.1034416678    0.5306914613    0.0000000000
      3  I        -1.9438993800   -0.0230265718    0.0000000000
      4  Br        2.7605949001    0.0088173347    0.0000000000
      5  H         0.6887158009   -1.4874695768    0.0000000000
   Point Group: cs    Number of degrees of freedom:     7


   Energy is  -9587.107723851

 Hessian Updated using BFGS Update

  7 Hessian modes will be used to form the next step
  Hessian Eigenvalues:
     0.109335    0.135616    0.195970    0.227360    0.266415    0.348041
     0.670969

 Minimum Search - Taking Simple RFO Step
 Searching for Lamda that Minimizes Along All modes
 Value Taken    Lamda =  -0.00092529
 Step Taken.  Stepsize is  0.078005

                             Maximum     Tolerance    Cnvgd?
         Gradient           0.009319      0.000300      NO
         Displacement       0.063408      0.001200      NO
         Energy change     -0.006362      0.000001      NO


 New Cartesian Coordinates Obtained by Inverse Iteration

 Displacement from previous Coordinates is:  0.077372
 ----------------------------------------------------------------
             Standard Nuclear Orientation (Angstroms)
    I     Atom           X                Y                Z
 ----------------------------------------------------------------
    1      C       0.9090895032    -0.4218466956     0.0000000000
    2      N       0.0979610796     0.5337555487     0.0000000000
    3      I      -1.9661450997    -0.0161414728     0.0000000000
    4      Br      2.7736950431     0.0005331764     0.0000000000
    5      H       0.7150603240    -1.4915956384     0.0000000000
 ----------------------------------------------------------------
 Molecular Point Group                 Cs    NOp =  2
 Largest Abelian Subgroup              Cs    NOp =  2
 Nuclear Repulsion Energy =   501.4552231343 hartrees
 There are       51 alpha and       51 beta electrons
 Applying Cartesian multipole field
    Component          Value
    ---------          -----
     (2,0,0)        1.00000E-11
     (0,2,0)        2.00000E-11
     (0,0,2)       -3.00000E-11
 Nucleus-field energy     =     0.0000000175 hartrees
 Requested basis set is 6-311++G(d,p)
 There are 60 shells and 161 basis functions
 A cutoff of  1.0D-11 yielded   1466 shell pairs
 There are     11080 function pairs (     12478 Cartesian)
 Smallest overlap matrix eigenvalue = 4.51E-04
 Guess MOs from SCF MO coefficient file

 -----------------------------------------------------------------------
  General SCF calculation program by
  Eric Jon Sundstrom, Paul Horn, Yuezhi Mao, Dmitri Zuev, Alec White,
  David Stuck, Shaama M.S., Shane Yost, Joonho Lee, David Small,
  Daniel Levine, Susi Lehtola, Hugh Burton, Evgeny Epifanovsky
 -----------------------------------------------------------------------
 Exchange:     0.2000 Hartree-Fock + 0.0800 Slater + 0.7200 B88
 Correlation:  0.1900 VWN1RPA + 0.8100 LYP
 Using SG-1 standard quadrature grid
 using 4 threads for integral computing
 -------------------------------------------------------
 OpenMP Integral computing Module                
 Release: version 2.0, May 2017, Q-Chem Inc. Pleasanton 
 -------------------------------------------------------
 -------------------------------------------------------
 OpenMP BLAS3 based DFT computing Module                
 Release: version 1.0, May 2013, Q-Chem Inc. Pittsburgh 
 -------------------------------------------------------
 A restricted SCF calculation will be
 performed using DIIS
 SCF converges when DIIS error is below 1.0e-08
 ---------------------------------------
  Cycle       Energy         DIIS error
 ---------------------------------------
    1   -9587.1080399345      2.37e-04  
    2   -9587.1083041355      7.89e-05  
    3   -9587.1082830796      1.17e-04  
    4   -9587.1083252953      1.69e-05  
    5   -9587.1083257726      1.15e-05  
    6   -9587.1083261740      2.18e-06  
    7   -9587.1083261884      9.56e-07  
    8   -9587.1083261907      1.50e-07  
    9   -9587.1083261908      5.09e-08  
   10   -9587.1083261907      8.18e-09  Convergence criterion met
 ---------------------------------------
 SCF time:   CPU 20.15s  wall 6.00s 
 SCF   energy in the final basis set =    -9587.1083261907
 Total energy in the final basis set =    -9587.1083261907

 --------------------------------------------------------------
             Orbital Energies (a.u.) and Symmetries
 --------------------------------------------------------------

 Alpha MOs, Restricted
 -- Occupied --                  
******* -482.86 -176.33 -165.73 -165.73 -165.73  -62.51  -56.33
  1 A'    2 A'    3 A'    4 A'    1 A"    5 A'    6 A'    7 A'                 
-56.326 -56.326 -35.823 -31.317 -31.310 -31.309 -22.967 -22.966
  2 A"    8 A'    9 A'   10 A'    3 A"   11 A'   12 A'    4 A"                 
-22.966 -22.960 -22.960 -14.383 -10.297  -8.718  -6.550  -6.537
 13 A'   14 A'    5 A"   15 A'   16 A'   17 A'   18 A'    6 A"                 
 -6.536  -6.372  -4.787  -4.768  -4.768  -2.661  -2.657  -2.657
 19 A'   20 A'   21 A'    7 A"   22 A'   23 A'    8 A"   24 A'                 
 -2.646  -2.646  -2.052  -2.046  -2.046  -2.030  -2.030  -0.966
  9 A"   25 A'   26 A'   10 A"   27 A'   28 A'   11 A"   29 A'                 
 -0.816  -0.673  -0.611  -0.495  -0.447  -0.416  -0.324  -0.321
 30 A'   31 A'   32 A'   33 A'   34 A'   12 A"   35 A'   13 A"                 
 -0.317  -0.277  -0.276
 36 A'   37 A'   14 A"                                                         
 -- Virtual --                   
 -0.116  -0.062  -0.027   0.006   0.034   0.047   0.052   0.070
 38 A'   15 A"   39 A'   40 A'   41 A'   42 A'   16 A"   43 A'                 
  0.081   0.086   0.110   0.133   0.146   0.151   0.169   0.186
 44 A'   17 A"   45 A'   46 A'   47 A'   18 A"   48 A'   49 A'                 
  0.215   0.216   0.222   0.274   0.291   0.378   0.389   0.402
 19 A"   50 A'   51 A'   52 A'   53 A'   54 A'   20 A"   55 A'                 
  0.408   0.414   0.424   0.428   0.452   0.481   0.494   0.555
 21 A"   56 A'   22 A"   57 A'   58 A'   23 A"   59 A'   24 A"                 
  0.555   0.560   0.598   0.612   0.654   0.716   0.758   0.816
 60 A'   61 A'   25 A"   62 A'   63 A'   64 A'   65 A'   66 A'                 
  0.821   0.837   0.894   0.987   1.132   1.195   1.274   1.308
 26 A"   67 A'   68 A'   69 A'   27 A"   70 A'   28 A"   71 A'                 
  1.323   1.324   1.504   1.601   1.671   1.719   1.946   1.957
 72 A'   29 A"   73 A'   74 A'   75 A'   30 A"   76 A'   31 A"                 
  2.056   2.085   2.168   2.198   2.277   2.412   2.598   2.748
 77 A'   32 A"   78 A'   79 A'   80 A'   33 A"   81 A'   82 A'                 
  2.762   2.811   3.030   3.529   3.819   3.887   3.948   3.963
 34 A"   83 A'   84 A'   85 A'   35 A"   86 A'   36 A"   87 A'                 
  3.975   3.991   3.996   4.050   4.055   4.167   4.204   4.332
 37 A"   38 A"   88 A'   39 A"   89 A'   90 A'   91 A'   92 A'                 
  4.389   4.476   5.967   5.994   6.012   6.558   7.532   7.559
 93 A'   94 A'   40 A"   95 A'   96 A'   97 A'   41 A"   98 A'                 
  7.638  23.835  27.821  28.312  28.332  28.341  28.519  28.525
 99 A'  100 A'  101 A'   42 A"  102 A'  103 A'   43 A"  104 A'                 
 28.529  28.559  28.638  35.505  47.836 127.858 127.874 127.892
 44 A"  105 A'  106 A'  107 A'  108 A'   45 A"  109 A'  110 A'                 
151.623 289.728 289.754 289.8621020.6111901.784
111 A'   46 A"  112 A'  113 A'  114 A'  115 A'                                 

 Beta MOs, Restricted
 -- Occupied --                  
******* -482.86 -176.33 -165.73 -165.73 -165.73  -62.51  -56.33
  1 A'    2 A'    3 A'    4 A'    1 A"    5 A'    6 A'    7 A'                 
-56.326 -56.326 -35.823 -31.317 -31.310 -31.309 -22.967 -22.966
  2 A"    8 A'    9 A'   10 A'    3 A"   11 A'   12 A'    4 A"                 
-22.966 -22.960 -22.960 -14.383 -10.297  -8.718  -6.550  -6.537
 13 A'   14 A'    5 A"   15 A'   16 A'   17 A'   18 A'    6 A"                 
 -6.536  -6.372  -4.787  -4.768  -4.768  -2.661  -2.657  -2.657
 19 A'   20 A'   21 A'    7 A"   22 A'   23 A'    8 A"   24 A'                 
 -2.646  -2.646  -2.052  -2.046  -2.046  -2.030  -2.030  -0.966
  9 A"   25 A'   26 A'   10 A"   27 A'   28 A'   11 A"   29 A'                 
 -0.816  -0.673  -0.611  -0.495  -0.447  -0.416  -0.324  -0.321
 30 A'   31 A'   32 A'   33 A'   34 A'   12 A"   35 A'   13 A"                 
 -0.317  -0.277  -0.276
 36 A'   37 A'   14 A"                                                         
 -- Virtual --                   
 -0.116  -0.062  -0.027   0.006   0.034   0.047   0.052   0.070
 38 A'   15 A"   39 A'   40 A'   41 A'   42 A'   16 A"   43 A'                 
  0.081   0.086   0.110   0.133   0.146   0.151   0.169   0.186
 44 A'   17 A"   45 A'   46 A'   47 A'   18 A"   48 A'   49 A'                 
  0.215   0.216   0.222   0.274   0.291   0.378   0.389   0.402
 19 A"   50 A'   51 A'   52 A'   53 A'   54 A'   20 A"   55 A'                 
  0.408   0.414   0.424   0.428   0.452   0.481   0.494   0.555
 21 A"   56 A'   22 A"   57 A'   58 A'   23 A"   59 A'   24 A"                 
  0.555   0.560   0.598   0.612   0.654   0.716   0.758   0.816
 60 A'   61 A'   25 A"   62 A'   63 A'   64 A'   65 A'   66 A'                 
  0.821   0.837   0.894   0.987   1.132   1.195   1.274   1.308
 26 A"   67 A'   68 A'   69 A'   27 A"   70 A'   28 A"   71 A'                 
  1.323   1.324   1.504   1.601   1.671   1.719   1.946   1.957
 72 A'   29 A"   73 A'   74 A'   75 A'   30 A"   76 A'   31 A"                 
  2.056   2.085   2.168   2.198   2.277   2.412   2.598   2.748
 77 A'   32 A"   78 A'   79 A'   80 A'   33 A"   81 A'   82 A'                 
  2.762   2.811   3.030   3.529   3.819   3.887   3.948   3.963
 34 A"   83 A'   84 A'   85 A'   35 A"   86 A'   36 A"   87 A'                 
  3.975   3.991   3.996   4.050   4.055   4.167   4.204   4.332
 37 A"   38 A"   88 A'   39 A"   89 A'   90 A'   91 A'   92 A'                 
  4.389   4.476   5.967   5.994   6.012   6.558   7.532   7.559
 93 A'   94 A'   40 A"   95 A'   96 A'   97 A'   41 A"   98 A'                 
  7.638  23.835  27.821  28.312  28.332  28.341  28.519  28.525
 99 A'  100 A'  101 A'   42 A"  102 A'  103 A'   43 A"  104 A'                 
 28.529  28.559  28.638  35.505  47.836 127.858 127.874 127.892
 44 A"  105 A'  106 A'  107 A'  108 A'   45 A"  109 A'  110 A'                 
151.623 289.728 289.754 289.8621020.6111901.784
111 A'   46 A"  112 A'  113 A'  114 A'  115 A'                                 
 --------------------------------------------------------------

          Ground-State Mulliken Net Atomic Charges

     Atom                 Charge (a.u.)
  ----------------------------------------
      1 C                    -0.200356
      2 N                    -0.098625
      3 I                     0.094047
      4 Br                    0.024763
      5 H                     0.180171
  ----------------------------------------
  Sum of atomic charges =     0.000000

 -----------------------------------------------------------------
                    Cartesian Multipole Moments
 -----------------------------------------------------------------
    Charge (ESU x 10^10)
                 0.0000
    Dipole Moment (Debye)
         X      -0.1847      Y      -1.8451      Z      -0.0000
       Tot       1.8543
    Quadrupole Moments (Debye-Ang)
        XX     -54.8159     XY      -0.0553     YY     -58.8264
        XZ       0.0000     YZ       0.0000     ZZ     -59.3713
    Octopole Moments (Debye-Ang^2)
       XXX      -9.9773    XXY       1.4862    XYY       0.1155
       YYY      -1.5103    XXZ      -0.0000    XYZ       0.0000
       YYZ      -0.0000    XZZ      -0.5068    YZZ       0.8941
       ZZZ      -0.0000
    Hexadecapole Moments (Debye-Ang^3)
      XXXX   -1469.2294   XXXY      28.4771   XXYY    -289.5690
      XYYY       2.2408   YYYY     -99.5890   XXXZ       0.0000
      XXYZ       0.0000   XYYZ       0.0000   YYYZ       0.0000
      XXZZ    -286.9041   XYZZ       1.6318   YYZZ     -29.9744
      XZZZ      -0.0000   YZZZ       0.0000   ZZZZ     -76.6413
 -----------------------------------------------------------------
 Calculating analytic gradient of the SCF energy
 Gradient of SCF Energy
            1           2           3           4           5
    1   0.0053079  -0.0022935   0.0010801  -0.0026914  -0.0014031
    2  -0.0002339   0.0003352  -0.0005428   0.0004501  -0.0000086
    3   0.0000000  -0.0000000  -0.0000000  -0.0000000  -0.0000000
 Max gradient component =       5.308E-03
 RMS gradient           =       1.722E-03
 Gradient time:  CPU 6.85 s  wall 1.81 s
 Geometry Optimization Parameters
   NAtoms,    NIC,     NZ,  NCons,   NDum,   NFix, NCnnct, MaxDiis
        5      20       5       0       0       0       0       0

 Cartesian Hessian Update
 Hessian Updated using BFGS Update


** GEOMETRY OPTIMIZATION IN DELOCALIZED INTERNAL COORDINATES **
   Searching for a Minimum

   Optimization Cycle:   3

                       Coordinates (Angstroms)
     ATOM                X               Y               Z
      1  C         0.9090895032   -0.4218466956    0.0000000000
      2  N         0.0979610796    0.5337555487    0.0000000000
      3  I        -1.9661450997   -0.0161414728    0.0000000000
      4  Br        2.7736950431    0.0005331764    0.0000000000
      5  H         0.7150603240   -1.4915956384    0.0000000000
   Point Group: cs    Number of degrees of freedom:     7


   Energy is  -9587.108326191

 Hessian Updated using BFGS Update

  7 Hessian modes will be used to form the next step
  Hessian Eigenvalues:
     0.092055    0.118770    0.186876    0.230011    0.258150    0.347888
     0.673734

 Minimum Search - Taking Simple RFO Step
 Searching for Lamda that Minimizes Along All modes
 Value Taken    Lamda =  -0.00014035
 Step Taken.  Stepsize is  0.037008

                             Maximum     Tolerance    Cnvgd?
         Gradient           0.003332      0.000300      NO
         Displacement       0.031325      0.001200      NO
         Energy change     -0.000602      0.000001      NO


 New Cartesian Coordinates Obtained by Inverse Iteration

 Displacement from previous Coordinates is:  0.039746
 ----------------------------------------------------------------
             Standard Nuclear Orientation (Angstroms)
    I     Atom           X                Y                Z
 ----------------------------------------------------------------
    1      C       0.9035753569    -0.4231537579     0.0000000000
    2      N       0.0965336038     0.5324350996     0.0000000000
    3      I      -1.9776277326    -0.0092615615     0.0000000000
    4      Br      2.7782549162     0.0000255719     0.0000000000
    5      H       0.7289247058    -1.4953404339     0.0000000000
 ----------------------------------------------------------------
 Molecular Point Group                 Cs    NOp =  2
 Largest Abelian Subgroup              Cs    NOp =  2
 Nuclear Repulsion Energy =   499.8572779176 hartrees
 There are       51 alpha and       51 beta electrons
 Applying Cartesian multipole field
    Component          Value
    ---------          -----
     (2,0,0)        1.00000E-11
     (0,2,0)        2.00000E-11
     (0,0,2)       -3.00000E-11
 Nucleus-field energy     =     0.0000000176 hartrees
 Requested basis set is 6-311++G(d,p)
 There are 60 shells and 161 basis functions
 A cutoff of  1.0D-11 yielded   1465 shell pairs
 There are     11075 function pairs (     12472 Cartesian)
 Smallest overlap matrix eigenvalue = 4.64E-04
 Guess MOs from SCF MO coefficient file

 -----------------------------------------------------------------------
  General SCF calculation program by
  Eric Jon Sundstrom, Paul Horn, Yuezhi Mao, Dmitri Zuev, Alec White,
  David Stuck, Shaama M.S., Shane Yost, Joonho Lee, David Small,
  Daniel Levine, Susi Lehtola, Hugh Burton, Evgeny Epifanovsky
 -----------------------------------------------------------------------
 Exchange:     0.2000 Hartree-Fock + 0.0800 Slater + 0.7200 B88
 Correlation:  0.1900 VWN1RPA + 0.8100 LYP
 Using SG-1 standard quadrature grid
 using 4 threads for integral computing
 -------------------------------------------------------
 OpenMP Integral computing Module                
 Release: version 2.0, May 2017, Q-Chem Inc. Pleasanton 
 -------------------------------------------------------
 -------------------------------------------------------
 OpenMP BLAS3 based DFT computing Module                
 Release: version 1.0, May 2013, Q-Chem Inc. Pittsburgh 
 -------------------------------------------------------
 A restricted SCF calculation will be
 performed using DIIS
 SCF converges when DIIS error is below 1.0e-08
 ---------------------------------------
  Cycle       Energy         DIIS error
 ---------------------------------------
    1   -9587.1083274102      1.19e-04  
    2   -9587.1083961166      3.25e-05  
    3   -9587.1083925940      4.83e-05  
    4   -9587.1083999288      8.81e-06  
    5   -9587.1084000664      5.17e-06  
    6   -9587.1084001474      1.37e-06  
    7   -9587.1084001529      3.99e-07  
    8   -9587.1084001533      1.01e-07  
    9   -9587.1084001533      2.73e-08  
   10   -9587.1084001533      5.22e-09  Convergence criterion met
 ---------------------------------------
 SCF time:   CPU 20.13s  wall 5.00s 
 SCF   energy in the final basis set =    -9587.1084001533
 Total energy in the final basis set =    -9587.1084001533

 --------------------------------------------------------------
             Orbital Energies (a.u.) and Symmetries
 --------------------------------------------------------------

 Alpha MOs, Restricted
 -- Occupied --                  
******* -482.86 -176.33 -165.73 -165.73 -165.73  -62.51  -56.33
  1 A'    2 A'    3 A'    4 A'    1 A"    5 A'    6 A'    7 A'                 
-56.325 -56.325 -35.823 -31.318 -31.310 -31.310 -22.968 -22.966
  2 A"    8 A'    9 A'   10 A'    3 A"   11 A'   12 A'    4 A"                 
-22.966 -22.961 -22.961 -14.384 -10.298  -8.717  -6.549  -6.536
 13 A'   14 A'    5 A"   15 A'   16 A'   17 A'   18 A'    6 A"                 
 -6.535  -6.372  -4.787  -4.769  -4.768  -2.660  -2.656  -2.656
 19 A'   20 A'   21 A'    7 A"   22 A'   23 A'    8 A"   24 A'                 
 -2.645  -2.645  -2.052  -2.047  -2.047  -2.031  -2.031  -0.967
  9 A"   25 A'   26 A'   10 A"   27 A'   28 A'   11 A"   29 A'                 
 -0.814  -0.673  -0.612  -0.495  -0.446  -0.416  -0.324  -0.320
 30 A'   31 A'   32 A'   33 A'   34 A'   12 A"   35 A'   13 A"                 
 -0.316  -0.278  -0.276
 36 A'   37 A'   14 A"                                                         
 -- Virtual --                   
 -0.118  -0.062  -0.027   0.006   0.034   0.047   0.052   0.070
 38 A'   15 A"   39 A'   40 A'   41 A'   42 A'   16 A"   43 A'                 
  0.081   0.086   0.110   0.133   0.145   0.151   0.169   0.186
 44 A'   17 A"   45 A'   46 A'   47 A'   18 A"   48 A'   49 A'                 
  0.214   0.215   0.220   0.274   0.293   0.378   0.389   0.402
 19 A"   50 A'   51 A'   52 A'   53 A'   54 A'   20 A"   55 A'                 
  0.408   0.414   0.425   0.428   0.451   0.480   0.493   0.555
 21 A"   56 A'   22 A"   57 A'   58 A'   23 A"   59 A'   60 A'                 
  0.556   0.560   0.598   0.613   0.653   0.714   0.758   0.817
 24 A"   61 A'   25 A"   62 A'   63 A'   64 A'   65 A'   66 A'                 
  0.821   0.836   0.897   0.986   1.130   1.194   1.274   1.307
 26 A"   67 A'   68 A'   69 A'   27 A"   70 A'   28 A"   71 A'                 
  1.321   1.322   1.501   1.601   1.665   1.719   1.950   1.958
 72 A'   29 A"   73 A'   74 A'   75 A'   30 A"   76 A'   31 A"                 
  2.057   2.084   2.175   2.199   2.270   2.417   2.599   2.750
 77 A'   32 A"   78 A'   79 A'   80 A'   33 A"   81 A'   82 A'                 
  2.762   2.818   3.022   3.524   3.820   3.889   3.947   3.963
 34 A"   83 A'   84 A'   85 A'   35 A"   86 A'   36 A"   87 A'                 
  3.974   3.991   3.996   4.050   4.055   4.167   4.203   4.331
 37 A"   38 A"   88 A'   39 A"   89 A'   90 A'   91 A'   92 A'                 
  4.387   4.476   5.967   5.993   6.011   6.555   7.533   7.560
 93 A'   94 A'   40 A"   95 A'   96 A'   97 A'   41 A"   98 A'                 
  7.638  23.842  27.818  28.312  28.331  28.341  28.518  28.525
 99 A'  100 A'  101 A'   42 A"  102 A'  103 A'   43 A"  104 A'                 
 28.528  28.558  28.637  35.508  47.835 127.858 127.873 127.892
 44 A"  105 A'  106 A'  107 A'  108 A'   45 A"  109 A'  110 A'                 
151.621 289.729 289.754 289.8621020.6091901.782
111 A'   46 A"  112 A'  113 A'  114 A'  115 A'                                 

 Beta MOs, Restricted
 -- Occupied --                  
******* -482.86 -176.33 -165.73 -165.73 -165.73  -62.51  -56.33
  1 A'    2 A'    3 A'    4 A'    1 A"    5 A'    6 A'    7 A'                 
-56.325 -56.325 -35.823 -31.318 -31.310 -31.310 -22.968 -22.966
  2 A"    8 A'    9 A'   10 A'    3 A"   11 A'   12 A'    4 A"                 
-22.966 -22.961 -22.961 -14.384 -10.298  -8.717  -6.549  -6.536
 13 A'   14 A'    5 A"   15 A'   16 A'   17 A'   18 A'    6 A"                 
 -6.535  -6.372  -4.787  -4.769  -4.768  -2.660  -2.656  -2.656
 19 A'   20 A'   21 A'    7 A"   22 A'   23 A'    8 A"   24 A'                 
 -2.645  -2.645  -2.052  -2.047  -2.047  -2.031  -2.031  -0.967
  9 A"   25 A'   26 A'   10 A"   27 A'   28 A'   11 A"   29 A'                 
 -0.814  -0.673  -0.612  -0.495  -0.446  -0.416  -0.324  -0.320
 30 A'   31 A'   32 A'   33 A'   34 A'   12 A"   35 A'   13 A"                 
 -0.316  -0.278  -0.276
 36 A'   37 A'   14 A"                                                         
 -- Virtual --                   
 -0.118  -0.062  -0.027   0.006   0.034   0.047   0.052   0.070
 38 A'   15 A"   39 A'   40 A'   41 A'   42 A'   16 A"   43 A'                 
  0.081   0.086   0.110   0.133   0.145   0.151   0.169   0.186
 44 A'   17 A"   45 A'   46 A'   47 A'   18 A"   48 A'   49 A'                 
  0.214   0.215   0.220   0.274   0.293   0.378   0.389   0.402
 19 A"   50 A'   51 A'   52 A'   53 A'   54 A'   20 A"   55 A'                 
  0.408   0.414   0.425   0.428   0.451   0.480   0.493   0.555
 21 A"   56 A'   22 A"   57 A'   58 A'   23 A"   59 A'   60 A'                 
  0.556   0.560   0.598   0.613   0.653   0.714   0.758   0.817
 24 A"   61 A'   25 A"   62 A'   63 A'   64 A'   65 A'   66 A'                 
  0.821   0.836   0.897   0.986   1.130   1.194   1.274   1.307
 26 A"   67 A'   68 A'   69 A'   27 A"   70 A'   28 A"   71 A'                 
  1.321   1.322   1.501   1.601   1.665   1.719   1.950   1.958
 72 A'   29 A"   73 A'   74 A'   75 A'   30 A"   76 A'   31 A"                 
  2.057   2.084   2.175   2.199   2.270   2.417   2.599   2.750
 77 A'   32 A"   78 A'   79 A'   80 A'   33 A"   81 A'   82 A'                 
  2.762   2.818   3.022   3.524   3.820   3.889   3.947   3.963
 34 A"   83 A'   84 A'   85 A'   35 A"   86 A'   36 A"   87 A'                 
  3.974   3.991   3.996   4.050   4.055   4.167   4.203   4.331
 37 A"   38 A"   88 A'   39 A"   89 A'   90 A'   91 A'   92 A'                 
  4.387   4.476   5.967   5.993   6.011   6.555   7.533   7.560
 93 A'   94 A'   40 A"   95 A'   96 A'   97 A'   41 A"   98 A'                 
  7.638  23.842  27.818  28.312  28.331  28.341  28.518  28.525
 99 A'  100 A'  101 A'   42 A"  102 A'  103 A'   43 A"  104 A'                 
 28.528  28.558  28.637  35.508  47.835 127.858 127.873 127.892
 44 A"  105 A'  106 A'  107 A'  108 A'   45 A"  109 A'  110 A'                 
151.621 289.729 289.754 289.8621020.6091901.782
111 A'   46 A"  112 A'  113 A'  114 A'  115 A'                                 
 --------------------------------------------------------------

          Ground-State Mulliken Net Atomic Charges

     Atom                 Charge (a.u.)
  ----------------------------------------
      1 C                    -0.200571
      2 N                    -0.095277
      3 I                     0.094071
      4 Br                    0.019428
      5 H                     0.182348
  ----------------------------------------
  Sum of atomic charges =     0.000000

 -----------------------------------------------------------------
                    Cartesian Multipole Moments
 -----------------------------------------------------------------
    Charge (ESU x 10^10)
                 0.0000
    Dipole Moment (Debye)
         X      -0.2465      Y      -1.8556      Z      -0.0000
       Tot       1.8719
    Quadrupole Moments (Debye-Ang)
        XX     -54.9393     XY      -0.1072     YY     -58.7975
        XZ      -0.0000     YZ      -0.0000     ZZ     -59.3935
    Octopole Moments (Debye-Ang^2)
       XXX     -10.1053    XXY       1.3183    XYY       0.4000
       YYY      -2.0981    XXZ      -0.0000    XYZ      -0.0000
       YYZ      -0.0000    XZZ      -0.3159    YZZ       0.7145
       ZZZ      -0.0000
    Hexadecapole Moments (Debye-Ang^3)
      XXXX   -1480.1283   XXXY      29.2709   XXYY    -291.5158
      XYYY       3.4113   YYYY     -99.3794   XXXZ      -0.0000
      XXYZ      -0.0000   XYYZ      -0.0000   YYYZ      -0.0000
      XXZZ    -288.8651   XYZZ       2.0618   YYZZ     -29.9779
      XZZZ      -0.0000   YZZZ      -0.0000   ZZZZ     -76.7169
 -----------------------------------------------------------------
 Calculating analytic gradient of the SCF energy
 Gradient of SCF Energy
            1           2           3           4           5
    1   0.0004736  -0.0002037  -0.0000706  -0.0005125   0.0003131
    2   0.0003442  -0.0002438  -0.0006297   0.0004602   0.0000692
    3  -0.0000000   0.0000000  -0.0000000   0.0000000  -0.0000000
 Max gradient component =       6.297E-04
 RMS gradient           =       3.079E-04
 Gradient time:  CPU 6.84 s  wall 1.81 s
 Geometry Optimization Parameters
   NAtoms,    NIC,     NZ,  NCons,   NDum,   NFix, NCnnct, MaxDiis
        5      20       5       0       0       0       0       0

 Cartesian Hessian Update
 Hessian Updated using BFGS Update


** GEOMETRY OPTIMIZATION IN DELOCALIZED INTERNAL COORDINATES **
   Searching for a Minimum

   Optimization Cycle:   4

                       Coordinates (Angstroms)
     ATOM                X               Y               Z
      1  C         0.9035753569   -0.4231537579    0.0000000000
      2  N         0.0965336038    0.5324350996    0.0000000000
      3  I        -1.9776277326   -0.0092615615    0.0000000000
      4  Br        2.7782549162    0.0000255719    0.0000000000
      5  H         0.7289247058   -1.4953404339    0.0000000000
   Point Group: cs    Number of degrees of freedom:     7


   Energy is  -9587.108400153

 Hessian Updated using BFGS Update

  7 Hessian modes will be used to form the next step
  Hessian Eigenvalues:
     0.090171    0.116975    0.181318    0.229938    0.259037    0.348007
     0.675126

 Minimum Search - Taking Simple RFO Step
 Searching for Lamda that Minimizes Along All modes
 Value Taken    Lamda =  -0.00000142
 Step Taken.  Stepsize is  0.003159

                             Maximum     Tolerance    Cnvgd?
         Gradient           0.000272      0.000300     YES
         Displacement       0.002515      0.001200      NO
         Energy change     -0.000074      0.000001      NO


 New Cartesian Coordinates Obtained by Inverse Iteration

 Displacement from previous Coordinates is:  0.002320
 ----------------------------------------------------------------
             Standard Nuclear Orientation (Angstroms)
    I     Atom           X                Y                Z
 ----------------------------------------------------------------
    1      C       0.9030384173    -0.4233803297     0.0000000000
    2      N       0.0964245928     0.5324903068     0.0000000000
    3      I      -1.9778887958    -0.0091153201     0.0000000000
    4      Br      2.7791833466     0.0003544241     0.0000000000
    5      H       0.7289032892    -1.4956441628     0.0000000000
 ----------------------------------------------------------------
 Molecular Point Group                 Cs    NOp =  2
 Largest Abelian Subgroup              Cs    NOp =  2
 Nuclear Repulsion Energy =   499.7373952669 hartrees
 There are       51 alpha and       51 beta electrons
 Applying Cartesian multipole field
    Component          Value
    ---------          -----
     (2,0,0)        1.00000E-11
     (0,2,0)        2.00000E-11
     (0,0,2)       -3.00000E-11
 Nucleus-field energy     =     0.0000000176 hartrees
 Requested basis set is 6-311++G(d,p)
 There are 60 shells and 161 basis functions
 A cutoff of  1.0D-11 yielded   1465 shell pairs
 There are     11075 function pairs (     12472 Cartesian)
 Smallest overlap matrix eigenvalue = 4.65E-04
 Guess MOs from SCF MO coefficient file

 -----------------------------------------------------------------------
  General SCF calculation program by
  Eric Jon Sundstrom, Paul Horn, Yuezhi Mao, Dmitri Zuev, Alec White,
  David Stuck, Shaama M.S., Shane Yost, Joonho Lee, David Small,
  Daniel Levine, Susi Lehtola, Hugh Burton, Evgeny Epifanovsky
 -----------------------------------------------------------------------
 Exchange:     0.2000 Hartree-Fock + 0.0800 Slater + 0.7200 B88
 Correlation:  0.1900 VWN1RPA + 0.8100 LYP
 Using SG-1 standard quadrature grid
 using 4 threads for integral computing
 -------------------------------------------------------
 OpenMP Integral computing Module                
 Release: version 2.0, May 2017, Q-Chem Inc. Pleasanton 
 -------------------------------------------------------
 -------------------------------------------------------
 OpenMP BLAS3 based DFT computing Module                
 Release: version 1.0, May 2013, Q-Chem Inc. Pittsburgh 
 -------------------------------------------------------
 A restricted SCF calculation will be
 performed using DIIS
 SCF converges when DIIS error is below 1.0e-08
 ---------------------------------------
  Cycle       Energy         DIIS error
 ---------------------------------------
    1   -9587.1084002513      1.13e-05  
    2   -9587.1084007561      6.06e-06  
    3   -9587.1084007069      7.54e-06  
    4   -9587.1084008656      1.53e-06  
    5   -9587.1084008728      4.47e-07  
    6   -9587.1084008735      1.06e-07  
    7   -9587.1084008735      4.36e-08  
    8   -9587.1084008735      8.27e-09  Convergence criterion met
 ---------------------------------------
 SCF time:   CPU 16.11s  wall 4.00s 
 SCF   energy in the final basis set =    -9587.1084008735
 Total energy in the final basis set =    -9587.1084008735

 --------------------------------------------------------------
             Orbital Energies (a.u.) and Symmetries
 --------------------------------------------------------------

 Alpha MOs, Restricted
 -- Occupied --                  
******* -482.86 -176.33 -165.73 -165.73 -165.73  -62.51  -56.33
  1 A'    2 A'    3 A'    4 A'    1 A"    5 A'    6 A'    7 A'                 
-56.325 -56.325 -35.824 -31.318 -31.310 -31.310 -22.968 -22.966
  2 A"    8 A'    9 A'   10 A'    3 A"   11 A'   12 A'    4 A"                 
-22.966 -22.961 -22.961 -14.384 -10.298  -8.717  -6.549  -6.536
 13 A'   14 A'    5 A"   15 A'   16 A'   17 A'   18 A'    6 A"                 
 -6.535  -6.372  -4.787  -4.769  -4.769  -2.660  -2.656  -2.656
 19 A'   20 A'   21 A'    7 A"   22 A'   23 A'    8 A"   24 A'                 
 -2.645  -2.645  -2.052  -2.047  -2.047  -2.031  -2.031  -0.967
  9 A"   25 A'   26 A'   10 A"   27 A'   28 A'   11 A"   29 A'                 
 -0.813  -0.673  -0.612  -0.495  -0.446  -0.416  -0.324  -0.320
 30 A'   31 A'   32 A'   33 A'   34 A'   12 A"   35 A'   13 A"                 
 -0.316  -0.278  -0.277
 36 A'   37 A'   14 A"                                                         
 -- Virtual --                   
 -0.118  -0.062  -0.028   0.006   0.034   0.047   0.052   0.070
 38 A'   15 A"   39 A'   40 A'   41 A'   42 A'   16 A"   43 A'                 
  0.081   0.086   0.110   0.133   0.145   0.151   0.169   0.186
 44 A'   17 A"   45 A'   46 A'   47 A'   18 A"   48 A'   49 A'                 
  0.214   0.215   0.220   0.274   0.293   0.378   0.389   0.402
 19 A"   50 A'   51 A'   52 A'   53 A'   54 A'   20 A"   55 A'                 
  0.408   0.414   0.425   0.428   0.451   0.480   0.493   0.555
 21 A"   56 A'   22 A"   57 A'   58 A'   23 A"   59 A'   60 A'                 
  0.556   0.560   0.598   0.613   0.653   0.714   0.758   0.816
 24 A"   61 A'   25 A"   62 A'   63 A'   64 A'   65 A'   66 A'                 
  0.821   0.835   0.897   0.986   1.130   1.194   1.274   1.307
 26 A"   67 A'   68 A'   69 A'   27 A"   70 A'   28 A"   71 A'                 
  1.321   1.321   1.501   1.600   1.665   1.719   1.950   1.958
 72 A'   29 A"   73 A'   74 A'   75 A'   30 A"   76 A'   31 A"                 
  2.057   2.083   2.175   2.200   2.269   2.417   2.599   2.750
 77 A'   32 A"   78 A'   79 A'   80 A'   33 A"   81 A'   82 A'                 
  2.762   2.818   3.022   3.524   3.820   3.889   3.947   3.963
 34 A"   83 A'   84 A'   85 A'   35 A"   86 A'   36 A"   87 A'                 
  3.974   3.991   3.996   4.050   4.055   4.167   4.203   4.331
 37 A"   38 A"   88 A'   39 A"   89 A'   90 A'   91 A'   92 A'                 
  4.387   4.475   5.967   5.993   6.011   6.555   7.533   7.560
 93 A'   94 A'   40 A"   95 A'   96 A'   97 A'   41 A"   98 A'                 
  7.638  23.843  27.818  28.312  28.331  28.340  28.518  28.525
 99 A'  100 A'  101 A'   42 A"  102 A'  103 A'   43 A"  104 A'                 
 28.528  28.558  28.637  35.508  47.835 127.858 127.873 127.892
 44 A"  105 A'  106 A'  107 A'  108 A'   45 A"  109 A'  110 A'                 
151.621 289.729 289.754 289.8621020.6081901.782
111 A'   46 A"  112 A'  113 A'  114 A'  115 A'                                 

 Beta MOs, Restricted
 -- Occupied --                  
******* -482.86 -176.33 -165.73 -165.73 -165.73  -62.51  -56.33
  1 A'    2 A'    3 A'    4 A'    1 A"    5 A'    6 A'    7 A'                 
-56.325 -56.325 -35.824 -31.318 -31.310 -31.310 -22.968 -22.966
  2 A"    8 A'    9 A'   10 A'    3 A"   11 A'   12 A'    4 A"                 
-22.966 -22.961 -22.961 -14.384 -10.298  -8.717  -6.549  -6.536
 13 A'   14 A'    5 A"   15 A'   16 A'   17 A'   18 A'    6 A"                 
 -6.535  -6.372  -4.787  -4.769  -4.769  -2.660  -2.656  -2.656
 19 A'   20 A'   21 A'    7 A"   22 A'   23 A'    8 A"   24 A'                 
 -2.645  -2.645  -2.052  -2.047  -2.047  -2.031  -2.031  -0.967
  9 A"   25 A'   26 A'   10 A"   27 A'   28 A'   11 A"   29 A'                 
 -0.813  -0.673  -0.612  -0.495  -0.446  -0.416  -0.324  -0.320
 30 A'   31 A'   32 A'   33 A'   34 A'   12 A"   35 A'   13 A"                 
 -0.316  -0.278  -0.277
 36 A'   37 A'   14 A"                                                         
 -- Virtual --                   
 -0.118  -0.062  -0.028   0.006   0.034   0.047   0.052   0.070
 38 A'   15 A"   39 A'   40 A'   41 A'   42 A'   16 A"   43 A'                 
  0.081   0.086   0.110   0.133   0.145   0.151   0.169   0.186
 44 A'   17 A"   45 A'   46 A'   47 A'   18 A"   48 A'   49 A'                 
  0.214   0.215   0.220   0.274   0.293   0.378   0.389   0.402
 19 A"   50 A'   51 A'   52 A'   53 A'   54 A'   20 A"   55 A'                 
  0.408   0.414   0.425   0.428   0.451   0.480   0.493   0.555
 21 A"   56 A'   22 A"   57 A'   58 A'   23 A"   59 A'   60 A'                 
  0.556   0.560   0.598   0.613   0.653   0.714   0.758   0.816
 24 A"   61 A'   25 A"   62 A'   63 A'   64 A'   65 A'   66 A'                 
  0.821   0.835   0.897   0.986   1.130   1.194   1.274   1.307
 26 A"   67 A'   68 A'   69 A'   27 A"   70 A'   28 A"   71 A'                 
  1.321   1.321   1.501   1.600   1.665   1.719   1.950   1.958
 72 A'   29 A"   73 A'   74 A'   75 A'   30 A"   76 A'   31 A"                 
  2.057   2.083   2.175   2.200   2.269   2.417   2.599   2.750
 77 A'   32 A"   78 A'   79 A'   80 A'   33 A"   81 A'   82 A'                 
  2.762   2.818   3.022   3.524   3.820   3.889   3.947   3.963
 34 A"   83 A'   84 A'   85 A'   35 A"   86 A'   36 A"   87 A'                 
  3.974   3.991   3.996   4.050   4.055   4.167   4.203   4.331
 37 A"   38 A"   88 A'   39 A"   89 A'   90 A'   91 A'   92 A'                 
  4.387   4.475   5.967   5.993   6.011   6.555   7.533   7.560
 93 A'   94 A'   40 A"   95 A'   96 A'   97 A'   41 A"   98 A'                 
  7.638  23.843  27.818  28.312  28.331  28.340  28.518  28.525
 99 A'  100 A'  101 A'   42 A"  102 A'  103 A'   43 A"  104 A'                 
 28.528  28.558  28.637  35.508  47.835 127.858 127.873 127.892
 44 A"  105 A'  106 A'  107 A'  108 A'   45 A"  109 A'  110 A'                 
151.621 289.729 289.754 289.8621020.6081901.782
111 A'   46 A"  112 A'  113 A'  114 A'  115 A'                                 
 --------------------------------------------------------------

          Ground-State Mulliken Net Atomic Charges

     Atom                 Charge (a.u.)
  ----------------------------------------
      1 C                    -0.200419
      2 N                    -0.094909
      3 I                     0.094149
      4 Br                    0.018700
      5 H                     0.182479
  ----------------------------------------
  Sum of atomic charges =     0.000000

 -----------------------------------------------------------------
                    Cartesian Multipole Moments
 -----------------------------------------------------------------
    Charge (ESU x 10^10)
                 0.0000
    Dipole Moment (Debye)
         X      -0.2547      Y      -1.8565      Z      -0.0000
       Tot       1.8739
    Quadrupole Moments (Debye-Ang)
        XX     -54.9561     XY      -0.1073     YY     -58.7947
        XZ       0.0000     YZ      -0.0000     ZZ     -59.3965
    Octopole Moments (Debye-Ang^2)
       XXX     -10.2078    XXY       1.3139    XYY       0.3874
       YYY      -2.1300    XXZ      -0.0000    XYZ       0.0000
       YYZ      -0.0000    XZZ      -0.3346    YZZ       0.7054
       ZZZ      -0.0000
    Hexadecapole Moments (Debye-Ang^3)
      XXXX   -1480.9787   XXXY      29.2728   XXYY    -291.6526
      XYYY       3.3850   YYYY     -99.3735   XXXZ       0.0000
      XXYZ      -0.0000   XYYZ       0.0000   YYYZ      -0.0000
      XXZZ    -289.0134   XYZZ       2.0543   YYZZ     -29.9803
      XZZZ       0.0000   YZZZ      -0.0000   ZZZZ     -76.7253
 -----------------------------------------------------------------
 Calculating analytic gradient of the SCF energy
 Gradient of SCF Energy
            1           2           3           4           5
    1   0.0000521  -0.0002412  -0.0000553  -0.0000681   0.0003124
    2   0.0001365  -0.0001213  -0.0006421   0.0005771   0.0000498
    3  -0.0000000  -0.0000000   0.0000000   0.0000000  -0.0000000
 Max gradient component =       6.421E-04
 RMS gradient           =       2.513E-04
 Gradient time:  CPU 6.86 s  wall 1.82 s
 Geometry Optimization Parameters
   NAtoms,    NIC,     NZ,  NCons,   NDum,   NFix, NCnnct, MaxDiis
        5      20       5       0       0       0       0       0

 Cartesian Hessian Update
 Hessian Updated using BFGS Update


** GEOMETRY OPTIMIZATION IN DELOCALIZED INTERNAL COORDINATES **
   Searching for a Minimum

   Optimization Cycle:   5

                       Coordinates (Angstroms)
     ATOM                X               Y               Z
      1  C         0.9030384173   -0.4233803297    0.0000000000
      2  N         0.0964245928    0.5324903068    0.0000000000
      3  I        -1.9778887958   -0.0091153201    0.0000000000
      4  Br        2.7791833466    0.0003544241    0.0000000000
      5  H         0.7289032892   -1.4956441628    0.0000000000
   Point Group: cs    Number of degrees of freedom:     7


   Energy is  -9587.108400873

 Hessian Updated using BFGS Update

  7 Hessian modes will be used to form the next step
  Hessian Eigenvalues:
     0.086886    0.118979    0.177280    0.235101    0.258968    0.348363
     0.675690

 Minimum Search - Taking Simple RFO Step
 Searching for Lamda that Minimizes Along All modes
 Value Taken    Lamda =   0.00000000
 Step Taken.  Stepsize is  0.000269

                             Maximum     Tolerance    Cnvgd?
         Gradient           0.000026      0.000300     YES
         Displacement       0.000165      0.001200     YES
         Energy change     -0.000001      0.000001     YES


                       Distance Matrix (Angstroms)
             C (  1)   N (  2)   I (  3)   Br(  4)
   N (  2)  1.250726
   I (  3)  2.910560  2.143855
   Br(  4)  1.923401  2.735025  4.757082
   H (  5)  1.086312  2.124467  3.088121  2.538043

 Final energy is   -9587.1084008734797     


 ******************************
 **  OPTIMIZATION CONVERGED  **
 ******************************

                       Coordinates (Angstroms)
     ATOM                X               Y               Z
      1  C         0.9030384173   -0.4233803297    0.0000000000
      2  N         0.0964245928    0.5324903068    0.0000000000
      3  I        -1.9778887958   -0.0091153201    0.0000000000
      4  Br        2.7791833466    0.0003544241    0.0000000000
      5  H         0.7289032892   -1.4956441628    0.0000000000

Z-matrix Print:
$molecule
0 1
I 
N  1 2.143855
C  2 1.250726 1 115.526133
H  3 1.086312 2 130.616293 1 -0.000000 0
Br 3 1.923401 2 117.432485 1 -180.000000 0
$end


 --------------------------------------------------------------
             Orbital Energies (a.u.) and Symmetries
 --------------------------------------------------------------

 Alpha MOs, Restricted
 -- Occupied --                  
******* -482.86 -176.33 -165.73 -165.73 -165.73  -62.51  -56.33
  1 A'    2 A'    3 A'    4 A'    1 A"    5 A'    6 A'    7 A'                 
-56.325 -56.325 -35.824 -31.318 -31.310 -31.310 -22.968 -22.966
  2 A"    8 A'    9 A'   10 A'    3 A"   11 A'   12 A'    4 A"                 
-22.966 -22.961 -22.961 -14.384 -10.298  -8.717  -6.549  -6.536
 13 A'   14 A'    5 A"   15 A'   16 A'   17 A'   18 A'    6 A"                 
 -6.535  -6.372  -4.787  -4.769  -4.769  -2.660  -2.656  -2.656
 19 A'   20 A'   21 A'    7 A"   22 A'   23 A'    8 A"   24 A'                 
 -2.645  -2.645  -2.052  -2.047  -2.047  -2.031  -2.031  -0.967
  9 A"   25 A'   26 A'   10 A"   27 A'   28 A'   11 A"   29 A'                 
 -0.813  -0.673  -0.612  -0.495  -0.446  -0.416  -0.324  -0.320
 30 A'   31 A'   32 A'   33 A'   34 A'   12 A"   35 A'   13 A"                 
 -0.316  -0.278  -0.277
 36 A'   37 A'   14 A"                                                         
 -- Virtual --                   
 -0.118  -0.062  -0.028   0.006   0.034   0.047   0.052   0.070
 38 A'   15 A"   39 A'   40 A'   41 A'   42 A'   16 A"   43 A'                 
  0.081   0.086   0.110   0.133   0.145   0.151   0.169   0.186
 44 A'   17 A"   45 A'   46 A'   47 A'   18 A"   48 A'   49 A'                 
  0.214   0.215   0.220   0.274   0.293   0.378   0.389   0.402
 19 A"   50 A'   51 A'   52 A'   53 A'   54 A'   20 A"   55 A'                 
  0.408   0.414   0.425   0.428   0.451   0.480   0.493   0.555
 21 A"   56 A'   22 A"   57 A'   58 A'   23 A"   59 A'   60 A'                 
  0.556   0.560   0.598   0.613   0.653   0.714   0.758   0.816
 24 A"   61 A'   25 A"   62 A'   63 A'   64 A'   65 A'   66 A'                 
  0.821   0.835   0.897   0.986   1.130   1.194   1.274   1.307
 26 A"   67 A'   68 A'   69 A'   27 A"   70 A'   28 A"   71 A'                 
  1.321   1.321   1.501   1.600   1.665   1.719   1.950   1.958
 72 A'   29 A"   73 A'   74 A'   75 A'   30 A"   76 A'   31 A"                 
  2.057   2.083   2.175   2.200   2.269   2.417   2.599   2.750
 77 A'   32 A"   78 A'   79 A'   80 A'   33 A"   81 A'   82 A'                 
  2.762   2.818   3.022   3.524   3.820   3.889   3.947   3.963
 34 A"   83 A'   84 A'   85 A'   35 A"   86 A'   36 A"   87 A'                 
  3.974   3.991   3.996   4.050   4.055   4.167   4.203   4.331
 37 A"   38 A"   88 A'   39 A"   89 A'   90 A'   91 A'   92 A'                 
  4.387   4.475   5.967   5.993   6.011   6.555   7.533   7.560
 93 A'   94 A'   40 A"   95 A'   96 A'   97 A'   41 A"   98 A'                 
  7.638  23.843  27.818  28.312  28.331  28.340  28.518  28.525
 99 A'  100 A'  101 A'   42 A"  102 A'  103 A'   43 A"  104 A'                 
 28.528  28.558  28.637  35.508  47.835 127.858 127.873 127.892
 44 A"  105 A'  106 A'  107 A'  108 A'   45 A"  109 A'  110 A'                 
151.621 289.729 289.754 289.8621020.6081901.782
111 A'   46 A"  112 A'  113 A'  114 A'  115 A'                                 

 Beta MOs, Restricted
 -- Occupied --                  
******* -482.86 -176.33 -165.73 -165.73 -165.73  -62.51  -56.33
  1 A'    2 A'    3 A'    4 A'    1 A"    5 A'    6 A'    7 A'                 
-56.325 -56.325 -35.824 -31.318 -31.310 -31.310 -22.968 -22.966
  2 A"    8 A'    9 A'   10 A'    3 A"   11 A'   12 A'    4 A"                 
-22.966 -22.961 -22.961 -14.384 -10.298  -8.717  -6.549  -6.536
 13 A'   14 A'    5 A"   15 A'   16 A'   17 A'   18 A'    6 A"                 
 -6.535  -6.372  -4.787  -4.769  -4.769  -2.660  -2.656  -2.656
 19 A'   20 A'   21 A'    7 A"   22 A'   23 A'    8 A"   24 A'                 
 -2.645  -2.645  -2.052  -2.047  -2.047  -2.031  -2.031  -0.967
  9 A"   25 A'   26 A'   10 A"   27 A'   28 A'   11 A"   29 A'                 
 -0.813  -0.673  -0.612  -0.495  -0.446  -0.416  -0.324  -0.320
 30 A'   31 A'   32 A'   33 A'   34 A'   12 A"   35 A'   13 A"                 
 -0.316  -0.278  -0.277
 36 A'   37 A'   14 A"                                                         
 -- Virtual --                   
 -0.118  -0.062  -0.028   0.006   0.034   0.047   0.052   0.070
 38 A'   15 A"   39 A'   40 A'   41 A'   42 A'   16 A"   43 A'                 
  0.081   0.086   0.110   0.133   0.145   0.151   0.169   0.186
 44 A'   17 A"   45 A'   46 A'   47 A'   18 A"   48 A'   49 A'                 
  0.214   0.215   0.220   0.274   0.293   0.378   0.389   0.402
 19 A"   50 A'   51 A'   52 A'   53 A'   54 A'   20 A"   55 A'                 
  0.408   0.414   0.425   0.428   0.451   0.480   0.493   0.555
 21 A"   56 A'   22 A"   57 A'   58 A'   23 A"   59 A'   60 A'                 
  0.556   0.560   0.598   0.613   0.653   0.714   0.758   0.816
 24 A"   61 A'   25 A"   62 A'   63 A'   64 A'   65 A'   66 A'                 
  0.821   0.835   0.897   0.986   1.130   1.194   1.274   1.307
 26 A"   67 A'   68 A'   69 A'   27 A"   70 A'   28 A"   71 A'                 
  1.321   1.321   1.501   1.600   1.665   1.719   1.950   1.958
 72 A'   29 A"   73 A'   74 A'   75 A'   30 A"   76 A'   31 A"                 
  2.057   2.083   2.175   2.200   2.269   2.417   2.599   2.750
 77 A'   32 A"   78 A'   79 A'   80 A'   33 A"   81 A'   82 A'                 
  2.762   2.818   3.022   3.524   3.820   3.889   3.947   3.963
 34 A"   83 A'   84 A'   85 A'   35 A"   86 A'   36 A"   87 A'                 
  3.974   3.991   3.996   4.050   4.055   4.167   4.203   4.331
 37 A"   38 A"   88 A'   39 A"   89 A'   90 A'   91 A'   92 A'                 
  4.387   4.475   5.967   5.993   6.011   6.555   7.533   7.560
 93 A'   94 A'   40 A"   95 A'   96 A'   97 A'   41 A"   98 A'                 
  7.638  23.843  27.818  28.312  28.331  28.340  28.518  28.525
 99 A'  100 A'  101 A'   42 A"  102 A'  103 A'   43 A"  104 A'                 
 28.528  28.558  28.637  35.508  47.835 127.858 127.873 127.892
 44 A"  105 A'  106 A'  107 A'  108 A'   45 A"  109 A'  110 A'                 
151.621 289.729 289.754 289.8621020.6081901.782
111 A'   46 A"  112 A'  113 A'  114 A'  115 A'                                 
 --------------------------------------------------------------

          Ground-State Mulliken Net Atomic Charges

     Atom                 Charge (a.u.)
  ----------------------------------------
      1 C                    -0.200419
      2 N                    -0.094909
      3 I                     0.094149
      4 Br                    0.018700
      5 H                     0.182479
  ----------------------------------------
  Sum of atomic charges =     0.000000

 -----------------------------------------------------------------
                    Cartesian Multipole Moments
 -----------------------------------------------------------------
    Charge (ESU x 10^10)
                 0.0000
    Dipole Moment (Debye)
         X      -0.2547      Y      -1.8565      Z      -0.0000
       Tot       1.8739
    Quadrupole Moments (Debye-Ang)
        XX     -54.9561     XY      -0.1073     YY     -58.7947
        XZ       0.0000     YZ      -0.0000     ZZ     -59.3965
    Octopole Moments (Debye-Ang^2)
       XXX     -10.2078    XXY       1.3139    XYY       0.3874
       YYY      -2.1300    XXZ      -0.0000    XYZ       0.0000
       YYZ      -0.0000    XZZ      -0.3346    YZZ       0.7054
       ZZZ      -0.0000
    Hexadecapole Moments (Debye-Ang^3)
      XXXX   -1480.9787   XXXY      29.2728   XXYY    -291.6526
      XYYY       3.3850   YYYY     -99.3735   XXXZ       0.0000
      XXYZ      -0.0000   XYYZ       0.0000   YYYZ      -0.0000
      XXZZ    -289.0134   XYZZ       2.0543   YYZZ     -29.9803
      XZZZ       0.0000   YZZZ      -0.0000   ZZZZ     -76.7253
 -----------------------------------------------------------------
Archival summary:
1\1\TWL01\OPT\ProcedureUnspecified\BasisUnspecified\1r1111\taweetha\SunNov2522:52:162018SunNov2522:52:162018\0\\#,OPT,ProcedureUnspecified,BasisUnspecified,\\0,1\I\N,1,2.14385\C,2,1.25073,1,115.526\H,3,1.08631,2,130.616,1,-0,0\Br,3,1.9234,2,117.432,1,-180,0\\\@

 Total job time:  38.23s(wall), 141.23s(cpu) 
 Sun Nov 25 22:52:16 2018

        *************************************************************
        *                                                           *
        *  Thank you very much for using Q-Chem.  Have a nice day.  *
        *                                                           *
        *************************************************************


 
User input: 2 of 2 
 
Q-Chem Developer Version!
                  Welcome to Q-Chem
     A Quantum Leap Into The Future Of Chemistry


 Q-Chem 5.1, Q-Chem, Inc., Pleasanton, CA (2018)

 Yihan Shao,  Zhengting Gan,  E. Epifanovsky,  A. T. B. Gilbert,  M. Wormit,  
 J. Kussmann,  A. W. Lange,  A. Behn,  Jia Deng,  Xintian Feng,  D. Ghosh,  
 M. Goldey,  P. R. Horn,  L. D. Jacobson,  I. Kaliman,  T. Kus,  A. Landau,  
 Jie Liu,  E. I. Proynov,  R. M. Richard,  R. P. Steele,  E. J. Sundstrom,  
 H. L. Woodcock III,  P. M. Zimmerman,  D. Zuev,  B. Albrecht,  E. Alguire,  
 S. A. Baeppler,  D. Barton,  Z. Benda,  Y. A. Bernard,  E. J. Berquist,  
 K. B. Bravaya,  H. Burton,  D. Casanova,  Chun-Min Chang,  Yunqing Chen,  
 A. Chien,  K. D. Closser,  M. P. Coons,  S. Coriani,  S. Dasgupta,  
 A. L. Dempwolff,  M. Diedenhofen,  Hainam Do,  R. G. Edgar,  Po-Tung Fang,  
 S. Faraji,  S. Fatehi,  Qingguo Feng,  K. D. Fenk,  J. Fosso-Tande,  
 Qinghui Ge,  A. Ghysels,  G. Gidofalvi,  J. Gomes,  J. Gonthier,  A. Gunina,  
 D. Hait,  M. W. D. Hanson-Heine,  P. H. P. Harbach,  A. W. Hauser,  
 J. E. Herr,  E. G. Hohenstein,  Z. C. Holden,  Kerwin Hui,  B. C. Huynh,  
 T.-C. Jagau,  Hyunjun Ji,  B. Kaduk,  K. Khistyaev,  Jaehoon Kim,  
 P. Klunzinger,  K. Koh,  D. Kosenkov,  L. Koulias,  T. Kowalczyk,  
 C. M. Krauter,  A. Kunitsa,  Ka Un Lao,  A. Laurent,  K. V. Lawler,  
 Joonho Lee,  D. Lefrancois,  S. Lehtola,  D. S. Levine,  Yi-Pei Li,  
 You-Sheng Lin,  Fenglai Liu,  E. Livshits,  A. Luenser,  P. Manohar,  
 E. Mansoor,  S. F. Manzer,  Shan-Ping Mao,  Yuezhi Mao,  N. Mardirossian,  
 A. V. Marenich,  T. Markovich,  L. A. Martinez-Martinez,  S. A. Maurer,  
 N. J. Mayhall,  S. C. McKenzie,  J.-M. Mewes,  A. F. Morrison,  
 J. W. Mullinax,  K. Nanda,  T. S. Nguyen-Beck,  R. Olivares-Amaya,  
 J. A. Parkhill,  T. M. Perrine,  F. Plasser,  P. Pokhilko,  S. Prager,  
 A. Prociuk,  E. Ramos,  D. R. Rehn,  F. Rob,  M. Schneider,  N. Sergueev,  
 S. M. Sharada,  S. Sharma,  D. W. Small,  T. Stauch,  T. Stein,  
 Yu-Chuan Su,  A. J. W. Thom,  A. Tkatchenko,  T. Tsuchimochi,  N. M. Tubman,  
 L. Vogt,  M. L. Vidal,  O. Vydrov,  M. A. Watson,  J. Wenzel,  
 M. de Wergifosse,  T. A. Wesolowski,  A. White,  J. Witte,  A. Yamada,  
 Jun Yang,  K. Yao,  S. Yeganeh,  S. R. Yost,  Zhi-Qiang You,  A. Zech,  
 Igor Ying Zhang,  Xing Zhang,  Yan Zhao,  Ying Zhu,  B. R. Brooks,  
 G. K. L. Chan,  C. J. Cramer,  M. S. Gordon,  W. J. Hehre,  A. Klamt,  
 M. W. Schmidt,  C. D. Sherrill,  D. G. Truhlar,  A. Aspuru-Guzik,  R. Baer,  
 A. T. Bell,  N. A. Besley,  Jeng-Da Chai,  A. E. DePrince, III,  
 R. A. DiStasio Jr.,  A. Dreuw,  B. D. Dunietz,  T. R. Furlani,  
 Chao-Ping Hsu,  Yousung Jung,  Jing Kong,  D. S. Lambrecht,  WanZhen Liang,  
 C. Ochsenfeld,  V. A. Rassolov,  L. V. Slipchenko,  J. E. Subotnik,  
 T. Van Voorhis,  J. M. Herbert,  A. I. Krylov,  P. M. W. Gill,  M. Head-Gordon

 Contributors to earlier versions of Q-Chem not listed above: 
 R. D. Adamson,  B. Austin,  J. Baker,  G. J. O. Beran,  K. Brandhorst,  
 S. T. Brown,  E. F. C. Byrd,  A. K. Chakraborty,  C.-L. Cheng,  
 Siu Hung Chien,  D. M. Chipman,  D. L. Crittenden,  H. Dachsel,  
 R. J. Doerksen,  A. D. Dutoi,  L. Fusti-Molnar,  W. A. Goddard III,  
 A. Golubeva-Zadorozhnaya,  S. R. Gwaltney,  G. Hawkins,  A. Heyden,  
 S. Hirata,  G. Kedziora,  F. J. Keil,  C. Kelley,  Jihan Kim,  R. A. King,  
 R. Z. Khaliullin,  P. P. Korambath,  W. Kurlancheek,  A. M. Lee,  M. S. Lee,  
 S. V. Levchenko,  Ching Yeh Lin,  D. Liotard,  R. C. Lochan,  I. Lotan,  
 P. E. Maslen,  N. Nair,  D. P. O'Neill,  D. Neuhauser,  E. Neuscamman,  
 C. M. Oana,  R. Olson,  B. Peters,  R. Peverati,  P. A. Pieniazek,  
 Y. M. Rhee,  J. Ritchie,  M. A. Rohrdanz,  E. Rosta,  N. J. Russ,  
 H. F. Schaefer III,  N. E. Schultz,  N. Shenvi,  A. C. Simmonett,  A. Sodt,  
 D. Stuck,  K. S. Thanthiriwatte,  V. Vanovschi,  Tao Wang,  A. Warshel,  
 C. F. Williams,  Q. Wu,  X. Xu,  W. Zhang

 Please cite Q-Chem as follows:
 Y. Shao et al., Mol. Phys. 113, 184-215 (2015)
 DOI: 10.1080/00268976.2014.952696

 Q-Chem 5.1.2 for Intel X86 EM64T Linux

 Parts of Q-Chem use Armadillo 8.300.2 (Tropical Shenanigans).
 http://arma.sourceforge.net/

 Q-Chem begins on Sun Nov 25 22:52:16 2018  

Host: 
0

     Scratch files written to /scratch/taweetham/qchem55991//
The previous job contains 0 fragments, simply inherited here
Input Ideriv = 2
Curr. Ideriv = -1
Max.  Ideriv = 2

Checking the input file for inconsistencies... 	...done.

--------------------------------------------------------------
User input:
--------------------------------------------------------------

$molecule
read
$end

$rem
   job_type 	frequency
   basis 	6-311++g**
   method	b3lyp	
$end


--------------------------------------------------------------
 ----------------------------------------------------------------
             Standard Nuclear Orientation (Angstroms)
    I     Atom           X                Y                Z
 ----------------------------------------------------------------
    1      C       0.9120069611    -0.4118509585    -0.0000000000
    2      N       0.1013193101     0.5405670528     0.0000000000
    3      I      -1.9706627360    -0.0098901114    -0.0000000000
    4      Br      2.7863256149     0.0198903082     0.0000000000
    5      H       0.7424515503    -1.4848485042    -0.0000000000
 ----------------------------------------------------------------
 Molecular Point Group                 Cs    NOp =  2
 Largest Abelian Subgroup              Cs    NOp =  2
 Nuclear Repulsion Energy =   499.7373952669 hartrees
 There are       51 alpha and       51 beta electrons
 Requested basis set is 6-311++G(d,p)
 There are 60 shells and 161 basis functions

 Total QAlloc Memory Limit   2000 MB
 Mega-Array Size       188 MB
 MEM_STATIC part       192 MB

                       Distance Matrix (Angstroms)
             C (  1)   N (  2)   I (  3)   Br(  4)
   N (  2)  1.250726
   I (  3)  2.910560  2.143855
   Br(  4)  1.923401  2.735025  4.757082
   H (  5)  1.086312  2.124467  3.088121  2.538043

 A cutoff of  1.0D-11 yielded   1465 shell pairs
 There are     11075 function pairs (     12472 Cartesian)

 -------------------------------------------------------
 OpenMP Integral Computing Module                       
 Release: version 1.0, May 2013, Q-Chem Inc. Pittsburgh 
 -------------------------------------------------------
 Integral Job Info:
 Integral job number is                      11
 Integral operator is                         1
 short-range coefficients                     0
 long-range coefficients              100000000
 Omega coefficients                           0
 if combine SR and LR in K                    0
 Integral screening is                        0
 Integral computing path is                   2
 max size of driver memory is            800000
 size of driver memory is                593474
 size of scratch memory is             29623520
 max col of scratch BK array               1296
 max len of scratch array in speh3          155
 max len of scratch index in speh4           18
 max int batch size is                      520
 min int batch size is                       52
 fixed nKL is                                45
 max L of basis functions is                  2
 order of int derivative is                   0
 number of shells is                         60
 number of basis is                         171
 number of cartesian basis is               171
 number of contracted shell pairs          1465
 number of primitive shell pairs           3366
 maxK2 (contraction) of shell pair           36
 max number of K2 of shell pair               1
 max number of CS2 of shell pair            185
 max number of PS2 of shell pair            185
 mem total for path MDJ                  523400
 -------------------------------------------------------
 Smallest overlap matrix eigenvalue = 4.65E-04
 Guess from superposition of atomic densities
 Warning:  Energy on first SCF cycle will be non-variational
 SAD guess density has 102.000000 electrons

 -----------------------------------------------------------------------
  General SCF calculation program by
  Eric Jon Sundstrom, Paul Horn, Yuezhi Mao, Dmitri Zuev, Alec White,
  David Stuck, Shaama M.S., Shane Yost, Joonho Lee, David Small,
  Daniel Levine, Susi Lehtola, Hugh Burton, Evgeny Epifanovsky
 -----------------------------------------------------------------------
 Exchange:     0.2000 Hartree-Fock + 0.0800 Slater + 0.7200 B88
 Correlation:  0.1900 VWN1RPA + 0.8100 LYP
 Using SG-1 standard quadrature grid
 using 4 threads for integral computing
 -------------------------------------------------------
 OpenMP Integral computing Module                
 Release: version 2.0, May 2017, Q-Chem Inc. Pleasanton 
 -------------------------------------------------------
 -------------------------------------------------------
 OpenMP BLAS3 based DFT computing Module                
 Release: version 1.0, May 2013, Q-Chem Inc. Pittsburgh 
 -------------------------------------------------------
 A restricted SCF calculation will be
 performed using DIIS
 SCF converges when DIIS error is below 1.0e-08
 ---------------------------------------
  Cycle       Energy         DIIS error
 ---------------------------------------
    1   -9587.4503613424      3.96e-02  
    2   -9587.0792093663      3.63e-03  
    3   -9586.9814241677      6.59e-03  
    4   -9587.1021507566      1.48e-03  
    5   -9587.1082815912      2.12e-04  
    6   -9587.1083213473      1.21e-04  
    7   -9587.1083681854      2.52e-05  
    8   -9587.1083701796      6.84e-06  
    9   -9587.1083702688      1.68e-06  
   10   -9587.1083702736      5.34e-07  
   11   -9587.1083702745      1.61e-07  
   12   -9587.1083702746      2.02e-08  
   13   -9587.1083702745      6.65e-09  Convergence criterion met
 ---------------------------------------
 SCF time:   CPU 26.88s  wall 7.00s 
 SCF   energy in the final basis set =    -9587.1083702745
 Total energy in the final basis set =    -9587.1083702745

 --------------------------------------------------------------
             Orbital Energies (a.u.) and Symmetries
 --------------------------------------------------------------

 Alpha MOs, Restricted
 -- Occupied --                  
******* -482.86 -176.33 -165.73 -165.73 -165.73  -62.51  -56.33
  1 A'    2 A'    3 A'    4 A'    1 A"    5 A'    6 A'    7 A'                 
-56.325 -56.325 -35.824 -31.318 -31.310 -31.310 -22.968 -22.966
  2 A"    8 A'    9 A'   10 A'    3 A"   11 A'   12 A'    4 A"                 
-22.966 -22.961 -22.961 -14.384 -10.298  -8.717  -6.549  -6.536
 13 A'   14 A'    5 A"   15 A'   16 A'   17 A'   18 A'    6 A"                 
 -6.535  -6.372  -4.787  -4.769  -4.769  -2.660  -2.656  -2.656
 19 A'   20 A'   21 A'    7 A"   22 A'   23 A'    8 A"   24 A'                 
 -2.645  -2.645  -2.052  -2.047  -2.047  -2.031  -2.031  -0.967
  9 A"   25 A'   26 A'   10 A"   27 A'   28 A'   11 A"   29 A'                 
 -0.813  -0.673  -0.612  -0.495  -0.446  -0.416  -0.324  -0.320
 30 A'   31 A'   32 A'   33 A'   34 A'   12 A"   35 A'   13 A"                 
 -0.316  -0.278  -0.277
 36 A'   37 A'   14 A"                                                         
 -- Virtual --                   
 -0.118  -0.062  -0.028   0.006   0.034   0.047   0.052   0.070
 38 A'   15 A"   39 A'   40 A'   41 A'   42 A'   16 A"   43 A'                 
  0.081   0.086   0.110   0.133   0.145   0.151   0.169   0.186
 44 A'   17 A"   45 A'   46 A'   47 A'   18 A"   48 A'   49 A'                 
  0.214   0.215   0.220   0.274   0.293   0.378   0.389   0.402
 19 A"   50 A'   51 A'   52 A'   53 A'   54 A'   20 A"   55 A'                 
  0.408   0.414   0.425   0.428   0.451   0.480   0.493   0.555
 21 A"   56 A'   22 A"   57 A'   58 A'   23 A"   59 A'   60 A'                 
  0.556   0.560   0.598   0.613   0.653   0.714   0.758   0.816
 24 A"   61 A'   25 A"   62 A'   63 A'   64 A'   65 A'   66 A'                 
  0.821   0.835   0.897   0.986   1.130   1.194   1.274   1.307
 26 A"   67 A'   68 A'   69 A'   27 A"   70 A'   28 A"   71 A'                 
  1.321   1.321   1.501   1.600   1.665   1.719   1.950   1.958
 72 A'   29 A"   73 A'   74 A'   75 A'   30 A"   76 A'   31 A"                 
  2.057   2.083   2.175   2.200   2.269   2.417   2.599   2.750
 77 A'   32 A"   78 A'   79 A'   80 A'   33 A"   81 A'   82 A'                 
  2.762   2.818   3.022   3.524   3.820   3.889   3.947   3.963
 34 A"   83 A'   84 A'   85 A'   35 A"   86 A'   36 A"   87 A'                 
  3.974   3.991   3.996   4.050   4.055   4.167   4.203   4.331
 37 A"   38 A"   88 A'   39 A"   89 A'   90 A'   91 A'   92 A'                 
  4.387   4.475   5.967   5.993   6.011   6.555   7.533   7.560
 93 A'   94 A'   40 A"   95 A'   96 A'   97 A'   41 A"   98 A'                 
  7.638  23.843  27.818  28.312  28.331  28.341  28.518  28.525
 99 A'  100 A'  101 A'   42 A"  102 A'  103 A'   43 A"  104 A'                 
 28.528  28.558  28.637  35.508  47.835 127.858 127.873 127.892
 44 A"  105 A'  106 A'  107 A'  108 A'   45 A"  109 A'  110 A'                 
151.621 289.729 289.754 289.8621020.6081901.782
111 A'   46 A"  112 A'  113 A'  114 A'  115 A'                                 

 Beta MOs, Restricted
 -- Occupied --                  
******* -482.86 -176.33 -165.73 -165.73 -165.73  -62.51  -56.33
  1 A'    2 A'    3 A'    4 A'    1 A"    5 A'    6 A'    7 A'                 
-56.325 -56.325 -35.824 -31.318 -31.310 -31.310 -22.968 -22.966
  2 A"    8 A'    9 A'   10 A'    3 A"   11 A'   12 A'    4 A"                 
-22.966 -22.961 -22.961 -14.384 -10.298  -8.717  -6.549  -6.536
 13 A'   14 A'    5 A"   15 A'   16 A'   17 A'   18 A'    6 A"                 
 -6.535  -6.372  -4.787  -4.769  -4.769  -2.660  -2.656  -2.656
 19 A'   20 A'   21 A'    7 A"   22 A'   23 A'    8 A"   24 A'                 
 -2.645  -2.645  -2.052  -2.047  -2.047  -2.031  -2.031  -0.967
  9 A"   25 A'   26 A'   10 A"   27 A'   28 A'   11 A"   29 A'                 
 -0.813  -0.673  -0.612  -0.495  -0.446  -0.416  -0.324  -0.320
 30 A'   31 A'   32 A'   33 A'   34 A'   12 A"   35 A'   13 A"                 
 -0.316  -0.278  -0.277
 36 A'   37 A'   14 A"                                                         
 -- Virtual --                   
 -0.118  -0.062  -0.028   0.006   0.034   0.047   0.052   0.070
 38 A'   15 A"   39 A'   40 A'   41 A'   42 A'   16 A"   43 A'                 
  0.081   0.086   0.110   0.133   0.145   0.151   0.169   0.186
 44 A'   17 A"   45 A'   46 A'   47 A'   18 A"   48 A'   49 A'                 
  0.214   0.215   0.220   0.274   0.293   0.378   0.389   0.402
 19 A"   50 A'   51 A'   52 A'   53 A'   54 A'   20 A"   55 A'                 
  0.408   0.414   0.425   0.428   0.451   0.480   0.493   0.555
 21 A"   56 A'   22 A"   57 A'   58 A'   23 A"   59 A'   60 A'                 
  0.556   0.560   0.598   0.613   0.653   0.714   0.758   0.816
 24 A"   61 A'   25 A"   62 A'   63 A'   64 A'   65 A'   66 A'                 
  0.821   0.835   0.897   0.986   1.130   1.194   1.274   1.307
 26 A"   67 A'   68 A'   69 A'   27 A"   70 A'   28 A"   71 A'                 
  1.321   1.321   1.501   1.600   1.665   1.719   1.950   1.958
 72 A'   29 A"   73 A'   74 A'   75 A'   30 A"   76 A'   31 A"                 
  2.057   2.083   2.175   2.200   2.269   2.417   2.599   2.750
 77 A'   32 A"   78 A'   79 A'   80 A'   33 A"   81 A'   82 A'                 
  2.762   2.818   3.022   3.524   3.820   3.889   3.947   3.963
 34 A"   83 A'   84 A'   85 A'   35 A"   86 A'   36 A"   87 A'                 
  3.974   3.991   3.996   4.050   4.055   4.167   4.203   4.331
 37 A"   38 A"   88 A'   39 A"   89 A'   90 A'   91 A'   92 A'                 
  4.387   4.475   5.967   5.993   6.011   6.555   7.533   7.560
 93 A'   94 A'   40 A"   95 A'   96 A'   97 A'   41 A"   98 A'                 
  7.638  23.843  27.818  28.312  28.331  28.341  28.518  28.525
 99 A'  100 A'  101 A'   42 A"  102 A'  103 A'   43 A"  104 A'                 
 28.528  28.558  28.637  35.508  47.835 127.858 127.873 127.892
 44 A"  105 A'  106 A'  107 A'  108 A'   45 A"  109 A'  110 A'                 
151.621 289.729 289.754 289.8621020.6081901.782
111 A'   46 A"  112 A'  113 A'  114 A'  115 A'                                 
 --------------------------------------------------------------

          Ground-State Mulliken Net Atomic Charges

     Atom                 Charge (a.u.)
  ----------------------------------------
      1 C                    -0.200400
      2 N                    -0.094909
      3 I                     0.094156
      4 Br                    0.018687
      5 H                     0.182466
  ----------------------------------------
  Sum of atomic charges =     0.000000

 -----------------------------------------------------------------
                    Cartesian Multipole Moments
 -----------------------------------------------------------------
    Charge (ESU x 10^10)
                 0.0000
    Dipole Moment (Debye)
         X      -0.2468      Y      -1.8577      Z      -0.0000
       Tot       1.8740
    Quadrupole Moments (Debye-Ang)
        XX     -54.9586     XY      -0.1058     YY     -58.8239
        XZ      -0.0000     YZ       0.0000     ZZ     -59.3963
    Octopole Moments (Debye-Ang^2)
       XXX     -11.4072    XXY       0.8432    XYY      -0.0161
       YYY      -3.4787    XXZ      -0.0000    XYZ       0.0000
       YYZ       0.0000    XZZ      -0.7638    YZZ       0.2482
       ZZZ       0.0000
    Hexadecapole Moments (Debye-Ang^3)
      XXXX   -1481.7648   XXXY      26.6251   XXYY    -291.4085
      XYYY       0.0611   YYYY     -99.4291   XXXZ      -0.0000
      XXYZ       0.0000   XYYZ      -0.0000   YYYZ       0.0000
      XXZZ    -289.0337   XYZZ       0.9480   YYZZ     -29.9599
      XZZZ      -0.0000   YZZZ       0.0000   ZZZZ     -76.7245
 -----------------------------------------------------------------
 Calculating MO derivatives via CPSCF
 D1JvT checksum  = 216060 15307.3030658605
 D1KAT checksum  = 514380 698.9366201370
   1         3          15      0.138502    0.043737
   2         3          15      0.018600    0.007384
   3         3          15      0.002788    0.001309
   4         3          15      0.000309    0.000172
   5        15           3      0.000019    0.000014
   6        17           1      0.000001    0.000001
   7        18           0      0.000000    0.000000    Roots Converged
 Time for AOints: 7.4 s (CPU) 1.9 s (wall)
 ------------------------------------------------------------------------------
                     AOints        : Timing summary (seconds)
 ------------------------------------------------------------------------------
     job step          cpu (% of tot)      sys (% of tot)     wall (% of tot)
 ------------------------------------------------------------------------------
  cpscf_lag         0.4242E+02 (34.8)   0.4000E-05 (23.5)   0.1093E+02 (34.2)
  iterzp            0.7201E+02 (59.1)   0.1200E-04 (70.6)   0.1903E+02 (59.5)
  make_fx           0.0000E+00 ( 0.0)   0.0000E+00 ( 0.0)   0.0000E+00 ( 0.0)
  AOints            0.7376E+01 ( 6.0)   0.1000E-05 ( 5.9)   0.1874E+01 ( 5.9)
 ------------------------------------------------------------------------------
   Grand Totals     0.1220E+03          0.1700E-04          0.3197E+02
 ------------------------------------------------------------------------------
 Calculating analytic Hessian of the SCF energy
 Polarizability Matrix (a.u.)
            1           2           3
    1-137.3267094  -0.4907013  -0.0000000
    2  -0.4907013 -50.3123837   0.0000000
    3  -0.0000000   0.0000000 -42.6570376

 Direct stationary perturbation theory relativistic correction:

 rels  =     113.772506676912
 relv  =    -378.092674627520
 rel2e =      50.494637034592
 E_rel =    -213.825530916016

 Hessian of the SCF Energy
            1           2           3           4           5           6
    1   0.4561159  -0.1845007  -0.0000000  -0.2834742   0.2355966   0.0000000
    2  -0.1845007   0.8079900   0.0000000   0.3087854  -0.4344224   0.0000000
    3  -0.0000000   0.0000000   0.1060344   0.0000000  -0.0000000  -0.0436743
    4  -0.2834742   0.3087854   0.0000000   0.3943704  -0.2834758  -0.0000000
    5   0.2355966  -0.4344224  -0.0000000  -0.2834758   0.4629409  -0.0000000
    6   0.0000000   0.0000000  -0.0436743  -0.0000000  -0.0000000   0.0232962
    7  -0.0405035  -0.0093353   0.0000000  -0.0526484  -0.0126061   0.0000000
    8   0.0148290  -0.0008080  -0.0000000  -0.0314252  -0.0226978   0.0000000
    9  -0.0000000  -0.0000000   0.0025597   0.0000000   0.0000000  -0.0037458
   10  -0.0868348  -0.0592341   0.0000000  -0.0604749   0.0289658   0.0000000
   11  -0.0258598  -0.0454213  -0.0000000   0.0087187   0.0117115  -0.0000000
   12  -0.0000000  -0.0000000  -0.0194632   0.0000000   0.0000000   0.0013169
   13  -0.0453034  -0.0557153   0.0000000   0.0022271   0.0315196  -0.0000000
   14  -0.0400651  -0.3273384  -0.0000000  -0.0026030  -0.0175322   0.0000000
   15   0.0000000   0.0000000  -0.0454566  -0.0000000  -0.0000000   0.0228070
            7           8           9          10          11          12
    1  -0.0405035   0.0148290  -0.0000000  -0.0868348  -0.0258598  -0.0000000
    2  -0.0093353  -0.0008080  -0.0000000  -0.0592341  -0.0454213  -0.0000000
    3   0.0000000  -0.0000000   0.0025597   0.0000000  -0.0000000  -0.0194632
    4  -0.0526484  -0.0314252   0.0000000  -0.0604749   0.0087187   0.0000000
    5  -0.0126061  -0.0226978   0.0000000   0.0289658   0.0117115   0.0000000
    6   0.0000000   0.0000000  -0.0037458   0.0000000  -0.0000000   0.0013169
    7   0.0917760   0.0160745  -0.0000000   0.0002302   0.0044777  -0.0000000
    8   0.0160745   0.0207700  -0.0000000   0.0001709   0.0013540  -0.0000000
    9  -0.0000000  -0.0000000   0.0012312  -0.0000000   0.0000000   0.0043303
   10   0.0002302   0.0001709  -0.0000000   0.1666260   0.0314631  -0.0000000
   11   0.0044777   0.0013540   0.0000000   0.0314631   0.0314170   0.0000000
   12  -0.0000000  -0.0000000   0.0043303  -0.0000000   0.0000000   0.0081556
   13   0.0011457   0.0003507  -0.0000000  -0.0195465  -0.0187997   0.0000000
   14   0.0013892   0.0013817  -0.0000000  -0.0013657   0.0009387   0.0000000
   15   0.0000000  -0.0000000  -0.0043754  -0.0000000  -0.0000000   0.0056605
           13          14          15
    1  -0.0453034  -0.0400651   0.0000000
    2  -0.0557153  -0.3273384   0.0000000
    3   0.0000000  -0.0000000  -0.0454566
    4   0.0022271  -0.0026030  -0.0000000
    5   0.0315196  -0.0175322  -0.0000000
    6  -0.0000000   0.0000000   0.0228070
    7   0.0011457   0.0013892   0.0000000
    8   0.0003507   0.0013817  -0.0000000
    9  -0.0000000  -0.0000000  -0.0043754
   10  -0.0195465  -0.0013657  -0.0000000
   11  -0.0187997   0.0009387  -0.0000000
   12   0.0000000   0.0000000   0.0056605
   13   0.0614771   0.0426446  -0.0000000
   14   0.0426446   0.3425502  -0.0000000
   15  -0.0000000  -0.0000000   0.0213644
 Gradient time:  CPU 186.48 s  wall 48.92 s
 **********************************************************************
 **                                                                  **
 **                       VIBRATIONAL ANALYSIS                       **
 **                       --------------------                       **
 **                                                                  **
 **        VIBRATIONAL FREQUENCIES (CM**-1) AND NORMAL MODES         **
 **     FORCE CONSTANTS (mDYN/ANGSTROM) AND REDUCED MASSES (AMU)     **
 **                  INFRARED INTENSITIES (KM/MOL)                   **
 **                                                                  **
 **********************************************************************


 Mode:                 1                      2                      3
 Frequency:       145.07                 162.18                 209.33
 Force Cnst:      0.1041                 0.5024                 0.2762
 Red. Mass:       8.3962                32.4214                10.6977
 IR Active:          YES                    YES                    YES
 IR Intens:        0.001                  0.454                  0.183
 Raman Active:       YES                    YES                    YES
               X      Y      Z        X      Y      Z        X      Y      Z
 C          0.000 -0.000  0.538    0.282 -0.261 -0.000   -0.075  0.530  0.000
 N          0.000 -0.000  0.495    0.152 -0.391 -0.000   -0.061  0.555  0.000
 I         -0.000  0.000 -0.053   -0.316  0.035  0.000   -0.055 -0.057 -0.000
 Br         0.000  0.000 -0.093    0.432  0.056  0.000    0.113 -0.094 -0.000
 H          0.000 -0.000  0.674    0.544 -0.301 -0.000   -0.244  0.560  0.000
 TransDip  -0.000 -0.000  0.001   -0.021 -0.004 -0.000    0.012 -0.007  0.000

 Mode:                 4                      5                      6
 Frequency:       501.85                 729.32                 907.05
 Force Cnst:      2.2214                 1.6496                 0.6985
 Red. Mass:      14.9706                 5.2638                 1.4410
 IR Active:          YES                    YES                    YES
 IR Intens:       74.451                 46.802                 13.804
 Raman Active:       YES                    YES                    YES
               X      Y      Z        X      Y      Z        X      Y      Z
 C          0.390 -0.118 -0.000    0.466  0.304  0.000    0.000  0.000 -0.181
 N          0.850  0.303 -0.000   -0.126 -0.171  0.000   -0.000 -0.000  0.075
 I         -0.057 -0.022  0.000   -0.005  0.006 -0.000   -0.000  0.000 -0.001
 Br        -0.118 -0.001  0.000   -0.051 -0.029 -0.000   -0.000 -0.000  0.004
 H         -0.013 -0.045 -0.000    0.759  0.256 -0.000    0.000  0.000  0.981
 TransDip   0.275 -0.025 -0.000    0.214  0.049 -0.000   -0.000  0.000  0.119

 Mode:                 7                      8                      9
 Frequency:      1261.02                1642.82                3152.91
 Force Cnst:      1.0644                15.0093                 6.4329
 Red. Mass:       1.1361                 9.4391                 1.0983
 IR Active:          YES                    YES                    YES
 IR Intens:       53.578                196.854                  2.552
 Raman Active:       YES                    YES                    YES
               X      Y      Z        X      Y      Z        X      Y      Z
 C         -0.087 -0.023  0.000   -0.411  0.471  0.000   -0.007 -0.090  0.000
 N          0.011  0.054 -0.000    0.369 -0.427  0.000   -0.006  0.006 -0.000
 I          0.000 -0.000  0.000   -0.000 -0.001 -0.000    0.000  0.000  0.000
 Br        -0.002 -0.003  0.000   -0.004 -0.002 -0.000    0.000  0.000  0.000
 H          0.977 -0.183 -0.000    0.065  0.536 -0.000    0.149  0.985 -0.000
 TransDip  -0.209 -0.107  0.000   -0.445  0.062 -0.000    0.051 -0.007 -0.000

 STANDARD THERMODYNAMIC QUANTITIES AT   298.15 K  AND     1.00 ATM

   This Molecule has  0 Imaginary Frequencies
   Zero point vibrational energy:       12.454 kcal/mol

   Atom    1 Element C  Has Mass   12.00000
   Atom    2 Element N  Has Mass   14.00307
   Atom    3 Element I  Has Mass  126.90440
   Atom    4 Element Br Has Mass   78.91830
   Atom    5 Element H  Has Mass    1.00783
   Molecular Mass:   232.833600 amu
   Principal axes and moments of inertia in amu*Bohr^2:
                             1           2           3
    Eigenvalues --       29.92566  3981.58268  4011.50833
          X               1.00000    -0.00190    -0.00000
          Y               0.00190     1.00000    -0.00000
          Z               0.00000     0.00000     1.00000
   Rotational Symmetry Number is   1
   The Molecule is an Asymmetric Top
   Translational Enthalpy:        0.889 kcal/mol
   Rotational Enthalpy:           0.889 kcal/mol
   Vibrational Enthalpy:         13.843 kcal/mol
   gas constant (RT):             0.592 kcal/mol
   Translational Entropy:        42.237  cal/mol.K
   Rotational Entropy:           27.660  cal/mol.K
   Vibrational Entropy:           8.411  cal/mol.K

   Total Enthalpy:               16.212 kcal/mol
   Total Entropy:                78.308  cal/mol.K
Archival summary:
1\1\TWL01\FREQ\ProcedureUnspecified\BasisUnspecified\1r1111\taweetha\SunNov2522:53:122018SunNov2522:53:122018\0\\#,FREQ,ProcedureUnspecified,BasisUnspecified,\\0,1\I\N,1,2.14385\C,2,1.25073,1,115.526\H,3,1.08631,2,130.616,1,-0,0\Br,3,1.9234,2,117.432,1,180,0\\\@

 Total job time:  56.25s(wall), 213.50s(cpu) 
 Sun Nov 25 22:53:12 2018

        *************************************************************
        *                                                           *
        *  Thank you very much for using Q-Chem.  Have a nice day.  *
        *                                                           *
        *************************************************************
