# Supplementary material for: Geometric and energetic data from ab initio calculations of haloethene, haloimine, halomethylenephosphine, haloiminophosphine, halodiazene, halodiphosphene and halocyclopropane
Source: Data Brief. 2019 Nov 2;27:104738. doi: 10.1016/j.dib.2019.104738 (PMC6861602; doi:10.1016/j.dib.2019.104738)
Supplement: Multimedia component 4 [file mmc4.zip › CN/B3LYP/HClCNBrE.out]

Q-Chem Developer Version!
                  Welcome to Q-Chem
     A Quantum Leap Into The Future Of Chemistry


 Q-Chem 5.1, Q-Chem, Inc., Pleasanton, CA (2018)

 Yihan Shao,  Zhengting Gan,  E. Epifanovsky,  A. T. B. Gilbert,  M. Wormit,  
 J. Kussmann,  A. W. Lange,  A. Behn,  Jia Deng,  Xintian Feng,  D. Ghosh,  
 M. Goldey,  P. R. Horn,  L. D. Jacobson,  I. Kaliman,  T. Kus,  A. Landau,  
 Jie Liu,  E. I. Proynov,  R. M. Richard,  R. P. Steele,  E. J. Sundstrom,  
 H. L. Woodcock III,  P. M. Zimmerman,  D. Zuev,  B. Albrecht,  E. Alguire,  
 S. A. Baeppler,  D. Barton,  Z. Benda,  Y. A. Bernard,  E. J. Berquist,  
 K. B. Bravaya,  H. Burton,  D. Casanova,  Chun-Min Chang,  Yunqing Chen,  
 A. Chien,  K. D. Closser,  M. P. Coons,  S. Coriani,  S. Dasgupta,  
 A. L. Dempwolff,  M. Diedenhofen,  Hainam Do,  R. G. Edgar,  Po-Tung Fang,  
 S. Faraji,  S. Fatehi,  Qingguo Feng,  K. D. Fenk,  J. Fosso-Tande,  
 Qinghui Ge,  A. Ghysels,  G. Gidofalvi,  J. Gomes,  J. Gonthier,  A. Gunina,  
 D. Hait,  M. W. D. Hanson-Heine,  P. H. P. Harbach,  A. W. Hauser,  
 J. E. Herr,  E. G. Hohenstein,  Z. C. Holden,  Kerwin Hui,  B. C. Huynh,  
 T.-C. Jagau,  Hyunjun Ji,  B. Kaduk,  K. Khistyaev,  Jaehoon Kim,  
 P. Klunzinger,  K. Koh,  D. Kosenkov,  L. Koulias,  T. Kowalczyk,  
 C. M. Krauter,  A. Kunitsa,  Ka Un Lao,  A. Laurent,  K. V. Lawler,  
 Joonho Lee,  D. Lefrancois,  S. Lehtola,  D. S. Levine,  Yi-Pei Li,  
 You-Sheng Lin,  Fenglai Liu,  E. Livshits,  A. Luenser,  P. Manohar,  
 E. Mansoor,  S. F. Manzer,  Shan-Ping Mao,  Yuezhi Mao,  N. Mardirossian,  
 A. V. Marenich,  T. Markovich,  L. A. Martinez-Martinez,  S. A. Maurer,  
 N. J. Mayhall,  S. C. McKenzie,  J.-M. Mewes,  A. F. Morrison,  
 J. W. Mullinax,  K. Nanda,  T. S. Nguyen-Beck,  R. Olivares-Amaya,  
 J. A. Parkhill,  T. M. Perrine,  F. Plasser,  P. Pokhilko,  S. Prager,  
 A. Prociuk,  E. Ramos,  D. R. Rehn,  F. Rob,  M. Schneider,  N. Sergueev,  
 S. M. Sharada,  S. Sharma,  D. W. Small,  T. Stauch,  T. Stein,  
 Yu-Chuan Su,  A. J. W. Thom,  A. Tkatchenko,  T. Tsuchimochi,  N. M. Tubman,  
 L. Vogt,  M. L. Vidal,  O. Vydrov,  M. A. Watson,  J. Wenzel,  
 M. de Wergifosse,  T. A. Wesolowski,  A. White,  J. Witte,  A. Yamada,  
 Jun Yang,  K. Yao,  S. Yeganeh,  S. R. Yost,  Zhi-Qiang You,  A. Zech,  
 Igor Ying Zhang,  Xing Zhang,  Yan Zhao,  Ying Zhu,  B. R. Brooks,  
 G. K. L. Chan,  C. J. Cramer,  M. S. Gordon,  W. J. Hehre,  A. Klamt,  
 M. W. Schmidt,  C. D. Sherrill,  D. G. Truhlar,  A. Aspuru-Guzik,  R. Baer,  
 A. T. Bell,  N. A. Besley,  Jeng-Da Chai,  A. E. DePrince, III,  
 R. A. DiStasio Jr.,  A. Dreuw,  B. D. Dunietz,  T. R. Furlani,  
 Chao-Ping Hsu,  Yousung Jung,  Jing Kong,  D. S. Lambrecht,  WanZhen Liang,  
 C. Ochsenfeld,  V. A. Rassolov,  L. V. Slipchenko,  J. E. Subotnik,  
 T. Van Voorhis,  J. M. Herbert,  A. I. Krylov,  P. M. W. Gill,  M. Head-Gordon

 Contributors to earlier versions of Q-Chem not listed above: 
 R. D. Adamson,  B. Austin,  J. Baker,  G. J. O. Beran,  K. Brandhorst,  
 S. T. Brown,  E. F. C. Byrd,  A. K. Chakraborty,  C.-L. Cheng,  
 Siu Hung Chien,  D. M. Chipman,  D. L. Crittenden,  H. Dachsel,  
 R. J. Doerksen,  A. D. Dutoi,  L. Fusti-Molnar,  W. A. Goddard III,  
 A. Golubeva-Zadorozhnaya,  S. R. Gwaltney,  G. Hawkins,  A. Heyden,  
 S. Hirata,  G. Kedziora,  F. J. Keil,  C. Kelley,  Jihan Kim,  R. A. King,  
 R. Z. Khaliullin,  P. P. Korambath,  W. Kurlancheek,  A. M. Lee,  M. S. Lee,  
 S. V. Levchenko,  Ching Yeh Lin,  D. Liotard,  R. C. Lochan,  I. Lotan,  
 P. E. Maslen,  N. Nair,  D. P. O'Neill,  D. Neuhauser,  E. Neuscamman,  
 C. M. Oana,  R. Olson,  B. Peters,  R. Peverati,  P. A. Pieniazek,  
 Y. M. Rhee,  J. Ritchie,  M. A. Rohrdanz,  E. Rosta,  N. J. Russ,  
 H. F. Schaefer III,  N. E. Schultz,  N. Shenvi,  A. C. Simmonett,  A. Sodt,  
 D. Stuck,  K. S. Thanthiriwatte,  V. Vanovschi,  Tao Wang,  A. Warshel,  
 C. F. Williams,  Q. Wu,  X. Xu,  W. Zhang

 Please cite Q-Chem as follows:
 Y. Shao et al., Mol. Phys. 113, 184-215 (2015)
 DOI: 10.1080/00268976.2014.952696

 Q-Chem 5.1.2 for Intel X86 EM64T Linux

 Parts of Q-Chem use Armadillo 8.300.2 (Tropical Shenanigans).
 http://arma.sourceforge.net/

 Q-Chem begins on Mon Nov 26 07:37:42 2018  

Host: 
0

     Scratch files written to /scratch/taweetham/qchem58900//
Input Ideriv = 2
Curr. Ideriv = -1
Max.  Ideriv = 2

Checking the input file for inconsistencies... 	...done.

--------------------------------------------------------------
User input:
--------------------------------------------------------------
$molecule
0 1
C 
N 1 1.3 
Br 2 CBr 1 120. 
Cl 1 CCl 2 120.  3 180.0
H 1 CH 2 120.  3 0.0

CC=1.54
CH=1.09
CF=1.35
CCl=1.77
CBr=1.94
CI=2.14
DHA=180.0
$end

$rem
   job_type	optimization
   basis	6-311++g**
   method	b3lyp
$end

--------------------------------------------------------------
 ----------------------------------------------------------------
             Standard Nuclear Orientation (Angstroms)
    I     Atom           X                Y                Z
 ----------------------------------------------------------------
    1      C       1.1449795325    -0.4142348779    -0.0000000000
    2      N       0.2205229712     0.4997564056     0.0000000000
    3      Br     -1.6504845864    -0.0130112995    -0.0000000000
    4      Cl      2.8520328196     0.0535995747    -0.0000000000
    5      H       0.8688645981    -1.4686828581    -0.0000000000
 ----------------------------------------------------------------
 Molecular Point Group                 Cs    NOp =  2
 Largest Abelian Subgroup              Cs    NOp =  2
 Nuclear Repulsion Energy =   261.9495411459 hartrees
 There are       33 alpha and       33 beta electrons
 Requested basis set is 6-311++G(d,p)
 There are 49 shells and 129 basis functions

 Total QAlloc Memory Limit   2000 MB
 Mega-Array Size       188 MB
 MEM_STATIC part       192 MB
 A cutoff of  1.0D-11 yielded   1049 shell pairs
 There are      7717 function pairs (      8455 Cartesian)
 Smallest overlap matrix eigenvalue = 6.62E-04

 Scale SEOQF with 1.000000e-01/1.000000e-01/1.000000e-01

 Standard Electronic Orientation quadrupole field applied
 Nucleus-field energy     =     0.0000000090 hartrees
 Guess from superposition of atomic densities
 Warning:  Energy on first SCF cycle will be non-variational
 SAD guess density has 66.000000 electrons

 -----------------------------------------------------------------------
  General SCF calculation program by
  Eric Jon Sundstrom, Paul Horn, Yuezhi Mao, Dmitri Zuev, Alec White,
  David Stuck, Shaama M.S., Shane Yost, Joonho Lee, David Small,
  Daniel Levine, Susi Lehtola, Hugh Burton, Evgeny Epifanovsky
 -----------------------------------------------------------------------
 Exchange:     0.2000 Hartree-Fock + 0.0800 Slater + 0.7200 B88
 Correlation:  0.1900 VWN1RPA + 0.8100 LYP
 Using SG-1 standard quadrature grid
 A restricted SCF calculation will be
 performed using DIIS
 SCF converges when DIIS error is below 1.0e-08
 ---------------------------------------
  Cycle       Energy         DIIS error
 ---------------------------------------
    1   -3128.1608850957      4.24e-02  
    2   -3127.7766686191      3.94e-03  
    3   -3127.7241045901      6.60e-03  
    4   -3127.7914668551      1.83e-03  
    5   -3127.7974228711      3.07e-04  
    6   -3127.7975340043      9.06e-05  
    7   -3127.7975497377      2.73e-05  
    8   -3127.7975513551      1.10e-05  
    9   -3127.7975516084      2.25e-06  
   10   -3127.7975516168      5.03e-07  
   11   -3127.7975516172      1.36e-07  
   12   -3127.7975516172      2.41e-08  
   13   -3127.7975516172      2.81e-09  Convergence criterion met
 ---------------------------------------
 SCF time:   CPU 14.63s  wall 15.00s 
 SCF   energy in the final basis set =    -3127.7975516172
 Total energy in the final basis set =    -3127.7975516172

 --------------------------------------------------------------
             Orbital Energies (a.u.) and Symmetries
 --------------------------------------------------------------

 Alpha MOs, Restricted
 -- Occupied --                  
-482.87 -101.60  -62.52  -56.34  -56.33  -56.33  -14.40  -10.31
  1 A'    2 A'    3 A'    4 A'    1 A"    5 A'    6 A'    7 A'                 
 -9.510  -8.725  -7.275  -7.265  -7.264  -6.560  -6.542  -6.542
  8 A'    9 A'   10 A'    2 A"   11 A'   12 A'    3 A"   13 A'                 
 -2.670  -2.665  -2.665  -2.651  -2.651  -0.969  -0.876  -0.782
 14 A'    4 A"   15 A'    5 A"   16 A'   17 A'   18 A'   19 A'                 
 -0.618  -0.522  -0.475  -0.425  -0.355  -0.355  -0.348  -0.295
 20 A'   21 A'   22 A'    6 A"    7 A"   23 A'   24 A'    8 A"                 
 -0.291
 25 A'                                                                         
 -- Virtual --                   
 -0.104  -0.071  -0.017   0.005   0.025   0.036   0.047   0.068
 26 A'    9 A"   27 A'   28 A'   29 A'   30 A'   10 A"   31 A'                 
  0.076   0.077   0.089   0.094   0.106   0.115   0.137   0.164
 32 A'   11 A"   33 A'   34 A'   12 A"   35 A'   36 A'   37 A'                 
  0.164   0.190   0.213   0.249   0.252   0.296   0.390   0.408
 13 A"   38 A'   39 A'   40 A'   41 A'   42 A'   43 A'   44 A'                 
  0.416   0.429   0.434   0.447   0.456   0.501   0.515   0.544
 14 A"   45 A'   46 A'   15 A"   47 A'   48 A'   16 A"   17 A"                 
  0.559   0.576   0.601   0.636   0.722   0.764   0.768   0.821
 18 A"   49 A'   50 A'   51 A'   52 A'   19 A"   53 A'   54 A'                 
  0.829   0.852   0.872   0.882   0.906   0.960   1.021   1.082
 20 A"   21 A"   55 A'   56 A'   57 A'   58 A'   59 A'   60 A'                 
  1.144   1.216   1.341   1.521   1.576   1.700   1.719   1.901
 22 A"   61 A'   23 A"   62 A'   63 A'   64 A'   24 A"   65 A'                 
  1.941   1.953   2.019   2.082   2.236   2.248   2.341   2.349
 25 A"   66 A'   67 A'   26 A"   27 A"   68 A'   69 A'   70 A'                 
  2.361   2.429   2.592   2.717   2.753   2.761   3.181   3.548
 28 A"   71 A'   72 A'   73 A'   29 A"   74 A'   75 A'   76 A'                 
  3.808   3.878   3.980   3.999   4.025   4.088   4.317   4.499
 30 A"   77 A'   31 A"   78 A'   32 A"   79 A'   80 A'   81 A'                 
  6.606   7.530   7.545   7.629   9.687  23.718  25.771  25.837
 82 A'   33 A"   83 A'   84 A'   85 A'   86 A'   34 A"   87 A'                 
 26.270  35.433  47.890 215.666 289.721 289.735 289.8471020.680
 88 A'   89 A'   90 A'   91 A'   35 A"   92 A'   93 A'   94 A'                 

 Beta MOs, Restricted
 -- Occupied --                  
-482.87 -101.60  -62.52  -56.34  -56.33  -56.33  -14.40  -10.31
  1 A'    2 A'    3 A'    4 A'    1 A"    5 A'    6 A'    7 A'                 
 -9.510  -8.725  -7.275  -7.265  -7.264  -6.560  -6.542  -6.542
  8 A'    9 A'   10 A'    2 A"   11 A'   12 A'    3 A"   13 A'                 
 -2.670  -2.665  -2.665  -2.651  -2.651  -0.969  -0.876  -0.782
 14 A'    4 A"   15 A'    5 A"   16 A'   17 A'   18 A'   19 A'                 
 -0.618  -0.522  -0.475  -0.425  -0.355  -0.355  -0.348  -0.295
 20 A'   21 A'   22 A'    6 A"    7 A"   23 A'   24 A'    8 A"                 
 -0.291
 25 A'                                                                         
 -- Virtual --                   
 -0.104  -0.071  -0.017   0.005   0.025   0.036   0.047   0.068
 26 A'    9 A"   27 A'   28 A'   29 A'   30 A'   10 A"   31 A'                 
  0.076   0.077   0.089   0.094   0.106   0.115   0.137   0.164
 32 A'   11 A"   33 A'   34 A'   12 A"   35 A'   36 A'   37 A'                 
  0.164   0.190   0.213   0.249   0.252   0.296   0.390   0.408
 13 A"   38 A'   39 A'   40 A'   41 A'   42 A'   43 A'   44 A'                 
  0.416   0.429   0.434   0.447   0.456   0.501   0.515   0.544
 14 A"   45 A'   46 A'   15 A"   47 A'   48 A'   16 A"   17 A"                 
  0.559   0.576   0.601   0.636   0.722   0.764   0.768   0.821
 18 A"   49 A'   50 A'   51 A'   52 A'   19 A"   53 A'   54 A'                 
  0.829   0.852   0.872   0.882   0.906   0.960   1.021   1.082
 20 A"   21 A"   55 A'   56 A'   57 A'   58 A'   59 A'   60 A'                 
  1.144   1.216   1.341   1.521   1.576   1.700   1.719   1.901
 22 A"   61 A'   23 A"   62 A'   63 A'   64 A'   24 A"   65 A'                 
  1.941   1.953   2.019   2.082   2.236   2.248   2.341   2.349
 25 A"   66 A'   67 A'   26 A"   27 A"   68 A'   69 A'   70 A'                 
  2.361   2.429   2.592   2.717   2.753   2.761   3.181   3.548
 28 A"   71 A'   72 A'   73 A'   29 A"   74 A'   75 A'   76 A'                 
  3.808   3.878   3.980   3.999   4.025   4.088   4.317   4.499
 30 A"   77 A'   31 A"   78 A'   32 A"   79 A'   80 A'   81 A'                 
  6.606   7.530   7.545   7.629   9.687  23.718  25.771  25.837
 82 A'   33 A"   83 A'   84 A'   85 A'   86 A'   34 A"   87 A'                 
 26.270  35.433  47.890 215.666 289.721 289.735 289.8471020.680
 88 A'   89 A'   90 A'   91 A'   35 A"   92 A'   93 A'   94 A'                 
 --------------------------------------------------------------

          Ground-State Mulliken Net Atomic Charges

     Atom                 Charge (a.u.)
  ----------------------------------------
      1 C                    -0.426860
      2 N                    -0.050043
      3 Br                    0.035191
      4 Cl                    0.262117
      5 H                     0.179596
  ----------------------------------------
  Sum of atomic charges =    -0.000000

 -----------------------------------------------------------------
                    Cartesian Multipole Moments
 -----------------------------------------------------------------
    Charge (ESU x 10^10)
                -0.0000
    Dipole Moment (Debye)
         X       0.3129      Y      -1.9186      Z      -0.0000
       Tot       1.9439
    Quadrupole Moments (Debye-Ang)
        XX     -40.0690     XY      -0.6772     YY     -42.9456
        XZ      -0.0000     YZ       0.0000     ZZ     -43.3657
    Octopole Moments (Debye-Ang^2)
       XXX     -43.5024    XXY       0.8945    XYY     -12.3332
       YYY      -3.9994    XXZ      -0.0000    XYZ       0.0000
       YYZ      -0.0000    XZZ     -13.3283    YZZ      -0.0108
       ZZZ      -0.0000
    Hexadecapole Moments (Debye-Ang^3)
      XXXX    -927.5036   XXXY      17.0952   XXYY    -182.7270
      XYYY      -1.7919   YYYY     -72.7583   XXXZ      -0.0000
      XXYZ       0.0000   XYYZ      -0.0000   YYYZ       0.0000
      XXZZ    -180.3135   XYZZ       0.2639   YYZZ     -21.1567
      XZZZ      -0.0000   YZZZ       0.0000   ZZZZ     -50.6203
 -----------------------------------------------------------------
 Calculating analytic gradient of the SCF energy
 Gradient of SCF Energy
            1           2           3           4           5
    1   0.0511190  -0.0395288  -0.0166375   0.0202435  -0.0151962
    2  -0.0251353   0.0113802   0.0056401   0.0055951   0.0025200
    3   0.0000000   0.0000000  -0.0000000  -0.0000000   0.0000000
 Max gradient component =       5.112E-02
 RMS gradient           =       1.987E-02
 Gradient time:  CPU 3.69 s  wall 3.69 s
 Geometry Optimization Parameters
   NAtoms,    NIC,     NZ,  NCons,   NDum,   NFix, NCnnct, MaxDiis
        5      20       5       0       0       0       0       0


** GEOMETRY OPTIMIZATION IN DELOCALIZED INTERNAL COORDINATES **
   Searching for a Minimum

   Optimization Cycle:   1

                       Coordinates (Angstroms)
     ATOM                X               Y               Z
      1  C         1.1449795325   -0.4142348779    0.0000000000
      2  N         0.2205229712    0.4997564056    0.0000000000
      3  Br       -1.6504845864   -0.0130112995    0.0000000000
      4  Cl        2.8520328196    0.0535995747    0.0000000000
      5  H         0.8688645981   -1.4686828581    0.0000000000
   Point Group: cs    Number of degrees of freedom:     7


   Energy is  -3127.797551617


 Attempting to Generate Delocalized Internal Coordinates

  7 Hessian modes will be used to form the next step
  Hessian Eigenvalues:
     0.160000    0.175927    0.220000    0.250000    0.286300    0.348126
     0.671931

 Minimum Search - Taking Simple RFO Step
 Searching for Lamda that Minimizes Along All modes
 Value Taken    Lamda =  -0.01492759
 Step Taken.  Stepsize is  0.232543

                             Maximum     Tolerance    Cnvgd?
         Gradient           0.041484      0.000300      NO
         Displacement       0.178254      0.001200      NO
         Energy change     *********      0.000001      NO


 New Cartesian Coordinates Obtained by Inverse Iteration

 Displacement from previous Coordinates is:  0.333993
 ----------------------------------------------------------------
             Standard Nuclear Orientation (Angstroms)
    I     Atom           X                Y                Z
 ----------------------------------------------------------------
    1      C       1.0886074202    -0.3929131920     0.0000000000
    2      N       0.2563565975     0.5531332922     0.0000000000
    3      Br     -1.5384550485    -0.0691296259     0.0000000000
    4      Cl      2.7711782977     0.0225268677     0.0000000000
    5      H       0.8582280680    -1.4561903972     0.0000000000
 ----------------------------------------------------------------
 Molecular Point Group                 Cs    NOp =  2
 Largest Abelian Subgroup              Cs    NOp =  2
 Nuclear Repulsion Energy =   271.6537855385 hartrees
 There are       33 alpha and       33 beta electrons
 Applying Cartesian multipole field
    Component          Value
    ---------          -----
     (2,0,0)        1.00000E-11
     (0,2,0)        2.00000E-11
     (0,0,2)       -3.00000E-11
 Nucleus-field energy     =     0.0000000083 hartrees
 Requested basis set is 6-311++G(d,p)
 There are 49 shells and 129 basis functions
 A cutoff of  1.0D-11 yielded   1067 shell pairs
 There are      7813 function pairs (      8563 Cartesian)
 Smallest overlap matrix eigenvalue = 5.16E-04
 Guess MOs from SCF MO coefficient file

 -----------------------------------------------------------------------
  General SCF calculation program by
  Eric Jon Sundstrom, Paul Horn, Yuezhi Mao, Dmitri Zuev, Alec White,
  David Stuck, Shaama M.S., Shane Yost, Joonho Lee, David Small,
  Daniel Levine, Susi Lehtola, Hugh Burton, Evgeny Epifanovsky
 -----------------------------------------------------------------------
 Exchange:     0.2000 Hartree-Fock + 0.0800 Slater + 0.7200 B88
 Correlation:  0.1900 VWN1RPA + 0.8100 LYP
 Using SG-1 standard quadrature grid
 A restricted SCF calculation will be
 performed using DIIS
 SCF converges when DIIS error is below 1.0e-08
 ---------------------------------------
  Cycle       Energy         DIIS error
 ---------------------------------------
    1   -3127.7997880624      1.29e-03  
    2   -3127.8036092032      7.91e-04  
    3   -3127.8033928949      8.50e-04  
    4   -3127.8047523895      2.05e-04  
    5   -3127.8048244651      5.18e-05  
    6   -3127.8048302092      1.36e-05  
    7   -3127.8048304463      3.84e-06  
    8   -3127.8048304676      8.08e-07  
    9   -3127.8048304689      3.08e-07  
   10   -3127.8048304691      4.92e-08  
   11   -3127.8048304692      1.17e-08  
   12   -3127.8048304691      2.19e-09  Convergence criterion met
 ---------------------------------------
 SCF time:   CPU 13.95s  wall 13.00s 
 SCF   energy in the final basis set =    -3127.8048304691
 Total energy in the final basis set =    -3127.8048304691

 --------------------------------------------------------------
             Orbital Energies (a.u.) and Symmetries
 --------------------------------------------------------------

 Alpha MOs, Restricted
 -- Occupied --                  
-482.86 -101.59  -62.52  -56.34  -56.33  -56.33  -14.39  -10.31
  1 A'    2 A'    3 A'    4 A'    1 A"    5 A'    6 A'    7 A'                 
 -9.504  -8.723  -7.269  -7.259  -7.259  -6.558  -6.540  -6.540
  8 A'    9 A'   10 A'    2 A"   11 A'   12 A'    3 A"   13 A'                 
 -2.668  -2.663  -2.663  -2.649  -2.649  -0.993  -0.883  -0.780
 14 A'    4 A"   15 A'    5 A"   16 A'   17 A'   18 A'   19 A'                 
 -0.623  -0.528  -0.476  -0.438  -0.357  -0.353  -0.351  -0.297
 20 A'   21 A'   22 A'    6 A"    7 A"   23 A'   24 A'   25 A'                 
 -0.293
  8 A"                                                                         
 -- Virtual --                   
 -0.087  -0.064  -0.010   0.010   0.026   0.038   0.046   0.068
 26 A'    9 A"   27 A'   28 A'   29 A'   30 A'   10 A"   31 A'                 
  0.077   0.080   0.090   0.097   0.108   0.116   0.141   0.160
 11 A"   32 A'   33 A'   34 A'   12 A"   35 A'   36 A'   13 A"                 
  0.164   0.194   0.210   0.247   0.253   0.308   0.387   0.404
 37 A'   38 A'   39 A'   40 A'   41 A'   42 A'   43 A'   44 A'                 
  0.415   0.424   0.438   0.446   0.465   0.503   0.503   0.551
 14 A"   45 A'   46 A'   15 A"   47 A'   48 A'   16 A"   17 A"                 
  0.564   0.587   0.608   0.629   0.738   0.766   0.794   0.814
 18 A"   49 A'   50 A'   51 A'   52 A'   19 A"   53 A'   54 A'                 
  0.826   0.848   0.878   0.887   0.913   0.976   1.007   1.117
 20 A"   21 A"   55 A'   56 A'   57 A'   58 A'   59 A'   60 A'                 
  1.146   1.219   1.365   1.511   1.613   1.684   1.712   1.939
 22 A"   61 A'   23 A"   62 A'   63 A'   64 A'   24 A"   25 A"                 
  1.954   1.983   2.058   2.100   2.244   2.254   2.326   2.387
 65 A'   66 A'   67 A'   26 A"   27 A"   68 A'   69 A'   70 A'                 
  2.400   2.435   2.620   2.766   2.773   2.817   3.198   3.545
 28 A"   71 A'   72 A'   29 A"   73 A'   74 A'   75 A'   76 A'                 
  3.813   3.892   3.983   4.007   4.031   4.110   4.347   4.490
 30 A"   77 A'   31 A"   78 A'   32 A"   79 A'   80 A'   81 A'                 
  6.621   7.532   7.551   7.626   9.710  23.796  25.779  25.859
 82 A'   33 A"   83 A'   84 A'   85 A'   86 A'   34 A"   87 A'                 
 26.290  35.492  47.902 215.690 289.724 289.743 289.8501020.695
 88 A'   89 A'   90 A'   91 A'   35 A"   92 A'   93 A'   94 A'                 

 Beta MOs, Restricted
 -- Occupied --                  
-482.86 -101.59  -62.52  -56.34  -56.33  -56.33  -14.39  -10.31
  1 A'    2 A'    3 A'    4 A'    1 A"    5 A'    6 A'    7 A'                 
 -9.504  -8.723  -7.269  -7.259  -7.259  -6.558  -6.540  -6.540
  8 A'    9 A'   10 A'    2 A"   11 A'   12 A'    3 A"   13 A'                 
 -2.668  -2.663  -2.663  -2.649  -2.649  -0.993  -0.883  -0.780
 14 A'    4 A"   15 A'    5 A"   16 A'   17 A'   18 A'   19 A'                 
 -0.623  -0.528  -0.476  -0.438  -0.357  -0.353  -0.351  -0.297
 20 A'   21 A'   22 A'    6 A"    7 A"   23 A'   24 A'   25 A'                 
 -0.293
  8 A"                                                                         
 -- Virtual --                   
 -0.087  -0.064  -0.010   0.010   0.026   0.038   0.046   0.068
 26 A'    9 A"   27 A'   28 A'   29 A'   30 A'   10 A"   31 A'                 
  0.077   0.080   0.090   0.097   0.108   0.116   0.141   0.160
 11 A"   32 A'   33 A'   34 A'   12 A"   35 A'   36 A'   13 A"                 
  0.164   0.194   0.210   0.247   0.253   0.308   0.387   0.404
 37 A'   38 A'   39 A'   40 A'   41 A'   42 A'   43 A'   44 A'                 
  0.415   0.424   0.438   0.446   0.465   0.503   0.503   0.551
 14 A"   45 A'   46 A'   15 A"   47 A'   48 A'   16 A"   17 A"                 
  0.564   0.587   0.608   0.629   0.738   0.766   0.794   0.814
 18 A"   49 A'   50 A'   51 A'   52 A'   19 A"   53 A'   54 A'                 
  0.826   0.848   0.878   0.887   0.913   0.976   1.007   1.117
 20 A"   21 A"   55 A'   56 A'   57 A'   58 A'   59 A'   60 A'                 
  1.146   1.219   1.365   1.511   1.613   1.684   1.712   1.939
 22 A"   61 A'   23 A"   62 A'   63 A'   64 A'   24 A"   25 A"                 
  1.954   1.983   2.058   2.100   2.244   2.254   2.326   2.387
 65 A'   66 A'   67 A'   26 A"   27 A"   68 A'   69 A'   70 A'                 
  2.400   2.435   2.620   2.766   2.773   2.817   3.198   3.545
 28 A"   71 A'   72 A'   29 A"   73 A'   74 A'   75 A'   76 A'                 
  3.813   3.892   3.983   4.007   4.031   4.110   4.347   4.490
 30 A"   77 A'   31 A"   78 A'   32 A"   79 A'   80 A'   81 A'                 
  6.621   7.532   7.551   7.626   9.710  23.796  25.779  25.859
 82 A'   33 A"   83 A'   84 A'   85 A'   86 A'   34 A"   87 A'                 
 26.290  35.492  47.902 215.690 289.724 289.743 289.8501020.695
 88 A'   89 A'   90 A'   91 A'   35 A"   92 A'   93 A'   94 A'                 
 --------------------------------------------------------------

          Ground-State Mulliken Net Atomic Charges

     Atom                 Charge (a.u.)
  ----------------------------------------
      1 C                    -0.420456
      2 N                    -0.042789
      3 Br                    0.025573
      4 Cl                    0.256117
      5 H                     0.181555
  ----------------------------------------
  Sum of atomic charges =     0.000000

 -----------------------------------------------------------------
                    Cartesian Multipole Moments
 -----------------------------------------------------------------
    Charge (ESU x 10^10)
                 0.0000
    Dipole Moment (Debye)
         X       0.2626      Y      -1.9368      Z       0.0000
       Tot       1.9546
    Quadrupole Moments (Debye-Ang)
        XX     -40.9864     XY      -0.5528     YY     -42.7350
        XZ       0.0000     YZ       0.0000     ZZ     -43.1337
    Octopole Moments (Debye-Ang^2)
       XXX     -46.7675    XXY       0.7331    XYY     -13.5392
       YYY      -1.0104    XXZ       0.0000    XYZ       0.0000
       YYZ       0.0000    XZZ     -14.0532    YZZ       1.0254
       ZZZ      -0.0000
    Hexadecapole Moments (Debye-Ang^3)
      XXXX    -868.1432   XXXY      15.2075   XXYY    -169.3531
      XYYY      -4.5315   YYYY     -73.8030   XXXZ       0.0000
      XXYZ       0.0000   XYYZ       0.0000   YYYZ       0.0000
      XXZZ    -167.2833   XYZZ      -0.5961   YYZZ     -21.1975
      XZZZ      -0.0000   YZZZ       0.0000   ZZZZ     -50.0810
 -----------------------------------------------------------------
 Calculating analytic gradient of the SCF energy
 Gradient of SCF Energy
            1           2           3           4           5
    1   0.0041996  -0.0019347   0.0065810  -0.0040189  -0.0048270
    2  -0.0005743  -0.0020031   0.0004993   0.0019667   0.0001114
    3  -0.0000000   0.0000000   0.0000000  -0.0000000  -0.0000000
 Max gradient component =       6.581E-03
 RMS gradient           =       2.740E-03
 Gradient time:  CPU 3.80 s  wall 3.80 s
 Geometry Optimization Parameters
   NAtoms,    NIC,     NZ,  NCons,   NDum,   NFix, NCnnct, MaxDiis
        5      20       5       0       0       0       0       0

 Cartesian Hessian Update
 Hessian Updated using BFGS Update


** GEOMETRY OPTIMIZATION IN DELOCALIZED INTERNAL COORDINATES **
   Searching for a Minimum

   Optimization Cycle:   2

                       Coordinates (Angstroms)
     ATOM                X               Y               Z
      1  C         1.0886074202   -0.3929131920    0.0000000000
      2  N         0.2563565975    0.5531332922    0.0000000000
      3  Br       -1.5384550485   -0.0691296259    0.0000000000
      4  Cl        2.7711782977    0.0225268677    0.0000000000
      5  H         0.8582280680   -1.4561903972    0.0000000000
   Point Group: cs    Number of degrees of freedom:     7


   Energy is  -3127.804830469

 Hessian Updated using BFGS Update

  7 Hessian modes will be used to form the next step
  Hessian Eigenvalues:
     0.143738    0.183167    0.223022    0.271217    0.309840    0.348097
     0.689362

 Minimum Search - Taking Simple RFO Step
 Searching for Lamda that Minimizes Along All modes
 Value Taken    Lamda =  -0.00069771
 Step Taken.  Stepsize is  0.059175

                             Maximum     Tolerance    Cnvgd?
         Gradient           0.010790      0.000300      NO
         Displacement       0.039501      0.001200      NO
         Energy change     -0.007279      0.000001      NO


 New Cartesian Coordinates Obtained by Inverse Iteration

 Displacement from previous Coordinates is:  0.090301
 ----------------------------------------------------------------
             Standard Nuclear Orientation (Angstroms)
    I     Atom           X                Y                Z
 ----------------------------------------------------------------
    1      C       1.0871776189    -0.3920351755     0.0000000000
    2      N       0.2493651603     0.5510155729     0.0000000000
    3      Br     -1.5677118508    -0.0549910922     0.0000000000
    4      Cl      2.7763987004     0.0141449674     0.0000000000
    5      H       0.8906857062    -1.4607073279     0.0000000000
 ----------------------------------------------------------------
 Molecular Point Group                 Cs    NOp =  2
 Largest Abelian Subgroup              Cs    NOp =  2
 Nuclear Repulsion Energy =   269.7162298447 hartrees
 There are       33 alpha and       33 beta electrons
 Applying Cartesian multipole field
    Component          Value
    ---------          -----
     (2,0,0)        1.00000E-11
     (0,2,0)        2.00000E-11
     (0,0,2)       -3.00000E-11
 Nucleus-field energy     =     0.0000000084 hartrees
 Requested basis set is 6-311++G(d,p)
 There are 49 shells and 129 basis functions
 A cutoff of  1.0D-11 yielded   1065 shell pairs
 There are      7809 function pairs (      8559 Cartesian)
 Smallest overlap matrix eigenvalue = 5.18E-04
 Guess MOs from SCF MO coefficient file

 -----------------------------------------------------------------------
  General SCF calculation program by
  Eric Jon Sundstrom, Paul Horn, Yuezhi Mao, Dmitri Zuev, Alec White,
  David Stuck, Shaama M.S., Shane Yost, Joonho Lee, David Small,
  Daniel Levine, Susi Lehtola, Hugh Burton, Evgeny Epifanovsky
 -----------------------------------------------------------------------
 Exchange:     0.2000 Hartree-Fock + 0.0800 Slater + 0.7200 B88
 Correlation:  0.1900 VWN1RPA + 0.8100 LYP
 Using SG-1 standard quadrature grid
 A restricted SCF calculation will be
 performed using DIIS
 SCF converges when DIIS error is below 1.0e-08
 ---------------------------------------
  Cycle       Energy         DIIS error
 ---------------------------------------
    1   -3127.8050027215      2.41e-04  
    2   -3127.8051822955      9.12e-05  
    3   -3127.8051582655      1.48e-04  
    4   -3127.8051983815      2.42e-05  
    5   -3127.8051993535      8.92e-06  
    6   -3127.8051995142      2.06e-06  
    7   -3127.8051995235      4.84e-07  
    8   -3127.8051995237      1.34e-07  
    9   -3127.8051995237      3.60e-08  
   10   -3127.8051995237      1.13e-08  
   11   -3127.8051995237      2.03e-09  Convergence criterion met
 ---------------------------------------
 SCF time:   CPU 12.74s  wall 13.00s 
 SCF   energy in the final basis set =    -3127.8051995237
 Total energy in the final basis set =    -3127.8051995237

 --------------------------------------------------------------
             Orbital Energies (a.u.) and Symmetries
 --------------------------------------------------------------

 Alpha MOs, Restricted
 -- Occupied --                  
-482.86 -101.59  -62.52  -56.34  -56.33  -56.33  -14.39  -10.31
  1 A'    2 A'    3 A'    4 A'    1 A"    5 A'    6 A'    7 A'                 
 -9.504  -8.724  -7.269  -7.259  -7.258  -6.558  -6.541  -6.540
  8 A'    9 A'   10 A'    2 A"   11 A'   12 A'    3 A"   13 A'                 
 -2.668  -2.663  -2.663  -2.649  -2.649  -0.990  -0.881  -0.781
 14 A'    4 A"   15 A'    5 A"   16 A'   17 A'   18 A'   19 A'                 
 -0.624  -0.527  -0.475  -0.437  -0.356  -0.353  -0.350  -0.297
 20 A'   21 A'   22 A'    6 A"    7 A"   23 A'   24 A'   25 A'                 
 -0.294
  8 A"                                                                         
 -- Virtual --                   
 -0.092  -0.064  -0.011   0.011   0.025   0.037   0.046   0.068
 26 A'    9 A"   27 A'   28 A'   29 A'   30 A'   10 A"   31 A'                 
  0.077   0.080   0.091   0.097   0.108   0.116   0.141   0.161
 11 A"   32 A'   33 A'   34 A'   12 A"   35 A'   36 A'   13 A"                 
  0.164   0.193   0.210   0.250   0.251   0.308   0.389   0.404
 37 A'   38 A'   39 A'   40 A'   41 A'   42 A'   43 A'   44 A'                 
  0.415   0.424   0.436   0.446   0.464   0.500   0.505   0.550
 14 A"   45 A'   46 A'   15 A"   47 A'   48 A'   16 A"   17 A"                 
  0.563   0.583   0.606   0.631   0.734   0.767   0.790   0.815
 18 A"   49 A'   50 A'   51 A'   52 A'   19 A"   53 A'   54 A'                 
  0.827   0.848   0.879   0.886   0.912   0.973   1.013   1.114
 20 A"   21 A"   55 A'   56 A'   57 A'   58 A'   59 A'   60 A'                 
  1.143   1.218   1.366   1.506   1.614   1.682   1.712   1.938
 22 A"   61 A'   23 A"   62 A'   63 A'   64 A'   24 A"   25 A"                 
  1.955   1.976   2.057   2.095   2.242   2.255   2.320   2.387
 65 A'   66 A'   67 A'   26 A"   27 A"   68 A'   69 A'   70 A'                 
  2.403   2.438   2.618   2.765   2.771   2.822   3.192   3.538
 28 A"   71 A'   72 A'   29 A"   73 A'   74 A'   75 A'   76 A'                 
  3.814   3.892   3.982   4.006   4.029   4.107   4.342   4.490
 30 A"   77 A'   31 A"   78 A'   32 A"   79 A'   80 A'   81 A'                 
  6.615   7.532   7.549   7.627   9.707  23.796  25.779  25.861
 82 A'   33 A"   83 A'   84 A'   85 A'   86 A'   34 A"   87 A'                 
 26.290  35.489  47.897 215.687 289.723 289.741 289.8491020.689
 88 A'   89 A'   90 A'   91 A'   35 A"   92 A'   93 A'   94 A'                 

 Beta MOs, Restricted
 -- Occupied --                  
-482.86 -101.59  -62.52  -56.34  -56.33  -56.33  -14.39  -10.31
  1 A'    2 A'    3 A'    4 A'    1 A"    5 A'    6 A'    7 A'                 
 -9.504  -8.724  -7.269  -7.259  -7.258  -6.558  -6.541  -6.540
  8 A'    9 A'   10 A'    2 A"   11 A'   12 A'    3 A"   13 A'                 
 -2.668  -2.663  -2.663  -2.649  -2.649  -0.990  -0.881  -0.781
 14 A'    4 A"   15 A'    5 A"   16 A'   17 A'   18 A'   19 A'                 
 -0.624  -0.527  -0.475  -0.437  -0.356  -0.353  -0.350  -0.297
 20 A'   21 A'   22 A'    6 A"    7 A"   23 A'   24 A'   25 A'                 
 -0.294
  8 A"                                                                         
 -- Virtual --                   
 -0.092  -0.064  -0.011   0.011   0.025   0.037   0.046   0.068
 26 A'    9 A"   27 A'   28 A'   29 A'   30 A'   10 A"   31 A'                 
  0.077   0.080   0.091   0.097   0.108   0.116   0.141   0.161
 11 A"   32 A'   33 A'   34 A'   12 A"   35 A'   36 A'   13 A"                 
  0.164   0.193   0.210   0.250   0.251   0.308   0.389   0.404
 37 A'   38 A'   39 A'   40 A'   41 A'   42 A'   43 A'   44 A'                 
  0.415   0.424   0.436   0.446   0.464   0.500   0.505   0.550
 14 A"   45 A'   46 A'   15 A"   47 A'   48 A'   16 A"   17 A"                 
  0.563   0.583   0.606   0.631   0.734   0.767   0.790   0.815
 18 A"   49 A'   50 A'   51 A'   52 A'   19 A"   53 A'   54 A'                 
  0.827   0.848   0.879   0.886   0.912   0.973   1.013   1.114
 20 A"   21 A"   55 A'   56 A'   57 A'   58 A'   59 A'   60 A'                 
  1.143   1.218   1.366   1.506   1.614   1.682   1.712   1.938
 22 A"   61 A'   23 A"   62 A'   63 A'   64 A'   24 A"   25 A"                 
  1.955   1.976   2.057   2.095   2.242   2.255   2.320   2.387
 65 A'   66 A'   67 A'   26 A"   27 A"   68 A'   69 A'   70 A'                 
  2.403   2.438   2.618   2.765   2.771   2.822   3.192   3.538
 28 A"   71 A'   72 A'   29 A"   73 A'   74 A'   75 A'   76 A'                 
  3.814   3.892   3.982   4.006   4.029   4.107   4.342   4.490
 30 A"   77 A'   31 A"   78 A'   32 A"   79 A'   80 A'   81 A'                 
  6.615   7.532   7.549   7.627   9.707  23.796  25.779  25.861
 82 A'   33 A"   83 A'   84 A'   85 A'   86 A'   34 A"   87 A'                 
 26.290  35.489  47.897 215.687 289.723 289.741 289.8491020.689
 88 A'   89 A'   90 A'   91 A'   35 A"   92 A'   93 A'   94 A'                 
 --------------------------------------------------------------

          Ground-State Mulliken Net Atomic Charges

     Atom                 Charge (a.u.)
  ----------------------------------------
      1 C                    -0.427598
      2 N                    -0.041804
      3 Br                    0.025335
      4 Cl                    0.258188
      5 H                     0.185879
  ----------------------------------------
  Sum of atomic charges =     0.000000

 -----------------------------------------------------------------
                    Cartesian Multipole Moments
 -----------------------------------------------------------------
    Charge (ESU x 10^10)
                 0.0000
    Dipole Moment (Debye)
         X       0.2645      Y      -1.9493      Z       0.0000
       Tot       1.9672
    Quadrupole Moments (Debye-Ang)
        XX     -40.9294     XY      -0.6522     YY     -42.7459
        XZ       0.0000     YZ      -0.0000     ZZ     -43.1668
    Octopole Moments (Debye-Ang^2)
       XXX     -45.6902    XXY       0.4650    XYY     -12.9144
       YYY      -1.5346    XXZ       0.0000    XYZ      -0.0000
       YYZ       0.0000    XZZ     -13.5718    YZZ       0.8629
       ZZZ       0.0000
    Hexadecapole Moments (Debye-Ang^3)
      XXXX    -878.6936   XXXY      16.3532   XXYY    -171.5623
      XYYY      -2.6151   YYYY     -73.4076   XXXZ       0.0000
      XXYZ      -0.0000   XYYZ       0.0000   YYYZ      -0.0000
      XXZZ    -169.4113   XYZZ       0.1175   YYZZ     -21.1721
      XZZZ       0.0000   YZZZ      -0.0000   ZZZZ     -50.1663
 -----------------------------------------------------------------
 Calculating analytic gradient of the SCF energy
 Gradient of SCF Energy
            1           2           3           4           5
    1   0.0050087  -0.0011034  -0.0005014  -0.0024835  -0.0009204
    2  -0.0007988   0.0005660   0.0002974  -0.0001259   0.0000613
    3  -0.0000000  -0.0000000   0.0000000   0.0000000  -0.0000000
 Max gradient component =       5.009E-03
 RMS gradient           =       1.520E-03
 Gradient time:  CPU 3.78 s  wall 3.78 s
 Geometry Optimization Parameters
   NAtoms,    NIC,     NZ,  NCons,   NDum,   NFix, NCnnct, MaxDiis
        5      20       5       0       0       0       0       0

 Cartesian Hessian Update
 Hessian Updated using BFGS Update


** GEOMETRY OPTIMIZATION IN DELOCALIZED INTERNAL COORDINATES **
   Searching for a Minimum

   Optimization Cycle:   3

                       Coordinates (Angstroms)
     ATOM                X               Y               Z
      1  C         1.0871776189   -0.3920351755    0.0000000000
      2  N         0.2493651603    0.5510155729    0.0000000000
      3  Br       -1.5677118508   -0.0549910922    0.0000000000
      4  Cl        2.7763987004    0.0141449674    0.0000000000
      5  H         0.8906857062   -1.4607073279    0.0000000000
   Point Group: cs    Number of degrees of freedom:     7


   Energy is  -3127.805199524

 Hessian Updated using BFGS Update

  7 Hessian modes will be used to form the next step
  Hessian Eigenvalues:
     0.118534    0.186529    0.219415    0.281531    0.320457    0.348109
     0.728162

 Minimum Search - Taking Simple RFO Step
 Searching for Lamda that Minimizes Along All modes
 Value Taken    Lamda =  -0.00005481
 Step Taken.  Stepsize is  0.017842

                             Maximum     Tolerance    Cnvgd?
         Gradient           0.002723      0.000300      NO
         Displacement       0.013322      0.001200      NO
         Energy change     -0.000369      0.000001      NO


 New Cartesian Coordinates Obtained by Inverse Iteration

 Displacement from previous Coordinates is:  0.017179
 ----------------------------------------------------------------
             Standard Nuclear Orientation (Angstroms)
    I     Atom           X                Y                Z
 ----------------------------------------------------------------
    1      C       1.0831056812    -0.3893540837     0.0000000000
    2      N       0.2477924931     0.5540216986     0.0000000000
    3      Br     -1.5674601320    -0.0579125086     0.0000000000
    4      Cl      2.7793343505     0.0095776219     0.0000000000
    5      H       0.8931429421    -1.4589057835     0.0000000000
 ----------------------------------------------------------------
 Molecular Point Group                 Cs    NOp =  2
 Largest Abelian Subgroup              Cs    NOp =  2
 Nuclear Repulsion Energy =   269.6211388330 hartrees
 There are       33 alpha and       33 beta electrons
 Applying Cartesian multipole field
    Component          Value
    ---------          -----
     (2,0,0)        1.00000E-11
     (0,2,0)        2.00000E-11
     (0,0,2)       -3.00000E-11
 Nucleus-field energy     =     0.0000000084 hartrees
 Requested basis set is 6-311++G(d,p)
 There are 49 shells and 129 basis functions
 A cutoff of  1.0D-11 yielded   1065 shell pairs
 There are      7809 function pairs (      8559 Cartesian)
 Smallest overlap matrix eigenvalue = 5.15E-04
 Guess MOs from SCF MO coefficient file

 -----------------------------------------------------------------------
  General SCF calculation program by
  Eric Jon Sundstrom, Paul Horn, Yuezhi Mao, Dmitri Zuev, Alec White,
  David Stuck, Shaama M.S., Shane Yost, Joonho Lee, David Small,
  Daniel Levine, Susi Lehtola, Hugh Burton, Evgeny Epifanovsky
 -----------------------------------------------------------------------
 Exchange:     0.2000 Hartree-Fock + 0.0800 Slater + 0.7200 B88
 Correlation:  0.1900 VWN1RPA + 0.8100 LYP
 Using SG-1 standard quadrature grid
 A restricted SCF calculation will be
 performed using DIIS
 SCF converges when DIIS error is below 1.0e-08
 ---------------------------------------
  Cycle       Energy         DIIS error
 ---------------------------------------
    1   -3127.8052038782      8.99e-05  
    2   -3127.8052281216      4.37e-05  
    3   -3127.8052239761      6.48e-05  
    4   -3127.8052313596      8.18e-06  
    5   -3127.8052314901      2.75e-06  
    6   -3127.8052315049      7.74e-07  
    7   -3127.8052315062      2.47e-07  
    8   -3127.8052315062      6.93e-08  
    9   -3127.8052315062      8.10e-09  Convergence criterion met
 ---------------------------------------
 SCF time:   CPU 10.43s  wall 10.00s 
 SCF   energy in the final basis set =    -3127.8052315062
 Total energy in the final basis set =    -3127.8052315062

 --------------------------------------------------------------
             Orbital Energies (a.u.) and Symmetries
 --------------------------------------------------------------

 Alpha MOs, Restricted
 -- Occupied --                  
-482.86 -101.59  -62.52  -56.34  -56.33  -56.33  -14.39  -10.31
  1 A'    2 A'    3 A'    4 A'    1 A"    5 A'    6 A'    7 A'                 
 -9.504  -8.724  -7.268  -7.259  -7.258  -6.558  -6.541  -6.541
  8 A'    9 A'   10 A'    2 A"   11 A'   12 A'    3 A"   13 A'                 
 -2.669  -2.663  -2.663  -2.650  -2.650  -0.991  -0.880  -0.781
 14 A'    4 A"   15 A'    5 A"   16 A'   17 A'   18 A'   19 A'                 
 -0.624  -0.527  -0.475  -0.437  -0.356  -0.354  -0.350  -0.298
 20 A'   21 A'   22 A'    6 A"    7 A"   23 A'   24 A'   25 A'                 
 -0.294
  8 A"                                                                         
 -- Virtual --                   
 -0.093  -0.064  -0.011   0.011   0.025   0.037   0.046   0.068
 26 A'    9 A"   27 A'   28 A'   29 A'   30 A'   10 A"   31 A'                 
  0.077   0.080   0.091   0.097   0.108   0.116   0.141   0.160
 11 A"   32 A'   33 A'   34 A'   12 A"   35 A'   36 A'   13 A"                 
  0.163   0.193   0.209   0.251   0.251   0.308   0.388   0.404
 37 A'   38 A'   39 A'   40 A'   41 A'   42 A'   43 A'   44 A'                 
  0.415   0.424   0.436   0.447   0.464   0.500   0.504   0.549
 14 A"   45 A'   46 A'   15 A"   47 A'   48 A'   16 A"   17 A"                 
  0.563   0.583   0.605   0.631   0.734   0.768   0.791   0.815
 18 A"   49 A'   50 A'   51 A'   52 A'   19 A"   53 A'   54 A'                 
  0.828   0.848   0.878   0.885   0.912   0.972   1.014   1.113
 20 A"   21 A"   55 A'   56 A'   57 A'   58 A'   59 A'   60 A'                 
  1.142   1.218   1.364   1.504   1.615   1.679   1.712   1.938
 22 A"   61 A'   23 A"   62 A'   63 A'   64 A'   24 A"   25 A"                 
  1.957   1.976   2.059   2.095   2.242   2.255   2.318   2.387
 65 A'   66 A'   67 A'   26 A"   27 A"   68 A'   69 A'   70 A'                 
  2.405   2.439   2.618   2.765   2.773   2.824   3.187   3.536
 28 A"   71 A'   72 A'   29 A"   73 A'   74 A'   75 A'   76 A'                 
  3.814   3.893   3.982   4.006   4.028   4.107   4.342   4.489
 30 A"   77 A'   31 A"   78 A'   32 A"   79 A'   80 A'   81 A'                 
  6.614   7.531   7.549   7.627   9.705  23.800  25.779  25.862
 82 A'   33 A"   83 A'   84 A'   85 A'   86 A'   34 A"   87 A'                 
 26.290  35.490  47.896 215.686 289.723 289.741 289.8491020.688
 88 A'   89 A'   90 A'   91 A'   35 A"   92 A'   93 A'   94 A'                 

 Beta MOs, Restricted
 -- Occupied --                  
-482.86 -101.59  -62.52  -56.34  -56.33  -56.33  -14.39  -10.31
  1 A'    2 A'    3 A'    4 A'    1 A"    5 A'    6 A'    7 A'                 
 -9.504  -8.724  -7.268  -7.259  -7.258  -6.558  -6.541  -6.541
  8 A'    9 A'   10 A'    2 A"   11 A'   12 A'    3 A"   13 A'                 
 -2.669  -2.663  -2.663  -2.650  -2.650  -0.991  -0.880  -0.781
 14 A'    4 A"   15 A'    5 A"   16 A'   17 A'   18 A'   19 A'                 
 -0.624  -0.527  -0.475  -0.437  -0.356  -0.354  -0.350  -0.298
 20 A'   21 A'   22 A'    6 A"    7 A"   23 A'   24 A'   25 A'                 
 -0.294
  8 A"                                                                         
 -- Virtual --                   
 -0.093  -0.064  -0.011   0.011   0.025   0.037   0.046   0.068
 26 A'    9 A"   27 A'   28 A'   29 A'   30 A'   10 A"   31 A'                 
  0.077   0.080   0.091   0.097   0.108   0.116   0.141   0.160
 11 A"   32 A'   33 A'   34 A'   12 A"   35 A'   36 A'   13 A"                 
  0.163   0.193   0.209   0.251   0.251   0.308   0.388   0.404
 37 A'   38 A'   39 A'   40 A'   41 A'   42 A'   43 A'   44 A'                 
  0.415   0.424   0.436   0.447   0.464   0.500   0.504   0.549
 14 A"   45 A'   46 A'   15 A"   47 A'   48 A'   16 A"   17 A"                 
  0.563   0.583   0.605   0.631   0.734   0.768   0.791   0.815
 18 A"   49 A'   50 A'   51 A'   52 A'   19 A"   53 A'   54 A'                 
  0.828   0.848   0.878   0.885   0.912   0.972   1.014   1.113
 20 A"   21 A"   55 A'   56 A'   57 A'   58 A'   59 A'   60 A'                 
  1.142   1.218   1.364   1.504   1.615   1.679   1.712   1.938
 22 A"   61 A'   23 A"   62 A'   63 A'   64 A'   24 A"   25 A"                 
  1.957   1.976   2.059   2.095   2.242   2.255   2.318   2.387
 65 A'   66 A'   67 A'   26 A"   27 A"   68 A'   69 A'   70 A'                 
  2.405   2.439   2.618   2.765   2.773   2.824   3.187   3.536
 28 A"   71 A'   72 A'   29 A"   73 A'   74 A'   75 A'   76 A'                 
  3.814   3.893   3.982   4.006   4.028   4.107   4.342   4.489
 30 A"   77 A'   31 A"   78 A'   32 A"   79 A'   80 A'   81 A'                 
  6.614   7.531   7.549   7.627   9.705  23.800  25.779  25.862
 82 A'   33 A"   83 A'   84 A'   85 A'   86 A'   34 A"   87 A'                 
 26.290  35.490  47.896 215.686 289.723 289.741 289.8491020.688
 88 A'   89 A'   90 A'   91 A'   35 A"   92 A'   93 A'   94 A'                 
 --------------------------------------------------------------

          Ground-State Mulliken Net Atomic Charges

     Atom                 Charge (a.u.)
  ----------------------------------------
      1 C                    -0.428088
      2 N                    -0.040297
      3 Br                    0.025836
      4 Cl                    0.256093
      5 H                     0.186456
  ----------------------------------------
  Sum of atomic charges =     0.000000

 -----------------------------------------------------------------
                    Cartesian Multipole Moments
 -----------------------------------------------------------------
    Charge (ESU x 10^10)
                -0.0000
    Dipole Moment (Debye)
         X       0.2311      Y      -1.9512      Z      -0.0000
       Tot       1.9648
    Quadrupole Moments (Debye-Ang)
        XX     -41.0133     XY      -0.6531     YY     -42.7473
        XZ      -0.0000     YZ       0.0000     ZZ     -43.1716
    Octopole Moments (Debye-Ang^2)
       XXX     -46.0378    XXY       0.4423    XYY     -12.9824
       YYY      -1.3032    XXZ      -0.0000    XYZ       0.0000
       YYZ      -0.0000    XZZ     -13.6261    YZZ       0.9442
       ZZZ      -0.0000
    Hexadecapole Moments (Debye-Ang^3)
      XXXX    -880.3633   XXXY      16.3674   XXYY    -171.7923
      XYYY      -2.4623   YYYY     -73.4444   XXXZ      -0.0000
      XXYZ       0.0000   XYYZ      -0.0000   YYYZ       0.0000
      XXZZ    -169.6516   XYZZ       0.1735   YYZZ     -21.1785
      XZZZ      -0.0000   YZZZ       0.0000   ZZZZ     -50.1754
 -----------------------------------------------------------------
 Calculating analytic gradient of the SCF energy
 Gradient of SCF Energy
            1           2           3           4           5
    1   0.0014146  -0.0004712  -0.0001111  -0.0007345  -0.0000977
    2   0.0000080   0.0003013   0.0000204  -0.0003525   0.0000228
    3  -0.0000000  -0.0000000   0.0000000  -0.0000000   0.0000000
 Max gradient component =       1.415E-03
 RMS gradient           =       4.473E-04
 Gradient time:  CPU 3.77 s  wall 3.77 s
 Geometry Optimization Parameters
   NAtoms,    NIC,     NZ,  NCons,   NDum,   NFix, NCnnct, MaxDiis
        5      20       5       0       0       0       0       0

 Cartesian Hessian Update
 Hessian Updated using BFGS Update


** GEOMETRY OPTIMIZATION IN DELOCALIZED INTERNAL COORDINATES **
   Searching for a Minimum

   Optimization Cycle:   4

                       Coordinates (Angstroms)
     ATOM                X               Y               Z
      1  C         1.0831056812   -0.3893540837    0.0000000000
      2  N         0.2477924931    0.5540216986    0.0000000000
      3  Br       -1.5674601320   -0.0579125086    0.0000000000
      4  Cl        2.7793343505    0.0095776219    0.0000000000
      5  H         0.8931429421   -1.4589057835    0.0000000000
   Point Group: cs    Number of degrees of freedom:     7


   Energy is  -3127.805231506

 Hessian Updated using BFGS Update

  7 Hessian modes will be used to form the next step
  Hessian Eigenvalues:
     0.109490    0.186469    0.236734    0.241453    0.323102    0.348078
     0.702506

 Minimum Search - Taking Simple RFO Step
 Searching for Lamda that Minimizes Along All modes
 Value Taken    Lamda =  -0.00000498
 Step Taken.  Stepsize is  0.005204

                             Maximum     Tolerance    Cnvgd?
         Gradient           0.000818      0.000300      NO
         Displacement       0.004453      0.001200      NO
         Energy change     -0.000032      0.000001      NO


 New Cartesian Coordinates Obtained by Inverse Iteration

 Displacement from previous Coordinates is:  0.004315
 ----------------------------------------------------------------
             Standard Nuclear Orientation (Angstroms)
    I     Atom           X                Y                Z
 ----------------------------------------------------------------
    1      C       1.0819673124    -0.3899623935     0.0000000000
    2      N       0.2478811005     0.5536675697     0.0000000000
    3      Br     -1.5676949700    -0.0569981918     0.0000000000
    4      Cl      2.7800236067     0.0105217250     0.0000000000
    5      H       0.8937382855    -1.4598017647     0.0000000000
 ----------------------------------------------------------------
 Molecular Point Group                 Cs    NOp =  2
 Largest Abelian Subgroup              Cs    NOp =  2
 Nuclear Repulsion Energy =   269.5819535445 hartrees
 There are       33 alpha and       33 beta electrons
 Applying Cartesian multipole field
    Component          Value
    ---------          -----
     (2,0,0)        1.00000E-11
     (0,2,0)        2.00000E-11
     (0,0,2)       -3.00000E-11
 Nucleus-field energy     =     0.0000000084 hartrees
 Requested basis set is 6-311++G(d,p)
 There are 49 shells and 129 basis functions
 A cutoff of  1.0D-11 yielded   1065 shell pairs
 There are      7809 function pairs (      8559 Cartesian)
 Smallest overlap matrix eigenvalue = 5.19E-04
 Guess MOs from SCF MO coefficient file

 -----------------------------------------------------------------------
  General SCF calculation program by
  Eric Jon Sundstrom, Paul Horn, Yuezhi Mao, Dmitri Zuev, Alec White,
  David Stuck, Shaama M.S., Shane Yost, Joonho Lee, David Small,
  Daniel Levine, Susi Lehtola, Hugh Burton, Evgeny Epifanovsky
 -----------------------------------------------------------------------
 Exchange:     0.2000 Hartree-Fock + 0.0800 Slater + 0.7200 B88
 Correlation:  0.1900 VWN1RPA + 0.8100 LYP
 Using SG-1 standard quadrature grid
 A restricted SCF calculation will be
 performed using DIIS
 SCF converges when DIIS error is below 1.0e-08
 ---------------------------------------
  Cycle       Energy         DIIS error
 ---------------------------------------
    1   -3127.8052317308      2.88e-05  
    2   -3127.8052339775      1.40e-05  
    3   -3127.8052335478      2.11e-05  
    4   -3127.8052343270      2.42e-06  
    5   -3127.8052343384      9.48e-07  
    6   -3127.8052343401      2.14e-07  
    7   -3127.8052343402      9.78e-08  
    8   -3127.8052343402      1.17e-08  
    9   -3127.8052343403      2.95e-09  Convergence criterion met
 ---------------------------------------
 SCF time:   CPU 10.42s  wall 11.00s 
 SCF   energy in the final basis set =    -3127.8052343403
 Total energy in the final basis set =    -3127.8052343403

 --------------------------------------------------------------
             Orbital Energies (a.u.) and Symmetries
 --------------------------------------------------------------

 Alpha MOs, Restricted
 -- Occupied --                  
-482.86 -101.59  -62.52  -56.34  -56.33  -56.33  -14.39  -10.31
  1 A'    2 A'    3 A'    4 A'    1 A"    5 A'    6 A'    7 A'                 
 -9.503  -8.724  -7.268  -7.259  -7.258  -6.558  -6.541  -6.541
  8 A'    9 A'   10 A'    2 A"   11 A'   12 A'    3 A"   13 A'                 
 -2.669  -2.664  -2.663  -2.650  -2.650  -0.991  -0.880  -0.781
 14 A'    4 A"   15 A'    5 A"   16 A'   17 A'   18 A'   19 A'                 
 -0.624  -0.527  -0.474  -0.437  -0.356  -0.354  -0.350  -0.298
 20 A'   21 A'   22 A'    6 A"    7 A"   23 A'   24 A'   25 A'                 
 -0.294
  8 A"                                                                         
 -- Virtual --                   
 -0.093  -0.064  -0.011   0.011   0.025   0.037   0.046   0.068
 26 A'    9 A"   27 A'   28 A'   29 A'   30 A'   10 A"   31 A'                 
  0.077   0.080   0.091   0.097   0.108   0.116   0.141   0.160
 11 A"   32 A'   33 A'   34 A'   12 A"   35 A'   36 A'   13 A"                 
  0.163   0.193   0.209   0.251   0.251   0.308   0.388   0.404
 37 A'   38 A'   39 A'   40 A'   41 A'   42 A'   43 A'   44 A'                 
  0.415   0.424   0.436   0.447   0.464   0.500   0.504   0.549
 14 A"   45 A'   46 A'   15 A"   47 A'   48 A'   16 A"   17 A"                 
  0.563   0.583   0.605   0.631   0.735   0.769   0.792   0.816
 18 A"   49 A'   50 A'   51 A'   52 A'   19 A"   53 A'   54 A'                 
  0.828   0.848   0.878   0.885   0.912   0.972   1.014   1.112
 20 A"   21 A"   55 A'   56 A'   57 A'   58 A'   59 A'   60 A'                 
  1.142   1.218   1.363   1.504   1.615   1.677   1.711   1.938
 22 A"   61 A'   23 A"   62 A'   63 A'   64 A'   24 A"   25 A"                 
  1.957   1.976   2.059   2.095   2.242   2.255   2.317   2.387
 65 A'   66 A'   67 A'   26 A"   27 A"   68 A'   69 A'   70 A'                 
  2.405   2.440   2.618   2.765   2.773   2.825   3.185   3.535
 28 A"   71 A'   72 A'   29 A"   73 A'   74 A'   75 A'   76 A'                 
  3.814   3.893   3.982   4.005   4.028   4.107   4.342   4.489
 30 A"   77 A'   31 A"   78 A'   32 A"   79 A'   80 A'   81 A'                 
  6.614   7.531   7.549   7.627   9.705  23.801  25.779  25.862
 82 A'   33 A"   83 A'   84 A'   85 A'   86 A'   34 A"   87 A'                 
 26.290  35.491  47.896 215.685 289.723 289.741 289.8491020.688
 88 A'   89 A'   90 A'   91 A'   35 A"   92 A'   93 A'   94 A'                 

 Beta MOs, Restricted
 -- Occupied --                  
-482.86 -101.59  -62.52  -56.34  -56.33  -56.33  -14.39  -10.31
  1 A'    2 A'    3 A'    4 A'    1 A"    5 A'    6 A'    7 A'                 
 -9.503  -8.724  -7.268  -7.259  -7.258  -6.558  -6.541  -6.541
  8 A'    9 A'   10 A'    2 A"   11 A'   12 A'    3 A"   13 A'                 
 -2.669  -2.664  -2.663  -2.650  -2.650  -0.991  -0.880  -0.781
 14 A'    4 A"   15 A'    5 A"   16 A'   17 A'   18 A'   19 A'                 
 -0.624  -0.527  -0.474  -0.437  -0.356  -0.354  -0.350  -0.298
 20 A'   21 A'   22 A'    6 A"    7 A"   23 A'   24 A'   25 A'                 
 -0.294
  8 A"                                                                         
 -- Virtual --                   
 -0.093  -0.064  -0.011   0.011   0.025   0.037   0.046   0.068
 26 A'    9 A"   27 A'   28 A'   29 A'   30 A'   10 A"   31 A'                 
  0.077   0.080   0.091   0.097   0.108   0.116   0.141   0.160
 11 A"   32 A'   33 A'   34 A'   12 A"   35 A'   36 A'   13 A"                 
  0.163   0.193   0.209   0.251   0.251   0.308   0.388   0.404
 37 A'   38 A'   39 A'   40 A'   41 A'   42 A'   43 A'   44 A'                 
  0.415   0.424   0.436   0.447   0.464   0.500   0.504   0.549
 14 A"   45 A'   46 A'   15 A"   47 A'   48 A'   16 A"   17 A"                 
  0.563   0.583   0.605   0.631   0.735   0.769   0.792   0.816
 18 A"   49 A'   50 A'   51 A'   52 A'   19 A"   53 A'   54 A'                 
  0.828   0.848   0.878   0.885   0.912   0.972   1.014   1.112
 20 A"   21 A"   55 A'   56 A'   57 A'   58 A'   59 A'   60 A'                 
  1.142   1.218   1.363   1.504   1.615   1.677   1.711   1.938
 22 A"   61 A'   23 A"   62 A'   63 A'   64 A'   24 A"   25 A"                 
  1.957   1.976   2.059   2.095   2.242   2.255   2.317   2.387
 65 A'   66 A'   67 A'   26 A"   27 A"   68 A'   69 A'   70 A'                 
  2.405   2.440   2.618   2.765   2.773   2.825   3.185   3.535
 28 A"   71 A'   72 A'   29 A"   73 A'   74 A'   75 A'   76 A'                 
  3.814   3.893   3.982   4.005   4.028   4.107   4.342   4.489
 30 A"   77 A'   31 A"   78 A'   32 A"   79 A'   80 A'   81 A'                 
  6.614   7.531   7.549   7.627   9.705  23.801  25.779  25.862
 82 A'   33 A"   83 A'   84 A'   85 A'   86 A'   34 A"   87 A'                 
 26.290  35.491  47.896 215.685 289.723 289.741 289.8491020.688
 88 A'   89 A'   90 A'   91 A'   35 A"   92 A'   93 A'   94 A'                 
 --------------------------------------------------------------

          Ground-State Mulliken Net Atomic Charges

     Atom                 Charge (a.u.)
  ----------------------------------------
      1 C                    -0.427352
      2 N                    -0.039427
      3 Br                    0.026106
      4 Cl                    0.254110
      5 H                     0.186562
  ----------------------------------------
  Sum of atomic charges =     0.000000

 -----------------------------------------------------------------
                    Cartesian Multipole Moments
 -----------------------------------------------------------------
    Charge (ESU x 10^10)
                 0.0000
    Dipole Moment (Debye)
         X       0.2165      Y      -1.9526      Z      -0.0000
       Tot       1.9646
    Quadrupole Moments (Debye-Ang)
        XX     -41.0516     XY      -0.6563     YY     -42.7397
        XZ       0.0000     YZ       0.0000     ZZ     -43.1737
    Octopole Moments (Debye-Ang^2)
       XXX     -46.1976    XXY       0.4298    XYY     -12.9838
       YYY      -1.3793    XXZ      -0.0000    XYZ       0.0000
       YYZ       0.0000    XZZ     -13.6434    YZZ       0.9213
       ZZZ      -0.0000
    Hexadecapole Moments (Debye-Ang^3)
      XXXX    -881.1016   XXXY      16.3834   XXYY    -171.8675
      XYYY      -2.4857   YYYY     -73.4065   XXXZ      -0.0000
      XXYZ       0.0000   XYYZ       0.0000   YYYZ      -0.0000
      XXZZ    -169.7473   XYZZ       0.1704   YYZZ     -21.1768
      XZZZ       0.0000   YZZZ       0.0000   ZZZZ     -50.1796
 -----------------------------------------------------------------
 Calculating analytic gradient of the SCF energy
 Gradient of SCF Energy
            1           2           3           4           5
    1   0.0001431  -0.0000240  -0.0000170  -0.0000872  -0.0000149
    2   0.0000833   0.0000300   0.0000244  -0.0001198  -0.0000179
    3  -0.0000000  -0.0000000   0.0000000  -0.0000000   0.0000000
 Max gradient component =       1.431E-04
 RMS gradient           =       5.902E-05
 Gradient time:  CPU 3.77 s  wall 3.77 s
 Geometry Optimization Parameters
   NAtoms,    NIC,     NZ,  NCons,   NDum,   NFix, NCnnct, MaxDiis
        5      20       5       0       0       0       0       0

 Cartesian Hessian Update
 Hessian Updated using BFGS Update


** GEOMETRY OPTIMIZATION IN DELOCALIZED INTERNAL COORDINATES **
   Searching for a Minimum

   Optimization Cycle:   5

                       Coordinates (Angstroms)
     ATOM                X               Y               Z
      1  C         1.0819673124   -0.3899623935    0.0000000000
      2  N         0.2478811005    0.5536675697    0.0000000000
      3  Br       -1.5676949700   -0.0569981918    0.0000000000
      4  Cl        2.7800236067    0.0105217250    0.0000000000
      5  H         0.8937382855   -1.4598017647    0.0000000000
   Point Group: cs    Number of degrees of freedom:     7


   Energy is  -3127.805234340

 Hessian Updated using BFGS Update

  7 Hessian modes will be used to form the next step
  Hessian Eigenvalues:
     0.109984    0.185338    0.199817    0.245818    0.323251    0.348303
     0.704356

 Minimum Search - Taking Simple RFO Step
 Searching for Lamda that Minimizes Along All modes
 Value Taken    Lamda =   0.00000000
 Step Taken.  Stepsize is  0.000978

                             Maximum     Tolerance    Cnvgd?
         Gradient           0.000095      0.000300     YES
         Displacement       0.000548      0.001200     YES
         Energy change     -0.000003      0.000001      NO


                       Distance Matrix (Angstroms)
             C (  1)   N (  2)   Br(  3)   Cl(  4)
   N (  2)  1.259419
   Br(  3)  2.670501  1.915523
   Cl(  4)  1.744644  2.589740  4.348243
   H (  5)  1.086272  2.114519  2.833110  2.391636

 Final energy is   -3127.8052343402519     


 ******************************
 **  OPTIMIZATION CONVERGED  **
 ******************************

                       Coordinates (Angstroms)
     ATOM                X               Y               Z
      1  C         1.0819673124   -0.3899623935    0.0000000000
      2  N         0.2478811005    0.5536675697    0.0000000000
      3  Br       -1.5676949700   -0.0569981918    0.0000000000
      4  Cl        2.7800236067    0.0105217250    0.0000000000
      5  H         0.8937382855   -1.4598017647    0.0000000000

Z-matrix Print:
$molecule
0 1
Br
N  1 1.915523
C  2 1.259419 1 112.883590
H  3 1.086272 2 128.547564 1 -0.000000 0
Cl 3 1.744644 2 118.203248 1 -180.000000 0
$end


 --------------------------------------------------------------
             Orbital Energies (a.u.) and Symmetries
 --------------------------------------------------------------

 Alpha MOs, Restricted
 -- Occupied --                  
-482.86 -101.59  -62.52  -56.34  -56.33  -56.33  -14.39  -10.31
  1 A'    2 A'    3 A'    4 A'    1 A"    5 A'    6 A'    7 A'                 
 -9.503  -8.724  -7.268  -7.259  -7.258  -6.558  -6.541  -6.541
  8 A'    9 A'   10 A'    2 A"   11 A'   12 A'    3 A"   13 A'                 
 -2.669  -2.664  -2.663  -2.650  -2.650  -0.991  -0.880  -0.781
 14 A'    4 A"   15 A'    5 A"   16 A'   17 A'   18 A'   19 A'                 
 -0.624  -0.527  -0.474  -0.437  -0.356  -0.354  -0.350  -0.298
 20 A'   21 A'   22 A'    6 A"    7 A"   23 A'   24 A'   25 A'                 
 -0.294
  8 A"                                                                         
 -- Virtual --                   
 -0.093  -0.064  -0.011   0.011   0.025   0.037   0.046   0.068
 26 A'    9 A"   27 A'   28 A'   29 A'   30 A'   10 A"   31 A'                 
  0.077   0.080   0.091   0.097   0.108   0.116   0.141   0.160
 11 A"   32 A'   33 A'   34 A'   12 A"   35 A'   36 A'   13 A"                 
  0.163   0.193   0.209   0.251   0.251   0.308   0.388   0.404
 37 A'   38 A'   39 A'   40 A'   41 A'   42 A'   43 A'   44 A'                 
  0.415   0.424   0.436   0.447   0.464   0.500   0.504   0.549
 14 A"   45 A'   46 A'   15 A"   47 A'   48 A'   16 A"   17 A"                 
  0.563   0.583   0.605   0.631   0.735   0.769   0.792   0.816
 18 A"   49 A'   50 A'   51 A'   52 A'   19 A"   53 A'   54 A'                 
  0.828   0.848   0.878   0.885   0.912   0.972   1.014   1.112
 20 A"   21 A"   55 A'   56 A'   57 A'   58 A'   59 A'   60 A'                 
  1.142   1.218   1.363   1.504   1.615   1.677   1.711   1.938
 22 A"   61 A'   23 A"   62 A'   63 A'   64 A'   24 A"   25 A"                 
  1.957   1.976   2.059   2.095   2.242   2.255   2.317   2.387
 65 A'   66 A'   67 A'   26 A"   27 A"   68 A'   69 A'   70 A'                 
  2.405   2.440   2.618   2.765   2.773   2.825   3.185   3.535
 28 A"   71 A'   72 A'   29 A"   73 A'   74 A'   75 A'   76 A'                 
  3.814   3.893   3.982   4.005   4.028   4.107   4.342   4.489
 30 A"   77 A'   31 A"   78 A'   32 A"   79 A'   80 A'   81 A'                 
  6.614   7.531   7.549   7.627   9.705  23.801  25.779  25.862
 82 A'   33 A"   83 A'   84 A'   85 A'   86 A'   34 A"   87 A'                 
 26.290  35.491  47.896 215.685 289.723 289.741 289.8491020.688
 88 A'   89 A'   90 A'   91 A'   35 A"   92 A'   93 A'   94 A'                 

 Beta MOs, Restricted
 -- Occupied --                  
-482.86 -101.59  -62.52  -56.34  -56.33  -56.33  -14.39  -10.31
  1 A'    2 A'    3 A'    4 A'    1 A"    5 A'    6 A'    7 A'                 
 -9.503  -8.724  -7.268  -7.259  -7.258  -6.558  -6.541  -6.541
  8 A'    9 A'   10 A'    2 A"   11 A'   12 A'    3 A"   13 A'                 
 -2.669  -2.664  -2.663  -2.650  -2.650  -0.991  -0.880  -0.781
 14 A'    4 A"   15 A'    5 A"   16 A'   17 A'   18 A'   19 A'                 
 -0.624  -0.527  -0.474  -0.437  -0.356  -0.354  -0.350  -0.298
 20 A'   21 A'   22 A'    6 A"    7 A"   23 A'   24 A'   25 A'                 
 -0.294
  8 A"                                                                         
 -- Virtual --                   
 -0.093  -0.064  -0.011   0.011   0.025   0.037   0.046   0.068
 26 A'    9 A"   27 A'   28 A'   29 A'   30 A'   10 A"   31 A'                 
  0.077   0.080   0.091   0.097   0.108   0.116   0.141   0.160
 11 A"   32 A'   33 A'   34 A'   12 A"   35 A'   36 A'   13 A"                 
  0.163   0.193   0.209   0.251   0.251   0.308   0.388   0.404
 37 A'   38 A'   39 A'   40 A'   41 A'   42 A'   43 A'   44 A'                 
  0.415   0.424   0.436   0.447   0.464   0.500   0.504   0.549
 14 A"   45 A'   46 A'   15 A"   47 A'   48 A'   16 A"   17 A"                 
  0.563   0.583   0.605   0.631   0.735   0.769   0.792   0.816
 18 A"   49 A'   50 A'   51 A'   52 A'   19 A"   53 A'   54 A'                 
  0.828   0.848   0.878   0.885   0.912   0.972   1.014   1.112
 20 A"   21 A"   55 A'   56 A'   57 A'   58 A'   59 A'   60 A'                 
  1.142   1.218   1.363   1.504   1.615   1.677   1.711   1.938
 22 A"   61 A'   23 A"   62 A'   63 A'   64 A'   24 A"   25 A"                 
  1.957   1.976   2.059   2.095   2.242   2.255   2.317   2.387
 65 A'   66 A'   67 A'   26 A"   27 A"   68 A'   69 A'   70 A'                 
  2.405   2.440   2.618   2.765   2.773   2.825   3.185   3.535
 28 A"   71 A'   72 A'   29 A"   73 A'   74 A'   75 A'   76 A'                 
  3.814   3.893   3.982   4.005   4.028   4.107   4.342   4.489
 30 A"   77 A'   31 A"   78 A'   32 A"   79 A'   80 A'   81 A'                 
  6.614   7.531   7.549   7.627   9.705  23.801  25.779  25.862
 82 A'   33 A"   83 A'   84 A'   85 A'   86 A'   34 A"   87 A'                 
 26.290  35.491  47.896 215.685 289.723 289.741 289.8491020.688
 88 A'   89 A'   90 A'   91 A'   35 A"   92 A'   93 A'   94 A'                 
 --------------------------------------------------------------

          Ground-State Mulliken Net Atomic Charges

     Atom                 Charge (a.u.)
  ----------------------------------------
      1 C                    -0.427352
      2 N                    -0.039427
      3 Br                    0.026106
      4 Cl                    0.254110
      5 H                     0.186562
  ----------------------------------------
  Sum of atomic charges =     0.000000

 -----------------------------------------------------------------
                    Cartesian Multipole Moments
 -----------------------------------------------------------------
    Charge (ESU x 10^10)
                 0.0000
    Dipole Moment (Debye)
         X       0.2165      Y      -1.9526      Z      -0.0000
       Tot       1.9646
    Quadrupole Moments (Debye-Ang)
        XX     -41.0516     XY      -0.6563     YY     -42.7397
        XZ       0.0000     YZ       0.0000     ZZ     -43.1737
    Octopole Moments (Debye-Ang^2)
       XXX     -46.1976    XXY       0.4298    XYY     -12.9838
       YYY      -1.3793    XXZ      -0.0000    XYZ       0.0000
       YYZ       0.0000    XZZ     -13.6434    YZZ       0.9213
       ZZZ      -0.0000
    Hexadecapole Moments (Debye-Ang^3)
      XXXX    -881.1016   XXXY      16.3834   XXYY    -171.8675
      XYYY      -2.4857   YYYY     -73.4065   XXXZ      -0.0000
      XXYZ       0.0000   XYYZ       0.0000   YYYZ      -0.0000
      XXZZ    -169.7473   XYZZ       0.1704   YYZZ     -21.1768
      XZZZ       0.0000   YZZZ       0.0000   ZZZZ     -50.1796
 -----------------------------------------------------------------
Archival summary:
1\1\TWL01\OPT\ProcedureUnspecified\BasisUnspecified\r1l1111\taweetha\MonNov2607:39:032018MonNov2607:39:032018\0\\#,OPT,ProcedureUnspecified,BasisUnspecified,\\0,1\Br\N,1,1.91552\C,2,1.25942,1,112.884\H,3,1.08627,2,128.548,1,-0,0\Cl,3,1.74464,2,118.203,1,-180,0\\\@

 Total job time:  81.38s(wall), 81.25s(cpu) 
 Mon Nov 26 07:39:04 2018

        *************************************************************
        *                                                           *
        *  Thank you very much for using Q-Chem.  Have a nice day.  *
        *                                                           *
        *************************************************************


 
User input: 2 of 2 
 
Q-Chem Developer Version!
                  Welcome to Q-Chem
     A Quantum Leap Into The Future Of Chemistry


 Q-Chem 5.1, Q-Chem, Inc., Pleasanton, CA (2018)

 Yihan Shao,  Zhengting Gan,  E. Epifanovsky,  A. T. B. Gilbert,  M. Wormit,  
 J. Kussmann,  A. W. Lange,  A. Behn,  Jia Deng,  Xintian Feng,  D. Ghosh,  
 M. Goldey,  P. R. Horn,  L. D. Jacobson,  I. Kaliman,  T. Kus,  A. Landau,  
 Jie Liu,  E. I. Proynov,  R. M. Richard,  R. P. Steele,  E. J. Sundstrom,  
 H. L. Woodcock III,  P. M. Zimmerman,  D. Zuev,  B. Albrecht,  E. Alguire,  
 S. A. Baeppler,  D. Barton,  Z. Benda,  Y. A. Bernard,  E. J. Berquist,  
 K. B. Bravaya,  H. Burton,  D. Casanova,  Chun-Min Chang,  Yunqing Chen,  
 A. Chien,  K. D. Closser,  M. P. Coons,  S. Coriani,  S. Dasgupta,  
 A. L. Dempwolff,  M. Diedenhofen,  Hainam Do,  R. G. Edgar,  Po-Tung Fang,  
 S. Faraji,  S. Fatehi,  Qingguo Feng,  K. D. Fenk,  J. Fosso-Tande,  
 Qinghui Ge,  A. Ghysels,  G. Gidofalvi,  J. Gomes,  J. Gonthier,  A. Gunina,  
 D. Hait,  M. W. D. Hanson-Heine,  P. H. P. Harbach,  A. W. Hauser,  
 J. E. Herr,  E. G. Hohenstein,  Z. C. Holden,  Kerwin Hui,  B. C. Huynh,  
 T.-C. Jagau,  Hyunjun Ji,  B. Kaduk,  K. Khistyaev,  Jaehoon Kim,  
 P. Klunzinger,  K. Koh,  D. Kosenkov,  L. Koulias,  T. Kowalczyk,  
 C. M. Krauter,  A. Kunitsa,  Ka Un Lao,  A. Laurent,  K. V. Lawler,  
 Joonho Lee,  D. Lefrancois,  S. Lehtola,  D. S. Levine,  Yi-Pei Li,  
 You-Sheng Lin,  Fenglai Liu,  E. Livshits,  A. Luenser,  P. Manohar,  
 E. Mansoor,  S. F. Manzer,  Shan-Ping Mao,  Yuezhi Mao,  N. Mardirossian,  
 A. V. Marenich,  T. Markovich,  L. A. Martinez-Martinez,  S. A. Maurer,  
 N. J. Mayhall,  S. C. McKenzie,  J.-M. Mewes,  A. F. Morrison,  
 J. W. Mullinax,  K. Nanda,  T. S. Nguyen-Beck,  R. Olivares-Amaya,  
 J. A. Parkhill,  T. M. Perrine,  F. Plasser,  P. Pokhilko,  S. Prager,  
 A. Prociuk,  E. Ramos,  D. R. Rehn,  F. Rob,  M. Schneider,  N. Sergueev,  
 S. M. Sharada,  S. Sharma,  D. W. Small,  T. Stauch,  T. Stein,  
 Yu-Chuan Su,  A. J. W. Thom,  A. Tkatchenko,  T. Tsuchimochi,  N. M. Tubman,  
 L. Vogt,  M. L. Vidal,  O. Vydrov,  M. A. Watson,  J. Wenzel,  
 M. de Wergifosse,  T. A. Wesolowski,  A. White,  J. Witte,  A. Yamada,  
 Jun Yang,  K. Yao,  S. Yeganeh,  S. R. Yost,  Zhi-Qiang You,  A. Zech,  
 Igor Ying Zhang,  Xing Zhang,  Yan Zhao,  Ying Zhu,  B. R. Brooks,  
 G. K. L. Chan,  C. J. Cramer,  M. S. Gordon,  W. J. Hehre,  A. Klamt,  
 M. W. Schmidt,  C. D. Sherrill,  D. G. Truhlar,  A. Aspuru-Guzik,  R. Baer,  
 A. T. Bell,  N. A. Besley,  Jeng-Da Chai,  A. E. DePrince, III,  
 R. A. DiStasio Jr.,  A. Dreuw,  B. D. Dunietz,  T. R. Furlani,  
 Chao-Ping Hsu,  Yousung Jung,  Jing Kong,  D. S. Lambrecht,  WanZhen Liang,  
 C. Ochsenfeld,  V. A. Rassolov,  L. V. Slipchenko,  J. E. Subotnik,  
 T. Van Voorhis,  J. M. Herbert,  A. I. Krylov,  P. M. W. Gill,  M. Head-Gordon

 Contributors to earlier versions of Q-Chem not listed above: 
 R. D. Adamson,  B. Austin,  J. Baker,  G. J. O. Beran,  K. Brandhorst,  
 S. T. Brown,  E. F. C. Byrd,  A. K. Chakraborty,  C.-L. Cheng,  
 Siu Hung Chien,  D. M. Chipman,  D. L. Crittenden,  H. Dachsel,  
 R. J. Doerksen,  A. D. Dutoi,  L. Fusti-Molnar,  W. A. Goddard III,  
 A. Golubeva-Zadorozhnaya,  S. R. Gwaltney,  G. Hawkins,  A. Heyden,  
 S. Hirata,  G. Kedziora,  F. J. Keil,  C. Kelley,  Jihan Kim,  R. A. King,  
 R. Z. Khaliullin,  P. P. Korambath,  W. Kurlancheek,  A. M. Lee,  M. S. Lee,  
 S. V. Levchenko,  Ching Yeh Lin,  D. Liotard,  R. C. Lochan,  I. Lotan,  
 P. E. Maslen,  N. Nair,  D. P. O'Neill,  D. Neuhauser,  E. Neuscamman,  
 C. M. Oana,  R. Olson,  B. Peters,  R. Peverati,  P. A. Pieniazek,  
 Y. M. Rhee,  J. Ritchie,  M. A. Rohrdanz,  E. Rosta,  N. J. Russ,  
 H. F. Schaefer III,  N. E. Schultz,  N. Shenvi,  A. C. Simmonett,  A. Sodt,  
 D. Stuck,  K. S. Thanthiriwatte,  V. Vanovschi,  Tao Wang,  A. Warshel,  
 C. F. Williams,  Q. Wu,  X. Xu,  W. Zhang

 Please cite Q-Chem as follows:
 Y. Shao et al., Mol. Phys. 113, 184-215 (2015)
 DOI: 10.1080/00268976.2014.952696

 Q-Chem 5.1.2 for Intel X86 EM64T Linux

 Parts of Q-Chem use Armadillo 8.300.2 (Tropical Shenanigans).
 http://arma.sourceforge.net/

 Q-Chem begins on Mon Nov 26 07:39:04 2018  

Host: 
0

     Scratch files written to /scratch/taweetham/qchem58900//
The previous job contains 0 fragments, simply inherited here
Input Ideriv = 2
Curr. Ideriv = -1
Max.  Ideriv = 2

Checking the input file for inconsistencies... 	...done.

--------------------------------------------------------------
User input:
--------------------------------------------------------------

$molecule
read
$end

$rem
   job_type 	frequency
   basis 	6-311++g**
   method	b3lyp	
$end


--------------------------------------------------------------
 ----------------------------------------------------------------
             Standard Nuclear Orientation (Angstroms)
    I     Atom           X                Y                Z
 ----------------------------------------------------------------
    1      C       1.0577527708    -0.3673888971     0.0000000000
    2      N       0.2270506213     0.5792215060    -0.0000000000
    3      Br     -1.5907003312    -0.0249395774     0.0000000000
    4      Cl      2.7572321343     0.0270126762    -0.0000000000
    5      H       0.8656943356    -1.4365474466     0.0000000000
 ----------------------------------------------------------------
 Molecular Point Group                 Cs    NOp =  2
 Largest Abelian Subgroup              Cs    NOp =  2
 Nuclear Repulsion Energy =   269.5819535445 hartrees
 There are       33 alpha and       33 beta electrons
 Requested basis set is 6-311++G(d,p)
 There are 49 shells and 129 basis functions

 Total QAlloc Memory Limit   2000 MB
 Mega-Array Size       188 MB
 MEM_STATIC part       192 MB

                       Distance Matrix (Angstroms)
             C (  1)   N (  2)   Br(  3)   Cl(  4)
   N (  2)  1.259419
   Br(  3)  2.670501  1.915523
   Cl(  4)  1.744644  2.589740  4.348243
   H (  5)  1.086272  2.114519  2.833110  2.391636

 A cutoff of  1.0D-11 yielded   1065 shell pairs
 There are      7809 function pairs (      8559 Cartesian)
 Smallest overlap matrix eigenvalue = 5.19E-04
 Guess from superposition of atomic densities
 Warning:  Energy on first SCF cycle will be non-variational
 SAD guess density has 66.000000 electrons

 -----------------------------------------------------------------------
  General SCF calculation program by
  Eric Jon Sundstrom, Paul Horn, Yuezhi Mao, Dmitri Zuev, Alec White,
  David Stuck, Shaama M.S., Shane Yost, Joonho Lee, David Small,
  Daniel Levine, Susi Lehtola, Hugh Burton, Evgeny Epifanovsky
 -----------------------------------------------------------------------
 Exchange:     0.2000 Hartree-Fock + 0.0800 Slater + 0.7200 B88
 Correlation:  0.1900 VWN1RPA + 0.8100 LYP
 Using SG-1 standard quadrature grid
 A restricted SCF calculation will be
 performed using DIIS
 SCF converges when DIIS error is below 1.0e-08
 ---------------------------------------
  Cycle       Energy         DIIS error
 ---------------------------------------
    1   -3128.2815504349      4.52e-02  
    2   -3127.7841523225      3.96e-03  
    3   -3127.7391370063      6.33e-03  
    4   -3127.8000485783      1.69e-03  
    5   -3127.8050947774      3.08e-04  
    6   -3127.8052137211      9.37e-05  
    7   -3127.8052308902      2.66e-05  
    8   -3127.8052323664      9.66e-06  
    9   -3127.8052325557      1.82e-06  
   10   -3127.8052325614      4.09e-07  
   11   -3127.8052325617      1.21e-07  
   12   -3127.8052325617      2.15e-08  
   13   -3127.8052325617      2.62e-09  Convergence criterion met
 ---------------------------------------
 SCF time:   CPU 14.87s  wall 14.00s 
 SCF   energy in the final basis set =    -3127.8052325617
 Total energy in the final basis set =    -3127.8052325617

 --------------------------------------------------------------
             Orbital Energies (a.u.) and Symmetries
 --------------------------------------------------------------

 Alpha MOs, Restricted
 -- Occupied --                  
-482.86 -101.59  -62.52  -56.34  -56.33  -56.33  -14.39  -10.31
  1 A'    2 A'    3 A'    4 A'    1 A"    5 A'    6 A'    7 A'                 
 -9.503  -8.724  -7.268  -7.259  -7.258  -6.558  -6.541  -6.541
  8 A'    9 A'   10 A'    2 A"   11 A'   12 A'    3 A"   13 A'                 
 -2.669  -2.664  -2.663  -2.650  -2.650  -0.991  -0.880  -0.781
 14 A'    4 A"   15 A'    5 A"   16 A'   17 A'   18 A'   19 A'                 
 -0.624  -0.527  -0.474  -0.437  -0.356  -0.354  -0.350  -0.298
 20 A'   21 A'   22 A'    6 A"    7 A"   23 A'   24 A'   25 A'                 
 -0.294
  8 A"                                                                         
 -- Virtual --                   
 -0.093  -0.064  -0.011   0.011   0.025   0.037   0.046   0.068
 26 A'    9 A"   27 A'   28 A'   29 A'   30 A'   10 A"   31 A'                 
  0.077   0.080   0.091   0.097   0.108   0.116   0.141   0.160
 11 A"   32 A'   33 A'   34 A'   12 A"   35 A'   36 A'   13 A"                 
  0.163   0.193   0.209   0.251   0.251   0.308   0.388   0.404
 37 A'   38 A'   39 A'   40 A'   41 A'   42 A'   43 A'   44 A'                 
  0.415   0.424   0.436   0.447   0.464   0.500   0.504   0.549
 14 A"   45 A'   46 A'   15 A"   47 A'   48 A'   16 A"   17 A"                 
  0.563   0.583   0.605   0.631   0.735   0.769   0.792   0.816
 18 A"   49 A'   50 A'   51 A'   52 A'   19 A"   53 A'   54 A'                 
  0.828   0.848   0.878   0.885   0.912   0.972   1.014   1.112
 20 A"   21 A"   55 A'   56 A'   57 A'   58 A'   59 A'   60 A'                 
  1.142   1.218   1.363   1.504   1.615   1.677   1.711   1.938
 22 A"   61 A'   23 A"   62 A'   63 A'   64 A'   24 A"   25 A"                 
  1.957   1.976   2.059   2.095   2.242   2.255   2.317   2.387
 65 A'   66 A'   67 A'   26 A"   27 A"   68 A'   69 A'   70 A'                 
  2.405   2.440   2.618   2.765   2.773   2.825   3.185   3.535
 28 A"   71 A'   72 A'   29 A"   73 A'   74 A'   75 A'   76 A'                 
  3.814   3.893   3.982   4.005   4.028   4.107   4.342   4.489
 30 A"   77 A'   31 A"   78 A'   32 A"   79 A'   80 A'   81 A'                 
  6.614   7.531   7.549   7.627   9.705  23.801  25.779  25.862
 82 A'   33 A"   83 A'   84 A'   85 A'   86 A'   34 A"   87 A'                 
 26.290  35.491  47.896 215.685 289.723 289.741 289.8491020.688
 88 A'   89 A'   90 A'   91 A'   35 A"   92 A'   93 A'   94 A'                 

 Beta MOs, Restricted
 -- Occupied --                  
-482.86 -101.59  -62.52  -56.34  -56.33  -56.33  -14.39  -10.31
  1 A'    2 A'    3 A'    4 A'    1 A"    5 A'    6 A'    7 A'                 
 -9.503  -8.724  -7.268  -7.259  -7.258  -6.558  -6.541  -6.541
  8 A'    9 A'   10 A'    2 A"   11 A'   12 A'    3 A"   13 A'                 
 -2.669  -2.664  -2.663  -2.650  -2.650  -0.991  -0.880  -0.781
 14 A'    4 A"   15 A'    5 A"   16 A'   17 A'   18 A'   19 A'                 
 -0.624  -0.527  -0.474  -0.437  -0.356  -0.354  -0.350  -0.298
 20 A'   21 A'   22 A'    6 A"    7 A"   23 A'   24 A'   25 A'                 
 -0.294
  8 A"                                                                         
 -- Virtual --                   
 -0.093  -0.064  -0.011   0.011   0.025   0.037   0.046   0.068
 26 A'    9 A"   27 A'   28 A'   29 A'   30 A'   10 A"   31 A'                 
  0.077   0.080   0.091   0.097   0.108   0.116   0.141   0.160
 11 A"   32 A'   33 A'   34 A'   12 A"   35 A'   36 A'   13 A"                 
  0.163   0.193   0.209   0.251   0.251   0.308   0.388   0.404
 37 A'   38 A'   39 A'   40 A'   41 A'   42 A'   43 A'   44 A'                 
  0.415   0.424   0.436   0.447   0.464   0.500   0.504   0.549
 14 A"   45 A'   46 A'   15 A"   47 A'   48 A'   16 A"   17 A"                 
  0.563   0.583   0.605   0.631   0.735   0.769   0.792   0.816
 18 A"   49 A'   50 A'   51 A'   52 A'   19 A"   53 A'   54 A'                 
  0.828   0.848   0.878   0.885   0.912   0.972   1.014   1.112
 20 A"   21 A"   55 A'   56 A'   57 A'   58 A'   59 A'   60 A'                 
  1.142   1.218   1.363   1.504   1.615   1.677   1.711   1.938
 22 A"   61 A'   23 A"   62 A'   63 A'   64 A'   24 A"   25 A"                 
  1.957   1.976   2.059   2.095   2.242   2.255   2.317   2.387
 65 A'   66 A'   67 A'   26 A"   27 A"   68 A'   69 A'   70 A'                 
  2.405   2.440   2.618   2.765   2.773   2.825   3.185   3.535
 28 A"   71 A'   72 A'   29 A"   73 A'   74 A'   75 A'   76 A'                 
  3.814   3.893   3.982   4.005   4.028   4.107   4.342   4.489
 30 A"   77 A'   31 A"   78 A'   32 A"   79 A'   80 A'   81 A'                 
  6.614   7.531   7.549   7.627   9.705  23.801  25.779  25.862
 82 A'   33 A"   83 A'   84 A'   85 A'   86 A'   34 A"   87 A'                 
 26.290  35.491  47.896 215.685 289.723 289.741 289.8491020.688
 88 A'   89 A'   90 A'   91 A'   35 A"   92 A'   93 A'   94 A'                 
 --------------------------------------------------------------

          Ground-State Mulliken Net Atomic Charges

     Atom                 Charge (a.u.)
  ----------------------------------------
      1 C                    -0.427349
      2 N                    -0.039434
      3 Br                    0.026113
      4 Cl                    0.254107
      5 H                     0.186563
  ----------------------------------------
  Sum of atomic charges =     0.000000

 -----------------------------------------------------------------
                    Cartesian Multipole Moments
 -----------------------------------------------------------------
    Charge (ESU x 10^10)
                 0.0000
    Dipole Moment (Debye)
         X       0.2096      Y      -1.9534      Z      -0.0000
       Tot       1.9646
    Quadrupole Moments (Debye-Ang)
        XX     -41.0659     XY      -0.6122     YY     -42.8383
        XZ      -0.0000     YZ       0.0000     ZZ     -43.1737
    Octopole Moments (Debye-Ang^2)
       XXX     -43.3823    XXY      -0.5545    XYY     -12.0494
       YYY      -4.6341    XXZ      -0.0000    XYZ       0.0000
       YYZ      -0.0000    XZZ     -12.6551    YZZ      -0.1716
       ZZZ      -0.0000
    Hexadecapole Moments (Debye-Ang^3)
      XXXX    -876.7705   XXXY      16.5078   XXYY    -171.4319
      XYYY      -1.8283   YYYY     -73.6930   XXXZ      -0.0000
      XXYZ       0.0000   XYYZ      -0.0000   YYYZ       0.0000
      XXZZ    -169.1444   XYZZ       0.3455   YYZZ     -21.1588
      XZZZ      -0.0000   YZZZ      -0.0000   ZZZZ     -50.1797
 -----------------------------------------------------------------
 Calculating MO derivatives via CPSCF
   1         3          15      0.161449    0.047278
   2         3          15      0.020940    0.006922
   3         3          15      0.002600    0.001186
   4         4          14      0.000244    0.000107
   5        16           2      0.000010    0.000007
   6        18           0      0.000000    0.000000    Roots Converged
 Time for AOints: 3.8 s (CPU) 3.8 s (wall)
 ------------------------------------------------------------------------------
                     AOints        : Timing summary (seconds)
 ------------------------------------------------------------------------------
     job step          cpu (% of tot)      sys (% of tot)     wall (% of tot)
 ------------------------------------------------------------------------------
  cpscf_lag         0.3796E+02 (49.1)   0.6600E-04 (17.1)   0.3798E+02 (49.1)
  iterzp            0.3552E+02 (45.9)   0.3200E-03 (82.7)   0.3553E+02 (45.9)
  make_fx           0.0000E+00 ( 0.0)   0.0000E+00 ( 0.0)   0.0000E+00 ( 0.0)
  AOints            0.3829E+01 ( 4.9)   0.0000E+00 ( 0.0)   0.3830E+01 ( 4.9)
 ------------------------------------------------------------------------------
   Grand Totals     0.7739E+02          0.3870E-03          0.7741E+02
 ------------------------------------------------------------------------------
 Calculating analytic Hessian of the SCF energy
 Polarizability Matrix (a.u.)
            1           2           3
    1 -94.1540471  -0.1259851  -0.0000000
    2  -0.1259851 -39.0899749  -0.0000000
    3  -0.0000000  -0.0000000 -31.6641779

 Direct stationary perturbation theory relativistic correction:

 rels  =      17.596059115615
 relv  =     -59.543756489609
 rel2e =       9.426219409712
 E_rel =     -32.521477964282

 Hessian of the SCF Energy
            1           2           3           4           5           6
    1   0.5115373  -0.1624295   0.0000000  -0.2876488   0.2234454  -0.0000000
    2  -0.1624295   0.8009611   0.0000000   0.2956479  -0.4185631   0.0000000
    3   0.0000000   0.0000000   0.1139548  -0.0000000   0.0000000  -0.0449192
    4  -0.2876488   0.2956479  -0.0000000   0.4661258  -0.2569718   0.0000000
    5   0.2234454  -0.4185631   0.0000000  -0.2569718   0.4533510  -0.0000000
    6  -0.0000000   0.0000000  -0.0449192   0.0000000  -0.0000000   0.0312620
    7  -0.0470521  -0.0165783  -0.0000000  -0.1183473  -0.0180028   0.0000000
    8   0.0186071   0.0006793  -0.0000000  -0.0497750  -0.0289565   0.0000000
    9  -0.0000000   0.0000000   0.0022975  -0.0000000   0.0000000  -0.0111386
   10  -0.1262617  -0.0600230  -0.0000000  -0.0631392   0.0217622  -0.0000000
   11  -0.0342462  -0.0572189  -0.0000000   0.0137116   0.0133134  -0.0000000
   12  -0.0000000  -0.0000000  -0.0236210  -0.0000000   0.0000000   0.0005704
   13  -0.0505748  -0.0566171  -0.0000000   0.0030095   0.0297670   0.0000000
   14  -0.0453768  -0.3258584  -0.0000000  -0.0026126  -0.0191448   0.0000000
   15   0.0000000  -0.0000000  -0.0477120  -0.0000000   0.0000000   0.0242255
            7           8           9          10          11          12
    1  -0.0470521   0.0186071  -0.0000000  -0.1262617  -0.0342462  -0.0000000
    2  -0.0165783   0.0006793   0.0000000  -0.0600230  -0.0572189  -0.0000000
    3  -0.0000000  -0.0000000   0.0022975  -0.0000000  -0.0000000  -0.0236210
    4  -0.1183473  -0.0497750  -0.0000000  -0.0631392   0.0137116  -0.0000000
    5  -0.0180028  -0.0289565   0.0000000   0.0217622   0.0133134   0.0000000
    6   0.0000000   0.0000000  -0.0111386  -0.0000000  -0.0000000   0.0005704
    7   0.1669430   0.0286920   0.0000000  -0.0021003   0.0048203  -0.0000000
    8   0.0286920   0.0248470  -0.0000000   0.0009023   0.0015895  -0.0000000
    9   0.0000000  -0.0000000   0.0079006   0.0000000  -0.0000000   0.0061554
   10  -0.0021003   0.0009023   0.0000000   0.2125149   0.0387293   0.0000000
   11   0.0048203   0.0015895  -0.0000000   0.0387293   0.0412733   0.0000000
   12  -0.0000000  -0.0000000   0.0061554   0.0000000   0.0000000   0.0104371
   13   0.0005567   0.0015736   0.0000000  -0.0210137  -0.0230150   0.0000000
   14   0.0010687   0.0018406  -0.0000000  -0.0013708   0.0010426   0.0000000
   15   0.0000000  -0.0000000  -0.0052148  -0.0000000   0.0000000   0.0064582
           13          14          15
    1  -0.0505748  -0.0453768   0.0000000
    2  -0.0566171  -0.3258584  -0.0000000
    3  -0.0000000  -0.0000000  -0.0477120
    4   0.0030095  -0.0026126  -0.0000000
    5   0.0297670  -0.0191448   0.0000000
    6   0.0000000   0.0000000   0.0242255
    7   0.0005567   0.0010687   0.0000000
    8   0.0015736   0.0018406  -0.0000000
    9   0.0000000  -0.0000000  -0.0052148
   10  -0.0210137  -0.0013708  -0.0000000
   11  -0.0230150   0.0010426   0.0000000
   12   0.0000000   0.0000000   0.0064582
   13   0.0680223   0.0482916  -0.0000000
   14   0.0482916   0.3421200   0.0000000
   15  -0.0000000   0.0000000   0.0222432
 Gradient time:  CPU 103.18 s  wall 103.22 s
 **********************************************************************
 **                                                                  **
 **                       VIBRATIONAL ANALYSIS                       **
 **                       --------------------                       **
 **                                                                  **
 **        VIBRATIONAL FREQUENCIES (CM**-1) AND NORMAL MODES         **
 **     FORCE CONSTANTS (mDYN/ANGSTROM) AND REDUCED MASSES (AMU)     **
 **                  INFRARED INTENSITIES (KM/MOL)                   **
 **                                                                  **
 **********************************************************************


 Mode:                 1                      2                      3
 Frequency:       196.81                 231.78                 295.01
 Force Cnst:      0.1752                 0.3148                 1.2960
 Red. Mass:       7.6783                 9.9459                25.2743
 IR Active:          YES                    YES                    YES
 IR Intens:        0.473                  1.565                  0.015
 Raman Active:       YES                    YES                    YES
               X      Y      Z        X      Y      Z        X      Y      Z
 C          0.000 -0.000  0.509   -0.183  0.426  0.000    0.222  0.404  0.000
 N          0.000 -0.000  0.410   -0.085  0.527  0.000    0.035  0.270  0.000
 Br        -0.000  0.000 -0.077    0.099 -0.084 -0.000   -0.312 -0.054 -0.000
 Cl         0.000  0.000 -0.187   -0.113 -0.182 -0.000    0.607 -0.135 -0.000
 H          0.000 -0.000  0.730   -0.457  0.478  0.000    0.254  0.402  0.000
 TransDip  -0.000 -0.000  0.022    0.039  0.008  0.000   -0.002  0.003  0.000

 Mode:                 4                      5                      6
 Frequency:       655.11                 839.74                 929.68
 Force Cnst:      3.8329                 2.4464                 0.7356
 Red. Mass:      15.1583                 5.8884                 1.4445
 IR Active:          YES                    YES                    YES
 IR Intens:       78.866                 76.512                 13.529
 Raman Active:       YES                    YES                    YES
               X      Y      Z        X      Y      Z        X      Y      Z
 C          0.313 -0.172  0.000    0.479  0.313 -0.000   -0.000 -0.000 -0.181
 N          0.831  0.329  0.000   -0.098 -0.176  0.000    0.000  0.000  0.075
 Br        -0.105 -0.039 -0.000   -0.006  0.010 -0.000    0.000 -0.000 -0.002
 Cl        -0.200  0.019 -0.000   -0.132 -0.067 -0.000    0.000  0.000  0.009
 H         -0.110 -0.086 -0.000    0.734  0.268  0.000   -0.000 -0.000  0.981
 TransDip   0.283 -0.033 -0.000    0.274  0.060  0.000   -0.000 -0.000  0.118

 Mode:                 7                      8                      9
 Frequency:      1308.38                1635.64                3157.92
 Force Cnst:      1.1431                15.1573                 6.4422
 Red. Mass:       1.1333                 9.6160                 1.0964
 IR Active:          YES                    YES                    YES
 IR Intens:       24.161                136.664                  0.236
 Raman Active:       YES                    YES                    YES
               X      Y      Z        X      Y      Z        X      Y      Z
 C         -0.075 -0.030 -0.000   -0.441  0.463  0.000   -0.009 -0.089 -0.000
 N          0.000  0.063 -0.000    0.387 -0.408 -0.000   -0.006  0.005  0.000
 Br         0.001 -0.000  0.000   -0.003 -0.002  0.000    0.000  0.000 -0.000
 Cl        -0.004 -0.008  0.000   -0.003 -0.005 -0.000    0.000  0.000  0.000
 H          0.972 -0.213 -0.000    0.234  0.469 -0.000    0.170  0.981  0.000
 TransDip  -0.127 -0.094  0.000   -0.368  0.067 -0.000    0.010 -0.012 -0.000

 STANDARD THERMODYNAMIC QUANTITIES AT   298.15 K  AND     1.00 ATM

   This Molecule has  0 Imaginary Frequencies
   Zero point vibrational energy:       13.224 kcal/mol

   Atom    1 Element C  Has Mass   12.00000
   Atom    2 Element N  Has Mass   14.00307
   Atom    3 Element Br Has Mass   78.91830
   Atom    4 Element Cl Has Mass   34.96885
   Atom    5 Element H  Has Mass    1.00783
   Molecular Mass:   140.898050 amu
   Principal axes and moments of inertia in amu*Bohr^2:
                             1           2           3
    Eigenvalues --       30.19238  1711.81559  1742.00797
          X               0.99999    -0.00376     0.00000
          Y               0.00376     0.99999     0.00000
          Z              -0.00000    -0.00000     1.00000
   Rotational Symmetry Number is   1
   The Molecule is an Asymmetric Top
   Translational Enthalpy:        0.889 kcal/mol
   Rotational Enthalpy:           0.889 kcal/mol
   Vibrational Enthalpy:         14.332 kcal/mol
   gas constant (RT):             0.592 kcal/mol
   Translational Entropy:        40.740  cal/mol.K
   Rotational Entropy:           26.001  cal/mol.K
   Vibrational Entropy:           6.171  cal/mol.K

   Total Enthalpy:               16.702 kcal/mol
   Total Entropy:                72.912  cal/mol.K
Archival summary:
1\1\TWL01\FREQ\ProcedureUnspecified\BasisUnspecified\r1l1111\taweetha\MonNov2607:41:022018MonNov2607:41:022018\0\\#,FREQ,ProcedureUnspecified,BasisUnspecified,\\0,1\Br\N,1,1.91552\C,2,1.25942,1,112.884\H,3,1.08627,2,128.548,1,-0,0\Cl,3,1.74464,2,118.203,1,-180,0\\\@

 Total job time:  118.20s(wall), 118.11s(cpu) 
 Mon Nov 26 07:41:02 2018

        *************************************************************
        *                                                           *
        *  Thank you very much for using Q-Chem.  Have a nice day.  *
        *                                                           *
        *************************************************************
