# Supplementary material for: Geometric and energetic data from ab initio calculations of haloethene, haloimine, halomethylenephosphine, haloiminophosphine, halodiazene, halodiphosphene and halocyclopropane
Source: Data Brief. 2019 Nov 2;27:104738. doi: 10.1016/j.dib.2019.104738 (PMC6861602; doi:10.1016/j.dib.2019.104738)
Supplement: Multimedia component 4 [file mmc4.zip › CN/B3LYP/HClCNClE.out]

Q-Chem Developer Version!
                  Welcome to Q-Chem
     A Quantum Leap Into The Future Of Chemistry


 Q-Chem 5.1, Q-Chem, Inc., Pleasanton, CA (2018)

 Yihan Shao,  Zhengting Gan,  E. Epifanovsky,  A. T. B. Gilbert,  M. Wormit,  
 J. Kussmann,  A. W. Lange,  A. Behn,  Jia Deng,  Xintian Feng,  D. Ghosh,  
 M. Goldey,  P. R. Horn,  L. D. Jacobson,  I. Kaliman,  T. Kus,  A. Landau,  
 Jie Liu,  E. I. Proynov,  R. M. Richard,  R. P. Steele,  E. J. Sundstrom,  
 H. L. Woodcock III,  P. M. Zimmerman,  D. Zuev,  B. Albrecht,  E. Alguire,  
 S. A. Baeppler,  D. Barton,  Z. Benda,  Y. A. Bernard,  E. J. Berquist,  
 K. B. Bravaya,  H. Burton,  D. Casanova,  Chun-Min Chang,  Yunqing Chen,  
 A. Chien,  K. D. Closser,  M. P. Coons,  S. Coriani,  S. Dasgupta,  
 A. L. Dempwolff,  M. Diedenhofen,  Hainam Do,  R. G. Edgar,  Po-Tung Fang,  
 S. Faraji,  S. Fatehi,  Qingguo Feng,  K. D. Fenk,  J. Fosso-Tande,  
 Qinghui Ge,  A. Ghysels,  G. Gidofalvi,  J. Gomes,  J. Gonthier,  A. Gunina,  
 D. Hait,  M. W. D. Hanson-Heine,  P. H. P. Harbach,  A. W. Hauser,  
 J. E. Herr,  E. G. Hohenstein,  Z. C. Holden,  Kerwin Hui,  B. C. Huynh,  
 T.-C. Jagau,  Hyunjun Ji,  B. Kaduk,  K. Khistyaev,  Jaehoon Kim,  
 P. Klunzinger,  K. Koh,  D. Kosenkov,  L. Koulias,  T. Kowalczyk,  
 C. M. Krauter,  A. Kunitsa,  Ka Un Lao,  A. Laurent,  K. V. Lawler,  
 Joonho Lee,  D. Lefrancois,  S. Lehtola,  D. S. Levine,  Yi-Pei Li,  
 You-Sheng Lin,  Fenglai Liu,  E. Livshits,  A. Luenser,  P. Manohar,  
 E. Mansoor,  S. F. Manzer,  Shan-Ping Mao,  Yuezhi Mao,  N. Mardirossian,  
 A. V. Marenich,  T. Markovich,  L. A. Martinez-Martinez,  S. A. Maurer,  
 N. J. Mayhall,  S. C. McKenzie,  J.-M. Mewes,  A. F. Morrison,  
 J. W. Mullinax,  K. Nanda,  T. S. Nguyen-Beck,  R. Olivares-Amaya,  
 J. A. Parkhill,  T. M. Perrine,  F. Plasser,  P. Pokhilko,  S. Prager,  
 A. Prociuk,  E. Ramos,  D. R. Rehn,  F. Rob,  M. Schneider,  N. Sergueev,  
 S. M. Sharada,  S. Sharma,  D. W. Small,  T. Stauch,  T. Stein,  
 Yu-Chuan Su,  A. J. W. Thom,  A. Tkatchenko,  T. Tsuchimochi,  N. M. Tubman,  
 L. Vogt,  M. L. Vidal,  O. Vydrov,  M. A. Watson,  J. Wenzel,  
 M. de Wergifosse,  T. A. Wesolowski,  A. White,  J. Witte,  A. Yamada,  
 Jun Yang,  K. Yao,  S. Yeganeh,  S. R. Yost,  Zhi-Qiang You,  A. Zech,  
 Igor Ying Zhang,  Xing Zhang,  Yan Zhao,  Ying Zhu,  B. R. Brooks,  
 G. K. L. Chan,  C. J. Cramer,  M. S. Gordon,  W. J. Hehre,  A. Klamt,  
 M. W. Schmidt,  C. D. Sherrill,  D. G. Truhlar,  A. Aspuru-Guzik,  R. Baer,  
 A. T. Bell,  N. A. Besley,  Jeng-Da Chai,  A. E. DePrince, III,  
 R. A. DiStasio Jr.,  A. Dreuw,  B. D. Dunietz,  T. R. Furlani,  
 Chao-Ping Hsu,  Yousung Jung,  Jing Kong,  D. S. Lambrecht,  WanZhen Liang,  
 C. Ochsenfeld,  V. A. Rassolov,  L. V. Slipchenko,  J. E. Subotnik,  
 T. Van Voorhis,  J. M. Herbert,  A. I. Krylov,  P. M. W. Gill,  M. Head-Gordon

 Contributors to earlier versions of Q-Chem not listed above: 
 R. D. Adamson,  B. Austin,  J. Baker,  G. J. O. Beran,  K. Brandhorst,  
 S. T. Brown,  E. F. C. Byrd,  A. K. Chakraborty,  C.-L. Cheng,  
 Siu Hung Chien,  D. M. Chipman,  D. L. Crittenden,  H. Dachsel,  
 R. J. Doerksen,  A. D. Dutoi,  L. Fusti-Molnar,  W. A. Goddard III,  
 A. Golubeva-Zadorozhnaya,  S. R. Gwaltney,  G. Hawkins,  A. Heyden,  
 S. Hirata,  G. Kedziora,  F. J. Keil,  C. Kelley,  Jihan Kim,  R. A. King,  
 R. Z. Khaliullin,  P. P. Korambath,  W. Kurlancheek,  A. M. Lee,  M. S. Lee,  
 S. V. Levchenko,  Ching Yeh Lin,  D. Liotard,  R. C. Lochan,  I. Lotan,  
 P. E. Maslen,  N. Nair,  D. P. O'Neill,  D. Neuhauser,  E. Neuscamman,  
 C. M. Oana,  R. Olson,  B. Peters,  R. Peverati,  P. A. Pieniazek,  
 Y. M. Rhee,  J. Ritchie,  M. A. Rohrdanz,  E. Rosta,  N. J. Russ,  
 H. F. Schaefer III,  N. E. Schultz,  N. Shenvi,  A. C. Simmonett,  A. Sodt,  
 D. Stuck,  K. S. Thanthiriwatte,  V. Vanovschi,  Tao Wang,  A. Warshel,  
 C. F. Williams,  Q. Wu,  X. Xu,  W. Zhang

 Please cite Q-Chem as follows:
 Y. Shao et al., Mol. Phys. 113, 184-215 (2015)
 DOI: 10.1080/00268976.2014.952696

 Q-Chem 5.1.2 for Intel X86 EM64T Linux

 Parts of Q-Chem use Armadillo 8.300.2 (Tropical Shenanigans).
 http://arma.sourceforge.net/

 Q-Chem begins on Mon Nov 26 07:48:01 2018  

Host: 
0

     Scratch files written to /scratch/taweetham/qchem59057//
Input Ideriv = 2
Curr. Ideriv = -1
Max.  Ideriv = 2

Checking the input file for inconsistencies... 	...done.

--------------------------------------------------------------
User input:
--------------------------------------------------------------
$molecule
0 1
C 
N 1 1.3 
Cl 2 CCl 1 120. 
Cl 1 CCl 2 120.  3 180.0
H 1 CH 2 120.  3 0.0

CC=1.54
CH=1.09
CF=1.35
CCl=1.77
CBr=1.94
CI=2.14
DHA=180.0
$end

$rem
   job_type	optimization
   basis	6-311++g**
   method	b3lyp
$end

--------------------------------------------------------------
 ----------------------------------------------------------------
             Standard Nuclear Orientation (Angstroms)
    I     Atom           X                Y                Z
 ----------------------------------------------------------------
    1      C       0.4740897214    -0.4283622157     0.0000000000
    2      N      -0.4632077952     0.4724559488    -0.0000000000
    3      Cl     -2.1634700306    -0.0194874737     0.0000000000
    4      Cl      2.1743519568     0.0635812067    -0.0000000000
    5      H       0.2129234941    -1.4866118090     0.0000000000
 ----------------------------------------------------------------
 Molecular Point Group                 Cs    NOp =  2
 Largest Abelian Subgroup              Cs    NOp =  2
 Nuclear Repulsion Energy =   173.7538835208 hartrees
 There are       24 alpha and       24 beta electrons
 Requested basis set is 6-311++G(d,p)
 There are 43 shells and 111 basis functions

 Total QAlloc Memory Limit   2000 MB
 Mega-Array Size       188 MB
 MEM_STATIC part       192 MB
 A cutoff of  1.0D-11 yielded    843 shell pairs
 There are      5938 function pairs (      6386 Cartesian)
 Smallest overlap matrix eigenvalue = 5.26E-04

 Scale SEOQF with 1.000000e-01/1.000000e-01/1.000000e-01

 Standard Electronic Orientation quadrupole field applied
 Nucleus-field energy     =     0.0000000062 hartrees
 Guess from superposition of atomic densities
 Warning:  Energy on first SCF cycle will be non-variational
 SAD guess density has 48.000000 electrons

 -----------------------------------------------------------------------
  General SCF calculation program by
  Eric Jon Sundstrom, Paul Horn, Yuezhi Mao, Dmitri Zuev, Alec White,
  David Stuck, Shaama M.S., Shane Yost, Joonho Lee, David Small,
  Daniel Levine, Susi Lehtola, Hugh Burton, Evgeny Epifanovsky
 -----------------------------------------------------------------------
 Exchange:     0.2000 Hartree-Fock + 0.0800 Slater + 0.7200 B88
 Correlation:  0.1900 VWN1RPA + 0.8100 LYP
 Using SG-1 standard quadrature grid
 A restricted SCF calculation will be
 performed using DIIS
 SCF converges when DIIS error is below 1.0e-08
 ---------------------------------------
  Cycle       Energy         DIIS error
 ---------------------------------------
    1   -1014.3137859692      4.57e-02  
    2   -1013.8542699167      3.31e-03  
    3   -1013.8310154750      5.32e-03  
    4   -1013.8670966299      1.49e-03  
    5   -1013.8700060760      1.85e-04  
    6   -1013.8700463639      8.09e-05  
    7   -1013.8700558892      2.44e-05  
    8   -1013.8700567240      7.75e-06  
    9   -1013.8700568154      1.57e-06  
   10   -1013.8700568192      4.15e-07  
   11   -1013.8700568195      5.41e-08  
   12   -1013.8700568195      7.96e-09  Convergence criterion met
 ---------------------------------------
 SCF time:   CPU 8.21s  wall 8.00s 
 SCF   energy in the final basis set =    -1013.8700568195
 Total energy in the final basis set =    -1013.8700568195

 --------------------------------------------------------------
             Orbital Energies (a.u.) and Symmetries
 --------------------------------------------------------------

 Alpha MOs, Restricted
 -- Occupied --                  
-101.60 -101.59  -14.40  -10.31   -9.51   -9.51   -7.28   -7.27
  1 A'    2 A'    3 A'    4 A'    5 A'    6 A'    7 A'    8 A'                 
 -7.267  -7.266  -7.260  -7.259  -0.988  -0.892  -0.812  -0.622
  1 A"    9 A'    2 A"   10 A'   11 A'   12 A'   13 A'   14 A'                 
 -0.534  -0.487  -0.435  -0.375  -0.371  -0.356  -0.305  -0.301
 15 A'   16 A'    3 A"   17 A'    4 A"   18 A'    5 A"   19 A'                 
 -- Virtual --                   
 -0.082  -0.072  -0.016   0.007   0.032   0.038   0.050   0.079
 20 A'    6 A"   21 A'   22 A'   23 A'   24 A'    7 A"   25 A'                 
  0.080   0.085   0.095   0.101   0.113   0.117   0.157   0.167
 26 A'    8 A"   27 A'   28 A'    9 A"   29 A'   30 A'   10 A"                 
  0.168   0.193   0.225   0.242   0.264   0.299   0.404   0.423
 31 A'   32 A'   33 A'   34 A'   35 A'   36 A'   37 A'   38 A'                 
  0.441   0.445   0.446   0.463   0.492   0.514   0.524   0.623
 11 A"   39 A'   12 A"   40 A'   41 A'   42 A'   13 A"   43 A'                 
  0.708   0.743   0.749   0.766   0.818   0.827   0.843   0.843
 14 A"   44 A'   45 A'   15 A"   46 A'   16 A"   17 A"   47 A'                 
  0.874   0.899   0.927   0.957   0.969   1.060   1.075   1.114
 48 A'   49 A'   18 A"   50 A'   51 A'   52 A'   53 A'   54 A'                 
  1.152   1.221   1.339   1.537   1.576   1.701   1.720   1.915
 19 A"   55 A'   20 A"   56 A'   57 A'   58 A'   21 A"   59 A'                 
  2.015   2.096   2.209   2.222   2.271   2.277   2.344   2.359
 22 A"   60 A'   23 A"   61 A'   62 A'   24 A"   63 A'   25 A"                 
  2.417   2.502   2.610   2.714   2.751   2.825   3.179   3.545
 64 A'   65 A'   66 A'   67 A'   26 A"   68 A'   69 A'   70 A'                 
  3.802   3.938   4.478   9.640   9.697  23.709  25.755  25.780
 27 A"   71 A'   72 A'   73 A'   74 A'   75 A'   28 A"   29 A"                 
 25.821  25.836  26.231  26.283  35.425 215.616 215.677
 76 A'   77 A'   78 A'   79 A'   80 A'   81 A'   82 A'                         

 Beta MOs, Restricted
 -- Occupied --                  
-101.60 -101.59  -14.40  -10.31   -9.51   -9.51   -7.28   -7.27
  1 A'    2 A'    3 A'    4 A'    5 A'    6 A'    7 A'    8 A'                 
 -7.267  -7.266  -7.260  -7.259  -0.988  -0.892  -0.812  -0.622
  1 A"    9 A'    2 A"   10 A'   11 A'   12 A'   13 A'   14 A'                 
 -0.534  -0.487  -0.435  -0.375  -0.371  -0.356  -0.305  -0.301
 15 A'   16 A'    3 A"   17 A'    4 A"   18 A'    5 A"   19 A'                 
 -- Virtual --                   
 -0.082  -0.072  -0.016   0.007   0.032   0.038   0.050   0.079
 20 A'    6 A"   21 A'   22 A'   23 A'   24 A'    7 A"   25 A'                 
  0.080   0.085   0.095   0.101   0.113   0.117   0.157   0.167
 26 A'    8 A"   27 A'   28 A'    9 A"   29 A'   30 A'   10 A"                 
  0.168   0.193   0.225   0.242   0.264   0.299   0.404   0.423
 31 A'   32 A'   33 A'   34 A'   35 A'   36 A'   37 A'   38 A'                 
  0.441   0.445   0.446   0.463   0.492   0.514   0.524   0.623
 11 A"   39 A'   12 A"   40 A'   41 A'   42 A'   13 A"   43 A'                 
  0.708   0.743   0.749   0.766   0.818   0.827   0.843   0.843
 14 A"   44 A'   45 A'   15 A"   46 A'   16 A"   17 A"   47 A'                 
  0.874   0.899   0.927   0.957   0.969   1.060   1.075   1.114
 48 A'   49 A'   18 A"   50 A'   51 A'   52 A'   53 A'   54 A'                 
  1.152   1.221   1.339   1.537   1.576   1.701   1.720   1.915
 19 A"   55 A'   20 A"   56 A'   57 A'   58 A'   21 A"   59 A'                 
  2.015   2.096   2.209   2.222   2.271   2.277   2.344   2.359
 22 A"   60 A'   23 A"   61 A'   62 A'   24 A"   63 A'   25 A"                 
  2.417   2.502   2.610   2.714   2.751   2.825   3.179   3.545
 64 A'   65 A'   66 A'   67 A'   26 A"   68 A'   69 A'   70 A'                 
  3.802   3.938   4.478   9.640   9.697  23.709  25.755  25.780
 27 A"   71 A'   72 A'   73 A'   74 A'   75 A'   28 A"   29 A"                 
 25.821  25.836  26.231  26.283  35.425 215.616 215.677
 76 A'   77 A'   78 A'   79 A'   80 A'   81 A'   82 A'                         
 --------------------------------------------------------------

          Ground-State Mulliken Net Atomic Charges

     Atom                 Charge (a.u.)
  ----------------------------------------
      1 C                    -0.485871
      2 N                    -0.005242
      3 Cl                    0.026440
      4 Cl                    0.281982
      5 H                     0.182690
  ----------------------------------------
  Sum of atomic charges =     0.000000

 -----------------------------------------------------------------
                    Cartesian Multipole Moments
 -----------------------------------------------------------------
    Charge (ESU x 10^10)
                 0.0000
    Dipole Moment (Debye)
         X       0.6070      Y      -1.9589      Z      -0.0000
       Tot       2.0508
    Quadrupole Moments (Debye-Ang)
        XX     -36.0596     XY       0.6095     YY     -36.9873
        XZ      -0.0000     YZ      -0.0000     ZZ     -37.4531
    Octopole Moments (Debye-Ang^2)
       XXX      -0.4839    XXY       1.4952    XYY       1.0603
       YYY      -3.9107    XXZ      -0.0000    XYZ      -0.0000
       YYZ      -0.0000    XZZ       0.1737    YZZ       0.0627
       ZZZ      -0.0000
    Hexadecapole Moments (Debye-Ang^3)
      XXXX    -704.0052   XXXY      12.8226   XXYY    -141.6029
      XYYY       0.4793   YYYY     -63.9583   XXXZ      -0.0000
      XXYZ      -0.0000   XYYZ      -0.0000   YYYZ       0.0000
      XXZZ    -138.1824   XYZZ       0.1165   YYZZ     -18.3558
      XZZZ      -0.0000   YZZZ       0.0000   ZZZZ     -42.2580
 -----------------------------------------------------------------
 Calculating analytic gradient of the SCF energy
 Gradient of SCF Energy
            1           2           3           4           5
    1   0.0485762  -0.0420153  -0.0148585   0.0224642  -0.0141667
    2  -0.0227176   0.0056349   0.0085411   0.0061614   0.0023802
    3   0.0000000  -0.0000000  -0.0000000   0.0000000  -0.0000000
 Max gradient component =       4.858E-02
 RMS gradient           =       1.952E-02
 Gradient time:  CPU 2.13 s  wall 2.13 s
 Geometry Optimization Parameters
   NAtoms,    NIC,     NZ,  NCons,   NDum,   NFix, NCnnct, MaxDiis
        5      20       5       0       0       0       0       0


** GEOMETRY OPTIMIZATION IN DELOCALIZED INTERNAL COORDINATES **
   Searching for a Minimum

   Optimization Cycle:   1

                       Coordinates (Angstroms)
     ATOM                X               Y               Z
      1  C         0.4740897214   -0.4283622157    0.0000000000
      2  N        -0.4632077952    0.4724559488    0.0000000000
      3  Cl       -2.1634700306   -0.0194874737    0.0000000000
      4  Cl        2.1743519568    0.0635812067    0.0000000000
      5  H         0.2129234941   -1.4866118090    0.0000000000
   Point Group: cs    Number of degrees of freedom:     7


   Energy is  -1013.870056820


 Attempting to Generate Delocalized Internal Coordinates

  7 Hessian modes will be used to form the next step
  Hessian Eigenvalues:
     0.160000    0.220000    0.250000    0.286300    0.286300    0.348126
     0.671931

 Minimum Search - Taking Simple RFO Step
 Searching for Lamda that Minimizes Along All modes
 Value Taken    Lamda =  -0.01560315
 Step Taken.  Stepsize is  0.232710

                             Maximum     Tolerance    Cnvgd?
         Gradient           0.042719      0.000300      NO
         Displacement       0.173540      0.001200      NO
         Energy change     *********      0.000001      NO


 New Cartesian Coordinates Obtained by Inverse Iteration

 Displacement from previous Coordinates is:  0.344151
 ----------------------------------------------------------------
             Standard Nuclear Orientation (Angstroms)
    I     Atom           X                Y                Z
 ----------------------------------------------------------------
    1      C       0.4213183314    -0.4040523111     0.0000000000
    2      N      -0.4214669746     0.5337860727     0.0000000000
    3      Cl     -2.0562233703    -0.0883393743     0.0000000000
    4      Cl      2.0953810870     0.0290159580     0.0000000000
    5      H       0.1956782729    -1.4688346882     0.0000000000
 ----------------------------------------------------------------
 Molecular Point Group                 Cs    NOp =  2
 Largest Abelian Subgroup              Cs    NOp =  2
 Nuclear Repulsion Energy =   179.6182338134 hartrees
 There are       24 alpha and       24 beta electrons
 Applying Cartesian multipole field
    Component          Value
    ---------          -----
     (2,0,0)        1.00000E-11
     (0,2,0)        2.00000E-11
     (0,0,2)       -3.00000E-11
 Nucleus-field energy     =     0.0000000057 hartrees
 Requested basis set is 6-311++G(d,p)
 There are 43 shells and 111 basis functions
 A cutoff of  1.0D-11 yielded    849 shell pairs
 There are      5962 function pairs (      6410 Cartesian)
 Smallest overlap matrix eigenvalue = 3.89E-04
 Guess MOs from SCF MO coefficient file

 -----------------------------------------------------------------------
  General SCF calculation program by
  Eric Jon Sundstrom, Paul Horn, Yuezhi Mao, Dmitri Zuev, Alec White,
  David Stuck, Shaama M.S., Shane Yost, Joonho Lee, David Small,
  Daniel Levine, Susi Lehtola, Hugh Burton, Evgeny Epifanovsky
 -----------------------------------------------------------------------
 Exchange:     0.2000 Hartree-Fock + 0.0800 Slater + 0.7200 B88
 Correlation:  0.1900 VWN1RPA + 0.8100 LYP
 Using SG-1 standard quadrature grid
 A restricted SCF calculation will be
 performed using DIIS
 SCF converges when DIIS error is below 1.0e-08
 ---------------------------------------
  Cycle       Energy         DIIS error
 ---------------------------------------
    1   -1013.8709431218      1.62e-03  
    2   -1013.8762566935      8.27e-04  
    3   -1013.8760874884      8.89e-04  
    4   -1013.8772027673      2.15e-04  
    5   -1013.8772591616      6.68e-05  
    6   -1013.8772658308      1.14e-05  
    7   -1013.8772660102      3.20e-06  
    8   -1013.8772660255      1.11e-06  
    9   -1013.8772660276      1.92e-07  
   10   -1013.8772660277      5.25e-08  
   11   -1013.8772660276      7.18e-09  Convergence criterion met
 ---------------------------------------
 SCF time:   CPU 7.76s  wall 7.00s 
 SCF   energy in the final basis set =    -1013.8772660276
 Total energy in the final basis set =    -1013.8772660276

 --------------------------------------------------------------
             Orbital Energies (a.u.) and Symmetries
 --------------------------------------------------------------

 Alpha MOs, Restricted
 -- Occupied --                  
-101.59 -101.59  -14.40  -10.31   -9.51   -9.50   -7.27   -7.27
  1 A'    2 A'    3 A'    4 A'    5 A'    6 A'    7 A'    8 A'                 
 -7.262  -7.261  -7.256  -7.255  -1.013  -0.898  -0.808  -0.627
  1 A"    9 A'    2 A"   10 A'   11 A'   12 A'   13 A'   14 A'                 
 -0.540  -0.488  -0.448  -0.375  -0.371  -0.353  -0.312  -0.303
 15 A'   16 A'    3 A"   17 A'    4 A"   18 A'   19 A'    5 A"                 
 -- Virtual --                   
 -0.066  -0.066  -0.010   0.012   0.031   0.040   0.050   0.080
 20 A'    6 A"   21 A'   22 A'   23 A'   24 A'    7 A"   25 A'                 
  0.085   0.086   0.097   0.105   0.115   0.118   0.157   0.162
 26 A'    8 A"   27 A'   28 A'    9 A"   29 A'   30 A'   10 A"                 
  0.176   0.198   0.221   0.244   0.262   0.305   0.408   0.433
 31 A'   32 A'   33 A'   34 A'   35 A'   36 A'   37 A'   38 A'                 
  0.440   0.440   0.445   0.459   0.474   0.523   0.527   0.625
 11 A"   39 A'   12 A"   40 A'   41 A'   13 A"   42 A'   43 A'                 
  0.708   0.725   0.763   0.766   0.813   0.827   0.847   0.848
 14 A"   44 A'   15 A"   45 A'   46 A'   16 A"   47 A'   17 A"                 
  0.890   0.924   0.927   0.937   0.989   1.053   1.084   1.148
 48 A'   18 A"   49 A'   50 A'   51 A'   52 A'   53 A'   54 A'                 
  1.152   1.228   1.363   1.523   1.613   1.695   1.714   1.977
 19 A"   55 A'   20 A"   56 A'   57 A'   58 A'   21 A"   59 A'                 
  2.021   2.136   2.220   2.229   2.289   2.292   2.352   2.395
 22 A"   60 A'   23 A"   61 A'   24 A"   62 A'   63 A'   25 A"                 
  2.411   2.524   2.647   2.763   2.785   2.846   3.200   3.544
 64 A'   65 A'   66 A'   26 A"   67 A'   68 A'   69 A'   70 A'                 
  3.807   3.971   4.474   9.648   9.725  23.783  25.767  25.785
 27 A"   71 A'   72 A'   73 A'   74 A'   75 A'   28 A"   29 A"                 
 25.840  25.860  26.235  26.298  35.482 215.625 215.709
 76 A'   77 A'   78 A'   79 A'   80 A'   81 A'   82 A'                         

 Beta MOs, Restricted
 -- Occupied --                  
-101.59 -101.59  -14.40  -10.31   -9.51   -9.50   -7.27   -7.27
  1 A'    2 A'    3 A'    4 A'    5 A'    6 A'    7 A'    8 A'                 
 -7.262  -7.261  -7.256  -7.255  -1.013  -0.898  -0.808  -0.627
  1 A"    9 A'    2 A"   10 A'   11 A'   12 A'   13 A'   14 A'                 
 -0.540  -0.488  -0.448  -0.375  -0.371  -0.353  -0.312  -0.303
 15 A'   16 A'    3 A"   17 A'    4 A"   18 A'   19 A'    5 A"                 
 -- Virtual --                   
 -0.066  -0.066  -0.010   0.012   0.031   0.040   0.050   0.080
 20 A'    6 A"   21 A'   22 A'   23 A'   24 A'    7 A"   25 A'                 
  0.085   0.086   0.097   0.105   0.115   0.118   0.157   0.162
 26 A'    8 A"   27 A'   28 A'    9 A"   29 A'   30 A'   10 A"                 
  0.176   0.198   0.221   0.244   0.262   0.305   0.408   0.433
 31 A'   32 A'   33 A'   34 A'   35 A'   36 A'   37 A'   38 A'                 
  0.440   0.440   0.445   0.459   0.474   0.523   0.527   0.625
 11 A"   39 A'   12 A"   40 A'   41 A'   13 A"   42 A'   43 A'                 
  0.708   0.725   0.763   0.766   0.813   0.827   0.847   0.848
 14 A"   44 A'   15 A"   45 A'   46 A'   16 A"   47 A'   17 A"                 
  0.890   0.924   0.927   0.937   0.989   1.053   1.084   1.148
 48 A'   18 A"   49 A'   50 A'   51 A'   52 A'   53 A'   54 A'                 
  1.152   1.228   1.363   1.523   1.613   1.695   1.714   1.977
 19 A"   55 A'   20 A"   56 A'   57 A'   58 A'   21 A"   59 A'                 
  2.021   2.136   2.220   2.229   2.289   2.292   2.352   2.395
 22 A"   60 A'   23 A"   61 A'   24 A"   62 A'   63 A'   25 A"                 
  2.411   2.524   2.647   2.763   2.785   2.846   3.200   3.544
 64 A'   65 A'   66 A'   26 A"   67 A'   68 A'   69 A'   70 A'                 
  3.807   3.971   4.474   9.648   9.725  23.783  25.767  25.785
 27 A"   71 A'   72 A'   73 A'   74 A'   75 A'   28 A"   29 A"                 
 25.840  25.860  26.235  26.298  35.482 215.625 215.709
 76 A'   77 A'   78 A'   79 A'   80 A'   81 A'   82 A'                         
 --------------------------------------------------------------

          Ground-State Mulliken Net Atomic Charges

     Atom                 Charge (a.u.)
  ----------------------------------------
      1 C                    -0.504720
      2 N                    -0.013369
      3 Cl                    0.041097
      4 Cl                    0.290634
      5 H                     0.186358
  ----------------------------------------
  Sum of atomic charges =     0.000000

 -----------------------------------------------------------------
                    Cartesian Multipole Moments
 -----------------------------------------------------------------
    Charge (ESU x 10^10)
                 0.0000
    Dipole Moment (Debye)
         X       0.6077      Y      -1.9502      Z      -0.0000
       Tot       2.0427
    Quadrupole Moments (Debye-Ang)
        XX     -36.8468     XY       0.6472     YY     -36.7729
        XZ      -0.0000     YZ       0.0000     ZZ     -37.2378
    Octopole Moments (Debye-Ang^2)
       XXX      -0.5299    XXY       1.3698    XYY       0.4424
       YYY      -1.4905    XXZ      -0.0000    XYZ       0.0000
       YYZ      -0.0000    XZZ      -0.0023    YZZ       0.9071
       ZZZ      -0.0000
    Hexadecapole Moments (Debye-Ang^3)
      XXXX    -655.9106   XXXY      11.3820   XXYY    -130.5370
      XYYY      -2.5644   YYYY     -65.0348   XXXZ       0.0000
      XXYZ       0.0000   XYYZ       0.0000   YYYZ       0.0000
      XXZZ    -127.8208   XYZZ      -0.8907   YYZZ     -18.4090
      XZZZ       0.0000   YZZZ       0.0000   ZZZZ     -41.7385
 -----------------------------------------------------------------
 Calculating analytic gradient of the SCF energy
 Gradient of SCF Energy
            1           2           3           4           5
    1  -0.0004669  -0.0004486   0.0081368  -0.0031373  -0.0040840
    2   0.0001643  -0.0017938   0.0000814   0.0021092  -0.0005611
    3   0.0000000   0.0000000   0.0000000  -0.0000000  -0.0000000
 Max gradient component =       8.137E-03
 RMS gradient           =       2.597E-03
 Gradient time:  CPU 2.17 s  wall 2.17 s
 Geometry Optimization Parameters
   NAtoms,    NIC,     NZ,  NCons,   NDum,   NFix, NCnnct, MaxDiis
        5      20       5       0       0       0       0       0

 Cartesian Hessian Update
 Hessian Updated using BFGS Update


** GEOMETRY OPTIMIZATION IN DELOCALIZED INTERNAL COORDINATES **
   Searching for a Minimum

   Optimization Cycle:   2

                       Coordinates (Angstroms)
     ATOM                X               Y               Z
      1  C         0.4213183314   -0.4040523111    0.0000000000
      2  N        -0.4214669746    0.5337860727    0.0000000000
      3  Cl       -2.0562233703   -0.0883393743    0.0000000000
      4  Cl        2.0953810870    0.0290159580    0.0000000000
      5  H         0.1956782729   -1.4688346882    0.0000000000
   Point Group: cs    Number of degrees of freedom:     7


   Energy is  -1013.877266028

 Hessian Updated using BFGS Update

  7 Hessian modes will be used to form the next step
  Hessian Eigenvalues:
     0.147814    0.222213    0.269412    0.283071    0.330359    0.348702
     0.697365

 Minimum Search - Taking Simple RFO Step
 Searching for Lamda that Minimizes Along All modes
 Value Taken    Lamda =  -0.00075024
 Step Taken.  Stepsize is  0.053280

                             Maximum     Tolerance    Cnvgd?
         Gradient           0.013065      0.000300      NO
         Displacement       0.039682      0.001200      NO
         Energy change     -0.007209      0.000001      NO


 New Cartesian Coordinates Obtained by Inverse Iteration

 Displacement from previous Coordinates is:  0.096303
 ----------------------------------------------------------------
             Standard Nuclear Orientation (Angstroms)
    I     Atom           X                Y                Z
 ----------------------------------------------------------------
    1      C       0.4230915967    -0.4051458660     0.0000000000
    2      N      -0.4304820402     0.5271567449     0.0000000000
    3      Cl     -2.0871552017    -0.0693784839     0.0000000000
    4      Cl      2.1010687678     0.0229617338     0.0000000000
    5      H       0.2281642238    -1.4740184717     0.0000000000
 ----------------------------------------------------------------
 Molecular Point Group                 Cs    NOp =  2
 Largest Abelian Subgroup              Cs    NOp =  2
 Nuclear Repulsion Energy =   178.4838483768 hartrees
 There are       24 alpha and       24 beta electrons
 Applying Cartesian multipole field
    Component          Value
    ---------          -----
     (2,0,0)        1.00000E-11
     (0,2,0)        2.00000E-11
     (0,0,2)       -3.00000E-11
 Nucleus-field energy     =     0.0000000058 hartrees
 Requested basis set is 6-311++G(d,p)
 There are 43 shells and 111 basis functions
 A cutoff of  1.0D-11 yielded    847 shell pairs
 There are      5957 function pairs (      6405 Cartesian)
 Smallest overlap matrix eigenvalue = 3.99E-04
 Guess MOs from SCF MO coefficient file

 -----------------------------------------------------------------------
  General SCF calculation program by
  Eric Jon Sundstrom, Paul Horn, Yuezhi Mao, Dmitri Zuev, Alec White,
  David Stuck, Shaama M.S., Shane Yost, Joonho Lee, David Small,
  Daniel Levine, Susi Lehtola, Hugh Burton, Evgeny Epifanovsky
 -----------------------------------------------------------------------
 Exchange:     0.2000 Hartree-Fock + 0.0800 Slater + 0.7200 B88
 Correlation:  0.1900 VWN1RPA + 0.8100 LYP
 Using SG-1 standard quadrature grid
 A restricted SCF calculation will be
 performed using DIIS
 SCF converges when DIIS error is below 1.0e-08
 ---------------------------------------
  Cycle       Energy         DIIS error
 ---------------------------------------
    1   -1013.8773663882      3.19e-04  
    2   -1013.8776233846      1.23e-04  
    3   -1013.8776010019      1.81e-04  
    4   -1013.8776447167      3.37e-05  
    5   -1013.8776460939      1.27e-05  
    6   -1013.8776463420      2.21e-06  
    7   -1013.8776463498      3.08e-07  
    8   -1013.8776463499      8.54e-08  
    9   -1013.8776463500      3.44e-08  
   10   -1013.8776463500      1.11e-08  
   11   -1013.8776463500      1.64e-09  Convergence criterion met
 ---------------------------------------
 SCF time:   CPU 7.74s  wall 7.00s 
 SCF   energy in the final basis set =    -1013.8776463500
 Total energy in the final basis set =    -1013.8776463500

 --------------------------------------------------------------
             Orbital Energies (a.u.) and Symmetries
 --------------------------------------------------------------

 Alpha MOs, Restricted
 -- Occupied --                  
-101.59 -101.59  -14.40  -10.31   -9.51   -9.50   -7.27   -7.27
  1 A'    2 A'    3 A'    4 A'    5 A'    6 A'    7 A'    8 A'                 
 -7.262  -7.261  -7.256  -7.256  -1.008  -0.897  -0.810  -0.627
  1 A"    9 A'    2 A"   10 A'   11 A'   12 A'   13 A'   14 A'                 
 -0.539  -0.487  -0.446  -0.375  -0.371  -0.353  -0.311  -0.304
 15 A'   16 A'    3 A"   17 A'    4 A"   18 A'   19 A'    5 A"                 
 -- Virtual --                   
 -0.071  -0.066  -0.010   0.013   0.031   0.040   0.050   0.080
 20 A'    6 A"   21 A'   22 A'   23 A'   24 A'    7 A"   25 A'                 
  0.085   0.086   0.097   0.104   0.115   0.118   0.157   0.163
 26 A'    8 A"   27 A'   28 A'    9 A"   29 A'   30 A'   10 A"                 
  0.175   0.197   0.220   0.243   0.265   0.304   0.408   0.433
 31 A'   32 A'   33 A'   34 A'   35 A'   36 A'   37 A'   38 A'                 
  0.438   0.441   0.445   0.463   0.472   0.521   0.523   0.627
 39 A'   11 A"   12 A"   40 A'   41 A'   42 A'   13 A"   43 A'                 
  0.708   0.727   0.764   0.765   0.814   0.827   0.845   0.847
 14 A"   44 A'   15 A"   45 A'   46 A'   16 A"   47 A'   17 A"                 
  0.888   0.924   0.924   0.941   0.989   1.054   1.083   1.140
 48 A'   49 A'   18 A"   50 A'   51 A'   52 A'   53 A'   54 A'                 
  1.149   1.226   1.364   1.520   1.614   1.690   1.714   1.982
 19 A"   55 A'   20 A"   56 A'   57 A'   58 A'   21 A"   59 A'                 
  2.019   2.125   2.217   2.221   2.286   2.293   2.347   2.395
 22 A"   60 A'   23 A"   61 A'   24 A"   62 A'   63 A'   25 A"                 
  2.409   2.530   2.642   2.762   2.781   2.850   3.195   3.539
 64 A'   65 A'   66 A'   26 A"   67 A'   68 A'   69 A'   70 A'                 
  3.807   3.968   4.474   9.645   9.721  23.780  25.764  25.785
 27 A"   71 A'   72 A'   73 A'   74 A'   75 A'   28 A"   29 A"                 
 25.834  25.861  26.238  26.293  35.476 215.621 215.704
 76 A'   77 A'   78 A'   79 A'   80 A'   81 A'   82 A'                         

 Beta MOs, Restricted
 -- Occupied --                  
-101.59 -101.59  -14.40  -10.31   -9.51   -9.50   -7.27   -7.27
  1 A'    2 A'    3 A'    4 A'    5 A'    6 A'    7 A'    8 A'                 
 -7.262  -7.261  -7.256  -7.256  -1.008  -0.897  -0.810  -0.627
  1 A"    9 A'    2 A"   10 A'   11 A'   12 A'   13 A'   14 A'                 
 -0.539  -0.487  -0.446  -0.375  -0.371  -0.353  -0.311  -0.304
 15 A'   16 A'    3 A"   17 A'    4 A"   18 A'   19 A'    5 A"                 
 -- Virtual --                   
 -0.071  -0.066  -0.010   0.013   0.031   0.040   0.050   0.080
 20 A'    6 A"   21 A'   22 A'   23 A'   24 A'    7 A"   25 A'                 
  0.085   0.086   0.097   0.104   0.115   0.118   0.157   0.163
 26 A'    8 A"   27 A'   28 A'    9 A"   29 A'   30 A'   10 A"                 
  0.175   0.197   0.220   0.243   0.265   0.304   0.408   0.433
 31 A'   32 A'   33 A'   34 A'   35 A'   36 A'   37 A'   38 A'                 
  0.438   0.441   0.445   0.463   0.472   0.521   0.523   0.627
 39 A'   11 A"   12 A"   40 A'   41 A'   42 A'   13 A"   43 A'                 
  0.708   0.727   0.764   0.765   0.814   0.827   0.845   0.847
 14 A"   44 A'   15 A"   45 A'   46 A'   16 A"   47 A'   17 A"                 
  0.888   0.924   0.924   0.941   0.989   1.054   1.083   1.140
 48 A'   49 A'   18 A"   50 A'   51 A'   52 A'   53 A'   54 A'                 
  1.149   1.226   1.364   1.520   1.614   1.690   1.714   1.982
 19 A"   55 A'   20 A"   56 A'   57 A'   58 A'   21 A"   59 A'                 
  2.019   2.125   2.217   2.221   2.286   2.293   2.347   2.395
 22 A"   60 A'   23 A"   61 A'   24 A"   62 A'   63 A'   25 A"                 
  2.409   2.530   2.642   2.762   2.781   2.850   3.195   3.539
 64 A'   65 A'   66 A'   26 A"   67 A'   68 A'   69 A'   70 A'                 
  3.807   3.968   4.474   9.645   9.721  23.780  25.764  25.785
 27 A"   71 A'   72 A'   73 A'   74 A'   75 A'   28 A"   29 A"                 
 25.834  25.861  26.238  26.293  35.476 215.621 215.704
 76 A'   77 A'   78 A'   79 A'   80 A'   81 A'   82 A'                         
 --------------------------------------------------------------

          Ground-State Mulliken Net Atomic Charges

     Atom                 Charge (a.u.)
  ----------------------------------------
      1 C                    -0.506178
      2 N                    -0.011672
      3 Cl                    0.036701
      4 Cl                    0.291674
      5 H                     0.189475
  ----------------------------------------
  Sum of atomic charges =     0.000000

 -----------------------------------------------------------------
                    Cartesian Multipole Moments
 -----------------------------------------------------------------
    Charge (ESU x 10^10)
                 0.0000
    Dipole Moment (Debye)
         X       0.6296      Y      -1.9638      Z       0.0000
       Tot       2.0623
    Quadrupole Moments (Debye-Ang)
        XX     -36.7618     XY       0.5676     YY     -36.7965
        XZ      -0.0000     YZ      -0.0000     ZZ     -37.2664
    Octopole Moments (Debye-Ang^2)
       XXX       0.2382    XXY       1.2489    XYY       0.9341
       YYY      -1.9091    XXZ      -0.0000    XYZ      -0.0000
       YYZ      -0.0000    XZZ       0.3522    YZZ       0.7724
       ZZZ      -0.0000
    Hexadecapole Moments (Debye-Ang^3)
      XXXX    -665.3865   XXXY      12.7313   XXYY    -132.7937
      XYYY      -0.7184   YYYY     -64.5538   XXXZ      -0.0000
      XXYZ      -0.0000   XYYZ      -0.0000   YYYZ      -0.0000
      XXZZ    -129.8276   XYZZ      -0.2028   YYZZ     -18.3617
      XZZZ      -0.0000   YZZZ      -0.0000   ZZZZ     -41.8107
 -----------------------------------------------------------------
 Calculating analytic gradient of the SCF energy
 Gradient of SCF Energy
            1           2           3           4           5
    1   0.0041483  -0.0025703   0.0007621  -0.0015858  -0.0007543
    2  -0.0010282   0.0000479   0.0008490   0.0000460   0.0000854
    3  -0.0000000   0.0000000  -0.0000000   0.0000000   0.0000000
 Max gradient component =       4.148E-03
 RMS gradient           =       1.397E-03
 Gradient time:  CPU 2.17 s  wall 2.17 s
 Geometry Optimization Parameters
   NAtoms,    NIC,     NZ,  NCons,   NDum,   NFix, NCnnct, MaxDiis
        5      20       5       0       0       0       0       0

 Cartesian Hessian Update
 Hessian Updated using BFGS Update


** GEOMETRY OPTIMIZATION IN DELOCALIZED INTERNAL COORDINATES **
   Searching for a Minimum

   Optimization Cycle:   3

                       Coordinates (Angstroms)
     ATOM                X               Y               Z
      1  C         0.4230915967   -0.4051458660    0.0000000000
      2  N        -0.4304820402    0.5271567449    0.0000000000
      3  Cl       -2.0871552017   -0.0693784839    0.0000000000
      4  Cl        2.1010687678    0.0229617338    0.0000000000
      5  H         0.2281642238   -1.4740184717    0.0000000000
   Point Group: cs    Number of degrees of freedom:     7


   Energy is  -1013.877646350

 Hessian Updated using BFGS Update

  7 Hessian modes will be used to form the next step
  Hessian Eigenvalues:
     0.130295    0.218548    0.271284    0.285110    0.339596    0.349936
     0.751513

 Minimum Search - Taking Simple RFO Step
 Searching for Lamda that Minimizes Along All modes
 Value Taken    Lamda =  -0.00004086
 Step Taken.  Stepsize is  0.014326

                             Maximum     Tolerance    Cnvgd?
         Gradient           0.002639      0.000300      NO
         Displacement       0.010897      0.001200      NO
         Energy change     -0.000380      0.000001      NO


 New Cartesian Coordinates Obtained by Inverse Iteration

 Displacement from previous Coordinates is:  0.016108
 ----------------------------------------------------------------
             Standard Nuclear Orientation (Angstroms)
    I     Atom           X                Y                Z
 ----------------------------------------------------------------
    1      C       0.4203969182    -0.4023331071     0.0000000000
    2      N      -0.4307463250     0.5303389602     0.0000000000
    3      Cl     -2.0877900020    -0.0732392400     0.0000000000
    4      Cl      2.1033157785     0.0185150252     0.0000000000
    5      H       0.2295109768    -1.4717059812     0.0000000000
 ----------------------------------------------------------------
 Molecular Point Group                 Cs    NOp =  2
 Largest Abelian Subgroup              Cs    NOp =  2
 Nuclear Repulsion Energy =   178.3621005525 hartrees
 There are       24 alpha and       24 beta electrons
 Applying Cartesian multipole field
    Component          Value
    ---------          -----
     (2,0,0)        1.00000E-11
     (0,2,0)        2.00000E-11
     (0,0,2)       -3.00000E-11
 Nucleus-field energy     =     0.0000000058 hartrees
 Requested basis set is 6-311++G(d,p)
 There are 43 shells and 111 basis functions
 A cutoff of  1.0D-11 yielded    847 shell pairs
 There are      5957 function pairs (      6405 Cartesian)
 Smallest overlap matrix eigenvalue = 3.95E-04
 Guess MOs from SCF MO coefficient file

 -----------------------------------------------------------------------
  General SCF calculation program by
  Eric Jon Sundstrom, Paul Horn, Yuezhi Mao, Dmitri Zuev, Alec White,
  David Stuck, Shaama M.S., Shane Yost, Joonho Lee, David Small,
  Daniel Levine, Susi Lehtola, Hugh Burton, Evgeny Epifanovsky
 -----------------------------------------------------------------------
 Exchange:     0.2000 Hartree-Fock + 0.0800 Slater + 0.7200 B88
 Correlation:  0.1900 VWN1RPA + 0.8100 LYP
 Using SG-1 standard quadrature grid
 A restricted SCF calculation will be
 performed using DIIS
 SCF converges when DIIS error is below 1.0e-08
 ---------------------------------------
  Cycle       Energy         DIIS error
 ---------------------------------------
    1   -1013.8776473604      9.51e-05  
    2   -1013.8776710318      2.19e-05  
    3   -1013.8776702352      3.43e-05  
    4   -1013.8776716821      8.00e-06  
    5   -1013.8776717713      1.75e-06  
    6   -1013.8776717753      7.60e-07  
    7   -1013.8776717762      1.09e-07  
    8   -1013.8776717762      3.14e-08  
    9   -1013.8776717762      9.36e-09  Convergence criterion met
 ---------------------------------------
 SCF time:   CPU 6.34s  wall 7.00s 
 SCF   energy in the final basis set =    -1013.8776717762
 Total energy in the final basis set =    -1013.8776717762

 --------------------------------------------------------------
             Orbital Energies (a.u.) and Symmetries
 --------------------------------------------------------------

 Alpha MOs, Restricted
 -- Occupied --                  
-101.59 -101.59  -14.40  -10.31   -9.51   -9.50   -7.27   -7.27
  1 A'    2 A'    3 A'    4 A'    5 A'    6 A'    7 A'    8 A'                 
 -7.262  -7.261  -7.256  -7.256  -1.008  -0.897  -0.810  -0.627
  1 A"    9 A'    2 A"   10 A'   11 A'   12 A'   13 A'   14 A'                 
 -0.539  -0.487  -0.446  -0.375  -0.371  -0.353  -0.311  -0.305
 15 A'   16 A'    3 A"   17 A'    4 A"   18 A'   19 A'    5 A"                 
 -- Virtual --                   
 -0.072  -0.066  -0.010   0.013   0.031   0.040   0.050   0.080
 20 A'    6 A"   21 A'   22 A'   23 A'   24 A'    7 A"   25 A'                 
  0.085   0.085   0.097   0.104   0.115   0.117   0.157   0.163
 26 A'    8 A"   27 A'   28 A'    9 A"   29 A'   30 A'   10 A"                 
  0.176   0.197   0.220   0.243   0.265   0.304   0.408   0.433
 31 A'   32 A'   33 A'   34 A'   35 A'   36 A'   37 A'   38 A'                 
  0.438   0.440   0.445   0.463   0.472   0.522   0.523   0.627
 39 A'   11 A"   12 A"   40 A'   41 A'   42 A'   13 A"   43 A'                 
  0.708   0.727   0.765   0.766   0.815   0.827   0.844   0.847
 14 A"   44 A'   15 A"   45 A'   46 A'   16 A"   47 A'   17 A"                 
  0.888   0.924   0.925   0.941   0.989   1.053   1.082   1.139
 48 A'   18 A"   49 A'   50 A'   51 A'   52 A'   53 A'   54 A'                 
  1.148   1.226   1.363   1.519   1.615   1.688   1.714   1.985
 19 A"   55 A'   20 A"   56 A'   57 A'   58 A'   21 A"   59 A'                 
  2.019   2.123   2.217   2.221   2.285   2.294   2.346   2.397
 22 A"   60 A'   23 A"   61 A'   24 A"   62 A'   63 A'   25 A"                 
  2.409   2.531   2.643   2.762   2.783   2.849   3.192   3.538
 64 A'   65 A'   66 A'   26 A"   67 A'   68 A'   69 A'   70 A'                 
  3.807   3.968   4.473   9.644   9.720  23.783  25.764  25.784
 27 A"   71 A'   72 A'   73 A'   74 A'   75 A'   28 A"   29 A"                 
 25.833  25.861  26.238  26.293  35.477 215.620 215.703
 76 A'   77 A'   78 A'   79 A'   80 A'   81 A'   82 A'                         

 Beta MOs, Restricted
 -- Occupied --                  
-101.59 -101.59  -14.40  -10.31   -9.51   -9.50   -7.27   -7.27
  1 A'    2 A'    3 A'    4 A'    5 A'    6 A'    7 A'    8 A'                 
 -7.262  -7.261  -7.256  -7.256  -1.008  -0.897  -0.810  -0.627
  1 A"    9 A'    2 A"   10 A'   11 A'   12 A'   13 A'   14 A'                 
 -0.539  -0.487  -0.446  -0.375  -0.371  -0.353  -0.311  -0.305
 15 A'   16 A'    3 A"   17 A'    4 A"   18 A'   19 A'    5 A"                 
 -- Virtual --                   
 -0.072  -0.066  -0.010   0.013   0.031   0.040   0.050   0.080
 20 A'    6 A"   21 A'   22 A'   23 A'   24 A'    7 A"   25 A'                 
  0.085   0.085   0.097   0.104   0.115   0.117   0.157   0.163
 26 A'    8 A"   27 A'   28 A'    9 A"   29 A'   30 A'   10 A"                 
  0.176   0.197   0.220   0.243   0.265   0.304   0.408   0.433
 31 A'   32 A'   33 A'   34 A'   35 A'   36 A'   37 A'   38 A'                 
  0.438   0.440   0.445   0.463   0.472   0.522   0.523   0.627
 39 A'   11 A"   12 A"   40 A'   41 A'   42 A'   13 A"   43 A'                 
  0.708   0.727   0.765   0.766   0.815   0.827   0.844   0.847
 14 A"   44 A'   15 A"   45 A'   46 A'   16 A"   47 A'   17 A"                 
  0.888   0.924   0.925   0.941   0.989   1.053   1.082   1.139
 48 A'   18 A"   49 A'   50 A'   51 A'   52 A'   53 A'   54 A'                 
  1.148   1.226   1.363   1.519   1.615   1.688   1.714   1.985
 19 A"   55 A'   20 A"   56 A'   57 A'   58 A'   21 A"   59 A'                 
  2.019   2.123   2.217   2.221   2.285   2.294   2.346   2.397
 22 A"   60 A'   23 A"   61 A'   24 A"   62 A'   63 A'   25 A"                 
  2.409   2.531   2.643   2.762   2.783   2.849   3.192   3.538
 64 A'   65 A'   66 A'   26 A"   67 A'   68 A'   69 A'   70 A'                 
  3.807   3.968   4.473   9.644   9.720  23.783  25.764  25.784
 27 A"   71 A'   72 A'   73 A'   74 A'   75 A'   28 A"   29 A"                 
 25.833  25.861  26.238  26.293  35.477 215.620 215.703
 76 A'   77 A'   78 A'   79 A'   80 A'   81 A'   82 A'                         
 --------------------------------------------------------------

          Ground-State Mulliken Net Atomic Charges

     Atom                 Charge (a.u.)
  ----------------------------------------
      1 C                    -0.508486
      2 N                    -0.011659
      3 Cl                    0.037781
      4 Cl                    0.292260
      5 H                     0.190104
  ----------------------------------------
  Sum of atomic charges =     0.000000

 -----------------------------------------------------------------
                    Cartesian Multipole Moments
 -----------------------------------------------------------------
    Charge (ESU x 10^10)
                 0.0000
    Dipole Moment (Debye)
         X       0.6216      Y      -1.9635      Z       0.0000
       Tot       2.0595
    Quadrupole Moments (Debye-Ang)
        XX     -36.7969     XY       0.5648     YY     -36.8015
        XZ       0.0000     YZ       0.0000     ZZ     -37.2720
    Octopole Moments (Debye-Ang^2)
       XXX       0.2049    XXY       1.2415    XYY       0.8990
       YYY      -1.7004    XXZ       0.0000    XYZ       0.0000
       YYZ       0.0000    XZZ       0.3387    YZZ       0.8442
       ZZZ       0.0000
    Hexadecapole Moments (Debye-Ang^3)
      XXXX    -666.3754   XXXY      12.7429   XXYY    -132.9642
      XYYY      -0.6864   YYYY     -64.6012   XXXZ       0.0000
      XXYZ       0.0000   XYYZ       0.0000   YYYZ       0.0000
      XXZZ    -130.0136   XYZZ      -0.1927   YYZZ     -18.3688
      XZZZ       0.0000   YZZZ       0.0000   ZZZZ     -41.8226
 -----------------------------------------------------------------
 Calculating analytic gradient of the SCF energy
 Gradient of SCF Energy
            1           2           3           4           5
    1   0.0013213  -0.0010646   0.0004098  -0.0005391  -0.0001273
    2   0.0000485  -0.0001618   0.0003140  -0.0002445   0.0000438
    3   0.0000000   0.0000000  -0.0000000  -0.0000000   0.0000000
 Max gradient component =       1.321E-03
 RMS gradient           =       4.860E-04
 Gradient time:  CPU 2.16 s  wall 2.16 s
 Geometry Optimization Parameters
   NAtoms,    NIC,     NZ,  NCons,   NDum,   NFix, NCnnct, MaxDiis
        5      20       5       0       0       0       0       0

 Cartesian Hessian Update
 Hessian Updated using BFGS Update


** GEOMETRY OPTIMIZATION IN DELOCALIZED INTERNAL COORDINATES **
   Searching for a Minimum

   Optimization Cycle:   4

                       Coordinates (Angstroms)
     ATOM                X               Y               Z
      1  C         0.4203969182   -0.4023331071    0.0000000000
      2  N        -0.4307463250    0.5303389602    0.0000000000
      3  Cl       -2.0877900020   -0.0732392400    0.0000000000
      4  Cl        2.1033157785    0.0185150252    0.0000000000
      5  H         0.2295109768   -1.4717059812    0.0000000000
   Point Group: cs    Number of degrees of freedom:     7


   Energy is  -1013.877671776

 Hessian Updated using BFGS Update

  7 Hessian modes will be used to form the next step
  Hessian Eigenvalues:
     0.114931    0.222765    0.239244    0.282455    0.339788    0.349366
     0.722724

 Minimum Search - Taking Simple RFO Step
 Searching for Lamda that Minimizes Along All modes
 Value Taken    Lamda =  -0.00000576
 Step Taken.  Stepsize is  0.005916

                             Maximum     Tolerance    Cnvgd?
         Gradient           0.000949      0.000300      NO
         Displacement       0.005432      0.001200      NO
         Energy change     -0.000025      0.000001      NO


 New Cartesian Coordinates Obtained by Inverse Iteration

 Displacement from previous Coordinates is:  0.003563
 ----------------------------------------------------------------
             Standard Nuclear Orientation (Angstroms)
    I     Atom           X                Y                Z
 ----------------------------------------------------------------
    1      C       0.4193367360    -0.4022833287     0.0000000000
    2      N      -0.4300520271     0.5312028706     0.0000000000
    3      Cl     -2.0882988860    -0.0738511539     0.0000000000
    4      Cl      2.1040158088     0.0183713292     0.0000000000
    5      H       0.2296857146    -1.4718640601     0.0000000000
 ----------------------------------------------------------------
 Molecular Point Group                 Cs    NOp =  2
 Largest Abelian Subgroup              Cs    NOp =  2
 Nuclear Repulsion Energy =   178.2984040185 hartrees
 There are       24 alpha and       24 beta electrons
 Applying Cartesian multipole field
    Component          Value
    ---------          -----
     (2,0,0)        1.00000E-11
     (0,2,0)        2.00000E-11
     (0,0,2)       -3.00000E-11
 Nucleus-field energy     =     0.0000000058 hartrees
 Requested basis set is 6-311++G(d,p)
 There are 43 shells and 111 basis functions
 A cutoff of  1.0D-11 yielded    847 shell pairs
 There are      5957 function pairs (      6405 Cartesian)
 Smallest overlap matrix eigenvalue = 3.96E-04
 Guess MOs from SCF MO coefficient file

 -----------------------------------------------------------------------
  General SCF calculation program by
  Eric Jon Sundstrom, Paul Horn, Yuezhi Mao, Dmitri Zuev, Alec White,
  David Stuck, Shaama M.S., Shane Yost, Joonho Lee, David Small,
  Daniel Levine, Susi Lehtola, Hugh Burton, Evgeny Epifanovsky
 -----------------------------------------------------------------------
 Exchange:     0.2000 Hartree-Fock + 0.0800 Slater + 0.7200 B88
 Correlation:  0.1900 VWN1RPA + 0.8100 LYP
 Using SG-1 standard quadrature grid
 A restricted SCF calculation will be
 performed using DIIS
 SCF converges when DIIS error is below 1.0e-08
 ---------------------------------------
  Cycle       Energy         DIIS error
 ---------------------------------------
    1   -1013.8776716545      3.74e-05  
    2   -1013.8776749103      7.67e-06  
    3   -1013.8776748612      9.95e-06  
    4   -1013.8776749985      2.97e-06  
    5   -1013.8776750088      1.01e-06  
    6   -1013.8776750102      2.60e-07  
    7   -1013.8776750103      4.26e-08  
    8   -1013.8776750103      9.17e-09  Convergence criterion met
 ---------------------------------------
 SCF time:   CPU 5.63s  wall 6.00s 
 SCF   energy in the final basis set =    -1013.8776750103
 Total energy in the final basis set =    -1013.8776750103

 --------------------------------------------------------------
             Orbital Energies (a.u.) and Symmetries
 --------------------------------------------------------------

 Alpha MOs, Restricted
 -- Occupied --                  
-101.59 -101.59  -14.40  -10.31   -9.51   -9.50   -7.27   -7.27
  1 A'    2 A'    3 A'    4 A'    5 A'    6 A'    7 A'    8 A'                 
 -7.262  -7.261  -7.256  -7.256  -1.008  -0.896  -0.810  -0.628
  1 A"    9 A'    2 A"   10 A'   11 A'   12 A'   13 A'   14 A'                 
 -0.539  -0.487  -0.446  -0.374  -0.371  -0.353  -0.312  -0.305
 15 A'   16 A'    3 A"   17 A'    4 A"   18 A'   19 A'    5 A"                 
 -- Virtual --                   
 -0.073  -0.066  -0.010   0.013   0.031   0.040   0.050   0.080
 20 A'    6 A"   21 A'   22 A'   23 A'   24 A'    7 A"   25 A'                 
  0.085   0.085   0.097   0.104   0.115   0.117   0.157   0.163
 26 A'    8 A"   27 A'   28 A'    9 A"   29 A'   30 A'   10 A"                 
  0.176   0.197   0.220   0.243   0.265   0.304   0.408   0.433
 31 A'   32 A'   33 A'   34 A'   35 A'   36 A'   37 A'   38 A'                 
  0.438   0.440   0.445   0.462   0.472   0.522   0.523   0.627
 39 A'   11 A"   12 A"   40 A'   41 A'   42 A'   13 A"   43 A'                 
  0.708   0.727   0.765   0.766   0.815   0.827   0.844   0.847
 14 A"   44 A'   15 A"   45 A'   46 A'   16 A"   47 A'   17 A"                 
  0.887   0.924   0.925   0.940   0.989   1.053   1.082   1.139
 48 A'   18 A"   49 A'   50 A'   51 A'   52 A'   53 A'   54 A'                 
  1.148   1.226   1.363   1.518   1.615   1.687   1.713   1.986
 19 A"   55 A'   20 A"   56 A'   57 A'   58 A'   21 A"   59 A'                 
  2.018   2.122   2.217   2.220   2.285   2.294   2.345   2.398
 22 A"   60 A'   23 A"   61 A'   24 A"   62 A'   63 A'   25 A"                 
  2.409   2.531   2.643   2.762   2.784   2.849   3.190   3.537
 64 A'   65 A'   66 A'   26 A"   67 A'   68 A'   69 A'   70 A'                 
  3.807   3.968   4.472   9.643   9.720  23.784  25.764  25.784
 27 A"   71 A'   72 A'   73 A'   74 A'   75 A'   28 A"   29 A"                 
 25.833  25.861  26.238  26.293  35.478 215.620 215.703
 76 A'   77 A'   78 A'   79 A'   80 A'   81 A'   82 A'                         

 Beta MOs, Restricted
 -- Occupied --                  
-101.59 -101.59  -14.40  -10.31   -9.51   -9.50   -7.27   -7.27
  1 A'    2 A'    3 A'    4 A'    5 A'    6 A'    7 A'    8 A'                 
 -7.262  -7.261  -7.256  -7.256  -1.008  -0.896  -0.810  -0.628
  1 A"    9 A'    2 A"   10 A'   11 A'   12 A'   13 A'   14 A'                 
 -0.539  -0.487  -0.446  -0.374  -0.371  -0.353  -0.312  -0.305
 15 A'   16 A'    3 A"   17 A'    4 A"   18 A'   19 A'    5 A"                 
 -- Virtual --                   
 -0.073  -0.066  -0.010   0.013   0.031   0.040   0.050   0.080
 20 A'    6 A"   21 A'   22 A'   23 A'   24 A'    7 A"   25 A'                 
  0.085   0.085   0.097   0.104   0.115   0.117   0.157   0.163
 26 A'    8 A"   27 A'   28 A'    9 A"   29 A'   30 A'   10 A"                 
  0.176   0.197   0.220   0.243   0.265   0.304   0.408   0.433
 31 A'   32 A'   33 A'   34 A'   35 A'   36 A'   37 A'   38 A'                 
  0.438   0.440   0.445   0.462   0.472   0.522   0.523   0.627
 39 A'   11 A"   12 A"   40 A'   41 A'   42 A'   13 A"   43 A'                 
  0.708   0.727   0.765   0.766   0.815   0.827   0.844   0.847
 14 A"   44 A'   15 A"   45 A'   46 A'   16 A"   47 A'   17 A"                 
  0.887   0.924   0.925   0.940   0.989   1.053   1.082   1.139
 48 A'   18 A"   49 A'   50 A'   51 A'   52 A'   53 A'   54 A'                 
  1.148   1.226   1.363   1.518   1.615   1.687   1.713   1.986
 19 A"   55 A'   20 A"   56 A'   57 A'   58 A'   21 A"   59 A'                 
  2.018   2.122   2.217   2.220   2.285   2.294   2.345   2.398
 22 A"   60 A'   23 A"   61 A'   24 A"   62 A'   63 A'   25 A"                 
  2.409   2.531   2.643   2.762   2.784   2.849   3.190   3.537
 64 A'   65 A'   66 A'   26 A"   67 A'   68 A'   69 A'   70 A'                 
  3.807   3.968   4.472   9.643   9.720  23.784  25.764  25.784
 27 A"   71 A'   72 A'   73 A'   74 A'   75 A'   28 A"   29 A"                 
 25.833  25.861  26.238  26.293  35.478 215.620 215.703
 76 A'   77 A'   78 A'   79 A'   80 A'   81 A'   82 A'                         
 --------------------------------------------------------------

          Ground-State Mulliken Net Atomic Charges

     Atom                 Charge (a.u.)
  ----------------------------------------
      1 C                    -0.508264
      2 N                    -0.011086
      3 Cl                    0.037655
      4 Cl                    0.291289
      5 H                     0.190407
  ----------------------------------------
  Sum of atomic charges =     0.000000

 -----------------------------------------------------------------
                    Cartesian Multipole Moments
 -----------------------------------------------------------------
    Charge (ESU x 10^10)
                 0.0000
    Dipole Moment (Debye)
         X       0.6171      Y      -1.9650      Z      -0.0000
       Tot       2.0596
    Quadrupole Moments (Debye-Ang)
        XX     -36.8217     XY       0.5648     YY     -36.7960
        XZ      -0.0000     YZ       0.0000     ZZ     -37.2760
    Octopole Moments (Debye-Ang^2)
       XXX       0.1797    XXY       1.2376    XYY       0.8916
       YYY      -1.6954    XXZ      -0.0000    XYZ       0.0000
       YYZ      -0.0000    XZZ       0.3339    YZZ       0.8488
       ZZZ      -0.0000
    Hexadecapole Moments (Debye-Ang^3)
      XXXX    -666.8716   XXXY      12.7253   XXYY    -133.0362
      XYYY      -0.7327   YYYY     -64.6080   XXXZ      -0.0000
      XXYZ       0.0000   XYYZ      -0.0000   YYYZ       0.0000
      XXZZ    -130.0996   XYZZ      -0.2076   YYZZ     -18.3738
      XZZZ      -0.0000   YZZZ       0.0000   ZZZZ     -41.8310
 -----------------------------------------------------------------
 Calculating analytic gradient of the SCF energy
 Gradient of SCF Energy
            1           2           3           4           5
    1   0.0000404  -0.0001423   0.0001330  -0.0000407   0.0000097
    2   0.0001941  -0.0001413   0.0000769  -0.0001028  -0.0000270
    3  -0.0000000  -0.0000000   0.0000000   0.0000000   0.0000000
 Max gradient component =       1.941E-04
 RMS gradient           =       8.801E-05
 Gradient time:  CPU 2.16 s  wall 2.16 s
 Geometry Optimization Parameters
   NAtoms,    NIC,     NZ,  NCons,   NDum,   NFix, NCnnct, MaxDiis
        5      20       5       0       0       0       0       0

 Cartesian Hessian Update
 Hessian Updated using BFGS Update


** GEOMETRY OPTIMIZATION IN DELOCALIZED INTERNAL COORDINATES **
   Searching for a Minimum

   Optimization Cycle:   5

                       Coordinates (Angstroms)
     ATOM                X               Y               Z
      1  C         0.4193367360   -0.4022833287    0.0000000000
      2  N        -0.4300520271    0.5312028706    0.0000000000
      3  Cl       -2.0882988860   -0.0738511539    0.0000000000
      4  Cl        2.1040158088    0.0183713292    0.0000000000
      5  H         0.2296857146   -1.4718640601    0.0000000000
   Point Group: cs    Number of degrees of freedom:     7


   Energy is  -1013.877675010

 Hessian Updated using BFGS Update

  7 Hessian modes will be used to form the next step
  Hessian Eigenvalues:
     0.114259    0.189897    0.237701    0.284581    0.340261    0.350187
     0.744013

 Minimum Search - Taking Simple RFO Step
 Searching for Lamda that Minimizes Along All modes
 Value Taken    Lamda =   0.00000000
 Step Taken.  Stepsize is  0.001208

                             Maximum     Tolerance    Cnvgd?
         Gradient           0.000137      0.000300     YES
         Displacement       0.000772      0.001200     YES
         Energy change     -0.000003      0.000001      NO


                       Distance Matrix (Angstroms)
             C (  1)   N (  2)   Cl(  3)   Cl(  4)
   N (  2)  1.262085
   Cl(  3)  2.529052  1.765184
   Cl(  4)  1.736403  2.585439  4.193329
   H (  5)  1.086264  2.108917  2.706934  2.394559

 Final energy is   -1013.8776750103302     


 ******************************
 **  OPTIMIZATION CONVERGED  **
 ******************************

                       Coordinates (Angstroms)
     ATOM                X               Y               Z
      1  C         0.4193367360   -0.4022833287    0.0000000000
      2  N        -0.4300520271    0.5312028706    0.0000000000
      3  Cl       -2.0882988860   -0.0738511539    0.0000000000
      4  Cl        2.1040158088    0.0183713292    0.0000000000
      5  H         0.2296857146   -1.4718640601    0.0000000000

Z-matrix Print:
$molecule
0 1
Cl
N  1 1.765184
C  2 1.262085 1 112.253586
H  3 1.086264 2 127.645810 1 -0.000000 0
Cl 3 1.736403 2 118.279631 1 -180.000000 0
$end


 --------------------------------------------------------------
             Orbital Energies (a.u.) and Symmetries
 --------------------------------------------------------------

 Alpha MOs, Restricted
 -- Occupied --                  
-101.59 -101.59  -14.40  -10.31   -9.51   -9.50   -7.27   -7.27
  1 A'    2 A'    3 A'    4 A'    5 A'    6 A'    7 A'    8 A'                 
 -7.262  -7.261  -7.256  -7.256  -1.008  -0.896  -0.810  -0.628
  1 A"    9 A'    2 A"   10 A'   11 A'   12 A'   13 A'   14 A'                 
 -0.539  -0.487  -0.446  -0.374  -0.371  -0.353  -0.312  -0.305
 15 A'   16 A'    3 A"   17 A'    4 A"   18 A'   19 A'    5 A"                 
 -- Virtual --                   
 -0.073  -0.066  -0.010   0.013   0.031   0.040   0.050   0.080
 20 A'    6 A"   21 A'   22 A'   23 A'   24 A'    7 A"   25 A'                 
  0.085   0.085   0.097   0.104   0.115   0.117   0.157   0.163
 26 A'    8 A"   27 A'   28 A'    9 A"   29 A'   30 A'   10 A"                 
  0.176   0.197   0.220   0.243   0.265   0.304   0.408   0.433
 31 A'   32 A'   33 A'   34 A'   35 A'   36 A'   37 A'   38 A'                 
  0.438   0.440   0.445   0.462   0.472   0.522   0.523   0.627
 39 A'   11 A"   12 A"   40 A'   41 A'   42 A'   13 A"   43 A'                 
  0.708   0.727   0.765   0.766   0.815   0.827   0.844   0.847
 14 A"   44 A'   15 A"   45 A'   46 A'   16 A"   47 A'   17 A"                 
  0.887   0.924   0.925   0.940   0.989   1.053   1.082   1.139
 48 A'   18 A"   49 A'   50 A'   51 A'   52 A'   53 A'   54 A'                 
  1.148   1.226   1.363   1.518   1.615   1.687   1.713   1.986
 19 A"   55 A'   20 A"   56 A'   57 A'   58 A'   21 A"   59 A'                 
  2.018   2.122   2.217   2.220   2.285   2.294   2.345   2.398
 22 A"   60 A'   23 A"   61 A'   24 A"   62 A'   63 A'   25 A"                 
  2.409   2.531   2.643   2.762   2.784   2.849   3.190   3.537
 64 A'   65 A'   66 A'   26 A"   67 A'   68 A'   69 A'   70 A'                 
  3.807   3.968   4.472   9.643   9.720  23.784  25.764  25.784
 27 A"   71 A'   72 A'   73 A'   74 A'   75 A'   28 A"   29 A"                 
 25.833  25.861  26.238  26.293  35.478 215.620 215.703
 76 A'   77 A'   78 A'   79 A'   80 A'   81 A'   82 A'                         

 Beta MOs, Restricted
 -- Occupied --                  
-101.59 -101.59  -14.40  -10.31   -9.51   -9.50   -7.27   -7.27
  1 A'    2 A'    3 A'    4 A'    5 A'    6 A'    7 A'    8 A'                 
 -7.262  -7.261  -7.256  -7.256  -1.008  -0.896  -0.810  -0.628
  1 A"    9 A'    2 A"   10 A'   11 A'   12 A'   13 A'   14 A'                 
 -0.539  -0.487  -0.446  -0.374  -0.371  -0.353  -0.312  -0.305
 15 A'   16 A'    3 A"   17 A'    4 A"   18 A'   19 A'    5 A"                 
 -- Virtual --                   
 -0.073  -0.066  -0.010   0.013   0.031   0.040   0.050   0.080
 20 A'    6 A"   21 A'   22 A'   23 A'   24 A'    7 A"   25 A'                 
  0.085   0.085   0.097   0.104   0.115   0.117   0.157   0.163
 26 A'    8 A"   27 A'   28 A'    9 A"   29 A'   30 A'   10 A"                 
  0.176   0.197   0.220   0.243   0.265   0.304   0.408   0.433
 31 A'   32 A'   33 A'   34 A'   35 A'   36 A'   37 A'   38 A'                 
  0.438   0.440   0.445   0.462   0.472   0.522   0.523   0.627
 39 A'   11 A"   12 A"   40 A'   41 A'   42 A'   13 A"   43 A'                 
  0.708   0.727   0.765   0.766   0.815   0.827   0.844   0.847
 14 A"   44 A'   15 A"   45 A'   46 A'   16 A"   47 A'   17 A"                 
  0.887   0.924   0.925   0.940   0.989   1.053   1.082   1.139
 48 A'   18 A"   49 A'   50 A'   51 A'   52 A'   53 A'   54 A'                 
  1.148   1.226   1.363   1.518   1.615   1.687   1.713   1.986
 19 A"   55 A'   20 A"   56 A'   57 A'   58 A'   21 A"   59 A'                 
  2.018   2.122   2.217   2.220   2.285   2.294   2.345   2.398
 22 A"   60 A'   23 A"   61 A'   24 A"   62 A'   63 A'   25 A"                 
  2.409   2.531   2.643   2.762   2.784   2.849   3.190   3.537
 64 A'   65 A'   66 A'   26 A"   67 A'   68 A'   69 A'   70 A'                 
  3.807   3.968   4.472   9.643   9.720  23.784  25.764  25.784
 27 A"   71 A'   72 A'   73 A'   74 A'   75 A'   28 A"   29 A"                 
 25.833  25.861  26.238  26.293  35.478 215.620 215.703
 76 A'   77 A'   78 A'   79 A'   80 A'   81 A'   82 A'                         
 --------------------------------------------------------------

          Ground-State Mulliken Net Atomic Charges

     Atom                 Charge (a.u.)
  ----------------------------------------
      1 C                    -0.508264
      2 N                    -0.011086
      3 Cl                    0.037655
      4 Cl                    0.291289
      5 H                     0.190407
  ----------------------------------------
  Sum of atomic charges =     0.000000

 -----------------------------------------------------------------
                    Cartesian Multipole Moments
 -----------------------------------------------------------------
    Charge (ESU x 10^10)
                 0.0000
    Dipole Moment (Debye)
         X       0.6171      Y      -1.9650      Z      -0.0000
       Tot       2.0596
    Quadrupole Moments (Debye-Ang)
        XX     -36.8217     XY       0.5648     YY     -36.7960
        XZ      -0.0000     YZ       0.0000     ZZ     -37.2760
    Octopole Moments (Debye-Ang^2)
       XXX       0.1797    XXY       1.2376    XYY       0.8916
       YYY      -1.6954    XXZ      -0.0000    XYZ       0.0000
       YYZ      -0.0000    XZZ       0.3339    YZZ       0.8488
       ZZZ      -0.0000
    Hexadecapole Moments (Debye-Ang^3)
      XXXX    -666.8716   XXXY      12.7253   XXYY    -133.0362
      XYYY      -0.7327   YYYY     -64.6080   XXXZ      -0.0000
      XXYZ       0.0000   XYYZ      -0.0000   YYYZ       0.0000
      XXZZ    -130.0996   XYZZ      -0.2076   YYZZ     -18.3738
      XZZZ      -0.0000   YZZZ       0.0000   ZZZZ     -41.8310
 -----------------------------------------------------------------
Archival summary:
1\1\TWL01\OPT\ProcedureUnspecified\BasisUnspecified\l2111\taweetha\MonNov2607:48:482018MonNov2607:48:482018\0\\#,OPT,ProcedureUnspecified,BasisUnspecified,\\0,1\Cl\N,1,1.76518\C,2,1.26208,1,112.254\H,3,1.08626,2,127.646,1,-0,0\Cl,3,1.7364,2,118.28,1,-180,0\\\@

 Total job time:  46.86s(wall), 46.67s(cpu) 
 Mon Nov 26 07:48:48 2018

        *************************************************************
        *                                                           *
        *  Thank you very much for using Q-Chem.  Have a nice day.  *
        *                                                           *
        *************************************************************


 
User input: 2 of 2 
 
Q-Chem Developer Version!
                  Welcome to Q-Chem
     A Quantum Leap Into The Future Of Chemistry


 Q-Chem 5.1, Q-Chem, Inc., Pleasanton, CA (2018)

 Yihan Shao,  Zhengting Gan,  E. Epifanovsky,  A. T. B. Gilbert,  M. Wormit,  
 J. Kussmann,  A. W. Lange,  A. Behn,  Jia Deng,  Xintian Feng,  D. Ghosh,  
 M. Goldey,  P. R. Horn,  L. D. Jacobson,  I. Kaliman,  T. Kus,  A. Landau,  
 Jie Liu,  E. I. Proynov,  R. M. Richard,  R. P. Steele,  E. J. Sundstrom,  
 H. L. Woodcock III,  P. M. Zimmerman,  D. Zuev,  B. Albrecht,  E. Alguire,  
 S. A. Baeppler,  D. Barton,  Z. Benda,  Y. A. Bernard,  E. J. Berquist,  
 K. B. Bravaya,  H. Burton,  D. Casanova,  Chun-Min Chang,  Yunqing Chen,  
 A. Chien,  K. D. Closser,  M. P. Coons,  S. Coriani,  S. Dasgupta,  
 A. L. Dempwolff,  M. Diedenhofen,  Hainam Do,  R. G. Edgar,  Po-Tung Fang,  
 S. Faraji,  S. Fatehi,  Qingguo Feng,  K. D. Fenk,  J. Fosso-Tande,  
 Qinghui Ge,  A. Ghysels,  G. Gidofalvi,  J. Gomes,  J. Gonthier,  A. Gunina,  
 D. Hait,  M. W. D. Hanson-Heine,  P. H. P. Harbach,  A. W. Hauser,  
 J. E. Herr,  E. G. Hohenstein,  Z. C. Holden,  Kerwin Hui,  B. C. Huynh,  
 T.-C. Jagau,  Hyunjun Ji,  B. Kaduk,  K. Khistyaev,  Jaehoon Kim,  
 P. Klunzinger,  K. Koh,  D. Kosenkov,  L. Koulias,  T. Kowalczyk,  
 C. M. Krauter,  A. Kunitsa,  Ka Un Lao,  A. Laurent,  K. V. Lawler,  
 Joonho Lee,  D. Lefrancois,  S. Lehtola,  D. S. Levine,  Yi-Pei Li,  
 You-Sheng Lin,  Fenglai Liu,  E. Livshits,  A. Luenser,  P. Manohar,  
 E. Mansoor,  S. F. Manzer,  Shan-Ping Mao,  Yuezhi Mao,  N. Mardirossian,  
 A. V. Marenich,  T. Markovich,  L. A. Martinez-Martinez,  S. A. Maurer,  
 N. J. Mayhall,  S. C. McKenzie,  J.-M. Mewes,  A. F. Morrison,  
 J. W. Mullinax,  K. Nanda,  T. S. Nguyen-Beck,  R. Olivares-Amaya,  
 J. A. Parkhill,  T. M. Perrine,  F. Plasser,  P. Pokhilko,  S. Prager,  
 A. Prociuk,  E. Ramos,  D. R. Rehn,  F. Rob,  M. Schneider,  N. Sergueev,  
 S. M. Sharada,  S. Sharma,  D. W. Small,  T. Stauch,  T. Stein,  
 Yu-Chuan Su,  A. J. W. Thom,  A. Tkatchenko,  T. Tsuchimochi,  N. M. Tubman,  
 L. Vogt,  M. L. Vidal,  O. Vydrov,  M. A. Watson,  J. Wenzel,  
 M. de Wergifosse,  T. A. Wesolowski,  A. White,  J. Witte,  A. Yamada,  
 Jun Yang,  K. Yao,  S. Yeganeh,  S. R. Yost,  Zhi-Qiang You,  A. Zech,  
 Igor Ying Zhang,  Xing Zhang,  Yan Zhao,  Ying Zhu,  B. R. Brooks,  
 G. K. L. Chan,  C. J. Cramer,  M. S. Gordon,  W. J. Hehre,  A. Klamt,  
 M. W. Schmidt,  C. D. Sherrill,  D. G. Truhlar,  A. Aspuru-Guzik,  R. Baer,  
 A. T. Bell,  N. A. Besley,  Jeng-Da Chai,  A. E. DePrince, III,  
 R. A. DiStasio Jr.,  A. Dreuw,  B. D. Dunietz,  T. R. Furlani,  
 Chao-Ping Hsu,  Yousung Jung,  Jing Kong,  D. S. Lambrecht,  WanZhen Liang,  
 C. Ochsenfeld,  V. A. Rassolov,  L. V. Slipchenko,  J. E. Subotnik,  
 T. Van Voorhis,  J. M. Herbert,  A. I. Krylov,  P. M. W. Gill,  M. Head-Gordon

 Contributors to earlier versions of Q-Chem not listed above: 
 R. D. Adamson,  B. Austin,  J. Baker,  G. J. O. Beran,  K. Brandhorst,  
 S. T. Brown,  E. F. C. Byrd,  A. K. Chakraborty,  C.-L. Cheng,  
 Siu Hung Chien,  D. M. Chipman,  D. L. Crittenden,  H. Dachsel,  
 R. J. Doerksen,  A. D. Dutoi,  L. Fusti-Molnar,  W. A. Goddard III,  
 A. Golubeva-Zadorozhnaya,  S. R. Gwaltney,  G. Hawkins,  A. Heyden,  
 S. Hirata,  G. Kedziora,  F. J. Keil,  C. Kelley,  Jihan Kim,  R. A. King,  
 R. Z. Khaliullin,  P. P. Korambath,  W. Kurlancheek,  A. M. Lee,  M. S. Lee,  
 S. V. Levchenko,  Ching Yeh Lin,  D. Liotard,  R. C. Lochan,  I. Lotan,  
 P. E. Maslen,  N. Nair,  D. P. O'Neill,  D. Neuhauser,  E. Neuscamman,  
 C. M. Oana,  R. Olson,  B. Peters,  R. Peverati,  P. A. Pieniazek,  
 Y. M. Rhee,  J. Ritchie,  M. A. Rohrdanz,  E. Rosta,  N. J. Russ,  
 H. F. Schaefer III,  N. E. Schultz,  N. Shenvi,  A. C. Simmonett,  A. Sodt,  
 D. Stuck,  K. S. Thanthiriwatte,  V. Vanovschi,  Tao Wang,  A. Warshel,  
 C. F. Williams,  Q. Wu,  X. Xu,  W. Zhang

 Please cite Q-Chem as follows:
 Y. Shao et al., Mol. Phys. 113, 184-215 (2015)
 DOI: 10.1080/00268976.2014.952696

 Q-Chem 5.1.2 for Intel X86 EM64T Linux

 Parts of Q-Chem use Armadillo 8.300.2 (Tropical Shenanigans).
 http://arma.sourceforge.net/

 Q-Chem begins on Mon Nov 26 07:48:48 2018  

Host: 
0

     Scratch files written to /scratch/taweetham/qchem59057//
The previous job contains 0 fragments, simply inherited here
Input Ideriv = 2
Curr. Ideriv = -1
Max.  Ideriv = 2

Checking the input file for inconsistencies... 	...done.

--------------------------------------------------------------
User input:
--------------------------------------------------------------

$molecule
read
$end

$rem
   job_type 	frequency
   basis 	6-311++g**
   method	b3lyp	
$end


--------------------------------------------------------------
 ----------------------------------------------------------------
             Standard Nuclear Orientation (Angstroms)
    I     Atom           X                Y                Z
 ----------------------------------------------------------------
    1      C       0.4184305182    -0.3800937876    -0.0000000000
    2      N      -0.4288573168     0.5552997551     0.0000000000
    3      Cl     -2.0884603431    -0.0460244605     0.0000000000
    4      Cl      2.1040511018     0.0367720992    -0.0000000000
    5      H       0.2263752099    -1.4492454184    -0.0000000000
 ----------------------------------------------------------------
 Molecular Point Group                 Cs    NOp =  2
 Largest Abelian Subgroup              Cs    NOp =  2
 Nuclear Repulsion Energy =   178.2984040185 hartrees
 There are       24 alpha and       24 beta electrons
 Requested basis set is 6-311++G(d,p)
 There are 43 shells and 111 basis functions

 Total QAlloc Memory Limit   2000 MB
 Mega-Array Size       188 MB
 MEM_STATIC part       192 MB

                       Distance Matrix (Angstroms)
             C (  1)   N (  2)   Cl(  3)   Cl(  4)
   N (  2)  1.262085
   Cl(  3)  2.529052  1.765184
   Cl(  4)  1.736403  2.585439  4.193329
   H (  5)  1.086264  2.108917  2.706934  2.394559

 A cutoff of  1.0D-11 yielded    847 shell pairs
 There are      5957 function pairs (      6405 Cartesian)
 Smallest overlap matrix eigenvalue = 3.96E-04
 Guess from superposition of atomic densities
 Warning:  Energy on first SCF cycle will be non-variational
 SAD guess density has 48.000000 electrons

 -----------------------------------------------------------------------
  General SCF calculation program by
  Eric Jon Sundstrom, Paul Horn, Yuezhi Mao, Dmitri Zuev, Alec White,
  David Stuck, Shaama M.S., Shane Yost, Joonho Lee, David Small,
  Daniel Levine, Susi Lehtola, Hugh Burton, Evgeny Epifanovsky
 -----------------------------------------------------------------------
 Exchange:     0.2000 Hartree-Fock + 0.0800 Slater + 0.7200 B88
 Correlation:  0.1900 VWN1RPA + 0.8100 LYP
 Using SG-1 standard quadrature grid
 A restricted SCF calculation will be
 performed using DIIS
 SCF converges when DIIS error is below 1.0e-08
 ---------------------------------------
  Cycle       Energy         DIIS error
 ---------------------------------------
    1   -1014.4245609354      4.88e-02  
    2   -1013.8626123978      3.24e-03  
    3   -1013.8457501685      4.84e-03  
    4   -1013.8748278465      1.46e-03  
    5   -1013.8776348247      1.67e-04  
    6   -1013.8776697783      5.47e-05  
    7   -1013.8776739354      1.88e-05  
    8   -1013.8776744438      5.03e-06  
    9   -1013.8776744779      1.64e-06  
   10   -1013.8776744822      4.09e-07  
   11   -1013.8776744824      4.82e-08  
   12   -1013.8776744825      1.08e-08  
   13   -1013.8776744824      2.43e-09  Convergence criterion met
 ---------------------------------------
 SCF time:   CPU 9.02s  wall 9.00s 
 SCF   energy in the final basis set =    -1013.8776744824
 Total energy in the final basis set =    -1013.8776744824

 --------------------------------------------------------------
             Orbital Energies (a.u.) and Symmetries
 --------------------------------------------------------------

 Alpha MOs, Restricted
 -- Occupied --                  
-101.59 -101.59  -14.40  -10.31   -9.51   -9.50   -7.27   -7.27
  1 A'    2 A'    3 A'    4 A'    5 A'    6 A'    7 A'    8 A'                 
 -7.262  -7.261  -7.256  -7.256  -1.008  -0.896  -0.810  -0.628
  1 A"    9 A'    2 A"   10 A'   11 A'   12 A'   13 A'   14 A'                 
 -0.539  -0.487  -0.446  -0.374  -0.371  -0.353  -0.312  -0.305
 15 A'   16 A'    3 A"   17 A'    4 A"   18 A'   19 A'    5 A"                 
 -- Virtual --                   
 -0.073  -0.066  -0.010   0.013   0.031   0.040   0.050   0.080
 20 A'    6 A"   21 A'   22 A'   23 A'   24 A'    7 A"   25 A'                 
  0.085   0.085   0.097   0.104   0.115   0.117   0.157   0.163
 26 A'    8 A"   27 A'   28 A'    9 A"   29 A'   30 A'   10 A"                 
  0.176   0.197   0.220   0.243   0.265   0.304   0.408   0.433
 31 A'   32 A'   33 A'   34 A'   35 A'   36 A'   37 A'   38 A'                 
  0.438   0.440   0.445   0.462   0.472   0.522   0.523   0.627
 39 A'   11 A"   12 A"   40 A'   41 A'   42 A'   13 A"   43 A'                 
  0.708   0.727   0.765   0.766   0.815   0.827   0.844   0.847
 14 A"   44 A'   15 A"   45 A'   46 A'   16 A"   47 A'   17 A"                 
  0.887   0.924   0.925   0.940   0.989   1.053   1.082   1.139
 48 A'   18 A"   49 A'   50 A'   51 A'   52 A'   53 A'   54 A'                 
  1.148   1.226   1.363   1.518   1.615   1.687   1.713   1.986
 19 A"   55 A'   20 A"   56 A'   57 A'   58 A'   21 A"   59 A'                 
  2.018   2.122   2.217   2.220   2.285   2.294   2.345   2.398
 22 A"   60 A'   23 A"   61 A'   24 A"   62 A'   63 A'   25 A"                 
  2.409   2.531   2.643   2.762   2.784   2.849   3.190   3.537
 64 A'   65 A'   66 A'   26 A"   67 A'   68 A'   69 A'   70 A'                 
  3.807   3.968   4.472   9.643   9.720  23.784  25.764  25.784
 27 A"   71 A'   72 A'   73 A'   74 A'   75 A'   28 A"   29 A"                 
 25.833  25.861  26.238  26.293  35.478 215.620 215.703
 76 A'   77 A'   78 A'   79 A'   80 A'   81 A'   82 A'                         

 Beta MOs, Restricted
 -- Occupied --                  
-101.59 -101.59  -14.40  -10.31   -9.51   -9.50   -7.27   -7.27
  1 A'    2 A'    3 A'    4 A'    5 A'    6 A'    7 A'    8 A'                 
 -7.262  -7.261  -7.256  -7.256  -1.008  -0.896  -0.810  -0.628
  1 A"    9 A'    2 A"   10 A'   11 A'   12 A'   13 A'   14 A'                 
 -0.539  -0.487  -0.446  -0.374  -0.371  -0.353  -0.312  -0.305
 15 A'   16 A'    3 A"   17 A'    4 A"   18 A'   19 A'    5 A"                 
 -- Virtual --                   
 -0.073  -0.066  -0.010   0.013   0.031   0.040   0.050   0.080
 20 A'    6 A"   21 A'   22 A'   23 A'   24 A'    7 A"   25 A'                 
  0.085   0.085   0.097   0.104   0.115   0.117   0.157   0.163
 26 A'    8 A"   27 A'   28 A'    9 A"   29 A'   30 A'   10 A"                 
  0.176   0.197   0.220   0.243   0.265   0.304   0.408   0.433
 31 A'   32 A'   33 A'   34 A'   35 A'   36 A'   37 A'   38 A'                 
  0.438   0.440   0.445   0.462   0.472   0.522   0.523   0.627
 39 A'   11 A"   12 A"   40 A'   41 A'   42 A'   13 A"   43 A'                 
  0.708   0.727   0.765   0.766   0.815   0.827   0.844   0.847
 14 A"   44 A'   15 A"   45 A'   46 A'   16 A"   47 A'   17 A"                 
  0.887   0.924   0.925   0.940   0.989   1.053   1.082   1.139
 48 A'   18 A"   49 A'   50 A'   51 A'   52 A'   53 A'   54 A'                 
  1.148   1.226   1.363   1.518   1.615   1.687   1.713   1.986
 19 A"   55 A'   20 A"   56 A'   57 A'   58 A'   21 A"   59 A'                 
  2.018   2.122   2.217   2.220   2.285   2.294   2.345   2.398
 22 A"   60 A'   23 A"   61 A'   24 A"   62 A'   63 A'   25 A"                 
  2.409   2.531   2.643   2.762   2.784   2.849   3.190   3.537
 64 A'   65 A'   66 A'   26 A"   67 A'   68 A'   69 A'   70 A'                 
  3.807   3.968   4.472   9.643   9.720  23.784  25.764  25.784
 27 A"   71 A'   72 A'   73 A'   74 A'   75 A'   28 A"   29 A"                 
 25.833  25.861  26.238  26.293  35.478 215.620 215.703
 76 A'   77 A'   78 A'   79 A'   80 A'   81 A'   82 A'                         
 --------------------------------------------------------------

          Ground-State Mulliken Net Atomic Charges

     Atom                 Charge (a.u.)
  ----------------------------------------
      1 C                    -0.508258
      2 N                    -0.011095
      3 Cl                    0.037663
      4 Cl                    0.291282
      5 H                     0.190407
  ----------------------------------------
  Sum of atomic charges =     0.000000

 -----------------------------------------------------------------
                    Cartesian Multipole Moments
 -----------------------------------------------------------------
    Charge (ESU x 10^10)
                 0.0000
    Dipole Moment (Debye)
         X       0.6127      Y      -1.9664      Z       0.0000
       Tot       2.0596
    Quadrupole Moments (Debye-Ang)
        XX     -36.8192     XY       0.5790     YY     -36.8895
        XZ       0.0000     YZ       0.0000     ZZ     -37.2760
    Octopole Moments (Debye-Ang^2)
       XXX       0.1883    XXY       0.3895    XYY       0.9087
       YYY      -4.2582    XXZ       0.0000    XYZ       0.0000
       YYZ       0.0000    XZZ       0.3359    YZZ      -0.0142
       ZZZ       0.0000
    Hexadecapole Moments (Debye-Ang^3)
      XXXX    -666.7544   XXXY      13.3311   XXYY    -133.0588
      XYYY       0.0816   YYYY     -64.8806   XXXZ       0.0000
      XXYZ      -0.0000   XYYZ       0.0000   YYYZ       0.0000
      XXZZ    -130.1000   XYZZ       0.0514   YYZZ     -18.3542
      XZZZ       0.0000   YZZZ       0.0000   ZZZZ     -41.8310
 -----------------------------------------------------------------
 Calculating MO derivatives via CPSCF
   1         3          15      0.183837    0.052721
   2         3          15      0.022573    0.007514
   3         3          15      0.002526    0.000934
   4         3          15      0.000185    0.000073
   5        16           2      0.000005    0.000004
   6        18           0      0.000000    0.000000    Roots Converged
 Time for AOints: 2.1 s (CPU) 2.1 s (wall)
 ------------------------------------------------------------------------------
                     AOints        : Timing summary (seconds)
 ------------------------------------------------------------------------------
     job step          cpu (% of tot)      sys (% of tot)     wall (% of tot)
 ------------------------------------------------------------------------------
  cpscf_lag         0.2692E+02 (50.6)   0.5900E-04 (18.1)   0.2693E+02 (50.6)
  iterzp            0.2417E+02 (45.4)   0.2670E-03 (81.9)   0.2419E+02 (45.4)
  make_fx           0.0000E+00 ( 0.0)   0.0000E+00 ( 0.0)   0.0000E+00 ( 0.0)
  AOints            0.2104E+01 ( 4.0)   0.0000E+00 ( 0.0)   0.2105E+01 ( 4.0)
 ------------------------------------------------------------------------------
   Grand Totals     0.5324E+02          0.3260E-03          0.5327E+02
 ------------------------------------------------------------------------------
 Calculating analytic Hessian of the SCF energy
 Polarizability Matrix (a.u.)
            1           2           3
    1 -79.3542550  -0.1543416   0.0000000
    2  -0.1543416 -34.0266204   0.0000000
    3   0.0000000   0.0000000 -26.4374967

 Direct stationary perturbation theory relativistic correction:

 rels  =       1.578297185377
 relv  =      -5.668501198466
 rel2e =       1.256442200228
 E_rel =      -2.833761812861

 Hessian of the SCF Energy
            1           2           3           4           5           6
    1   0.5396083  -0.1578239  -0.0000000  -0.2947250   0.2182060  -0.0000000
    2  -0.1578239   0.7920723  -0.0000000   0.2947439  -0.4085463   0.0000000
    3  -0.0000000  -0.0000000   0.1132371  -0.0000000   0.0000000  -0.0448733
    4  -0.2947250   0.2947439  -0.0000000   0.4680782  -0.2506314   0.0000000
    5   0.2182060  -0.4085463   0.0000000  -0.2506314   0.4505390  -0.0000000
    6  -0.0000000   0.0000000  -0.0448733   0.0000000  -0.0000000   0.0334681
    7  -0.0548650  -0.0209906  -0.0000000  -0.1161372  -0.0144712   0.0000000
    8   0.0220080   0.0022879  -0.0000000  -0.0542591  -0.0358167  -0.0000000
    9   0.0000000  -0.0000000   0.0028332  -0.0000000   0.0000000  -0.0132003
   10  -0.1377870  -0.0599710   0.0000000  -0.0604034   0.0172684   0.0000000
   11  -0.0381774  -0.0591343   0.0000000   0.0131348   0.0133494  -0.0000000
   12   0.0000000   0.0000000  -0.0235558   0.0000000  -0.0000000  -0.0006672
   13  -0.0522313  -0.0559585   0.0000000   0.0031874   0.0296283   0.0000000
   14  -0.0442127  -0.3266795   0.0000000  -0.0029883  -0.0195254   0.0000000
   15   0.0000000   0.0000000  -0.0476413   0.0000000   0.0000000   0.0252727
            7           8           9          10          11          12
    1  -0.0548650   0.0220080   0.0000000  -0.1377870  -0.0381774   0.0000000
    2  -0.0209906   0.0022879  -0.0000000  -0.0599710  -0.0591343   0.0000000
    3  -0.0000000  -0.0000000   0.0028332   0.0000000   0.0000000  -0.0235558
    4  -0.1161372  -0.0542591  -0.0000000  -0.0604034   0.0131348   0.0000000
    5  -0.0144712  -0.0358167   0.0000000   0.0172684   0.0133494  -0.0000000
    6   0.0000000  -0.0000000  -0.0132003   0.0000000  -0.0000000  -0.0006672
    7   0.1733040   0.0297682  -0.0000000  -0.0035045   0.0052220   0.0000000
    8   0.0297682   0.0294169   0.0000000   0.0008589   0.0015681  -0.0000000
    9  -0.0000000   0.0000000   0.0093069  -0.0000000   0.0000000   0.0072519
   10  -0.0035045   0.0008589  -0.0000000   0.2216458   0.0429472  -0.0000000
   11   0.0052220   0.0015681   0.0000000   0.0429472   0.0431052   0.0000000
   12   0.0000000  -0.0000000   0.0072519  -0.0000000   0.0000000   0.0108704
   13   0.0012027   0.0016241  -0.0000000  -0.0199510  -0.0231267  -0.0000000
   14   0.0004716   0.0025438  -0.0000000  -0.0011034   0.0011115  -0.0000000
   15  -0.0000000   0.0000000  -0.0061917   0.0000000  -0.0000000   0.0061008
           13          14          15
    1  -0.0522313  -0.0442127   0.0000000
    2  -0.0559585  -0.3266795   0.0000000
    3   0.0000000   0.0000000  -0.0476413
    4   0.0031874  -0.0029883   0.0000000
    5   0.0296283  -0.0195254   0.0000000
    6   0.0000000   0.0000000   0.0252727
    7   0.0012027   0.0004716  -0.0000000
    8   0.0016241   0.0025438   0.0000000
    9  -0.0000000  -0.0000000  -0.0061917
   10  -0.0199510  -0.0011034   0.0000000
   11  -0.0231267   0.0011115  -0.0000000
   12  -0.0000000  -0.0000000   0.0061008
   13   0.0677922   0.0478328  -0.0000000
   14   0.0478328   0.3425496  -0.0000000
   15  -0.0000000  -0.0000000   0.0224596
 Gradient time:  CPU 69.23 s  wall 69.26 s
 **********************************************************************
 **                                                                  **
 **                       VIBRATIONAL ANALYSIS                       **
 **                       --------------------                       **
 **                                                                  **
 **        VIBRATIONAL FREQUENCIES (CM**-1) AND NORMAL MODES         **
 **     FORCE CONSTANTS (mDYN/ANGSTROM) AND REDUCED MASSES (AMU)     **
 **                  INFRARED INTENSITIES (KM/MOL)                   **
 **                                                                  **
 **********************************************************************


 Mode:                 1                      2                      3
 Frequency:       217.87                 260.87                 356.95
 Force Cnst:      0.2456                 0.4003                 2.0130
 Red. Mass:       8.7820                 9.9829                26.8154
 IR Active:          YES                    YES                    YES
 IR Intens:        0.499                  3.352                  0.003
 Raman Active:       YES                    YES                    YES
               X      Y      Z        X      Y      Z        X      Y      Z
 C          0.000 -0.000  0.525   -0.115  0.476  0.000    0.141  0.234  0.000
 N          0.000 -0.000  0.429   -0.093  0.515  0.000   -0.156 -0.003  0.000
 Cl         0.000  0.000 -0.185    0.088 -0.198 -0.000   -0.599 -0.029 -0.000
 Cl        -0.000  0.000 -0.187   -0.000 -0.186 -0.000    0.603 -0.055 -0.000
 H          0.000 -0.000  0.686   -0.361  0.524  0.000    0.370  0.194  0.000
 TransDip   0.000 -0.000  0.023    0.055  0.021  0.000   -0.000  0.002  0.000

 Mode:                 4                      5                      6
 Frequency:       687.39                 863.21                 933.16
 Force Cnst:      4.3270                 2.4123                 0.7381
 Red. Mass:      15.5431                 5.4949                 1.4387
 IR Active:          YES                    YES                    YES
 IR Intens:       92.483                 69.091                 15.508
 Raman Active:       YES                    YES                    YES
               X      Y      Z        X      Y      Z        X      Y      Z
 C          0.274 -0.168  0.000    0.460  0.300 -0.000   -0.000 -0.000 -0.178
 N          0.804  0.356 -0.000   -0.069 -0.168 -0.000    0.000  0.000  0.077
 Cl        -0.249 -0.099  0.000   -0.024  0.023  0.000   -0.000 -0.000 -0.007
 Cl        -0.163  0.016  0.000   -0.129 -0.065  0.000   -0.000 -0.000  0.009
 H         -0.134 -0.082 -0.000    0.763  0.249 -0.000    0.000 -0.000  0.981
 TransDip   0.307 -0.030 -0.000    0.261  0.053  0.000    0.000 -0.000  0.126

 Mode:                 7                      8                      9
 Frequency:      1311.77                1632.42                3159.04
 Force Cnst:      1.1682                15.0408                 6.4449
 Red. Mass:       1.1522                 9.5799                 1.0961
 IR Active:          YES                    YES                    YES
 IR Intens:       21.003                 98.193                  0.221
 Raman Active:       YES                    YES                    YES
               X      Y      Z        X      Y      Z        X      Y      Z
 C         -0.077 -0.036  0.000    0.457 -0.451 -0.000   -0.009 -0.089  0.000
 N         -0.004  0.069 -0.000   -0.390  0.397 -0.000   -0.006  0.004 -0.000
 Cl         0.003 -0.001 -0.000    0.007  0.004  0.000    0.000  0.000  0.000
 Cl        -0.003 -0.008 -0.000    0.000  0.005  0.000    0.000  0.000 -0.000
 H          0.970 -0.218 -0.000   -0.280 -0.445  0.000    0.168  0.982 -0.000
 TransDip  -0.115 -0.091 -0.000    0.311 -0.061  0.000   -0.009 -0.012 -0.000

 STANDARD THERMODYNAMIC QUANTITIES AT   298.15 K  AND     1.00 ATM

   This Molecule has  0 Imaginary Frequencies
   Zero point vibrational energy:       13.470 kcal/mol

   Atom    1 Element C  Has Mass   12.00000
   Atom    2 Element N  Has Mass   14.00307
   Atom    3 Element Cl Has Mass   34.96885
   Atom    4 Element Cl Has Mass   34.96885
   Atom    5 Element H  Has Mass    1.00783
   Molecular Mass:    96.948600 amu
   Principal axes and moments of inertia in amu*Bohr^2:
                             1           2           3
    Eigenvalues --       29.52487  1114.38321  1143.90808
          X               1.00000    -0.00163     0.00000
          Y               0.00163     1.00000     0.00000
          Z               0.00000    -0.00000     1.00000
   Rotational Symmetry Number is   1
   The Molecule is an Asymmetric Top
   Translational Enthalpy:        0.889 kcal/mol
   Rotational Enthalpy:           0.889 kcal/mol
   Vibrational Enthalpy:         14.474 kcal/mol
   gas constant (RT):             0.592 kcal/mol
   Translational Entropy:        39.626  cal/mol.K
   Rotational Entropy:           25.135  cal/mol.K
   Vibrational Entropy:           5.406  cal/mol.K

   Total Enthalpy:               16.844 kcal/mol
   Total Entropy:                70.166  cal/mol.K
Archival summary:
1\1\TWL01\FREQ\ProcedureUnspecified\BasisUnspecified\l2111\taweetha\MonNov2607:50:062018MonNov2607:50:062018\0\\#,FREQ,ProcedureUnspecified,BasisUnspecified,\\0,1\Cl\N,1,1.76518\C,2,1.26208,1,112.254\H,3,1.08626,2,127.646,1,-0,0\Cl,3,1.7364,2,118.28,1,180,0\\\@

 Total job time:  78.34s(wall), 78.30s(cpu) 
 Mon Nov 26 07:50:06 2018

        *************************************************************
        *                                                           *
        *  Thank you very much for using Q-Chem.  Have a nice day.  *
        *                                                           *
        *************************************************************
