# Supplementary material for: Geometric and energetic data from ab initio calculations of haloethene, haloimine, halomethylenephosphine, haloiminophosphine, halodiazene, halodiphosphene and halocyclopropane
Source: Data Brief. 2019 Nov 2;27:104738. doi: 10.1016/j.dib.2019.104738 (PMC6861602; doi:10.1016/j.dib.2019.104738)
Supplement: Multimedia component 4 [file mmc4.zip › CN/B3LYP/HClCNFE.out]

Q-Chem Developer Version!
                  Welcome to Q-Chem
     A Quantum Leap Into The Future Of Chemistry


 Q-Chem 5.1, Q-Chem, Inc., Pleasanton, CA (2018)

 Yihan Shao,  Zhengting Gan,  E. Epifanovsky,  A. T. B. Gilbert,  M. Wormit,  
 J. Kussmann,  A. W. Lange,  A. Behn,  Jia Deng,  Xintian Feng,  D. Ghosh,  
 M. Goldey,  P. R. Horn,  L. D. Jacobson,  I. Kaliman,  T. Kus,  A. Landau,  
 Jie Liu,  E. I. Proynov,  R. M. Richard,  R. P. Steele,  E. J. Sundstrom,  
 H. L. Woodcock III,  P. M. Zimmerman,  D. Zuev,  B. Albrecht,  E. Alguire,  
 S. A. Baeppler,  D. Barton,  Z. Benda,  Y. A. Bernard,  E. J. Berquist,  
 K. B. Bravaya,  H. Burton,  D. Casanova,  Chun-Min Chang,  Yunqing Chen,  
 A. Chien,  K. D. Closser,  M. P. Coons,  S. Coriani,  S. Dasgupta,  
 A. L. Dempwolff,  M. Diedenhofen,  Hainam Do,  R. G. Edgar,  Po-Tung Fang,  
 S. Faraji,  S. Fatehi,  Qingguo Feng,  K. D. Fenk,  J. Fosso-Tande,  
 Qinghui Ge,  A. Ghysels,  G. Gidofalvi,  J. Gomes,  J. Gonthier,  A. Gunina,  
 D. Hait,  M. W. D. Hanson-Heine,  P. H. P. Harbach,  A. W. Hauser,  
 J. E. Herr,  E. G. Hohenstein,  Z. C. Holden,  Kerwin Hui,  B. C. Huynh,  
 T.-C. Jagau,  Hyunjun Ji,  B. Kaduk,  K. Khistyaev,  Jaehoon Kim,  
 P. Klunzinger,  K. Koh,  D. Kosenkov,  L. Koulias,  T. Kowalczyk,  
 C. M. Krauter,  A. Kunitsa,  Ka Un Lao,  A. Laurent,  K. V. Lawler,  
 Joonho Lee,  D. Lefrancois,  S. Lehtola,  D. S. Levine,  Yi-Pei Li,  
 You-Sheng Lin,  Fenglai Liu,  E. Livshits,  A. Luenser,  P. Manohar,  
 E. Mansoor,  S. F. Manzer,  Shan-Ping Mao,  Yuezhi Mao,  N. Mardirossian,  
 A. V. Marenich,  T. Markovich,  L. A. Martinez-Martinez,  S. A. Maurer,  
 N. J. Mayhall,  S. C. McKenzie,  J.-M. Mewes,  A. F. Morrison,  
 J. W. Mullinax,  K. Nanda,  T. S. Nguyen-Beck,  R. Olivares-Amaya,  
 J. A. Parkhill,  T. M. Perrine,  F. Plasser,  P. Pokhilko,  S. Prager,  
 A. Prociuk,  E. Ramos,  D. R. Rehn,  F. Rob,  M. Schneider,  N. Sergueev,  
 S. M. Sharada,  S. Sharma,  D. W. Small,  T. Stauch,  T. Stein,  
 Yu-Chuan Su,  A. J. W. Thom,  A. Tkatchenko,  T. Tsuchimochi,  N. M. Tubman,  
 L. Vogt,  M. L. Vidal,  O. Vydrov,  M. A. Watson,  J. Wenzel,  
 M. de Wergifosse,  T. A. Wesolowski,  A. White,  J. Witte,  A. Yamada,  
 Jun Yang,  K. Yao,  S. Yeganeh,  S. R. Yost,  Zhi-Qiang You,  A. Zech,  
 Igor Ying Zhang,  Xing Zhang,  Yan Zhao,  Ying Zhu,  B. R. Brooks,  
 G. K. L. Chan,  C. J. Cramer,  M. S. Gordon,  W. J. Hehre,  A. Klamt,  
 M. W. Schmidt,  C. D. Sherrill,  D. G. Truhlar,  A. Aspuru-Guzik,  R. Baer,  
 A. T. Bell,  N. A. Besley,  Jeng-Da Chai,  A. E. DePrince, III,  
 R. A. DiStasio Jr.,  A. Dreuw,  B. D. Dunietz,  T. R. Furlani,  
 Chao-Ping Hsu,  Yousung Jung,  Jing Kong,  D. S. Lambrecht,  WanZhen Liang,  
 C. Ochsenfeld,  V. A. Rassolov,  L. V. Slipchenko,  J. E. Subotnik,  
 T. Van Voorhis,  J. M. Herbert,  A. I. Krylov,  P. M. W. Gill,  M. Head-Gordon

 Contributors to earlier versions of Q-Chem not listed above: 
 R. D. Adamson,  B. Austin,  J. Baker,  G. J. O. Beran,  K. Brandhorst,  
 S. T. Brown,  E. F. C. Byrd,  A. K. Chakraborty,  C.-L. Cheng,  
 Siu Hung Chien,  D. M. Chipman,  D. L. Crittenden,  H. Dachsel,  
 R. J. Doerksen,  A. D. Dutoi,  L. Fusti-Molnar,  W. A. Goddard III,  
 A. Golubeva-Zadorozhnaya,  S. R. Gwaltney,  G. Hawkins,  A. Heyden,  
 S. Hirata,  G. Kedziora,  F. J. Keil,  C. Kelley,  Jihan Kim,  R. A. King,  
 R. Z. Khaliullin,  P. P. Korambath,  W. Kurlancheek,  A. M. Lee,  M. S. Lee,  
 S. V. Levchenko,  Ching Yeh Lin,  D. Liotard,  R. C. Lochan,  I. Lotan,  
 P. E. Maslen,  N. Nair,  D. P. O'Neill,  D. Neuhauser,  E. Neuscamman,  
 C. M. Oana,  R. Olson,  B. Peters,  R. Peverati,  P. A. Pieniazek,  
 Y. M. Rhee,  J. Ritchie,  M. A. Rohrdanz,  E. Rosta,  N. J. Russ,  
 H. F. Schaefer III,  N. E. Schultz,  N. Shenvi,  A. C. Simmonett,  A. Sodt,  
 D. Stuck,  K. S. Thanthiriwatte,  V. Vanovschi,  Tao Wang,  A. Warshel,  
 C. F. Williams,  Q. Wu,  X. Xu,  W. Zhang

 Please cite Q-Chem as follows:
 Y. Shao et al., Mol. Phys. 113, 184-215 (2015)
 DOI: 10.1080/00268976.2014.952696

 Q-Chem 5.1.2 for Intel X86 EM64T Linux

 Parts of Q-Chem use Armadillo 8.300.2 (Tropical Shenanigans).
 http://arma.sourceforge.net/

 Q-Chem begins on Mon Nov 26 08:08:18 2018  

Host: 
0

     Scratch files written to /scratch/taweetham/qchem59452//
Input Ideriv = 2
Curr. Ideriv = -1
Max.  Ideriv = 2

Checking the input file for inconsistencies... 	...done.

--------------------------------------------------------------
User input:
--------------------------------------------------------------
$molecule
0 1
C 
N 1 1.3 
F 2 CF 1 120. 
Cl 1 CCl 2 120.  3 180.0
H 1 CH 2 120.  3 0.0

CC=1.54
CH=1.09
CF=1.35
CCl=1.77
CBr=1.94
CI=2.14
DHA=180.0
$end

$rem
   job_type	optimization
   basis	6-311++g**
   method	b3lyp
$end

--------------------------------------------------------------
 ----------------------------------------------------------------
             Standard Nuclear Orientation (Angstroms)
    I     Atom           X                Y                Z
 ----------------------------------------------------------------
    1      C      -0.0354637957    -0.4598102942     0.0000000000
    2      N      -0.9996280869     0.4121915518    -0.0000000000
    3      F      -2.2844728255    -0.0021440582    -0.0000000000
    4      Cl      1.6491104172     0.0834297277     0.0000000000
    5      H      -0.2644422800    -1.5254879442     0.0000000000
 ----------------------------------------------------------------
 Molecular Point Group                 Cs    NOp =  2
 Largest Abelian Subgroup              Cs    NOp =  2
 Nuclear Repulsion Energy =   139.0893049702 hartrees
 There are       20 alpha and       20 beta electrons
 Requested basis set is 6-311++G(d,p)
 There are 36 shells and 103 basis functions

 Total QAlloc Memory Limit   2000 MB
 Mega-Array Size       188 MB
 MEM_STATIC part       192 MB
 A cutoff of  1.0D-11 yielded    620 shell pairs
 There are      5204 function pairs (      5617 Cartesian)
 Smallest overlap matrix eigenvalue = 7.08E-04

 Scale SEOQF with 1.000000e-01/1.000000e-01/1.000000e-01

 Standard Electronic Orientation quadrupole field applied
 Nucleus-field energy     =     0.0000000039 hartrees
 Guess from superposition of atomic densities
 Warning:  Energy on first SCF cycle will be non-variational
 SAD guess density has 40.000000 electrons

 -----------------------------------------------------------------------
  General SCF calculation program by
  Eric Jon Sundstrom, Paul Horn, Yuezhi Mao, Dmitri Zuev, Alec White,
  David Stuck, Shaama M.S., Shane Yost, Joonho Lee, David Small,
  Daniel Levine, Susi Lehtola, Hugh Burton, Evgeny Epifanovsky
 -----------------------------------------------------------------------
 Exchange:     0.2000 Hartree-Fock + 0.0800 Slater + 0.7200 B88
 Correlation:  0.1900 VWN1RPA + 0.8100 LYP
 Using SG-1 standard quadrature grid
 A restricted SCF calculation will be
 performed using DIIS
 SCF converges when DIIS error is below 1.0e-08
 ---------------------------------------
  Cycle       Energy         DIIS error
 ---------------------------------------
    1    -653.9771199556      5.10e-02  
    2    -653.4680019767      3.99e-03  
    3    -653.4751563270      2.85e-03  
    4    -653.4789605660      1.77e-03  
    5    -653.4817247702      2.29e-04  
    6    -653.4817547480      1.73e-04  
    7    -653.4817874786      2.74e-05  
    8    -653.4817882964      4.64e-06  
    9    -653.4817883214      9.35e-07  
   10    -653.4817883222      3.39e-07  
   11    -653.4817883223      1.32e-07  
   12    -653.4817883223      1.39e-08  
   13    -653.4817883223      1.94e-09  Convergence criterion met
 ---------------------------------------
 SCF time:   CPU 7.16s  wall 7.00s 
 SCF   energy in the final basis set =     -653.4817883223
 Total energy in the final basis set =     -653.4817883223

 --------------------------------------------------------------
             Orbital Energies (a.u.) and Symmetries
 --------------------------------------------------------------

 Alpha MOs, Restricted
 -- Occupied --                  
-101.60  -24.74  -14.43  -10.31   -9.52   -7.28   -7.27   -7.27
  1 A'    2 A'    3 A'    4 A'    5 A'    6 A'    1 A"    7 A'                 
 -1.281  -0.950  -0.862  -0.653  -0.581  -0.522  -0.510  -0.461
  8 A'    9 A'   10 A'   11 A'   12 A'   13 A'    2 A"   14 A'                 
 -0.404  -0.360  -0.319  -0.318
  3 A"   15 A'   16 A'    4 A"                                                 
 -- Virtual --                   
 -0.067  -0.047  -0.006   0.025   0.047   0.053   0.060   0.083
  5 A"   17 A'   18 A'   19 A'   20 A'    6 A"   21 A'   22 A'                 
  0.093   0.094   0.113   0.140   0.153   0.158   0.197   0.220
 23 A'    7 A"   24 A'   25 A'    8 A"   26 A'   27 A'   28 A'                 
  0.236   0.267   0.283   0.292   0.320   0.411   0.445   0.449
 29 A'    9 A"   30 A'   31 A'   32 A'   33 A'   10 A"   34 A'                 
  0.467   0.491   0.500   0.575   0.622   0.752   0.756   0.775
 35 A'   36 A'   11 A"   37 A'   38 A'   12 A"   39 A'   40 A'                 
  0.808   0.827   0.844   0.878   0.919   0.974   1.074   1.126
 13 A"   14 A"   41 A'   42 A'   43 A'   44 A'   45 A'   15 A"                 
  1.152   1.286   1.328   1.343   1.354   1.521   1.566   1.723
 46 A'   16 A"   47 A'   17 A"   48 A'   49 A'   50 A'   18 A"                 
  1.724   1.908   1.984   2.017   2.224   2.230   2.255   2.330
 51 A'   52 A'   53 A'   19 A"   20 A"   54 A'   55 A'   56 A'                 
  2.337   2.396   2.577   2.653   2.701   2.729   3.178   3.527
 21 A"   57 A'   58 A'   59 A'   60 A'   22 A"   61 A'   62 A'                 
  3.661   3.691   3.747   3.756   3.946   3.970   4.322   5.028
 63 A'   23 A"   24 A"   64 A'   65 A'   25 A"   66 A'   67 A'                 
  6.247   6.296   6.608   9.678  23.718  25.766  25.829  26.247
 26 A"   68 A'   69 A'   70 A'   71 A'   27 A"   72 A'   73 A'                 
 35.395  66.743 215.653
 74 A'   75 A'   76 A'                                                         

 Beta MOs, Restricted
 -- Occupied --                  
-101.60  -24.74  -14.43  -10.31   -9.52   -7.28   -7.27   -7.27
  1 A'    2 A'    3 A'    4 A'    5 A'    6 A'    1 A"    7 A'                 
 -1.281  -0.950  -0.862  -0.653  -0.581  -0.522  -0.510  -0.461
  8 A'    9 A'   10 A'   11 A'   12 A'   13 A'    2 A"   14 A'                 
 -0.404  -0.360  -0.319  -0.318
  3 A"   15 A'   16 A'    4 A"                                                 
 -- Virtual --                   
 -0.067  -0.047  -0.006   0.025   0.047   0.053   0.060   0.083
  5 A"   17 A'   18 A'   19 A'   20 A'    6 A"   21 A'   22 A'                 
  0.093   0.094   0.113   0.140   0.153   0.158   0.197   0.220
 23 A'    7 A"   24 A'   25 A'    8 A"   26 A'   27 A'   28 A'                 
  0.236   0.267   0.283   0.292   0.320   0.411   0.445   0.449
 29 A'    9 A"   30 A'   31 A'   32 A'   33 A'   10 A"   34 A'                 
  0.467   0.491   0.500   0.575   0.622   0.752   0.756   0.775
 35 A'   36 A'   11 A"   37 A'   38 A'   12 A"   39 A'   40 A'                 
  0.808   0.827   0.844   0.878   0.919   0.974   1.074   1.126
 13 A"   14 A"   41 A'   42 A'   43 A'   44 A'   45 A'   15 A"                 
  1.152   1.286   1.328   1.343   1.354   1.521   1.566   1.723
 46 A'   16 A"   47 A'   17 A"   48 A'   49 A'   50 A'   18 A"                 
  1.724   1.908   1.984   2.017   2.224   2.230   2.255   2.330
 51 A'   52 A'   53 A'   19 A"   20 A"   54 A'   55 A'   56 A'                 
  2.337   2.396   2.577   2.653   2.701   2.729   3.178   3.527
 21 A"   57 A'   58 A'   59 A'   60 A'   22 A"   61 A'   62 A'                 
  3.661   3.691   3.747   3.756   3.946   3.970   4.322   5.028
 63 A'   23 A"   24 A"   64 A'   65 A'   25 A"   66 A'   67 A'                 
  6.247   6.296   6.608   9.678  23.718  25.766  25.829  26.247
 26 A"   68 A'   69 A'   70 A'   71 A'   27 A"   72 A'   73 A'                 
 35.395  66.743 215.653
 74 A'   75 A'   76 A'                                                         
 --------------------------------------------------------------

          Ground-State Mulliken Net Atomic Charges

     Atom                 Charge (a.u.)
  ----------------------------------------
      1 C                    -0.306221
      2 N                    -0.067131
      3 F                    -0.016251
      4 Cl                    0.220486
      5 H                     0.169118
  ----------------------------------------
  Sum of atomic charges =     0.000000

 -----------------------------------------------------------------
                    Cartesian Multipole Moments
 -----------------------------------------------------------------
    Charge (ESU x 10^10)
                 0.0000
    Dipole Moment (Debye)
         X       1.1339      Y      -1.9584      Z      -0.0000
       Tot       2.2630
    Quadrupole Moments (Debye-Ang)
        XX     -31.2314     XY       1.4990     YY     -28.5996
        XZ      -0.0000     YZ       0.0000     ZZ     -29.3542
    Octopole Moments (Debye-Ang^2)
       XXX       0.9341    XXY       1.5748    XYY      -3.3216
       YYY      -4.3968    XXZ      -0.0000    XYZ      -0.0000
       YYZ      -0.0000    XZZ      -4.1602    YZZ       0.0056
       ZZZ      -0.0000
    Hexadecapole Moments (Debye-Ang^3)
      XXXX    -413.9227   XXXY       6.1942   XXYY     -79.9199
      XYYY       3.2641   YYYY     -50.0985   XXXZ       0.0000
      XXYZ       0.0000   XYYZ      -0.0000   YYYZ       0.0000
      XXZZ     -75.8093   XYZZ       0.3256   YYZZ     -14.2205
      XZZZ      -0.0000   YZZZ       0.0000   ZZZZ     -30.0797
 -----------------------------------------------------------------
 Calculating analytic gradient of the SCF energy
 Gradient of SCF Energy
            1           2           3           4           5
    1   0.0479063  -0.0734155   0.0102591   0.0264172  -0.0111671
    2  -0.0127769  -0.0262912   0.0308748   0.0067536   0.0014397
    3   0.0000000   0.0000000  -0.0000000  -0.0000000  -0.0000000
 Max gradient component =       7.342E-02
 RMS gradient           =       2.642E-02
 Gradient time:  CPU 1.70 s  wall 1.70 s
 Geometry Optimization Parameters
   NAtoms,    NIC,     NZ,  NCons,   NDum,   NFix, NCnnct, MaxDiis
        5      20       5       0       0       0       0       0


** GEOMETRY OPTIMIZATION IN DELOCALIZED INTERNAL COORDINATES **
   Searching for a Minimum

   Optimization Cycle:   1

                       Coordinates (Angstroms)
     ATOM                X               Y               Z
      1  C        -0.0354637957   -0.4598102942    0.0000000000
      2  N        -0.9996280869    0.4121915518    0.0000000000
      3  F        -2.2844728255   -0.0021440582    0.0000000000
      4  Cl        1.6491104172    0.0834297277    0.0000000000
      5  H        -0.2644422800   -1.5254879442    0.0000000000
   Point Group: cs    Number of degrees of freedom:     7


   Energy is   -653.481788322


 Attempting to Generate Delocalized Internal Coordinates

  7 Hessian modes will be used to form the next step
  Hessian Eigenvalues:
     0.160000    0.220000    0.250000    0.286300    0.348126    0.550214
     0.671931

 Minimum Search - Taking Simple RFO Step
 Searching for Lamda that Minimizes Along All modes
 Value Taken    Lamda =  -0.02513519
 Step Taken.  Stepsize is  0.290119

                             Maximum     Tolerance    Cnvgd?
         Gradient           0.046655      0.000300      NO
         Displacement       0.161934      0.001200      NO
         Energy change     *********      0.000001      NO


 New Cartesian Coordinates Obtained by Inverse Iteration

 Displacement from previous Coordinates is:  0.436963
 ----------------------------------------------------------------
             Standard Nuclear Orientation (Angstroms)
    I     Atom           X                Y                Z
 ----------------------------------------------------------------
    1      C      -0.0850836801    -0.4237054608     0.0000000000
    2      N      -0.9464729034     0.4987461852     0.0000000000
    3      F      -2.1653142262    -0.1217569980     0.0000000000
    4      Cl      1.5742060014     0.0433083259     0.0000000000
    5      H      -0.3122317627    -1.4884130696     0.0000000000
 ----------------------------------------------------------------
 Molecular Point Group                 Cs    NOp =  2
 Largest Abelian Subgroup              Cs    NOp =  2
 Nuclear Repulsion Energy =   143.5692940880 hartrees
 There are       20 alpha and       20 beta electrons
 Applying Cartesian multipole field
    Component          Value
    ---------          -----
     (2,0,0)        1.00000E-11
     (0,2,0)        2.00000E-11
     (0,0,2)       -3.00000E-11
 Nucleus-field energy     =     0.0000000036 hartrees
 Requested basis set is 6-311++G(d,p)
 There are 36 shells and 103 basis functions
 A cutoff of  1.0D-11 yielded    623 shell pairs
 There are      5234 function pairs (      5658 Cartesian)
 Smallest overlap matrix eigenvalue = 6.70E-04
 Guess MOs from SCF MO coefficient file

 -----------------------------------------------------------------------
  General SCF calculation program by
  Eric Jon Sundstrom, Paul Horn, Yuezhi Mao, Dmitri Zuev, Alec White,
  David Stuck, Shaama M.S., Shane Yost, Joonho Lee, David Small,
  Daniel Levine, Susi Lehtola, Hugh Burton, Evgeny Epifanovsky
 -----------------------------------------------------------------------
 Exchange:     0.2000 Hartree-Fock + 0.0800 Slater + 0.7200 B88
 Correlation:  0.1900 VWN1RPA + 0.8100 LYP
 Using SG-1 standard quadrature grid
 A restricted SCF calculation will be
 performed using DIIS
 SCF converges when DIIS error is below 1.0e-08
 ---------------------------------------
  Cycle       Energy         DIIS error
 ---------------------------------------
    1    -653.4754653308      2.93e-03  
    2    -653.4914256731      9.33e-04  
    3    -653.4904500081      1.37e-03  
    4    -653.4924200213      2.29e-04  
    5    -653.4924678859      8.36e-05  
    6    -653.4924759883      3.18e-05  
    7    -653.4924768686      7.96e-06  
    8    -653.4924769336      2.18e-06  
    9    -653.4924769387      2.55e-07  
   10    -653.4924769388      6.35e-08  
   11    -653.4924769388      8.15e-09  Convergence criterion met
 ---------------------------------------
 SCF time:   CPU 6.22s  wall 6.00s 
 SCF   energy in the final basis set =     -653.4924769388
 Total energy in the final basis set =     -653.4924769388

 --------------------------------------------------------------
             Orbital Energies (a.u.) and Symmetries
 --------------------------------------------------------------

 Alpha MOs, Restricted
 -- Occupied --                  
-101.60  -24.72  -14.43  -10.30   -9.51   -7.28   -7.27   -7.27
  1 A'    2 A'    3 A'    4 A'    5 A'    6 A'    1 A"    7 A'                 
 -1.272  -0.966  -0.866  -0.645  -0.584  -0.523  -0.507  -0.444
  8 A'    9 A'   10 A'   11 A'   12 A'   13 A'    2 A"   14 A'                 
 -0.408  -0.359  -0.345  -0.318
  3 A"   15 A'   16 A'    4 A"                                                 
 -- Virtual --                   
 -0.063  -0.025  -0.007   0.025   0.051   0.052   0.057   0.085
  5 A"   17 A'   18 A'   19 A'   20 A'    6 A"   21 A'   22 A'                 
  0.096   0.096   0.111   0.142   0.152   0.160   0.197   0.217
  7 A"   23 A'   24 A'   25 A'    8 A"   26 A'   27 A'   28 A'                 
  0.243   0.267   0.279   0.294   0.341   0.412   0.442   0.451
 29 A'    9 A"   30 A'   31 A'   32 A'   33 A'   10 A"   34 A'                 
  0.464   0.492   0.498   0.599   0.634   0.750   0.753   0.769
 35 A'   36 A'   11 A"   37 A'   38 A'   39 A'   12 A"   40 A'                 
  0.798   0.823   0.828   0.884   0.904   0.984   1.100   1.131
 13 A"   41 A'   14 A"   42 A'   43 A'   44 A'   45 A'   15 A"                 
  1.164   1.278   1.342   1.368   1.370   1.507   1.594   1.721
 46 A'   16 A"   47 A'   17 A"   48 A'   49 A'   50 A'   18 A"                 
  1.729   1.953   2.011   2.023   2.231   2.232   2.247   2.364
 51 A'   52 A'   53 A'   19 A"   54 A'   20 A"   55 A'   56 A'                 
  2.381   2.415   2.590   2.725   2.736   2.745   3.195   3.517
 21 A"   57 A'   58 A'   59 A'   60 A'   22 A"   61 A'   62 A'                 
  3.653   3.696   3.758   3.780   3.898   3.966   4.417   4.988
 63 A'   23 A"   24 A"   64 A'   65 A'   25 A"   66 A'   67 A'                 
  6.257   6.333   6.577   9.706  23.791  25.774  25.842  26.276
 26 A"   68 A'   69 A'   70 A'   71 A'   27 A"   72 A'   73 A'                 
 35.448  66.753 215.685
 74 A'   75 A'   76 A'                                                         

 Beta MOs, Restricted
 -- Occupied --                  
-101.60  -24.72  -14.43  -10.30   -9.51   -7.28   -7.27   -7.27
  1 A'    2 A'    3 A'    4 A'    5 A'    6 A'    1 A"    7 A'                 
 -1.272  -0.966  -0.866  -0.645  -0.584  -0.523  -0.507  -0.444
  8 A'    9 A'   10 A'   11 A'   12 A'   13 A'    2 A"   14 A'                 
 -0.408  -0.359  -0.345  -0.318
  3 A"   15 A'   16 A'    4 A"                                                 
 -- Virtual --                   
 -0.063  -0.025  -0.007   0.025   0.051   0.052   0.057   0.085
  5 A"   17 A'   18 A'   19 A'   20 A'    6 A"   21 A'   22 A'                 
  0.096   0.096   0.111   0.142   0.152   0.160   0.197   0.217
  7 A"   23 A'   24 A'   25 A'    8 A"   26 A'   27 A'   28 A'                 
  0.243   0.267   0.279   0.294   0.341   0.412   0.442   0.451
 29 A'    9 A"   30 A'   31 A'   32 A'   33 A'   10 A"   34 A'                 
  0.464   0.492   0.498   0.599   0.634   0.750   0.753   0.769
 35 A'   36 A'   11 A"   37 A'   38 A'   39 A'   12 A"   40 A'                 
  0.798   0.823   0.828   0.884   0.904   0.984   1.100   1.131
 13 A"   41 A'   14 A"   42 A'   43 A'   44 A'   45 A'   15 A"                 
  1.164   1.278   1.342   1.368   1.370   1.507   1.594   1.721
 46 A'   16 A"   47 A'   17 A"   48 A'   49 A'   50 A'   18 A"                 
  1.729   1.953   2.011   2.023   2.231   2.232   2.247   2.364
 51 A'   52 A'   53 A'   19 A"   54 A'   20 A"   55 A'   56 A'                 
  2.381   2.415   2.590   2.725   2.736   2.745   3.195   3.517
 21 A"   57 A'   58 A'   59 A'   60 A'   22 A"   61 A'   62 A'                 
  3.653   3.696   3.758   3.780   3.898   3.966   4.417   4.988
 63 A'   23 A"   24 A"   64 A'   65 A'   25 A"   66 A'   67 A'                 
  6.257   6.333   6.577   9.706  23.791  25.774  25.842  26.276
 26 A"   68 A'   69 A'   70 A'   71 A'   27 A"   72 A'   73 A'                 
 35.448  66.753 215.685
 74 A'   75 A'   76 A'                                                         
 --------------------------------------------------------------

          Ground-State Mulliken Net Atomic Charges

     Atom                 Charge (a.u.)
  ----------------------------------------
      1 C                    -0.299316
      2 N                    -0.041749
      3 F                    -0.051420
      4 Cl                    0.204849
      5 H                     0.187636
  ----------------------------------------
  Sum of atomic charges =     0.000000

 -----------------------------------------------------------------
                    Cartesian Multipole Moments
 -----------------------------------------------------------------
    Charge (ESU x 10^10)
                 0.0000
    Dipole Moment (Debye)
         X       1.2452      Y      -1.8504      Z      -0.0000
       Tot       2.2304
    Quadrupole Moments (Debye-Ang)
        XX     -31.9393     XY       1.2205     YY     -28.3551
        XZ      -0.0000     YZ       0.0000     ZZ     -29.1257
    Octopole Moments (Debye-Ang^2)
       XXX       2.5384    XXY       2.0674    XYY      -3.0611
       YYY      -3.4769    XXZ      -0.0000    XYZ       0.0000
       YYZ      -0.0000    XZZ      -3.6706    YZZ       0.3605
       ZZZ      -0.0000
    Hexadecapole Moments (Debye-Ang^3)
      XXXX    -383.2945   XXXY       4.0024   XXYY     -74.0178
      XYYY       2.6587   YYYY     -50.5398   XXXZ      -0.0000
      XXYZ       0.0000   XYYZ      -0.0000   YYYZ      -0.0000
      XXZZ     -69.8619   XYZZ       0.0705   YYZZ     -14.1359
      XZZZ      -0.0000   YZZZ       0.0000   ZZZZ     -29.4336
 -----------------------------------------------------------------
 Calculating analytic gradient of the SCF energy
 Gradient of SCF Energy
            1           2           3           4           5
    1  -0.0144595  -0.0167583   0.0342821  -0.0016010  -0.0014634
    2  -0.0000378  -0.0073313   0.0073956   0.0025787  -0.0026052
    3  -0.0000000  -0.0000000   0.0000000   0.0000000   0.0000000
 Max gradient component =       3.428E-02
 RMS gradient           =       1.093E-02
 Gradient time:  CPU 1.75 s  wall 1.75 s
 Geometry Optimization Parameters
   NAtoms,    NIC,     NZ,  NCons,   NDum,   NFix, NCnnct, MaxDiis
        5      20       5       0       0       0       0       0

 Cartesian Hessian Update
 Hessian Updated using BFGS Update


** GEOMETRY OPTIMIZATION IN DELOCALIZED INTERNAL COORDINATES **
   Searching for a Minimum

   Optimization Cycle:   2

                       Coordinates (Angstroms)
     ATOM                X               Y               Z
      1  C        -0.0850836801   -0.4237054608    0.0000000000
      2  N        -0.9464729034    0.4987461852    0.0000000000
      3  F        -2.1653142262   -0.1217569980    0.0000000000
      4  Cl        1.5742060014    0.0433083259    0.0000000000
      5  H        -0.3122317627   -1.4884130696    0.0000000000
   Point Group: cs    Number of degrees of freedom:     7


   Energy is   -653.492476939

 Hessian Updated using BFGS Update

  7 Hessian modes will be used to form the next step
  Hessian Eigenvalues:
     0.157602    0.221315    0.279902    0.315967    0.349755    0.542126
     0.742461

 Minimum Search - Taking Simple RFO Step
 Searching for Lamda that Minimizes Along All modes
 Value Taken    Lamda =  -0.00320157
 Step Taken.  Stepsize is  0.077725

                             Maximum     Tolerance    Cnvgd?
         Gradient           0.028696      0.000300      NO
         Displacement       0.053140      0.001200      NO
         Energy change     -0.010689      0.000001      NO


 New Cartesian Coordinates Obtained by Inverse Iteration

 Displacement from previous Coordinates is:  0.124538
 ----------------------------------------------------------------
             Standard Nuclear Orientation (Angstroms)
    I     Atom           X                Y                Z
 ----------------------------------------------------------------
    1      C      -0.0730413742    -0.4256435844     0.0000000000
    2      N      -0.9494917103     0.4881424895     0.0000000000
    3      F      -2.2152668433    -0.1002739139     0.0000000000
    4      Cl      1.5840073022     0.0364849464     0.0000000000
    5      H      -0.2811039454    -1.4905309548     0.0000000000
 ----------------------------------------------------------------
 Molecular Point Group                 Cs    NOp =  2
 Largest Abelian Subgroup              Cs    NOp =  2
 Nuclear Repulsion Energy =   142.1991886738 hartrees
 There are       20 alpha and       20 beta electrons
 Applying Cartesian multipole field
    Component          Value
    ---------          -----
     (2,0,0)        1.00000E-11
     (0,2,0)        2.00000E-11
     (0,0,2)       -3.00000E-11
 Nucleus-field energy     =     0.0000000037 hartrees
 Requested basis set is 6-311++G(d,p)
 There are 36 shells and 103 basis functions
 A cutoff of  1.0D-11 yielded    622 shell pairs
 There are      5209 function pairs (      5622 Cartesian)
 Smallest overlap matrix eigenvalue = 6.69E-04
 Guess MOs from SCF MO coefficient file

 -----------------------------------------------------------------------
  General SCF calculation program by
  Eric Jon Sundstrom, Paul Horn, Yuezhi Mao, Dmitri Zuev, Alec White,
  David Stuck, Shaama M.S., Shane Yost, Joonho Lee, David Small,
  Daniel Levine, Susi Lehtola, Hugh Burton, Evgeny Epifanovsky
 -----------------------------------------------------------------------
 Exchange:     0.2000 Hartree-Fock + 0.0800 Slater + 0.7200 B88
 Correlation:  0.1900 VWN1RPA + 0.8100 LYP
 Using SG-1 standard quadrature grid
 A restricted SCF calculation will be
 performed using DIIS
 SCF converges when DIIS error is below 1.0e-08
 ---------------------------------------
  Cycle       Energy         DIIS error
 ---------------------------------------
    1    -653.4930947650      7.98e-04  
    2    -653.4941061934      2.38e-04  
    3    -653.4939993275      3.88e-04  
    4    -653.4941690874      4.66e-05  
    5    -653.4941713899      1.80e-05  
    6    -653.4941715934      7.54e-06  
    7    -653.4941716476      1.14e-06  
    8    -653.4941716490      3.31e-07  
    9    -653.4941716491      1.20e-07  
   10    -653.4941716491      2.77e-08  
   11    -653.4941716491      2.40e-09  Convergence criterion met
 ---------------------------------------
 SCF time:   CPU 6.16s  wall 6.00s 
 SCF   energy in the final basis set =     -653.4941716491
 Total energy in the final basis set =     -653.4941716491

 --------------------------------------------------------------
             Orbital Energies (a.u.) and Symmetries
 --------------------------------------------------------------

 Alpha MOs, Restricted
 -- Occupied --                  
-101.60  -24.72  -14.43  -10.31   -9.52   -7.28   -7.27   -7.27
  1 A'    2 A'    3 A'    4 A'    5 A'    6 A'    1 A"    7 A'                 
 -1.255  -0.969  -0.869  -0.643  -0.581  -0.519  -0.498  -0.444
  8 A'    9 A'   10 A'   11 A'   12 A'   13 A'    2 A"   14 A'                 
 -0.410  -0.362  -0.343  -0.321
  3 A"   15 A'   16 A'    4 A"                                                 
 -- Virtual --                   
 -0.064  -0.034  -0.008   0.022   0.051   0.052   0.052   0.084
  5 A"   17 A'   18 A'   19 A'   20 A'    6 A"   21 A'   22 A'                 
  0.095   0.095   0.111   0.143   0.153   0.160   0.194   0.216
 23 A'    7 A"   24 A'   25 A'    8 A"   26 A'   27 A'   28 A'                 
  0.242   0.268   0.280   0.293   0.336   0.412   0.441   0.447
 29 A'    9 A"   30 A'   31 A'   32 A'   33 A'   10 A"   34 A'                 
  0.465   0.488   0.497   0.593   0.627   0.748   0.749   0.769
 35 A'   36 A'   11 A"   37 A'   38 A'   39 A'   12 A"   40 A'                 
  0.800   0.825   0.833   0.883   0.905   0.985   1.101   1.127
 13 A"   14 A"   41 A'   42 A'   43 A'   44 A'   45 A'   15 A"                 
  1.163   1.284   1.343   1.365   1.371   1.506   1.595   1.722
 46 A'   16 A"   47 A'   17 A"   48 A'   49 A'   50 A'   18 A"                 
  1.731   1.947   2.006   2.027   2.229   2.231   2.243   2.361
 51 A'   52 A'   53 A'   19 A"   20 A"   54 A'   55 A'   56 A'                 
  2.379   2.402   2.587   2.721   2.737   2.743   3.197   3.517
 21 A"   57 A'   58 A'   59 A'   60 A'   22 A"   61 A'   62 A'                 
  3.641   3.708   3.762   3.779   3.896   3.937   4.387   4.946
 63 A'   23 A"   24 A"   64 A'   65 A'   25 A"   66 A'   67 A'                 
  6.260   6.327   6.527   9.703  23.784  25.771  25.842  26.268
 26 A"   68 A'   69 A'   70 A'   71 A'   27 A"   72 A'   73 A'                 
 35.440  66.755 215.681
 74 A'   75 A'   76 A'                                                         

 Beta MOs, Restricted
 -- Occupied --                  
-101.60  -24.72  -14.43  -10.31   -9.52   -7.28   -7.27   -7.27
  1 A'    2 A'    3 A'    4 A'    5 A'    6 A'    1 A"    7 A'                 
 -1.255  -0.969  -0.869  -0.643  -0.581  -0.519  -0.498  -0.444
  8 A'    9 A'   10 A'   11 A'   12 A'   13 A'    2 A"   14 A'                 
 -0.410  -0.362  -0.343  -0.321
  3 A"   15 A'   16 A'    4 A"                                                 
 -- Virtual --                   
 -0.064  -0.034  -0.008   0.022   0.051   0.052   0.052   0.084
  5 A"   17 A'   18 A'   19 A'   20 A'    6 A"   21 A'   22 A'                 
  0.095   0.095   0.111   0.143   0.153   0.160   0.194   0.216
 23 A'    7 A"   24 A'   25 A'    8 A"   26 A'   27 A'   28 A'                 
  0.242   0.268   0.280   0.293   0.336   0.412   0.441   0.447
 29 A'    9 A"   30 A'   31 A'   32 A'   33 A'   10 A"   34 A'                 
  0.465   0.488   0.497   0.593   0.627   0.748   0.749   0.769
 35 A'   36 A'   11 A"   37 A'   38 A'   39 A'   12 A"   40 A'                 
  0.800   0.825   0.833   0.883   0.905   0.985   1.101   1.127
 13 A"   14 A"   41 A'   42 A'   43 A'   44 A'   45 A'   15 A"                 
  1.163   1.284   1.343   1.365   1.371   1.506   1.595   1.722
 46 A'   16 A"   47 A'   17 A"   48 A'   49 A'   50 A'   18 A"                 
  1.731   1.947   2.006   2.027   2.229   2.231   2.243   2.361
 51 A'   52 A'   53 A'   19 A"   20 A"   54 A'   55 A'   56 A'                 
  2.379   2.402   2.587   2.721   2.737   2.743   3.197   3.517
 21 A"   57 A'   58 A'   59 A'   60 A'   22 A"   61 A'   62 A'                 
  3.641   3.708   3.762   3.779   3.896   3.937   4.387   4.946
 63 A'   23 A"   24 A"   64 A'   65 A'   25 A"   66 A'   67 A'                 
  6.260   6.327   6.527   9.703  23.784  25.771  25.842  26.268
 26 A"   68 A'   69 A'   70 A'   71 A'   27 A"   72 A'   73 A'                 
 35.440  66.755 215.681
 74 A'   75 A'   76 A'                                                         
 --------------------------------------------------------------

          Ground-State Mulliken Net Atomic Charges

     Atom                 Charge (a.u.)
  ----------------------------------------
      1 C                    -0.300014
      2 N                    -0.043056
      3 F                    -0.063100
      4 Cl                    0.217465
      5 H                     0.188706
  ----------------------------------------
  Sum of atomic charges =     0.000000

 -----------------------------------------------------------------
                    Cartesian Multipole Moments
 -----------------------------------------------------------------
    Charge (ESU x 10^10)
                 0.0000
    Dipole Moment (Debye)
         X       1.4630      Y      -1.8738      Z      -0.0000
       Tot       2.3773
    Quadrupole Moments (Debye-Ang)
        XX     -32.1220     XY       1.2062     YY     -28.3801
        XZ      -0.0000     YZ       0.0000     ZZ     -29.1479
    Octopole Moments (Debye-Ang^2)
       XXX       4.0341    XXY       1.9937    XYY      -2.8117
       YYY      -3.3026    XXZ       0.0000    XYZ       0.0000
       YYZ      -0.0000    XZZ      -3.4445    YZZ       0.4012
       ZZZ       0.0000
    Hexadecapole Moments (Debye-Ang^3)
      XXXX    -393.1382   XXXY       5.0763   XXYY     -75.6654
      XYYY       3.4884   YYYY     -50.0589   XXXZ      -0.0000
      XXYZ       0.0000   XYYZ       0.0000   YYYZ       0.0000
      XXZZ     -71.4494   XYZZ       0.4163   YYZZ     -14.0621
      XZZZ       0.0000   YZZZ       0.0000   ZZZZ     -29.4515
 -----------------------------------------------------------------
 Calculating analytic gradient of the SCF energy
 Gradient of SCF Energy
            1           2           3           4           5
    1   0.0014192  -0.0082872   0.0076853  -0.0011310   0.0003137
    2   0.0010389  -0.0065829   0.0054638   0.0000285   0.0000517
    3   0.0000000   0.0000000  -0.0000000  -0.0000000   0.0000000
 Max gradient component =       8.287E-03
 RMS gradient           =       3.700E-03
 Gradient time:  CPU 1.74 s  wall 1.74 s
 Geometry Optimization Parameters
   NAtoms,    NIC,     NZ,  NCons,   NDum,   NFix, NCnnct, MaxDiis
        5      20       5       0       0       0       0       0

 Cartesian Hessian Update
 Hessian Updated using BFGS Update


** GEOMETRY OPTIMIZATION IN DELOCALIZED INTERNAL COORDINATES **
   Searching for a Minimum

   Optimization Cycle:   3

                       Coordinates (Angstroms)
     ATOM                X               Y               Z
      1  C        -0.0730413742   -0.4256435844    0.0000000000
      2  N        -0.9494917103    0.4881424895    0.0000000000
      3  F        -2.2152668433   -0.1002739139    0.0000000000
      4  Cl        1.5840073022    0.0364849464    0.0000000000
      5  H        -0.2811039454   -1.4905309548    0.0000000000
   Point Group: cs    Number of degrees of freedom:     7


   Energy is   -653.494171649

 Hessian Updated using BFGS Update

  7 Hessian modes will be used to form the next step
  Hessian Eigenvalues:
     0.157541    0.217571    0.279993    0.332680    0.357773    0.477669
     0.730656

 Minimum Search - Taking Simple RFO Step
 Searching for Lamda that Minimizes Along All modes
 Value Taken    Lamda =  -0.00033063
 Step Taken.  Stepsize is  0.032050

                             Maximum     Tolerance    Cnvgd?
         Gradient           0.007993      0.000300      NO
         Displacement       0.022761      0.001200      NO
         Energy change     -0.001695      0.000001      NO


 New Cartesian Coordinates Obtained by Inverse Iteration

 Displacement from previous Coordinates is:  0.042530
 ----------------------------------------------------------------
             Standard Nuclear Orientation (Angstroms)
    I     Atom           X                Y                Z
 ----------------------------------------------------------------
    1      C      -0.0727373856    -0.4194570467     0.0000000000
    2      N      -0.9472776300     0.4966212047     0.0000000000
    3      F      -2.2178517906    -0.1147873308     0.0000000000
    4      Cl      1.5892648334     0.0286813723     0.0000000000
    5      H      -0.2862945982    -1.4828792168     0.0000000000
 ----------------------------------------------------------------
 Molecular Point Group                 Cs    NOp =  2
 Largest Abelian Subgroup              Cs    NOp =  2
 Nuclear Repulsion Energy =   141.8521853635 hartrees
 There are       20 alpha and       20 beta electrons
 Applying Cartesian multipole field
    Component          Value
    ---------          -----
     (2,0,0)        1.00000E-11
     (0,2,0)        2.00000E-11
     (0,0,2)       -3.00000E-11
 Nucleus-field energy     =     0.0000000037 hartrees
 Requested basis set is 6-311++G(d,p)
 There are 36 shells and 103 basis functions
 A cutoff of  1.0D-11 yielded    622 shell pairs
 There are      5209 function pairs (      5622 Cartesian)
 Smallest overlap matrix eigenvalue = 6.73E-04
 Guess MOs from SCF MO coefficient file

 -----------------------------------------------------------------------
  General SCF calculation program by
  Eric Jon Sundstrom, Paul Horn, Yuezhi Mao, Dmitri Zuev, Alec White,
  David Stuck, Shaama M.S., Shane Yost, Joonho Lee, David Small,
  Daniel Levine, Susi Lehtola, Hugh Burton, Evgeny Epifanovsky
 -----------------------------------------------------------------------
 Exchange:     0.2000 Hartree-Fock + 0.0800 Slater + 0.7200 B88
 Correlation:  0.1900 VWN1RPA + 0.8100 LYP
 Using SG-1 standard quadrature grid
 A restricted SCF calculation will be
 performed using DIIS
 SCF converges when DIIS error is below 1.0e-08
 ---------------------------------------
  Cycle       Energy         DIIS error
 ---------------------------------------
    1    -653.4941449822      3.52e-04  
    2    -653.4943797275      5.47e-05  
    3    -653.4943776874      8.12e-05  
    4    -653.4943845422      1.42e-05  
    5    -653.4943846876      3.77e-06  
    6    -653.4943846967      2.62e-06  
    7    -653.4943847046      6.80e-07  
    8    -653.4943847049      1.64e-07  
    9    -653.4943847050      4.90e-08  
   10    -653.4943847050      8.83e-09  Convergence criterion met
 ---------------------------------------
 SCF time:   CPU 5.61s  wall 5.00s 
 SCF   energy in the final basis set =     -653.4943847050
 Total energy in the final basis set =     -653.4943847050

 --------------------------------------------------------------
             Orbital Energies (a.u.) and Symmetries
 --------------------------------------------------------------

 Alpha MOs, Restricted
 -- Occupied --                  
-101.60  -24.72  -14.43  -10.31   -9.52   -7.28   -7.27   -7.27
  1 A'    2 A'    3 A'    4 A'    5 A'    6 A'    1 A"    7 A'                 
 -1.248  -0.970  -0.871  -0.642  -0.579  -0.518  -0.495  -0.442
  8 A'    9 A'   10 A'   11 A'   12 A'   13 A'    2 A"   14 A'                 
 -0.411  -0.363  -0.346  -0.322
  3 A"   15 A'   16 A'    4 A"                                                 
 -- Virtual --                   
 -0.065  -0.038  -0.008   0.021   0.049   0.052   0.052   0.084
  5 A"   17 A'   18 A'   19 A'   20 A'   21 A'    6 A"   22 A'                 
  0.095   0.095   0.111   0.143   0.154   0.159   0.193   0.216
 23 A'    7 A"   24 A'   25 A'    8 A"   26 A'   27 A'   28 A'                 
  0.241   0.268   0.279   0.293   0.338   0.411   0.440   0.447
 29 A'    9 A"   30 A'   31 A'   32 A'   33 A'   10 A"   34 A'                 
  0.464   0.487   0.497   0.593   0.627   0.747   0.748   0.770
 35 A'   36 A'   11 A"   37 A'   38 A'   39 A'   12 A"   40 A'                 
  0.800   0.824   0.832   0.883   0.902   0.984   1.099   1.126
 13 A"   14 A"   41 A'   42 A'   43 A'   44 A'   45 A'   15 A"                 
  1.165   1.283   1.345   1.365   1.375   1.503   1.595   1.722
 46 A'   16 A"   47 A'   17 A"   48 A'   49 A'   50 A'   18 A"                 
  1.729   1.942   2.002   2.028   2.228   2.230   2.241   2.360
 51 A'   52 A'   53 A'   19 A"   20 A"   54 A'   55 A'   56 A'                 
  2.380   2.401   2.584   2.720   2.742   2.743   3.195   3.515
 21 A"   57 A'   58 A'   59 A'   60 A'   22 A"   61 A'   62 A'                 
  3.633   3.712   3.765   3.783   3.888   3.924   4.385   4.918
 63 A'   23 A"   24 A"   64 A'   65 A'   25 A"   66 A'   67 A'                 
  6.262   6.329   6.505   9.702  23.782  25.770  25.840  26.266
 26 A"   68 A'   69 A'   70 A'   71 A'   27 A"   72 A'   73 A'                 
 35.439  66.756 215.679
 74 A'   75 A'   76 A'                                                         

 Beta MOs, Restricted
 -- Occupied --                  
-101.60  -24.72  -14.43  -10.31   -9.52   -7.28   -7.27   -7.27
  1 A'    2 A'    3 A'    4 A'    5 A'    6 A'    1 A"    7 A'                 
 -1.248  -0.970  -0.871  -0.642  -0.579  -0.518  -0.495  -0.442
  8 A'    9 A'   10 A'   11 A'   12 A'   13 A'    2 A"   14 A'                 
 -0.411  -0.363  -0.346  -0.322
  3 A"   15 A'   16 A'    4 A"                                                 
 -- Virtual --                   
 -0.065  -0.038  -0.008   0.021   0.049   0.052   0.052   0.084
  5 A"   17 A'   18 A'   19 A'   20 A'   21 A'    6 A"   22 A'                 
  0.095   0.095   0.111   0.143   0.154   0.159   0.193   0.216
 23 A'    7 A"   24 A'   25 A'    8 A"   26 A'   27 A'   28 A'                 
  0.241   0.268   0.279   0.293   0.338   0.411   0.440   0.447
 29 A'    9 A"   30 A'   31 A'   32 A'   33 A'   10 A"   34 A'                 
  0.464   0.487   0.497   0.593   0.627   0.747   0.748   0.770
 35 A'   36 A'   11 A"   37 A'   38 A'   39 A'   12 A"   40 A'                 
  0.800   0.824   0.832   0.883   0.902   0.984   1.099   1.126
 13 A"   14 A"   41 A'   42 A'   43 A'   44 A'   45 A'   15 A"                 
  1.165   1.283   1.345   1.365   1.375   1.503   1.595   1.722
 46 A'   16 A"   47 A'   17 A"   48 A'   49 A'   50 A'   18 A"                 
  1.729   1.942   2.002   2.028   2.228   2.230   2.241   2.360
 51 A'   52 A'   53 A'   19 A"   20 A"   54 A'   55 A'   56 A'                 
  2.380   2.401   2.584   2.720   2.742   2.743   3.195   3.515
 21 A"   57 A'   58 A'   59 A'   60 A'   22 A"   61 A'   62 A'                 
  3.633   3.712   3.765   3.783   3.888   3.924   4.385   4.918
 63 A'   23 A"   24 A"   64 A'   65 A'   25 A"   66 A'   67 A'                 
  6.262   6.329   6.505   9.702  23.782  25.770  25.840  26.266
 26 A"   68 A'   69 A'   70 A'   71 A'   27 A"   72 A'   73 A'                 
 35.439  66.756 215.679
 74 A'   75 A'   76 A'                                                         
 --------------------------------------------------------------

          Ground-State Mulliken Net Atomic Charges

     Atom                 Charge (a.u.)
  ----------------------------------------
      1 C                    -0.300897
      2 N                    -0.037645
      3 F                    -0.071986
      4 Cl                    0.219865
      5 H                     0.190663
  ----------------------------------------
  Sum of atomic charges =     0.000000

 -----------------------------------------------------------------
                    Cartesian Multipole Moments
 -----------------------------------------------------------------
    Charge (ESU x 10^10)
                 0.0000
    Dipole Moment (Debye)
         X       1.5476      Y      -1.8533      Z      -0.0000
       Tot       2.4145
    Quadrupole Moments (Debye-Ang)
        XX     -32.2564     XY       1.1763     YY     -28.3920
        XZ      -0.0000     YZ       0.0000     ZZ     -29.1555
    Octopole Moments (Debye-Ang^2)
       XXX       4.4493    XXY       2.0555    XYY      -2.8520
       YYY      -3.0273    XXZ       0.0000    XYZ       0.0000
       YYZ       0.0000    XZZ      -3.4375    YZZ       0.4843
       ZZZ       0.0000
    Hexadecapole Moments (Debye-Ang^3)
      XXXX    -395.3019   XXXY       4.9412   XXYY     -76.0321
      XYYY       3.6034   YYYY     -50.1515   XXXZ       0.0000
      XXYZ       0.0000   XYYZ       0.0000   YYYZ       0.0000
      XXZZ     -71.7883   XYZZ       0.4423   YYZZ     -14.0625
      XZZZ       0.0000   YZZZ       0.0000   ZZZZ     -29.4414
 -----------------------------------------------------------------
 Calculating analytic gradient of the SCF energy
 Gradient of SCF Energy
            1           2           3           4           5
    1   0.0006166  -0.0030436   0.0023402  -0.0002833   0.0003701
    2   0.0006998  -0.0022595   0.0017922  -0.0004037   0.0001712
    3  -0.0000000   0.0000000  -0.0000000   0.0000000   0.0000000
 Max gradient component =       3.044E-03
 RMS gradient           =       1.274E-03
 Gradient time:  CPU 1.74 s  wall 1.74 s
 Geometry Optimization Parameters
   NAtoms,    NIC,     NZ,  NCons,   NDum,   NFix, NCnnct, MaxDiis
        5      20       5       0       0       0       0       0

 Cartesian Hessian Update
 Hessian Updated using BFGS Update


** GEOMETRY OPTIMIZATION IN DELOCALIZED INTERNAL COORDINATES **
   Searching for a Minimum

   Optimization Cycle:   4

                       Coordinates (Angstroms)
     ATOM                X               Y               Z
      1  C        -0.0727373856   -0.4194570467    0.0000000000
      2  N        -0.9472776300    0.4966212047    0.0000000000
      3  F        -2.2178517906   -0.1147873308    0.0000000000
      4  Cl        1.5892648334    0.0286813723    0.0000000000
      5  H        -0.2862945982   -1.4828792168    0.0000000000
   Point Group: cs    Number of degrees of freedom:     7


   Energy is   -653.494384705

 Hessian Updated using BFGS Update

  7 Hessian modes will be used to form the next step
  Hessian Eigenvalues:
     0.158409    0.221846    0.232764    0.281803    0.348153    0.476607
     0.732266

 Minimum Search - Taking Simple RFO Step
 Searching for Lamda that Minimizes Along All modes
 Value Taken    Lamda =  -0.00005137
 Step Taken.  Stepsize is  0.015073

                             Maximum     Tolerance    Cnvgd?
         Gradient           0.002730      0.000300      NO
         Displacement       0.012135      0.001200      NO
         Energy change     -0.000213      0.000001      NO


 New Cartesian Coordinates Obtained by Inverse Iteration

 Displacement from previous Coordinates is:  0.015931
 ----------------------------------------------------------------
             Standard Nuclear Orientation (Angstroms)
    I     Atom           X                Y                Z
 ----------------------------------------------------------------
    1      C      -0.0725269270    -0.4184910003     0.0000000000
    2      N      -0.9444429655     0.5000019181     0.0000000000
    3      F      -2.2180987446    -0.1202001934     0.0000000000
    4      Cl      1.5905672658     0.0281688862     0.0000000000
    5      H      -0.2903951996    -1.4813006279     0.0000000000
 ----------------------------------------------------------------
 Molecular Point Group                 Cs    NOp =  2
 Largest Abelian Subgroup              Cs    NOp =  2
 Nuclear Repulsion Energy =   141.7324398555 hartrees
 There are       20 alpha and       20 beta electrons
 Applying Cartesian multipole field
    Component          Value
    ---------          -----
     (2,0,0)        1.00000E-11
     (0,2,0)        2.00000E-11
     (0,0,2)       -3.00000E-11
 Nucleus-field energy     =     0.0000000037 hartrees
 Requested basis set is 6-311++G(d,p)
 There are 36 shells and 103 basis functions
 A cutoff of  1.0D-11 yielded    622 shell pairs
 There are      5209 function pairs (      5622 Cartesian)
 Smallest overlap matrix eigenvalue = 6.76E-04
 Guess MOs from SCF MO coefficient file

 -----------------------------------------------------------------------
  General SCF calculation program by
  Eric Jon Sundstrom, Paul Horn, Yuezhi Mao, Dmitri Zuev, Alec White,
  David Stuck, Shaama M.S., Shane Yost, Joonho Lee, David Small,
  Daniel Levine, Susi Lehtola, Hugh Burton, Evgeny Epifanovsky
 -----------------------------------------------------------------------
 Exchange:     0.2000 Hartree-Fock + 0.0800 Slater + 0.7200 B88
 Correlation:  0.1900 VWN1RPA + 0.8100 LYP
 Using SG-1 standard quadrature grid
 A restricted SCF calculation will be
 performed using DIIS
 SCF converges when DIIS error is below 1.0e-08
 ---------------------------------------
  Cycle       Energy         DIIS error
 ---------------------------------------
    1    -653.4943714045      1.50e-04  
    2    -653.4944116094      2.08e-05  
    3    -653.4944112503      3.00e-05  
    4    -653.4944123453      7.08e-06  
    5    -653.4944123885      2.38e-06  
    6    -653.4944123931      1.27e-06  
    7    -653.4944123944      2.87e-07  
    8    -653.4944123945      2.23e-08  
    9    -653.4944123945      5.89e-09  Convergence criterion met
 ---------------------------------------
 SCF time:   CPU 5.05s  wall 5.00s 
 SCF   energy in the final basis set =     -653.4944123945
 Total energy in the final basis set =     -653.4944123945

 --------------------------------------------------------------
             Orbital Energies (a.u.) and Symmetries
 --------------------------------------------------------------

 Alpha MOs, Restricted
 -- Occupied --                  
-101.60  -24.72  -14.43  -10.31   -9.52   -7.28   -7.27   -7.27
  1 A'    2 A'    3 A'    4 A'    5 A'    6 A'    1 A"    7 A'                 
 -1.245  -0.970  -0.871  -0.642  -0.578  -0.517  -0.493  -0.441
  8 A'    9 A'   10 A'   11 A'   12 A'   13 A'    2 A"   14 A'                 
 -0.411  -0.364  -0.347  -0.323
  3 A"   15 A'   16 A'    4 A"                                                 
 -- Virtual --                   
 -0.066  -0.040  -0.009   0.020   0.048   0.052   0.052   0.084
  5 A"   17 A'   18 A'   19 A'   20 A'   21 A'    6 A"   22 A'                 
  0.095   0.095   0.111   0.143   0.154   0.159   0.192   0.216
 23 A'    7 A"   24 A'   25 A'    8 A"   26 A'   27 A'   28 A'                 
  0.241   0.268   0.279   0.294   0.338   0.411   0.440   0.446
 29 A'    9 A"   30 A'   31 A'   32 A'   33 A'   10 A"   34 A'                 
  0.464   0.487   0.497   0.592   0.627   0.747   0.748   0.769
 35 A'   36 A'   11 A"   37 A'   38 A'   39 A'   12 A"   40 A'                 
  0.800   0.823   0.831   0.882   0.902   0.983   1.099   1.126
 13 A"   14 A"   41 A'   42 A'   43 A'   44 A'   45 A'   15 A"                 
  1.166   1.283   1.347   1.364   1.376   1.502   1.594   1.722
 46 A'   16 A"   47 A'   17 A"   48 A'   49 A'   50 A'   18 A"                 
  1.728   1.940   2.001   2.028   2.228   2.230   2.240   2.359
 51 A'   52 A'   53 A'   19 A"   20 A"   54 A'   55 A'   56 A'                 
  2.380   2.401   2.583   2.719   2.743   2.744   3.194   3.514
 21 A"   57 A'   58 A'   59 A'   22 A"   60 A'   61 A'   62 A'                 
  3.631   3.714   3.766   3.784   3.885   3.918   4.384   4.904
 63 A'   23 A"   24 A"   64 A'   65 A'   25 A"   66 A'   67 A'                 
  6.263   6.330   6.495   9.701  23.781  25.769  25.839  26.265
 26 A"   68 A'   69 A'   70 A'   71 A'   27 A"   72 A'   73 A'                 
 35.438  66.757 215.679
 74 A'   75 A'   76 A'                                                         

 Beta MOs, Restricted
 -- Occupied --                  
-101.60  -24.72  -14.43  -10.31   -9.52   -7.28   -7.27   -7.27
  1 A'    2 A'    3 A'    4 A'    5 A'    6 A'    1 A"    7 A'                 
 -1.245  -0.970  -0.871  -0.642  -0.578  -0.517  -0.493  -0.441
  8 A'    9 A'   10 A'   11 A'   12 A'   13 A'    2 A"   14 A'                 
 -0.411  -0.364  -0.347  -0.323
  3 A"   15 A'   16 A'    4 A"                                                 
 -- Virtual --                   
 -0.066  -0.040  -0.009   0.020   0.048   0.052   0.052   0.084
  5 A"   17 A'   18 A'   19 A'   20 A'   21 A'    6 A"   22 A'                 
  0.095   0.095   0.111   0.143   0.154   0.159   0.192   0.216
 23 A'    7 A"   24 A'   25 A'    8 A"   26 A'   27 A'   28 A'                 
  0.241   0.268   0.279   0.294   0.338   0.411   0.440   0.446
 29 A'    9 A"   30 A'   31 A'   32 A'   33 A'   10 A"   34 A'                 
  0.464   0.487   0.497   0.592   0.627   0.747   0.748   0.769
 35 A'   36 A'   11 A"   37 A'   38 A'   39 A'   12 A"   40 A'                 
  0.800   0.823   0.831   0.882   0.902   0.983   1.099   1.126
 13 A"   14 A"   41 A'   42 A'   43 A'   44 A'   45 A'   15 A"                 
  1.166   1.283   1.347   1.364   1.376   1.502   1.594   1.722
 46 A'   16 A"   47 A'   17 A"   48 A'   49 A'   50 A'   18 A"                 
  1.728   1.940   2.001   2.028   2.228   2.230   2.240   2.359
 51 A'   52 A'   53 A'   19 A"   20 A"   54 A'   55 A'   56 A'                 
  2.380   2.401   2.583   2.719   2.743   2.744   3.194   3.514
 21 A"   57 A'   58 A'   59 A'   22 A"   60 A'   61 A'   62 A'                 
  3.631   3.714   3.766   3.784   3.885   3.918   4.384   4.904
 63 A'   23 A"   24 A"   64 A'   65 A'   25 A"   66 A'   67 A'                 
  6.263   6.330   6.495   9.701  23.781  25.769  25.839  26.265
 26 A"   68 A'   69 A'   70 A'   71 A'   27 A"   72 A'   73 A'                 
 35.438  66.757 215.679
 74 A'   75 A'   76 A'                                                         
 --------------------------------------------------------------

          Ground-State Mulliken Net Atomic Charges

     Atom                 Charge (a.u.)
  ----------------------------------------
      1 C                    -0.300447
      2 N                    -0.035274
      3 F                    -0.076145
      4 Cl                    0.220199
      5 H                     0.191667
  ----------------------------------------
  Sum of atomic charges =     0.000000

 -----------------------------------------------------------------
                    Cartesian Multipole Moments
 -----------------------------------------------------------------
    Charge (ESU x 10^10)
                 0.0000
    Dipole Moment (Debye)
         X       1.5812      Y      -1.8470      Z       0.0000
       Tot       2.4314
    Quadrupole Moments (Debye-Ang)
        XX     -32.3254     XY       1.1714     YY     -28.3831
        XZ      -0.0000     YZ      -0.0000     ZZ     -29.1592
    Octopole Moments (Debye-Ang^2)
       XXX       4.6097    XXY       2.0769    XYY      -2.8779
       YYY      -3.0037    XXZ       0.0000    XYZ       0.0000
       YYZ      -0.0000    XZZ      -3.4377    YZZ       0.4926
       ZZZ       0.0000
    Hexadecapole Moments (Debye-Ang^3)
      XXXX    -395.9354   XXXY       4.7847   XXYY     -76.0958
      XYYY       3.4971   YYYY     -50.2128   XXXZ      -0.0000
      XXYZ       0.0000   XYYZ      -0.0000   YYYZ      -0.0000
      XXZZ     -71.8680   XYZZ       0.3970   YYZZ     -14.0715
      XZZZ      -0.0000   YZZZ       0.0000   ZZZZ     -29.4364
 -----------------------------------------------------------------
 Calculating analytic gradient of the SCF energy
 Gradient of SCF Energy
            1           2           3           4           5
    1   0.0000176  -0.0002553   0.0002120  -0.0000470   0.0000727
    2   0.0002915  -0.0002427   0.0001149  -0.0001371  -0.0000267
    3  -0.0000000   0.0000000  -0.0000000   0.0000000   0.0000000
 Max gradient component =       2.915E-04
 RMS gradient           =       1.401E-04
 Gradient time:  CPU 1.74 s  wall 1.74 s
 Geometry Optimization Parameters
   NAtoms,    NIC,     NZ,  NCons,   NDum,   NFix, NCnnct, MaxDiis
        5      20       5       0       0       0       0       0

 Cartesian Hessian Update
 Hessian Updated using BFGS Update


** GEOMETRY OPTIMIZATION IN DELOCALIZED INTERNAL COORDINATES **
   Searching for a Minimum

   Optimization Cycle:   5

                       Coordinates (Angstroms)
     ATOM                X               Y               Z
      1  C        -0.0725269270   -0.4184910003    0.0000000000
      2  N        -0.9444429655    0.5000019181    0.0000000000
      3  F        -2.2180987446   -0.1202001934    0.0000000000
      4  Cl        1.5905672658    0.0281688862    0.0000000000
      5  H        -0.2903951996   -1.4813006279    0.0000000000
   Point Group: cs    Number of degrees of freedom:     7


   Energy is   -653.494412394

 Hessian Updated using BFGS Update

  7 Hessian modes will be used to form the next step
  Hessian Eigenvalues:
     0.155908    0.207016    0.232685    0.281284    0.348357    0.476228
     0.732908

 Minimum Search - Taking Simple RFO Step
 Searching for Lamda that Minimizes Along All modes
 Value Taken    Lamda =   0.00000000
 Step Taken.  Stepsize is  0.001918

                             Maximum     Tolerance    Cnvgd?
         Gradient           0.000247      0.000300     YES
         Displacement       0.001224      0.001200      NO
         Energy change     -0.000028      0.000001      NO


 New Cartesian Coordinates Obtained by Inverse Iteration

 Displacement from previous Coordinates is:  0.001900
 ----------------------------------------------------------------
             Standard Nuclear Orientation (Angstroms)
    I     Atom           X                Y                Z
 ----------------------------------------------------------------
    1      C      -0.0724550171    -0.4188719196     0.0000000000
    2      N      -0.9439450862     0.5000986475     0.0000000000
    3      F      -2.2181873066    -0.1202251454     0.0000000000
    4      Cl      1.5905661819     0.0287211853     0.0000000000
    5      H      -0.2908753428    -1.4815437850     0.0000000000
 ----------------------------------------------------------------
 Molecular Point Group                 Cs    NOp =  2
 Largest Abelian Subgroup              Cs    NOp =  2
 Nuclear Repulsion Energy =   141.7213607585 hartrees
 There are       20 alpha and       20 beta electrons
 Applying Cartesian multipole field
    Component          Value
    ---------          -----
     (2,0,0)        1.00000E-11
     (0,2,0)        2.00000E-11
     (0,0,2)       -3.00000E-11
 Nucleus-field energy     =     0.0000000037 hartrees
 Requested basis set is 6-311++G(d,p)
 There are 36 shells and 103 basis functions
 A cutoff of  1.0D-11 yielded    622 shell pairs
 There are      5209 function pairs (      5622 Cartesian)
 Smallest overlap matrix eigenvalue = 6.76E-04
 Guess MOs from SCF MO coefficient file

 -----------------------------------------------------------------------
  General SCF calculation program by
  Eric Jon Sundstrom, Paul Horn, Yuezhi Mao, Dmitri Zuev, Alec White,
  David Stuck, Shaama M.S., Shane Yost, Joonho Lee, David Small,
  Daniel Levine, Susi Lehtola, Hugh Burton, Evgeny Epifanovsky
 -----------------------------------------------------------------------
 Exchange:     0.2000 Hartree-Fock + 0.0800 Slater + 0.7200 B88
 Correlation:  0.1900 VWN1RPA + 0.8100 LYP
 Using SG-1 standard quadrature grid
 A restricted SCF calculation will be
 performed using DIIS
 SCF converges when DIIS error is below 1.0e-08
 ---------------------------------------
  Cycle       Energy         DIIS error
 ---------------------------------------
    1    -653.4944123465      1.55e-05  
    2    -653.4944127868      2.64e-06  
    3    -653.4944127898      2.62e-06  
    4    -653.4944127946      1.32e-06  
    5    -653.4944127962      1.65e-07  
    6    -653.4944127963      9.37e-08  
    7    -653.4944127963      2.36e-08  
    8    -653.4944127963      6.22e-09  Convergence criterion met
 ---------------------------------------
 SCF time:   CPU 4.49s  wall 5.00s 
 SCF   energy in the final basis set =     -653.4944127963
 Total energy in the final basis set =     -653.4944127963

 --------------------------------------------------------------
             Orbital Energies (a.u.) and Symmetries
 --------------------------------------------------------------

 Alpha MOs, Restricted
 -- Occupied --                  
-101.60  -24.72  -14.43  -10.31   -9.52   -7.28   -7.27   -7.27
  1 A'    2 A'    3 A'    4 A'    5 A'    6 A'    1 A"    7 A'                 
 -1.245  -0.970  -0.871  -0.642  -0.578  -0.517  -0.493  -0.441
  8 A'    9 A'   10 A'   11 A'   12 A'   13 A'    2 A"   14 A'                 
 -0.411  -0.364  -0.347  -0.323
  3 A"   15 A'   16 A'    4 A"                                                 
 -- Virtual --                   
 -0.066  -0.041  -0.009   0.020   0.047   0.052   0.052   0.084
  5 A"   17 A'   18 A'   19 A'   20 A'   21 A'    6 A"   22 A'                 
  0.095   0.095   0.111   0.143   0.154   0.159   0.192   0.216
 23 A'    7 A"   24 A'   25 A'    8 A"   26 A'   27 A'   28 A'                 
  0.241   0.268   0.279   0.294   0.338   0.411   0.440   0.446
 29 A'    9 A"   30 A'   31 A'   32 A'   33 A'   10 A"   34 A'                 
  0.464   0.487   0.497   0.592   0.627   0.747   0.748   0.769
 35 A'   36 A'   11 A"   37 A'   38 A'   39 A'   12 A"   40 A'                 
  0.800   0.823   0.831   0.882   0.902   0.983   1.099   1.126
 13 A"   14 A"   41 A'   42 A'   43 A'   44 A'   45 A'   15 A"                 
  1.166   1.283   1.347   1.364   1.376   1.502   1.594   1.722
 46 A'   16 A"   47 A'   17 A"   48 A'   49 A'   50 A'   18 A"                 
  1.728   1.939   2.001   2.028   2.228   2.230   2.240   2.358
 51 A'   52 A'   53 A'   19 A"   20 A"   54 A'   55 A'   56 A'                 
  2.380   2.401   2.582   2.719   2.743   2.744   3.194   3.514
 21 A"   57 A'   58 A'   59 A'   22 A"   60 A'   61 A'   62 A'                 
  3.631   3.714   3.766   3.785   3.884   3.918   4.384   4.903
 63 A'   23 A"   24 A"   64 A'   65 A'   25 A"   66 A'   67 A'                 
  6.263   6.330   6.494   9.701  23.781  25.769  25.839  26.265
 26 A"   68 A'   69 A'   70 A'   71 A'   27 A"   72 A'   73 A'                 
 35.438  66.757 215.679
 74 A'   75 A'   76 A'                                                         

 Beta MOs, Restricted
 -- Occupied --                  
-101.60  -24.72  -14.43  -10.31   -9.52   -7.28   -7.27   -7.27
  1 A'    2 A'    3 A'    4 A'    5 A'    6 A'    1 A"    7 A'                 
 -1.245  -0.970  -0.871  -0.642  -0.578  -0.517  -0.493  -0.441
  8 A'    9 A'   10 A'   11 A'   12 A'   13 A'    2 A"   14 A'                 
 -0.411  -0.364  -0.347  -0.323
  3 A"   15 A'   16 A'    4 A"                                                 
 -- Virtual --                   
 -0.066  -0.041  -0.009   0.020   0.047   0.052   0.052   0.084
  5 A"   17 A'   18 A'   19 A'   20 A'   21 A'    6 A"   22 A'                 
  0.095   0.095   0.111   0.143   0.154   0.159   0.192   0.216
 23 A'    7 A"   24 A'   25 A'    8 A"   26 A'   27 A'   28 A'                 
  0.241   0.268   0.279   0.294   0.338   0.411   0.440   0.446
 29 A'    9 A"   30 A'   31 A'   32 A'   33 A'   10 A"   34 A'                 
  0.464   0.487   0.497   0.592   0.627   0.747   0.748   0.769
 35 A'   36 A'   11 A"   37 A'   38 A'   39 A'   12 A"   40 A'                 
  0.800   0.823   0.831   0.882   0.902   0.983   1.099   1.126
 13 A"   14 A"   41 A'   42 A'   43 A'   44 A'   45 A'   15 A"                 
  1.166   1.283   1.347   1.364   1.376   1.502   1.594   1.722
 46 A'   16 A"   47 A'   17 A"   48 A'   49 A'   50 A'   18 A"                 
  1.728   1.939   2.001   2.028   2.228   2.230   2.240   2.358
 51 A'   52 A'   53 A'   19 A"   20 A"   54 A'   55 A'   56 A'                 
  2.380   2.401   2.582   2.719   2.743   2.744   3.194   3.514
 21 A"   57 A'   58 A'   59 A'   22 A"   60 A'   61 A'   62 A'                 
  3.631   3.714   3.766   3.785   3.884   3.918   4.384   4.903
 63 A'   23 A"   24 A"   64 A'   65 A'   25 A"   66 A'   67 A'                 
  6.263   6.330   6.494   9.701  23.781  25.769  25.839  26.265
 26 A"   68 A'   69 A'   70 A'   71 A'   27 A"   72 A'   73 A'                 
 35.438  66.757 215.679
 74 A'   75 A'   76 A'                                                         
 --------------------------------------------------------------

          Ground-State Mulliken Net Atomic Charges

     Atom                 Charge (a.u.)
  ----------------------------------------
      1 C                    -0.300266
      2 N                    -0.035099
      3 F                    -0.076494
      4 Cl                    0.220088
      5 H                     0.191771
  ----------------------------------------
  Sum of atomic charges =     0.000000

 -----------------------------------------------------------------
                    Cartesian Multipole Moments
 -----------------------------------------------------------------
    Charge (ESU x 10^10)
                 0.0000
    Dipole Moment (Debye)
         X       1.5832      Y      -1.8475      Z      -0.0000
       Tot       2.4331
    Quadrupole Moments (Debye-Ang)
        XX     -32.3327     XY       1.1730     YY     -28.3797
        XZ       0.0000     YZ       0.0000     ZZ     -29.1599
    Octopole Moments (Debye-Ang^2)
       XXX       4.6194    XXY       2.0769    XYY      -2.8809
       YYY      -3.0219    XXZ      -0.0000    XYZ       0.0000
       YYZ      -0.0000    XZZ      -3.4383    YZZ       0.4873
       ZZZ      -0.0000
    Hexadecapole Moments (Debye-Ang^3)
      XXXX    -395.9797   XXXY       4.7620   XXYY     -76.0915
      XYYY       3.4623   YYYY     -50.2175   XXXZ       0.0000
      XXYZ       0.0000   XYYZ      -0.0000   YYYZ      -0.0000
      XXZZ     -71.8707   XYZZ       0.3843   YYZZ     -14.0734
      XZZZ       0.0000   YZZZ       0.0000   ZZZZ     -29.4367
 -----------------------------------------------------------------
 Calculating analytic gradient of the SCF energy
 Gradient of SCF Energy
            1           2           3           4           5
    1   0.0000052  -0.0000106   0.0000044  -0.0000070   0.0000080
    2   0.0000498  -0.0000142  -0.0000062  -0.0000214  -0.0000079
    3  -0.0000000   0.0000000  -0.0000000   0.0000000  -0.0000000
 Max gradient component =       4.977E-05
 RMS gradient           =       1.530E-05
 Gradient time:  CPU 1.74 s  wall 1.74 s
 Geometry Optimization Parameters
   NAtoms,    NIC,     NZ,  NCons,   NDum,   NFix, NCnnct, MaxDiis
        5      20       5       0       0       0       0       0

 Cartesian Hessian Update
 Hessian Updated using BFGS Update


** GEOMETRY OPTIMIZATION IN DELOCALIZED INTERNAL COORDINATES **
   Searching for a Minimum

   Optimization Cycle:   6

                       Coordinates (Angstroms)
     ATOM                X               Y               Z
      1  C        -0.0724550171   -0.4188719196    0.0000000000
      2  N        -0.9439450862    0.5000986475    0.0000000000
      3  F        -2.2181873066   -0.1202251454    0.0000000000
      4  Cl        1.5905661819    0.0287211853    0.0000000000
      5  H        -0.2908753428   -1.4815437850    0.0000000000
   Point Group: cs    Number of degrees of freedom:     7


   Energy is   -653.494412796

 Hessian Updated using BFGS Update

  7 Hessian modes will be used to form the next step
  Hessian Eigenvalues:
     0.150850    0.191242    0.234812    0.280887    0.348520    0.475755
     0.731382

 Minimum Search - Taking Simple RFO Step
 Searching for Lamda that Minimizes Along All modes
 Value Taken    Lamda =   0.00000000
 Step Taken.  Stepsize is  0.000291

                             Maximum     Tolerance    Cnvgd?
         Gradient           0.000036      0.000300     YES
         Displacement       0.000172      0.001200     YES
         Energy change     -0.000000      0.000001     YES


                       Distance Matrix (Angstroms)
             C (  1)   N (  2)   F (  3)   Cl(  4)
   N (  2)  1.266492
   F (  3)  2.166416  1.417214
   Cl(  4)  1.722202  2.577973  3.811665
   H (  5)  1.084887  2.086482  2.359602  2.412617

 Final energy is   -653.49441279628127     


 ******************************
 **  OPTIMIZATION CONVERGED  **
 ******************************

                       Coordinates (Angstroms)
     ATOM                X               Y               Z
      1  C        -0.0724550171   -0.4188719196    0.0000000000
      2  N        -0.9439450862    0.5000986475    0.0000000000
      3  F        -2.2181873066   -0.1202251454    0.0000000000
      4  Cl        1.5905661819    0.0287211853    0.0000000000
      5  H        -0.2908753428   -1.4815437850    0.0000000000

Z-matrix Print:
$molecule
0 1
Cl
C  1 1.722202
H  2 1.084887 1 116.678633
N  2 1.266492 1 118.417070 3 -180.000000 0
F  4 1.417214 2 107.523309 1 -180.000000 0
$end


 --------------------------------------------------------------
             Orbital Energies (a.u.) and Symmetries
 --------------------------------------------------------------

 Alpha MOs, Restricted
 -- Occupied --                  
-101.60  -24.72  -14.43  -10.31   -9.52   -7.28   -7.27   -7.27
  1 A'    2 A'    3 A'    4 A'    5 A'    6 A'    1 A"    7 A'                 
 -1.245  -0.970  -0.871  -0.642  -0.578  -0.517  -0.493  -0.441
  8 A'    9 A'   10 A'   11 A'   12 A'   13 A'    2 A"   14 A'                 
 -0.411  -0.364  -0.347  -0.323
  3 A"   15 A'   16 A'    4 A"                                                 
 -- Virtual --                   
 -0.066  -0.041  -0.009   0.020   0.047   0.052   0.052   0.084
  5 A"   17 A'   18 A'   19 A'   20 A'   21 A'    6 A"   22 A'                 
  0.095   0.095   0.111   0.143   0.154   0.159   0.192   0.216
 23 A'    7 A"   24 A'   25 A'    8 A"   26 A'   27 A'   28 A'                 
  0.241   0.268   0.279   0.294   0.338   0.411   0.440   0.446
 29 A'    9 A"   30 A'   31 A'   32 A'   33 A'   10 A"   34 A'                 
  0.464   0.487   0.497   0.592   0.627   0.747   0.748   0.769
 35 A'   36 A'   11 A"   37 A'   38 A'   39 A'   12 A"   40 A'                 
  0.800   0.823   0.831   0.882   0.902   0.983   1.099   1.126
 13 A"   14 A"   41 A'   42 A'   43 A'   44 A'   45 A'   15 A"                 
  1.166   1.283   1.347   1.364   1.376   1.502   1.594   1.722
 46 A'   16 A"   47 A'   17 A"   48 A'   49 A'   50 A'   18 A"                 
  1.728   1.939   2.001   2.028   2.228   2.230   2.240   2.358
 51 A'   52 A'   53 A'   19 A"   20 A"   54 A'   55 A'   56 A'                 
  2.380   2.401   2.582   2.719   2.743   2.744   3.194   3.514
 21 A"   57 A'   58 A'   59 A'   22 A"   60 A'   61 A'   62 A'                 
  3.631   3.714   3.766   3.785   3.884   3.918   4.384   4.903
 63 A'   23 A"   24 A"   64 A'   65 A'   25 A"   66 A'   67 A'                 
  6.263   6.330   6.494   9.701  23.781  25.769  25.839  26.265
 26 A"   68 A'   69 A'   70 A'   71 A'   27 A"   72 A'   73 A'                 
 35.438  66.757 215.679
 74 A'   75 A'   76 A'                                                         

 Beta MOs, Restricted
 -- Occupied --                  
-101.60  -24.72  -14.43  -10.31   -9.52   -7.28   -7.27   -7.27
  1 A'    2 A'    3 A'    4 A'    5 A'    6 A'    1 A"    7 A'                 
 -1.245  -0.970  -0.871  -0.642  -0.578  -0.517  -0.493  -0.441
  8 A'    9 A'   10 A'   11 A'   12 A'   13 A'    2 A"   14 A'                 
 -0.411  -0.364  -0.347  -0.323
  3 A"   15 A'   16 A'    4 A"                                                 
 -- Virtual --                   
 -0.066  -0.041  -0.009   0.020   0.047   0.052   0.052   0.084
  5 A"   17 A'   18 A'   19 A'   20 A'   21 A'    6 A"   22 A'                 
  0.095   0.095   0.111   0.143   0.154   0.159   0.192   0.216
 23 A'    7 A"   24 A'   25 A'    8 A"   26 A'   27 A'   28 A'                 
  0.241   0.268   0.279   0.294   0.338   0.411   0.440   0.446
 29 A'    9 A"   30 A'   31 A'   32 A'   33 A'   10 A"   34 A'                 
  0.464   0.487   0.497   0.592   0.627   0.747   0.748   0.769
 35 A'   36 A'   11 A"   37 A'   38 A'   39 A'   12 A"   40 A'                 
  0.800   0.823   0.831   0.882   0.902   0.983   1.099   1.126
 13 A"   14 A"   41 A'   42 A'   43 A'   44 A'   45 A'   15 A"                 
  1.166   1.283   1.347   1.364   1.376   1.502   1.594   1.722
 46 A'   16 A"   47 A'   17 A"   48 A'   49 A'   50 A'   18 A"                 
  1.728   1.939   2.001   2.028   2.228   2.230   2.240   2.358
 51 A'   52 A'   53 A'   19 A"   20 A"   54 A'   55 A'   56 A'                 
  2.380   2.401   2.582   2.719   2.743   2.744   3.194   3.514
 21 A"   57 A'   58 A'   59 A'   22 A"   60 A'   61 A'   62 A'                 
  3.631   3.714   3.766   3.785   3.884   3.918   4.384   4.903
 63 A'   23 A"   24 A"   64 A'   65 A'   25 A"   66 A'   67 A'                 
  6.263   6.330   6.494   9.701  23.781  25.769  25.839  26.265
 26 A"   68 A'   69 A'   70 A'   71 A'   27 A"   72 A'   73 A'                 
 35.438  66.757 215.679
 74 A'   75 A'   76 A'                                                         
 --------------------------------------------------------------

          Ground-State Mulliken Net Atomic Charges

     Atom                 Charge (a.u.)
  ----------------------------------------
      1 C                    -0.300266
      2 N                    -0.035099
      3 F                    -0.076494
      4 Cl                    0.220088
      5 H                     0.191771
  ----------------------------------------
  Sum of atomic charges =     0.000000

 -----------------------------------------------------------------
                    Cartesian Multipole Moments
 -----------------------------------------------------------------
    Charge (ESU x 10^10)
                 0.0000
    Dipole Moment (Debye)
         X       1.5832      Y      -1.8475      Z      -0.0000
       Tot       2.4331
    Quadrupole Moments (Debye-Ang)
        XX     -32.3327     XY       1.1730     YY     -28.3797
        XZ       0.0000     YZ       0.0000     ZZ     -29.1599
    Octopole Moments (Debye-Ang^2)
       XXX       4.6194    XXY       2.0769    XYY      -2.8809
       YYY      -3.0219    XXZ      -0.0000    XYZ       0.0000
       YYZ      -0.0000    XZZ      -3.4383    YZZ       0.4873
       ZZZ      -0.0000
    Hexadecapole Moments (Debye-Ang^3)
      XXXX    -395.9797   XXXY       4.7620   XXYY     -76.0915
      XYYY       3.4623   YYYY     -50.2175   XXXZ       0.0000
      XXYZ       0.0000   XYYZ      -0.0000   YYYZ      -0.0000
      XXZZ     -71.8707   XYZZ       0.3843   YYZZ     -14.0734
      XZZZ       0.0000   YZZZ       0.0000   ZZZZ     -29.4367
 -----------------------------------------------------------------
Archival summary:
1\1\TWL01\OPT\ProcedureUnspecified\BasisUnspecified\l11111\taweetha\MonNov2608:09:032018MonNov2608:09:032018\0\\#,OPT,ProcedureUnspecified,BasisUnspecified,\\0,1\Cl\C,1,1.7222\H,2,1.08489,1,116.679\N,2,1.26649,1,118.417,3,-180,0\F,4,1.41721,2,107.523,1,-180,0\\\@

 Total job time:  45.52s(wall), 45.31s(cpu) 
 Mon Nov 26 08:09:03 2018

        *************************************************************
        *                                                           *
        *  Thank you very much for using Q-Chem.  Have a nice day.  *
        *                                                           *
        *************************************************************


 
User input: 2 of 2 
 
Q-Chem Developer Version!
                  Welcome to Q-Chem
     A Quantum Leap Into The Future Of Chemistry


 Q-Chem 5.1, Q-Chem, Inc., Pleasanton, CA (2018)

 Yihan Shao,  Zhengting Gan,  E. Epifanovsky,  A. T. B. Gilbert,  M. Wormit,  
 J. Kussmann,  A. W. Lange,  A. Behn,  Jia Deng,  Xintian Feng,  D. Ghosh,  
 M. Goldey,  P. R. Horn,  L. D. Jacobson,  I. Kaliman,  T. Kus,  A. Landau,  
 Jie Liu,  E. I. Proynov,  R. M. Richard,  R. P. Steele,  E. J. Sundstrom,  
 H. L. Woodcock III,  P. M. Zimmerman,  D. Zuev,  B. Albrecht,  E. Alguire,  
 S. A. Baeppler,  D. Barton,  Z. Benda,  Y. A. Bernard,  E. J. Berquist,  
 K. B. Bravaya,  H. Burton,  D. Casanova,  Chun-Min Chang,  Yunqing Chen,  
 A. Chien,  K. D. Closser,  M. P. Coons,  S. Coriani,  S. Dasgupta,  
 A. L. Dempwolff,  M. Diedenhofen,  Hainam Do,  R. G. Edgar,  Po-Tung Fang,  
 S. Faraji,  S. Fatehi,  Qingguo Feng,  K. D. Fenk,  J. Fosso-Tande,  
 Qinghui Ge,  A. Ghysels,  G. Gidofalvi,  J. Gomes,  J. Gonthier,  A. Gunina,  
 D. Hait,  M. W. D. Hanson-Heine,  P. H. P. Harbach,  A. W. Hauser,  
 J. E. Herr,  E. G. Hohenstein,  Z. C. Holden,  Kerwin Hui,  B. C. Huynh,  
 T.-C. Jagau,  Hyunjun Ji,  B. Kaduk,  K. Khistyaev,  Jaehoon Kim,  
 P. Klunzinger,  K. Koh,  D. Kosenkov,  L. Koulias,  T. Kowalczyk,  
 C. M. Krauter,  A. Kunitsa,  Ka Un Lao,  A. Laurent,  K. V. Lawler,  
 Joonho Lee,  D. Lefrancois,  S. Lehtola,  D. S. Levine,  Yi-Pei Li,  
 You-Sheng Lin,  Fenglai Liu,  E. Livshits,  A. Luenser,  P. Manohar,  
 E. Mansoor,  S. F. Manzer,  Shan-Ping Mao,  Yuezhi Mao,  N. Mardirossian,  
 A. V. Marenich,  T. Markovich,  L. A. Martinez-Martinez,  S. A. Maurer,  
 N. J. Mayhall,  S. C. McKenzie,  J.-M. Mewes,  A. F. Morrison,  
 J. W. Mullinax,  K. Nanda,  T. S. Nguyen-Beck,  R. Olivares-Amaya,  
 J. A. Parkhill,  T. M. Perrine,  F. Plasser,  P. Pokhilko,  S. Prager,  
 A. Prociuk,  E. Ramos,  D. R. Rehn,  F. Rob,  M. Schneider,  N. Sergueev,  
 S. M. Sharada,  S. Sharma,  D. W. Small,  T. Stauch,  T. Stein,  
 Yu-Chuan Su,  A. J. W. Thom,  A. Tkatchenko,  T. Tsuchimochi,  N. M. Tubman,  
 L. Vogt,  M. L. Vidal,  O. Vydrov,  M. A. Watson,  J. Wenzel,  
 M. de Wergifosse,  T. A. Wesolowski,  A. White,  J. Witte,  A. Yamada,  
 Jun Yang,  K. Yao,  S. Yeganeh,  S. R. Yost,  Zhi-Qiang You,  A. Zech,  
 Igor Ying Zhang,  Xing Zhang,  Yan Zhao,  Ying Zhu,  B. R. Brooks,  
 G. K. L. Chan,  C. J. Cramer,  M. S. Gordon,  W. J. Hehre,  A. Klamt,  
 M. W. Schmidt,  C. D. Sherrill,  D. G. Truhlar,  A. Aspuru-Guzik,  R. Baer,  
 A. T. Bell,  N. A. Besley,  Jeng-Da Chai,  A. E. DePrince, III,  
 R. A. DiStasio Jr.,  A. Dreuw,  B. D. Dunietz,  T. R. Furlani,  
 Chao-Ping Hsu,  Yousung Jung,  Jing Kong,  D. S. Lambrecht,  WanZhen Liang,  
 C. Ochsenfeld,  V. A. Rassolov,  L. V. Slipchenko,  J. E. Subotnik,  
 T. Van Voorhis,  J. M. Herbert,  A. I. Krylov,  P. M. W. Gill,  M. Head-Gordon

 Contributors to earlier versions of Q-Chem not listed above: 
 R. D. Adamson,  B. Austin,  J. Baker,  G. J. O. Beran,  K. Brandhorst,  
 S. T. Brown,  E. F. C. Byrd,  A. K. Chakraborty,  C.-L. Cheng,  
 Siu Hung Chien,  D. M. Chipman,  D. L. Crittenden,  H. Dachsel,  
 R. J. Doerksen,  A. D. Dutoi,  L. Fusti-Molnar,  W. A. Goddard III,  
 A. Golubeva-Zadorozhnaya,  S. R. Gwaltney,  G. Hawkins,  A. Heyden,  
 S. Hirata,  G. Kedziora,  F. J. Keil,  C. Kelley,  Jihan Kim,  R. A. King,  
 R. Z. Khaliullin,  P. P. Korambath,  W. Kurlancheek,  A. M. Lee,  M. S. Lee,  
 S. V. Levchenko,  Ching Yeh Lin,  D. Liotard,  R. C. Lochan,  I. Lotan,  
 P. E. Maslen,  N. Nair,  D. P. O'Neill,  D. Neuhauser,  E. Neuscamman,  
 C. M. Oana,  R. Olson,  B. Peters,  R. Peverati,  P. A. Pieniazek,  
 Y. M. Rhee,  J. Ritchie,  M. A. Rohrdanz,  E. Rosta,  N. J. Russ,  
 H. F. Schaefer III,  N. E. Schultz,  N. Shenvi,  A. C. Simmonett,  A. Sodt,  
 D. Stuck,  K. S. Thanthiriwatte,  V. Vanovschi,  Tao Wang,  A. Warshel,  
 C. F. Williams,  Q. Wu,  X. Xu,  W. Zhang

 Please cite Q-Chem as follows:
 Y. Shao et al., Mol. Phys. 113, 184-215 (2015)
 DOI: 10.1080/00268976.2014.952696

 Q-Chem 5.1.2 for Intel X86 EM64T Linux

 Parts of Q-Chem use Armadillo 8.300.2 (Tropical Shenanigans).
 http://arma.sourceforge.net/

 Q-Chem begins on Mon Nov 26 08:09:03 2018  

Host: 
0

     Scratch files written to /scratch/taweetham/qchem59452//
The previous job contains 0 fragments, simply inherited here
Input Ideriv = 2
Curr. Ideriv = -1
Max.  Ideriv = 2

Checking the input file for inconsistencies... 	...done.

--------------------------------------------------------------
User input:
--------------------------------------------------------------

$molecule
read
$end

$rem
   job_type 	frequency
   basis 	6-311++g**
   method	b3lyp	
$end


--------------------------------------------------------------
 ----------------------------------------------------------------
             Standard Nuclear Orientation (Angstroms)
    I     Atom           X                Y                Z
 ----------------------------------------------------------------
    1      C      -0.0681381507    -0.3913132218    -0.0000000000
    2      N      -0.9346504980     0.5323524080     0.0000000000
    3      F      -2.2122255979    -0.0810778720     0.0000000000
    4      Cl      1.5972770264     0.0472884013    -0.0000000000
    5      H      -0.2922966782    -1.4527894988    -0.0000000000
 ----------------------------------------------------------------
 Molecular Point Group                 Cs    NOp =  2
 Largest Abelian Subgroup              Cs    NOp =  2
 Nuclear Repulsion Energy =   141.7213607585 hartrees
 There are       20 alpha and       20 beta electrons
 Requested basis set is 6-311++G(d,p)
 There are 36 shells and 103 basis functions

 Total QAlloc Memory Limit   2000 MB
 Mega-Array Size       188 MB
 MEM_STATIC part       192 MB

                       Distance Matrix (Angstroms)
             C (  1)   N (  2)   F (  3)   Cl(  4)
   N (  2)  1.266492
   F (  3)  2.166416  1.417214
   Cl(  4)  1.722202  2.577973  3.811665
   H (  5)  1.084887  2.086482  2.359602  2.412617

 A cutoff of  1.0D-11 yielded    622 shell pairs
 There are      5209 function pairs (      5622 Cartesian)
 Smallest overlap matrix eigenvalue = 6.76E-04
 Guess from superposition of atomic densities
 Warning:  Energy on first SCF cycle will be non-variational
 SAD guess density has 40.000000 electrons

 -----------------------------------------------------------------------
  General SCF calculation program by
  Eric Jon Sundstrom, Paul Horn, Yuezhi Mao, Dmitri Zuev, Alec White,
  David Stuck, Shaama M.S., Shane Yost, Joonho Lee, David Small,
  Daniel Levine, Susi Lehtola, Hugh Burton, Evgeny Epifanovsky
 -----------------------------------------------------------------------
 Exchange:     0.2000 Hartree-Fock + 0.0800 Slater + 0.7200 B88
 Correlation:  0.1900 VWN1RPA + 0.8100 LYP
 Using SG-1 standard quadrature grid
 A restricted SCF calculation will be
 performed using DIIS
 SCF converges when DIIS error is below 1.0e-08
 ---------------------------------------
  Cycle       Energy         DIIS error
 ---------------------------------------
    1    -654.0061796587      5.23e-02  
    2    -653.4804850767      3.99e-03  
    3    -653.4805065528      4.18e-03  
    4    -653.4916789960      1.78e-03  
    5    -653.4943797924      1.70e-04  
    6    -653.4944058028      7.73e-05  
    7    -653.4944107342      4.06e-05  
    8    -653.4944126779      7.37e-06  
    9    -653.4944127388      2.52e-06  
   10    -653.4944127473      4.09e-07  
   11    -653.4944127475      7.41e-08  
   12    -653.4944127475      1.46e-08  
   13    -653.4944127475      2.25e-09  Convergence criterion met
 ---------------------------------------
 SCF time:   CPU 7.22s  wall 8.00s 
 SCF   energy in the final basis set =     -653.4944127475
 Total energy in the final basis set =     -653.4944127475

 --------------------------------------------------------------
             Orbital Energies (a.u.) and Symmetries
 --------------------------------------------------------------

 Alpha MOs, Restricted
 -- Occupied --                  
-101.60  -24.72  -14.43  -10.31   -9.52   -7.28   -7.27   -7.27
  1 A'    2 A'    3 A'    4 A'    5 A'    6 A'    1 A"    7 A'                 
 -1.245  -0.970  -0.871  -0.642  -0.578  -0.517  -0.493  -0.441
  8 A'    9 A'   10 A'   11 A'   12 A'   13 A'    2 A"   14 A'                 
 -0.411  -0.364  -0.347  -0.323
  3 A"   15 A'   16 A'    4 A"                                                 
 -- Virtual --                   
 -0.066  -0.041  -0.009   0.020   0.047   0.052   0.052   0.084
  5 A"   17 A'   18 A'   19 A'   20 A'   21 A'    6 A"   22 A'                 
  0.095   0.095   0.111   0.143   0.154   0.159   0.192   0.216
 23 A'    7 A"   24 A'   25 A'    8 A"   26 A'   27 A'   28 A'                 
  0.241   0.268   0.279   0.294   0.338   0.411   0.440   0.446
 29 A'    9 A"   30 A'   31 A'   32 A'   33 A'   10 A"   34 A'                 
  0.464   0.487   0.497   0.592   0.627   0.747   0.748   0.769
 35 A'   36 A'   11 A"   37 A'   38 A'   39 A'   12 A"   40 A'                 
  0.800   0.823   0.831   0.882   0.902   0.983   1.099   1.126
 13 A"   14 A"   41 A'   42 A'   43 A'   44 A'   45 A'   15 A"                 
  1.166   1.283   1.347   1.364   1.376   1.502   1.594   1.722
 46 A'   16 A"   47 A'   17 A"   48 A'   49 A'   50 A'   18 A"                 
  1.728   1.939   2.001   2.028   2.228   2.230   2.240   2.358
 51 A'   52 A'   53 A'   19 A"   20 A"   54 A'   55 A'   56 A'                 
  2.380   2.401   2.582   2.719   2.743   2.744   3.194   3.514
 21 A"   57 A'   58 A'   59 A'   22 A"   60 A'   61 A'   62 A'                 
  3.631   3.714   3.766   3.785   3.884   3.918   4.384   4.903
 63 A'   23 A"   24 A"   64 A'   65 A'   25 A"   66 A'   67 A'                 
  6.263   6.330   6.494   9.701  23.781  25.769  25.839  26.265
 26 A"   68 A'   69 A'   70 A'   71 A'   27 A"   72 A'   73 A'                 
 35.438  66.757 215.679
 74 A'   75 A'   76 A'                                                         

 Beta MOs, Restricted
 -- Occupied --                  
-101.60  -24.72  -14.43  -10.31   -9.52   -7.28   -7.27   -7.27
  1 A'    2 A'    3 A'    4 A'    5 A'    6 A'    1 A"    7 A'                 
 -1.245  -0.970  -0.871  -0.642  -0.578  -0.517  -0.493  -0.441
  8 A'    9 A'   10 A'   11 A'   12 A'   13 A'    2 A"   14 A'                 
 -0.411  -0.364  -0.347  -0.323
  3 A"   15 A'   16 A'    4 A"                                                 
 -- Virtual --                   
 -0.066  -0.041  -0.009   0.020   0.047   0.052   0.052   0.084
  5 A"   17 A'   18 A'   19 A'   20 A'   21 A'    6 A"   22 A'                 
  0.095   0.095   0.111   0.143   0.154   0.159   0.192   0.216
 23 A'    7 A"   24 A'   25 A'    8 A"   26 A'   27 A'   28 A'                 
  0.241   0.268   0.279   0.294   0.338   0.411   0.440   0.446
 29 A'    9 A"   30 A'   31 A'   32 A'   33 A'   10 A"   34 A'                 
  0.464   0.487   0.497   0.592   0.627   0.747   0.748   0.769
 35 A'   36 A'   11 A"   37 A'   38 A'   39 A'   12 A"   40 A'                 
  0.800   0.823   0.831   0.882   0.902   0.983   1.099   1.126
 13 A"   14 A"   41 A'   42 A'   43 A'   44 A'   45 A'   15 A"                 
  1.166   1.283   1.347   1.364   1.376   1.502   1.594   1.722
 46 A'   16 A"   47 A'   17 A"   48 A'   49 A'   50 A'   18 A"                 
  1.728   1.939   2.001   2.028   2.228   2.230   2.240   2.358
 51 A'   52 A'   53 A'   19 A"   20 A"   54 A'   55 A'   56 A'                 
  2.380   2.401   2.582   2.719   2.743   2.744   3.194   3.514
 21 A"   57 A'   58 A'   59 A'   22 A"   60 A'   61 A'   62 A'                 
  3.631   3.714   3.766   3.785   3.884   3.918   4.384   4.903
 63 A'   23 A"   24 A"   64 A'   65 A'   25 A"   66 A'   67 A'                 
  6.263   6.330   6.494   9.701  23.781  25.769  25.839  26.265
 26 A"   68 A'   69 A'   70 A'   71 A'   27 A"   72 A'   73 A'                 
 35.438  66.757 215.679
 74 A'   75 A'   76 A'                                                         
 --------------------------------------------------------------

          Ground-State Mulliken Net Atomic Charges

     Atom                 Charge (a.u.)
  ----------------------------------------
      1 C                    -0.300286
      2 N                    -0.035089
      3 F                    -0.076491
      4 Cl                    0.220092
      5 H                     0.191774
  ----------------------------------------
  Sum of atomic charges =     0.000000

 -----------------------------------------------------------------
                    Cartesian Multipole Moments
 -----------------------------------------------------------------
    Charge (ESU x 10^10)
                 0.0000
    Dipole Moment (Debye)
         X       1.5732      Y      -1.8561      Z      -0.0000
       Tot       2.4331
    Quadrupole Moments (Debye-Ang)
        XX     -32.2992     XY       1.2248     YY     -28.4933
        XZ      -0.0000     YZ      -0.0000     ZZ     -29.1599
    Octopole Moments (Debye-Ang^2)
       XXX       4.0150    XXY       1.1588    XYY      -3.0406
       YYY      -5.2925    XXZ      -0.0000    XYZ      -0.0000
       YYZ      -0.0000    XZZ      -3.6275    YZZ      -0.2861
       ZZZ      -0.0000
    Hexadecapole Moments (Debye-Ang^3)
      XXXX    -395.7529   XXXY       5.8166   XXYY     -76.0582
      XYYY       4.1542   YYYY     -50.7518   XXXZ      -0.0000
      XXYZ      -0.0000   XYYZ      -0.0000   YYYZ      -0.0000
      XXZZ     -71.9113   XYZZ       0.6013   YYZZ     -14.0732
      XZZZ      -0.0000   YZZZ      -0.0000   ZZZZ     -29.4367
 -----------------------------------------------------------------
 Calculating MO derivatives via CPSCF
   1         3          15      0.181007    0.051261
   2         3          15      0.021154    0.007554
   3         3          15      0.002215    0.000875
   4         4          14      0.000177    0.000056
   5        16           2      0.000005    0.000003
   6        18           0      0.000000    0.000000    Roots Converged
 Time for AOints: 1.7 s (CPU) 1.7 s (wall)
 ------------------------------------------------------------------------------
                     AOints        : Timing summary (seconds)
 ------------------------------------------------------------------------------
     job step          cpu (% of tot)      sys (% of tot)     wall (% of tot)
 ------------------------------------------------------------------------------
  cpscf_lag         0.2443E+02 (51.6)   0.5000E-04 (16.4)   0.2445E+02 (51.6)
  iterzp            0.2126E+02 (44.9)   0.2540E-03 (83.6)   0.2126E+02 (44.8)
  make_fx           0.0000E+00 ( 0.0)   0.0000E+00 ( 0.0)   0.0000E+00 ( 0.0)
  AOints            0.1664E+01 ( 3.5)   0.0000E+00 ( 0.0)   0.1664E+01 ( 3.5)
 ------------------------------------------------------------------------------
   Grand Totals     0.4739E+02          0.3040E-03          0.4741E+02
 ------------------------------------------------------------------------------
 Calculating analytic Hessian of the SCF energy
 Polarizability Matrix (a.u.)
            1           2           3
    1 -52.4447285   0.6784205  -0.0000000
    2   0.6784205 -27.6768522  -0.0000000
    3  -0.0000000  -0.0000000 -20.1034263

 Direct stationary perturbation theory relativistic correction:

 rels  =       0.851707646561
 relv  =      -3.079344986232
 rel2e =       0.703871107291
 E_rel =      -1.523766232380

 Hessian of the SCF Energy
            1           2           3           4           5           6
    1   0.5940945  -0.1469896  -0.0000000  -0.2931113   0.2129648   0.0000000
    2  -0.1469896   0.7894853   0.0000000   0.2900632  -0.4116897  -0.0000000
    3  -0.0000000   0.0000000   0.1055777   0.0000000  -0.0000000  -0.0415898
    4  -0.2931113   0.2900632   0.0000000   0.5169986  -0.2066316  -0.0000000
    5   0.2129648  -0.4116897  -0.0000000  -0.2066316   0.5003770   0.0000000
    6   0.0000000  -0.0000000  -0.0415898  -0.0000000   0.0000000   0.0402240
    7  -0.0792528  -0.0261150   0.0000000  -0.1775559  -0.0374797  -0.0000000
    8   0.0289815   0.0135577   0.0000000  -0.0913777  -0.0820829  -0.0000000
    9   0.0000000   0.0000000   0.0034503  -0.0000000  -0.0000000  -0.0219541
   10  -0.1650507  -0.0555929  -0.0000000  -0.0511137   0.0035821  -0.0000000
   11  -0.0438589  -0.0606983  -0.0000000   0.0112859   0.0134228   0.0000000
   12   0.0000000  -0.0000000  -0.0228224  -0.0000000   0.0000000  -0.0035364
   13  -0.0566798  -0.0613657   0.0000000   0.0047822   0.0275644   0.0000000
   14  -0.0510978  -0.3306550   0.0000000  -0.0033398  -0.0200272  -0.0000000
   15   0.0000000   0.0000000  -0.0446158   0.0000000   0.0000000   0.0268563
            7           8           9          10          11          12
    1  -0.0792528   0.0289815   0.0000000  -0.1650507  -0.0438589   0.0000000
    2  -0.0261150   0.0135577   0.0000000  -0.0555929  -0.0606983  -0.0000000
    3   0.0000000   0.0000000   0.0034503  -0.0000000  -0.0000000  -0.0228224
    4  -0.1775559  -0.0913777  -0.0000000  -0.0511137   0.0112859  -0.0000000
    5  -0.0374797  -0.0820829  -0.0000000   0.0035821   0.0134228   0.0000000
    6  -0.0000000  -0.0000000  -0.0219541  -0.0000000   0.0000000  -0.0035364
    7   0.2620405   0.0603645   0.0000000  -0.0073423   0.0052606  -0.0000000
    8   0.0603645   0.0638531   0.0000000   0.0022972   0.0011306  -0.0000000
    9   0.0000000   0.0000000   0.0178615  -0.0000000  -0.0000000   0.0101152
   10  -0.0073423   0.0022972  -0.0000000   0.2408357   0.0497681   0.0000000
   11   0.0052606   0.0011306  -0.0000000   0.0497681   0.0439392   0.0000000
   12  -0.0000000  -0.0000000   0.0101152   0.0000000   0.0000000   0.0114341
   13   0.0021105  -0.0002654   0.0000000  -0.0173290  -0.0224557  -0.0000000
   14  -0.0020303   0.0035416   0.0000000  -0.0000545   0.0022056  -0.0000000
   15  -0.0000000  -0.0000000  -0.0094728  -0.0000000  -0.0000000   0.0048095
           13          14          15
    1  -0.0566798  -0.0510978   0.0000000
    2  -0.0613657  -0.3306550   0.0000000
    3   0.0000000   0.0000000  -0.0446158
    4   0.0047822  -0.0033398   0.0000000
    5   0.0275644  -0.0200272   0.0000000
    6   0.0000000  -0.0000000   0.0268563
    7   0.0021105  -0.0020303  -0.0000000
    8  -0.0002654   0.0035416  -0.0000000
    9   0.0000000   0.0000000  -0.0094728
   10  -0.0173290  -0.0000545  -0.0000000
   11  -0.0224557   0.0022056  -0.0000000
   12  -0.0000000  -0.0000000   0.0048095
   13   0.0671161   0.0565223  -0.0000000
   14   0.0565223   0.3449350  -0.0000000
   15  -0.0000000  -0.0000000   0.0224229
 Gradient time:  CPU 61.06 s  wall 61.10 s
 **********************************************************************
 **                                                                  **
 **                       VIBRATIONAL ANALYSIS                       **
 **                       --------------------                       **
 **                                                                  **
 **        VIBRATIONAL FREQUENCIES (CM**-1) AND NORMAL MODES         **
 **     FORCE CONSTANTS (mDYN/ANGSTROM) AND REDUCED MASSES (AMU)     **
 **                  INFRARED INTENSITIES (KM/MOL)                   **
 **                                                                  **
 **********************************************************************


 Mode:                 1                      2                      3
 Frequency:       277.59                 314.05                 455.82
 Force Cnst:      0.4811                 0.5801                 2.3479
 Red. Mass:      10.5978                 9.9827                19.1795
 IR Active:          YES                    YES                    YES
 IR Intens:        1.648                  9.194                  0.125
 Raman Active:       YES                    YES                    YES
               X      Y      Z        X      Y      Z        X      Y      Z
 C          0.000 -0.000  0.568   -0.065  0.519  0.000   -0.010  0.017 -0.000
 N          0.000 -0.000  0.428   -0.221  0.391  0.000   -0.338 -0.228 -0.000
 F         -0.000  0.000 -0.381    0.039 -0.337 -0.000   -0.656  0.126  0.000
 Cl        -0.000  0.000 -0.175    0.097 -0.168 -0.000    0.484  0.019  0.000
 H          0.000 -0.000  0.564   -0.244  0.559  0.000    0.383 -0.072  0.000
 TransDip  -0.000 -0.000  0.041    0.071  0.066  0.000   -0.003 -0.011  0.000

 Mode:                 4                      5                      6
 Frequency:       903.70                 914.16                 923.66
 Force Cnst:      6.6577                 2.1871                 0.7101
 Red. Mass:      13.8363                 4.4420                 1.4127
 IR Active:          YES                    YES                    YES
 IR Intens:      224.300                  6.621                 23.939
 Raman Active:       YES                    YES                    YES
               X      Y      Z        X      Y      Z        X      Y      Z
 C          0.437  0.063  0.000    0.335  0.252 -0.000   -0.000 -0.000 -0.168
 N          0.589  0.241 -0.000   -0.166 -0.213  0.000    0.000  0.000  0.082
 F         -0.489 -0.172  0.000    0.034  0.089 -0.000   -0.000 -0.000 -0.019
 Cl        -0.129 -0.028 -0.000   -0.091 -0.054  0.000    0.000  0.000  0.007
 H          0.323  0.100 -0.000    0.841  0.154  0.000   -0.000 -0.000  0.982
 TransDip   0.480  0.010 -0.000    0.079  0.025  0.000    0.000 -0.000  0.157

 Mode:                 7                      8                      9
 Frequency:      1285.58                1641.45                3183.17
 Force Cnst:      1.2010                15.0598                 6.5404
 Red. Mass:       1.2334                 9.4867                 1.0956
 IR Active:          YES                    YES                    YES
 IR Intens:       16.309                 25.598                  2.430
 Raman Active:       YES                    YES                    YES
               X      Y      Z        X      Y      Z        X      Y      Z
 C         -0.090 -0.049 -0.000    0.476 -0.439 -0.000   -0.011 -0.088  0.000
 N         -0.004  0.090  0.000   -0.385  0.386  0.000   -0.005  0.004 -0.000
 F          0.008 -0.010 -0.000    0.017  0.006  0.000    0.000  0.000  0.000
 Cl         0.001 -0.007 -0.000   -0.008  0.004  0.000    0.000  0.000 -0.000
 H          0.956 -0.259  0.000   -0.366 -0.387  0.000    0.192  0.977 -0.000
 TransDip  -0.100 -0.083  0.000    0.160 -0.023  0.000   -0.042  0.027 -0.000

 STANDARD THERMODYNAMIC QUANTITIES AT   298.15 K  AND     1.00 ATM

   This Molecule has  0 Imaginary Frequencies
   Zero point vibrational energy:       14.152 kcal/mol

   Atom    1 Element C  Has Mass   12.00000
   Atom    2 Element N  Has Mass   14.00307
   Atom    3 Element F  Has Mass   18.99840
   Atom    4 Element Cl Has Mass   34.96885
   Atom    5 Element H  Has Mass    1.00783
   Molecular Mass:    80.978150 amu
   Principal axes and moments of inertia in amu*Bohr^2:
                             1           2           3
    Eigenvalues --       28.96689   694.80710   723.77399
          X               1.00000     0.00088     0.00000
          Y              -0.00088     1.00000    -0.00000
          Z              -0.00000     0.00000     1.00000
   Rotational Symmetry Number is   1
   The Molecule is an Asymmetric Top
   Translational Enthalpy:        0.889 kcal/mol
   Rotational Enthalpy:           0.889 kcal/mol
   Vibrational Enthalpy:         14.954 kcal/mol
   gas constant (RT):             0.592 kcal/mol
   Translational Entropy:        39.089  cal/mol.K
   Rotational Entropy:           24.191  cal/mol.K
   Vibrational Entropy:           4.100  cal/mol.K

   Total Enthalpy:               17.324 kcal/mol
   Total Entropy:                67.380  cal/mol.K
Archival summary:
1\1\TWL01\FREQ\ProcedureUnspecified\BasisUnspecified\l11111\taweetha\MonNov2608:10:122018MonNov2608:10:122018\0\\#,FREQ,ProcedureUnspecified,BasisUnspecified,\\0,1\Cl\C,1,1.7222\H,2,1.08489,1,116.679\N,2,1.26649,1,118.417,3,-180,0\F,4,1.41721,2,107.523,1,-180,0\\\@

 Total job time:  68.40s(wall), 68.33s(cpu) 
 Mon Nov 26 08:10:12 2018

        *************************************************************
        *                                                           *
        *  Thank you very much for using Q-Chem.  Have a nice day.  *
        *                                                           *
        *************************************************************
