# Supplementary material for: Geometric and energetic data from ab initio calculations of haloethene, haloimine, halomethylenephosphine, haloiminophosphine, halodiazene, halodiphosphene and halocyclopropane
Source: Data Brief. 2019 Nov 2;27:104738. doi: 10.1016/j.dib.2019.104738 (PMC6861602; doi:10.1016/j.dib.2019.104738)
Supplement: Multimedia component 4 [file mmc4.zip › CN/B3LYP/HClCNHE.out]

Q-Chem Developer Version!
                  Welcome to Q-Chem
     A Quantum Leap Into The Future Of Chemistry


 Q-Chem 5.1, Q-Chem, Inc., Pleasanton, CA (2018)

 Yihan Shao,  Zhengting Gan,  E. Epifanovsky,  A. T. B. Gilbert,  M. Wormit,  
 J. Kussmann,  A. W. Lange,  A. Behn,  Jia Deng,  Xintian Feng,  D. Ghosh,  
 M. Goldey,  P. R. Horn,  L. D. Jacobson,  I. Kaliman,  T. Kus,  A. Landau,  
 Jie Liu,  E. I. Proynov,  R. M. Richard,  R. P. Steele,  E. J. Sundstrom,  
 H. L. Woodcock III,  P. M. Zimmerman,  D. Zuev,  B. Albrecht,  E. Alguire,  
 S. A. Baeppler,  D. Barton,  Z. Benda,  Y. A. Bernard,  E. J. Berquist,  
 K. B. Bravaya,  H. Burton,  D. Casanova,  Chun-Min Chang,  Yunqing Chen,  
 A. Chien,  K. D. Closser,  M. P. Coons,  S. Coriani,  S. Dasgupta,  
 A. L. Dempwolff,  M. Diedenhofen,  Hainam Do,  R. G. Edgar,  Po-Tung Fang,  
 S. Faraji,  S. Fatehi,  Qingguo Feng,  K. D. Fenk,  J. Fosso-Tande,  
 Qinghui Ge,  A. Ghysels,  G. Gidofalvi,  J. Gomes,  J. Gonthier,  A. Gunina,  
 D. Hait,  M. W. D. Hanson-Heine,  P. H. P. Harbach,  A. W. Hauser,  
 J. E. Herr,  E. G. Hohenstein,  Z. C. Holden,  Kerwin Hui,  B. C. Huynh,  
 T.-C. Jagau,  Hyunjun Ji,  B. Kaduk,  K. Khistyaev,  Jaehoon Kim,  
 P. Klunzinger,  K. Koh,  D. Kosenkov,  L. Koulias,  T. Kowalczyk,  
 C. M. Krauter,  A. Kunitsa,  Ka Un Lao,  A. Laurent,  K. V. Lawler,  
 Joonho Lee,  D. Lefrancois,  S. Lehtola,  D. S. Levine,  Yi-Pei Li,  
 You-Sheng Lin,  Fenglai Liu,  E. Livshits,  A. Luenser,  P. Manohar,  
 E. Mansoor,  S. F. Manzer,  Shan-Ping Mao,  Yuezhi Mao,  N. Mardirossian,  
 A. V. Marenich,  T. Markovich,  L. A. Martinez-Martinez,  S. A. Maurer,  
 N. J. Mayhall,  S. C. McKenzie,  J.-M. Mewes,  A. F. Morrison,  
 J. W. Mullinax,  K. Nanda,  T. S. Nguyen-Beck,  R. Olivares-Amaya,  
 J. A. Parkhill,  T. M. Perrine,  F. Plasser,  P. Pokhilko,  S. Prager,  
 A. Prociuk,  E. Ramos,  D. R. Rehn,  F. Rob,  M. Schneider,  N. Sergueev,  
 S. M. Sharada,  S. Sharma,  D. W. Small,  T. Stauch,  T. Stein,  
 Yu-Chuan Su,  A. J. W. Thom,  A. Tkatchenko,  T. Tsuchimochi,  N. M. Tubman,  
 L. Vogt,  M. L. Vidal,  O. Vydrov,  M. A. Watson,  J. Wenzel,  
 M. de Wergifosse,  T. A. Wesolowski,  A. White,  J. Witte,  A. Yamada,  
 Jun Yang,  K. Yao,  S. Yeganeh,  S. R. Yost,  Zhi-Qiang You,  A. Zech,  
 Igor Ying Zhang,  Xing Zhang,  Yan Zhao,  Ying Zhu,  B. R. Brooks,  
 G. K. L. Chan,  C. J. Cramer,  M. S. Gordon,  W. J. Hehre,  A. Klamt,  
 M. W. Schmidt,  C. D. Sherrill,  D. G. Truhlar,  A. Aspuru-Guzik,  R. Baer,  
 A. T. Bell,  N. A. Besley,  Jeng-Da Chai,  A. E. DePrince, III,  
 R. A. DiStasio Jr.,  A. Dreuw,  B. D. Dunietz,  T. R. Furlani,  
 Chao-Ping Hsu,  Yousung Jung,  Jing Kong,  D. S. Lambrecht,  WanZhen Liang,  
 C. Ochsenfeld,  V. A. Rassolov,  L. V. Slipchenko,  J. E. Subotnik,  
 T. Van Voorhis,  J. M. Herbert,  A. I. Krylov,  P. M. W. Gill,  M. Head-Gordon

 Contributors to earlier versions of Q-Chem not listed above: 
 R. D. Adamson,  B. Austin,  J. Baker,  G. J. O. Beran,  K. Brandhorst,  
 S. T. Brown,  E. F. C. Byrd,  A. K. Chakraborty,  C.-L. Cheng,  
 Siu Hung Chien,  D. M. Chipman,  D. L. Crittenden,  H. Dachsel,  
 R. J. Doerksen,  A. D. Dutoi,  L. Fusti-Molnar,  W. A. Goddard III,  
 A. Golubeva-Zadorozhnaya,  S. R. Gwaltney,  G. Hawkins,  A. Heyden,  
 S. Hirata,  G. Kedziora,  F. J. Keil,  C. Kelley,  Jihan Kim,  R. A. King,  
 R. Z. Khaliullin,  P. P. Korambath,  W. Kurlancheek,  A. M. Lee,  M. S. Lee,  
 S. V. Levchenko,  Ching Yeh Lin,  D. Liotard,  R. C. Lochan,  I. Lotan,  
 P. E. Maslen,  N. Nair,  D. P. O'Neill,  D. Neuhauser,  E. Neuscamman,  
 C. M. Oana,  R. Olson,  B. Peters,  R. Peverati,  P. A. Pieniazek,  
 Y. M. Rhee,  J. Ritchie,  M. A. Rohrdanz,  E. Rosta,  N. J. Russ,  
 H. F. Schaefer III,  N. E. Schultz,  N. Shenvi,  A. C. Simmonett,  A. Sodt,  
 D. Stuck,  K. S. Thanthiriwatte,  V. Vanovschi,  Tao Wang,  A. Warshel,  
 C. F. Williams,  Q. Wu,  X. Xu,  W. Zhang

 Please cite Q-Chem as follows:
 Y. Shao et al., Mol. Phys. 113, 184-215 (2015)
 DOI: 10.1080/00268976.2014.952696

 Q-Chem 5.1.2 for Intel X86 EM64T Linux

 Parts of Q-Chem use Armadillo 8.300.2 (Tropical Shenanigans).
 http://arma.sourceforge.net/

 Q-Chem begins on Mon Nov 26 08:23:09 2018  

Host: 
0

     Scratch files written to /scratch/taweetham/qchem59742//
Input Ideriv = 2
Curr. Ideriv = -1
Max.  Ideriv = 2

Checking the input file for inconsistencies... 	...done.

--------------------------------------------------------------
User input:
--------------------------------------------------------------
$molecule
0 1
C 
N 1 1.3 
H 2 CH 1 120. 
Cl 1 CCl 2 120.  3 180.0
H 1 CH 2 120.  3 0.0

CC=1.54
CH=1.09
CF=1.35
CCl=1.77
CBr=1.94
CI=2.14
DHA=180.0
$end

$rem
   job_type	optimization
   basis	6-311++g**
   method	b3lyp
$end

--------------------------------------------------------------
 ----------------------------------------------------------------
             Standard Nuclear Orientation (Angstroms)
    I     Atom           X                Y                Z
 ----------------------------------------------------------------
    1      C       0.6114438594    -0.4666262103    -0.0000000000
    2      N       1.5809767096     0.3994026878    -0.0000000000
    3      H       2.6162834033     0.0584627373    -0.0000000000
    4      Cl     -1.0697422397     0.0870102231     0.0000000000
    5      H       0.8338345479    -1.5336980831     0.0000000000
 ----------------------------------------------------------------
 Molecular Point Group                 Cs    NOp =  2
 Largest Abelian Subgroup              Cs    NOp =  2
 Nuclear Repulsion Energy =    87.0756848949 hartrees
 There are       16 alpha and       16 beta electrons
 Requested basis set is 6-311++G(d,p)
 There are 35 shells and 88 basis functions

 Total QAlloc Memory Limit   2000 MB
 Mega-Array Size       188 MB
 MEM_STATIC part       192 MB
 A cutoff of  1.0D-11 yielded    605 shell pairs
 There are      3928 function pairs (      4213 Cartesian)
 Smallest overlap matrix eigenvalue = 7.85E-04

 Scale SEOQF with 1.000000e-01/1.000000e-01/1.000000e-01

 Standard Electronic Orientation quadrupole field applied
 Nucleus-field energy     =     0.0000000020 hartrees
 Guess from superposition of atomic densities
 Warning:  Energy on first SCF cycle will be non-variational
 SAD guess density has 32.000000 electrons

 -----------------------------------------------------------------------
  General SCF calculation program by
  Eric Jon Sundstrom, Paul Horn, Yuezhi Mao, Dmitri Zuev, Alec White,
  David Stuck, Shaama M.S., Shane Yost, Joonho Lee, David Small,
  Daniel Levine, Susi Lehtola, Hugh Burton, Evgeny Epifanovsky
 -----------------------------------------------------------------------
 Exchange:     0.2000 Hartree-Fock + 0.0800 Slater + 0.7200 B88
 Correlation:  0.1900 VWN1RPA + 0.8100 LYP
 Using SG-1 standard quadrature grid
 A restricted SCF calculation will be
 performed using DIIS
 SCF converges when DIIS error is below 1.0e-08
 ---------------------------------------
  Cycle       Energy         DIIS error
 ---------------------------------------
    1    -554.5587097949      5.43e-02  
    2    -554.2261425984      7.93e-03  
    3    -554.0478069744      1.60e-02  
    4    -554.2785510154      1.74e-03  
    5    -554.2814472807      5.44e-04  
    6    -554.2816969336      1.86e-04  
    7    -554.2817321589      4.37e-05  
    8    -554.2817337193      9.19e-06  
    9    -554.2817337932      2.34e-06  
   10    -554.2817337980      3.86e-07  
   11    -554.2817337982      4.56e-08  
   12    -554.2817337982      6.25e-09  Convergence criterion met
 ---------------------------------------
 SCF time:   CPU 4.94s  wall 5.00s 
 SCF   energy in the final basis set =     -554.2817337982
 Total energy in the final basis set =     -554.2817337982

 --------------------------------------------------------------
             Orbital Energies (a.u.) and Symmetries
 --------------------------------------------------------------

 Alpha MOs, Restricted
 -- Occupied --                  
-101.57  -14.34  -10.30   -9.49   -7.25   -7.24   -7.24   -0.94
  1 A'    2 A'    3 A'    4 A'    5 A'    1 A"    6 A'    7 A'                 
 -0.846  -0.620  -0.537  -0.462  -0.397  -0.335  -0.312  -0.294
  8 A'    9 A'   10 A'   11 A'    2 A"   12 A'    3 A"   13 A'                 
 -- Virtual --                   
 -0.053  -0.018  -0.010   0.019   0.045   0.058   0.080   0.088
  4 A"   14 A'   15 A'   16 A'   17 A'    5 A"   18 A'   19 A'                 
  0.097   0.097   0.117   0.135   0.152   0.161   0.187   0.210
 20 A'    6 A"   21 A'   22 A'   23 A'    7 A"   24 A'   25 A'                 
  0.256   0.266   0.308   0.422   0.459   0.465   0.472   0.513
 26 A'   27 A'   28 A'   29 A'    8 A"   30 A'   31 A'    9 A"                 
  0.539   0.558   0.618   0.767   0.774   0.796   0.824   0.847
 32 A'   33 A'   34 A'   35 A'   10 A"   36 A'   11 A"   12 A"                 
  0.864   0.887   0.923   0.986   1.087   1.098   1.156   1.327
 37 A'   38 A'   39 A'   40 A'   41 A'   13 A"   42 A'   14 A"                 
  1.383   1.488   1.510   1.589   1.733   1.790   1.877   1.997
 15 A"   43 A'   44 A'   45 A'   46 A'   16 A"   47 A'   48 A'                 
  2.188   2.264   2.307   2.366   2.423   2.429   2.462   2.618
 17 A"   49 A'   18 A"   50 A'   19 A"   51 A'   52 A'   53 A'                 
  2.708   2.759   2.786   3.096   3.197   3.557   3.834   4.150
 54 A'   20 A"   55 A'   56 A'   57 A'   58 A'   21 A"   59 A'                 
  4.731   9.697  23.732  25.791  25.846  26.263  35.504 215.674
 60 A'   61 A'   62 A'   22 A"   63 A'   64 A'   65 A'   66 A'                 

 Beta MOs, Restricted
 -- Occupied --                  
-101.57  -14.34  -10.30   -9.49   -7.25   -7.24   -7.24   -0.94
  1 A'    2 A'    3 A'    4 A'    5 A'    1 A"    6 A'    7 A'                 
 -0.846  -0.620  -0.537  -0.462  -0.397  -0.335  -0.312  -0.294
  8 A'    9 A'   10 A'   11 A'    2 A"   12 A'    3 A"   13 A'                 
 -- Virtual --                   
 -0.053  -0.018  -0.010   0.019   0.045   0.058   0.080   0.088
  4 A"   14 A'   15 A'   16 A'   17 A'    5 A"   18 A'   19 A'                 
  0.097   0.097   0.117   0.135   0.152   0.161   0.187   0.210
 20 A'    6 A"   21 A'   22 A'   23 A'    7 A"   24 A'   25 A'                 
  0.256   0.266   0.308   0.422   0.459   0.465   0.472   0.513
 26 A'   27 A'   28 A'   29 A'    8 A"   30 A'   31 A'    9 A"                 
  0.539   0.558   0.618   0.767   0.774   0.796   0.824   0.847
 32 A'   33 A'   34 A'   35 A'   10 A"   36 A'   11 A"   12 A"                 
  0.864   0.887   0.923   0.986   1.087   1.098   1.156   1.327
 37 A'   38 A'   39 A'   40 A'   41 A'   13 A"   42 A'   14 A"                 
  1.383   1.488   1.510   1.589   1.733   1.790   1.877   1.997
 15 A"   43 A'   44 A'   45 A'   46 A'   16 A"   47 A'   48 A'                 
  2.188   2.264   2.307   2.366   2.423   2.429   2.462   2.618
 17 A"   49 A'   18 A"   50 A'   19 A"   51 A'   52 A'   53 A'                 
  2.708   2.759   2.786   3.096   3.197   3.557   3.834   4.150
 54 A'   20 A"   55 A'   56 A'   57 A'   58 A'   21 A"   59 A'                 
  4.731   9.697  23.732  25.791  25.846  26.263  35.504 215.674
 60 A'   61 A'   62 A'   22 A"   63 A'   64 A'   65 A'   66 A'                 
 --------------------------------------------------------------

          Ground-State Mulliken Net Atomic Charges

     Atom                 Charge (a.u.)
  ----------------------------------------
      1 C                    -0.382554
      2 N                    -0.210024
      3 H                     0.231466
      4 Cl                    0.205431
      5 H                     0.155682
  ----------------------------------------
  Sum of atomic charges =     0.000000

 -----------------------------------------------------------------
                    Cartesian Multipole Moments
 -----------------------------------------------------------------
    Charge (ESU x 10^10)
                 0.0000
    Dipole Moment (Debye)
         X       1.3294      Y      -2.2957      Z      -0.0000
       Tot       2.6529
    Quadrupole Moments (Debye-Ang)
        XX     -20.5139     XY      -3.3678     YY     -25.4649
        XZ      -0.0000     YZ       0.0000     ZZ     -25.8422
    Octopole Moments (Debye-Ang^2)
       XXX      10.7789    XXY      -2.2453    XYY      -1.9043
       YYY      -4.6702    XXZ      -0.0000    XYZ      -0.0000
       YYZ      -0.0000    XZZ      -1.3227    YZZ      -0.1850
       ZZZ      -0.0000
    Hexadecapole Moments (Debye-Ang^3)
      XXXX    -179.6230   XXXY      -8.0713   XXYY     -51.7451
      XYYY      -7.3553   YYYY     -51.0859   XXXZ      -0.0000
      XXYZ       0.0000   XYYZ       0.0000   YYYZ       0.0000
      XXZZ     -46.5318   XYZZ      -0.7502   YYZZ     -14.1075
      XZZZ      -0.0000   YZZZ       0.0000   ZZZZ     -29.3890
 -----------------------------------------------------------------
 Calculating analytic gradient of the SCF energy
 Gradient of SCF Energy
            1           2           3           4           5
    1  -0.0685279   0.0123628   0.0514441  -0.0133319   0.0180529
    2  -0.0379102   0.0261551  -0.0001796   0.0087833   0.0031515
    3   0.0000000   0.0000000  -0.0000000  -0.0000000  -0.0000000
 Max gradient component =       6.853E-02
 RMS gradient           =       2.609E-02
 Gradient time:  CPU 1.13 s  wall 1.13 s
 Geometry Optimization Parameters
   NAtoms,    NIC,     NZ,  NCons,   NDum,   NFix, NCnnct, MaxDiis
        5      20       5       0       0       0       0       0


** GEOMETRY OPTIMIZATION IN DELOCALIZED INTERNAL COORDINATES **
   Searching for a Minimum

   Optimization Cycle:   1

                       Coordinates (Angstroms)
     ATOM                X               Y               Z
      1  C         0.6114438594   -0.4666262103    0.0000000000
      2  N         1.5809767096    0.3994026878    0.0000000000
      3  H         2.6162834033    0.0584627373    0.0000000000
      4  Cl       -1.0697422397    0.0870102231    0.0000000000
      5  H         0.8338345479   -1.5336980831    0.0000000000
   Point Group: cs    Number of degrees of freedom:     7


   Energy is   -554.281733798


 Attempting to Generate Delocalized Internal Coordinates

  7 Hessian modes will be used to form the next step
  Hessian Eigenvalues:
     0.160000    0.160000    0.220000    0.286300    0.348126    0.348126
     0.671931

 Minimum Search - Taking Simple RFO Step
 Searching for Lamda that Minimizes Along All modes
 Value Taken    Lamda =  -0.02312318
 Step Taken.  Stepsize is  0.286812

                             Maximum     Tolerance    Cnvgd?
         Gradient           0.052565      0.000300      NO
         Displacement       0.200698      0.001200      NO
         Energy change     *********      0.000001      NO


 New Cartesian Coordinates Obtained by Inverse Iteration

 Displacement from previous Coordinates is:  0.349655
 ----------------------------------------------------------------
             Standard Nuclear Orientation (Angstroms)
    I     Atom           X                Y                Z
 ----------------------------------------------------------------
    1      C       0.6774740293    -0.4348469363     0.0000000000
    2      N       1.5707232663     0.4404086286     0.0000000000
    3      H       2.4888625173    -0.0045749453     0.0000000000
    4      Cl     -0.9954739671     0.0566471944     0.0000000000
    5      H       0.8312104347    -1.5130825865     0.0000000000
 ----------------------------------------------------------------
 Molecular Point Group                 Cs    NOp =  2
 Largest Abelian Subgroup              Cs    NOp =  2
 Nuclear Repulsion Energy =    89.5742092428 hartrees
 There are       16 alpha and       16 beta electrons
 Applying Cartesian multipole field
    Component          Value
    ---------          -----
     (2,0,0)        1.00000E-11
     (0,2,0)        2.00000E-11
     (0,0,2)       -3.00000E-11
 Nucleus-field energy     =     0.0000000019 hartrees
 Requested basis set is 6-311++G(d,p)
 There are 35 shells and 88 basis functions
 A cutoff of  1.0D-11 yielded    608 shell pairs
 There are      3943 function pairs (      4228 Cartesian)
 Smallest overlap matrix eigenvalue = 6.73E-04
 Guess MOs from SCF MO coefficient file

 -----------------------------------------------------------------------
  General SCF calculation program by
  Eric Jon Sundstrom, Paul Horn, Yuezhi Mao, Dmitri Zuev, Alec White,
  David Stuck, Shaama M.S., Shane Yost, Joonho Lee, David Small,
  Daniel Levine, Susi Lehtola, Hugh Burton, Evgeny Epifanovsky
 -----------------------------------------------------------------------
 Exchange:     0.2000 Hartree-Fock + 0.0800 Slater + 0.7200 B88
 Correlation:  0.1900 VWN1RPA + 0.8100 LYP
 Using SG-1 standard quadrature grid
 A restricted SCF calculation will be
 performed using DIIS
 SCF converges when DIIS error is below 1.0e-08
 ---------------------------------------
  Cycle       Energy         DIIS error
 ---------------------------------------
    1    -554.2890054974      2.16e-03  
    2    -554.2923141956      1.30e-03  
    3    -554.2924770600      1.21e-03  
    4    -554.2936812535      2.87e-04  
    5    -554.2937529081      5.24e-05  
    6    -554.2937555263      1.26e-05  
    7    -554.2937556554      2.37e-06  
    8    -554.2937556604      4.28e-07  
    9    -554.2937556606      5.93e-08  
   10    -554.2937556606      1.12e-08  
   11    -554.2937556606      1.47e-09  Convergence criterion met
 ---------------------------------------
 SCF time:   CPU 4.63s  wall 5.00s 
 SCF   energy in the final basis set =     -554.2937556606
 Total energy in the final basis set =     -554.2937556606

 --------------------------------------------------------------
             Orbital Energies (a.u.) and Symmetries
 --------------------------------------------------------------

 Alpha MOs, Restricted
 -- Occupied --                  
-101.57  -14.33  -10.29   -9.48   -7.25   -7.24   -7.24   -0.96
  1 A'    2 A'    3 A'    4 A'    5 A'    1 A"    6 A'    7 A'                 
 -0.854  -0.619  -0.554  -0.457  -0.408  -0.332  -0.315  -0.311
  8 A'    9 A'   10 A'   11 A'    2 A"   12 A'    3 A"   13 A'                 
 -- Virtual --                   
 -0.043  -0.017   0.006   0.021   0.047   0.056   0.082   0.092
  4 A"   14 A'   15 A'   16 A'   17 A'    5 A"   18 A'   19 A'                 
  0.098   0.098   0.120   0.142   0.156   0.164   0.187   0.210
  6 A"   20 A'   21 A'   22 A'   23 A'    7 A"   24 A'   25 A'                 
  0.254   0.268   0.323   0.427   0.459   0.462   0.470   0.510
 26 A'   27 A'   28 A'   29 A'    8 A"   30 A'   31 A'    9 A"                 
  0.539   0.586   0.622   0.774   0.781   0.809   0.821   0.843
 32 A'   33 A'   34 A'   10 A"   35 A'   36 A'   11 A"   37 A'                 
  0.851   0.904   0.910   1.008   1.104   1.110   1.157   1.322
 12 A"   38 A'   39 A'   40 A'   41 A'   13 A"   42 A'   14 A"                 
  1.387   1.445   1.546   1.605   1.796   1.800   1.948   2.070
 15 A"   43 A'   44 A'   45 A'   16 A"   46 A'   47 A'   48 A'                 
  2.219   2.292   2.367   2.373   2.420   2.459   2.522   2.622
 17 A"   49 A'   18 A"   50 A'   51 A'   19 A"   52 A'   53 A'                 
  2.729   2.771   2.888   3.121   3.187   3.573   3.851   4.283
 54 A'   20 A"   55 A'   56 A'   57 A'   58 A'   21 A"   59 A'                 
  4.789   9.713  23.831  25.798  25.867  26.273  35.608 215.692
 60 A'   61 A'   62 A'   22 A"   63 A'   64 A'   65 A'   66 A'                 

 Beta MOs, Restricted
 -- Occupied --                  
-101.57  -14.33  -10.29   -9.48   -7.25   -7.24   -7.24   -0.96
  1 A'    2 A'    3 A'    4 A'    5 A'    1 A"    6 A'    7 A'                 
 -0.854  -0.619  -0.554  -0.457  -0.408  -0.332  -0.315  -0.311
  8 A'    9 A'   10 A'   11 A'    2 A"   12 A'    3 A"   13 A'                 
 -- Virtual --                   
 -0.043  -0.017   0.006   0.021   0.047   0.056   0.082   0.092
  4 A"   14 A'   15 A'   16 A'   17 A'    5 A"   18 A'   19 A'                 
  0.098   0.098   0.120   0.142   0.156   0.164   0.187   0.210
  6 A"   20 A'   21 A'   22 A'   23 A'    7 A"   24 A'   25 A'                 
  0.254   0.268   0.323   0.427   0.459   0.462   0.470   0.510
 26 A'   27 A'   28 A'   29 A'    8 A"   30 A'   31 A'    9 A"                 
  0.539   0.586   0.622   0.774   0.781   0.809   0.821   0.843
 32 A'   33 A'   34 A'   10 A"   35 A'   36 A'   11 A"   37 A'                 
  0.851   0.904   0.910   1.008   1.104   1.110   1.157   1.322
 12 A"   38 A'   39 A'   40 A'   41 A'   13 A"   42 A'   14 A"                 
  1.387   1.445   1.546   1.605   1.796   1.800   1.948   2.070
 15 A"   43 A'   44 A'   45 A'   16 A"   46 A'   47 A'   48 A'                 
  2.219   2.292   2.367   2.373   2.420   2.459   2.522   2.622
 17 A"   49 A'   18 A"   50 A'   51 A'   19 A"   52 A'   53 A'                 
  2.729   2.771   2.888   3.121   3.187   3.573   3.851   4.283
 54 A'   20 A"   55 A'   56 A'   57 A'   58 A'   21 A"   59 A'                 
  4.789   9.713  23.831  25.798  25.867  26.273  35.608 215.692
 60 A'   61 A'   62 A'   22 A"   63 A'   64 A'   65 A'   66 A'                 
 --------------------------------------------------------------

          Ground-State Mulliken Net Atomic Charges

     Atom                 Charge (a.u.)
  ----------------------------------------
      1 C                    -0.379205
      2 N                    -0.182691
      3 H                     0.214897
      4 Cl                    0.192850
      5 H                     0.154149
  ----------------------------------------
  Sum of atomic charges =     0.000000

 -----------------------------------------------------------------
                    Cartesian Multipole Moments
 -----------------------------------------------------------------
    Charge (ESU x 10^10)
                 0.0000
    Dipole Moment (Debye)
         X       1.3462      Y      -2.3875      Z      -0.0000
       Tot       2.7408
    Quadrupole Moments (Debye-Ang)
        XX     -21.2914     XY      -3.6343     YY     -25.3246
        XZ       0.0000     YZ       0.0000     ZZ     -25.5595
    Octopole Moments (Debye-Ang^2)
       XXX       4.7923    XXY      -3.4272    XYY      -2.8057
       YYY      -4.4883    XXZ      -0.0000    XYZ       0.0000
       YYZ      -0.0000    XZZ      -2.0223    YZZ      -0.1921
       ZZZ      -0.0000
    Hexadecapole Moments (Debye-Ang^3)
      XXXX    -178.9495   XXXY     -12.4428   XXYY     -49.4513
      XYYY      -8.8736   YYYY     -50.3871   XXXZ       0.0000
      XXYZ       0.0000   XYYZ       0.0000   YYYZ       0.0000
      XXZZ     -43.6542   XYZZ      -1.4591   YYZZ     -13.8329
      XZZZ       0.0000   YZZZ       0.0000   ZZZZ     -28.7135
 -----------------------------------------------------------------
 Calculating analytic gradient of the SCF energy
 Gradient of SCF Energy
            1           2           3           4           5
    1  -0.0052971  -0.0046189  -0.0019353   0.0060055   0.0058457
    2  -0.0026827  -0.0012919  -0.0008150   0.0035412   0.0012485
    3  -0.0000000   0.0000000  -0.0000000   0.0000000   0.0000000
 Max gradient component =       6.005E-03
 RMS gradient           =       3.131E-03
 Gradient time:  CPU 1.14 s  wall 1.15 s
 Geometry Optimization Parameters
   NAtoms,    NIC,     NZ,  NCons,   NDum,   NFix, NCnnct, MaxDiis
        5      20       5       0       0       0       0       0

 Cartesian Hessian Update
 Hessian Updated using BFGS Update


** GEOMETRY OPTIMIZATION IN DELOCALIZED INTERNAL COORDINATES **
   Searching for a Minimum

   Optimization Cycle:   2

                       Coordinates (Angstroms)
     ATOM                X               Y               Z
      1  C         0.6774740293   -0.4348469363    0.0000000000
      2  N         1.5707232663    0.4404086286    0.0000000000
      3  H         2.4888625173   -0.0045749453    0.0000000000
      4  Cl       -0.9954739671    0.0566471944    0.0000000000
      5  H         0.8312104347   -1.5130825865    0.0000000000
   Point Group: cs    Number of degrees of freedom:     7


   Energy is   -554.293755661

 Hessian Updated using BFGS Update

  7 Hessian modes will be used to form the next step
  Hessian Eigenvalues:
     0.145803    0.171226    0.224371    0.291921    0.348081    0.362397
     0.705938

 Minimum Search - Taking Simple RFO Step
 Searching for Lamda that Minimizes Along All modes
 Value Taken    Lamda =  -0.00096921
 Step Taken.  Stepsize is  0.072478

                             Maximum     Tolerance    Cnvgd?
         Gradient           0.013483      0.000300      NO
         Displacement       0.052091      0.001200      NO
         Energy change     -0.012022      0.000001      NO


 New Cartesian Coordinates Obtained by Inverse Iteration

 Displacement from previous Coordinates is:  0.094079
 ----------------------------------------------------------------
             Standard Nuclear Orientation (Angstroms)
    I     Atom           X                Y                Z
 ----------------------------------------------------------------
    1      C       0.6845487391    -0.4247735917     0.0000000000
    2      N       1.5881558491     0.4438634890     0.0000000000
    3      H       2.5063572127     0.0005292842     0.0000000000
    4      Cl     -1.0057014518     0.0333452328     0.0000000000
    5      H       0.7994359314    -1.5084130594     0.0000000000
 ----------------------------------------------------------------
 Molecular Point Group                 Cs    NOp =  2
 Largest Abelian Subgroup              Cs    NOp =  2
 Nuclear Repulsion Energy =    89.1188285315 hartrees
 There are       16 alpha and       16 beta electrons
 Applying Cartesian multipole field
    Component          Value
    ---------          -----
     (2,0,0)        1.00000E-11
     (0,2,0)        2.00000E-11
     (0,0,2)       -3.00000E-11
 Nucleus-field energy     =     0.0000000019 hartrees
 Requested basis set is 6-311++G(d,p)
 There are 35 shells and 88 basis functions
 A cutoff of  1.0D-11 yielded    608 shell pairs
 There are      3943 function pairs (      4228 Cartesian)
 Smallest overlap matrix eigenvalue = 6.71E-04
 Guess MOs from SCF MO coefficient file

 -----------------------------------------------------------------------
  General SCF calculation program by
  Eric Jon Sundstrom, Paul Horn, Yuezhi Mao, Dmitri Zuev, Alec White,
  David Stuck, Shaama M.S., Shane Yost, Joonho Lee, David Small,
  Daniel Levine, Susi Lehtola, Hugh Burton, Evgeny Epifanovsky
 -----------------------------------------------------------------------
 Exchange:     0.2000 Hartree-Fock + 0.0800 Slater + 0.7200 B88
 Correlation:  0.1900 VWN1RPA + 0.8100 LYP
 Using SG-1 standard quadrature grid
 A restricted SCF calculation will be
 performed using DIIS
 SCF converges when DIIS error is below 1.0e-08
 ---------------------------------------
  Cycle       Energy         DIIS error
 ---------------------------------------
    1    -554.2939812290      4.28e-04  
    2    -554.2942665315      1.71e-04  
    3    -554.2942410711      2.45e-04  
    4    -554.2942904481      3.59e-05  
    5    -554.2942915584      1.16e-05  
    6    -554.2942916827      2.57e-06  
    7    -554.2942916893      4.62e-07  
    8    -554.2942916895      1.30e-07  
    9    -554.2942916895      1.62e-08  
   10    -554.2942916895      1.30e-09  Convergence criterion met
 ---------------------------------------
 SCF time:   CPU 4.20s  wall 4.00s 
 SCF   energy in the final basis set =     -554.2942916895
 Total energy in the final basis set =     -554.2942916895

 --------------------------------------------------------------
             Orbital Energies (a.u.) and Symmetries
 --------------------------------------------------------------

 Alpha MOs, Restricted
 -- Occupied --                  
-101.57  -14.34  -10.29   -9.48   -7.25   -7.24   -7.24   -0.96
  1 A'    2 A'    3 A'    4 A'    5 A'    1 A"    6 A'    7 A'                 
 -0.854  -0.621  -0.554  -0.456  -0.406  -0.332  -0.316  -0.311
  8 A'    9 A'   10 A'   11 A'    2 A"   12 A'    3 A"   13 A'                 
 -- Virtual --                   
 -0.044  -0.016   0.004   0.021   0.046   0.057   0.081   0.092
  4 A"   14 A'   15 A'   16 A'   17 A'    5 A"   18 A'   19 A'                 
  0.097   0.099   0.120   0.141   0.156   0.164   0.186   0.210
  6 A"   20 A'   21 A'   22 A'   23 A'    7 A"   24 A'   25 A'                 
  0.255   0.267   0.322   0.425   0.459   0.460   0.469   0.510
 26 A'   27 A'   28 A'   29 A'    8 A"   30 A'   31 A'    9 A"                 
  0.538   0.587   0.623   0.776   0.780   0.814   0.823   0.843
 32 A'   33 A'   34 A'   10 A"   35 A'   36 A'   11 A"   37 A'                 
  0.851   0.901   0.911   1.011   1.101   1.104   1.156   1.323
 12 A"   38 A'   39 A'   40 A'   41 A'   13 A"   42 A'   14 A"                 
  1.387   1.446   1.542   1.604   1.791   1.794   1.947   2.072
 15 A"   43 A'   44 A'   45 A'   46 A'   16 A"   47 A'   48 A'                 
  2.217   2.300   2.362   2.368   2.419   2.462   2.519   2.623
 17 A"   49 A'   18 A"   50 A'   51 A'   19 A"   52 A'   53 A'                 
  2.728   2.769   2.888   3.123   3.175   3.566   3.851   4.281
 54 A'   20 A"   55 A'   56 A'   57 A'   58 A'   21 A"   59 A'                 
  4.788   9.709  23.828  25.797  25.869  26.273  35.603 215.689
 60 A'   61 A'   62 A'   22 A"   63 A'   64 A'   65 A'   66 A'                 

 Beta MOs, Restricted
 -- Occupied --                  
-101.57  -14.34  -10.29   -9.48   -7.25   -7.24   -7.24   -0.96
  1 A'    2 A'    3 A'    4 A'    5 A'    1 A"    6 A'    7 A'                 
 -0.854  -0.621  -0.554  -0.456  -0.406  -0.332  -0.316  -0.311
  8 A'    9 A'   10 A'   11 A'    2 A"   12 A'    3 A"   13 A'                 
 -- Virtual --                   
 -0.044  -0.016   0.004   0.021   0.046   0.057   0.081   0.092
  4 A"   14 A'   15 A'   16 A'   17 A'    5 A"   18 A'   19 A'                 
  0.097   0.099   0.120   0.141   0.156   0.164   0.186   0.210
  6 A"   20 A'   21 A'   22 A'   23 A'    7 A"   24 A'   25 A'                 
  0.255   0.267   0.322   0.425   0.459   0.460   0.469   0.510
 26 A'   27 A'   28 A'   29 A'    8 A"   30 A'   31 A'    9 A"                 
  0.538   0.587   0.623   0.776   0.780   0.814   0.823   0.843
 32 A'   33 A'   34 A'   10 A"   35 A'   36 A'   11 A"   37 A'                 
  0.851   0.901   0.911   1.011   1.101   1.104   1.156   1.323
 12 A"   38 A'   39 A'   40 A'   41 A'   13 A"   42 A'   14 A"                 
  1.387   1.446   1.542   1.604   1.791   1.794   1.947   2.072
 15 A"   43 A'   44 A'   45 A'   46 A'   16 A"   47 A'   48 A'                 
  2.217   2.300   2.362   2.368   2.419   2.462   2.519   2.623
 17 A"   49 A'   18 A"   50 A'   51 A'   19 A"   52 A'   53 A'                 
  2.728   2.769   2.888   3.123   3.175   3.566   3.851   4.281
 54 A'   20 A"   55 A'   56 A'   57 A'   58 A'   21 A"   59 A'                 
  4.788   9.709  23.828  25.797  25.869  26.273  35.603 215.689
 60 A'   61 A'   62 A'   22 A"   63 A'   64 A'   65 A'   66 A'                 
 --------------------------------------------------------------

          Ground-State Mulliken Net Atomic Charges

     Atom                 Charge (a.u.)
  ----------------------------------------
      1 C                    -0.384519
      2 N                    -0.180814
      3 H                     0.217486
      4 Cl                    0.192347
      5 H                     0.155499
  ----------------------------------------
  Sum of atomic charges =     0.000000

 -----------------------------------------------------------------
                    Cartesian Multipole Moments
 -----------------------------------------------------------------
    Charge (ESU x 10^10)
                 0.0000
    Dipole Moment (Debye)
         X       1.3631      Y      -2.3753      Z       0.0000
       Tot       2.7386
    Quadrupole Moments (Debye-Ang)
        XX     -21.2212     XY      -3.5377     YY     -25.3985
        XZ      -0.0000     YZ       0.0000     ZZ     -25.5819
    Octopole Moments (Debye-Ang^2)
       XXX       5.1522    XXY      -3.2621    XYY      -2.8853
       YYY      -3.8388    XXZ       0.0000    XYZ       0.0000
       YYZ      -0.0000    XZZ      -2.0151    YZZ       0.0250
       ZZZ      -0.0000
    Hexadecapole Moments (Debye-Ang^3)
      XXXX    -180.6431   XXXY     -13.3693   XXYY     -50.4517
      XYYY      -9.9618   YYYY     -50.1727   XXXZ      -0.0000
      XXYZ       0.0000   XYYZ       0.0000   YYYZ       0.0000
      XXZZ     -44.2944   XYZZ      -1.8871   YYZZ     -13.8019
      XZZZ       0.0000   YZZZ       0.0000   ZZZZ     -28.7725
 -----------------------------------------------------------------
 Calculating analytic gradient of the SCF energy
 Gradient of SCF Energy
            1           2           3           4           5
    1  -0.0053924   0.0035666  -0.0014095   0.0022297   0.0010055
    2  -0.0014886   0.0012770   0.0003276  -0.0003324   0.0002164
    3  -0.0000000   0.0000000   0.0000000   0.0000000  -0.0000000
 Max gradient component =       5.392E-03
 RMS gradient           =       1.895E-03
 Gradient time:  CPU 1.14 s  wall 1.14 s
 Geometry Optimization Parameters
   NAtoms,    NIC,     NZ,  NCons,   NDum,   NFix, NCnnct, MaxDiis
        5      20       5       0       0       0       0       0

 Cartesian Hessian Update
 Hessian Updated using BFGS Update


** GEOMETRY OPTIMIZATION IN DELOCALIZED INTERNAL COORDINATES **
   Searching for a Minimum

   Optimization Cycle:   3

                       Coordinates (Angstroms)
     ATOM                X               Y               Z
      1  C         0.6845487391   -0.4247735917    0.0000000000
      2  N         1.5881558491    0.4438634890    0.0000000000
      3  H         2.5063572127    0.0005292842    0.0000000000
      4  Cl       -1.0057014518    0.0333452328    0.0000000000
      5  H         0.7994359314   -1.5084130594    0.0000000000
   Point Group: cs    Number of degrees of freedom:     7


   Energy is   -554.294291690

 Hessian Updated using BFGS Update

  7 Hessian modes will be used to form the next step
  Hessian Eigenvalues:
     0.123611    0.169904    0.233966    0.281843    0.348084    0.355529
     0.762823

 Minimum Search - Taking Simple RFO Step
 Searching for Lamda that Minimizes Along All modes
 Value Taken    Lamda =  -0.00006261
 Step Taken.  Stepsize is  0.018619

                             Maximum     Tolerance    Cnvgd?
         Gradient           0.003107      0.000300      NO
         Displacement       0.013344      0.001200      NO
         Energy change     -0.000536      0.000001      NO


 New Cartesian Coordinates Obtained by Inverse Iteration

 Displacement from previous Coordinates is:  0.017884
 ----------------------------------------------------------------
             Standard Nuclear Orientation (Angstroms)
    I     Atom           X                Y                Z
 ----------------------------------------------------------------
    1      C       0.6878379153    -0.4246478430     0.0000000000
    2      N       1.5887022016     0.4433088800     0.0000000000
    3      H       2.5109594316     0.0036981419     0.0000000000
    4      Cl     -1.0080055872     0.0316467140     0.0000000000
    5      H       0.7933023192    -1.5094545381     0.0000000000
 ----------------------------------------------------------------
 Molecular Point Group                 Cs    NOp =  2
 Largest Abelian Subgroup              Cs    NOp =  2
 Nuclear Repulsion Energy =    89.0269421862 hartrees
 There are       16 alpha and       16 beta electrons
 Applying Cartesian multipole field
    Component          Value
    ---------          -----
     (2,0,0)        1.00000E-11
     (0,2,0)        2.00000E-11
     (0,0,2)       -3.00000E-11
 Nucleus-field energy     =     0.0000000019 hartrees
 Requested basis set is 6-311++G(d,p)
 There are 35 shells and 88 basis functions
 A cutoff of  1.0D-11 yielded    608 shell pairs
 There are      3943 function pairs (      4228 Cartesian)
 Smallest overlap matrix eigenvalue = 6.73E-04
 Guess MOs from SCF MO coefficient file

 -----------------------------------------------------------------------
  General SCF calculation program by
  Eric Jon Sundstrom, Paul Horn, Yuezhi Mao, Dmitri Zuev, Alec White,
  David Stuck, Shaama M.S., Shane Yost, Joonho Lee, David Small,
  Daniel Levine, Susi Lehtola, Hugh Burton, Evgeny Epifanovsky
 -----------------------------------------------------------------------
 Exchange:     0.2000 Hartree-Fock + 0.0800 Slater + 0.7200 B88
 Correlation:  0.1900 VWN1RPA + 0.8100 LYP
 Using SG-1 standard quadrature grid
 A restricted SCF calculation will be
 performed using DIIS
 SCF converges when DIIS error is below 1.0e-08
 ---------------------------------------
  Cycle       Energy         DIIS error
 ---------------------------------------
    1    -554.2943068634      1.28e-04  
    2    -554.2943280699      4.57e-05  
    3    -554.2943264595      6.34e-05  
    4    -554.2943296353      1.14e-05  
    5    -554.2943297596      2.30e-06  
    6    -554.2943297642      7.68e-07  
    7    -554.2943297648      2.03e-07  
    8    -554.2943297648      3.50e-08  
    9    -554.2943297648      7.62e-09  Convergence criterion met
 ---------------------------------------
 SCF time:   CPU 3.80s  wall 3.00s 
 SCF   energy in the final basis set =     -554.2943297648
 Total energy in the final basis set =     -554.2943297648

 --------------------------------------------------------------
             Orbital Energies (a.u.) and Symmetries
 --------------------------------------------------------------

 Alpha MOs, Restricted
 -- Occupied --                  
-101.57  -14.34  -10.29   -9.48   -7.25   -7.24   -7.24   -0.96
  1 A'    2 A'    3 A'    4 A'    5 A'    1 A"    6 A'    7 A'                 
 -0.853  -0.621  -0.554  -0.455  -0.406  -0.332  -0.316  -0.311
  8 A'    9 A'   10 A'   11 A'    2 A"   12 A'    3 A"   13 A'                 
 -- Virtual --                   
 -0.044  -0.016   0.004   0.021   0.046   0.057   0.081   0.092
  4 A"   14 A'   15 A'   16 A'   17 A'    5 A"   18 A'   19 A'                 
  0.098   0.099   0.120   0.140   0.156   0.164   0.186   0.210
  6 A"   20 A'   21 A'   22 A'   23 A'    7 A"   24 A'   25 A'                 
  0.255   0.267   0.323   0.425   0.460   0.460   0.469   0.509
 26 A'   27 A'   28 A'   29 A'    8 A"   30 A'   31 A'    9 A"                 
  0.539   0.586   0.623   0.777   0.779   0.816   0.823   0.844
 32 A'   33 A'   34 A'   10 A"   35 A'   36 A'   11 A"   37 A'                 
  0.852   0.901   0.911   1.012   1.100   1.103   1.156   1.322
 12 A"   38 A'   39 A'   40 A'   41 A'   13 A"   42 A'   14 A"                 
  1.386   1.445   1.541   1.603   1.788   1.793   1.945   2.074
 15 A"   43 A'   44 A'   45 A'   46 A'   16 A"   47 A'   48 A'                 
  2.217   2.302   2.361   2.365   2.420   2.464   2.518   2.624
 17 A"   49 A'   18 A"   50 A'   51 A'   19 A"   52 A'   53 A'                 
  2.729   2.769   2.890   3.123   3.170   3.565   3.851   4.280
 54 A'   20 A"   55 A'   56 A'   57 A'   58 A'   21 A"   59 A'                 
  4.786   9.708  23.833  25.798  25.869  26.273  35.605 215.687
 60 A'   61 A'   62 A'   22 A"   63 A'   64 A'   65 A'   66 A'                 

 Beta MOs, Restricted
 -- Occupied --                  
-101.57  -14.34  -10.29   -9.48   -7.25   -7.24   -7.24   -0.96
  1 A'    2 A'    3 A'    4 A'    5 A'    1 A"    6 A'    7 A'                 
 -0.853  -0.621  -0.554  -0.455  -0.406  -0.332  -0.316  -0.311
  8 A'    9 A'   10 A'   11 A'    2 A"   12 A'    3 A"   13 A'                 
 -- Virtual --                   
 -0.044  -0.016   0.004   0.021   0.046   0.057   0.081   0.092
  4 A"   14 A'   15 A'   16 A'   17 A'    5 A"   18 A'   19 A'                 
  0.098   0.099   0.120   0.140   0.156   0.164   0.186   0.210
  6 A"   20 A'   21 A'   22 A'   23 A'    7 A"   24 A'   25 A'                 
  0.255   0.267   0.323   0.425   0.460   0.460   0.469   0.509
 26 A'   27 A'   28 A'   29 A'    8 A"   30 A'   31 A'    9 A"                 
  0.539   0.586   0.623   0.777   0.779   0.816   0.823   0.844
 32 A'   33 A'   34 A'   10 A"   35 A'   36 A'   11 A"   37 A'                 
  0.852   0.901   0.911   1.012   1.100   1.103   1.156   1.322
 12 A"   38 A'   39 A'   40 A'   41 A'   13 A"   42 A'   14 A"                 
  1.386   1.445   1.541   1.603   1.788   1.793   1.945   2.074
 15 A"   43 A'   44 A'   45 A'   46 A'   16 A"   47 A'   48 A'                 
  2.217   2.302   2.361   2.365   2.420   2.464   2.518   2.624
 17 A"   49 A'   18 A"   50 A'   51 A'   19 A"   52 A'   53 A'                 
  2.729   2.769   2.890   3.123   3.170   3.565   3.851   4.280
 54 A'   20 A"   55 A'   56 A'   57 A'   58 A'   21 A"   59 A'                 
  4.786   9.708  23.833  25.798  25.869  26.273  35.605 215.687
 60 A'   61 A'   62 A'   22 A"   63 A'   64 A'   65 A'   66 A'                 
 --------------------------------------------------------------

          Ground-State Mulliken Net Atomic Charges

     Atom                 Charge (a.u.)
  ----------------------------------------
      1 C                    -0.383602
      2 N                    -0.178617
      3 H                     0.218409
      4 Cl                    0.187895
      5 H                     0.155915
  ----------------------------------------
  Sum of atomic charges =     0.000000

 -----------------------------------------------------------------
                    Cartesian Multipole Moments
 -----------------------------------------------------------------
    Charge (ESU x 10^10)
                 0.0000
    Dipole Moment (Debye)
         X       1.4069      Y      -2.3701      Z      -0.0000
       Tot       2.7562
    Quadrupole Moments (Debye-Ang)
        XX     -21.1798     XY      -3.5038     YY     -25.3932
        XZ      -0.0000     YZ       0.0000     ZZ     -25.5867
    Octopole Moments (Debye-Ang^2)
       XXX       5.4422    XXY      -3.1823    XYY      -2.8487
       YYY      -3.7715    XXZ      -0.0000    XYZ       0.0000
       YYZ      -0.0000    XZZ      -1.9717    YZZ       0.0506
       ZZZ      -0.0000
    Hexadecapole Moments (Debye-Ang^3)
      XXXX    -180.6620   XXXY     -13.2606   XXYY     -50.5748
      XYYY      -9.9659   YYYY     -50.1172   XXXZ      -0.0000
      XXYZ      -0.0000   XYYZ       0.0000   YYYZ       0.0000
      XXZZ     -44.3913   XYZZ      -1.9007   YYZZ     -13.7992
      XZZZ      -0.0000   YZZZ      -0.0000   ZZZZ     -28.7817
 -----------------------------------------------------------------
 Calculating analytic gradient of the SCF energy
 Gradient of SCF Energy
            1           2           3           4           5
    1  -0.0016578   0.0003250   0.0002312   0.0010196   0.0000820
    2   0.0003385   0.0004135  -0.0002492  -0.0004520  -0.0000508
    3  -0.0000000   0.0000000  -0.0000000   0.0000000  -0.0000000
 Max gradient component =       1.658E-03
 RMS gradient           =       5.482E-04
 Gradient time:  CPU 1.14 s  wall 1.14 s
 Geometry Optimization Parameters
   NAtoms,    NIC,     NZ,  NCons,   NDum,   NFix, NCnnct, MaxDiis
        5      20       5       0       0       0       0       0

 Cartesian Hessian Update
 Hessian Updated using BFGS Update


** GEOMETRY OPTIMIZATION IN DELOCALIZED INTERNAL COORDINATES **
   Searching for a Minimum

   Optimization Cycle:   4

                       Coordinates (Angstroms)
     ATOM                X               Y               Z
      1  C         0.6878379153   -0.4246478430    0.0000000000
      2  N         1.5887022016    0.4433088800    0.0000000000
      3  H         2.5109594316    0.0036981419    0.0000000000
      4  Cl       -1.0080055872    0.0316467140    0.0000000000
      5  H         0.7933023192   -1.5094545381    0.0000000000
   Point Group: cs    Number of degrees of freedom:     7


   Energy is   -554.294329765

 Hessian Updated using BFGS Update

  7 Hessian modes will be used to form the next step
  Hessian Eigenvalues:
     0.106810    0.167487    0.235520    0.239868    0.348075    0.389641
     0.746105

 Minimum Search - Taking Simple RFO Step
 Searching for Lamda that Minimizes Along All modes
 Value Taken    Lamda =  -0.00001029
 Step Taken.  Stepsize is  0.008150

                             Maximum     Tolerance    Cnvgd?
         Gradient           0.000898      0.000300      NO
         Displacement       0.005710      0.001200      NO
         Energy change     -0.000038      0.000001      NO


 New Cartesian Coordinates Obtained by Inverse Iteration

 Displacement from previous Coordinates is:  0.008296
 ----------------------------------------------------------------
             Standard Nuclear Orientation (Angstroms)
    I     Atom           X                Y                Z
 ----------------------------------------------------------------
    1      C       0.6892934198    -0.4259857523     0.0000000000
    2      N       1.5886892921     0.4424254242     0.0000000000
    3      H       2.5120833965     0.0061628026     0.0000000000
    4      Cl     -1.0092281255     0.0329243659     0.0000000000
    5      H       0.7919582977    -1.5109754856     0.0000000000
 ----------------------------------------------------------------
 Molecular Point Group                 Cs    NOp =  2
 Largest Abelian Subgroup              Cs    NOp =  2
 Nuclear Repulsion Energy =    88.9679616815 hartrees
 There are       16 alpha and       16 beta electrons
 Applying Cartesian multipole field
    Component          Value
    ---------          -----
     (2,0,0)        1.00000E-11
     (0,2,0)        2.00000E-11
     (0,0,2)       -3.00000E-11
 Nucleus-field energy     =     0.0000000019 hartrees
 Requested basis set is 6-311++G(d,p)
 There are 35 shells and 88 basis functions
 A cutoff of  1.0D-11 yielded    607 shell pairs
 There are      3940 function pairs (      4225 Cartesian)
 Smallest overlap matrix eigenvalue = 6.75E-04
 Guess MOs from SCF MO coefficient file

 -----------------------------------------------------------------------
  General SCF calculation program by
  Eric Jon Sundstrom, Paul Horn, Yuezhi Mao, Dmitri Zuev, Alec White,
  David Stuck, Shaama M.S., Shane Yost, Joonho Lee, David Small,
  Daniel Levine, Susi Lehtola, Hugh Burton, Evgeny Epifanovsky
 -----------------------------------------------------------------------
 Exchange:     0.2000 Hartree-Fock + 0.0800 Slater + 0.7200 B88
 Correlation:  0.1900 VWN1RPA + 0.8100 LYP
 Using SG-1 standard quadrature grid
 A restricted SCF calculation will be
 performed using DIIS
 SCF converges when DIIS error is below 1.0e-08
 ---------------------------------------
  Cycle       Energy         DIIS error
 ---------------------------------------
    1    -554.2943290270      6.64e-05  
    2    -554.2943347999      2.65e-05  
    3    -554.2943341730      3.82e-05  
    4    -554.2943353781      4.93e-06  
    5    -554.2943354002      1.78e-06  
    6    -554.2943354031      3.31e-07  
    7    -554.2943354032      4.99e-08  
    8    -554.2943354032      8.22e-09  Convergence criterion met
 ---------------------------------------
 SCF time:   CPU 3.36s  wall 3.00s 
 SCF   energy in the final basis set =     -554.2943354032
 Total energy in the final basis set =     -554.2943354032

 --------------------------------------------------------------
             Orbital Energies (a.u.) and Symmetries
 --------------------------------------------------------------

 Alpha MOs, Restricted
 -- Occupied --                  
-101.57  -14.34  -10.29   -9.48   -7.24   -7.24   -7.24   -0.96
  1 A'    2 A'    3 A'    4 A'    5 A'    1 A"    6 A'    7 A'                 
 -0.853  -0.621  -0.555  -0.455  -0.406  -0.331  -0.316  -0.311
  8 A'    9 A'   10 A'   11 A'    2 A"   12 A'    3 A"   13 A'                 
 -- Virtual --                   
 -0.044  -0.016   0.003   0.021   0.046   0.057   0.081   0.092
  4 A"   14 A'   15 A'   16 A'   17 A'    5 A"   18 A'   19 A'                 
  0.098   0.099   0.119   0.140   0.156   0.164   0.185   0.210
  6 A"   20 A'   21 A'   22 A'   23 A'    7 A"   24 A'   25 A'                 
  0.256   0.267   0.323   0.425   0.460   0.460   0.469   0.509
 26 A'   27 A'   28 A'   29 A'   30 A'    8 A"   31 A'    9 A"                 
  0.539   0.586   0.623   0.778   0.779   0.816   0.823   0.844
 32 A'   33 A'   34 A'   10 A"   35 A'   36 A'   11 A"   37 A'                 
  0.852   0.901   0.910   1.012   1.099   1.103   1.155   1.323
 12 A"   38 A'   39 A'   40 A'   41 A'   13 A"   42 A'   14 A"                 
  1.385   1.445   1.541   1.603   1.785   1.793   1.945   2.075
 15 A"   43 A'   44 A'   45 A'   46 A'   16 A"   47 A'   48 A'                 
  2.217   2.303   2.360   2.365   2.420   2.465   2.518   2.624
 17 A"   49 A'   18 A"   50 A'   51 A'   19 A"   52 A'   53 A'                 
  2.729   2.769   2.890   3.124   3.167   3.565   3.851   4.279
 54 A'   20 A"   55 A'   56 A'   57 A'   58 A'   21 A"   59 A'                 
  4.787   9.707  23.834  25.798  25.870  26.273  35.606 215.686
 60 A'   61 A'   62 A'   22 A"   63 A'   64 A'   65 A'   66 A'                 

 Beta MOs, Restricted
 -- Occupied --                  
-101.57  -14.34  -10.29   -9.48   -7.24   -7.24   -7.24   -0.96
  1 A'    2 A'    3 A'    4 A'    5 A'    1 A"    6 A'    7 A'                 
 -0.853  -0.621  -0.555  -0.455  -0.406  -0.331  -0.316  -0.311
  8 A'    9 A'   10 A'   11 A'    2 A"   12 A'    3 A"   13 A'                 
 -- Virtual --                   
 -0.044  -0.016   0.003   0.021   0.046   0.057   0.081   0.092
  4 A"   14 A'   15 A'   16 A'   17 A'    5 A"   18 A'   19 A'                 
  0.098   0.099   0.119   0.140   0.156   0.164   0.185   0.210
  6 A"   20 A'   21 A'   22 A'   23 A'    7 A"   24 A'   25 A'                 
  0.256   0.267   0.323   0.425   0.460   0.460   0.469   0.509
 26 A'   27 A'   28 A'   29 A'   30 A'    8 A"   31 A'    9 A"                 
  0.539   0.586   0.623   0.778   0.779   0.816   0.823   0.844
 32 A'   33 A'   34 A'   10 A"   35 A'   36 A'   11 A"   37 A'                 
  0.852   0.901   0.910   1.012   1.099   1.103   1.155   1.323
 12 A"   38 A'   39 A'   40 A'   41 A'   13 A"   42 A'   14 A"                 
  1.385   1.445   1.541   1.603   1.785   1.793   1.945   2.075
 15 A"   43 A'   44 A'   45 A'   46 A'   16 A"   47 A'   48 A'                 
  2.217   2.303   2.360   2.365   2.420   2.465   2.518   2.624
 17 A"   49 A'   18 A"   50 A'   51 A'   19 A"   52 A'   53 A'                 
  2.729   2.769   2.890   3.124   3.167   3.565   3.851   4.279
 54 A'   20 A"   55 A'   56 A'   57 A'   58 A'   21 A"   59 A'                 
  4.787   9.707  23.834  25.798  25.870  26.273  35.606 215.686
 60 A'   61 A'   62 A'   22 A"   63 A'   64 A'   65 A'   66 A'                 
 --------------------------------------------------------------

          Ground-State Mulliken Net Atomic Charges

     Atom                 Charge (a.u.)
  ----------------------------------------
      1 C                    -0.382567
      2 N                    -0.177445
      3 H                     0.218948
      4 Cl                    0.184883
      5 H                     0.156181
  ----------------------------------------
  Sum of atomic charges =    -0.000000

 -----------------------------------------------------------------
                    Cartesian Multipole Moments
 -----------------------------------------------------------------
    Charge (ESU x 10^10)
                -0.0000
    Dipole Moment (Debye)
         X       1.4317      Y      -2.3692      Z      -0.0000
       Tot       2.7682
    Quadrupole Moments (Debye-Ang)
        XX     -21.1607     XY      -3.4910     YY     -25.3813
        XZ      -0.0000     YZ       0.0000     ZZ     -25.5904
    Octopole Moments (Debye-Ang^2)
       XXX       5.6002    XXY      -3.1399    XYY      -2.8148
       YYY      -3.7955    XXZ       0.0000    XYZ       0.0000
       YYZ      -0.0000    XZZ      -1.9430    YZZ       0.0470
       ZZZ       0.0000
    Hexadecapole Moments (Debye-Ang^3)
      XXXX    -180.6890   XXXY     -13.0891   XXYY     -50.6002
      XYYY      -9.8701   YYYY     -50.0965   XXXZ      -0.0000
      XXYZ      -0.0000   XYYZ      -0.0000   YYYZ       0.0000
      XXZZ     -44.4294   XYZZ      -1.8687   YYZZ     -13.8032
      XZZZ      -0.0000   YZZZ       0.0000   ZZZZ     -28.7914
 -----------------------------------------------------------------
 Calculating analytic gradient of the SCF energy
 Gradient of SCF Energy
            1           2           3           4           5
    1  -0.0001423   0.0000967  -0.0000046   0.0001059  -0.0000557
    2   0.0001668  -0.0000053  -0.0000112  -0.0000887  -0.0000616
    3   0.0000000   0.0000000  -0.0000000   0.0000000  -0.0000000
 Max gradient component =       1.668E-04
 RMS gradient           =       7.464E-05
 Gradient time:  CPU 1.14 s  wall 1.14 s
 Geometry Optimization Parameters
   NAtoms,    NIC,     NZ,  NCons,   NDum,   NFix, NCnnct, MaxDiis
        5      20       5       0       0       0       0       0

 Cartesian Hessian Update
 Hessian Updated using BFGS Update


** GEOMETRY OPTIMIZATION IN DELOCALIZED INTERNAL COORDINATES **
   Searching for a Minimum

   Optimization Cycle:   5

                       Coordinates (Angstroms)
     ATOM                X               Y               Z
      1  C         0.6892934198   -0.4259857523    0.0000000000
      2  N         1.5886892921    0.4424254242    0.0000000000
      3  H         2.5120833965    0.0061628026    0.0000000000
      4  Cl       -1.0092281255    0.0329243659    0.0000000000
      5  H         0.7919582977   -1.5109754856    0.0000000000
   Point Group: cs    Number of degrees of freedom:     7


   Energy is   -554.294335403

 Hessian Updated using BFGS Update

  7 Hessian modes will be used to form the next step
  Hessian Eigenvalues:
     0.111028    0.163806    0.208526    0.241654    0.348281    0.388936
     0.743001

 Minimum Search - Taking Simple RFO Step
 Searching for Lamda that Minimizes Along All modes
 Value Taken    Lamda =   0.00000000
 Step Taken.  Stepsize is  0.001118

                             Maximum     Tolerance    Cnvgd?
         Gradient           0.000123      0.000300     YES
         Displacement       0.000676      0.001200     YES
         Energy change     -0.000006      0.000001      NO


                       Distance Matrix (Angstroms)
             C (  1)   N (  2)   H (  3)   Cl(  4)
   N (  2)  1.250220
   H (  3)  1.873317  1.021265
   Cl(  4)  1.759424  2.629994  3.521413
   H (  5)  1.089836  2.109634  2.293586  2.372319

 Final energy is   -554.29433540321838     


 ******************************
 **  OPTIMIZATION CONVERGED  **
 ******************************

                       Coordinates (Angstroms)
     ATOM                X               Y               Z
      1  C         0.6892934198   -0.4259857523    0.0000000000
      2  N         1.5886892921    0.4424254242    0.0000000000
      3  H         2.5120833965    0.0061628026    0.0000000000
      4  Cl       -1.0092281255    0.0329243659    0.0000000000
      5  H         0.7919582977   -1.5109754856    0.0000000000

Z-matrix Print:
$molecule
0 1
Cl
C  1 1.759424
H  2 1.089836 1 110.524698
N  2 1.250220 1 120.884832 3 -180.000000 0
H  4 1.021265 2 110.715481 1 -180.000000 0
$end


 --------------------------------------------------------------
             Orbital Energies (a.u.) and Symmetries
 --------------------------------------------------------------

 Alpha MOs, Restricted
 -- Occupied --                  
-101.57  -14.34  -10.29   -9.48   -7.24   -7.24   -7.24   -0.96
  1 A'    2 A'    3 A'    4 A'    5 A'    1 A"    6 A'    7 A'                 
 -0.853  -0.621  -0.555  -0.455  -0.406  -0.331  -0.316  -0.311
  8 A'    9 A'   10 A'   11 A'    2 A"   12 A'    3 A"   13 A'                 
 -- Virtual --                   
 -0.044  -0.016   0.003   0.021   0.046   0.057   0.081   0.092
  4 A"   14 A'   15 A'   16 A'   17 A'    5 A"   18 A'   19 A'                 
  0.098   0.099   0.119   0.140   0.156   0.164   0.185   0.210
  6 A"   20 A'   21 A'   22 A'   23 A'    7 A"   24 A'   25 A'                 
  0.256   0.267   0.323   0.425   0.460   0.460   0.469   0.509
 26 A'   27 A'   28 A'   29 A'   30 A'    8 A"   31 A'    9 A"                 
  0.539   0.586   0.623   0.778   0.779   0.816   0.823   0.844
 32 A'   33 A'   34 A'   10 A"   35 A'   36 A'   11 A"   37 A'                 
  0.852   0.901   0.910   1.012   1.099   1.103   1.155   1.323
 12 A"   38 A'   39 A'   40 A'   41 A'   13 A"   42 A'   14 A"                 
  1.385   1.445   1.541   1.603   1.785   1.793   1.945   2.075
 15 A"   43 A'   44 A'   45 A'   46 A'   16 A"   47 A'   48 A'                 
  2.217   2.303   2.360   2.365   2.420   2.465   2.518   2.624
 17 A"   49 A'   18 A"   50 A'   51 A'   19 A"   52 A'   53 A'                 
  2.729   2.769   2.890   3.124   3.167   3.565   3.851   4.279
 54 A'   20 A"   55 A'   56 A'   57 A'   58 A'   21 A"   59 A'                 
  4.787   9.707  23.834  25.798  25.870  26.273  35.606 215.686
 60 A'   61 A'   62 A'   22 A"   63 A'   64 A'   65 A'   66 A'                 

 Beta MOs, Restricted
 -- Occupied --                  
-101.57  -14.34  -10.29   -9.48   -7.24   -7.24   -7.24   -0.96
  1 A'    2 A'    3 A'    4 A'    5 A'    1 A"    6 A'    7 A'                 
 -0.853  -0.621  -0.555  -0.455  -0.406  -0.331  -0.316  -0.311
  8 A'    9 A'   10 A'   11 A'    2 A"   12 A'    3 A"   13 A'                 
 -- Virtual --                   
 -0.044  -0.016   0.003   0.021   0.046   0.057   0.081   0.092
  4 A"   14 A'   15 A'   16 A'   17 A'    5 A"   18 A'   19 A'                 
  0.098   0.099   0.119   0.140   0.156   0.164   0.185   0.210
  6 A"   20 A'   21 A'   22 A'   23 A'    7 A"   24 A'   25 A'                 
  0.256   0.267   0.323   0.425   0.460   0.460   0.469   0.509
 26 A'   27 A'   28 A'   29 A'   30 A'    8 A"   31 A'    9 A"                 
  0.539   0.586   0.623   0.778   0.779   0.816   0.823   0.844
 32 A'   33 A'   34 A'   10 A"   35 A'   36 A'   11 A"   37 A'                 
  0.852   0.901   0.910   1.012   1.099   1.103   1.155   1.323
 12 A"   38 A'   39 A'   40 A'   41 A'   13 A"   42 A'   14 A"                 
  1.385   1.445   1.541   1.603   1.785   1.793   1.945   2.075
 15 A"   43 A'   44 A'   45 A'   46 A'   16 A"   47 A'   48 A'                 
  2.217   2.303   2.360   2.365   2.420   2.465   2.518   2.624
 17 A"   49 A'   18 A"   50 A'   51 A'   19 A"   52 A'   53 A'                 
  2.729   2.769   2.890   3.124   3.167   3.565   3.851   4.279
 54 A'   20 A"   55 A'   56 A'   57 A'   58 A'   21 A"   59 A'                 
  4.787   9.707  23.834  25.798  25.870  26.273  35.606 215.686
 60 A'   61 A'   62 A'   22 A"   63 A'   64 A'   65 A'   66 A'                 
 --------------------------------------------------------------

          Ground-State Mulliken Net Atomic Charges

     Atom                 Charge (a.u.)
  ----------------------------------------
      1 C                    -0.382567
      2 N                    -0.177445
      3 H                     0.218948
      4 Cl                    0.184883
      5 H                     0.156181
  ----------------------------------------
  Sum of atomic charges =    -0.000000

 -----------------------------------------------------------------
                    Cartesian Multipole Moments
 -----------------------------------------------------------------
    Charge (ESU x 10^10)
                -0.0000
    Dipole Moment (Debye)
         X       1.4317      Y      -2.3692      Z      -0.0000
       Tot       2.7682
    Quadrupole Moments (Debye-Ang)
        XX     -21.1607     XY      -3.4910     YY     -25.3813
        XZ      -0.0000     YZ       0.0000     ZZ     -25.5904
    Octopole Moments (Debye-Ang^2)
       XXX       5.6002    XXY      -3.1399    XYY      -2.8148
       YYY      -3.7955    XXZ       0.0000    XYZ       0.0000
       YYZ      -0.0000    XZZ      -1.9430    YZZ       0.0470
       ZZZ       0.0000
    Hexadecapole Moments (Debye-Ang^3)
      XXXX    -180.6890   XXXY     -13.0891   XXYY     -50.6002
      XYYY      -9.8701   YYYY     -50.0965   XXXZ      -0.0000
      XXYZ      -0.0000   XYYZ      -0.0000   YYYZ       0.0000
      XXZZ     -44.4294   XYZZ      -1.8687   YYZZ     -13.8032
      XZZZ      -0.0000   YZZZ       0.0000   ZZZZ     -28.7914
 -----------------------------------------------------------------
Archival summary:
1\1\TWL01\OPT\ProcedureUnspecified\BasisUnspecified\l1112\taweetha\MonNov2608:23:362018MonNov2608:23:362018\0\\#,OPT,ProcedureUnspecified,BasisUnspecified,\\0,1\Cl\C,1,1.75942\H,2,1.08984,1,110.525\N,2,1.25022,1,120.885,3,-180,0\H,4,1.02126,2,110.715,1,-180,0\\\@

 Total job time:  26.98s(wall), 26.76s(cpu) 
 Mon Nov 26 08:23:36 2018

        *************************************************************
        *                                                           *
        *  Thank you very much for using Q-Chem.  Have a nice day.  *
        *                                                           *
        *************************************************************


 
User input: 2 of 2 
 
Q-Chem Developer Version!
                  Welcome to Q-Chem
     A Quantum Leap Into The Future Of Chemistry


 Q-Chem 5.1, Q-Chem, Inc., Pleasanton, CA (2018)

 Yihan Shao,  Zhengting Gan,  E. Epifanovsky,  A. T. B. Gilbert,  M. Wormit,  
 J. Kussmann,  A. W. Lange,  A. Behn,  Jia Deng,  Xintian Feng,  D. Ghosh,  
 M. Goldey,  P. R. Horn,  L. D. Jacobson,  I. Kaliman,  T. Kus,  A. Landau,  
 Jie Liu,  E. I. Proynov,  R. M. Richard,  R. P. Steele,  E. J. Sundstrom,  
 H. L. Woodcock III,  P. M. Zimmerman,  D. Zuev,  B. Albrecht,  E. Alguire,  
 S. A. Baeppler,  D. Barton,  Z. Benda,  Y. A. Bernard,  E. J. Berquist,  
 K. B. Bravaya,  H. Burton,  D. Casanova,  Chun-Min Chang,  Yunqing Chen,  
 A. Chien,  K. D. Closser,  M. P. Coons,  S. Coriani,  S. Dasgupta,  
 A. L. Dempwolff,  M. Diedenhofen,  Hainam Do,  R. G. Edgar,  Po-Tung Fang,  
 S. Faraji,  S. Fatehi,  Qingguo Feng,  K. D. Fenk,  J. Fosso-Tande,  
 Qinghui Ge,  A. Ghysels,  G. Gidofalvi,  J. Gomes,  J. Gonthier,  A. Gunina,  
 D. Hait,  M. W. D. Hanson-Heine,  P. H. P. Harbach,  A. W. Hauser,  
 J. E. Herr,  E. G. Hohenstein,  Z. C. Holden,  Kerwin Hui,  B. C. Huynh,  
 T.-C. Jagau,  Hyunjun Ji,  B. Kaduk,  K. Khistyaev,  Jaehoon Kim,  
 P. Klunzinger,  K. Koh,  D. Kosenkov,  L. Koulias,  T. Kowalczyk,  
 C. M. Krauter,  A. Kunitsa,  Ka Un Lao,  A. Laurent,  K. V. Lawler,  
 Joonho Lee,  D. Lefrancois,  S. Lehtola,  D. S. Levine,  Yi-Pei Li,  
 You-Sheng Lin,  Fenglai Liu,  E. Livshits,  A. Luenser,  P. Manohar,  
 E. Mansoor,  S. F. Manzer,  Shan-Ping Mao,  Yuezhi Mao,  N. Mardirossian,  
 A. V. Marenich,  T. Markovich,  L. A. Martinez-Martinez,  S. A. Maurer,  
 N. J. Mayhall,  S. C. McKenzie,  J.-M. Mewes,  A. F. Morrison,  
 J. W. Mullinax,  K. Nanda,  T. S. Nguyen-Beck,  R. Olivares-Amaya,  
 J. A. Parkhill,  T. M. Perrine,  F. Plasser,  P. Pokhilko,  S. Prager,  
 A. Prociuk,  E. Ramos,  D. R. Rehn,  F. Rob,  M. Schneider,  N. Sergueev,  
 S. M. Sharada,  S. Sharma,  D. W. Small,  T. Stauch,  T. Stein,  
 Yu-Chuan Su,  A. J. W. Thom,  A. Tkatchenko,  T. Tsuchimochi,  N. M. Tubman,  
 L. Vogt,  M. L. Vidal,  O. Vydrov,  M. A. Watson,  J. Wenzel,  
 M. de Wergifosse,  T. A. Wesolowski,  A. White,  J. Witte,  A. Yamada,  
 Jun Yang,  K. Yao,  S. Yeganeh,  S. R. Yost,  Zhi-Qiang You,  A. Zech,  
 Igor Ying Zhang,  Xing Zhang,  Yan Zhao,  Ying Zhu,  B. R. Brooks,  
 G. K. L. Chan,  C. J. Cramer,  M. S. Gordon,  W. J. Hehre,  A. Klamt,  
 M. W. Schmidt,  C. D. Sherrill,  D. G. Truhlar,  A. Aspuru-Guzik,  R. Baer,  
 A. T. Bell,  N. A. Besley,  Jeng-Da Chai,  A. E. DePrince, III,  
 R. A. DiStasio Jr.,  A. Dreuw,  B. D. Dunietz,  T. R. Furlani,  
 Chao-Ping Hsu,  Yousung Jung,  Jing Kong,  D. S. Lambrecht,  WanZhen Liang,  
 C. Ochsenfeld,  V. A. Rassolov,  L. V. Slipchenko,  J. E. Subotnik,  
 T. Van Voorhis,  J. M. Herbert,  A. I. Krylov,  P. M. W. Gill,  M. Head-Gordon

 Contributors to earlier versions of Q-Chem not listed above: 
 R. D. Adamson,  B. Austin,  J. Baker,  G. J. O. Beran,  K. Brandhorst,  
 S. T. Brown,  E. F. C. Byrd,  A. K. Chakraborty,  C.-L. Cheng,  
 Siu Hung Chien,  D. M. Chipman,  D. L. Crittenden,  H. Dachsel,  
 R. J. Doerksen,  A. D. Dutoi,  L. Fusti-Molnar,  W. A. Goddard III,  
 A. Golubeva-Zadorozhnaya,  S. R. Gwaltney,  G. Hawkins,  A. Heyden,  
 S. Hirata,  G. Kedziora,  F. J. Keil,  C. Kelley,  Jihan Kim,  R. A. King,  
 R. Z. Khaliullin,  P. P. Korambath,  W. Kurlancheek,  A. M. Lee,  M. S. Lee,  
 S. V. Levchenko,  Ching Yeh Lin,  D. Liotard,  R. C. Lochan,  I. Lotan,  
 P. E. Maslen,  N. Nair,  D. P. O'Neill,  D. Neuhauser,  E. Neuscamman,  
 C. M. Oana,  R. Olson,  B. Peters,  R. Peverati,  P. A. Pieniazek,  
 Y. M. Rhee,  J. Ritchie,  M. A. Rohrdanz,  E. Rosta,  N. J. Russ,  
 H. F. Schaefer III,  N. E. Schultz,  N. Shenvi,  A. C. Simmonett,  A. Sodt,  
 D. Stuck,  K. S. Thanthiriwatte,  V. Vanovschi,  Tao Wang,  A. Warshel,  
 C. F. Williams,  Q. Wu,  X. Xu,  W. Zhang

 Please cite Q-Chem as follows:
 Y. Shao et al., Mol. Phys. 113, 184-215 (2015)
 DOI: 10.1080/00268976.2014.952696

 Q-Chem 5.1.2 for Intel X86 EM64T Linux

 Parts of Q-Chem use Armadillo 8.300.2 (Tropical Shenanigans).
 http://arma.sourceforge.net/

 Q-Chem begins on Mon Nov 26 08:23:36 2018  

Host: 
0

     Scratch files written to /scratch/taweetham/qchem59742//
The previous job contains 0 fragments, simply inherited here
Input Ideriv = 2
Curr. Ideriv = -1
Max.  Ideriv = 2

Checking the input file for inconsistencies... 	...done.

--------------------------------------------------------------
User input:
--------------------------------------------------------------

$molecule
read
$end

$rem
   job_type 	frequency
   basis 	6-311++g**
   method	b3lyp	
$end


--------------------------------------------------------------
 ----------------------------------------------------------------
             Standard Nuclear Orientation (Angstroms)
    I     Atom           X                Y                Z
 ----------------------------------------------------------------
    1      C       0.6302475205    -0.4361528708    -0.0000000000
    2      N       1.5600922313     0.3995741901     0.0000000000
    3      H       2.4673119902    -0.0693970843    -0.0000000000
    4      Cl     -1.0507958633     0.0831419184     0.0000000000
    5      H       0.6940869445    -1.5241176343    -0.0000000000
 ----------------------------------------------------------------
 Molecular Point Group                 Cs    NOp =  2
 Largest Abelian Subgroup              Cs    NOp =  2
 Nuclear Repulsion Energy =    88.9679616815 hartrees
 There are       16 alpha and       16 beta electrons
 Requested basis set is 6-311++G(d,p)
 There are 35 shells and 88 basis functions

 Total QAlloc Memory Limit   2000 MB
 Mega-Array Size       188 MB
 MEM_STATIC part       192 MB

                       Distance Matrix (Angstroms)
             C (  1)   N (  2)   H (  3)   Cl(  4)
   N (  2)  1.250220
   H (  3)  1.873317  1.021265
   Cl(  4)  1.759424  2.629994  3.521413
   H (  5)  1.089836  2.109634  2.293586  2.372319

 A cutoff of  1.0D-11 yielded    607 shell pairs
 There are      3940 function pairs (      4225 Cartesian)
 Smallest overlap matrix eigenvalue = 6.75E-04
 Guess from superposition of atomic densities
 Warning:  Energy on first SCF cycle will be non-variational
 SAD guess density has 32.000000 electrons

 -----------------------------------------------------------------------
  General SCF calculation program by
  Eric Jon Sundstrom, Paul Horn, Yuezhi Mao, Dmitri Zuev, Alec White,
  David Stuck, Shaama M.S., Shane Yost, Joonho Lee, David Small,
  Daniel Levine, Susi Lehtola, Hugh Burton, Evgeny Epifanovsky
 -----------------------------------------------------------------------
 Exchange:     0.2000 Hartree-Fock + 0.0800 Slater + 0.7200 B88
 Correlation:  0.1900 VWN1RPA + 0.8100 LYP
 Using SG-1 standard quadrature grid
 A restricted SCF calculation will be
 performed using DIIS
 SCF converges when DIIS error is below 1.0e-08
 ---------------------------------------
  Cycle       Energy         DIIS error
 ---------------------------------------
    1    -554.6867338406      5.91e-02  
    2    -554.2369425286      8.17e-03  
    3    -554.0902141864      1.51e-02  
    4    -554.2913245145      1.72e-03  
    5    -554.2941270669      4.60e-04  
    6    -554.2942967719      1.62e-04  
    7    -554.2943235650      4.08e-05  
    8    -554.2943249277      8.09e-06  
    9    -554.2943249867      1.64e-06  
   10    -554.2943249890      2.82e-07  
   11    -554.2943249891      3.66e-08  
   12    -554.2943249891      5.47e-09  Convergence criterion met
 ---------------------------------------
 SCF time:   CPU 4.99s  wall 5.00s 
 SCF   energy in the final basis set =     -554.2943249891
 Total energy in the final basis set =     -554.2943249891

 --------------------------------------------------------------
             Orbital Energies (a.u.) and Symmetries
 --------------------------------------------------------------

 Alpha MOs, Restricted
 -- Occupied --                  
-101.57  -14.34  -10.29   -9.48   -7.24   -7.24   -7.24   -0.96
  1 A'    2 A'    3 A'    4 A'    5 A'    1 A"    6 A'    7 A'                 
 -0.853  -0.621  -0.555  -0.455  -0.406  -0.331  -0.316  -0.311
  8 A'    9 A'   10 A'   11 A'    2 A"   12 A'    3 A"   13 A'                 
 -- Virtual --                   
 -0.044  -0.016   0.003   0.021   0.046   0.057   0.081   0.092
  4 A"   14 A'   15 A'   16 A'   17 A'    5 A"   18 A'   19 A'                 
  0.098   0.099   0.120   0.140   0.156   0.164   0.185   0.210
  6 A"   20 A'   21 A'   22 A'   23 A'    7 A"   24 A'   25 A'                 
  0.256   0.267   0.323   0.425   0.460   0.460   0.469   0.509
 26 A'   27 A'   28 A'   29 A'   30 A'    8 A"   31 A'    9 A"                 
  0.539   0.586   0.623   0.778   0.779   0.816   0.823   0.844
 32 A'   33 A'   34 A'   10 A"   35 A'   36 A'   11 A"   37 A'                 
  0.852   0.901   0.910   1.012   1.099   1.103   1.155   1.323
 12 A"   38 A'   39 A'   40 A'   41 A'   13 A"   42 A'   14 A"                 
  1.385   1.445   1.541   1.603   1.785   1.793   1.945   2.075
 15 A"   43 A'   44 A'   45 A'   46 A'   16 A"   47 A'   48 A'                 
  2.217   2.303   2.360   2.365   2.420   2.465   2.518   2.624
 17 A"   49 A'   18 A"   50 A'   51 A'   19 A"   52 A'   53 A'                 
  2.729   2.769   2.890   3.124   3.167   3.565   3.851   4.279
 54 A'   20 A"   55 A'   56 A'   57 A'   58 A'   21 A"   59 A'                 
  4.787   9.707  23.834  25.798  25.869  26.274  35.606 215.686
 60 A'   61 A'   62 A'   22 A"   63 A'   64 A'   65 A'   66 A'                 

 Beta MOs, Restricted
 -- Occupied --                  
-101.57  -14.34  -10.29   -9.48   -7.24   -7.24   -7.24   -0.96
  1 A'    2 A'    3 A'    4 A'    5 A'    1 A"    6 A'    7 A'                 
 -0.853  -0.621  -0.555  -0.455  -0.406  -0.331  -0.316  -0.311
  8 A'    9 A'   10 A'   11 A'    2 A"   12 A'    3 A"   13 A'                 
 -- Virtual --                   
 -0.044  -0.016   0.003   0.021   0.046   0.057   0.081   0.092
  4 A"   14 A'   15 A'   16 A'   17 A'    5 A"   18 A'   19 A'                 
  0.098   0.099   0.120   0.140   0.156   0.164   0.185   0.210
  6 A"   20 A'   21 A'   22 A'   23 A'    7 A"   24 A'   25 A'                 
  0.256   0.267   0.323   0.425   0.460   0.460   0.469   0.509
 26 A'   27 A'   28 A'   29 A'   30 A'    8 A"   31 A'    9 A"                 
  0.539   0.586   0.623   0.778   0.779   0.816   0.823   0.844
 32 A'   33 A'   34 A'   10 A"   35 A'   36 A'   11 A"   37 A'                 
  0.852   0.901   0.910   1.012   1.099   1.103   1.155   1.323
 12 A"   38 A'   39 A'   40 A'   41 A'   13 A"   42 A'   14 A"                 
  1.385   1.445   1.541   1.603   1.785   1.793   1.945   2.075
 15 A"   43 A'   44 A'   45 A'   46 A'   16 A"   47 A'   48 A'                 
  2.217   2.303   2.360   2.365   2.420   2.465   2.518   2.624
 17 A"   49 A'   18 A"   50 A'   51 A'   19 A"   52 A'   53 A'                 
  2.729   2.769   2.890   3.124   3.167   3.565   3.851   4.279
 54 A'   20 A"   55 A'   56 A'   57 A'   58 A'   21 A"   59 A'                 
  4.787   9.707  23.834  25.798  25.869  26.274  35.606 215.686
 60 A'   61 A'   62 A'   22 A"   63 A'   64 A'   65 A'   66 A'                 
 --------------------------------------------------------------

          Ground-State Mulliken Net Atomic Charges

     Atom                 Charge (a.u.)
  ----------------------------------------
      1 C                    -0.382464
      2 N                    -0.177506
      3 H                     0.218952
      4 Cl                    0.184840
      5 H                     0.156178
  ----------------------------------------
  Sum of atomic charges =    -0.000000

 -----------------------------------------------------------------
                    Cartesian Multipole Moments
 -----------------------------------------------------------------
    Charge (ESU x 10^10)
                -0.0000
    Dipole Moment (Debye)
         X       1.3463      Y      -2.4189      Z       0.0000
       Tot       2.7683
    Quadrupole Moments (Debye-Ang)
        XX     -21.5322     XY      -3.5089     YY     -25.1955
        XZ      -0.0000     YZ      -0.0000     ZZ     -25.5904
    Octopole Moments (Debye-Ang^2)
       XXX       8.0385    XXY      -3.5259    XYY      -1.7161
       YYY      -4.5703    XXZ      -0.0000    XYZ       0.0000
       YYZ       0.0000    XZZ      -0.8296    YZZ      -0.2467
       ZZZ       0.0000
    Hexadecapole Moments (Debye-Ang^3)
      XXXX    -183.6354   XXXY     -11.4562   XXYY     -50.1870
      XYYY      -6.1493   YYYY     -49.1760   XXXZ      -0.0000
      XXYZ      -0.0000   XYYZ      -0.0000   YYYZ      -0.0000
      XXZZ     -44.4039   XYZZ      -0.7876   YYZZ     -13.7109
      XZZZ      -0.0000   YZZZ      -0.0000   ZZZZ     -28.7915
 -----------------------------------------------------------------
 Calculating MO derivatives via CPSCF
   1         3          15      0.202022    0.062177
   2         3          15      0.024137    0.007674
   3         3          15      0.001753    0.000562
   4         4          14      0.000118    0.000043
   5        16           2      0.000004    0.000003
   6        18           0      0.000000    0.000000    Roots Converged
 Time for AOints: 1.1 s (CPU) 1.1 s (wall)
 ------------------------------------------------------------------------------
                     AOints        : Timing summary (seconds)
 ------------------------------------------------------------------------------
     job step          cpu (% of tot)      sys (% of tot)     wall (% of tot)
 ------------------------------------------------------------------------------
  cpscf_lag         0.1863E+02 (51.4)   0.4500E-04 (18.3)   0.1864E+02 (51.4)
  iterzp            0.1652E+02 (45.6)   0.2010E-03 (81.7)   0.1652E+02 (45.6)
  make_fx           0.0000E+00 ( 0.0)   0.0000E+00 ( 0.0)   0.0000E+00 ( 0.0)
  AOints            0.1077E+01 ( 3.0)   0.0000E+00 ( 0.0)   0.1077E+01 ( 3.0)
 ------------------------------------------------------------------------------
   Grand Totals     0.3625E+02          0.2460E-03          0.3626E+02
 ------------------------------------------------------------------------------
 Calculating analytic Hessian of the SCF energy
 Polarizability Matrix (a.u.)
            1           2           3
    1 -48.0408905  -1.2361224  -0.0000000
    2  -1.2361224 -28.6591959  -0.0000000
    3  -0.0000000  -0.0000000 -20.2911080

 Direct stationary perturbation theory relativistic correction:

 rels  =       0.801725274422
 relv  =      -2.860588751658
 rel2e =       0.620749080671
 E_rel =      -1.438114396565

 Hessian of the SCF Energy
            1           2           3           4           5           6
    1   0.5824850   0.2212367  -0.0000000  -0.3991959  -0.2270826   0.0000000
    2   0.2212367   0.7561752   0.0000000  -0.3253623  -0.3615010  -0.0000000
    3  -0.0000000   0.0000000   0.1230692   0.0000000  -0.0000000  -0.0486327
    4  -0.3991959  -0.3253623   0.0000000   0.7967839   0.1484535  -0.0000000
    5  -0.2270826  -0.3615010  -0.0000000   0.1484535   0.4665345   0.0000000
    6   0.0000000  -0.0000000  -0.0486327  -0.0000000   0.0000000   0.0527591
    7  -0.0384460   0.0212725   0.0000000  -0.3255650   0.1319097   0.0000000
    8  -0.0423218  -0.0072221  -0.0000000   0.1914400  -0.1080882   0.0000000
    9  -0.0000000   0.0000000   0.0015553   0.0000000  -0.0000000  -0.0302506
   10  -0.0981757   0.0597975   0.0000000  -0.0729387  -0.0191283   0.0000000
   11   0.0348059  -0.0660385   0.0000000  -0.0107005   0.0200172   0.0000000
   12  -0.0000000   0.0000000  -0.0263053   0.0000000   0.0000000  -0.0028619
   13  -0.0466674   0.0230556  -0.0000000   0.0009158  -0.0341523  -0.0000000
   14   0.0133618  -0.3214136  -0.0000000  -0.0038307  -0.0169625  -0.0000000
   15  -0.0000000   0.0000000  -0.0496866   0.0000000  -0.0000000   0.0289861
            7           8           9          10          11          12
    1  -0.0384460  -0.0423218  -0.0000000  -0.0981757   0.0348059  -0.0000000
    2   0.0212725  -0.0072221   0.0000000   0.0597975  -0.0660385   0.0000000
    3   0.0000000  -0.0000000   0.0015553   0.0000000   0.0000000  -0.0263053
    4  -0.3255650   0.1914400   0.0000000  -0.0729387  -0.0107005   0.0000000
    5   0.1319097  -0.1080882  -0.0000000  -0.0191283   0.0200172   0.0000000
    6   0.0000000   0.0000000  -0.0302506   0.0000000   0.0000000  -0.0028619
    7   0.3604590  -0.1485522  -0.0000000   0.0003282  -0.0042605  -0.0000000
    8  -0.1485522   0.1125857   0.0000000  -0.0003517   0.0004450   0.0000000
    9  -0.0000000   0.0000000   0.0261840  -0.0000000  -0.0000000   0.0115166
   10   0.0003282  -0.0003517  -0.0000000   0.1909812  -0.0459571  -0.0000000
   11  -0.0042605   0.0004450  -0.0000000  -0.0459571   0.0486738  -0.0000000
   12  -0.0000000   0.0000000   0.0115166  -0.0000000  -0.0000000   0.0105071
   13   0.0032239  -0.0002143   0.0000000  -0.0201949   0.0261121   0.0000000
   14  -0.0003696   0.0022796  -0.0000000   0.0056397  -0.0030975   0.0000000
   15  -0.0000000   0.0000000  -0.0090053   0.0000000  -0.0000000   0.0071435
           13          14          15
    1  -0.0466674   0.0133618  -0.0000000
    2   0.0230556  -0.3214136   0.0000000
    3  -0.0000000  -0.0000000  -0.0496866
    4   0.0009158  -0.0038307   0.0000000
    5  -0.0341523  -0.0169625  -0.0000000
    6  -0.0000000  -0.0000000   0.0289861
    7   0.0032239  -0.0003696  -0.0000000
    8  -0.0002143   0.0022796   0.0000000
    9   0.0000000  -0.0000000  -0.0090053
   10  -0.0201949   0.0056397   0.0000000
   11   0.0261121  -0.0030975  -0.0000000
   12   0.0000000   0.0000000   0.0071435
   13   0.0627226  -0.0148012   0.0000000
   14  -0.0148012   0.3391939   0.0000000
   15   0.0000000   0.0000000   0.0225623
 Gradient time:  CPU 45.80 s  wall 45.82 s
 **********************************************************************
 **                                                                  **
 **                       VIBRATIONAL ANALYSIS                       **
 **                       --------------------                       **
 **                                                                  **
 **        VIBRATIONAL FREQUENCIES (CM**-1) AND NORMAL MODES         **
 **     FORCE CONSTANTS (mDYN/ANGSTROM) AND REDUCED MASSES (AMU)     **
 **                  INFRARED INTENSITIES (KM/MOL)                   **
 **                                                                  **
 **********************************************************************


 Mode:                 1                      2                      3
 Frequency:       465.76                 704.23                 758.44
 Force Cnst:      1.0693                 1.0652                 0.4431
 Red. Mass:       8.3659                 3.6455                 1.3075
 IR Active:          YES                    YES                    YES
 IR Intens:        0.271                187.952                 78.257
 Raman Active:       YES                    YES                    YES
               X      Y      Z        X      Y      Z        X      Y      Z
 C          0.145  0.313  0.000    0.315 -0.275 -0.000   -0.000  0.000 -0.158
 N          0.517 -0.088  0.000   -0.002  0.027 -0.000    0.000 -0.000 -0.019
 H          0.252 -0.609 -0.000    0.352  0.722  0.000   -0.000 -0.000  0.865
 Cl        -0.262 -0.063 -0.000   -0.126  0.071  0.000    0.000 -0.000  0.023
 H         -0.073  0.305  0.000    0.286 -0.276  0.000   -0.000  0.000  0.475
 TransDip  -0.006 -0.016 -0.000    0.439  0.013  0.000   -0.000 -0.000  0.283

 Mode:                 4                      5                      6
 Frequency:      1040.84                1151.40                1360.53
 Force Cnst:      0.8052                 0.9138                 1.3614
 Red. Mass:       1.2616                 1.1699                 1.2483
 IR Active:          YES                    YES                    YES
 IR Intens:        2.146                 48.784                 21.679
 Raman Active:       YES                    YES                    YES
               X      Y      Z        X      Y      Z        X      Y      Z
 C          0.000 -0.000 -0.116   -0.051  0.062  0.000   -0.075  0.064 -0.000
 N         -0.000  0.000  0.090    0.021 -0.075 -0.000   -0.009 -0.100  0.000
 H          0.000  0.000 -0.640    0.403  0.739  0.000    0.165  0.301  0.000
 Cl        -0.000  0.000  0.001    0.013 -0.014 -0.000   -0.002  0.006  0.000
 H         -0.000 -0.000  0.754   -0.527  0.035 -0.000    0.920  0.123  0.000
 TransDip   0.000  0.000 -0.047    0.133  0.180 -0.000   -0.041  0.143  0.000

 Mode:                 7                      8                      9
 Frequency:      1686.70                3108.54                3472.17
 Force Cnst:     12.7208                 6.2334                 7.6424
 Red. Mass:       7.5891                 1.0949                 1.0759
 IR Active:          YES                    YES                    YES
 IR Intens:      238.471                 15.931                 11.609
 Raman Active:       YES                    YES                    YES
               X      Y      Z        X      Y      Z        X      Y      Z
 C          0.466  0.345 -0.000   -0.002 -0.089 -0.000    0.001  0.010  0.000
 N         -0.363 -0.299  0.000    0.002  0.006  0.000   -0.067  0.026  0.000
 H         -0.399 -0.225 -0.000    0.048 -0.017 -0.000    0.899 -0.430 -0.000
 Cl         0.004 -0.004  0.000    0.000  0.000 -0.000    0.000 -0.000 -0.000
 H         -0.250  0.412  0.000   -0.055  0.993  0.000    0.007 -0.040 -0.000
 TransDip   0.489  0.072  0.000    0.032 -0.124  0.000    0.109  0.002 -0.000

 STANDARD THERMODYNAMIC QUANTITIES AT   298.15 K  AND     1.00 ATM

   This Molecule has  0 Imaginary Frequencies
   Zero point vibrational energy:       19.655 kcal/mol

   Atom    1 Element C  Has Mass   12.00000
   Atom    2 Element N  Has Mass   14.00307
   Atom    3 Element H  Has Mass    1.00783
   Atom    4 Element Cl Has Mass   34.96885
   Atom    5 Element H  Has Mass    1.00783
   Molecular Mass:    62.987580 amu
   Principal axes and moments of inertia in amu*Bohr^2:
                             1           2           3
    Eigenvalues --       25.14761   299.35418   324.50179
          X               0.99987    -0.01623     0.00000
          Y               0.01623     0.99987     0.00000
          Z               0.00000    -0.00000     1.00000
   Rotational Symmetry Number is   1
   The Molecule is an Asymmetric Top
   Translational Enthalpy:        0.889 kcal/mol
   Rotational Enthalpy:           0.889 kcal/mol
   Vibrational Enthalpy:         19.978 kcal/mol
   gas constant (RT):             0.592 kcal/mol
   Translational Entropy:        38.340  cal/mol.K
   Rotational Entropy:           22.417  cal/mol.K
   Vibrational Entropy:           1.451  cal/mol.K

   Total Enthalpy:               22.348 kcal/mol
   Total Entropy:                62.208  cal/mol.K
Archival summary:
1\1\TWL01\FREQ\ProcedureUnspecified\BasisUnspecified\l1112\taweetha\MonNov2608:24:272018MonNov2608:24:272018\0\\#,FREQ,ProcedureUnspecified,BasisUnspecified,\\0,1\Cl\C,1,1.75942\H,2,1.08984,1,110.525\N,2,1.25022,1,120.885,3,-180,0\H,4,1.02126,2,110.715,1,-180,0\\\@

 Total job time:  50.86s(wall), 50.84s(cpu) 
 Mon Nov 26 08:24:27 2018

        *************************************************************
        *                                                           *
        *  Thank you very much for using Q-Chem.  Have a nice day.  *
        *                                                           *
        *************************************************************
