# Supplementary material for: Geometric and energetic data from ab initio calculations of haloethene, haloimine, halomethylenephosphine, haloiminophosphine, halodiazene, halodiphosphene and halocyclopropane
Source: Data Brief. 2019 Nov 2;27:104738. doi: 10.1016/j.dib.2019.104738 (PMC6861602; doi:10.1016/j.dib.2019.104738)
Supplement: Multimedia component 4 [file mmc4.zip › CN/B3LYP/HClCNIE.out]

Q-Chem Developer Version!
                  Welcome to Q-Chem
     A Quantum Leap Into The Future Of Chemistry


 Q-Chem 5.1, Q-Chem, Inc., Pleasanton, CA (2018)

 Yihan Shao,  Zhengting Gan,  E. Epifanovsky,  A. T. B. Gilbert,  M. Wormit,  
 J. Kussmann,  A. W. Lange,  A. Behn,  Jia Deng,  Xintian Feng,  D. Ghosh,  
 M. Goldey,  P. R. Horn,  L. D. Jacobson,  I. Kaliman,  T. Kus,  A. Landau,  
 Jie Liu,  E. I. Proynov,  R. M. Richard,  R. P. Steele,  E. J. Sundstrom,  
 H. L. Woodcock III,  P. M. Zimmerman,  D. Zuev,  B. Albrecht,  E. Alguire,  
 S. A. Baeppler,  D. Barton,  Z. Benda,  Y. A. Bernard,  E. J. Berquist,  
 K. B. Bravaya,  H. Burton,  D. Casanova,  Chun-Min Chang,  Yunqing Chen,  
 A. Chien,  K. D. Closser,  M. P. Coons,  S. Coriani,  S. Dasgupta,  
 A. L. Dempwolff,  M. Diedenhofen,  Hainam Do,  R. G. Edgar,  Po-Tung Fang,  
 S. Faraji,  S. Fatehi,  Qingguo Feng,  K. D. Fenk,  J. Fosso-Tande,  
 Qinghui Ge,  A. Ghysels,  G. Gidofalvi,  J. Gomes,  J. Gonthier,  A. Gunina,  
 D. Hait,  M. W. D. Hanson-Heine,  P. H. P. Harbach,  A. W. Hauser,  
 J. E. Herr,  E. G. Hohenstein,  Z. C. Holden,  Kerwin Hui,  B. C. Huynh,  
 T.-C. Jagau,  Hyunjun Ji,  B. Kaduk,  K. Khistyaev,  Jaehoon Kim,  
 P. Klunzinger,  K. Koh,  D. Kosenkov,  L. Koulias,  T. Kowalczyk,  
 C. M. Krauter,  A. Kunitsa,  Ka Un Lao,  A. Laurent,  K. V. Lawler,  
 Joonho Lee,  D. Lefrancois,  S. Lehtola,  D. S. Levine,  Yi-Pei Li,  
 You-Sheng Lin,  Fenglai Liu,  E. Livshits,  A. Luenser,  P. Manohar,  
 E. Mansoor,  S. F. Manzer,  Shan-Ping Mao,  Yuezhi Mao,  N. Mardirossian,  
 A. V. Marenich,  T. Markovich,  L. A. Martinez-Martinez,  S. A. Maurer,  
 N. J. Mayhall,  S. C. McKenzie,  J.-M. Mewes,  A. F. Morrison,  
 J. W. Mullinax,  K. Nanda,  T. S. Nguyen-Beck,  R. Olivares-Amaya,  
 J. A. Parkhill,  T. M. Perrine,  F. Plasser,  P. Pokhilko,  S. Prager,  
 A. Prociuk,  E. Ramos,  D. R. Rehn,  F. Rob,  M. Schneider,  N. Sergueev,  
 S. M. Sharada,  S. Sharma,  D. W. Small,  T. Stauch,  T. Stein,  
 Yu-Chuan Su,  A. J. W. Thom,  A. Tkatchenko,  T. Tsuchimochi,  N. M. Tubman,  
 L. Vogt,  M. L. Vidal,  O. Vydrov,  M. A. Watson,  J. Wenzel,  
 M. de Wergifosse,  T. A. Wesolowski,  A. White,  J. Witte,  A. Yamada,  
 Jun Yang,  K. Yao,  S. Yeganeh,  S. R. Yost,  Zhi-Qiang You,  A. Zech,  
 Igor Ying Zhang,  Xing Zhang,  Yan Zhao,  Ying Zhu,  B. R. Brooks,  
 G. K. L. Chan,  C. J. Cramer,  M. S. Gordon,  W. J. Hehre,  A. Klamt,  
 M. W. Schmidt,  C. D. Sherrill,  D. G. Truhlar,  A. Aspuru-Guzik,  R. Baer,  
 A. T. Bell,  N. A. Besley,  Jeng-Da Chai,  A. E. DePrince, III,  
 R. A. DiStasio Jr.,  A. Dreuw,  B. D. Dunietz,  T. R. Furlani,  
 Chao-Ping Hsu,  Yousung Jung,  Jing Kong,  D. S. Lambrecht,  WanZhen Liang,  
 C. Ochsenfeld,  V. A. Rassolov,  L. V. Slipchenko,  J. E. Subotnik,  
 T. Van Voorhis,  J. M. Herbert,  A. I. Krylov,  P. M. W. Gill,  M. Head-Gordon

 Contributors to earlier versions of Q-Chem not listed above: 
 R. D. Adamson,  B. Austin,  J. Baker,  G. J. O. Beran,  K. Brandhorst,  
 S. T. Brown,  E. F. C. Byrd,  A. K. Chakraborty,  C.-L. Cheng,  
 Siu Hung Chien,  D. M. Chipman,  D. L. Crittenden,  H. Dachsel,  
 R. J. Doerksen,  A. D. Dutoi,  L. Fusti-Molnar,  W. A. Goddard III,  
 A. Golubeva-Zadorozhnaya,  S. R. Gwaltney,  G. Hawkins,  A. Heyden,  
 S. Hirata,  G. Kedziora,  F. J. Keil,  C. Kelley,  Jihan Kim,  R. A. King,  
 R. Z. Khaliullin,  P. P. Korambath,  W. Kurlancheek,  A. M. Lee,  M. S. Lee,  
 S. V. Levchenko,  Ching Yeh Lin,  D. Liotard,  R. C. Lochan,  I. Lotan,  
 P. E. Maslen,  N. Nair,  D. P. O'Neill,  D. Neuhauser,  E. Neuscamman,  
 C. M. Oana,  R. Olson,  B. Peters,  R. Peverati,  P. A. Pieniazek,  
 Y. M. Rhee,  J. Ritchie,  M. A. Rohrdanz,  E. Rosta,  N. J. Russ,  
 H. F. Schaefer III,  N. E. Schultz,  N. Shenvi,  A. C. Simmonett,  A. Sodt,  
 D. Stuck,  K. S. Thanthiriwatte,  V. Vanovschi,  Tao Wang,  A. Warshel,  
 C. F. Williams,  Q. Wu,  X. Xu,  W. Zhang

 Please cite Q-Chem as follows:
 Y. Shao et al., Mol. Phys. 113, 184-215 (2015)
 DOI: 10.1080/00268976.2014.952696

 Q-Chem 5.1.2 for Intel X86 EM64T Linux

 Parts of Q-Chem use Armadillo 8.300.2 (Tropical Shenanigans).
 http://arma.sourceforge.net/

 Q-Chem begins on Mon Nov 26 08:35:40 2018  

Host: 
0

     Scratch files written to /scratch/taweetham/qchem60003//
Input Ideriv = 2
Curr. Ideriv = -1
Max.  Ideriv = 2

Checking the input file for inconsistencies... 	...done.

--------------------------------------------------------------
User input:
--------------------------------------------------------------
$molecule
0 1
C 
N 1 1.3 
I 2 CI 1 120. 
Cl 1 CCl 2 120.  3 180.0
H 1 CH 2 120.  3 0.0

CC=1.54
CH=1.09
CF=1.35
CCl=1.77
CBr=1.94
CI=2.14
DHA=180.0
$end

$rem
   job_type	optimization
   basis	6-311++g**
   method	b3lyp
$end

--------------------------------------------------------------
 ----------------------------------------------------------------
             Standard Nuclear Orientation (Angstroms)
    I     Atom           X                Y                Z
 ----------------------------------------------------------------
    1      C       1.6149130680    -0.4007101660    -0.0000000000
    2      N       0.7033253594     0.5261165975     0.0000000000
    3      I      -1.3682759218    -0.0106031917    -0.0000000000
    4      Cl      3.3283402958     0.0432122765     0.0000000000
    5      H       1.3240829004    -1.4511947273    -0.0000000000
 ----------------------------------------------------------------
 Molecular Point Group                 Cs    NOp =  2
 Largest Abelian Subgroup              Cs    NOp =  2
 Nuclear Repulsion Energy =   337.8522731524 hartrees
 There are       42 alpha and       42 beta electrons
 Requested basis set is 6-311++G(d,p)
 There are 54 shells and 143 basis functions

 Total QAlloc Memory Limit   2000 MB
 Mega-Array Size       188 MB
 MEM_STATIC part       192 MB
 A cutoff of  1.0D-11 yielded   1227 shell pairs
 There are      9146 function pairs (     10220 Cartesian)
 Smallest overlap matrix eigenvalue = 7.96E-04

 Scale SEOQF with 1.000000e-01/1.000000e-01/1.000000e-01

 Standard Electronic Orientation quadrupole field applied
 Nucleus-field energy     =     0.0000000114 hartrees
 Guess from superposition of atomic densities
 Warning:  Energy on first SCF cycle will be non-variational
 SAD guess density has 84.000000 electrons

 -----------------------------------------------------------------------
  General SCF calculation program by
  Eric Jon Sundstrom, Paul Horn, Yuezhi Mao, Dmitri Zuev, Alec White,
  David Stuck, Shaama M.S., Shane Yost, Joonho Lee, David Small,
  Daniel Levine, Susi Lehtola, Hugh Burton, Evgeny Epifanovsky
 -----------------------------------------------------------------------
 Exchange:     0.2000 Hartree-Fock + 0.0800 Slater + 0.7200 B88
 Correlation:  0.1900 VWN1RPA + 0.8100 LYP
 Using SG-1 standard quadrature grid
 A restricted SCF calculation will be
 performed using DIIS
 SCF converges when DIIS error is below 1.0e-08
 ---------------------------------------
  Cycle       Energy         DIIS error
 ---------------------------------------
    1   -7473.5040792066      3.94e-02  
    2   -7473.1534845779      3.64e-03  
    3   -7473.0379084931      7.72e-03  
    4   -7473.1793530738      1.13e-03  
    5   -7473.1822332259      3.01e-04  
    6   -7473.1824113135      8.33e-05  
    7   -7473.1824282849      2.74e-05  
    8   -7473.1824302118      1.12e-05  
    9   -7473.1824305334      2.03e-06  
   10   -7473.1824305434      4.13e-07  
   11   -7473.1824305438      1.56e-07  
   12   -7473.1824305438      2.35e-08  
   13   -7473.1824305438      5.47e-09  Convergence criterion met
 ---------------------------------------
 SCF time:   CPU 15.85s  wall 15.00s 
 SCF   energy in the final basis set =    -7473.1824305438
 Total energy in the final basis set =    -7473.1824305438

 --------------------------------------------------------------
             Orbital Energies (a.u.) and Symmetries
 --------------------------------------------------------------

 Alpha MOs, Restricted
 -- Occupied --                  
******* -176.33 -165.73 -165.73 -165.73 -101.59  -35.82  -31.32
  1 A'    2 A'    3 A'    1 A"    4 A'    5 A'    6 A'    7 A'                 
-31.311 -31.311 -22.969 -22.968 -22.967 -22.962 -22.962 -14.383
  2 A"    8 A'    9 A'    3 A"   10 A'   11 A'    4 A"   12 A'                 
-10.309  -9.505  -7.270  -7.260  -7.259  -6.374  -4.788  -4.770
 13 A'   14 A'   15 A'    5 A"   16 A'   17 A'   18 A'    6 A"                 
 -4.770  -2.053  -2.048  -2.048  -2.032  -2.032  -0.955  -0.862
 19 A'   20 A'    7 A"   21 A'   22 A'    8 A"   23 A'   24 A'                 
 -0.676  -0.608  -0.507  -0.457  -0.418  -0.349  -0.342  -0.326
 25 A'   26 A'   27 A'   28 A'    9 A"   29 A'   10 A"   30 A'                 
 -0.277  -0.274
 11 A"   31 A'                                                                 
 -- Virtual --                   
 -0.116  -0.068  -0.016   0.007   0.039   0.050   0.057   0.085
 32 A'   12 A"   33 A'   34 A'   35 A'   36 A'   13 A"   37 A'                 
  0.093   0.097   0.111   0.145   0.155   0.155   0.180   0.184
 38 A'   14 A"   39 A'   40 A'   15 A"   41 A'   42 A'   43 A'                 
  0.215   0.220   0.232   0.277   0.284   0.367   0.390   0.415
 16 A"   44 A'   45 A'   46 A'   47 A'   48 A'   17 A"   49 A'                 
  0.417   0.422   0.444   0.451   0.462   0.503   0.511   0.615
 18 A"   50 A'   51 A'   19 A"   52 A'   53 A'   20 A"   54 A'                 
  0.636   0.676   0.754   0.763   0.799   0.827   0.837   0.866
 55 A'   56 A'   57 A'   21 A"   58 A'   22 A"   23 A"   59 A'                 
  0.886   0.960   0.996   1.079   1.139   1.205   1.273   1.307
 60 A'   61 A'   62 A'   63 A'   24 A"   64 A'   25 A"   65 A'                 
  1.320   1.347   1.532   1.588   1.716   1.727   1.929   2.045
 66 A'   26 A"   67 A'   68 A'   69 A'   27 A"   70 A'   28 A"                 
  2.145   2.237   2.250   2.342   2.366   2.410   2.579   2.711
 71 A'   29 A"   72 A'   73 A'   30 A"   74 A'   75 A'   76 A'                 
  2.740   2.748   3.181   3.539   3.813   3.892   3.946   3.961
 77 A'   31 A"   78 A'   79 A'   32 A"   80 A'   33 A"   81 A'                 
  3.978   4.035   4.195   4.378   4.476   5.966   5.988   6.011
 34 A"   82 A'   83 A'   84 A'   85 A'   35 A"   86 A'   87 A'                 
  9.689  23.714  25.775  25.839  26.250  27.825  28.310  28.327
 88 A'   89 A'   36 A"   90 A'   91 A'   92 A'   37 A"   93 A'                 
 28.339  28.516  28.523  28.528  28.552  28.635  35.443 127.856
 94 A'   38 A"   95 A'   39 A"   96 A'   97 A'   98 A'   40 A"                 
127.869 127.891 151.626 215.6671901.788
 99 A'  100 A'  101 A'  102 A'  103 A'                                         

 Beta MOs, Restricted
 -- Occupied --                  
******* -176.33 -165.73 -165.73 -165.73 -101.59  -35.82  -31.32
  1 A'    2 A'    3 A'    1 A"    4 A'    5 A'    6 A'    7 A'                 
-31.311 -31.311 -22.969 -22.968 -22.967 -22.962 -22.962 -14.383
  2 A"    8 A'    9 A'    3 A"   10 A'   11 A'    4 A"   12 A'                 
-10.309  -9.505  -7.270  -7.260  -7.259  -6.374  -4.788  -4.770
 13 A'   14 A'   15 A'    5 A"   16 A'   17 A'   18 A'    6 A"                 
 -4.770  -2.053  -2.048  -2.048  -2.032  -2.032  -0.955  -0.862
 19 A'   20 A'    7 A"   21 A'   22 A'    8 A"   23 A'   24 A'                 
 -0.676  -0.608  -0.507  -0.457  -0.418  -0.349  -0.342  -0.326
 25 A'   26 A'   27 A'   28 A'    9 A"   29 A'   10 A"   30 A'                 
 -0.277  -0.274
 11 A"   31 A'                                                                 
 -- Virtual --                   
 -0.116  -0.068  -0.016   0.007   0.039   0.050   0.057   0.085
 32 A'   12 A"   33 A'   34 A'   35 A'   36 A'   13 A"   37 A'                 
  0.093   0.097   0.111   0.145   0.155   0.155   0.180   0.184
 38 A'   14 A"   39 A'   40 A'   15 A"   41 A'   42 A'   43 A'                 
  0.215   0.220   0.232   0.277   0.284   0.367   0.390   0.415
 16 A"   44 A'   45 A'   46 A'   47 A'   48 A'   17 A"   49 A'                 
  0.417   0.422   0.444   0.451   0.462   0.503   0.511   0.615
 18 A"   50 A'   51 A'   19 A"   52 A'   53 A'   20 A"   54 A'                 
  0.636   0.676   0.754   0.763   0.799   0.827   0.837   0.866
 55 A'   56 A'   57 A'   21 A"   58 A'   22 A"   23 A"   59 A'                 
  0.886   0.960   0.996   1.079   1.139   1.205   1.273   1.307
 60 A'   61 A'   62 A'   63 A'   24 A"   64 A'   25 A"   65 A'                 
  1.320   1.347   1.532   1.588   1.716   1.727   1.929   2.045
 66 A'   26 A"   67 A'   68 A'   69 A'   27 A"   70 A'   28 A"                 
  2.145   2.237   2.250   2.342   2.366   2.410   2.579   2.711
 71 A'   29 A"   72 A'   73 A'   30 A"   74 A'   75 A'   76 A'                 
  2.740   2.748   3.181   3.539   3.813   3.892   3.946   3.961
 77 A'   31 A"   78 A'   79 A'   32 A"   80 A'   33 A"   81 A'                 
  3.978   4.035   4.195   4.378   4.476   5.966   5.988   6.011
 34 A"   82 A'   83 A'   84 A'   85 A'   35 A"   86 A'   87 A'                 
  9.689  23.714  25.775  25.839  26.250  27.825  28.310  28.327
 88 A'   89 A'   36 A"   90 A'   91 A'   92 A'   37 A"   93 A'                 
 28.339  28.516  28.523  28.528  28.552  28.635  35.443 127.856
 94 A'   38 A"   95 A'   39 A"   96 A'   97 A'   98 A'   40 A"                 
127.869 127.891 151.626 215.6671901.788
 99 A'  100 A'  101 A'  102 A'  103 A'                                         
 --------------------------------------------------------------

          Ground-State Mulliken Net Atomic Charges

     Atom                 Charge (a.u.)
  ----------------------------------------
      1 C                    -0.410862
      2 N                    -0.105151
      3 I                     0.113916
      4 Cl                    0.232295
      5 H                     0.169802
  ----------------------------------------
  Sum of atomic charges =     0.000000

 -----------------------------------------------------------------
                    Cartesian Multipole Moments
 -----------------------------------------------------------------
    Charge (ESU x 10^10)
                 0.0000
    Dipole Moment (Debye)
         X      -0.2521      Y      -1.8870      Z      -0.0000
       Tot       1.9038
    Quadrupole Moments (Debye-Ang)
        XX     -49.4499     XY      -1.5218     YY     -53.3617
        XZ      -0.0000     YZ       0.0000     ZZ     -53.6314
    Octopole Moments (Debye-Ang^2)
       XXX     -56.6904    XXY      -0.8963    XYY     -15.6658
       YYY      -3.6907    XXZ      -0.0000    XYZ       0.0000
       YYZ      -0.0000    XZZ     -16.4617    YZZ       0.0438
       ZZZ      -0.0000
    Hexadecapole Moments (Debye-Ang^3)
      XXXX   -1238.2814   XXXY      19.5131   XXYY    -239.0755
      XYYY      -3.4199   YYYY     -92.0355   XXXZ      -0.0000
      XXYZ       0.0000   XYYZ      -0.0000   YYYZ       0.0000
      XXZZ    -237.1657   XYZZ       0.2995   YYZZ     -27.2750
      XZZZ      -0.0000   YZZZ       0.0000   ZZZZ     -68.7492
 -----------------------------------------------------------------
 Calculating analytic gradient of the SCF energy
 Gradient of SCF Energy
            1           2           3           4           5
    1   0.0525903  -0.0452465  -0.0078529   0.0171085  -0.0165994
    2  -0.0297810   0.0184236   0.0027205   0.0054802   0.0031568
    3  -0.0000000   0.0000000   0.0000000   0.0000000  -0.0000000
 Max gradient component =       5.259E-02
 RMS gradient           =       2.116E-02
 Gradient time:  CPU 4.18 s  wall 4.18 s
 Geometry Optimization Parameters
   NAtoms,    NIC,     NZ,  NCons,   NDum,   NFix, NCnnct, MaxDiis
        5      20       5       0       0       0       0       0


** GEOMETRY OPTIMIZATION IN DELOCALIZED INTERNAL COORDINATES **
   Searching for a Minimum

   Optimization Cycle:   1

                       Coordinates (Angstroms)
     ATOM                X               Y               Z
      1  C         1.6149130680   -0.4007101660    0.0000000000
      2  N         0.7033253594    0.5261165975    0.0000000000
      3  I        -1.3682759218   -0.0106031917    0.0000000000
      4  Cl        3.3283402958    0.0432122765    0.0000000000
      5  H         1.3240829004   -1.4511947273    0.0000000000
   Point Group: cs    Number of degrees of freedom:     7


   Energy is  -7473.182430544


 Attempting to Generate Delocalized Internal Coordinates

  7 Hessian modes will be used to form the next step
  Hessian Eigenvalues:
     0.108095    0.160000    0.220000    0.250000    0.286300    0.348126
     0.671931

 Minimum Search - Taking Simple RFO Step
 Searching for Lamda that Minimizes Along All modes
 Value Taken    Lamda =  -0.01157818
 Step Taken.  Stepsize is  0.208621

                             Maximum     Tolerance    Cnvgd?
         Gradient           0.034186      0.000300      NO
         Displacement       0.168790      0.001200      NO
         Energy change     *********      0.000001      NO


 New Cartesian Coordinates Obtained by Inverse Iteration

 Displacement from previous Coordinates is:  0.242633
 ----------------------------------------------------------------
             Standard Nuclear Orientation (Angstroms)
    I     Atom           X                Y                Z
 ----------------------------------------------------------------
    1      C       1.5648004377    -0.3918220543     0.0000000000
    2      N       0.7332947943     0.5538359183     0.0000000000
    3      I      -1.2959844535    -0.0256000836     0.0000000000
    4      Cl      3.2515162240     0.0283248420     0.0000000000
    5      H       1.3487586995    -1.4579178334     0.0000000000
 ----------------------------------------------------------------
 Molecular Point Group                 Cs    NOp =  2
 Largest Abelian Subgroup              Cs    NOp =  2
 Nuclear Repulsion Energy =   347.1247584074 hartrees
 There are       42 alpha and       42 beta electrons
 Applying Cartesian multipole field
    Component          Value
    ---------          -----
     (2,0,0)        1.00000E-11
     (0,2,0)        2.00000E-11
     (0,0,2)       -3.00000E-11
 Nucleus-field energy     =     0.0000000107 hartrees
 Requested basis set is 6-311++G(d,p)
 There are 54 shells and 143 basis functions
 A cutoff of  1.0D-11 yielded   1237 shell pairs
 There are      9215 function pairs (     10289 Cartesian)
 Smallest overlap matrix eigenvalue = 7.08E-04
 Guess MOs from SCF MO coefficient file

 -----------------------------------------------------------------------
  General SCF calculation program by
  Eric Jon Sundstrom, Paul Horn, Yuezhi Mao, Dmitri Zuev, Alec White,
  David Stuck, Shaama M.S., Shane Yost, Joonho Lee, David Small,
  Daniel Levine, Susi Lehtola, Hugh Burton, Evgeny Epifanovsky
 -----------------------------------------------------------------------
 Exchange:     0.2000 Hartree-Fock + 0.0800 Slater + 0.7200 B88
 Correlation:  0.1900 VWN1RPA + 0.8100 LYP
 Using SG-1 standard quadrature grid
 A restricted SCF calculation will be
 performed using DIIS
 SCF converges when DIIS error is below 1.0e-08
 ---------------------------------------
  Cycle       Energy         DIIS error
 ---------------------------------------
    1   -7473.1858575233      9.61e-04  
    2   -7473.1874888615      6.78e-04  
    3   -7473.1874635100      6.71e-04  
    4   -7473.1885372057      1.86e-04  
    5   -7473.1886128786      3.59e-05  
    6   -7473.1886165297      8.95e-06  
    7   -7473.1886166734      2.15e-06  
    8   -7473.1886166829      7.21e-07  
    9   -7473.1886166844      2.23e-07  
   10   -7473.1886166845      2.20e-08  
   11   -7473.1886166846      6.09e-09  Convergence criterion met
 ---------------------------------------
 SCF time:   CPU 13.68s  wall 13.00s 
 SCF   energy in the final basis set =    -7473.1886166846
 Total energy in the final basis set =    -7473.1886166846

 --------------------------------------------------------------
             Orbital Energies (a.u.) and Symmetries
 --------------------------------------------------------------

 Alpha MOs, Restricted
 -- Occupied --                  
******* -176.33 -165.73 -165.73 -165.73 -101.58  -35.82  -31.32
  1 A'    2 A'    3 A'    1 A"    4 A'    5 A'    6 A'    7 A'                 
-31.310 -31.310 -22.968 -22.966 -22.966 -22.961 -22.961 -14.380
  2 A"    8 A'    9 A'    3 A"   10 A'   11 A'    4 A"   12 A'                 
-10.303  -9.499  -7.264  -7.255  -7.254  -6.373  -4.787  -4.769
 13 A'   14 A'   15 A'    5 A"   16 A'   17 A'   18 A'    6 A"                 
 -4.769  -2.053  -2.047  -2.047  -2.031  -2.031  -0.976  -0.866
 19 A'   20 A'    7 A"   21 A'   22 A'    8 A"   23 A'   24 A'                 
 -0.676  -0.614  -0.510  -0.459  -0.429  -0.347  -0.342  -0.329
 25 A'   26 A'   27 A'   28 A'    9 A"   29 A'   10 A"   30 A'                 
 -0.277  -0.276
 31 A'   11 A"                                                                 
 -- Virtual --                   
 -0.107  -0.061  -0.009   0.013   0.037   0.052   0.056   0.088
 32 A'   12 A"   33 A'   34 A'   35 A'   36 A'   13 A"   37 A'                 
  0.095   0.098   0.111   0.143   0.153   0.156   0.184   0.192
 38 A'   14 A"   39 A'   40 A'   15 A"   41 A'   42 A'   43 A'                 
  0.216   0.218   0.231   0.274   0.287   0.375   0.390   0.413
 16 A"   44 A'   45 A'   46 A'   47 A'   48 A'   17 A"   49 A'                 
  0.416   0.427   0.451   0.451   0.468   0.501   0.511   0.614
 18 A"   50 A'   51 A'   19 A"   52 A'   53 A'   20 A"   54 A'                 
  0.647   0.701   0.757   0.763   0.796   0.819   0.841   0.872
 55 A'   56 A'   57 A'   21 A"   58 A'   22 A"   23 A"   59 A'                 
  0.894   0.955   1.000   1.110   1.143   1.202   1.275   1.309
 60 A'   61 A'   62 A'   63 A'   24 A"   64 A'   25 A"   65 A'                 
  1.333   1.368   1.512   1.626   1.714   1.720   1.999   2.053
 66 A'   26 A"   67 A'   68 A'   69 A'   27 A"   70 A'   28 A"                 
  2.170   2.244   2.253   2.350   2.406   2.408   2.601   2.759
 71 A'   29 A"   72 A'   73 A'   30 A"   74 A'   75 A'   76 A'                 
  2.760   2.811   3.192   3.538   3.821   3.901   3.948   3.965
 31 A"   77 A'   78 A'   79 A'   32 A"   80 A'   33 A"   81 A'                 
  3.981   4.049   4.207   4.391   4.474   5.968   5.993   6.017
 34 A"   82 A'   83 A'   84 A'   85 A'   35 A"   86 A'   87 A'                 
  9.707  23.793  25.783  25.860  26.264  27.837  28.313  28.331
 88 A'   89 A'   36 A"   90 A'   91 A'   92 A'   37 A"   93 A'                 
 28.343  28.518  28.525  28.530  28.560  28.640  35.502 127.859
 94 A'   38 A"   95 A'   39 A"   96 A'   97 A'   98 A'   40 A"                 
127.873 127.894 151.636 215.6861901.798
 99 A'  100 A'  101 A'  102 A'  103 A'                                         

 Beta MOs, Restricted
 -- Occupied --                  
******* -176.33 -165.73 -165.73 -165.73 -101.58  -35.82  -31.32
  1 A'    2 A'    3 A'    1 A"    4 A'    5 A'    6 A'    7 A'                 
-31.310 -31.310 -22.968 -22.966 -22.966 -22.961 -22.961 -14.380
  2 A"    8 A'    9 A'    3 A"   10 A'   11 A'    4 A"   12 A'                 
-10.303  -9.499  -7.264  -7.255  -7.254  -6.373  -4.787  -4.769
 13 A'   14 A'   15 A'    5 A"   16 A'   17 A'   18 A'    6 A"                 
 -4.769  -2.053  -2.047  -2.047  -2.031  -2.031  -0.976  -0.866
 19 A'   20 A'    7 A"   21 A'   22 A'    8 A"   23 A'   24 A'                 
 -0.676  -0.614  -0.510  -0.459  -0.429  -0.347  -0.342  -0.329
 25 A'   26 A'   27 A'   28 A'    9 A"   29 A'   10 A"   30 A'                 
 -0.277  -0.276
 31 A'   11 A"                                                                 
 -- Virtual --                   
 -0.107  -0.061  -0.009   0.013   0.037   0.052   0.056   0.088
 32 A'   12 A"   33 A'   34 A'   35 A'   36 A'   13 A"   37 A'                 
  0.095   0.098   0.111   0.143   0.153   0.156   0.184   0.192
 38 A'   14 A"   39 A'   40 A'   15 A"   41 A'   42 A'   43 A'                 
  0.216   0.218   0.231   0.274   0.287   0.375   0.390   0.413
 16 A"   44 A'   45 A'   46 A'   47 A'   48 A'   17 A"   49 A'                 
  0.416   0.427   0.451   0.451   0.468   0.501   0.511   0.614
 18 A"   50 A'   51 A'   19 A"   52 A'   53 A'   20 A"   54 A'                 
  0.647   0.701   0.757   0.763   0.796   0.819   0.841   0.872
 55 A'   56 A'   57 A'   21 A"   58 A'   22 A"   23 A"   59 A'                 
  0.894   0.955   1.000   1.110   1.143   1.202   1.275   1.309
 60 A'   61 A'   62 A'   63 A'   24 A"   64 A'   25 A"   65 A'                 
  1.333   1.368   1.512   1.626   1.714   1.720   1.999   2.053
 66 A'   26 A"   67 A'   68 A'   69 A'   27 A"   70 A'   28 A"                 
  2.170   2.244   2.253   2.350   2.406   2.408   2.601   2.759
 71 A'   29 A"   72 A'   73 A'   30 A"   74 A'   75 A'   76 A'                 
  2.760   2.811   3.192   3.538   3.821   3.901   3.948   3.965
 31 A"   77 A'   78 A'   79 A'   32 A"   80 A'   33 A"   81 A'                 
  3.981   4.049   4.207   4.391   4.474   5.968   5.993   6.017
 34 A"   82 A'   83 A'   84 A'   85 A'   35 A"   86 A'   87 A'                 
  9.707  23.793  25.783  25.860  26.264  27.837  28.313  28.331
 88 A'   89 A'   36 A"   90 A'   91 A'   92 A'   37 A"   93 A'                 
 28.343  28.518  28.525  28.530  28.560  28.640  35.502 127.859
 94 A'   38 A"   95 A'   39 A"   96 A'   97 A'   98 A'   40 A"                 
127.873 127.894 151.636 215.6861901.798
 99 A'  100 A'  101 A'  102 A'  103 A'                                         
 --------------------------------------------------------------

          Ground-State Mulliken Net Atomic Charges

     Atom                 Charge (a.u.)
  ----------------------------------------
      1 C                    -0.399583
      2 N                    -0.095908
      3 I                     0.105513
      4 Cl                    0.217175
      5 H                     0.172803
  ----------------------------------------
  Sum of atomic charges =     0.000000

 -----------------------------------------------------------------
                    Cartesian Multipole Moments
 -----------------------------------------------------------------
    Charge (ESU x 10^10)
                 0.0000
    Dipole Moment (Debye)
         X      -0.2836      Y      -1.9089      Z       0.0000
       Tot       1.9299
    Quadrupole Moments (Debye-Ang)
        XX     -50.3530     XY      -1.5091     YY     -53.1274
        XZ       0.0000     YZ       0.0000     ZZ     -53.4415
    Octopole Moments (Debye-Ang^2)
       XXX     -61.4229    XXY      -1.3948    XYY     -16.5350
       YYY      -2.4889    XXZ       0.0000    XYZ       0.0000
       YYZ       0.0000    XZZ     -17.1681    YZZ       0.4873
       ZZZ       0.0000
    Hexadecapole Moments (Debye-Ang^3)
      XXXX   -1184.2440   XXXY      18.3406   XXYY    -226.0915
      XYYY      -4.4551   YYYY     -92.1134   XXXZ       0.0000
      XXYZ       0.0000   XYYZ       0.0000   YYYZ       0.0000
      XXZZ    -224.5156   XYZZ       0.1102   YYZZ     -27.2376
      XZZZ       0.0000   YZZZ       0.0000   ZZZZ     -68.3503
 -----------------------------------------------------------------
 Calculating analytic gradient of the SCF energy
 Gradient of SCF Energy
            1           2           3           4           5
    1   0.0111396  -0.0026043   0.0020235  -0.0055968  -0.0049619
    2  -0.0028585   0.0000195  -0.0000871   0.0021617   0.0007645
    3  -0.0000000  -0.0000000   0.0000000   0.0000000   0.0000000
 Max gradient component =       1.114E-02
 RMS gradient           =       3.691E-03
 Gradient time:  CPU 4.28 s  wall 4.28 s
 Geometry Optimization Parameters
   NAtoms,    NIC,     NZ,  NCons,   NDum,   NFix, NCnnct, MaxDiis
        5      20       5       0       0       0       0       0

 Cartesian Hessian Update
 Hessian Updated using BFGS Update


** GEOMETRY OPTIMIZATION IN DELOCALIZED INTERNAL COORDINATES **
   Searching for a Minimum

   Optimization Cycle:   2

                       Coordinates (Angstroms)
     ATOM                X               Y               Z
      1  C         1.5648004377   -0.3918220543    0.0000000000
      2  N         0.7332947943    0.5538359183    0.0000000000
      3  I        -1.2959844535   -0.0256000836    0.0000000000
      4  Cl        3.2515162240    0.0283248420    0.0000000000
      5  H         1.3487586995   -1.4579178334    0.0000000000
   Point Group: cs    Number of degrees of freedom:     7


   Energy is  -7473.188616685

 Hessian Updated using BFGS Update

  7 Hessian modes will be used to form the next step
  Hessian Eigenvalues:
     0.110547    0.136356    0.226189    0.254962    0.311539    0.348066
     0.678603

 Minimum Search - Taking Simple RFO Step
 Searching for Lamda that Minimizes Along All modes
 Value Taken    Lamda =  -0.00059649
 Step Taken.  Stepsize is  0.062515

                             Maximum     Tolerance    Cnvgd?
         Gradient           0.006395      0.000300      NO
         Displacement       0.039569      0.001200      NO
         Energy change     -0.006186      0.000001      NO


 New Cartesian Coordinates Obtained by Inverse Iteration

 Displacement from previous Coordinates is:  0.069210
 ----------------------------------------------------------------
             Standard Nuclear Orientation (Angstroms)
    I     Atom           X                Y                Z
 ----------------------------------------------------------------
    1      C       1.5561021298    -0.3857934996     0.0000000000
    2      N       0.7269308305     0.5586906964     0.0000000000
    3      I      -1.3115911639    -0.0223018772     0.0000000000
    4      Cl      3.2560284432     0.0139627616     0.0000000000
    5      H       1.3749154622    -1.4577372921     0.0000000000
 ----------------------------------------------------------------
 Molecular Point Group                 Cs    NOp =  2
 Largest Abelian Subgroup              Cs    NOp =  2
 Nuclear Repulsion Energy =   345.7927996616 hartrees
 There are       42 alpha and       42 beta electrons
 Applying Cartesian multipole field
    Component          Value
    ---------          -----
     (2,0,0)        1.00000E-11
     (0,2,0)        2.00000E-11
     (0,0,2)       -3.00000E-11
 Nucleus-field energy     =     0.0000000108 hartrees
 Requested basis set is 6-311++G(d,p)
 There are 54 shells and 143 basis functions
 A cutoff of  1.0D-11 yielded   1237 shell pairs
 There are      9215 function pairs (     10289 Cartesian)
 Smallest overlap matrix eigenvalue = 7.04E-04
 Guess MOs from SCF MO coefficient file

 -----------------------------------------------------------------------
  General SCF calculation program by
  Eric Jon Sundstrom, Paul Horn, Yuezhi Mao, Dmitri Zuev, Alec White,
  David Stuck, Shaama M.S., Shane Yost, Joonho Lee, David Small,
  Daniel Levine, Susi Lehtola, Hugh Burton, Evgeny Epifanovsky
 -----------------------------------------------------------------------
 Exchange:     0.2000 Hartree-Fock + 0.0800 Slater + 0.7200 B88
 Correlation:  0.1900 VWN1RPA + 0.8100 LYP
 Using SG-1 standard quadrature grid
 A restricted SCF calculation will be
 performed using DIIS
 SCF converges when DIIS error is below 1.0e-08
 ---------------------------------------
  Cycle       Energy         DIIS error
 ---------------------------------------
    1   -7473.1888111149      2.12e-04  
    2   -7473.1889803899      4.71e-05  
    3   -7473.1889737286      7.50e-05  
    4   -7473.1889851805      1.99e-05  
    5   -7473.1889860125      6.62e-06  
    6   -7473.1889861230      1.59e-06  
    7   -7473.1889861298      5.07e-07  
    8   -7473.1889861304      1.45e-07  
    9   -7473.1889861305      1.02e-08  
   10   -7473.1889861304      4.79e-09  Convergence criterion met
 ---------------------------------------
 SCF time:   CPU 12.40s  wall 12.00s 
 SCF   energy in the final basis set =    -7473.1889861304
 Total energy in the final basis set =    -7473.1889861304

 --------------------------------------------------------------
             Orbital Energies (a.u.) and Symmetries
 --------------------------------------------------------------

 Alpha MOs, Restricted
 -- Occupied --                  
******* -176.33 -165.73 -165.73 -165.73 -101.58  -35.82  -31.32
  1 A'    2 A'    3 A'    1 A"    4 A'    5 A'    6 A'    7 A'                 
-31.311 -31.311 -22.969 -22.967 -22.967 -22.961 -22.961 -14.381
  2 A"    8 A'    9 A'    3 A"   10 A'   11 A'    4 A"   12 A'                 
-10.303  -9.498  -7.262  -7.253  -7.252  -6.373  -4.788  -4.770
 13 A'   14 A'   15 A'    5 A"   16 A'   17 A'   18 A'    6 A"                 
 -4.769  -2.053  -2.047  -2.047  -2.032  -2.032  -0.975  -0.865
 19 A'   20 A'    7 A"   21 A'   22 A'    8 A"   23 A'   24 A'                 
 -0.676  -0.616  -0.508  -0.459  -0.428  -0.345  -0.342  -0.330
 25 A'   26 A'   27 A'   28 A'    9 A"   29 A'   10 A"   30 A'                 
 -0.277  -0.277
 31 A'   11 A"                                                                 
 -- Virtual --                   
 -0.110  -0.061  -0.010   0.013   0.036   0.052   0.056   0.088
 32 A'   12 A"   33 A'   34 A'   35 A'   36 A'   13 A"   37 A'                 
  0.096   0.098   0.111   0.143   0.153   0.156   0.184   0.191
 38 A'   14 A"   39 A'   40 A'   15 A"   41 A'   42 A'   43 A'                 
  0.216   0.217   0.230   0.272   0.290   0.375   0.390   0.415
 16 A"   44 A'   45 A'   46 A'   47 A'   48 A'   17 A"   49 A'                 
  0.415   0.426   0.450   0.452   0.467   0.497   0.511   0.614
 18 A"   50 A'   51 A'   19 A"   52 A'   53 A'   20 A"   54 A'                 
  0.644   0.700   0.757   0.766   0.801   0.820   0.841   0.872
 55 A'   56 A'   57 A'   21 A"   58 A'   22 A"   23 A"   59 A'                 
  0.896   0.954   1.006   1.108   1.139   1.200   1.274   1.308
 60 A'   61 A'   62 A'   63 A'   24 A"   64 A'   25 A"   65 A'                 
  1.329   1.367   1.505   1.632   1.706   1.719   2.013   2.051
 66 A'   26 A"   67 A'   68 A'   69 A'   27 A"   70 A'   28 A"                 
  2.168   2.243   2.251   2.347   2.409   2.413   2.604   2.760
 71 A'   29 A"   72 A'   73 A'   74 A'   30 A"   75 A'   31 A"                 
  2.763   2.819   3.182   3.529   3.822   3.904   3.947   3.964
 76 A'   77 A'   78 A'   79 A'   32 A"   80 A'   33 A"   81 A'                 
  3.980   4.048   4.206   4.387   4.473   5.967   5.992   6.016
 34 A"   82 A'   83 A'   84 A'   85 A'   35 A"   86 A'   87 A'                 
  9.704  23.801  25.783  25.864  26.264  27.833  28.312  28.330
 88 A'   89 A'   36 A"   90 A'   91 A'   92 A'   37 A"   93 A'                 
 28.342  28.517  28.524  28.529  28.558  28.638  35.504 127.858
 94 A'   38 A"   95 A'   39 A"   96 A'   97 A'   98 A'   40 A"                 
127.872 127.893 151.632 215.6841901.795
 99 A'  100 A'  101 A'  102 A'  103 A'                                         

 Beta MOs, Restricted
 -- Occupied --                  
******* -176.33 -165.73 -165.73 -165.73 -101.58  -35.82  -31.32
  1 A'    2 A'    3 A'    1 A"    4 A'    5 A'    6 A'    7 A'                 
-31.311 -31.311 -22.969 -22.967 -22.967 -22.961 -22.961 -14.381
  2 A"    8 A'    9 A'    3 A"   10 A'   11 A'    4 A"   12 A'                 
-10.303  -9.498  -7.262  -7.253  -7.252  -6.373  -4.788  -4.770
 13 A'   14 A'   15 A'    5 A"   16 A'   17 A'   18 A'    6 A"                 
 -4.769  -2.053  -2.047  -2.047  -2.032  -2.032  -0.975  -0.865
 19 A'   20 A'    7 A"   21 A'   22 A'    8 A"   23 A'   24 A'                 
 -0.676  -0.616  -0.508  -0.459  -0.428  -0.345  -0.342  -0.330
 25 A'   26 A'   27 A'   28 A'    9 A"   29 A'   10 A"   30 A'                 
 -0.277  -0.277
 31 A'   11 A"                                                                 
 -- Virtual --                   
 -0.110  -0.061  -0.010   0.013   0.036   0.052   0.056   0.088
 32 A'   12 A"   33 A'   34 A'   35 A'   36 A'   13 A"   37 A'                 
  0.096   0.098   0.111   0.143   0.153   0.156   0.184   0.191
 38 A'   14 A"   39 A'   40 A'   15 A"   41 A'   42 A'   43 A'                 
  0.216   0.217   0.230   0.272   0.290   0.375   0.390   0.415
 16 A"   44 A'   45 A'   46 A'   47 A'   48 A'   17 A"   49 A'                 
  0.415   0.426   0.450   0.452   0.467   0.497   0.511   0.614
 18 A"   50 A'   51 A'   19 A"   52 A'   53 A'   20 A"   54 A'                 
  0.644   0.700   0.757   0.766   0.801   0.820   0.841   0.872
 55 A'   56 A'   57 A'   21 A"   58 A'   22 A"   23 A"   59 A'                 
  0.896   0.954   1.006   1.108   1.139   1.200   1.274   1.308
 60 A'   61 A'   62 A'   63 A'   24 A"   64 A'   25 A"   65 A'                 
  1.329   1.367   1.505   1.632   1.706   1.719   2.013   2.051
 66 A'   26 A"   67 A'   68 A'   69 A'   27 A"   70 A'   28 A"                 
  2.168   2.243   2.251   2.347   2.409   2.413   2.604   2.760
 71 A'   29 A"   72 A'   73 A'   74 A'   30 A"   75 A'   31 A"                 
  2.763   2.819   3.182   3.529   3.822   3.904   3.947   3.964
 76 A'   77 A'   78 A'   79 A'   32 A"   80 A'   33 A"   81 A'                 
  3.980   4.048   4.206   4.387   4.473   5.967   5.992   6.016
 34 A"   82 A'   83 A'   84 A'   85 A'   35 A"   86 A'   87 A'                 
  9.704  23.801  25.783  25.864  26.264  27.833  28.312  28.330
 88 A'   89 A'   36 A"   90 A'   91 A'   92 A'   37 A"   93 A'                 
 28.342  28.517  28.524  28.529  28.558  28.638  35.504 127.858
 94 A'   38 A"   95 A'   39 A"   96 A'   97 A'   98 A'   40 A"                 
127.872 127.893 151.632 215.6841901.795
 99 A'  100 A'  101 A'  102 A'  103 A'                                         
 --------------------------------------------------------------

          Ground-State Mulliken Net Atomic Charges

     Atom                 Charge (a.u.)
  ----------------------------------------
      1 C                    -0.403502
      2 N                    -0.092201
      3 I                     0.106633
      4 Cl                    0.212667
      5 H                     0.176402
  ----------------------------------------
  Sum of atomic charges =     0.000000

 -----------------------------------------------------------------
                    Cartesian Multipole Moments
 -----------------------------------------------------------------
    Charge (ESU x 10^10)
                 0.0000
    Dipole Moment (Debye)
         X      -0.3530      Y      -1.9204      Z      -0.0000
       Tot       1.9525
    Quadrupole Moments (Debye-Ang)
        XX     -50.5049     XY      -1.5759     YY     -53.1310
        XZ      -0.0000     YZ      -0.0000     ZZ     -53.4584
    Octopole Moments (Debye-Ang^2)
       XXX     -61.2360    XXY      -1.7078    XYY     -16.1135
       YYY      -2.4858    XXZ      -0.0000    XYZ       0.0000
       YYZ      -0.0000    XZZ     -16.7990    YZZ       0.5050
       ZZZ      -0.0000
    Hexadecapole Moments (Debye-Ang^3)
      XXXX   -1194.5798   XXXY      18.9714   XXYY    -227.7264
      XYYY      -2.6630   YYYY     -91.9361   XXXZ      -0.0000
      XXYZ      -0.0000   XYYZ      -0.0000   YYYZ      -0.0000
      XXZZ    -226.1525   XYZZ       0.7740   YYZZ     -27.2301
      XZZZ      -0.0000   YZZZ      -0.0000   ZZZZ     -68.3941
 -----------------------------------------------------------------
 Calculating analytic gradient of the SCF energy
 Gradient of SCF Energy
            1           2           3           4           5
    1   0.0052418  -0.0014751   0.0004111  -0.0035035  -0.0006743
    2  -0.0001369   0.0005665  -0.0005958   0.0000130   0.0001531
    3  -0.0000000  -0.0000000   0.0000000  -0.0000000   0.0000000
 Max gradient component =       5.242E-03
 RMS gradient           =       1.698E-03
 Gradient time:  CPU 4.27 s  wall 4.27 s
 Geometry Optimization Parameters
   NAtoms,    NIC,     NZ,  NCons,   NDum,   NFix, NCnnct, MaxDiis
        5      20       5       0       0       0       0       0

 Cartesian Hessian Update
 Hessian Updated using BFGS Update


** GEOMETRY OPTIMIZATION IN DELOCALIZED INTERNAL COORDINATES **
   Searching for a Minimum

   Optimization Cycle:   3

                       Coordinates (Angstroms)
     ATOM                X               Y               Z
      1  C         1.5561021298   -0.3857934996    0.0000000000
      2  N         0.7269308305    0.5586906964    0.0000000000
      3  I        -1.3115911639   -0.0223018772    0.0000000000
      4  Cl        3.2560284432    0.0139627616    0.0000000000
      5  H         1.3749154622   -1.4577372921    0.0000000000
   Point Group: cs    Number of degrees of freedom:     7


   Energy is  -7473.188986130

 Hessian Updated using BFGS Update

  7 Hessian modes will be used to form the next step
  Hessian Eigenvalues:
     0.103085    0.117451    0.233907    0.257189    0.282571    0.348081
     0.681140

 Minimum Search - Taking Simple RFO Step
 Searching for Lamda that Minimizes Along All modes
 Value Taken    Lamda =  -0.00008751
 Step Taken.  Stepsize is  0.024902

                             Maximum     Tolerance    Cnvgd?
         Gradient           0.003123      0.000300      NO
         Displacement       0.020825      0.001200      NO
         Energy change     -0.000369      0.000001      NO


 New Cartesian Coordinates Obtained by Inverse Iteration

 Displacement from previous Coordinates is:  0.024571
 ----------------------------------------------------------------
             Standard Nuclear Orientation (Angstroms)
    I     Atom           X                Y                Z
 ----------------------------------------------------------------
    1      C       1.5518989603    -0.3861527544     0.0000000000
    2      N       0.7250034999     0.5578260161     0.0000000000
    3      I      -1.3180413870    -0.0184107466     0.0000000000
    4      Cl      3.2605751114     0.0134303186     0.0000000000
    5      H       1.3829495173    -1.4598720447     0.0000000000
 ----------------------------------------------------------------
 Molecular Point Group                 Cs    NOp =  2
 Largest Abelian Subgroup              Cs    NOp =  2
 Nuclear Repulsion Energy =   345.1252149217 hartrees
 There are       42 alpha and       42 beta electrons
 Applying Cartesian multipole field
    Component          Value
    ---------          -----
     (2,0,0)        1.00000E-11
     (0,2,0)        2.00000E-11
     (0,0,2)       -3.00000E-11
 Nucleus-field energy     =     0.0000000108 hartrees
 Requested basis set is 6-311++G(d,p)
 There are 54 shells and 143 basis functions
 A cutoff of  1.0D-11 yielded   1236 shell pairs
 There are      9212 function pairs (     10286 Cartesian)
 Smallest overlap matrix eigenvalue = 7.11E-04
 Guess MOs from SCF MO coefficient file

 -----------------------------------------------------------------------
  General SCF calculation program by
  Eric Jon Sundstrom, Paul Horn, Yuezhi Mao, Dmitri Zuev, Alec White,
  David Stuck, Shaama M.S., Shane Yost, Joonho Lee, David Small,
  Daniel Levine, Susi Lehtola, Hugh Burton, Evgeny Epifanovsky
 -----------------------------------------------------------------------
 Exchange:     0.2000 Hartree-Fock + 0.0800 Slater + 0.7200 B88
 Correlation:  0.1900 VWN1RPA + 0.8100 LYP
 Using SG-1 standard quadrature grid
 A restricted SCF calculation will be
 performed using DIIS
 SCF converges when DIIS error is below 1.0e-08
 ---------------------------------------
  Cycle       Energy         DIIS error
 ---------------------------------------
    1   -7473.1889969348      1.02e-04  
    2   -7473.1890337326      3.97e-05  
    3   -7473.1890286972      6.29e-05  
    4   -7473.1890371895      1.16e-05  
    5   -7473.1890375059      3.85e-06  
    6   -7473.1890375431      8.08e-07  
    7   -7473.1890375448      4.06e-07  
    8   -7473.1890375451      4.28e-08  
    9   -7473.1890375451      1.35e-08  
   10   -7473.1890375452      3.26e-09  Convergence criterion met
 ---------------------------------------
 SCF time:   CPU 12.41s  wall 13.00s 
 SCF   energy in the final basis set =    -7473.1890375452
 Total energy in the final basis set =    -7473.1890375452

 --------------------------------------------------------------
             Orbital Energies (a.u.) and Symmetries
 --------------------------------------------------------------

 Alpha MOs, Restricted
 -- Occupied --                  
******* -176.33 -165.73 -165.73 -165.73 -101.58  -35.82  -31.32
  1 A'    2 A'    3 A'    1 A"    4 A'    5 A'    6 A'    7 A'                 
-31.311 -31.311 -22.969 -22.968 -22.967 -22.962 -22.962 -14.382
  2 A"    8 A'    9 A'    3 A"   10 A'   11 A'    4 A"   12 A'                 
-10.304  -9.497  -7.261  -7.252  -7.251  -6.374  -4.789  -4.770
 13 A'   14 A'   15 A'    5 A"   16 A'   17 A'   18 A'    6 A"                 
 -4.770  -2.054  -2.048  -2.048  -2.032  -2.032  -0.975  -0.863
 19 A'   20 A'    7 A"   21 A'   22 A'    8 A"   23 A'   24 A'                 
 -0.677  -0.616  -0.507  -0.459  -0.428  -0.345  -0.342  -0.330
 25 A'   26 A'   27 A'   28 A'    9 A"   29 A'   10 A"   30 A'                 
 -0.278  -0.278
 31 A'   11 A"                                                                 
 -- Virtual --                   
 -0.112  -0.061  -0.010   0.013   0.036   0.052   0.056   0.088
 32 A'   12 A"   33 A'   34 A'   35 A'   36 A'   13 A"   37 A'                 
  0.096   0.098   0.111   0.142   0.153   0.156   0.184   0.191
 38 A'   14 A"   39 A'   40 A'   15 A"   41 A'   42 A'   43 A'                 
  0.216   0.216   0.230   0.272   0.292   0.375   0.389   0.415
 16 A"   44 A'   45 A'   46 A'   47 A'   48 A'   17 A"   18 A"                 
  0.415   0.425   0.449   0.452   0.467   0.496   0.510   0.614
 49 A'   50 A'   51 A'   19 A"   52 A'   53 A'   20 A"   54 A'                 
  0.643   0.700   0.757   0.768   0.804   0.820   0.842   0.871
 55 A'   56 A'   57 A'   21 A"   58 A'   22 A"   23 A"   59 A'                 
  0.896   0.954   1.007   1.106   1.139   1.200   1.274   1.307
 60 A'   61 A'   62 A'   63 A'   24 A"   64 A'   25 A"   65 A'                 
  1.327   1.364   1.503   1.633   1.701   1.718   2.017   2.051
 66 A'   26 A"   67 A'   68 A'   69 A'   27 A"   70 A'   28 A"                 
  2.167   2.243   2.249   2.345   2.410   2.416   2.604   2.760
 71 A'   29 A"   72 A'   73 A'   74 A'   30 A"   75 A'   31 A"                 
  2.765   2.822   3.174   3.525   3.823   3.905   3.947   3.963
 76 A'   77 A'   78 A'   79 A'   32 A"   80 A'   33 A"   81 A'                 
  3.979   4.047   4.205   4.386   4.472   5.967   5.991   6.015
 34 A"   82 A'   83 A'   84 A'   85 A'   35 A"   86 A'   87 A'                 
  9.701  23.806  25.783  25.865  26.264  27.832  28.311  28.329
 88 A'   89 A'   36 A"   90 A'   91 A'   92 A'   37 A"   93 A'                 
 28.341  28.517  28.524  28.528  28.557  28.637  35.506 127.857
 94 A'   38 A"   95 A'   39 A"   96 A'   97 A'   98 A'   40 A"                 
127.871 127.893 151.631 215.6811901.793
 99 A'  100 A'  101 A'  102 A'  103 A'                                         

 Beta MOs, Restricted
 -- Occupied --                  
******* -176.33 -165.73 -165.73 -165.73 -101.58  -35.82  -31.32
  1 A'    2 A'    3 A'    1 A"    4 A'    5 A'    6 A'    7 A'                 
-31.311 -31.311 -22.969 -22.968 -22.967 -22.962 -22.962 -14.382
  2 A"    8 A'    9 A'    3 A"   10 A'   11 A'    4 A"   12 A'                 
-10.304  -9.497  -7.261  -7.252  -7.251  -6.374  -4.789  -4.770
 13 A'   14 A'   15 A'    5 A"   16 A'   17 A'   18 A'    6 A"                 
 -4.770  -2.054  -2.048  -2.048  -2.032  -2.032  -0.975  -0.863
 19 A'   20 A'    7 A"   21 A'   22 A'    8 A"   23 A'   24 A'                 
 -0.677  -0.616  -0.507  -0.459  -0.428  -0.345  -0.342  -0.330
 25 A'   26 A'   27 A'   28 A'    9 A"   29 A'   10 A"   30 A'                 
 -0.278  -0.278
 31 A'   11 A"                                                                 
 -- Virtual --                   
 -0.112  -0.061  -0.010   0.013   0.036   0.052   0.056   0.088
 32 A'   12 A"   33 A'   34 A'   35 A'   36 A'   13 A"   37 A'                 
  0.096   0.098   0.111   0.142   0.153   0.156   0.184   0.191
 38 A'   14 A"   39 A'   40 A'   15 A"   41 A'   42 A'   43 A'                 
  0.216   0.216   0.230   0.272   0.292   0.375   0.389   0.415
 16 A"   44 A'   45 A'   46 A'   47 A'   48 A'   17 A"   18 A"                 
  0.415   0.425   0.449   0.452   0.467   0.496   0.510   0.614
 49 A'   50 A'   51 A'   19 A"   52 A'   53 A'   20 A"   54 A'                 
  0.643   0.700   0.757   0.768   0.804   0.820   0.842   0.871
 55 A'   56 A'   57 A'   21 A"   58 A'   22 A"   23 A"   59 A'                 
  0.896   0.954   1.007   1.106   1.139   1.200   1.274   1.307
 60 A'   61 A'   62 A'   63 A'   24 A"   64 A'   25 A"   65 A'                 
  1.327   1.364   1.503   1.633   1.701   1.718   2.017   2.051
 66 A'   26 A"   67 A'   68 A'   69 A'   27 A"   70 A'   28 A"                 
  2.167   2.243   2.249   2.345   2.410   2.416   2.604   2.760
 71 A'   29 A"   72 A'   73 A'   74 A'   30 A"   75 A'   31 A"                 
  2.765   2.822   3.174   3.525   3.823   3.905   3.947   3.963
 76 A'   77 A'   78 A'   79 A'   32 A"   80 A'   33 A"   81 A'                 
  3.979   4.047   4.205   4.386   4.472   5.967   5.991   6.015
 34 A"   82 A'   83 A'   84 A'   85 A'   35 A"   86 A'   87 A'                 
  9.701  23.806  25.783  25.865  26.264  27.832  28.311  28.329
 88 A'   89 A'   36 A"   90 A'   91 A'   92 A'   37 A"   93 A'                 
 28.341  28.517  28.524  28.528  28.557  28.637  35.506 127.857
 94 A'   38 A"   95 A'   39 A"   96 A'   97 A'   98 A'   40 A"                 
127.871 127.893 151.631 215.6811901.793
 99 A'  100 A'  101 A'  102 A'  103 A'                                         
 --------------------------------------------------------------

          Ground-State Mulliken Net Atomic Charges

     Atom                 Charge (a.u.)
  ----------------------------------------
      1 C                    -0.403347
      2 N                    -0.089402
      3 I                     0.107579
      4 Cl                    0.207469
      5 H                     0.177701
  ----------------------------------------
  Sum of atomic charges =     0.000000

 -----------------------------------------------------------------
                    Cartesian Multipole Moments
 -----------------------------------------------------------------
    Charge (ESU x 10^10)
                 0.0000
    Dipole Moment (Debye)
         X      -0.4148      Y      -1.9255      Z       0.0000
       Tot       1.9697
    Quadrupole Moments (Debye-Ang)
        XX     -50.6735     XY      -1.6066     YY     -53.1138
        XZ      -0.0000     YZ      -0.0000     ZZ     -53.4709
    Octopole Moments (Debye-Ang^2)
       XXX     -61.7513    XXY      -1.8449    XYY     -15.9621
       YYY      -2.8107    XXZ      -0.0000    XYZ      -0.0000
       YYZ       0.0000    XZZ     -16.7265    YZZ       0.4049
       ZZZ       0.0000
    Hexadecapole Moments (Debye-Ang^3)
      XXXX   -1201.8093   XXXY      19.2280   XXYY    -228.6586
      XYYY      -2.2041   YYYY     -91.7732   XXXZ      -0.0000
      XXYZ      -0.0000   XYYZ      -0.0000   YYYZ      -0.0000
      XXZZ    -227.1852   XYZZ       0.9548   YYZZ     -27.2218
      XZZZ      -0.0000   YZZZ      -0.0000   ZZZZ     -68.4215
 -----------------------------------------------------------------
 Calculating analytic gradient of the SCF energy
 Gradient of SCF Energy
            1           2           3           4           5
    1   0.0012130  -0.0006486   0.0000361  -0.0009551   0.0003546
    2   0.0004463   0.0000771  -0.0006432   0.0001148   0.0000050
    3  -0.0000000   0.0000000  -0.0000000  -0.0000000  -0.0000000
 Max gradient component =       1.213E-03
 RMS gradient           =       4.874E-04
 Gradient time:  CPU 4.26 s  wall 4.26 s
 Geometry Optimization Parameters
   NAtoms,    NIC,     NZ,  NCons,   NDum,   NFix, NCnnct, MaxDiis
        5      20       5       0       0       0       0       0

 Cartesian Hessian Update
 Hessian Updated using BFGS Update


** GEOMETRY OPTIMIZATION IN DELOCALIZED INTERNAL COORDINATES **
   Searching for a Minimum

   Optimization Cycle:   4

                       Coordinates (Angstroms)
     ATOM                X               Y               Z
      1  C         1.5518989603   -0.3861527544    0.0000000000
      2  N         0.7250034999    0.5578260161    0.0000000000
      3  I        -1.3180413870   -0.0184107466    0.0000000000
      4  Cl        3.2605751114    0.0134303186    0.0000000000
      5  H         1.3829495173   -1.4598720447    0.0000000000
   Point Group: cs    Number of degrees of freedom:     7


   Energy is  -7473.189037545

 Hessian Updated using BFGS Update

  7 Hessian modes will be used to form the next step
  Hessian Eigenvalues:
     0.097025    0.118315    0.232611    0.244727    0.259080    0.348123
     0.678489

 Minimum Search - Taking Simple RFO Step
 Searching for Lamda that Minimizes Along All modes
 Value Taken    Lamda =  -0.00000690
 Step Taken.  Stepsize is  0.006442

                             Maximum     Tolerance    Cnvgd?
         Gradient           0.000781      0.000300      NO
         Displacement       0.005306      0.001200      NO
         Energy change     -0.000051      0.000001      NO


 New Cartesian Coordinates Obtained by Inverse Iteration

 Displacement from previous Coordinates is:  0.008105
 ----------------------------------------------------------------
             Standard Nuclear Orientation (Angstroms)
    I     Atom           X                Y                Z
 ----------------------------------------------------------------
    1      C       1.5510953889    -0.3874280572     0.0000000000
    2      N       0.7251359453     0.5566782085     0.0000000000
    3      I      -1.3196640145    -0.0164777112     0.0000000000
    4      Cl      3.2618414104     0.0153542842     0.0000000000
    5      H       1.3839769718    -1.4613059352     0.0000000000
 ----------------------------------------------------------------
 Molecular Point Group                 Cs    NOp =  2
 Largest Abelian Subgroup              Cs    NOp =  2
 Nuclear Repulsion Energy =   344.9372685766 hartrees
 There are       42 alpha and       42 beta electrons
 Applying Cartesian multipole field
    Component          Value
    ---------          -----
     (2,0,0)        1.00000E-11
     (0,2,0)        2.00000E-11
     (0,0,2)       -3.00000E-11
 Nucleus-field energy     =     0.0000000108 hartrees
 Requested basis set is 6-311++G(d,p)
 There are 54 shells and 143 basis functions
 A cutoff of  1.0D-11 yielded   1235 shell pairs
 There are      9209 function pairs (     10283 Cartesian)
 Smallest overlap matrix eigenvalue = 7.15E-04
 Guess MOs from SCF MO coefficient file

 -----------------------------------------------------------------------
  General SCF calculation program by
  Eric Jon Sundstrom, Paul Horn, Yuezhi Mao, Dmitri Zuev, Alec White,
  David Stuck, Shaama M.S., Shane Yost, Joonho Lee, David Small,
  Daniel Levine, Susi Lehtola, Hugh Burton, Evgeny Epifanovsky
 -----------------------------------------------------------------------
 Exchange:     0.2000 Hartree-Fock + 0.0800 Slater + 0.7200 B88
 Correlation:  0.1900 VWN1RPA + 0.8100 LYP
 Using SG-1 standard quadrature grid
 A restricted SCF calculation will be
 performed using DIIS
 SCF converges when DIIS error is below 1.0e-08
 ---------------------------------------
  Cycle       Energy         DIIS error
 ---------------------------------------
    1   -7473.1890366522      3.38e-05  
    2   -7473.1890411295      1.02e-05  
    3   -7473.1890409017      1.48e-05  
    4   -7473.1890413977      3.49e-06  
    5   -7473.1890414199      1.59e-06  
    6   -7473.1890414263      2.89e-07  
    7   -7473.1890414266      1.22e-07  
    8   -7473.1890414266      1.58e-08  
    9   -7473.1890414266      6.61e-09  Convergence criterion met
 ---------------------------------------
 SCF time:   CPU 11.17s  wall 11.00s 
 SCF   energy in the final basis set =    -7473.1890414266
 Total energy in the final basis set =    -7473.1890414266

 --------------------------------------------------------------
             Orbital Energies (a.u.) and Symmetries
 --------------------------------------------------------------

 Alpha MOs, Restricted
 -- Occupied --                  
******* -176.33 -165.73 -165.73 -165.73 -101.58  -35.82  -31.32
  1 A'    2 A'    3 A'    1 A"    4 A'    5 A'    6 A'    7 A'                 
-31.312 -31.311 -22.969 -22.968 -22.968 -22.962 -22.962 -14.382
  2 A"    8 A'    9 A'    3 A"   10 A'   11 A'    4 A"   12 A'                 
-10.304  -9.497  -7.261  -7.252  -7.251  -6.374  -4.789  -4.770
 13 A'   14 A'   15 A'    5 A"   16 A'   17 A'   18 A'    6 A"                 
 -4.770  -2.054  -2.048  -2.048  -2.032  -2.032  -0.975  -0.863
 19 A'   20 A'    7 A"   21 A'   22 A'    8 A"   23 A'   24 A'                 
 -0.677  -0.616  -0.507  -0.459  -0.428  -0.344  -0.341  -0.330
 25 A'   26 A'   27 A'   28 A'    9 A"   29 A'   10 A"   30 A'                 
 -0.278  -0.278
 31 A'   11 A"                                                                 
 -- Virtual --                   
 -0.112  -0.061  -0.011   0.013   0.036   0.052   0.056   0.088
 32 A'   12 A"   33 A'   34 A'   35 A'   36 A'   13 A"   37 A'                 
  0.096   0.098   0.111   0.142   0.153   0.156   0.184   0.191
 38 A'   14 A"   39 A'   40 A'   15 A"   41 A'   42 A'   43 A'                 
  0.216   0.216   0.230   0.272   0.292   0.375   0.389   0.414
 16 A"   44 A'   45 A'   46 A'   47 A'   48 A'   17 A"   18 A"                 
  0.415   0.425   0.449   0.452   0.467   0.496   0.510   0.614
 49 A'   50 A'   51 A'   19 A"   52 A'   53 A'   20 A"   54 A'                 
  0.643   0.700   0.757   0.769   0.804   0.820   0.842   0.870
 55 A'   56 A'   57 A'   21 A"   58 A'   22 A"   23 A"   59 A'                 
  0.896   0.954   1.007   1.105   1.138   1.199   1.274   1.306
 60 A'   61 A'   62 A'   63 A'   24 A"   64 A'   25 A"   65 A'                 
  1.327   1.363   1.502   1.633   1.700   1.718   2.018   2.050
 66 A'   26 A"   67 A'   68 A'   69 A'   27 A"   70 A'   28 A"                 
  2.167   2.243   2.249   2.344   2.410   2.416   2.604   2.760
 71 A'   29 A"   72 A'   73 A'   74 A'   30 A"   75 A'   31 A"                 
  2.765   2.823   3.171   3.525   3.823   3.906   3.947   3.963
 76 A'   77 A'   78 A'   79 A'   32 A"   80 A'   33 A"   81 A'                 
  3.979   4.047   4.205   4.386   4.472   5.966   5.991   6.015
 34 A"   82 A'   83 A'   84 A'   85 A'   35 A"   86 A'   87 A'                 
  9.700  23.808  25.783  25.864  26.264  27.831  28.311  28.329
 88 A'   89 A'   36 A"   90 A'   91 A'   92 A'   37 A"   93 A'                 
 28.341  28.517  28.524  28.528  28.557  28.637  35.506 127.857
 94 A'   38 A"   95 A'   39 A"   96 A'   97 A'   98 A'   40 A"                 
127.871 127.892 151.631 215.6801901.793
 99 A'  100 A'  101 A'  102 A'  103 A'                                         

 Beta MOs, Restricted
 -- Occupied --                  
******* -176.33 -165.73 -165.73 -165.73 -101.58  -35.82  -31.32
  1 A'    2 A'    3 A'    1 A"    4 A'    5 A'    6 A'    7 A'                 
-31.312 -31.311 -22.969 -22.968 -22.968 -22.962 -22.962 -14.382
  2 A"    8 A'    9 A'    3 A"   10 A'   11 A'    4 A"   12 A'                 
-10.304  -9.497  -7.261  -7.252  -7.251  -6.374  -4.789  -4.770
 13 A'   14 A'   15 A'    5 A"   16 A'   17 A'   18 A'    6 A"                 
 -4.770  -2.054  -2.048  -2.048  -2.032  -2.032  -0.975  -0.863
 19 A'   20 A'    7 A"   21 A'   22 A'    8 A"   23 A'   24 A'                 
 -0.677  -0.616  -0.507  -0.459  -0.428  -0.344  -0.341  -0.330
 25 A'   26 A'   27 A'   28 A'    9 A"   29 A'   10 A"   30 A'                 
 -0.278  -0.278
 31 A'   11 A"                                                                 
 -- Virtual --                   
 -0.112  -0.061  -0.011   0.013   0.036   0.052   0.056   0.088
 32 A'   12 A"   33 A'   34 A'   35 A'   36 A'   13 A"   37 A'                 
  0.096   0.098   0.111   0.142   0.153   0.156   0.184   0.191
 38 A'   14 A"   39 A'   40 A'   15 A"   41 A'   42 A'   43 A'                 
  0.216   0.216   0.230   0.272   0.292   0.375   0.389   0.414
 16 A"   44 A'   45 A'   46 A'   47 A'   48 A'   17 A"   18 A"                 
  0.415   0.425   0.449   0.452   0.467   0.496   0.510   0.614
 49 A'   50 A'   51 A'   19 A"   52 A'   53 A'   20 A"   54 A'                 
  0.643   0.700   0.757   0.769   0.804   0.820   0.842   0.870
 55 A'   56 A'   57 A'   21 A"   58 A'   22 A"   23 A"   59 A'                 
  0.896   0.954   1.007   1.105   1.138   1.199   1.274   1.306
 60 A'   61 A'   62 A'   63 A'   24 A"   64 A'   25 A"   65 A'                 
  1.327   1.363   1.502   1.633   1.700   1.718   2.018   2.050
 66 A'   26 A"   67 A'   68 A'   69 A'   27 A"   70 A'   28 A"                 
  2.167   2.243   2.249   2.344   2.410   2.416   2.604   2.760
 71 A'   29 A"   72 A'   73 A'   74 A'   30 A"   75 A'   31 A"                 
  2.765   2.823   3.171   3.525   3.823   3.906   3.947   3.963
 76 A'   77 A'   78 A'   79 A'   32 A"   80 A'   33 A"   81 A'                 
  3.979   4.047   4.205   4.386   4.472   5.966   5.991   6.015
 34 A"   82 A'   83 A'   84 A'   85 A'   35 A"   86 A'   87 A'                 
  9.700  23.808  25.783  25.864  26.264  27.831  28.311  28.329
 88 A'   89 A'   36 A"   90 A'   91 A'   92 A'   37 A"   93 A'                 
 28.341  28.517  28.524  28.528  28.557  28.637  35.506 127.857
 94 A'   38 A"   95 A'   39 A"   96 A'   97 A'   98 A'   40 A"                 
127.871 127.892 151.631 215.6801901.793
 99 A'  100 A'  101 A'  102 A'  103 A'                                         
 --------------------------------------------------------------

          Ground-State Mulliken Net Atomic Charges

     Atom                 Charge (a.u.)
  ----------------------------------------
      1 C                    -0.402861
      2 N                    -0.088455
      3 I                     0.107656
      4 Cl                    0.205650
      5 H                     0.178010
  ----------------------------------------
  Sum of atomic charges =    -0.000000

 -----------------------------------------------------------------
                    Cartesian Multipole Moments
 -----------------------------------------------------------------
    Charge (ESU x 10^10)
                -0.0000
    Dipole Moment (Debye)
         X      -0.4325      Y      -1.9273      Z      -0.0000
       Tot       1.9752
    Quadrupole Moments (Debye-Ang)
        XX     -50.7293     XY      -1.6160     YY     -53.1029
        XZ      -0.0000     YZ       0.0000     ZZ     -53.4753
    Octopole Moments (Debye-Ang^2)
       XXX     -61.9547    XXY      -1.8809    XYY     -15.9162
       YYY      -3.0196    XXZ      -0.0000    XYZ       0.0000
       YYZ       0.0000    XZZ     -16.7183    YZZ       0.3380
       ZZZ       0.0000
    Hexadecapole Moments (Debye-Ang^3)
      XXXX   -1203.9774   XXXY      19.2925   XXYY    -228.9012
      XYYY      -2.2018   YYYY     -91.7107   XXXZ       0.0000
      XXYZ       0.0000   XYYZ       0.0000   YYYZ       0.0000
      XXZZ    -227.4813   XYZZ       0.9629   YYZZ     -27.2194
      XZZZ       0.0000   YZZZ       0.0000   ZZZZ     -68.4314
 -----------------------------------------------------------------
 Calculating analytic gradient of the SCF energy
 Gradient of SCF Energy
            1           2           3           4           5
    1   0.0001405  -0.0003288  -0.0000250  -0.0001438   0.0003571
    2   0.0002282  -0.0001098  -0.0006096   0.0004521   0.0000391
    3   0.0000000  -0.0000000   0.0000000  -0.0000000   0.0000000
 Max gradient component =       6.096E-04
 RMS gradient           =       2.474E-04
 Gradient time:  CPU 4.27 s  wall 4.27 s
 Geometry Optimization Parameters
   NAtoms,    NIC,     NZ,  NCons,   NDum,   NFix, NCnnct, MaxDiis
        5      20       5       0       0       0       0       0

 Cartesian Hessian Update
 Hessian Updated using BFGS Update


** GEOMETRY OPTIMIZATION IN DELOCALIZED INTERNAL COORDINATES **
   Searching for a Minimum

   Optimization Cycle:   5

                       Coordinates (Angstroms)
     ATOM                X               Y               Z
      1  C         1.5510953889   -0.3874280572    0.0000000000
      2  N         0.7251359453    0.5566782085    0.0000000000
      3  I        -1.3196640145   -0.0164777112    0.0000000000
      4  Cl        3.2618414104    0.0153542842    0.0000000000
      5  H         1.3839769718   -1.4613059352    0.0000000000
   Point Group: cs    Number of degrees of freedom:     7


   Energy is  -7473.189041427

 Hessian Updated using BFGS Update

  7 Hessian modes will be used to form the next step
  Hessian Eigenvalues:
     0.094933    0.121899    0.198847    0.246258    0.262313    0.348097
     0.675401

 Minimum Search - Taking Simple RFO Step
 Searching for Lamda that Minimizes Along All modes
 Value Taken    Lamda =   0.00000000
 Step Taken.  Stepsize is  0.001183

                             Maximum     Tolerance    Cnvgd?
         Gradient           0.000127      0.000300     YES
         Displacement       0.000687      0.001200     YES
         Energy change     -0.000004      0.000001      NO


                       Distance Matrix (Angstroms)
             C (  1)   N (  2)   I (  3)   Cl(  4)
   N (  2)  1.254410
   I (  3)  2.894627  2.123609
   Cl(  4)  1.757523  2.593821  4.581616
   H (  5)  1.086804  2.122812  3.065486  2.388912

 Final energy is   -7473.1890414266054     


 ******************************
 **  OPTIMIZATION CONVERGED  **
 ******************************

                       Coordinates (Angstroms)
     ATOM                X               Y               Z
      1  C         1.5510953889   -0.3874280572    0.0000000000
      2  N         0.7251359453    0.5566782085    0.0000000000
      3  I        -1.3196640145   -0.0164777112    0.0000000000
      4  Cl        3.2618414104    0.0153542842    0.0000000000
      5  H         1.3839769718   -1.4613059352    0.0000000000

Z-matrix Print:
$molecule
0 1
I 
N  1 2.123609
C  2 1.254410 1 115.523190
H  3 1.086804 2 129.973165 1 -0.000000 0
Cl 3 1.757523 2 117.932759 1 -180.000000 0
$end


 --------------------------------------------------------------
             Orbital Energies (a.u.) and Symmetries
 --------------------------------------------------------------

 Alpha MOs, Restricted
 -- Occupied --                  
******* -176.33 -165.73 -165.73 -165.73 -101.58  -35.82  -31.32
  1 A'    2 A'    3 A'    1 A"    4 A'    5 A'    6 A'    7 A'                 
-31.312 -31.311 -22.969 -22.968 -22.968 -22.962 -22.962 -14.382
  2 A"    8 A'    9 A'    3 A"   10 A'   11 A'    4 A"   12 A'                 
-10.304  -9.497  -7.261  -7.252  -7.251  -6.374  -4.789  -4.770
 13 A'   14 A'   15 A'    5 A"   16 A'   17 A'   18 A'    6 A"                 
 -4.770  -2.054  -2.048  -2.048  -2.032  -2.032  -0.975  -0.863
 19 A'   20 A'    7 A"   21 A'   22 A'    8 A"   23 A'   24 A'                 
 -0.677  -0.616  -0.507  -0.459  -0.428  -0.344  -0.341  -0.330
 25 A'   26 A'   27 A'   28 A'    9 A"   29 A'   10 A"   30 A'                 
 -0.278  -0.278
 31 A'   11 A"                                                                 
 -- Virtual --                   
 -0.112  -0.061  -0.011   0.013   0.036   0.052   0.056   0.088
 32 A'   12 A"   33 A'   34 A'   35 A'   36 A'   13 A"   37 A'                 
  0.096   0.098   0.111   0.142   0.153   0.156   0.184   0.191
 38 A'   14 A"   39 A'   40 A'   15 A"   41 A'   42 A'   43 A'                 
  0.216   0.216   0.230   0.272   0.292   0.375   0.389   0.414
 16 A"   44 A'   45 A'   46 A'   47 A'   48 A'   17 A"   18 A"                 
  0.415   0.425   0.449   0.452   0.467   0.496   0.510   0.614
 49 A'   50 A'   51 A'   19 A"   52 A'   53 A'   20 A"   54 A'                 
  0.643   0.700   0.757   0.769   0.804   0.820   0.842   0.870
 55 A'   56 A'   57 A'   21 A"   58 A'   22 A"   23 A"   59 A'                 
  0.896   0.954   1.007   1.105   1.138   1.199   1.274   1.306
 60 A'   61 A'   62 A'   63 A'   24 A"   64 A'   25 A"   65 A'                 
  1.327   1.363   1.502   1.633   1.700   1.718   2.018   2.050
 66 A'   26 A"   67 A'   68 A'   69 A'   27 A"   70 A'   28 A"                 
  2.167   2.243   2.249   2.344   2.410   2.416   2.604   2.760
 71 A'   29 A"   72 A'   73 A'   74 A'   30 A"   75 A'   31 A"                 
  2.765   2.823   3.171   3.525   3.823   3.906   3.947   3.963
 76 A'   77 A'   78 A'   79 A'   32 A"   80 A'   33 A"   81 A'                 
  3.979   4.047   4.205   4.386   4.472   5.966   5.991   6.015
 34 A"   82 A'   83 A'   84 A'   85 A'   35 A"   86 A'   87 A'                 
  9.700  23.808  25.783  25.864  26.264  27.831  28.311  28.329
 88 A'   89 A'   36 A"   90 A'   91 A'   92 A'   37 A"   93 A'                 
 28.341  28.517  28.524  28.528  28.557  28.637  35.506 127.857
 94 A'   38 A"   95 A'   39 A"   96 A'   97 A'   98 A'   40 A"                 
127.871 127.892 151.631 215.6801901.793
 99 A'  100 A'  101 A'  102 A'  103 A'                                         

 Beta MOs, Restricted
 -- Occupied --                  
******* -176.33 -165.73 -165.73 -165.73 -101.58  -35.82  -31.32
  1 A'    2 A'    3 A'    1 A"    4 A'    5 A'    6 A'    7 A'                 
-31.312 -31.311 -22.969 -22.968 -22.968 -22.962 -22.962 -14.382
  2 A"    8 A'    9 A'    3 A"   10 A'   11 A'    4 A"   12 A'                 
-10.304  -9.497  -7.261  -7.252  -7.251  -6.374  -4.789  -4.770
 13 A'   14 A'   15 A'    5 A"   16 A'   17 A'   18 A'    6 A"                 
 -4.770  -2.054  -2.048  -2.048  -2.032  -2.032  -0.975  -0.863
 19 A'   20 A'    7 A"   21 A'   22 A'    8 A"   23 A'   24 A'                 
 -0.677  -0.616  -0.507  -0.459  -0.428  -0.344  -0.341  -0.330
 25 A'   26 A'   27 A'   28 A'    9 A"   29 A'   10 A"   30 A'                 
 -0.278  -0.278
 31 A'   11 A"                                                                 
 -- Virtual --                   
 -0.112  -0.061  -0.011   0.013   0.036   0.052   0.056   0.088
 32 A'   12 A"   33 A'   34 A'   35 A'   36 A'   13 A"   37 A'                 
  0.096   0.098   0.111   0.142   0.153   0.156   0.184   0.191
 38 A'   14 A"   39 A'   40 A'   15 A"   41 A'   42 A'   43 A'                 
  0.216   0.216   0.230   0.272   0.292   0.375   0.389   0.414
 16 A"   44 A'   45 A'   46 A'   47 A'   48 A'   17 A"   18 A"                 
  0.415   0.425   0.449   0.452   0.467   0.496   0.510   0.614
 49 A'   50 A'   51 A'   19 A"   52 A'   53 A'   20 A"   54 A'                 
  0.643   0.700   0.757   0.769   0.804   0.820   0.842   0.870
 55 A'   56 A'   57 A'   21 A"   58 A'   22 A"   23 A"   59 A'                 
  0.896   0.954   1.007   1.105   1.138   1.199   1.274   1.306
 60 A'   61 A'   62 A'   63 A'   24 A"   64 A'   25 A"   65 A'                 
  1.327   1.363   1.502   1.633   1.700   1.718   2.018   2.050
 66 A'   26 A"   67 A'   68 A'   69 A'   27 A"   70 A'   28 A"                 
  2.167   2.243   2.249   2.344   2.410   2.416   2.604   2.760
 71 A'   29 A"   72 A'   73 A'   74 A'   30 A"   75 A'   31 A"                 
  2.765   2.823   3.171   3.525   3.823   3.906   3.947   3.963
 76 A'   77 A'   78 A'   79 A'   32 A"   80 A'   33 A"   81 A'                 
  3.979   4.047   4.205   4.386   4.472   5.966   5.991   6.015
 34 A"   82 A'   83 A'   84 A'   85 A'   35 A"   86 A'   87 A'                 
  9.700  23.808  25.783  25.864  26.264  27.831  28.311  28.329
 88 A'   89 A'   36 A"   90 A'   91 A'   92 A'   37 A"   93 A'                 
 28.341  28.517  28.524  28.528  28.557  28.637  35.506 127.857
 94 A'   38 A"   95 A'   39 A"   96 A'   97 A'   98 A'   40 A"                 
127.871 127.892 151.631 215.6801901.793
 99 A'  100 A'  101 A'  102 A'  103 A'                                         
 --------------------------------------------------------------

          Ground-State Mulliken Net Atomic Charges

     Atom                 Charge (a.u.)
  ----------------------------------------
      1 C                    -0.402861
      2 N                    -0.088455
      3 I                     0.107656
      4 Cl                    0.205650
      5 H                     0.178010
  ----------------------------------------
  Sum of atomic charges =    -0.000000

 -----------------------------------------------------------------
                    Cartesian Multipole Moments
 -----------------------------------------------------------------
    Charge (ESU x 10^10)
                -0.0000
    Dipole Moment (Debye)
         X      -0.4325      Y      -1.9273      Z      -0.0000
       Tot       1.9752
    Quadrupole Moments (Debye-Ang)
        XX     -50.7293     XY      -1.6160     YY     -53.1029
        XZ      -0.0000     YZ       0.0000     ZZ     -53.4753
    Octopole Moments (Debye-Ang^2)
       XXX     -61.9547    XXY      -1.8809    XYY     -15.9162
       YYY      -3.0196    XXZ      -0.0000    XYZ       0.0000
       YYZ       0.0000    XZZ     -16.7183    YZZ       0.3380
       ZZZ       0.0000
    Hexadecapole Moments (Debye-Ang^3)
      XXXX   -1203.9774   XXXY      19.2925   XXYY    -228.9012
      XYYY      -2.2018   YYYY     -91.7107   XXXZ       0.0000
      XXYZ       0.0000   XYYZ       0.0000   YYYZ       0.0000
      XXZZ    -227.4813   XYZZ       0.9629   YYZZ     -27.2194
      XZZZ       0.0000   YZZZ       0.0000   ZZZZ     -68.4314
 -----------------------------------------------------------------
Archival summary:
1\1\TWL01\OPT\ProcedureUnspecified\BasisUnspecified\1l1111\taweetha\MonNov2608:37:082018MonNov2608:37:082018\0\\#,OPT,ProcedureUnspecified,BasisUnspecified,\\0,1\I\N,1,2.12361\C,2,1.25441,1,115.523\H,3,1.0868,2,129.973,1,-0,0\Cl,3,1.75752,2,117.933,1,-180,0\\\@

 Total job time:  87.17s(wall), 87.08s(cpu) 
 Mon Nov 26 08:37:08 2018

        *************************************************************
        *                                                           *
        *  Thank you very much for using Q-Chem.  Have a nice day.  *
        *                                                           *
        *************************************************************


 
User input: 2 of 2 
 
Q-Chem Developer Version!
                  Welcome to Q-Chem
     A Quantum Leap Into The Future Of Chemistry


 Q-Chem 5.1, Q-Chem, Inc., Pleasanton, CA (2018)

 Yihan Shao,  Zhengting Gan,  E. Epifanovsky,  A. T. B. Gilbert,  M. Wormit,  
 J. Kussmann,  A. W. Lange,  A. Behn,  Jia Deng,  Xintian Feng,  D. Ghosh,  
 M. Goldey,  P. R. Horn,  L. D. Jacobson,  I. Kaliman,  T. Kus,  A. Landau,  
 Jie Liu,  E. I. Proynov,  R. M. Richard,  R. P. Steele,  E. J. Sundstrom,  
 H. L. Woodcock III,  P. M. Zimmerman,  D. Zuev,  B. Albrecht,  E. Alguire,  
 S. A. Baeppler,  D. Barton,  Z. Benda,  Y. A. Bernard,  E. J. Berquist,  
 K. B. Bravaya,  H. Burton,  D. Casanova,  Chun-Min Chang,  Yunqing Chen,  
 A. Chien,  K. D. Closser,  M. P. Coons,  S. Coriani,  S. Dasgupta,  
 A. L. Dempwolff,  M. Diedenhofen,  Hainam Do,  R. G. Edgar,  Po-Tung Fang,  
 S. Faraji,  S. Fatehi,  Qingguo Feng,  K. D. Fenk,  J. Fosso-Tande,  
 Qinghui Ge,  A. Ghysels,  G. Gidofalvi,  J. Gomes,  J. Gonthier,  A. Gunina,  
 D. Hait,  M. W. D. Hanson-Heine,  P. H. P. Harbach,  A. W. Hauser,  
 J. E. Herr,  E. G. Hohenstein,  Z. C. Holden,  Kerwin Hui,  B. C. Huynh,  
 T.-C. Jagau,  Hyunjun Ji,  B. Kaduk,  K. Khistyaev,  Jaehoon Kim,  
 P. Klunzinger,  K. Koh,  D. Kosenkov,  L. Koulias,  T. Kowalczyk,  
 C. M. Krauter,  A. Kunitsa,  Ka Un Lao,  A. Laurent,  K. V. Lawler,  
 Joonho Lee,  D. Lefrancois,  S. Lehtola,  D. S. Levine,  Yi-Pei Li,  
 You-Sheng Lin,  Fenglai Liu,  E. Livshits,  A. Luenser,  P. Manohar,  
 E. Mansoor,  S. F. Manzer,  Shan-Ping Mao,  Yuezhi Mao,  N. Mardirossian,  
 A. V. Marenich,  T. Markovich,  L. A. Martinez-Martinez,  S. A. Maurer,  
 N. J. Mayhall,  S. C. McKenzie,  J.-M. Mewes,  A. F. Morrison,  
 J. W. Mullinax,  K. Nanda,  T. S. Nguyen-Beck,  R. Olivares-Amaya,  
 J. A. Parkhill,  T. M. Perrine,  F. Plasser,  P. Pokhilko,  S. Prager,  
 A. Prociuk,  E. Ramos,  D. R. Rehn,  F. Rob,  M. Schneider,  N. Sergueev,  
 S. M. Sharada,  S. Sharma,  D. W. Small,  T. Stauch,  T. Stein,  
 Yu-Chuan Su,  A. J. W. Thom,  A. Tkatchenko,  T. Tsuchimochi,  N. M. Tubman,  
 L. Vogt,  M. L. Vidal,  O. Vydrov,  M. A. Watson,  J. Wenzel,  
 M. de Wergifosse,  T. A. Wesolowski,  A. White,  J. Witte,  A. Yamada,  
 Jun Yang,  K. Yao,  S. Yeganeh,  S. R. Yost,  Zhi-Qiang You,  A. Zech,  
 Igor Ying Zhang,  Xing Zhang,  Yan Zhao,  Ying Zhu,  B. R. Brooks,  
 G. K. L. Chan,  C. J. Cramer,  M. S. Gordon,  W. J. Hehre,  A. Klamt,  
 M. W. Schmidt,  C. D. Sherrill,  D. G. Truhlar,  A. Aspuru-Guzik,  R. Baer,  
 A. T. Bell,  N. A. Besley,  Jeng-Da Chai,  A. E. DePrince, III,  
 R. A. DiStasio Jr.,  A. Dreuw,  B. D. Dunietz,  T. R. Furlani,  
 Chao-Ping Hsu,  Yousung Jung,  Jing Kong,  D. S. Lambrecht,  WanZhen Liang,  
 C. Ochsenfeld,  V. A. Rassolov,  L. V. Slipchenko,  J. E. Subotnik,  
 T. Van Voorhis,  J. M. Herbert,  A. I. Krylov,  P. M. W. Gill,  M. Head-Gordon

 Contributors to earlier versions of Q-Chem not listed above: 
 R. D. Adamson,  B. Austin,  J. Baker,  G. J. O. Beran,  K. Brandhorst,  
 S. T. Brown,  E. F. C. Byrd,  A. K. Chakraborty,  C.-L. Cheng,  
 Siu Hung Chien,  D. M. Chipman,  D. L. Crittenden,  H. Dachsel,  
 R. J. Doerksen,  A. D. Dutoi,  L. Fusti-Molnar,  W. A. Goddard III,  
 A. Golubeva-Zadorozhnaya,  S. R. Gwaltney,  G. Hawkins,  A. Heyden,  
 S. Hirata,  G. Kedziora,  F. J. Keil,  C. Kelley,  Jihan Kim,  R. A. King,  
 R. Z. Khaliullin,  P. P. Korambath,  W. Kurlancheek,  A. M. Lee,  M. S. Lee,  
 S. V. Levchenko,  Ching Yeh Lin,  D. Liotard,  R. C. Lochan,  I. Lotan,  
 P. E. Maslen,  N. Nair,  D. P. O'Neill,  D. Neuhauser,  E. Neuscamman,  
 C. M. Oana,  R. Olson,  B. Peters,  R. Peverati,  P. A. Pieniazek,  
 Y. M. Rhee,  J. Ritchie,  M. A. Rohrdanz,  E. Rosta,  N. J. Russ,  
 H. F. Schaefer III,  N. E. Schultz,  N. Shenvi,  A. C. Simmonett,  A. Sodt,  
 D. Stuck,  K. S. Thanthiriwatte,  V. Vanovschi,  Tao Wang,  A. Warshel,  
 C. F. Williams,  Q. Wu,  X. Xu,  W. Zhang

 Please cite Q-Chem as follows:
 Y. Shao et al., Mol. Phys. 113, 184-215 (2015)
 DOI: 10.1080/00268976.2014.952696

 Q-Chem 5.1.2 for Intel X86 EM64T Linux

 Parts of Q-Chem use Armadillo 8.300.2 (Tropical Shenanigans).
 http://arma.sourceforge.net/

 Q-Chem begins on Mon Nov 26 08:37:08 2018  

Host: 
0

     Scratch files written to /scratch/taweetham/qchem60003//
The previous job contains 0 fragments, simply inherited here
Input Ideriv = 2
Curr. Ideriv = -1
Max.  Ideriv = 2

Checking the input file for inconsistencies... 	...done.

--------------------------------------------------------------
User input:
--------------------------------------------------------------

$molecule
read
$end

$rem
   job_type 	frequency
   basis 	6-311++g**
   method	b3lyp	
$end


--------------------------------------------------------------
 ----------------------------------------------------------------
             Standard Nuclear Orientation (Angstroms)
    I     Atom           X                Y                Z
 ----------------------------------------------------------------
    1      C       1.5369513450    -0.3772392055    -0.0000000000
    2      N       0.7084022004     0.5645951529     0.0000000000
    3      I      -1.3348159799    -0.0141742758     0.0000000000
    4      Cl      3.2465847467     0.0302398691    -0.0000000000
    5      H       1.3727827680    -1.4515719940    -0.0000000000
 ----------------------------------------------------------------
 Molecular Point Group                 Cs    NOp =  2
 Largest Abelian Subgroup              Cs    NOp =  2
 Nuclear Repulsion Energy =   344.9372685766 hartrees
 There are       42 alpha and       42 beta electrons
 Requested basis set is 6-311++G(d,p)
 There are 54 shells and 143 basis functions

 Total QAlloc Memory Limit   2000 MB
 Mega-Array Size       188 MB
 MEM_STATIC part       192 MB

                       Distance Matrix (Angstroms)
             C (  1)   N (  2)   I (  3)   Cl(  4)
   N (  2)  1.254410
   I (  3)  2.894627  2.123609
   Cl(  4)  1.757523  2.593821  4.581616
   H (  5)  1.086804  2.122812  3.065486  2.388912

 A cutoff of  1.0D-11 yielded   1235 shell pairs
 There are      9209 function pairs (     10283 Cartesian)
 Smallest overlap matrix eigenvalue = 7.15E-04
 Guess from superposition of atomic densities
 Warning:  Energy on first SCF cycle will be non-variational
 SAD guess density has 84.000000 electrons

 -----------------------------------------------------------------------
  General SCF calculation program by
  Eric Jon Sundstrom, Paul Horn, Yuezhi Mao, Dmitri Zuev, Alec White,
  David Stuck, Shaama M.S., Shane Yost, Joonho Lee, David Small,
  Daniel Levine, Susi Lehtola, Hugh Burton, Evgeny Epifanovsky
 -----------------------------------------------------------------------
 Exchange:     0.2000 Hartree-Fock + 0.0800 Slater + 0.7200 B88
 Correlation:  0.1900 VWN1RPA + 0.8100 LYP
 Using SG-1 standard quadrature grid
 A restricted SCF calculation will be
 performed using DIIS
 SCF converges when DIIS error is below 1.0e-08
 ---------------------------------------
  Cycle       Energy         DIIS error
 ---------------------------------------
    1   -7473.6051598706      4.15e-02  
    2   -7473.1591956320      3.71e-03  
    3   -7473.0584997855      7.38e-03  
    4   -7473.1859209851      1.13e-03  
    5   -7473.1887986657      3.12e-04  
    6   -7473.1890040226      8.55e-05  
    7   -7473.1890219929      2.52e-05  
    8   -7473.1890234697      1.05e-05  
    9   -7473.1890237448      1.94e-06  
   10   -7473.1890237542      3.53e-07  
   11   -7473.1890237544      1.43e-07  
   12   -7473.1890237545      2.01e-08  
   13   -7473.1890237546      4.85e-09  Convergence criterion met
 ---------------------------------------
 SCF time:   CPU 15.84s  wall 16.00s 
 SCF   energy in the final basis set =    -7473.1890237546
 Total energy in the final basis set =    -7473.1890237546

 --------------------------------------------------------------
             Orbital Energies (a.u.) and Symmetries
 --------------------------------------------------------------

 Alpha MOs, Restricted
 -- Occupied --                  
******* -176.33 -165.73 -165.73 -165.73 -101.58  -35.82  -31.32
  1 A'    2 A'    3 A'    1 A"    4 A'    5 A'    6 A'    7 A'                 
-31.312 -31.311 -22.969 -22.968 -22.968 -22.962 -22.962 -14.382
  2 A"    8 A'    9 A'    3 A"   10 A'   11 A'    4 A"   12 A'                 
-10.304  -9.497  -7.261  -7.252  -7.251  -6.374  -4.789  -4.770
 13 A'   14 A'   15 A'    5 A"   16 A'   17 A'   18 A'    6 A"                 
 -4.770  -2.054  -2.048  -2.048  -2.032  -2.032  -0.975  -0.863
 19 A'   20 A'    7 A"   21 A'   22 A'    8 A"   23 A'   24 A'                 
 -0.677  -0.616  -0.507  -0.459  -0.428  -0.344  -0.341  -0.330
 25 A'   26 A'   27 A'   28 A'    9 A"   29 A'   10 A"   30 A'                 
 -0.278  -0.278
 31 A'   11 A"                                                                 
 -- Virtual --                   
 -0.112  -0.061  -0.011   0.013   0.036   0.052   0.056   0.088
 32 A'   12 A"   33 A'   34 A'   35 A'   36 A'   13 A"   37 A'                 
  0.096   0.098   0.111   0.142   0.153   0.156   0.184   0.191
 38 A'   14 A"   39 A'   40 A'   15 A"   41 A'   42 A'   43 A'                 
  0.216   0.216   0.230   0.272   0.292   0.375   0.389   0.414
 16 A"   44 A'   45 A'   46 A'   47 A'   48 A'   17 A"   18 A"                 
  0.415   0.425   0.449   0.452   0.467   0.496   0.510   0.614
 49 A'   50 A'   51 A'   19 A"   52 A'   53 A'   20 A"   54 A'                 
  0.643   0.700   0.757   0.769   0.804   0.820   0.842   0.870
 55 A'   56 A'   57 A'   21 A"   58 A'   22 A"   23 A"   59 A'                 
  0.896   0.954   1.007   1.105   1.138   1.199   1.274   1.306
 60 A'   61 A'   62 A'   63 A'   24 A"   64 A'   25 A"   65 A'                 
  1.327   1.363   1.502   1.633   1.700   1.718   2.018   2.050
 66 A'   26 A"   67 A'   68 A'   69 A'   27 A"   70 A'   28 A"                 
  2.167   2.243   2.249   2.344   2.410   2.416   2.604   2.760
 71 A'   29 A"   72 A'   73 A'   74 A'   30 A"   75 A'   31 A"                 
  2.765   2.823   3.171   3.525   3.823   3.906   3.947   3.963
 76 A'   77 A'   78 A'   79 A'   32 A"   80 A'   33 A"   81 A'                 
  3.979   4.047   4.205   4.386   4.472   5.966   5.991   6.015
 34 A"   82 A'   83 A'   84 A'   85 A'   35 A"   86 A'   87 A'                 
  9.700  23.808  25.783  25.864  26.264  27.831  28.311  28.329
 88 A'   89 A'   36 A"   90 A'   91 A'   92 A'   37 A"   93 A'                 
 28.341  28.517  28.524  28.528  28.557  28.637  35.506 127.857
 94 A'   38 A"   95 A'   39 A"   96 A'   97 A'   98 A'   40 A"                 
127.871 127.892 151.631 215.6801901.793
 99 A'  100 A'  101 A'  102 A'  103 A'                                         

 Beta MOs, Restricted
 -- Occupied --                  
******* -176.33 -165.73 -165.73 -165.73 -101.58  -35.82  -31.32
  1 A'    2 A'    3 A'    1 A"    4 A'    5 A'    6 A'    7 A'                 
-31.312 -31.311 -22.969 -22.968 -22.968 -22.962 -22.962 -14.382
  2 A"    8 A'    9 A'    3 A"   10 A'   11 A'    4 A"   12 A'                 
-10.304  -9.497  -7.261  -7.252  -7.251  -6.374  -4.789  -4.770
 13 A'   14 A'   15 A'    5 A"   16 A'   17 A'   18 A'    6 A"                 
 -4.770  -2.054  -2.048  -2.048  -2.032  -2.032  -0.975  -0.863
 19 A'   20 A'    7 A"   21 A'   22 A'    8 A"   23 A'   24 A'                 
 -0.677  -0.616  -0.507  -0.459  -0.428  -0.344  -0.341  -0.330
 25 A'   26 A'   27 A'   28 A'    9 A"   29 A'   10 A"   30 A'                 
 -0.278  -0.278
 31 A'   11 A"                                                                 
 -- Virtual --                   
 -0.112  -0.061  -0.011   0.013   0.036   0.052   0.056   0.088
 32 A'   12 A"   33 A'   34 A'   35 A'   36 A'   13 A"   37 A'                 
  0.096   0.098   0.111   0.142   0.153   0.156   0.184   0.191
 38 A'   14 A"   39 A'   40 A'   15 A"   41 A'   42 A'   43 A'                 
  0.216   0.216   0.230   0.272   0.292   0.375   0.389   0.414
 16 A"   44 A'   45 A'   46 A'   47 A'   48 A'   17 A"   18 A"                 
  0.415   0.425   0.449   0.452   0.467   0.496   0.510   0.614
 49 A'   50 A'   51 A'   19 A"   52 A'   53 A'   20 A"   54 A'                 
  0.643   0.700   0.757   0.769   0.804   0.820   0.842   0.870
 55 A'   56 A'   57 A'   21 A"   58 A'   22 A"   23 A"   59 A'                 
  0.896   0.954   1.007   1.105   1.138   1.199   1.274   1.306
 60 A'   61 A'   62 A'   63 A'   24 A"   64 A'   25 A"   65 A'                 
  1.327   1.363   1.502   1.633   1.700   1.718   2.018   2.050
 66 A'   26 A"   67 A'   68 A'   69 A'   27 A"   70 A'   28 A"                 
  2.167   2.243   2.249   2.344   2.410   2.416   2.604   2.760
 71 A'   29 A"   72 A'   73 A'   74 A'   30 A"   75 A'   31 A"                 
  2.765   2.823   3.171   3.525   3.823   3.906   3.947   3.963
 76 A'   77 A'   78 A'   79 A'   32 A"   80 A'   33 A"   81 A'                 
  3.979   4.047   4.205   4.386   4.472   5.966   5.991   6.015
 34 A"   82 A'   83 A'   84 A'   85 A'   35 A"   86 A'   87 A'                 
  9.700  23.808  25.783  25.864  26.264  27.831  28.311  28.329
 88 A'   89 A'   36 A"   90 A'   91 A'   92 A'   37 A"   93 A'                 
 28.341  28.517  28.524  28.528  28.557  28.637  35.506 127.857
 94 A'   38 A"   95 A'   39 A"   96 A'   97 A'   98 A'   40 A"                 
127.871 127.892 151.631 215.6801901.793
 99 A'  100 A'  101 A'  102 A'  103 A'                                         
 --------------------------------------------------------------

          Ground-State Mulliken Net Atomic Charges

     Atom                 Charge (a.u.)
  ----------------------------------------
      1 C                    -0.402848
      2 N                    -0.088456
      3 I                     0.107662
      4 Cl                    0.205646
      5 H                     0.177997
  ----------------------------------------
  Sum of atomic charges =    -0.000000

 -----------------------------------------------------------------
                    Cartesian Multipole Moments
 -----------------------------------------------------------------
    Charge (ESU x 10^10)
                -0.0000
    Dipole Moment (Debye)
         X      -0.4273      Y      -1.9285      Z       0.0000
       Tot       1.9753
    Quadrupole Moments (Debye-Ang)
        XX     -50.7075     XY      -1.5825     YY     -53.1346
        XZ       0.0000     YZ      -0.0000     ZZ     -53.4753
    Octopole Moments (Debye-Ang^2)
       XXX     -59.6265    XXY      -2.2159    XYY     -15.1297
       YYY      -4.0958    XXZ       0.0000    XYZ       0.0000
       YYZ       0.0000    XZZ     -15.9063    YZZ      -0.0250
       ZZZ       0.0000
    Hexadecapole Moments (Debye-Ang^3)
      XXXX   -1200.4869   XXXY      17.6071   XXYY    -228.3353
      XYYY      -4.0556   YYYY     -91.8296   XXXZ       0.0000
      XXYZ      -0.0000   XYYZ       0.0000   YYYZ      -0.0000
      XXZZ    -226.9891   XYZZ       0.3143   YYZZ     -27.2139
      XZZZ       0.0000   YZZZ      -0.0000   ZZZZ     -68.4308
 -----------------------------------------------------------------
 Calculating MO derivatives via CPSCF
   1         3          15      0.151883    0.046580
   2         3          15      0.019673    0.007089
   3         3          15      0.002515    0.001200
   4         4          14      0.000240    0.000124
   5        16           2      0.000017    0.000013
   6        18           0      0.000000    0.000000    Roots Converged
 Time for AOints: 5.0 s (CPU) 5.0 s (wall)
 ------------------------------------------------------------------------------
                     AOints        : Timing summary (seconds)
 ------------------------------------------------------------------------------
     job step          cpu (% of tot)      sys (% of tot)     wall (% of tot)
 ------------------------------------------------------------------------------
  cpscf_lag         0.4016E+02 (47.5)   0.7800E-04 (20.3)   0.4018E+02 (47.5)
  iterzp            0.3926E+02 (46.4)   0.3060E-03 (79.7)   0.3934E+02 (46.5)
  make_fx           0.0000E+00 ( 0.0)   0.0000E+00 ( 0.0)   0.0000E+00 ( 0.0)
  AOints            0.4994E+01 ( 5.9)   0.0000E+00 ( 0.0)   0.4995E+01 ( 5.9)
 ------------------------------------------------------------------------------
   Grand Totals     0.8451E+02          0.3840E-03          0.8461E+02
 ------------------------------------------------------------------------------
 Calculating analytic Hessian of the SCF energy
 Polarizability Matrix (a.u.)
            1           2           3
    1-115.3029632  -0.3272456   0.0000000
    2  -0.3272456 -46.3037442  -0.0000000
    3   0.0000000  -0.0000000 -37.7121442

 Direct stationary perturbation theory relativistic correction:

 rels  =      97.755391763110
 relv  =    -323.684691753077
 rel2e =      41.791680433101
 E_rel =    -184.137619556866

 Hessian of the SCF Energy
            1           2           3           4           5           6
    1   0.4856691  -0.1775716   0.0000000  -0.2942405   0.2320683  -0.0000000
    2  -0.1775716   0.8059009   0.0000000   0.3039039  -0.4221626  -0.0000000
    3   0.0000000   0.0000000   0.1154571  -0.0000000  -0.0000000  -0.0452285
    4  -0.2942405   0.3039039  -0.0000000   0.4030858  -0.2786146   0.0000000
    5   0.2320683  -0.4221626  -0.0000000  -0.2786146   0.4477931   0.0000000
    6  -0.0000000  -0.0000000  -0.0452285   0.0000000   0.0000000   0.0227819
    7  -0.0377487  -0.0139233  -0.0000000  -0.0440923  -0.0126756   0.0000000
    8   0.0155976  -0.0013714   0.0000000  -0.0368225  -0.0214734  -0.0000000
    9   0.0000000   0.0000000   0.0015809   0.0000000  -0.0000000  -0.0027617
   10  -0.1067298  -0.0624586  -0.0000000  -0.0676224   0.0281733   0.0000000
   11  -0.0310668  -0.0567985  -0.0000000   0.0133450   0.0141480   0.0000000
   12  -0.0000000   0.0000000  -0.0236764  -0.0000000   0.0000000   0.0018581
   13  -0.0469501  -0.0499505  -0.0000000   0.0028694   0.0310486   0.0000000
   14  -0.0390275  -0.3255685  -0.0000000  -0.0018118  -0.0183051   0.0000000
   15  -0.0000000  -0.0000000  -0.0481332   0.0000000   0.0000000   0.0233503
            7           8           9          10          11          12
    1  -0.0377487   0.0155976   0.0000000  -0.1067298  -0.0310668  -0.0000000
    2  -0.0139233  -0.0013714   0.0000000  -0.0624586  -0.0567985   0.0000000
    3  -0.0000000   0.0000000   0.0015809  -0.0000000  -0.0000000  -0.0236764
    4  -0.0440923  -0.0368225   0.0000000  -0.0676224   0.0133450  -0.0000000
    5  -0.0126756  -0.0214734  -0.0000000   0.0281733   0.0141480   0.0000000
    6   0.0000000  -0.0000000  -0.0027617   0.0000000   0.0000000   0.0018581
    7   0.0820772   0.0205030  -0.0000000  -0.0006953   0.0046020   0.0000000
    8   0.0205030   0.0203684   0.0000000   0.0002374   0.0014095  -0.0000000
    9  -0.0000000   0.0000000   0.0004094  -0.0000000  -0.0000000   0.0050545
   10  -0.0006953   0.0002374  -0.0000000   0.1968779   0.0365943   0.0000000
   11   0.0046020   0.0014095  -0.0000000   0.0365943   0.0410712   0.0000000
   12   0.0000000  -0.0000000   0.0050545   0.0000000   0.0000000   0.0098236
   13   0.0004591   0.0004846  -0.0000000  -0.0218304  -0.0234746   0.0000000
   14   0.0014939   0.0010669  -0.0000000  -0.0025464   0.0001698  -0.0000000
   15   0.0000000  -0.0000000  -0.0042831  -0.0000000  -0.0000000   0.0069401
           13          14          15
    1  -0.0469501  -0.0390275  -0.0000000
    2  -0.0499505  -0.3255685  -0.0000000
    3  -0.0000000  -0.0000000  -0.0481332
    4   0.0028694  -0.0018118   0.0000000
    5   0.0310486  -0.0183051   0.0000000
    6   0.0000000   0.0000000   0.0233503
    7   0.0004591   0.0014939   0.0000000
    8   0.0004846   0.0010669  -0.0000000
    9  -0.0000000  -0.0000000  -0.0042831
   10  -0.0218304  -0.0025464  -0.0000000
   11  -0.0234746   0.0001698  -0.0000000
   12   0.0000000  -0.0000000   0.0069401
   13   0.0654520   0.0418919   0.0000000
   14   0.0418919   0.3426370   0.0000000
   15   0.0000000   0.0000000   0.0221259
 Gradient time:  CPU 113.25 s  wall 113.35 s
 **********************************************************************
 **                                                                  **
 **                       VIBRATIONAL ANALYSIS                       **
 **                       --------------------                       **
 **                                                                  **
 **        VIBRATIONAL FREQUENCIES (CM**-1) AND NORMAL MODES         **
 **     FORCE CONSTANTS (mDYN/ANGSTROM) AND REDUCED MASSES (AMU)     **
 **                  INFRARED INTENSITIES (KM/MOL)                   **
 **                                                                  **
 **********************************************************************


 Mode:                 1                      2                      3
 Frequency:       165.75                 182.07                 248.03
 Force Cnst:      0.1252                 0.2504                 0.5347
 Red. Mass:       7.7331                12.8206                14.7521
 IR Active:          YES                    YES                    YES
 IR Intens:        0.220                  0.489                  0.092
 Raman Active:       YES                    YES                    YES
               X      Y      Z        X      Y      Z        X      Y      Z
 C          0.000  0.000  0.496    0.321 -0.304 -0.000    0.085  0.480 -0.000
 N          0.000  0.000  0.434    0.215 -0.416 -0.000    0.132  0.541 -0.000
 I         -0.000 -0.000 -0.046   -0.144  0.037  0.000   -0.113 -0.054  0.000
 Cl         0.000 -0.000 -0.196    0.312  0.145  0.000    0.333 -0.200  0.000
 H         -0.000  0.000  0.725    0.573 -0.342 -0.000   -0.131  0.518 -0.000
 TransDip  -0.000 -0.000  0.015   -0.022 -0.006 -0.000    0.008 -0.005 -0.000

 Mode:                 4                      5                      6
 Frequency:       542.01                 807.21                 928.92
 Force Cnst:      2.5687                 2.4133                 0.7417
 Red. Mass:      14.8408                 6.2863                 1.4589
 IR Active:          YES                    YES                    YES
 IR Intens:       66.041                100.044                 12.404
 Raman Active:       YES                    YES                    YES
               X      Y      Z        X      Y      Z        X      Y      Z
 C          0.244 -0.216  0.000    0.507  0.326 -0.000   -0.000 -0.000 -0.185
 N          0.814  0.306  0.000   -0.091 -0.163  0.000    0.000 -0.000  0.074
 I         -0.035 -0.020 -0.000   -0.006  0.005 -0.000    0.000 -0.000 -0.001
 Cl        -0.277  0.028 -0.000   -0.138 -0.072 -0.000    0.000  0.000  0.010
 H         -0.197 -0.139  0.000    0.701  0.293  0.000   -0.000  0.000  0.980
 TransDip   0.258 -0.034  0.000    0.314  0.062  0.000   -0.000  0.000  0.113

 Mode:                 7                      8                      9
 Frequency:      1301.33                1640.01                3150.74
 Force Cnst:      1.1192                15.0733                 6.4155
 Red. Mass:       1.1217                 9.5119                 1.0969
 IR Active:          YES                    YES                    YES
 IR Intens:       29.683                211.833                  2.454
 Raman Active:       YES                    YES                    YES
               X      Y      Z        X      Y      Z        X      Y      Z
 C         -0.074 -0.025 -0.000   -0.430  0.466 -0.000   -0.007 -0.089 -0.000
 N          0.003  0.058  0.000    0.376 -0.415  0.000   -0.006  0.005  0.000
 I          0.000 -0.000 -0.000   -0.000 -0.001  0.000    0.000  0.000 -0.000
 Cl        -0.005 -0.009  0.000   -0.008 -0.006  0.000    0.000  0.000  0.000
 H          0.978 -0.183  0.000    0.174  0.503  0.000    0.147  0.985  0.000
 TransDip  -0.147 -0.094  0.000   -0.460  0.073  0.000    0.042 -0.027 -0.000

 STANDARD THERMODYNAMIC QUANTITIES AT   298.15 K  AND     1.00 ATM

   This Molecule has  0 Imaginary Frequencies
   Zero point vibrational energy:       12.818 kcal/mol

   Atom    1 Element C  Has Mass   12.00000
   Atom    2 Element N  Has Mass   14.00307
   Atom    3 Element I  Has Mass  126.90440
   Atom    4 Element Cl Has Mass   34.96885
   Atom    5 Element H  Has Mass    1.00783
   Molecular Mass:   188.884150 amu
   Principal axes and moments of inertia in amu*Bohr^2:
                             1           2           3
    Eigenvalues --       29.76124  2243.93323  2273.69447
          X               0.99999    -0.00424     0.00000
          Y               0.00424     0.99999     0.00000
          Z               0.00000    -0.00000     1.00000
   Rotational Symmetry Number is   1
   The Molecule is an Asymmetric Top
   Translational Enthalpy:        0.889 kcal/mol
   Rotational Enthalpy:           0.889 kcal/mol
   Vibrational Enthalpy:         14.091 kcal/mol
   gas constant (RT):             0.592 kcal/mol
   Translational Entropy:        41.614  cal/mol.K
   Rotational Entropy:           26.520  cal/mol.K
   Vibrational Entropy:           7.455  cal/mol.K

   Total Enthalpy:               16.460 kcal/mol
   Total Entropy:                75.589  cal/mol.K
Archival summary:
1\1\TWL01\FREQ\ProcedureUnspecified\BasisUnspecified\1l1111\taweetha\MonNov2608:39:172018MonNov2608:39:172018\0\\#,FREQ,ProcedureUnspecified,BasisUnspecified,\\0,1\I\N,1,2.12361\C,2,1.25441,1,115.523\H,3,1.0868,2,129.973,1,0,0\Cl,3,1.75752,2,117.933,1,-180,0\\\@

 Total job time:  129.28s(wall), 129.16s(cpu) 
 Mon Nov 26 08:39:17 2018

        *************************************************************
        *                                                           *
        *  Thank you very much for using Q-Chem.  Have a nice day.  *
        *                                                           *
        *************************************************************
