# Supplementary material for: Geometric and energetic data from ab initio calculations of haloethene, haloimine, halomethylenephosphine, haloiminophosphine, halodiazene, halodiphosphene and halocyclopropane
Source: Data Brief. 2019 Nov 2;27:104738. doi: 10.1016/j.dib.2019.104738 (PMC6861602; doi:10.1016/j.dib.2019.104738)
Supplement: Multimedia component 4 [file mmc4.zip › CN/B3LYP/HFCNBrE.out]

Q-Chem Developer Version!
                  Welcome to Q-Chem
     A Quantum Leap Into The Future Of Chemistry


 Q-Chem 5.1, Q-Chem, Inc., Pleasanton, CA (2018)

 Yihan Shao,  Zhengting Gan,  E. Epifanovsky,  A. T. B. Gilbert,  M. Wormit,  
 J. Kussmann,  A. W. Lange,  A. Behn,  Jia Deng,  Xintian Feng,  D. Ghosh,  
 M. Goldey,  P. R. Horn,  L. D. Jacobson,  I. Kaliman,  T. Kus,  A. Landau,  
 Jie Liu,  E. I. Proynov,  R. M. Richard,  R. P. Steele,  E. J. Sundstrom,  
 H. L. Woodcock III,  P. M. Zimmerman,  D. Zuev,  B. Albrecht,  E. Alguire,  
 S. A. Baeppler,  D. Barton,  Z. Benda,  Y. A. Bernard,  E. J. Berquist,  
 K. B. Bravaya,  H. Burton,  D. Casanova,  Chun-Min Chang,  Yunqing Chen,  
 A. Chien,  K. D. Closser,  M. P. Coons,  S. Coriani,  S. Dasgupta,  
 A. L. Dempwolff,  M. Diedenhofen,  Hainam Do,  R. G. Edgar,  Po-Tung Fang,  
 S. Faraji,  S. Fatehi,  Qingguo Feng,  K. D. Fenk,  J. Fosso-Tande,  
 Qinghui Ge,  A. Ghysels,  G. Gidofalvi,  J. Gomes,  J. Gonthier,  A. Gunina,  
 D. Hait,  M. W. D. Hanson-Heine,  P. H. P. Harbach,  A. W. Hauser,  
 J. E. Herr,  E. G. Hohenstein,  Z. C. Holden,  Kerwin Hui,  B. C. Huynh,  
 T.-C. Jagau,  Hyunjun Ji,  B. Kaduk,  K. Khistyaev,  Jaehoon Kim,  
 P. Klunzinger,  K. Koh,  D. Kosenkov,  L. Koulias,  T. Kowalczyk,  
 C. M. Krauter,  A. Kunitsa,  Ka Un Lao,  A. Laurent,  K. V. Lawler,  
 Joonho Lee,  D. Lefrancois,  S. Lehtola,  D. S. Levine,  Yi-Pei Li,  
 You-Sheng Lin,  Fenglai Liu,  E. Livshits,  A. Luenser,  P. Manohar,  
 E. Mansoor,  S. F. Manzer,  Shan-Ping Mao,  Yuezhi Mao,  N. Mardirossian,  
 A. V. Marenich,  T. Markovich,  L. A. Martinez-Martinez,  S. A. Maurer,  
 N. J. Mayhall,  S. C. McKenzie,  J.-M. Mewes,  A. F. Morrison,  
 J. W. Mullinax,  K. Nanda,  T. S. Nguyen-Beck,  R. Olivares-Amaya,  
 J. A. Parkhill,  T. M. Perrine,  F. Plasser,  P. Pokhilko,  S. Prager,  
 A. Prociuk,  E. Ramos,  D. R. Rehn,  F. Rob,  M. Schneider,  N. Sergueev,  
 S. M. Sharada,  S. Sharma,  D. W. Small,  T. Stauch,  T. Stein,  
 Yu-Chuan Su,  A. J. W. Thom,  A. Tkatchenko,  T. Tsuchimochi,  N. M. Tubman,  
 L. Vogt,  M. L. Vidal,  O. Vydrov,  M. A. Watson,  J. Wenzel,  
 M. de Wergifosse,  T. A. Wesolowski,  A. White,  J. Witte,  A. Yamada,  
 Jun Yang,  K. Yao,  S. Yeganeh,  S. R. Yost,  Zhi-Qiang You,  A. Zech,  
 Igor Ying Zhang,  Xing Zhang,  Yan Zhao,  Ying Zhu,  B. R. Brooks,  
 G. K. L. Chan,  C. J. Cramer,  M. S. Gordon,  W. J. Hehre,  A. Klamt,  
 M. W. Schmidt,  C. D. Sherrill,  D. G. Truhlar,  A. Aspuru-Guzik,  R. Baer,  
 A. T. Bell,  N. A. Besley,  Jeng-Da Chai,  A. E. DePrince, III,  
 R. A. DiStasio Jr.,  A. Dreuw,  B. D. Dunietz,  T. R. Furlani,  
 Chao-Ping Hsu,  Yousung Jung,  Jing Kong,  D. S. Lambrecht,  WanZhen Liang,  
 C. Ochsenfeld,  V. A. Rassolov,  L. V. Slipchenko,  J. E. Subotnik,  
 T. Van Voorhis,  J. M. Herbert,  A. I. Krylov,  P. M. W. Gill,  M. Head-Gordon

 Contributors to earlier versions of Q-Chem not listed above: 
 R. D. Adamson,  B. Austin,  J. Baker,  G. J. O. Beran,  K. Brandhorst,  
 S. T. Brown,  E. F. C. Byrd,  A. K. Chakraborty,  C.-L. Cheng,  
 Siu Hung Chien,  D. M. Chipman,  D. L. Crittenden,  H. Dachsel,  
 R. J. Doerksen,  A. D. Dutoi,  L. Fusti-Molnar,  W. A. Goddard III,  
 A. Golubeva-Zadorozhnaya,  S. R. Gwaltney,  G. Hawkins,  A. Heyden,  
 S. Hirata,  G. Kedziora,  F. J. Keil,  C. Kelley,  Jihan Kim,  R. A. King,  
 R. Z. Khaliullin,  P. P. Korambath,  W. Kurlancheek,  A. M. Lee,  M. S. Lee,  
 S. V. Levchenko,  Ching Yeh Lin,  D. Liotard,  R. C. Lochan,  I. Lotan,  
 P. E. Maslen,  N. Nair,  D. P. O'Neill,  D. Neuhauser,  E. Neuscamman,  
 C. M. Oana,  R. Olson,  B. Peters,  R. Peverati,  P. A. Pieniazek,  
 Y. M. Rhee,  J. Ritchie,  M. A. Rohrdanz,  E. Rosta,  N. J. Russ,  
 H. F. Schaefer III,  N. E. Schultz,  N. Shenvi,  A. C. Simmonett,  A. Sodt,  
 D. Stuck,  K. S. Thanthiriwatte,  V. Vanovschi,  Tao Wang,  A. Warshel,  
 C. F. Williams,  Q. Wu,  X. Xu,  W. Zhang

 Please cite Q-Chem as follows:
 Y. Shao et al., Mol. Phys. 113, 184-215 (2015)
 DOI: 10.1080/00268976.2014.952696

 Q-Chem 5.1.2 for Intel X86 EM64T Linux

 Parts of Q-Chem use Armadillo 8.300.2 (Tropical Shenanigans).
 http://arma.sourceforge.net/

 Q-Chem begins on Sun Nov 25 20:58:19 2018  

Host: 
0

     Scratch files written to /scratch/taweetham/qchem50776//
Input Ideriv = 2
Curr. Ideriv = -1
Max.  Ideriv = 2

Checking the input file for inconsistencies... 	...done.

--------------------------------------------------------------
User input:
--------------------------------------------------------------
$molecule
0 1
C 
N 1 1.3 
Br 2 CBr 1 120. 
F 1 CF 2 120.  3 180.0
H 1 CH 2 120.  3 0.0

CC=1.54
CH=1.09
CF=1.35
CCl=1.77
CBr=1.94
CI=2.14
DHA=180.0
$end

$rem
   job_type	optimization
   basis	6-311++g**
   method	b3lyp
$end

--------------------------------------------------------------
 ----------------------------------------------------------------
             Standard Nuclear Orientation (Angstroms)
    I     Atom           X                Y                Z
 ----------------------------------------------------------------
    1      C       1.6128411434    -0.3382946024    -0.0000000000
    2      N       0.6596745467     0.5457152613     0.0000000000
    3      Br     -1.1940078356    -0.0265273669    -0.0000000000
    4      F       2.9027747600     0.0599154740     0.0000000000
    5      H       1.3705327174    -1.4010206379    -0.0000000000
 ----------------------------------------------------------------
 Molecular Point Group                 Cs    NOp =  2
 Largest Abelian Subgroup              Cs    NOp =  2
 Nuclear Repulsion Energy =   212.9623494631 hartrees
 There are       29 alpha and       29 beta electrons
 Requested basis set is 6-311++G(d,p)
 There are 42 shells and 121 basis functions

 Total QAlloc Memory Limit   2000 MB
 Mega-Array Size       188 MB
 MEM_STATIC part       192 MB
 A cutoff of  1.0D-11 yielded    814 shell pairs
 There are      6975 function pairs (      7685 Cartesian)

 -------------------------------------------------------
 OpenMP Integral Computing Module                       
 Release: version 1.0, May 2013, Q-Chem Inc. Pittsburgh 
 -------------------------------------------------------
 Integral Job Info:
 Integral job number is                      11
 Integral operator is                         1
 short-range coefficients                     0
 long-range coefficients              100000000
 Omega coefficients                           0
 if combine SR and LR in K                    0
 Integral screening is                        0
 Integral computing path is                   2
 max size of driver memory is            800000
 size of driver memory is                593474
 size of scratch memory is             29623520
 max col of scratch BK array               1296
 max len of scratch array in speh3          155
 max len of scratch index in speh4           18
 max int batch size is                      520
 min int batch size is                       52
 fixed nKL is                                45
 max L of basis functions is                  2
 order of int derivative is                   0
 number of shells is                         42
 number of basis is                         127
 number of cartesian basis is               127
 number of contracted shell pairs           814
 number of primitive shell pairs           2341
 maxK2 (contraction) of shell pair           36
 max number of K2 of shell pair               1
 max number of CS2 of shell pair             90
 max number of PS2 of shell pair            240
 mem total for path MDJ                  516102
 -------------------------------------------------------
 Smallest overlap matrix eigenvalue = 1.08E-03

 Scale SEOQF with 1.000000e-01/1.000000e-01/1.000000e-01

 Standard Electronic Orientation quadrupole field applied
 Nucleus-field energy     =     0.0000000056 hartrees
 Guess from superposition of atomic densities
 Warning:  Energy on first SCF cycle will be non-variational
 SAD guess density has 58.000000 electrons

 -----------------------------------------------------------------------
  General SCF calculation program by
  Eric Jon Sundstrom, Paul Horn, Yuezhi Mao, Dmitri Zuev, Alec White,
  David Stuck, Shaama M.S., Shane Yost, Joonho Lee, David Small,
  Daniel Levine, Susi Lehtola, Hugh Burton, Evgeny Epifanovsky
 -----------------------------------------------------------------------
 Exchange:     0.2000 Hartree-Fock + 0.0800 Slater + 0.7200 B88
 Correlation:  0.1900 VWN1RPA + 0.8100 LYP
 Using SG-1 standard quadrature grid
 using 4 threads for integral computing
 -------------------------------------------------------
 OpenMP Integral computing Module                
 Release: version 2.0, May 2017, Q-Chem Inc. Pleasanton 
 -------------------------------------------------------
 -------------------------------------------------------
 OpenMP BLAS3 based DFT computing Module                
 Release: version 1.0, May 2013, Q-Chem Inc. Pittsburgh 
 -------------------------------------------------------
 A restricted SCF calculation will be
 performed using DIIS
 SCF converges when DIIS error is below 1.0e-08
 ---------------------------------------
  Cycle       Energy         DIIS error
 ---------------------------------------
    1   -2767.8050949847      4.64e-02  
    2   -2767.4080698995      5.43e-03  
    3   -2767.3124268313      9.41e-03  
    4   -2767.4355654155      2.19e-03  
    5   -2767.4423414160      7.31e-04  
    6   -2767.4429443657      1.76e-04  
    7   -2767.4429738130      3.06e-05  
    8   -2767.4429744810      5.89e-06  
    9   -2767.4429745248      1.62e-06  
   10   -2767.4429745290      3.43e-07  
   11   -2767.4429745292      1.65e-07  
   12   -2767.4429745292      3.55e-08  
   13   -2767.4429745292      5.05e-09  Convergence criterion met
 ---------------------------------------
 SCF time:   CPU 13.44s  wall 4.00s 
 SCF   energy in the final basis set =    -2767.4429745292
 Total energy in the final basis set =    -2767.4429745292

 --------------------------------------------------------------
             Orbital Energies (a.u.) and Symmetries
 --------------------------------------------------------------

 Alpha MOs, Restricted
 -- Occupied --                  
-482.87  -62.52  -56.34  -56.34  -56.34  -24.74  -14.39  -10.34
  1 A'    2 A'    3 A'    1 A"    4 A'    5 A'    6 A'    7 A'                 
 -8.730  -6.564  -6.546  -6.546  -2.675  -2.669  -2.669  -2.655
  8 A'    9 A'    2 A"   10 A'   11 A'    3 A"   12 A'    4 A"                 
 -2.655  -1.278  -0.952  -0.793  -0.658  -0.581  -0.515  -0.513
 13 A'   14 A'   15 A'   16 A'   17 A'   18 A'    5 A"   19 A'                 
 -0.443  -0.384  -0.358  -0.300  -0.294
 20 A'    6 A"   21 A'    7 A"   22 A'                                         
 -- Virtual --                   
 -0.103  -0.060  -0.003   0.023   0.028   0.047   0.061   0.069
 23 A'    8 A"   24 A'   25 A'   26 A'    9 A"   27 A'   28 A'                 
  0.079   0.100   0.111   0.130   0.167   0.169   0.189   0.238
 10 A"   29 A'   30 A'   31 A'   11 A"   32 A'   33 A'   34 A'                 
  0.245   0.256   0.287   0.328   0.336   0.371   0.401   0.413
 35 A'   12 A"   36 A'   37 A'   38 A'   39 A'   40 A'   13 A"                 
  0.424   0.443   0.497   0.509   0.545   0.559   0.575   0.612
 41 A'   42 A'   14 A"   43 A'   15 A"   16 A"   44 A'   45 A'                 
  0.637   0.743   0.787   0.848   0.879   0.889   0.970   1.086
 46 A'   47 A'   48 A'   17 A"   49 A'   50 A'   51 A'   18 A"                 
  1.185   1.213   1.313   1.368   1.373   1.509   1.557   1.681
 52 A'   19 A"   53 A'   54 A'   20 A"   55 A'   56 A'   57 A'                 
  1.709   1.808   1.920   1.938   1.947   2.028   2.093   2.304
 21 A"   58 A'   59 A'   22 A"   60 A'   61 A'   23 A"   62 A'                 
  2.330   2.369   2.556   2.695   2.720   2.753   3.109   3.524
 24 A"   63 A'   64 A'   65 A'   25 A"   66 A'   67 A'   68 A'                 
  3.725   3.737   3.821   3.838   3.933   3.976   3.995   4.020
 26 A"   69 A'   27 A"   70 A'   28 A"   29 A"   71 A'   30 A"                 
  4.074   4.106   4.317   4.464   4.794   6.235   6.299   6.568
 72 A'   73 A'   74 A'   75 A'   76 A'   31 A"   77 A'   78 A'                 
  6.638   7.526   7.543   7.623  23.736  35.443  47.882  66.700
 79 A'   32 A"   80 A'   81 A'   82 A'   83 A'   84 A'   85 A'                 
289.716 289.732 289.8411020.671
 33 A"   86 A'   87 A'   88 A'                                                 

 Beta MOs, Restricted
 -- Occupied --                  
-482.87  -62.52  -56.34  -56.34  -56.34  -24.74  -14.39  -10.34
  1 A'    2 A'    3 A'    1 A"    4 A'    5 A'    6 A'    7 A'                 
 -8.730  -6.564  -6.546  -6.546  -2.675  -2.669  -2.669  -2.655
  8 A'    9 A'    2 A"   10 A'   11 A'    3 A"   12 A'    4 A"                 
 -2.655  -1.278  -0.952  -0.793  -0.658  -0.581  -0.515  -0.513
 13 A'   14 A'   15 A'   16 A'   17 A'   18 A'    5 A"   19 A'                 
 -0.443  -0.384  -0.358  -0.300  -0.294
 20 A'    6 A"   21 A'    7 A"   22 A'                                         
 -- Virtual --                   
 -0.103  -0.060  -0.003   0.023   0.028   0.047   0.061   0.069
 23 A'    8 A"   24 A'   25 A'   26 A'    9 A"   27 A'   28 A'                 
  0.079   0.100   0.111   0.130   0.167   0.169   0.189   0.238
 10 A"   29 A'   30 A'   31 A'   11 A"   32 A'   33 A'   34 A'                 
  0.245   0.256   0.287   0.328   0.336   0.371   0.401   0.413
 35 A'   12 A"   36 A'   37 A'   38 A'   39 A'   40 A'   13 A"                 
  0.424   0.443   0.497   0.509   0.545   0.559   0.575   0.612
 41 A'   42 A'   14 A"   43 A'   15 A"   16 A"   44 A'   45 A'                 
  0.637   0.743   0.787   0.848   0.879   0.889   0.970   1.086
 46 A'   47 A'   48 A'   17 A"   49 A'   50 A'   51 A'   18 A"                 
  1.185   1.213   1.313   1.368   1.373   1.509   1.557   1.681
 52 A'   19 A"   53 A'   54 A'   20 A"   55 A'   56 A'   57 A'                 
  1.709   1.808   1.920   1.938   1.947   2.028   2.093   2.304
 21 A"   58 A'   59 A'   22 A"   60 A'   61 A'   23 A"   62 A'                 
  2.330   2.369   2.556   2.695   2.720   2.753   3.109   3.524
 24 A"   63 A'   64 A'   65 A'   25 A"   66 A'   67 A'   68 A'                 
  3.725   3.737   3.821   3.838   3.933   3.976   3.995   4.020
 26 A"   69 A'   27 A"   70 A'   28 A"   29 A"   71 A'   30 A"                 
  4.074   4.106   4.317   4.464   4.794   6.235   6.299   6.568
 72 A'   73 A'   74 A'   75 A'   76 A'   31 A"   77 A'   78 A'                 
  6.638   7.526   7.543   7.623  23.736  35.443  47.882  66.700
 79 A'   32 A"   80 A'   81 A'   82 A'   83 A'   84 A'   85 A'                 
289.716 289.732 289.8411020.671
 33 A"   86 A'   87 A'   88 A'                                                 
 --------------------------------------------------------------

          Ground-State Mulliken Net Atomic Charges

     Atom                 Charge (a.u.)
  ----------------------------------------
      1 C                     0.036726
      2 N                    -0.188301
      3 Br                    0.028849
      4 F                    -0.060756
      5 H                     0.183482
  ----------------------------------------
  Sum of atomic charges =     0.000000

 -----------------------------------------------------------------
                    Cartesian Multipole Moments
 -----------------------------------------------------------------
    Charge (ESU x 10^10)
                 0.0000
    Dipole Moment (Debye)
         X      -0.2208      Y      -2.2180      Z       0.0000
       Tot       2.2290
    Quadrupole Moments (Debye-Ang)
        XX     -35.0387     XY      -2.5007     YY     -35.1649
        XZ      -0.0000     YZ       0.0000     ZZ     -35.2265
    Octopole Moments (Debye-Ang^2)
       XXX     -34.3436    XXY      -4.6942    XYY      -3.8831
       YYY      -4.3537    XXZ      -0.0000    XYZ       0.0000
       YYZ      -0.0000    XZZ      -4.3678    YZZ      -0.2160
       ZZZ      -0.0000
    Hexadecapole Moments (Debye-Ang^3)
      XXXX    -563.1985   XXXY       0.9045   XXYY     -99.4856
      XYYY      -3.2559   YYYY     -60.7111   XXXZ      -0.0000
      XXYZ      -0.0000   XYYZ       0.0000   YYYZ      -0.0000
      XXZZ     -97.0433   XYZZ       0.2477   YYZZ     -16.9591
      XZZZ      -0.0000   YZZZ      -0.0000   ZZZZ     -38.3272
 -----------------------------------------------------------------
 Calculating analytic gradient of the SCF energy
 Gradient of SCF Energy
            1           2           3           4           5
    1   0.0564507  -0.0402078  -0.0218328   0.0241158  -0.0185259
    2  -0.0239323   0.0103659   0.0041325   0.0069351   0.0024988
    3  -0.0000000   0.0000000   0.0000000   0.0000000  -0.0000000
 Max gradient component =       5.645E-02
 RMS gradient           =       2.154E-02
 Gradient time:  CPU 3.29 s  wall 0.93 s
 Geometry Optimization Parameters
   NAtoms,    NIC,     NZ,  NCons,   NDum,   NFix, NCnnct, MaxDiis
        5      20       5       0       0       0       0       0


** GEOMETRY OPTIMIZATION IN DELOCALIZED INTERNAL COORDINATES **
   Searching for a Minimum

   Optimization Cycle:   1

                       Coordinates (Angstroms)
     ATOM                X               Y               Z
      1  C         1.6128411434   -0.3382946024    0.0000000000
      2  N         0.6596745467    0.5457152613    0.0000000000
      3  Br       -1.1940078356   -0.0265273669    0.0000000000
      4  F         2.9027747600    0.0599154740    0.0000000000
      5  H         1.3705327174   -1.4010206379    0.0000000000
   Point Group: cs    Number of degrees of freedom:     7


   Energy is  -2767.442974529


 Attempting to Generate Delocalized Internal Coordinates

  7 Hessian modes will be used to form the next step
  Hessian Eigenvalues:
     0.160000    0.175927    0.220000    0.250000    0.348126    0.550214
     0.671931

 Minimum Search - Taking Simple RFO Step
 Searching for Lamda that Minimizes Along All modes
 Value Taken    Lamda =  -0.01821747
 Step Taken.  Stepsize is  0.258371

                             Maximum     Tolerance    Cnvgd?
         Gradient           0.051638      0.000300      NO
         Displacement       0.169158      0.001200      NO
         Energy change     *********      0.000001      NO


 New Cartesian Coordinates Obtained by Inverse Iteration

 Displacement from previous Coordinates is:  0.343415
 ----------------------------------------------------------------
             Standard Nuclear Orientation (Angstroms)
    I     Atom           X                Y                Z
 ----------------------------------------------------------------
    1      C       1.5448621395    -0.3265717032     0.0000000000
    2      N       0.6930318023     0.5985564093     0.0000000000
    3      Br     -1.0709098238    -0.0701600684     0.0000000000
    4      F       2.8207168174     0.0369865657     0.0000000000
    5      H       1.3641143966    -1.3990230754     0.0000000000
 ----------------------------------------------------------------
 Molecular Point Group                 Cs    NOp =  2
 Largest Abelian Subgroup              Cs    NOp =  2
 Nuclear Repulsion Energy =   221.8695312661 hartrees
 There are       29 alpha and       29 beta electrons
 Applying Cartesian multipole field
    Component          Value
    ---------          -----
     (2,0,0)        1.00000E-11
     (0,2,0)        2.00000E-11
     (0,0,2)       -3.00000E-11
 Nucleus-field energy     =     0.0000000051 hartrees
 Requested basis set is 6-311++G(d,p)
 There are 42 shells and 121 basis functions
 A cutoff of  1.0D-11 yielded    822 shell pairs
 There are      7024 function pairs (      7739 Cartesian)
 Smallest overlap matrix eigenvalue = 9.93E-04
 Guess MOs from SCF MO coefficient file

 -----------------------------------------------------------------------
  General SCF calculation program by
  Eric Jon Sundstrom, Paul Horn, Yuezhi Mao, Dmitri Zuev, Alec White,
  David Stuck, Shaama M.S., Shane Yost, Joonho Lee, David Small,
  Daniel Levine, Susi Lehtola, Hugh Burton, Evgeny Epifanovsky
 -----------------------------------------------------------------------
 Exchange:     0.2000 Hartree-Fock + 0.0800 Slater + 0.7200 B88
 Correlation:  0.1900 VWN1RPA + 0.8100 LYP
 Using SG-1 standard quadrature grid
 using 4 threads for integral computing
 -------------------------------------------------------
 OpenMP Integral computing Module                
 Release: version 2.0, May 2017, Q-Chem Inc. Pleasanton 
 -------------------------------------------------------
 -------------------------------------------------------
 OpenMP BLAS3 based DFT computing Module                
 Release: version 1.0, May 2013, Q-Chem Inc. Pittsburgh 
 -------------------------------------------------------
 A restricted SCF calculation will be
 performed using DIIS
 SCF converges when DIIS error is below 1.0e-08
 ---------------------------------------
  Cycle       Energy         DIIS error
 ---------------------------------------
    1   -2767.4462277673      1.51e-03  
    2   -2767.4503378321      9.74e-04  
    3   -2767.4501530804      1.02e-03  
    4   -2767.4517417677      2.28e-04  
    5   -2767.4518225324      5.47e-05  
    6   -2767.4518277351      1.56e-05  
    7   -2767.4518279840      3.20e-06  
    8   -2767.4518280026      1.04e-06  
    9   -2767.4518280038      6.94e-07  
   10   -2767.4518280044      5.81e-08  
   11   -2767.4518280043      1.56e-08  
   12   -2767.4518280044      2.82e-09  Convergence criterion met
 ---------------------------------------
 SCF time:   CPU 12.61s  wall 3.00s 
 SCF   energy in the final basis set =    -2767.4518280044
 Total energy in the final basis set =    -2767.4518280044

 --------------------------------------------------------------
             Orbital Energies (a.u.) and Symmetries
 --------------------------------------------------------------

 Alpha MOs, Restricted
 -- Occupied --                  
-482.87  -62.52  -56.34  -56.33  -56.33  -24.74  -14.39  -10.33
  1 A'    2 A'    3 A'    1 A"    4 A'    5 A'    6 A'    7 A'                 
 -8.727  -6.561  -6.544  -6.543  -2.672  -2.666  -2.666  -2.652
  8 A'    9 A'    2 A"   10 A'   11 A'    3 A"   12 A'    4 A"                 
 -2.652  -1.284  -0.977  -0.792  -0.662  -0.585  -0.520  -0.512
 13 A'   14 A'   15 A'   16 A'   17 A'   18 A'    5 A"   19 A'                 
 -0.439  -0.393  -0.367  -0.299  -0.296
 20 A'    6 A"   21 A'   22 A'    7 A"                                         
 -- Virtual --                   
 -0.082  -0.051  -0.003   0.024   0.033   0.048   0.066   0.070
 23 A'    8 A"   24 A'   25 A'   26 A'    9 A"   27 A'   28 A'                 
  0.079   0.100   0.115   0.134   0.165   0.175   0.195   0.237
 10 A"   29 A'   30 A'   31 A'   11 A"   32 A'   33 A'   34 A'                 
  0.250   0.258   0.273   0.332   0.354   0.373   0.398   0.411
 35 A'   12 A"   36 A'   37 A'   38 A'   39 A'   40 A'   13 A"                 
  0.422   0.476   0.483   0.522   0.551   0.573   0.583   0.609
 41 A'   42 A'   14 A"   43 A'   15 A"   16 A"   44 A'   45 A'                 
  0.637   0.792   0.804   0.842   0.875   0.893   0.959   1.097
 46 A'   47 A'   48 A'   17 A"   49 A'   50 A'   51 A'   18 A"                 
  1.185   1.217   1.321   1.378   1.379   1.499   1.607   1.656
 52 A'   19 A"   53 A'   54 A'   20 A"   55 A'   56 A'   57 A'                 
  1.704   1.810   1.935   1.966   1.984   2.087   2.114   2.272
 21 A"   58 A'   22 A"   59 A'   60 A'   61 A'   23 A"   62 A'                 
  2.375   2.400   2.579   2.733   2.746   2.811   3.147   3.525
 24 A"   63 A'   64 A'   25 A"   65 A'   66 A'   67 A'   68 A'                 
  3.722   3.729   3.839   3.854   3.957   3.983   4.006   4.031
 26 A"   69 A'   27 A"   70 A'   28 A"   29 A"   71 A'   30 A"                 
  4.104   4.184   4.360   4.457   4.819   6.241   6.303   6.587
 72 A'   73 A'   74 A'   75 A'   76 A'   31 A"   77 A'   78 A'                 
  6.683   7.529   7.551   7.624  23.828  35.512  47.894  66.711
 79 A'   32 A"   80 A'   81 A'   82 A'   83 A'   84 A'   85 A'                 
289.721 289.743 289.8461020.685
 33 A"   86 A'   87 A'   88 A'                                                 

 Beta MOs, Restricted
 -- Occupied --                  
-482.87  -62.52  -56.34  -56.33  -56.33  -24.74  -14.39  -10.33
  1 A'    2 A'    3 A'    1 A"    4 A'    5 A'    6 A'    7 A'                 
 -8.727  -6.561  -6.544  -6.543  -2.672  -2.666  -2.666  -2.652
  8 A'    9 A'    2 A"   10 A'   11 A'    3 A"   12 A'    4 A"                 
 -2.652  -1.284  -0.977  -0.792  -0.662  -0.585  -0.520  -0.512
 13 A'   14 A'   15 A'   16 A'   17 A'   18 A'    5 A"   19 A'                 
 -0.439  -0.393  -0.367  -0.299  -0.296
 20 A'    6 A"   21 A'   22 A'    7 A"                                         
 -- Virtual --                   
 -0.082  -0.051  -0.003   0.024   0.033   0.048   0.066   0.070
 23 A'    8 A"   24 A'   25 A'   26 A'    9 A"   27 A'   28 A'                 
  0.079   0.100   0.115   0.134   0.165   0.175   0.195   0.237
 10 A"   29 A'   30 A'   31 A'   11 A"   32 A'   33 A'   34 A'                 
  0.250   0.258   0.273   0.332   0.354   0.373   0.398   0.411
 35 A'   12 A"   36 A'   37 A'   38 A'   39 A'   40 A'   13 A"                 
  0.422   0.476   0.483   0.522   0.551   0.573   0.583   0.609
 41 A'   42 A'   14 A"   43 A'   15 A"   16 A"   44 A'   45 A'                 
  0.637   0.792   0.804   0.842   0.875   0.893   0.959   1.097
 46 A'   47 A'   48 A'   17 A"   49 A'   50 A'   51 A'   18 A"                 
  1.185   1.217   1.321   1.378   1.379   1.499   1.607   1.656
 52 A'   19 A"   53 A'   54 A'   20 A"   55 A'   56 A'   57 A'                 
  1.704   1.810   1.935   1.966   1.984   2.087   2.114   2.272
 21 A"   58 A'   22 A"   59 A'   60 A'   61 A'   23 A"   62 A'                 
  2.375   2.400   2.579   2.733   2.746   2.811   3.147   3.525
 24 A"   63 A'   64 A'   25 A"   65 A'   66 A'   67 A'   68 A'                 
  3.722   3.729   3.839   3.854   3.957   3.983   4.006   4.031
 26 A"   69 A'   27 A"   70 A'   28 A"   29 A"   71 A'   30 A"                 
  4.104   4.184   4.360   4.457   4.819   6.241   6.303   6.587
 72 A'   73 A'   74 A'   75 A'   76 A'   31 A"   77 A'   78 A'                 
  6.683   7.529   7.551   7.624  23.828  35.512  47.894  66.711
 79 A'   32 A"   80 A'   81 A'   82 A'   83 A'   84 A'   85 A'                 
289.721 289.743 289.8461020.685
 33 A"   86 A'   87 A'   88 A'                                                 
 --------------------------------------------------------------

          Ground-State Mulliken Net Atomic Charges

     Atom                 Charge (a.u.)
  ----------------------------------------
      1 C                     0.053721
      2 N                    -0.185783
      3 Br                    0.016786
      4 F                    -0.061401
      5 H                     0.176676
  ----------------------------------------
  Sum of atomic charges =     0.000000

 -----------------------------------------------------------------
                    Cartesian Multipole Moments
 -----------------------------------------------------------------
    Charge (ESU x 10^10)
                 0.0000
    Dipole Moment (Debye)
         X      -0.1726      Y      -2.2324      Z       0.0000
       Tot       2.2391
    Quadrupole Moments (Debye-Ang)
        XX     -35.5686     XY      -2.3737     YY     -34.8771
        XZ      -0.0000     YZ       0.0000     ZZ     -34.9957
    Octopole Moments (Debye-Ang^2)
       XXX     -37.9923    XXY      -4.7361    XYY      -5.5886
       YYY      -2.7440    XXZ      -0.0000    XYZ       0.0000
       YYZ       0.0000    XZZ      -5.7541    YZZ       0.3753
       ZZZ       0.0000
    Hexadecapole Moments (Debye-Ang^3)
      XXXX    -518.3929   XXXY      -0.8396   XXYY     -90.4618
      XYYY      -6.4602   YYYY     -62.0918   XXXZ      -0.0000
      XXYZ       0.0000   XYYZ       0.0000   YYYZ      -0.0000
      XXZZ     -88.4296   XYZZ      -0.7422   YYZZ     -17.0905
      XZZZ       0.0000   YZZZ       0.0000   ZZZZ     -37.7941
 -----------------------------------------------------------------
 Calculating analytic gradient of the SCF energy
 Gradient of SCF Energy
            1           2           3           4           5
    1   0.0071817  -0.0015665   0.0073380  -0.0072358  -0.0057174
    2  -0.0027581  -0.0017302   0.0006838   0.0034185   0.0003861
    3   0.0000000  -0.0000000   0.0000000   0.0000000   0.0000000
 Max gradient component =       7.338E-03
 RMS gradient           =       3.793E-03
 Gradient time:  CPU 3.37 s  wall 0.94 s
 Geometry Optimization Parameters
   NAtoms,    NIC,     NZ,  NCons,   NDum,   NFix, NCnnct, MaxDiis
        5      20       5       0       0       0       0       0

 Cartesian Hessian Update
 Hessian Updated using BFGS Update


** GEOMETRY OPTIMIZATION IN DELOCALIZED INTERNAL COORDINATES **
   Searching for a Minimum

   Optimization Cycle:   2

                       Coordinates (Angstroms)
     ATOM                X               Y               Z
      1  C         1.5448621395   -0.3265717032    0.0000000000
      2  N         0.6930318023    0.5985564093    0.0000000000
      3  Br       -1.0709098238   -0.0701600684    0.0000000000
      4  F         2.8207168174    0.0369865657    0.0000000000
      5  H         1.3641143966   -1.3990230754    0.0000000000
   Point Group: cs    Number of degrees of freedom:     7


   Energy is  -2767.451828004

 Hessian Updated using BFGS Update

  7 Hessian modes will be used to form the next step
  Hessian Eigenvalues:
     0.141884    0.184775    0.225307    0.288056    0.348044    0.563939
     0.692012

 Minimum Search - Taking Simple RFO Step
 Searching for Lamda that Minimizes Along All modes
 Value Taken    Lamda =  -0.00100477
 Step Taken.  Stepsize is  0.070644

                             Maximum     Tolerance    Cnvgd?
         Gradient           0.012821      0.000300      NO
         Displacement       0.040961      0.001200      NO
         Energy change     -0.008853      0.000001      NO


 New Cartesian Coordinates Obtained by Inverse Iteration

 Displacement from previous Coordinates is:  0.102073
 ----------------------------------------------------------------
             Standard Nuclear Orientation (Angstroms)
    I     Atom           X                Y                Z
 ----------------------------------------------------------------
    1      C       1.5426005624    -0.3246620092     0.0000000000
    2      N       0.6847920358     0.5967708777     0.0000000000
    3      Br     -1.1033341263    -0.0549818410     0.0000000000
    4      F       2.8267711483     0.0247102823     0.0000000000
    5      H       1.4009857118    -1.4020491819     0.0000000000
 ----------------------------------------------------------------
 Molecular Point Group                 Cs    NOp =  2
 Largest Abelian Subgroup              Cs    NOp =  2
 Nuclear Repulsion Energy =   220.0132269802 hartrees
 There are       29 alpha and       29 beta electrons
 Applying Cartesian multipole field
    Component          Value
    ---------          -----
     (2,0,0)        1.00000E-11
     (0,2,0)        2.00000E-11
     (0,0,2)       -3.00000E-11
 Nucleus-field energy     =     0.0000000052 hartrees
 Requested basis set is 6-311++G(d,p)
 There are 42 shells and 121 basis functions
 A cutoff of  1.0D-11 yielded    820 shell pairs
 There are      7020 function pairs (      7735 Cartesian)
 Smallest overlap matrix eigenvalue = 1.03E-03
 Guess MOs from SCF MO coefficient file

 -----------------------------------------------------------------------
  General SCF calculation program by
  Eric Jon Sundstrom, Paul Horn, Yuezhi Mao, Dmitri Zuev, Alec White,
  David Stuck, Shaama M.S., Shane Yost, Joonho Lee, David Small,
  Daniel Levine, Susi Lehtola, Hugh Burton, Evgeny Epifanovsky
 -----------------------------------------------------------------------
 Exchange:     0.2000 Hartree-Fock + 0.0800 Slater + 0.7200 B88
 Correlation:  0.1900 VWN1RPA + 0.8100 LYP
 Using SG-1 standard quadrature grid
 using 4 threads for integral computing
 -------------------------------------------------------
 OpenMP Integral computing Module                
 Release: version 2.0, May 2017, Q-Chem Inc. Pleasanton 
 -------------------------------------------------------
 -------------------------------------------------------
 OpenMP BLAS3 based DFT computing Module                
 Release: version 1.0, May 2013, Q-Chem Inc. Pittsburgh 
 -------------------------------------------------------
 A restricted SCF calculation will be
 performed using DIIS
 SCF converges when DIIS error is below 1.0e-08
 ---------------------------------------
  Cycle       Energy         DIIS error
 ---------------------------------------
    1   -2767.4520698151      3.25e-04  
    2   -2767.4523229227      8.66e-05  
    3   -2767.4523175776      1.04e-04  
    4   -2767.4523327866      3.89e-05  
    5   -2767.4523350092      1.12e-05  
    6   -2767.4523351964      2.92e-06  
    7   -2767.4523352095      8.25e-07  
    8   -2767.4523352102      2.99e-07  
    9   -2767.4523352104      1.25e-07  
   10   -2767.4523352104      1.61e-08  
   11   -2767.4523352104      2.65e-09  Convergence criterion met
 ---------------------------------------
 SCF time:   CPU 11.51s  wall 4.00s 
 SCF   energy in the final basis set =    -2767.4523352104
 Total energy in the final basis set =    -2767.4523352104

 --------------------------------------------------------------
             Orbital Energies (a.u.) and Symmetries
 --------------------------------------------------------------

 Alpha MOs, Restricted
 -- Occupied --                  
-482.87  -62.52  -56.34  -56.34  -56.34  -24.74  -14.39  -10.33
  1 A'    2 A'    3 A'    1 A"    4 A'    5 A'    6 A'    7 A'                 
 -8.728  -6.562  -6.544  -6.544  -2.673  -2.667  -2.667  -2.653
  8 A'    9 A'    2 A"   10 A'   11 A'    3 A"   12 A'    4 A"                 
 -2.653  -1.281  -0.974  -0.792  -0.663  -0.582  -0.518  -0.511
 13 A'   14 A'   15 A'   16 A'   17 A'   18 A'    5 A"   19 A'                 
 -0.439  -0.392  -0.366  -0.299  -0.298
 20 A'    6 A"   21 A'   22 A'    7 A"                                         
 -- Virtual --                   
 -0.088  -0.051  -0.003   0.023   0.034   0.048   0.065   0.069
 23 A'    8 A"   24 A'   25 A'   26 A'    9 A"   27 A'   28 A'                 
  0.079   0.101   0.114   0.135   0.165   0.176   0.194   0.238
 10 A"   29 A'   30 A'   31 A'   11 A"   32 A'   33 A'   34 A'                 
  0.250   0.258   0.267   0.331   0.355   0.375   0.398   0.412
 35 A'   12 A"   36 A'   37 A'   38 A'   39 A'   40 A'   13 A"                 
  0.423   0.474   0.485   0.519   0.550   0.570   0.581   0.607
 41 A'   42 A'   14 A"   43 A'   15 A"   16 A"   44 A'   45 A'                 
  0.638   0.783   0.801   0.843   0.880   0.893   0.956   1.097
 46 A'   47 A'   48 A'   17 A"   49 A'   50 A'   51 A'   18 A"                 
  1.184   1.214   1.320   1.380   1.381   1.495   1.610   1.649
 52 A'   19 A"   53 A'   54 A'   20 A"   55 A'   56 A'   57 A'                 
  1.705   1.814   1.934   1.966   1.975   2.087   2.108   2.259
 21 A"   58 A'   22 A"   59 A'   60 A'   61 A'   23 A"   62 A'                 
  2.377   2.398   2.579   2.732   2.747   2.820   3.135   3.517
 24 A"   63 A'   64 A'   25 A"   65 A'   66 A'   67 A'   68 A'                 
  3.724   3.727   3.838   3.864   3.954   3.981   4.004   4.027
 26 A"   69 A'   27 A"   70 A'   28 A"   29 A"   71 A'   30 A"                 
  4.099   4.172   4.355   4.459   4.818   6.241   6.302   6.581
 72 A'   73 A'   74 A'   75 A'   76 A'   31 A"   77 A'   78 A'                 
  6.674   7.528   7.548   7.623  23.828  35.508  47.889  66.711
 79 A'   32 A"   80 A'   81 A'   82 A'   83 A'   84 A'   85 A'                 
289.720 289.739 289.8441020.679
 33 A"   86 A'   87 A'   88 A'                                                 

 Beta MOs, Restricted
 -- Occupied --                  
-482.87  -62.52  -56.34  -56.34  -56.34  -24.74  -14.39  -10.33
  1 A'    2 A'    3 A'    1 A"    4 A'    5 A'    6 A'    7 A'                 
 -8.728  -6.562  -6.544  -6.544  -2.673  -2.667  -2.667  -2.653
  8 A'    9 A'    2 A"   10 A'   11 A'    3 A"   12 A'    4 A"                 
 -2.653  -1.281  -0.974  -0.792  -0.663  -0.582  -0.518  -0.511
 13 A'   14 A'   15 A'   16 A'   17 A'   18 A'    5 A"   19 A'                 
 -0.439  -0.392  -0.366  -0.299  -0.298
 20 A'    6 A"   21 A'   22 A'    7 A"                                         
 -- Virtual --                   
 -0.088  -0.051  -0.003   0.023   0.034   0.048   0.065   0.069
 23 A'    8 A"   24 A'   25 A'   26 A'    9 A"   27 A'   28 A'                 
  0.079   0.101   0.114   0.135   0.165   0.176   0.194   0.238
 10 A"   29 A'   30 A'   31 A'   11 A"   32 A'   33 A'   34 A'                 
  0.250   0.258   0.267   0.331   0.355   0.375   0.398   0.412
 35 A'   12 A"   36 A'   37 A'   38 A'   39 A'   40 A'   13 A"                 
  0.423   0.474   0.485   0.519   0.550   0.570   0.581   0.607
 41 A'   42 A'   14 A"   43 A'   15 A"   16 A"   44 A'   45 A'                 
  0.638   0.783   0.801   0.843   0.880   0.893   0.956   1.097
 46 A'   47 A'   48 A'   17 A"   49 A'   50 A'   51 A'   18 A"                 
  1.184   1.214   1.320   1.380   1.381   1.495   1.610   1.649
 52 A'   19 A"   53 A'   54 A'   20 A"   55 A'   56 A'   57 A'                 
  1.705   1.814   1.934   1.966   1.975   2.087   2.108   2.259
 21 A"   58 A'   22 A"   59 A'   60 A'   61 A'   23 A"   62 A'                 
  2.377   2.398   2.579   2.732   2.747   2.820   3.135   3.517
 24 A"   63 A'   64 A'   25 A"   65 A'   66 A'   67 A'   68 A'                 
  3.724   3.727   3.838   3.864   3.954   3.981   4.004   4.027
 26 A"   69 A'   27 A"   70 A'   28 A"   29 A"   71 A'   30 A"                 
  4.099   4.172   4.355   4.459   4.818   6.241   6.302   6.581
 72 A'   73 A'   74 A'   75 A'   76 A'   31 A"   77 A'   78 A'                 
  6.674   7.528   7.548   7.623  23.828  35.508  47.889  66.711
 79 A'   32 A"   80 A'   81 A'   82 A'   83 A'   84 A'   85 A'                 
289.720 289.739 289.8441020.679
 33 A"   86 A'   87 A'   88 A'                                                 
 --------------------------------------------------------------

          Ground-State Mulliken Net Atomic Charges

     Atom                 Charge (a.u.)
  ----------------------------------------
      1 C                     0.051519
      2 N                    -0.186669
      3 Br                    0.019443
      4 F                    -0.062645
      5 H                     0.178352
  ----------------------------------------
  Sum of atomic charges =     0.000000

 -----------------------------------------------------------------
                    Cartesian Multipole Moments
 -----------------------------------------------------------------
    Charge (ESU x 10^10)
                 0.0000
    Dipole Moment (Debye)
         X      -0.2066      Y      -2.2207      Z       0.0000
       Tot       2.2303
    Quadrupole Moments (Debye-Ang)
        XX     -35.5335     XY      -2.4052     YY     -34.9040
        XZ      -0.0000     YZ       0.0000     ZZ     -35.0232
    Octopole Moments (Debye-Ang^2)
       XXX     -36.8681    XXY      -4.9507    XYY      -4.8603
       YYY      -3.4467    XXZ      -0.0000    XYZ       0.0000
       YYZ      -0.0000    XZZ      -5.1968    YZZ       0.1378
       ZZZ      -0.0000
    Hexadecapole Moments (Debye-Ang^3)
      XXXX    -526.7996   XXXY       0.3325   XXYY     -91.7978
      XYYY      -5.1840   YYYY     -61.7215   XXXZ      -0.0000
      XXYZ       0.0000   XYYZ      -0.0000   YYYZ       0.0000
      XXZZ     -89.9530   XYZZ      -0.2533   YYZZ     -17.0519
      XZZZ      -0.0000   YZZZ       0.0000   ZZZZ     -37.8502
 -----------------------------------------------------------------
 Calculating analytic gradient of the SCF energy
 Gradient of SCF Energy
            1           2           3           4           5
    1   0.0061921  -0.0010272  -0.0008910  -0.0037269  -0.0005471
    2   0.0001155   0.0005569   0.0000009  -0.0010070   0.0003336
    3   0.0000000  -0.0000000   0.0000000   0.0000000   0.0000000
 Max gradient component =       6.192E-03
 RMS gradient           =       1.929E-03
 Gradient time:  CPU 3.36 s  wall 0.93 s
 Geometry Optimization Parameters
   NAtoms,    NIC,     NZ,  NCons,   NDum,   NFix, NCnnct, MaxDiis
        5      20       5       0       0       0       0       0

 Cartesian Hessian Update
 Hessian Updated using BFGS Update


** GEOMETRY OPTIMIZATION IN DELOCALIZED INTERNAL COORDINATES **
   Searching for a Minimum

   Optimization Cycle:   3

                       Coordinates (Angstroms)
     ATOM                X               Y               Z
      1  C         1.5426005624   -0.3246620092    0.0000000000
      2  N         0.6847920358    0.5967708777    0.0000000000
      3  Br       -1.1033341263   -0.0549818410    0.0000000000
      4  F         2.8267711483    0.0247102823    0.0000000000
      5  H         1.4009857118   -1.4020491819    0.0000000000
   Point Group: cs    Number of degrees of freedom:     7


   Energy is  -2767.452335210

 Hessian Updated using BFGS Update

  7 Hessian modes will be used to form the next step
  Hessian Eigenvalues:
     0.126822    0.187856    0.226050    0.316487    0.348840    0.535759
     0.717726

 Minimum Search - Taking Simple RFO Step
 Searching for Lamda that Minimizes Along All modes
 Value Taken    Lamda =  -0.00004823
 Step Taken.  Stepsize is  0.012893

                             Maximum     Tolerance    Cnvgd?
         Gradient           0.003380      0.000300      NO
         Displacement       0.009858      0.001200      NO
         Energy change     -0.000507      0.000001      NO


 New Cartesian Coordinates Obtained by Inverse Iteration

 Displacement from previous Coordinates is:  0.008421
 ----------------------------------------------------------------
             Standard Nuclear Orientation (Angstroms)
    I     Atom           X                Y                Z
 ----------------------------------------------------------------
    1      C       1.5391660052    -0.3243659825     0.0000000000
    2      N       0.6843165497     0.5980374145     0.0000000000
    3      Br     -1.1018604006    -0.0552226862     0.0000000000
    4      F       2.8277985940     0.0240526572     0.0000000000
    5      H       1.4023945837    -1.4027132749     0.0000000000
 ----------------------------------------------------------------
 Molecular Point Group                 Cs    NOp =  2
 Largest Abelian Subgroup              Cs    NOp =  2
 Nuclear Repulsion Energy =   220.0798110519 hartrees
 There are       29 alpha and       29 beta electrons
 Applying Cartesian multipole field
    Component          Value
    ---------          -----
     (2,0,0)        1.00000E-11
     (0,2,0)        2.00000E-11
     (0,0,2)       -3.00000E-11
 Nucleus-field energy     =     0.0000000052 hartrees
 Requested basis set is 6-311++G(d,p)
 There are 42 shells and 121 basis functions
 A cutoff of  1.0D-11 yielded    820 shell pairs
 There are      7020 function pairs (      7735 Cartesian)
 Smallest overlap matrix eigenvalue = 1.02E-03
 Guess MOs from SCF MO coefficient file

 -----------------------------------------------------------------------
  General SCF calculation program by
  Eric Jon Sundstrom, Paul Horn, Yuezhi Mao, Dmitri Zuev, Alec White,
  David Stuck, Shaama M.S., Shane Yost, Joonho Lee, David Small,
  Daniel Levine, Susi Lehtola, Hugh Burton, Evgeny Epifanovsky
 -----------------------------------------------------------------------
 Exchange:     0.2000 Hartree-Fock + 0.0800 Slater + 0.7200 B88
 Correlation:  0.1900 VWN1RPA + 0.8100 LYP
 Using SG-1 standard quadrature grid
 using 4 threads for integral computing
 -------------------------------------------------------
 OpenMP Integral computing Module                
 Release: version 2.0, May 2017, Q-Chem Inc. Pleasanton 
 -------------------------------------------------------
 -------------------------------------------------------
 OpenMP BLAS3 based DFT computing Module                
 Release: version 1.0, May 2013, Q-Chem Inc. Pittsburgh 
 -------------------------------------------------------
 A restricted SCF calculation will be
 performed using DIIS
 SCF converges when DIIS error is below 1.0e-08
 ---------------------------------------
  Cycle       Energy         DIIS error
 ---------------------------------------
    1   -2767.4523490504      9.17e-05  
    2   -2767.4523627617      4.71e-05  
    3   -2767.4523594319      6.46e-05  
    4   -2767.4523657407      6.65e-06  
    5   -2767.4523658022      2.84e-06  
    6   -2767.4523658117      3.06e-07  
    7   -2767.4523658118      1.44e-07  
    8   -2767.4523658118      7.27e-08  
    9   -2767.4523658118      1.10e-08  
   10   -2767.4523658118      4.89e-09  Convergence criterion met
 ---------------------------------------
 SCF time:   CPU 10.47s  wall 2.00s 
 SCF   energy in the final basis set =    -2767.4523658118
 Total energy in the final basis set =    -2767.4523658118

 --------------------------------------------------------------
             Orbital Energies (a.u.) and Symmetries
 --------------------------------------------------------------

 Alpha MOs, Restricted
 -- Occupied --                  
-482.87  -62.52  -56.34  -56.34  -56.34  -24.73  -14.39  -10.33
  1 A'    2 A'    3 A'    1 A"    4 A'    5 A'    6 A'    7 A'                 
 -8.728  -6.563  -6.545  -6.544  -2.673  -2.668  -2.667  -2.653
  8 A'    9 A'    2 A"   10 A'   11 A'    3 A"   12 A'    4 A"                 
 -2.653  -1.279  -0.975  -0.793  -0.662  -0.581  -0.517  -0.510
 13 A'   14 A'   15 A'   16 A'   17 A'   18 A'    5 A"   19 A'                 
 -0.439  -0.392  -0.366  -0.299  -0.298
 20 A'    6 A"   21 A'   22 A'    7 A"                                         
 -- Virtual --                   
 -0.089  -0.051  -0.003   0.023   0.034   0.048   0.065   0.069
 23 A'    8 A"   24 A'   25 A'   26 A'    9 A"   27 A'   28 A'                 
  0.079   0.101   0.114   0.135   0.165   0.176   0.193   0.238
 10 A"   29 A'   30 A'   31 A'   11 A"   32 A'   33 A'   34 A'                 
  0.249   0.259   0.267   0.331   0.356   0.375   0.397   0.411
 35 A'   12 A"   36 A'   37 A'   38 A'   39 A'   40 A'   13 A"                 
  0.423   0.475   0.484   0.519   0.550   0.570   0.580   0.607
 41 A'   42 A'   14 A"   43 A'   15 A"   16 A"   44 A'   45 A'                 
  0.638   0.783   0.801   0.842   0.880   0.893   0.956   1.097
 46 A'   47 A'   48 A'   17 A"   49 A'   50 A'   51 A'   18 A"                 
  1.184   1.213   1.321   1.380   1.382   1.495   1.611   1.646
 52 A'   19 A"   53 A'   54 A'   20 A"   55 A'   56 A'   57 A'                 
  1.704   1.816   1.934   1.968   1.975   2.089   2.108   2.256
 21 A"   58 A'   22 A"   59 A'   60 A'   61 A'   23 A"   62 A'                 
  2.379   2.398   2.579   2.733   2.748   2.822   3.128   3.515
 24 A"   63 A'   64 A'   25 A"   65 A'   66 A'   67 A'   68 A'                 
  3.725   3.727   3.838   3.864   3.951   3.981   4.004   4.027
 26 A"   69 A'   27 A"   70 A'   28 A"   29 A"   71 A'   30 A"                 
  4.098   4.169   4.356   4.458   4.817   6.243   6.302   6.580
 72 A'   73 A'   74 A'   75 A'   76 A'   31 A"   77 A'   78 A'                 
  6.671   7.528   7.548   7.622  23.829  35.510  47.889  66.712
 79 A'   32 A"   80 A'   81 A'   82 A'   83 A'   84 A'   85 A'                 
289.719 289.739 289.8441020.679
 33 A"   86 A'   87 A'   88 A'                                                 

 Beta MOs, Restricted
 -- Occupied --                  
-482.87  -62.52  -56.34  -56.34  -56.34  -24.73  -14.39  -10.33
  1 A'    2 A'    3 A'    1 A"    4 A'    5 A'    6 A'    7 A'                 
 -8.728  -6.563  -6.545  -6.544  -2.673  -2.668  -2.667  -2.653
  8 A'    9 A'    2 A"   10 A'   11 A'    3 A"   12 A'    4 A"                 
 -2.653  -1.279  -0.975  -0.793  -0.662  -0.581  -0.517  -0.510
 13 A'   14 A'   15 A'   16 A'   17 A'   18 A'    5 A"   19 A'                 
 -0.439  -0.392  -0.366  -0.299  -0.298
 20 A'    6 A"   21 A'   22 A'    7 A"                                         
 -- Virtual --                   
 -0.089  -0.051  -0.003   0.023   0.034   0.048   0.065   0.069
 23 A'    8 A"   24 A'   25 A'   26 A'    9 A"   27 A'   28 A'                 
  0.079   0.101   0.114   0.135   0.165   0.176   0.193   0.238
 10 A"   29 A'   30 A'   31 A'   11 A"   32 A'   33 A'   34 A'                 
  0.249   0.259   0.267   0.331   0.356   0.375   0.397   0.411
 35 A'   12 A"   36 A'   37 A'   38 A'   39 A'   40 A'   13 A"                 
  0.423   0.475   0.484   0.519   0.550   0.570   0.580   0.607
 41 A'   42 A'   14 A"   43 A'   15 A"   16 A"   44 A'   45 A'                 
  0.638   0.783   0.801   0.842   0.880   0.893   0.956   1.097
 46 A'   47 A'   48 A'   17 A"   49 A'   50 A'   51 A'   18 A"                 
  1.184   1.213   1.321   1.380   1.382   1.495   1.611   1.646
 52 A'   19 A"   53 A'   54 A'   20 A"   55 A'   56 A'   57 A'                 
  1.704   1.816   1.934   1.968   1.975   2.089   2.108   2.256
 21 A"   58 A'   22 A"   59 A'   60 A'   61 A'   23 A"   62 A'                 
  2.379   2.398   2.579   2.733   2.748   2.822   3.128   3.515
 24 A"   63 A'   64 A'   25 A"   65 A'   66 A'   67 A'   68 A'                 
  3.725   3.727   3.838   3.864   3.951   3.981   4.004   4.027
 26 A"   69 A'   27 A"   70 A'   28 A"   29 A"   71 A'   30 A"                 
  4.098   4.169   4.356   4.458   4.817   6.243   6.302   6.580
 72 A'   73 A'   74 A'   75 A'   76 A'   31 A"   77 A'   78 A'                 
  6.671   7.528   7.548   7.622  23.829  35.510  47.889  66.712
 79 A'   32 A"   80 A'   81 A'   82 A'   83 A'   84 A'   85 A'                 
289.719 289.739 289.8441020.679
 33 A"   86 A'   87 A'   88 A'                                                 
 --------------------------------------------------------------

          Ground-State Mulliken Net Atomic Charges

     Atom                 Charge (a.u.)
  ----------------------------------------
      1 C                     0.052624
      2 N                    -0.185283
      3 Br                    0.020155
      4 F                    -0.066361
      5 H                     0.178864
  ----------------------------------------
  Sum of atomic charges =     0.000000

 -----------------------------------------------------------------
                    Cartesian Multipole Moments
 -----------------------------------------------------------------
    Charge (ESU x 10^10)
                 0.0000
    Dipole Moment (Debye)
         X      -0.2412      Y      -2.2212      Z      -0.0000
       Tot       2.2342
    Quadrupole Moments (Debye-Ang)
        XX     -35.6429     XY      -2.4040     YY     -34.8869
        XZ       0.0000     YZ      -0.0000     ZZ     -35.0193
    Octopole Moments (Debye-Ang^2)
       XXX     -37.2887    XXY      -4.9672    XYY      -4.8785
       YYY      -3.4579    XXZ       0.0000    XYZ      -0.0000
       YYZ      -0.0000    XZZ      -5.2334    YZZ       0.1398
       ZZZ      -0.0000
    Hexadecapole Moments (Debye-Ang^3)
      XXXX    -527.5378   XXXY       0.3456   XXYY     -91.7231
      XYYY      -5.2158   YYYY     -61.6946   XXXZ       0.0000
      XXYZ      -0.0000   XYYZ       0.0000   YYYZ      -0.0000
      XXZZ     -89.9287   XYZZ      -0.2528   YYZZ     -17.0483
      XZZZ      -0.0000   YZZZ      -0.0000   ZZZZ     -37.8300
 -----------------------------------------------------------------
 Calculating analytic gradient of the SCF energy
 Gradient of SCF Energy
            1           2           3           4           5
    1   0.0018689  -0.0004590  -0.0000927  -0.0012639  -0.0000533
    2   0.0004978   0.0001726  -0.0000478  -0.0005752  -0.0000473
    3  -0.0000000   0.0000000  -0.0000000   0.0000000  -0.0000000
 Max gradient component =       1.869E-03
 RMS gradient           =       6.285E-04
 Gradient time:  CPU 3.37 s  wall 0.96 s
 Geometry Optimization Parameters
   NAtoms,    NIC,     NZ,  NCons,   NDum,   NFix, NCnnct, MaxDiis
        5      20       5       0       0       0       0       0

 Cartesian Hessian Update
 Hessian Updated using BFGS Update


** GEOMETRY OPTIMIZATION IN DELOCALIZED INTERNAL COORDINATES **
   Searching for a Minimum

   Optimization Cycle:   4

                       Coordinates (Angstroms)
     ATOM                X               Y               Z
      1  C         1.5391660052   -0.3243659825    0.0000000000
      2  N         0.6843165497    0.5980374145    0.0000000000
      3  Br       -1.1018604006   -0.0552226862    0.0000000000
      4  F         2.8277985940    0.0240526572    0.0000000000
      5  H         1.4023945837   -1.4027132749    0.0000000000
   Point Group: cs    Number of degrees of freedom:     7


   Energy is  -2767.452365812

 Hessian Updated using BFGS Update

  7 Hessian modes will be used to form the next step
  Hessian Eigenvalues:
     0.121604    0.189578    0.226179    0.317863    0.351472    0.404364
     0.707450

 Minimum Search - Taking Simple RFO Step
 Searching for Lamda that Minimizes Along All modes
 Value Taken    Lamda =  -0.00000787
 Step Taken.  Stepsize is  0.005647

                             Maximum     Tolerance    Cnvgd?
         Gradient           0.001141      0.000300      NO
         Displacement       0.004616      0.001200      NO
         Energy change     -0.000031      0.000001      NO


 New Cartesian Coordinates Obtained by Inverse Iteration

 Displacement from previous Coordinates is:  0.005822
 ----------------------------------------------------------------
             Standard Nuclear Orientation (Angstroms)
    I     Atom           X                Y                Z
 ----------------------------------------------------------------
    1      C       1.5380672620    -0.3253780529     0.0000000000
    2      N       0.6844327743     0.5973887025     0.0000000000
    3      Br     -1.1023549318    -0.0538707443     0.0000000000
    4      F       2.8282574698     0.0255218844     0.0000000000
    5      H       1.4034127577    -1.4038736617     0.0000000000
 ----------------------------------------------------------------
 Molecular Point Group                 Cs    NOp =  2
 Largest Abelian Subgroup              Cs    NOp =  2
 Nuclear Repulsion Energy =   220.0462498895 hartrees
 There are       29 alpha and       29 beta electrons
 Applying Cartesian multipole field
    Component          Value
    ---------          -----
     (2,0,0)        1.00000E-11
     (0,2,0)        2.00000E-11
     (0,0,2)       -3.00000E-11
 Nucleus-field energy     =     0.0000000052 hartrees
 Requested basis set is 6-311++G(d,p)
 There are 42 shells and 121 basis functions
 A cutoff of  1.0D-11 yielded    820 shell pairs
 There are      7020 function pairs (      7735 Cartesian)
 Smallest overlap matrix eigenvalue = 1.02E-03
 Guess MOs from SCF MO coefficient file

 -----------------------------------------------------------------------
  General SCF calculation program by
  Eric Jon Sundstrom, Paul Horn, Yuezhi Mao, Dmitri Zuev, Alec White,
  David Stuck, Shaama M.S., Shane Yost, Joonho Lee, David Small,
  Daniel Levine, Susi Lehtola, Hugh Burton, Evgeny Epifanovsky
 -----------------------------------------------------------------------
 Exchange:     0.2000 Hartree-Fock + 0.0800 Slater + 0.7200 B88
 Correlation:  0.1900 VWN1RPA + 0.8100 LYP
 Using SG-1 standard quadrature grid
 using 4 threads for integral computing
 -------------------------------------------------------
 OpenMP Integral computing Module                
 Release: version 2.0, May 2017, Q-Chem Inc. Pleasanton 
 -------------------------------------------------------
 -------------------------------------------------------
 OpenMP BLAS3 based DFT computing Module                
 Release: version 1.0, May 2013, Q-Chem Inc. Pittsburgh 
 -------------------------------------------------------
 A restricted SCF calculation will be
 performed using DIIS
 SCF converges when DIIS error is below 1.0e-08
 ---------------------------------------
  Cycle       Energy         DIIS error
 ---------------------------------------
    1   -2767.4523647127      4.87e-05  
    2   -2767.4523695130      1.49e-05  
    3   -2767.4523690571      2.27e-05  
    4   -2767.4523697564      4.56e-06  
    5   -2767.4523697868      1.53e-06  
    6   -2767.4523697894      2.13e-07  
    7   -2767.4523697895      9.08e-08  
    8   -2767.4523697895      2.81e-08  
    9   -2767.4523697895      7.29e-09  Convergence criterion met
 ---------------------------------------
 SCF time:   CPU 9.44s  wall 3.00s 
 SCF   energy in the final basis set =    -2767.4523697895
 Total energy in the final basis set =    -2767.4523697895

 --------------------------------------------------------------
             Orbital Energies (a.u.) and Symmetries
 --------------------------------------------------------------

 Alpha MOs, Restricted
 -- Occupied --                  
-482.87  -62.52  -56.34  -56.34  -56.34  -24.73  -14.39  -10.33
  1 A'    2 A'    3 A'    1 A"    4 A'    5 A'    6 A'    7 A'                 
 -8.728  -6.563  -6.545  -6.545  -2.673  -2.668  -2.668  -2.654
  8 A'    9 A'    2 A"   10 A'   11 A'    3 A"   12 A'    4 A"                 
 -2.654  -1.278  -0.975  -0.793  -0.662  -0.581  -0.516  -0.510
 13 A'   14 A'   15 A'   16 A'   17 A'   18 A'    5 A"   19 A'                 
 -0.438  -0.392  -0.367  -0.300  -0.298
 20 A'    6 A"   21 A'   22 A'    7 A"                                         
 -- Virtual --                   
 -0.089  -0.051  -0.003   0.023   0.034   0.048   0.065   0.069
 23 A'    8 A"   24 A'   25 A'   26 A'    9 A"   27 A'   28 A'                 
  0.079   0.101   0.114   0.135   0.165   0.176   0.192   0.238
 10 A"   29 A'   30 A'   31 A'   11 A"   32 A'   33 A'   34 A'                 
  0.249   0.259   0.266   0.331   0.356   0.376   0.397   0.411
 35 A'   12 A"   36 A'   37 A'   38 A'   39 A'   40 A'   13 A"                 
  0.422   0.475   0.484   0.519   0.550   0.570   0.580   0.607
 41 A'   42 A'   14 A"   43 A'   15 A"   16 A"   44 A'   45 A'                 
  0.638   0.783   0.801   0.842   0.880   0.893   0.955   1.097
 46 A'   47 A'   48 A'   17 A"   49 A'   50 A'   51 A'   18 A"                 
  1.184   1.213   1.322   1.381   1.383   1.494   1.611   1.645
 52 A'   19 A"   53 A'   54 A'   20 A"   55 A'   56 A'   57 A'                 
  1.704   1.817   1.933   1.968   1.975   2.090   2.108   2.255
 21 A"   58 A'   22 A"   59 A'   60 A'   61 A'   23 A"   62 A'                 
  2.380   2.398   2.579   2.733   2.748   2.823   3.124   3.514
 24 A"   63 A'   64 A'   25 A"   65 A'   66 A'   67 A'   68 A'                 
  3.725   3.728   3.838   3.864   3.950   3.981   4.003   4.027
 26 A"   69 A'   27 A"   70 A'   28 A"   29 A"   71 A'   30 A"                 
  4.098   4.169   4.355   4.457   4.817   6.243   6.303   6.580
 72 A'   73 A'   74 A'   75 A'   76 A'   31 A"   77 A'   78 A'                 
  6.669   7.528   7.548   7.622  23.830  35.510  47.889  66.713
 79 A'   32 A"   80 A'   81 A'   82 A'   83 A'   84 A'   85 A'                 
289.719 289.739 289.8441020.679
 33 A"   86 A'   87 A'   88 A'                                                 

 Beta MOs, Restricted
 -- Occupied --                  
-482.87  -62.52  -56.34  -56.34  -56.34  -24.73  -14.39  -10.33
  1 A'    2 A'    3 A'    1 A"    4 A'    5 A'    6 A'    7 A'                 
 -8.728  -6.563  -6.545  -6.545  -2.673  -2.668  -2.668  -2.654
  8 A'    9 A'    2 A"   10 A'   11 A'    3 A"   12 A'    4 A"                 
 -2.654  -1.278  -0.975  -0.793  -0.662  -0.581  -0.516  -0.510
 13 A'   14 A'   15 A'   16 A'   17 A'   18 A'    5 A"   19 A'                 
 -0.438  -0.392  -0.367  -0.300  -0.298
 20 A'    6 A"   21 A'   22 A'    7 A"                                         
 -- Virtual --                   
 -0.089  -0.051  -0.003   0.023   0.034   0.048   0.065   0.069
 23 A'    8 A"   24 A'   25 A'   26 A'    9 A"   27 A'   28 A'                 
  0.079   0.101   0.114   0.135   0.165   0.176   0.192   0.238
 10 A"   29 A'   30 A'   31 A'   11 A"   32 A'   33 A'   34 A'                 
  0.249   0.259   0.266   0.331   0.356   0.376   0.397   0.411
 35 A'   12 A"   36 A'   37 A'   38 A'   39 A'   40 A'   13 A"                 
  0.422   0.475   0.484   0.519   0.550   0.570   0.580   0.607
 41 A'   42 A'   14 A"   43 A'   15 A"   16 A"   44 A'   45 A'                 
  0.638   0.783   0.801   0.842   0.880   0.893   0.955   1.097
 46 A'   47 A'   48 A'   17 A"   49 A'   50 A'   51 A'   18 A"                 
  1.184   1.213   1.322   1.381   1.383   1.494   1.611   1.645
 52 A'   19 A"   53 A'   54 A'   20 A"   55 A'   56 A'   57 A'                 
  1.704   1.817   1.933   1.968   1.975   2.090   2.108   2.255
 21 A"   58 A'   22 A"   59 A'   60 A'   61 A'   23 A"   62 A'                 
  2.380   2.398   2.579   2.733   2.748   2.823   3.124   3.514
 24 A"   63 A'   64 A'   25 A"   65 A'   66 A'   67 A'   68 A'                 
  3.725   3.728   3.838   3.864   3.950   3.981   4.003   4.027
 26 A"   69 A'   27 A"   70 A'   28 A"   29 A"   71 A'   30 A"                 
  4.098   4.169   4.355   4.457   4.817   6.243   6.303   6.580
 72 A'   73 A'   74 A'   75 A'   76 A'   31 A"   77 A'   78 A'                 
  6.669   7.528   7.548   7.622  23.830  35.510  47.889  66.713
 79 A'   32 A"   80 A'   81 A'   82 A'   83 A'   84 A'   85 A'                 
289.719 289.739 289.8441020.679
 33 A"   86 A'   87 A'   88 A'                                                 
 --------------------------------------------------------------

          Ground-State Mulliken Net Atomic Charges

     Atom                 Charge (a.u.)
  ----------------------------------------
      1 C                     0.052965
      2 N                    -0.184686
      3 Br                    0.020446
      4 F                    -0.068011
      5 H                     0.179287
  ----------------------------------------
  Sum of atomic charges =     0.000000

 -----------------------------------------------------------------
                    Cartesian Multipole Moments
 -----------------------------------------------------------------
    Charge (ESU x 10^10)
                 0.0000
    Dipole Moment (Debye)
         X      -0.2581      Y      -2.2247      Z       0.0000
       Tot       2.2396
    Quadrupole Moments (Debye-Ang)
        XX     -35.6937     XY      -2.4167     YY     -34.8741
        XZ       0.0000     YZ      -0.0000     ZZ     -35.0184
    Octopole Moments (Debye-Ang^2)
       XXX     -37.4562    XXY      -5.0045    XYY      -4.8556
       YYY      -3.5342    XXZ       0.0000    XYZ      -0.0000
       YYZ       0.0000    XZZ      -5.2345    YZZ       0.1173
       ZZZ       0.0000
    Hexadecapole Moments (Debye-Ang^3)
      XXXX    -528.2111   XXXY       0.3395   XXYY     -91.7480
      XYYY      -5.1882   YYYY     -61.6245   XXXZ       0.0000
      XXYZ      -0.0000   XYYZ       0.0000   YYYZ      -0.0000
      XXZZ     -89.9804   XYZZ      -0.2351   YYZZ     -17.0404
      XZZZ       0.0000   YZZZ      -0.0000   ZZZZ     -37.8232
 -----------------------------------------------------------------
 Calculating analytic gradient of the SCF energy
 Gradient of SCF Energy
            1           2           3           4           5
    1   0.0000204   0.0000515  -0.0000239  -0.0000481   0.0000001
    2   0.0000657  -0.0000011  -0.0000273   0.0000133  -0.0000505
    3  -0.0000000   0.0000000  -0.0000000   0.0000000  -0.0000000
 Max gradient component =       6.569E-05
 RMS gradient           =       3.027E-05
 Gradient time:  CPU 3.36 s  wall 0.93 s
 Geometry Optimization Parameters
   NAtoms,    NIC,     NZ,  NCons,   NDum,   NFix, NCnnct, MaxDiis
        5      20       5       0       0       0       0       0

 Cartesian Hessian Update
 Hessian Updated using BFGS Update


** GEOMETRY OPTIMIZATION IN DELOCALIZED INTERNAL COORDINATES **
   Searching for a Minimum

   Optimization Cycle:   5

                       Coordinates (Angstroms)
     ATOM                X               Y               Z
      1  C         1.5380672620   -0.3253780529    0.0000000000
      2  N         0.6844327743    0.5973887025    0.0000000000
      3  Br       -1.1023549318   -0.0538707443    0.0000000000
      4  F         2.8282574698    0.0255218844    0.0000000000
      5  H         1.4034127577   -1.4038736617    0.0000000000
   Point Group: cs    Number of degrees of freedom:     7


   Energy is  -2767.452369790

 Hessian Updated using BFGS Update

  7 Hessian modes will be used to form the next step
  Hessian Eigenvalues:
     0.121447    0.189474    0.229343    0.317168    0.349067    0.396485
     0.710547

 Minimum Search - Taking Simple RFO Step
 Searching for Lamda that Minimizes Along All modes
 Value Taken    Lamda =   0.00000000
 Step Taken.  Stepsize is  0.000275

                             Maximum     Tolerance    Cnvgd?
         Gradient           0.000052      0.000300     YES
         Displacement       0.000224      0.001200     YES
         Energy change     -0.000004      0.000001      NO


                       Distance Matrix (Angstroms)
             C (  1)   N (  2)   Br(  3)   F (  4)
   N (  2)  1.257056
   Br(  3)  2.654345  1.901775
   F (  4)  1.337057  2.218787  3.931414
   H (  5)  1.086869  2.126496  2.846292  2.018255

 Final energy is   -2767.4523697895183     


 ******************************
 **  OPTIMIZATION CONVERGED  **
 ******************************

                       Coordinates (Angstroms)
     ATOM                X               Y               Z
      1  C         1.5380672620   -0.3253780529    0.0000000000
      2  N         0.6844327743    0.5973887025    0.0000000000
      3  Br       -1.1023549318   -0.0538707443    0.0000000000
      4  F         2.8282574698    0.0255218844    0.0000000000
      5  H         1.4034127577   -1.4038736617    0.0000000000

Z-matrix Print:
$molecule
0 1
Br
N  1 1.901775
C  2 1.257056 1 112.745243
H  3 1.086869 2 130.111877 1 -0.000000 0
F  3 1.337057 2 117.556331 1 -180.000000 0
$end


 --------------------------------------------------------------
             Orbital Energies (a.u.) and Symmetries
 --------------------------------------------------------------

 Alpha MOs, Restricted
 -- Occupied --                  
-482.87  -62.52  -56.34  -56.34  -56.34  -24.73  -14.39  -10.33
  1 A'    2 A'    3 A'    1 A"    4 A'    5 A'    6 A'    7 A'                 
 -8.728  -6.563  -6.545  -6.545  -2.673  -2.668  -2.668  -2.654
  8 A'    9 A'    2 A"   10 A'   11 A'    3 A"   12 A'    4 A"                 
 -2.654  -1.278  -0.975  -0.793  -0.662  -0.581  -0.516  -0.510
 13 A'   14 A'   15 A'   16 A'   17 A'   18 A'    5 A"   19 A'                 
 -0.438  -0.392  -0.367  -0.300  -0.298
 20 A'    6 A"   21 A'   22 A'    7 A"                                         
 -- Virtual --                   
 -0.089  -0.051  -0.003   0.023   0.034   0.048   0.065   0.069
 23 A'    8 A"   24 A'   25 A'   26 A'    9 A"   27 A'   28 A'                 
  0.079   0.101   0.114   0.135   0.165   0.176   0.192   0.238
 10 A"   29 A'   30 A'   31 A'   11 A"   32 A'   33 A'   34 A'                 
  0.249   0.259   0.266   0.331   0.356   0.376   0.397   0.411
 35 A'   12 A"   36 A'   37 A'   38 A'   39 A'   40 A'   13 A"                 
  0.422   0.475   0.484   0.519   0.550   0.570   0.580   0.607
 41 A'   42 A'   14 A"   43 A'   15 A"   16 A"   44 A'   45 A'                 
  0.638   0.783   0.801   0.842   0.880   0.893   0.955   1.097
 46 A'   47 A'   48 A'   17 A"   49 A'   50 A'   51 A'   18 A"                 
  1.184   1.213   1.322   1.381   1.383   1.494   1.611   1.645
 52 A'   19 A"   53 A'   54 A'   20 A"   55 A'   56 A'   57 A'                 
  1.704   1.817   1.933   1.968   1.975   2.090   2.108   2.255
 21 A"   58 A'   22 A"   59 A'   60 A'   61 A'   23 A"   62 A'                 
  2.380   2.398   2.579   2.733   2.748   2.823   3.124   3.514
 24 A"   63 A'   64 A'   25 A"   65 A'   66 A'   67 A'   68 A'                 
  3.725   3.728   3.838   3.864   3.950   3.981   4.003   4.027
 26 A"   69 A'   27 A"   70 A'   28 A"   29 A"   71 A'   30 A"                 
  4.098   4.169   4.355   4.457   4.817   6.243   6.303   6.580
 72 A'   73 A'   74 A'   75 A'   76 A'   31 A"   77 A'   78 A'                 
  6.669   7.528   7.548   7.622  23.830  35.510  47.889  66.713
 79 A'   32 A"   80 A'   81 A'   82 A'   83 A'   84 A'   85 A'                 
289.719 289.739 289.8441020.679
 33 A"   86 A'   87 A'   88 A'                                                 

 Beta MOs, Restricted
 -- Occupied --                  
-482.87  -62.52  -56.34  -56.34  -56.34  -24.73  -14.39  -10.33
  1 A'    2 A'    3 A'    1 A"    4 A'    5 A'    6 A'    7 A'                 
 -8.728  -6.563  -6.545  -6.545  -2.673  -2.668  -2.668  -2.654
  8 A'    9 A'    2 A"   10 A'   11 A'    3 A"   12 A'    4 A"                 
 -2.654  -1.278  -0.975  -0.793  -0.662  -0.581  -0.516  -0.510
 13 A'   14 A'   15 A'   16 A'   17 A'   18 A'    5 A"   19 A'                 
 -0.438  -0.392  -0.367  -0.300  -0.298
 20 A'    6 A"   21 A'   22 A'    7 A"                                         
 -- Virtual --                   
 -0.089  -0.051  -0.003   0.023   0.034   0.048   0.065   0.069
 23 A'    8 A"   24 A'   25 A'   26 A'    9 A"   27 A'   28 A'                 
  0.079   0.101   0.114   0.135   0.165   0.176   0.192   0.238
 10 A"   29 A'   30 A'   31 A'   11 A"   32 A'   33 A'   34 A'                 
  0.249   0.259   0.266   0.331   0.356   0.376   0.397   0.411
 35 A'   12 A"   36 A'   37 A'   38 A'   39 A'   40 A'   13 A"                 
  0.422   0.475   0.484   0.519   0.550   0.570   0.580   0.607
 41 A'   42 A'   14 A"   43 A'   15 A"   16 A"   44 A'   45 A'                 
  0.638   0.783   0.801   0.842   0.880   0.893   0.955   1.097
 46 A'   47 A'   48 A'   17 A"   49 A'   50 A'   51 A'   18 A"                 
  1.184   1.213   1.322   1.381   1.383   1.494   1.611   1.645
 52 A'   19 A"   53 A'   54 A'   20 A"   55 A'   56 A'   57 A'                 
  1.704   1.817   1.933   1.968   1.975   2.090   2.108   2.255
 21 A"   58 A'   22 A"   59 A'   60 A'   61 A'   23 A"   62 A'                 
  2.380   2.398   2.579   2.733   2.748   2.823   3.124   3.514
 24 A"   63 A'   64 A'   25 A"   65 A'   66 A'   67 A'   68 A'                 
  3.725   3.728   3.838   3.864   3.950   3.981   4.003   4.027
 26 A"   69 A'   27 A"   70 A'   28 A"   29 A"   71 A'   30 A"                 
  4.098   4.169   4.355   4.457   4.817   6.243   6.303   6.580
 72 A'   73 A'   74 A'   75 A'   76 A'   31 A"   77 A'   78 A'                 
  6.669   7.528   7.548   7.622  23.830  35.510  47.889  66.713
 79 A'   32 A"   80 A'   81 A'   82 A'   83 A'   84 A'   85 A'                 
289.719 289.739 289.8441020.679
 33 A"   86 A'   87 A'   88 A'                                                 
 --------------------------------------------------------------

          Ground-State Mulliken Net Atomic Charges

     Atom                 Charge (a.u.)
  ----------------------------------------
      1 C                     0.052965
      2 N                    -0.184686
      3 Br                    0.020446
      4 F                    -0.068011
      5 H                     0.179287
  ----------------------------------------
  Sum of atomic charges =     0.000000

 -----------------------------------------------------------------
                    Cartesian Multipole Moments
 -----------------------------------------------------------------
    Charge (ESU x 10^10)
                 0.0000
    Dipole Moment (Debye)
         X      -0.2581      Y      -2.2247      Z       0.0000
       Tot       2.2396
    Quadrupole Moments (Debye-Ang)
        XX     -35.6937     XY      -2.4167     YY     -34.8741
        XZ       0.0000     YZ      -0.0000     ZZ     -35.0184
    Octopole Moments (Debye-Ang^2)
       XXX     -37.4562    XXY      -5.0045    XYY      -4.8556
       YYY      -3.5342    XXZ       0.0000    XYZ      -0.0000
       YYZ       0.0000    XZZ      -5.2345    YZZ       0.1173
       ZZZ       0.0000
    Hexadecapole Moments (Debye-Ang^3)
      XXXX    -528.2111   XXXY       0.3395   XXYY     -91.7480
      XYYY      -5.1882   YYYY     -61.6245   XXXZ       0.0000
      XXYZ      -0.0000   XYYZ       0.0000   YYYZ      -0.0000
      XXZZ     -89.9804   XYZZ      -0.2351   YYZZ     -17.0404
      XZZZ       0.0000   YZZZ      -0.0000   ZZZZ     -37.8232
 -----------------------------------------------------------------
Archival summary:
1\1\TWL01\OPT\ProcedureUnspecified\BasisUnspecified\r11111\taweetha\SunNov2520:58:402018SunNov2520:58:402018\0\\#,OPT,ProcedureUnspecified,BasisUnspecified,\\0,1\Br\N,1,1.90178\C,2,1.25706,1,112.745\H,3,1.08687,2,130.112,1,-0,0\F,3,1.33706,2,117.556,1,-180,0\\\@

 Total job time:  20.65s(wall), 74.63s(cpu) 
 Sun Nov 25 20:58:40 2018

        *************************************************************
        *                                                           *
        *  Thank you very much for using Q-Chem.  Have a nice day.  *
        *                                                           *
        *************************************************************


 
User input: 2 of 2 
 
Q-Chem Developer Version!
                  Welcome to Q-Chem
     A Quantum Leap Into The Future Of Chemistry


 Q-Chem 5.1, Q-Chem, Inc., Pleasanton, CA (2018)

 Yihan Shao,  Zhengting Gan,  E. Epifanovsky,  A. T. B. Gilbert,  M. Wormit,  
 J. Kussmann,  A. W. Lange,  A. Behn,  Jia Deng,  Xintian Feng,  D. Ghosh,  
 M. Goldey,  P. R. Horn,  L. D. Jacobson,  I. Kaliman,  T. Kus,  A. Landau,  
 Jie Liu,  E. I. Proynov,  R. M. Richard,  R. P. Steele,  E. J. Sundstrom,  
 H. L. Woodcock III,  P. M. Zimmerman,  D. Zuev,  B. Albrecht,  E. Alguire,  
 S. A. Baeppler,  D. Barton,  Z. Benda,  Y. A. Bernard,  E. J. Berquist,  
 K. B. Bravaya,  H. Burton,  D. Casanova,  Chun-Min Chang,  Yunqing Chen,  
 A. Chien,  K. D. Closser,  M. P. Coons,  S. Coriani,  S. Dasgupta,  
 A. L. Dempwolff,  M. Diedenhofen,  Hainam Do,  R. G. Edgar,  Po-Tung Fang,  
 S. Faraji,  S. Fatehi,  Qingguo Feng,  K. D. Fenk,  J. Fosso-Tande,  
 Qinghui Ge,  A. Ghysels,  G. Gidofalvi,  J. Gomes,  J. Gonthier,  A. Gunina,  
 D. Hait,  M. W. D. Hanson-Heine,  P. H. P. Harbach,  A. W. Hauser,  
 J. E. Herr,  E. G. Hohenstein,  Z. C. Holden,  Kerwin Hui,  B. C. Huynh,  
 T.-C. Jagau,  Hyunjun Ji,  B. Kaduk,  K. Khistyaev,  Jaehoon Kim,  
 P. Klunzinger,  K. Koh,  D. Kosenkov,  L. Koulias,  T. Kowalczyk,  
 C. M. Krauter,  A. Kunitsa,  Ka Un Lao,  A. Laurent,  K. V. Lawler,  
 Joonho Lee,  D. Lefrancois,  S. Lehtola,  D. S. Levine,  Yi-Pei Li,  
 You-Sheng Lin,  Fenglai Liu,  E. Livshits,  A. Luenser,  P. Manohar,  
 E. Mansoor,  S. F. Manzer,  Shan-Ping Mao,  Yuezhi Mao,  N. Mardirossian,  
 A. V. Marenich,  T. Markovich,  L. A. Martinez-Martinez,  S. A. Maurer,  
 N. J. Mayhall,  S. C. McKenzie,  J.-M. Mewes,  A. F. Morrison,  
 J. W. Mullinax,  K. Nanda,  T. S. Nguyen-Beck,  R. Olivares-Amaya,  
 J. A. Parkhill,  T. M. Perrine,  F. Plasser,  P. Pokhilko,  S. Prager,  
 A. Prociuk,  E. Ramos,  D. R. Rehn,  F. Rob,  M. Schneider,  N. Sergueev,  
 S. M. Sharada,  S. Sharma,  D. W. Small,  T. Stauch,  T. Stein,  
 Yu-Chuan Su,  A. J. W. Thom,  A. Tkatchenko,  T. Tsuchimochi,  N. M. Tubman,  
 L. Vogt,  M. L. Vidal,  O. Vydrov,  M. A. Watson,  J. Wenzel,  
 M. de Wergifosse,  T. A. Wesolowski,  A. White,  J. Witte,  A. Yamada,  
 Jun Yang,  K. Yao,  S. Yeganeh,  S. R. Yost,  Zhi-Qiang You,  A. Zech,  
 Igor Ying Zhang,  Xing Zhang,  Yan Zhao,  Ying Zhu,  B. R. Brooks,  
 G. K. L. Chan,  C. J. Cramer,  M. S. Gordon,  W. J. Hehre,  A. Klamt,  
 M. W. Schmidt,  C. D. Sherrill,  D. G. Truhlar,  A. Aspuru-Guzik,  R. Baer,  
 A. T. Bell,  N. A. Besley,  Jeng-Da Chai,  A. E. DePrince, III,  
 R. A. DiStasio Jr.,  A. Dreuw,  B. D. Dunietz,  T. R. Furlani,  
 Chao-Ping Hsu,  Yousung Jung,  Jing Kong,  D. S. Lambrecht,  WanZhen Liang,  
 C. Ochsenfeld,  V. A. Rassolov,  L. V. Slipchenko,  J. E. Subotnik,  
 T. Van Voorhis,  J. M. Herbert,  A. I. Krylov,  P. M. W. Gill,  M. Head-Gordon

 Contributors to earlier versions of Q-Chem not listed above: 
 R. D. Adamson,  B. Austin,  J. Baker,  G. J. O. Beran,  K. Brandhorst,  
 S. T. Brown,  E. F. C. Byrd,  A. K. Chakraborty,  C.-L. Cheng,  
 Siu Hung Chien,  D. M. Chipman,  D. L. Crittenden,  H. Dachsel,  
 R. J. Doerksen,  A. D. Dutoi,  L. Fusti-Molnar,  W. A. Goddard III,  
 A. Golubeva-Zadorozhnaya,  S. R. Gwaltney,  G. Hawkins,  A. Heyden,  
 S. Hirata,  G. Kedziora,  F. J. Keil,  C. Kelley,  Jihan Kim,  R. A. King,  
 R. Z. Khaliullin,  P. P. Korambath,  W. Kurlancheek,  A. M. Lee,  M. S. Lee,  
 S. V. Levchenko,  Ching Yeh Lin,  D. Liotard,  R. C. Lochan,  I. Lotan,  
 P. E. Maslen,  N. Nair,  D. P. O'Neill,  D. Neuhauser,  E. Neuscamman,  
 C. M. Oana,  R. Olson,  B. Peters,  R. Peverati,  P. A. Pieniazek,  
 Y. M. Rhee,  J. Ritchie,  M. A. Rohrdanz,  E. Rosta,  N. J. Russ,  
 H. F. Schaefer III,  N. E. Schultz,  N. Shenvi,  A. C. Simmonett,  A. Sodt,  
 D. Stuck,  K. S. Thanthiriwatte,  V. Vanovschi,  Tao Wang,  A. Warshel,  
 C. F. Williams,  Q. Wu,  X. Xu,  W. Zhang

 Please cite Q-Chem as follows:
 Y. Shao et al., Mol. Phys. 113, 184-215 (2015)
 DOI: 10.1080/00268976.2014.952696

 Q-Chem 5.1.2 for Intel X86 EM64T Linux

 Parts of Q-Chem use Armadillo 8.300.2 (Tropical Shenanigans).
 http://arma.sourceforge.net/

 Q-Chem begins on Sun Nov 25 20:58:40 2018  

Host: 
0

     Scratch files written to /scratch/taweetham/qchem50776//
The previous job contains 0 fragments, simply inherited here
Input Ideriv = 2
Curr. Ideriv = -1
Max.  Ideriv = 2

Checking the input file for inconsistencies... 	...done.

--------------------------------------------------------------
User input:
--------------------------------------------------------------

$molecule
read
$end

$rem
   job_type 	frequency
   basis 	6-311++g**
   method	b3lyp	
$end


--------------------------------------------------------------
 ----------------------------------------------------------------
             Standard Nuclear Orientation (Angstroms)
    I     Atom           X                Y                Z
 ----------------------------------------------------------------
    1      C       1.4969120684    -0.3186311225    -0.0000000000
    2      N       0.6479505390     0.6084366448     0.0000000000
    3      Br     -1.1421046990    -0.0337871625    -0.0000000000
    4      F       2.7888586497     0.0257459516     0.0000000000
    5      H       1.3568104354    -1.3964326562    -0.0000000000
 ----------------------------------------------------------------
 Molecular Point Group                 Cs    NOp =  2
 Largest Abelian Subgroup              Cs    NOp =  2
 Nuclear Repulsion Energy =   220.0462498895 hartrees
 There are       29 alpha and       29 beta electrons
 Requested basis set is 6-311++G(d,p)
 There are 42 shells and 121 basis functions

 Total QAlloc Memory Limit   2000 MB
 Mega-Array Size       188 MB
 MEM_STATIC part       192 MB

                       Distance Matrix (Angstroms)
             C (  1)   N (  2)   Br(  3)   F (  4)
   N (  2)  1.257056
   Br(  3)  2.654345  1.901775
   F (  4)  1.337057  2.218787  3.931414
   H (  5)  1.086869  2.126496  2.846292  2.018255

 A cutoff of  1.0D-11 yielded    820 shell pairs
 There are      7020 function pairs (      7735 Cartesian)

 -------------------------------------------------------
 OpenMP Integral Computing Module                       
 Release: version 1.0, May 2013, Q-Chem Inc. Pittsburgh 
 -------------------------------------------------------
 Integral Job Info:
 Integral job number is                      11
 Integral operator is                         1
 short-range coefficients                     0
 long-range coefficients              100000000
 Omega coefficients                           0
 if combine SR and LR in K                    0
 Integral screening is                        0
 Integral computing path is                   2
 max size of driver memory is            800000
 size of driver memory is                593474
 size of scratch memory is             29623520
 max col of scratch BK array               1296
 max len of scratch array in speh3          155
 max len of scratch index in speh4           18
 max int batch size is                      520
 min int batch size is                       52
 fixed nKL is                                45
 max L of basis functions is                  2
 order of int derivative is                   0
 number of shells is                         42
 number of basis is                         127
 number of cartesian basis is               127
 number of contracted shell pairs           820
 number of primitive shell pairs           2355
 maxK2 (contraction) of shell pair           36
 max number of K2 of shell pair               1
 max number of CS2 of shell pair             91
 max number of PS2 of shell pair            240
 mem total for path MDJ                  516206
 -------------------------------------------------------
 Smallest overlap matrix eigenvalue = 1.02E-03
 Guess from superposition of atomic densities
 Warning:  Energy on first SCF cycle will be non-variational
 SAD guess density has 58.000000 electrons

 -----------------------------------------------------------------------
  General SCF calculation program by
  Eric Jon Sundstrom, Paul Horn, Yuezhi Mao, Dmitri Zuev, Alec White,
  David Stuck, Shaama M.S., Shane Yost, Joonho Lee, David Small,
  Daniel Levine, Susi Lehtola, Hugh Burton, Evgeny Epifanovsky
 -----------------------------------------------------------------------
 Exchange:     0.2000 Hartree-Fock + 0.0800 Slater + 0.7200 B88
 Correlation:  0.1900 VWN1RPA + 0.8100 LYP
 Using SG-1 standard quadrature grid
 using 4 threads for integral computing
 -------------------------------------------------------
 OpenMP Integral computing Module                
 Release: version 2.0, May 2017, Q-Chem Inc. Pleasanton 
 -------------------------------------------------------
 -------------------------------------------------------
 OpenMP BLAS3 based DFT computing Module                
 Release: version 1.0, May 2013, Q-Chem Inc. Pittsburgh 
 -------------------------------------------------------
 A restricted SCF calculation will be
 performed using DIIS
 SCF converges when DIIS error is below 1.0e-08
 ---------------------------------------
  Cycle       Energy         DIIS error
 ---------------------------------------
    1   -2767.9331527210      4.96e-02  
    2   -2767.4178644514      5.46e-03  
    3   -2767.3385562176      8.96e-03  
    4   -2767.4466624625      1.92e-03  
    5   -2767.4517975139      6.93e-04  
    6   -2767.4523468866      1.50e-04  
    7   -2767.4523697496      2.83e-05  
    8   -2767.4523703594      5.62e-06  
    9   -2767.4523703958      1.41e-06  
   10   -2767.4523703990      3.41e-07  
   11   -2767.4523703991      1.30e-07  
   12   -2767.4523703991      4.27e-08  
   13   -2767.4523703992      4.98e-09  Convergence criterion met
 ---------------------------------------
 SCF time:   CPU 13.36s  wall 4.00s 
 SCF   energy in the final basis set =    -2767.4523703992
 Total energy in the final basis set =    -2767.4523703992

 --------------------------------------------------------------
             Orbital Energies (a.u.) and Symmetries
 --------------------------------------------------------------

 Alpha MOs, Restricted
 -- Occupied --                  
-482.87  -62.52  -56.34  -56.34  -56.34  -24.73  -14.39  -10.33
  1 A'    2 A'    3 A'    1 A"    4 A'    5 A'    6 A'    7 A'                 
 -8.728  -6.563  -6.545  -6.545  -2.673  -2.668  -2.668  -2.654
  8 A'    9 A'    2 A"   10 A'   11 A'    3 A"   12 A'    4 A"                 
 -2.654  -1.278  -0.975  -0.793  -0.662  -0.581  -0.516  -0.510
 13 A'   14 A'   15 A'   16 A'   17 A'   18 A'    5 A"   19 A'                 
 -0.438  -0.392  -0.367  -0.300  -0.298
 20 A'    6 A"   21 A'   22 A'    7 A"                                         
 -- Virtual --                   
 -0.089  -0.051  -0.003   0.023   0.034   0.048   0.065   0.069
 23 A'    8 A"   24 A'   25 A'   26 A'    9 A"   27 A'   28 A'                 
  0.079   0.101   0.114   0.135   0.165   0.176   0.192   0.238
 10 A"   29 A'   30 A'   31 A'   11 A"   32 A'   33 A'   34 A'                 
  0.249   0.259   0.266   0.331   0.356   0.376   0.397   0.411
 35 A'   12 A"   36 A'   37 A'   38 A'   39 A'   40 A'   13 A"                 
  0.422   0.475   0.484   0.519   0.550   0.570   0.580   0.607
 41 A'   42 A'   14 A"   43 A'   15 A"   16 A"   44 A'   45 A'                 
  0.638   0.783   0.801   0.842   0.880   0.893   0.955   1.097
 46 A'   47 A'   48 A'   17 A"   49 A'   50 A'   51 A'   18 A"                 
  1.184   1.213   1.322   1.381   1.383   1.494   1.611   1.645
 52 A'   19 A"   53 A'   54 A'   20 A"   55 A'   56 A'   57 A'                 
  1.704   1.817   1.933   1.968   1.975   2.090   2.108   2.255
 21 A"   58 A'   22 A"   59 A'   60 A'   61 A'   23 A"   62 A'                 
  2.380   2.398   2.579   2.733   2.748   2.823   3.124   3.514
 24 A"   63 A'   64 A'   25 A"   65 A'   66 A'   67 A'   68 A'                 
  3.725   3.728   3.838   3.864   3.950   3.981   4.003   4.027
 26 A"   69 A'   27 A"   70 A'   28 A"   29 A"   71 A'   30 A"                 
  4.098   4.169   4.356   4.457   4.817   6.243   6.303   6.580
 72 A'   73 A'   74 A'   75 A'   76 A'   31 A"   77 A'   78 A'                 
  6.669   7.528   7.548   7.622  23.830  35.510  47.889  66.713
 79 A'   32 A"   80 A'   81 A'   82 A'   83 A'   84 A'   85 A'                 
289.719 289.739 289.8441020.679
 33 A"   86 A'   87 A'   88 A'                                                 

 Beta MOs, Restricted
 -- Occupied --                  
-482.87  -62.52  -56.34  -56.34  -56.34  -24.73  -14.39  -10.33
  1 A'    2 A'    3 A'    1 A"    4 A'    5 A'    6 A'    7 A'                 
 -8.728  -6.563  -6.545  -6.545  -2.673  -2.668  -2.668  -2.654
  8 A'    9 A'    2 A"   10 A'   11 A'    3 A"   12 A'    4 A"                 
 -2.654  -1.278  -0.975  -0.793  -0.662  -0.581  -0.516  -0.510
 13 A'   14 A'   15 A'   16 A'   17 A'   18 A'    5 A"   19 A'                 
 -0.438  -0.392  -0.367  -0.300  -0.298
 20 A'    6 A"   21 A'   22 A'    7 A"                                         
 -- Virtual --                   
 -0.089  -0.051  -0.003   0.023   0.034   0.048   0.065   0.069
 23 A'    8 A"   24 A'   25 A'   26 A'    9 A"   27 A'   28 A'                 
  0.079   0.101   0.114   0.135   0.165   0.176   0.192   0.238
 10 A"   29 A'   30 A'   31 A'   11 A"   32 A'   33 A'   34 A'                 
  0.249   0.259   0.266   0.331   0.356   0.376   0.397   0.411
 35 A'   12 A"   36 A'   37 A'   38 A'   39 A'   40 A'   13 A"                 
  0.422   0.475   0.484   0.519   0.550   0.570   0.580   0.607
 41 A'   42 A'   14 A"   43 A'   15 A"   16 A"   44 A'   45 A'                 
  0.638   0.783   0.801   0.842   0.880   0.893   0.955   1.097
 46 A'   47 A'   48 A'   17 A"   49 A'   50 A'   51 A'   18 A"                 
  1.184   1.213   1.322   1.381   1.383   1.494   1.611   1.645
 52 A'   19 A"   53 A'   54 A'   20 A"   55 A'   56 A'   57 A'                 
  1.704   1.817   1.933   1.968   1.975   2.090   2.108   2.255
 21 A"   58 A'   22 A"   59 A'   60 A'   61 A'   23 A"   62 A'                 
  2.380   2.398   2.579   2.733   2.748   2.823   3.124   3.514
 24 A"   63 A'   64 A'   25 A"   65 A'   66 A'   67 A'   68 A'                 
  3.725   3.728   3.838   3.864   3.950   3.981   4.003   4.027
 26 A"   69 A'   27 A"   70 A'   28 A"   29 A"   71 A'   30 A"                 
  4.098   4.169   4.356   4.457   4.817   6.243   6.303   6.580
 72 A'   73 A'   74 A'   75 A'   76 A'   31 A"   77 A'   78 A'                 
  6.669   7.528   7.548   7.622  23.830  35.510  47.889  66.713
 79 A'   32 A"   80 A'   81 A'   82 A'   83 A'   84 A'   85 A'                 
289.719 289.739 289.8441020.679
 33 A"   86 A'   87 A'   88 A'                                                 
 --------------------------------------------------------------

          Ground-State Mulliken Net Atomic Charges

     Atom                 Charge (a.u.)
  ----------------------------------------
      1 C                     0.052972
      2 N                    -0.184695
      3 Br                    0.020442
      4 F                    -0.068010
      5 H                     0.179291
  ----------------------------------------
  Sum of atomic charges =     0.000000

 -----------------------------------------------------------------
                    Cartesian Multipole Moments
 -----------------------------------------------------------------
    Charge (ESU x 10^10)
                 0.0000
    Dipole Moment (Debye)
         X      -0.2693      Y      -2.2234      Z       0.0000
       Tot       2.2396
    Quadrupole Moments (Debye-Ang)
        XX     -35.6968     XY      -2.3286     YY     -34.9143
        XZ       0.0000     YZ      -0.0000     ZZ     -35.0185
    Octopole Moments (Debye-Ang^2)
       XXX     -33.3004    XXY      -5.1949    XYY      -3.5146
       YYY      -4.9796    XXZ       0.0000    XYZ      -0.0000
       YYZ       0.0000    XZZ      -3.8508    YZZ      -0.3644
       ZZZ       0.0000
    Hexadecapole Moments (Debye-Ang^3)
      XXXX    -522.5968   XXXY       1.6985   XXYY     -91.6216
      XYYY      -4.1234   YYYY     -61.7756   XXXZ      -0.0000
      XXYZ      -0.0000   XYYZ       0.0000   YYYZ      -0.0000
      XXZZ     -89.6222   XYZZ       0.0718   YYZZ     -17.0431
      XZZZ       0.0000   YZZZ      -0.0000   ZZZZ     -37.8233
 -----------------------------------------------------------------
 Calculating MO derivatives via CPSCF
 D1JvT checksum  = 127440 11054.0893255705
 D1KAT checksum  = 266820 781.6961474246
   1         3          15      0.151533    0.045914
   2         3          15      0.018622    0.005838
   3         3          15      0.002111    0.000962
   4         3          15      0.000182    0.000079
   5        16           2      0.000007    0.000004
   6        18           0      0.000000    0.000000    Roots Converged
 Time for AOints: 3.0 s (CPU) 0.8 s (wall)
 ------------------------------------------------------------------------------
                     AOints        : Timing summary (seconds)
 ------------------------------------------------------------------------------
     job step          cpu (% of tot)      sys (% of tot)     wall (% of tot)
 ------------------------------------------------------------------------------
  cpscf_lag         0.1890E+02 (32.6)   0.8000E-05 (47.1)   0.4926E+01 (32.5)
  iterzp            0.3598E+02 (62.2)   0.8000E-05 (47.1)   0.9426E+01 (62.2)
  make_fx           0.0000E+00 ( 0.0)   0.0000E+00 ( 0.0)   0.0000E+00 ( 0.0)
  AOints            0.2951E+01 ( 5.1)   0.1000E-05 ( 5.9)   0.7543E+00 ( 5.0)
 ------------------------------------------------------------------------------
   Grand Totals     0.5789E+02          0.1700E-04          0.1517E+02
 ------------------------------------------------------------------------------
 Calculating analytic Hessian of the SCF energy
 Polarizability Matrix (a.u.)
            1           2           3
    1 -62.1137950   0.6647314  -0.0000000
    2   0.6647314 -32.7265817  -0.0000000
    3  -0.0000000  -0.0000000 -25.3762623

 Direct stationary perturbation theory relativistic correction:

 rels  =      16.869672083371
 relv  =     -56.889713990639
 rel2e =       8.808676500883
 E_rel =     -31.211365406385

 Hessian of the SCF Energy
            1           2           3           4           5           6
    1   0.6702335  -0.1531334  -0.0000000  -0.3123093   0.2341715   0.0000000
    2  -0.1531334   0.8601328   0.0000000   0.3006689  -0.4225796  -0.0000000
    3  -0.0000000   0.0000000   0.1414287   0.0000000  -0.0000000  -0.0458101
    4  -0.3123093   0.3006689   0.0000000   0.5295726  -0.2646134  -0.0000000
    5   0.2341715  -0.4225796  -0.0000000  -0.2646134   0.4448717   0.0000000
    6   0.0000000  -0.0000000  -0.0458101  -0.0000000   0.0000000   0.0304998
    7  -0.0404397  -0.0272808   0.0000000  -0.1399669  -0.0177044   0.0000000
    8   0.0204341  -0.0022051   0.0000000  -0.0602108  -0.0274535   0.0000000
    9  -0.0000000  -0.0000000  -0.0021365   0.0000000   0.0000000  -0.0100991
   10  -0.2697207  -0.0893280  -0.0000000  -0.0803948   0.0200777   0.0000000
   11  -0.0730018  -0.1056755  -0.0000000   0.0275449   0.0208879   0.0000000
   12  -0.0000000   0.0000000  -0.0407576  -0.0000000   0.0000000   0.0012167
   13  -0.0477638  -0.0309267   0.0000000   0.0030983   0.0280686  -0.0000000
   14  -0.0284704  -0.3296726   0.0000000  -0.0033897  -0.0157265   0.0000000
   15   0.0000000   0.0000000  -0.0527244  -0.0000000  -0.0000000   0.0241926
            7           8           9          10          11          12
    1  -0.0404397   0.0204341  -0.0000000  -0.2697207  -0.0730018  -0.0000000
    2  -0.0272808  -0.0022051  -0.0000000  -0.0893280  -0.1056755   0.0000000
    3   0.0000000   0.0000000  -0.0021365  -0.0000000  -0.0000000  -0.0407576
    4  -0.1399669  -0.0602108   0.0000000  -0.0803948   0.0275449  -0.0000000
    5  -0.0177044  -0.0274535   0.0000000   0.0200777   0.0208879   0.0000000
    6   0.0000000   0.0000000  -0.0100991   0.0000000   0.0000000   0.0012167
    7   0.1839273   0.0380814  -0.0000000  -0.0037709   0.0058864   0.0000000
    8   0.0380814   0.0268979  -0.0000000   0.0005365   0.0013860   0.0000000
    9  -0.0000000  -0.0000000   0.0075694   0.0000000  -0.0000000   0.0089637
   10  -0.0037709   0.0005365   0.0000000   0.3782272   0.0759068   0.0000000
   11   0.0058864   0.0013860  -0.0000000   0.0759068   0.0875063  -0.0000000
   12   0.0000000   0.0000000   0.0089637   0.0000000  -0.0000000   0.0206997
   13   0.0002503   0.0011588   0.0000000  -0.0243408  -0.0363363  -0.0000000
   14   0.0010175   0.0013747   0.0000000  -0.0071930  -0.0041046  -0.0000000
   15   0.0000000  -0.0000000  -0.0042975  -0.0000000   0.0000000   0.0098775
           13          14          15
    1  -0.0477638  -0.0284704   0.0000000
    2  -0.0309267  -0.3296726   0.0000000
    3   0.0000000   0.0000000  -0.0527244
    4   0.0030983  -0.0033897  -0.0000000
    5   0.0280686  -0.0157265  -0.0000000
    6  -0.0000000   0.0000000   0.0241926
    7   0.0002503   0.0010175   0.0000000
    8   0.0011588   0.0013747  -0.0000000
    9   0.0000000   0.0000000  -0.0042975
   10  -0.0243408  -0.0071930  -0.0000000
   11  -0.0363363  -0.0041046   0.0000000
   12  -0.0000000  -0.0000000   0.0098775
   13   0.0687561   0.0380356  -0.0000000
   14   0.0380356   0.3481289  -0.0000000
   15  -0.0000000  -0.0000000   0.0229517
 Gradient time:  CPU 90.49 s  wall 23.97 s
 **********************************************************************
 **                                                                  **
 **                       VIBRATIONAL ANALYSIS                       **
 **                       --------------------                       **
 **                                                                  **
 **        VIBRATIONAL FREQUENCIES (CM**-1) AND NORMAL MODES         **
 **     FORCE CONSTANTS (mDYN/ANGSTROM) AND REDUCED MASSES (AMU)     **
 **                  INFRARED INTENSITIES (KM/MOL)                   **
 **                                                                  **
 **********************************************************************


 Mode:                 1                      2                      3
 Frequency:       259.71                 264.74                 401.21
 Force Cnst:      0.2355                 0.3451                 1.6242
 Red. Mass:       5.9251                 8.3559                17.1258
 IR Active:          YES                    YES                    YES
 IR Intens:        5.205                  1.242                  0.743
 Raman Active:       YES                    YES                    YES
               X      Y      Z        X      Y      Z        X      Y      Z
 C         -0.000  0.000  0.401   -0.273  0.259 -0.000    0.307  0.348 -0.000
 N         -0.000  0.000  0.313   -0.071  0.459 -0.000    0.239  0.363 -0.000
 Br         0.000 -0.000 -0.054    0.106 -0.062  0.000   -0.227 -0.060  0.000
 F         -0.000 -0.000 -0.302   -0.180 -0.261  0.000    0.568 -0.260  0.000
 H         -0.000  0.000  0.804   -0.656  0.310 -0.000    0.071  0.382 -0.000
 TransDip   0.000  0.000  0.073    0.027  0.024 -0.000   -0.005  0.027 -0.000

 Mode:                 4                      5                      6
 Frequency:       768.36                 966.59                1152.99
 Force Cnst:      4.4443                 0.8346                 5.7822
 Red. Mass:      12.7769                 1.5161                 7.3823
 IR Active:          YES                    YES                    YES
 IR Intens:       48.074                  5.327                214.154
 Raman Active:       YES                    YES                    YES
               X      Y      Z        X      Y      Z        X      Y      Z
 C          0.038 -0.347  0.000    0.000  0.000 -0.198    0.482  0.329  0.000
 N          0.732  0.305  0.000   -0.000 -0.000  0.071    0.042 -0.129 -0.000
 Br        -0.063 -0.031 -0.000    0.000  0.000 -0.001   -0.008  0.003 -0.000
 F         -0.290  0.141 -0.000   -0.000 -0.000  0.027   -0.336 -0.140 -0.000
 H         -0.218 -0.305  0.000    0.000  0.000  0.977    0.641  0.312 -0.000
 TransDip   0.199 -0.098  0.000    0.000  0.000  0.074    0.460  0.091 -0.000

 Mode:                 7                      8                      9
 Frequency:      1342.37                1690.33                3169.78
 Force Cnst:      1.2223                14.4985                 6.4997
 Red. Mass:       1.1512                 8.6125                 1.0980
 IR Active:          YES                    YES                    YES
 IR Intens:        3.657                215.189                  2.594
 Raman Active:       YES                    YES                    YES
               X      Y      Z        X      Y      Z        X      Y      Z
 C         -0.059 -0.038  0.000    0.472 -0.406 -0.000   -0.004 -0.090  0.000
 N         -0.024  0.075 -0.000   -0.366  0.349  0.000   -0.006  0.005 -0.000
 Br         0.001 -0.000  0.000    0.004  0.003 -0.000    0.000  0.000  0.000
 F         -0.002 -0.021 -0.000   -0.024  0.011 -0.000   -0.000  0.000 -0.000
 H          0.978 -0.181 -0.000   -0.424 -0.419  0.000    0.129  0.987 -0.000
 TransDip  -0.026 -0.056 -0.000    0.457 -0.110  0.000    0.024 -0.046 -0.000

 STANDARD THERMODYNAMIC QUANTITIES AT   298.15 K  AND     1.00 ATM

   This Molecule has  0 Imaginary Frequencies
   Zero point vibrational energy:       14.319 kcal/mol

   Atom    1 Element C  Has Mass   12.00000
   Atom    2 Element N  Has Mass   14.00307
   Atom    3 Element Br Has Mass   78.91830
   Atom    4 Element F  Has Mass   18.99840
   Atom    5 Element H  Has Mass    1.00783
   Molecular Mass:   124.927600 amu
   Principal axes and moments of inertia in amu*Bohr^2:
                             1           2           3
    Eigenvalues --       30.13925  1016.81534  1046.95459
          X               0.99996    -0.00860     0.00000
          Y               0.00860     0.99996     0.00000
          Z              -0.00000    -0.00000     1.00000
   Rotational Symmetry Number is   1
   The Molecule is an Asymmetric Top
   Translational Enthalpy:        0.889 kcal/mol
   Rotational Enthalpy:           0.889 kcal/mol
   Vibrational Enthalpy:         15.203 kcal/mol
   gas constant (RT):             0.592 kcal/mol
   Translational Entropy:        40.381  cal/mol.K
   Rotational Entropy:           24.976  cal/mol.K
   Vibrational Entropy:           4.672  cal/mol.K

   Total Enthalpy:               17.573 kcal/mol
   Total Entropy:                70.029  cal/mol.K
Archival summary:
1\1\TWL01\FREQ\ProcedureUnspecified\BasisUnspecified\r11111\taweetha\SunNov2520:59:082018SunNov2520:59:082018\0\\#,FREQ,ProcedureUnspecified,BasisUnspecified,\\0,1\Br\N,1,1.90178\C,2,1.25706,1,112.745\H,3,1.08687,2,130.112,1,-0,0\F,3,1.33706,2,117.556,1,-180,0\\\@

 Total job time:  27.68s(wall), 103.96s(cpu) 
 Sun Nov 25 20:59:08 2018

        *************************************************************
        *                                                           *
        *  Thank you very much for using Q-Chem.  Have a nice day.  *
        *                                                           *
        *************************************************************
