# Supplementary material for: Geometric and energetic data from ab initio calculations of haloethene, haloimine, halomethylenephosphine, haloiminophosphine, halodiazene, halodiphosphene and halocyclopropane
Source: Data Brief. 2019 Nov 2;27:104738. doi: 10.1016/j.dib.2019.104738 (PMC6861602; doi:10.1016/j.dib.2019.104738)
Supplement: Multimedia component 4 [file mmc4.zip › CN/B3LYP/HFCNClE.out]

Q-Chem Developer Version!
                  Welcome to Q-Chem
     A Quantum Leap Into The Future Of Chemistry


 Q-Chem 5.1, Q-Chem, Inc., Pleasanton, CA (2018)

 Yihan Shao,  Zhengting Gan,  E. Epifanovsky,  A. T. B. Gilbert,  M. Wormit,  
 J. Kussmann,  A. W. Lange,  A. Behn,  Jia Deng,  Xintian Feng,  D. Ghosh,  
 M. Goldey,  P. R. Horn,  L. D. Jacobson,  I. Kaliman,  T. Kus,  A. Landau,  
 Jie Liu,  E. I. Proynov,  R. M. Richard,  R. P. Steele,  E. J. Sundstrom,  
 H. L. Woodcock III,  P. M. Zimmerman,  D. Zuev,  B. Albrecht,  E. Alguire,  
 S. A. Baeppler,  D. Barton,  Z. Benda,  Y. A. Bernard,  E. J. Berquist,  
 K. B. Bravaya,  H. Burton,  D. Casanova,  Chun-Min Chang,  Yunqing Chen,  
 A. Chien,  K. D. Closser,  M. P. Coons,  S. Coriani,  S. Dasgupta,  
 A. L. Dempwolff,  M. Diedenhofen,  Hainam Do,  R. G. Edgar,  Po-Tung Fang,  
 S. Faraji,  S. Fatehi,  Qingguo Feng,  K. D. Fenk,  J. Fosso-Tande,  
 Qinghui Ge,  A. Ghysels,  G. Gidofalvi,  J. Gomes,  J. Gonthier,  A. Gunina,  
 D. Hait,  M. W. D. Hanson-Heine,  P. H. P. Harbach,  A. W. Hauser,  
 J. E. Herr,  E. G. Hohenstein,  Z. C. Holden,  Kerwin Hui,  B. C. Huynh,  
 T.-C. Jagau,  Hyunjun Ji,  B. Kaduk,  K. Khistyaev,  Jaehoon Kim,  
 P. Klunzinger,  K. Koh,  D. Kosenkov,  L. Koulias,  T. Kowalczyk,  
 C. M. Krauter,  A. Kunitsa,  Ka Un Lao,  A. Laurent,  K. V. Lawler,  
 Joonho Lee,  D. Lefrancois,  S. Lehtola,  D. S. Levine,  Yi-Pei Li,  
 You-Sheng Lin,  Fenglai Liu,  E. Livshits,  A. Luenser,  P. Manohar,  
 E. Mansoor,  S. F. Manzer,  Shan-Ping Mao,  Yuezhi Mao,  N. Mardirossian,  
 A. V. Marenich,  T. Markovich,  L. A. Martinez-Martinez,  S. A. Maurer,  
 N. J. Mayhall,  S. C. McKenzie,  J.-M. Mewes,  A. F. Morrison,  
 J. W. Mullinax,  K. Nanda,  T. S. Nguyen-Beck,  R. Olivares-Amaya,  
 J. A. Parkhill,  T. M. Perrine,  F. Plasser,  P. Pokhilko,  S. Prager,  
 A. Prociuk,  E. Ramos,  D. R. Rehn,  F. Rob,  M. Schneider,  N. Sergueev,  
 S. M. Sharada,  S. Sharma,  D. W. Small,  T. Stauch,  T. Stein,  
 Yu-Chuan Su,  A. J. W. Thom,  A. Tkatchenko,  T. Tsuchimochi,  N. M. Tubman,  
 L. Vogt,  M. L. Vidal,  O. Vydrov,  M. A. Watson,  J. Wenzel,  
 M. de Wergifosse,  T. A. Wesolowski,  A. White,  J. Witte,  A. Yamada,  
 Jun Yang,  K. Yao,  S. Yeganeh,  S. R. Yost,  Zhi-Qiang You,  A. Zech,  
 Igor Ying Zhang,  Xing Zhang,  Yan Zhao,  Ying Zhu,  B. R. Brooks,  
 G. K. L. Chan,  C. J. Cramer,  M. S. Gordon,  W. J. Hehre,  A. Klamt,  
 M. W. Schmidt,  C. D. Sherrill,  D. G. Truhlar,  A. Aspuru-Guzik,  R. Baer,  
 A. T. Bell,  N. A. Besley,  Jeng-Da Chai,  A. E. DePrince, III,  
 R. A. DiStasio Jr.,  A. Dreuw,  B. D. Dunietz,  T. R. Furlani,  
 Chao-Ping Hsu,  Yousung Jung,  Jing Kong,  D. S. Lambrecht,  WanZhen Liang,  
 C. Ochsenfeld,  V. A. Rassolov,  L. V. Slipchenko,  J. E. Subotnik,  
 T. Van Voorhis,  J. M. Herbert,  A. I. Krylov,  P. M. W. Gill,  M. Head-Gordon

 Contributors to earlier versions of Q-Chem not listed above: 
 R. D. Adamson,  B. Austin,  J. Baker,  G. J. O. Beran,  K. Brandhorst,  
 S. T. Brown,  E. F. C. Byrd,  A. K. Chakraborty,  C.-L. Cheng,  
 Siu Hung Chien,  D. M. Chipman,  D. L. Crittenden,  H. Dachsel,  
 R. J. Doerksen,  A. D. Dutoi,  L. Fusti-Molnar,  W. A. Goddard III,  
 A. Golubeva-Zadorozhnaya,  S. R. Gwaltney,  G. Hawkins,  A. Heyden,  
 S. Hirata,  G. Kedziora,  F. J. Keil,  C. Kelley,  Jihan Kim,  R. A. King,  
 R. Z. Khaliullin,  P. P. Korambath,  W. Kurlancheek,  A. M. Lee,  M. S. Lee,  
 S. V. Levchenko,  Ching Yeh Lin,  D. Liotard,  R. C. Lochan,  I. Lotan,  
 P. E. Maslen,  N. Nair,  D. P. O'Neill,  D. Neuhauser,  E. Neuscamman,  
 C. M. Oana,  R. Olson,  B. Peters,  R. Peverati,  P. A. Pieniazek,  
 Y. M. Rhee,  J. Ritchie,  M. A. Rohrdanz,  E. Rosta,  N. J. Russ,  
 H. F. Schaefer III,  N. E. Schultz,  N. Shenvi,  A. C. Simmonett,  A. Sodt,  
 D. Stuck,  K. S. Thanthiriwatte,  V. Vanovschi,  Tao Wang,  A. Warshel,  
 C. F. Williams,  Q. Wu,  X. Xu,  W. Zhang

 Please cite Q-Chem as follows:
 Y. Shao et al., Mol. Phys. 113, 184-215 (2015)
 DOI: 10.1080/00268976.2014.952696

 Q-Chem 5.1.2 for Intel X86 EM64T Linux

 Parts of Q-Chem use Armadillo 8.300.2 (Tropical Shenanigans).
 http://arma.sourceforge.net/

 Q-Chem begins on Mon Nov 26 07:50:06 2018  

Host: 
0

     Scratch files written to /scratch/taweetham/qchem59102//
Input Ideriv = 2
Curr. Ideriv = -1
Max.  Ideriv = 2

Checking the input file for inconsistencies... 	...done.

--------------------------------------------------------------
User input:
--------------------------------------------------------------
$molecule
0 1
C 
N 1 1.3 
Cl 2 CCl 1 120. 
F 1 CF 2 120.  3 180.0
H 1 CH 2 120.  3 0.0

CC=1.54
CH=1.09
CF=1.35
CCl=1.77
CBr=1.94
CI=2.14
DHA=180.0
$end

$rem
   job_type	optimization
   basis	6-311++g**
   method	b3lyp
$end

--------------------------------------------------------------
 ----------------------------------------------------------------
             Standard Nuclear Orientation (Angstroms)
    I     Atom           X                Y                Z
 ----------------------------------------------------------------
    1      C       1.0152996360    -0.3467824775    -0.0000000000
    2      N       0.0407691966     0.5136188374     0.0000000000
    3      Cl     -1.6371834727    -0.0497414733    -0.0000000000
    4      F       2.2950940447     0.0828991154    -0.0000000000
    5      H       0.7990904419    -1.4151239886    -0.0000000000
 ----------------------------------------------------------------
 Molecular Point Group                 Cs    NOp =  2
 Largest Abelian Subgroup              Cs    NOp =  2
 Nuclear Repulsion Energy =   139.3385864926 hartrees
 There are       20 alpha and       20 beta electrons
 Requested basis set is 6-311++G(d,p)
 There are 36 shells and 103 basis functions

 Total QAlloc Memory Limit   2000 MB
 Mega-Array Size       188 MB
 MEM_STATIC part       192 MB
 A cutoff of  1.0D-11 yielded    614 shell pairs
 There are      5204 function pairs (      5617 Cartesian)
 Smallest overlap matrix eigenvalue = 1.24E-03

 Scale SEOQF with 1.000000e-01/1.000000e-01/1.000000e-01

 Standard Electronic Orientation quadrupole field applied
 Nucleus-field energy     =     0.0000000039 hartrees
 Guess from superposition of atomic densities
 Warning:  Energy on first SCF cycle will be non-variational
 SAD guess density has 40.000000 electrons

 -----------------------------------------------------------------------
  General SCF calculation program by
  Eric Jon Sundstrom, Paul Horn, Yuezhi Mao, Dmitri Zuev, Alec White,
  David Stuck, Shaama M.S., Shane Yost, Joonho Lee, David Small,
  Daniel Levine, Susi Lehtola, Hugh Burton, Evgeny Epifanovsky
 -----------------------------------------------------------------------
 Exchange:     0.2000 Hartree-Fock + 0.0800 Slater + 0.7200 B88
 Correlation:  0.1900 VWN1RPA + 0.8100 LYP
 Using SG-1 standard quadrature grid
 A restricted SCF calculation will be
 performed using DIIS
 SCF converges when DIIS error is below 1.0e-08
 ---------------------------------------
  Cycle       Energy         DIIS error
 ---------------------------------------
    1    -653.9579793109      5.08e-02  
    2    -653.4868950512      5.25e-03  
    3    -653.4281655717      8.91e-03  
    4    -653.5114679639      1.89e-03  
    5    -653.5147928655      8.64e-04  
    6    -653.5154440774      1.17e-04  
    7    -653.5154563816      2.03e-05  
    8    -653.5154568594      4.47e-06  
    9    -653.5154568783      2.34e-06  
   10    -653.5154568850      6.28e-07  
   11    -653.5154568855      1.51e-07  
   12    -653.5154568855      1.66e-08  
   13    -653.5154568855      1.65e-09  Convergence criterion met
 ---------------------------------------
 SCF time:   CPU 7.14s  wall 8.00s 
 SCF   energy in the final basis set =     -653.5154568855
 Total energy in the final basis set =     -653.5154568855

 --------------------------------------------------------------
             Orbital Energies (a.u.) and Symmetries
 --------------------------------------------------------------

 Alpha MOs, Restricted
 -- Occupied --                  
-101.60  -24.75  -14.40  -10.34   -9.51   -7.28   -7.26   -7.26
  1 A'    2 A'    3 A'    4 A'    5 A'    6 A'    1 A"    7 A'                 
 -1.281  -0.979  -0.829  -0.661  -0.584  -0.532  -0.518  -0.450
  8 A'    9 A'   10 A'   11 A'   12 A'   13 A'    2 A"   14 A'                 
 -0.406  -0.384  -0.313  -0.304
  3 A"   15 A'    4 A"   16 A'                                                 
 -- Virtual --                   
 -0.078  -0.062  -0.003   0.027   0.031   0.050   0.073   0.082
 17 A'    5 A"   18 A'   19 A'   20 A'    6 A"   21 A'   22 A'                 
  0.091   0.102   0.126   0.132   0.170   0.175   0.192   0.238
  7 A"   23 A'   24 A'   25 A'    8 A"   26 A'   27 A'   28 A'                 
  0.258   0.259   0.294   0.327   0.339   0.384   0.419   0.437
 29 A'    9 A"   30 A'   31 A'   32 A'   33 A'   34 A'   10 A"                 
  0.468   0.473   0.510   0.528   0.637   0.710   0.749   0.764
 35 A'   36 A'   11 A"   37 A'   38 A'   12 A"   39 A'   40 A'                 
  0.839   0.844   0.881   0.923   0.935   1.045   1.090   1.095
 13 A"   41 A'   42 A'   14 A"   43 A'   44 A'   15 A"   45 A'                 
  1.197   1.215   1.314   1.367   1.371   1.517   1.559   1.680
 46 A'   16 A"   47 A'   48 A'   17 A"   49 A'   50 A'   51 A'                 
  1.709   1.809   1.934   2.021   2.097   2.234   2.248   2.325
 18 A"   52 A'   53 A'   19 A"   54 A'   55 A'   20 A"   56 A'                 
  2.333   2.507   2.568   2.700   2.716   2.803   3.106   3.520
 21 A"   57 A'   58 A'   59 A'   22 A"   60 A'   61 A'   62 A'                 
  3.722   3.745   3.815   3.881   3.931   4.105   4.437   4.794
 23 A"   63 A'   24 A"   64 A'   25 A"   65 A'   66 A'   67 A'                 
  6.233   6.295   6.601   9.642  23.730  25.760  25.821  26.219
 26 A"   68 A'   69 A'   70 A'   71 A'   27 A"   72 A'   73 A'                 
 35.437  66.697 215.616
 74 A'   75 A'   76 A'                                                         

 Beta MOs, Restricted
 -- Occupied --                  
-101.60  -24.75  -14.40  -10.34   -9.51   -7.28   -7.26   -7.26
  1 A'    2 A'    3 A'    4 A'    5 A'    6 A'    1 A"    7 A'                 
 -1.281  -0.979  -0.829  -0.661  -0.584  -0.532  -0.518  -0.450
  8 A'    9 A'   10 A'   11 A'   12 A'   13 A'    2 A"   14 A'                 
 -0.406  -0.384  -0.313  -0.304
  3 A"   15 A'    4 A"   16 A'                                                 
 -- Virtual --                   
 -0.078  -0.062  -0.003   0.027   0.031   0.050   0.073   0.082
 17 A'    5 A"   18 A'   19 A'   20 A'    6 A"   21 A'   22 A'                 
  0.091   0.102   0.126   0.132   0.170   0.175   0.192   0.238
  7 A"   23 A'   24 A'   25 A'    8 A"   26 A'   27 A'   28 A'                 
  0.258   0.259   0.294   0.327   0.339   0.384   0.419   0.437
 29 A'    9 A"   30 A'   31 A'   32 A'   33 A'   34 A'   10 A"                 
  0.468   0.473   0.510   0.528   0.637   0.710   0.749   0.764
 35 A'   36 A'   11 A"   37 A'   38 A'   12 A"   39 A'   40 A'                 
  0.839   0.844   0.881   0.923   0.935   1.045   1.090   1.095
 13 A"   41 A'   42 A'   14 A"   43 A'   44 A'   15 A"   45 A'                 
  1.197   1.215   1.314   1.367   1.371   1.517   1.559   1.680
 46 A'   16 A"   47 A'   48 A'   17 A"   49 A'   50 A'   51 A'                 
  1.709   1.809   1.934   2.021   2.097   2.234   2.248   2.325
 18 A"   52 A'   53 A'   19 A"   54 A'   55 A'   20 A"   56 A'                 
  2.333   2.507   2.568   2.700   2.716   2.803   3.106   3.520
 21 A"   57 A'   58 A'   59 A'   22 A"   60 A'   61 A'   62 A'                 
  3.722   3.745   3.815   3.881   3.931   4.105   4.437   4.794
 23 A"   63 A'   24 A"   64 A'   25 A"   65 A'   66 A'   67 A'                 
  6.233   6.295   6.601   9.642  23.730  25.760  25.821  26.219
 26 A"   68 A'   69 A'   70 A'   71 A'   27 A"   72 A'   73 A'                 
 35.437  66.697 215.616
 74 A'   75 A'   76 A'                                                         
 --------------------------------------------------------------

          Ground-State Mulliken Net Atomic Charges

     Atom                 Charge (a.u.)
  ----------------------------------------
      1 C                     0.008286
      2 N                    -0.123601
      3 Cl                   -0.008126
      4 F                    -0.060136
      5 H                     0.183577
  ----------------------------------------
  Sum of atomic charges =     0.000000

 -----------------------------------------------------------------
                    Cartesian Multipole Moments
 -----------------------------------------------------------------
    Charge (ESU x 10^10)
                 0.0000
    Dipole Moment (Debye)
         X       0.1315      Y      -2.2600      Z      -0.0000
       Tot       2.2638
    Quadrupole Moments (Debye-Ang)
        XX     -30.1704     XY      -1.2747     YY     -29.2168
        XZ      -0.0000     YZ      -0.0000     ZZ     -29.3226
    Octopole Moments (Debye-Ang^2)
       XXX      -2.0964    XXY      -1.9862    XYY       4.9542
       YYY      -3.7872    XXZ      -0.0000    XYZ      -0.0000
       YYZ      -0.0000    XZZ       4.3024    YZZ       0.0045
       ZZZ      -0.0000
    Hexadecapole Moments (Debye-Ang^3)
      XXXX    -417.7461   XXXY       4.3809   XXYY     -78.7916
      XYYY      -1.3129   YYYY     -51.6137   XXXZ      -0.0000
      XXYZ      -0.0000   XYYZ       0.0000   YYYZ      -0.0000
      XXZZ     -76.0483   XYZZ       0.1535   YYZZ     -14.1179
      XZZZ       0.0000   YZZZ      -0.0000   ZZZZ     -30.0362
 -----------------------------------------------------------------
 Calculating analytic gradient of the SCF energy
 Gradient of SCF Energy
            1           2           3           4           5
    1   0.0549017  -0.0438203  -0.0198498   0.0264159  -0.0176474
    2  -0.0210641   0.0046498   0.0067885   0.0074834   0.0021423
    3  -0.0000000  -0.0000000  -0.0000000   0.0000000   0.0000000
 Max gradient component =       5.490E-02
 RMS gradient           =       2.146E-02
 Gradient time:  CPU 1.72 s  wall 1.72 s
 Geometry Optimization Parameters
   NAtoms,    NIC,     NZ,  NCons,   NDum,   NFix, NCnnct, MaxDiis
        5      20       5       0       0       0       0       0


** GEOMETRY OPTIMIZATION IN DELOCALIZED INTERNAL COORDINATES **
   Searching for a Minimum

   Optimization Cycle:   1

                       Coordinates (Angstroms)
     ATOM                X               Y               Z
      1  C         1.0152996360   -0.3467824775    0.0000000000
      2  N         0.0407691966    0.5136188374    0.0000000000
      3  Cl       -1.6371834727   -0.0497414733    0.0000000000
      4  F         2.2950940447    0.0828991154    0.0000000000
      5  H         0.7990904419   -1.4151239886    0.0000000000
   Point Group: cs    Number of degrees of freedom:     7


   Energy is   -653.515456885


 Attempting to Generate Delocalized Internal Coordinates

  7 Hessian modes will be used to form the next step
  Hessian Eigenvalues:
     0.160000    0.220000    0.250000    0.286300    0.348126    0.550214
     0.671931

 Minimum Search - Taking Simple RFO Step
 Searching for Lamda that Minimizes Along All modes
 Value Taken    Lamda =  -0.01847377
 Step Taken.  Stepsize is  0.251674

                             Maximum     Tolerance    Cnvgd?
         Gradient           0.052881      0.000300      NO
         Displacement       0.162697      0.001200      NO
         Energy change     *********      0.000001      NO


 New Cartesian Coordinates Obtained by Inverse Iteration

 Displacement from previous Coordinates is:  0.340039
 ----------------------------------------------------------------
             Standard Nuclear Orientation (Angstroms)
    I     Atom           X                Y                Z
 ----------------------------------------------------------------
    1      C       0.9511154024    -0.3343724087     0.0000000000
    2      N       0.0813153546     0.5739480698     0.0000000000
    3      Cl     -1.5230234740    -0.1023934421     0.0000000000
    4      F       2.2162494586     0.0576541586     0.0000000000
    5      H       0.7874131049    -1.4099663644     0.0000000000
 ----------------------------------------------------------------
 Molecular Point Group                 Cs    NOp =  2
 Largest Abelian Subgroup              Cs    NOp =  2
 Nuclear Repulsion Energy =   144.3386704891 hartrees
 There are       20 alpha and       20 beta electrons
 Applying Cartesian multipole field
    Component          Value
    ---------          -----
     (2,0,0)        1.00000E-11
     (0,2,0)        2.00000E-11
     (0,0,2)       -3.00000E-11
 Nucleus-field energy     =     0.0000000036 hartrees
 Requested basis set is 6-311++G(d,p)
 There are 36 shells and 103 basis functions
 A cutoff of  1.0D-11 yielded    623 shell pairs
 There are      5261 function pairs (      5685 Cartesian)
 Smallest overlap matrix eigenvalue = 1.19E-03
 Guess MOs from SCF MO coefficient file

 -----------------------------------------------------------------------
  General SCF calculation program by
  Eric Jon Sundstrom, Paul Horn, Yuezhi Mao, Dmitri Zuev, Alec White,
  David Stuck, Shaama M.S., Shane Yost, Joonho Lee, David Small,
  Daniel Levine, Susi Lehtola, Hugh Burton, Evgeny Epifanovsky
 -----------------------------------------------------------------------
 Exchange:     0.2000 Hartree-Fock + 0.0800 Slater + 0.7200 B88
 Correlation:  0.1900 VWN1RPA + 0.8100 LYP
 Using SG-1 standard quadrature grid
 A restricted SCF calculation will be
 performed using DIIS
 SCF converges when DIIS error is below 1.0e-08
 ---------------------------------------
  Cycle       Energy         DIIS error
 ---------------------------------------
    1    -653.5176969539      1.87e-03  
    2    -653.5229730083      9.94e-04  
    3    -653.5227913031      1.07e-03  
    4    -653.5240159055      2.74e-04  
    5    -653.5240978124      6.40e-05  
    6    -653.5241030942      1.36e-05  
    7    -653.5241033038      3.57e-06  
    8    -653.5241033151      1.88e-06  
    9    -653.5241033181      3.50e-07  
   10    -653.5241033183      6.77e-08  
   11    -653.5241033183      7.88e-09  Convergence criterion met
 ---------------------------------------
 SCF time:   CPU 6.19s  wall 7.00s 
 SCF   energy in the final basis set =     -653.5241033183
 Total energy in the final basis set =     -653.5241033183

 --------------------------------------------------------------
             Orbital Energies (a.u.) and Symmetries
 --------------------------------------------------------------

 Alpha MOs, Restricted
 -- Occupied --                  
-101.59  -24.74  -14.40  -10.33   -9.51   -7.27   -7.26   -7.26
  1 A'    2 A'    3 A'    4 A'    5 A'    6 A'    1 A"    7 A'                 
 -1.288  -1.002  -0.826  -0.666  -0.590  -0.529  -0.524  -0.446
  8 A'    9 A'   10 A'   11 A'   12 A'   13 A'    2 A"   14 A'                 
 -0.412  -0.389  -0.313  -0.310
  3 A"   15 A'   16 A'    4 A"                                                 
 -- Virtual --                   
 -0.060  -0.053  -0.002   0.029   0.033   0.051   0.079   0.084
 17 A'    5 A"   18 A'   19 A'   20 A'    6 A"   21 A'   22 A'                 
  0.092   0.102   0.130   0.136   0.167   0.179   0.201   0.236
  7 A"   23 A'   24 A'   25 A'    8 A"   26 A'   27 A'   28 A'                 
  0.263   0.263   0.283   0.331   0.362   0.384   0.420   0.435
  9 A"   29 A'   30 A'   31 A'   32 A'   33 A'   34 A'   10 A"                 
  0.452   0.496   0.505   0.543   0.632   0.713   0.750   0.771
 35 A'   36 A'   11 A"   37 A'   38 A'   12 A"   39 A'   40 A'                 
  0.843   0.865   0.907   0.918   0.919   1.032   1.102   1.114
 13 A"   41 A'   42 A'   43 A'   14 A"   44 A'   15 A"   45 A'                 
  1.201   1.216   1.325   1.375   1.379   1.503   1.606   1.665
 46 A'   16 A"   47 A'   17 A"   48 A'   49 A'   50 A'   51 A'                 
  1.704   1.807   2.000   2.025   2.135   2.261   2.270   2.306
 18 A"   52 A'   53 A'   19 A"   54 A'   55 A'   20 A"   56 A'                 
  2.372   2.526   2.604   2.728   2.775   2.820   3.145   3.521
 21 A"   57 A'   58 A'   22 A"   59 A'   60 A'   61 A'   62 A'                 
  3.718   3.745   3.834   3.902   3.958   4.195   4.444   4.821
 23 A"   63 A'   24 A"   64 A'   25 A"   65 A'   66 A'   67 A'                 
  6.238   6.299   6.650   9.657  23.820  25.770  25.845  26.223
 26 A"   68 A'   69 A'   70 A'   71 A'   27 A"   72 A'   73 A'                 
 35.505  66.707 215.633
 74 A'   75 A'   76 A'                                                         

 Beta MOs, Restricted
 -- Occupied --                  
-101.59  -24.74  -14.40  -10.33   -9.51   -7.27   -7.26   -7.26
  1 A'    2 A'    3 A'    4 A'    5 A'    6 A'    1 A"    7 A'                 
 -1.288  -1.002  -0.826  -0.666  -0.590  -0.529  -0.524  -0.446
  8 A'    9 A'   10 A'   11 A'   12 A'   13 A'    2 A"   14 A'                 
 -0.412  -0.389  -0.313  -0.310
  3 A"   15 A'   16 A'    4 A"                                                 
 -- Virtual --                   
 -0.060  -0.053  -0.002   0.029   0.033   0.051   0.079   0.084
 17 A'    5 A"   18 A'   19 A'   20 A'    6 A"   21 A'   22 A'                 
  0.092   0.102   0.130   0.136   0.167   0.179   0.201   0.236
  7 A"   23 A'   24 A'   25 A'    8 A"   26 A'   27 A'   28 A'                 
  0.263   0.263   0.283   0.331   0.362   0.384   0.420   0.435
  9 A"   29 A'   30 A'   31 A'   32 A'   33 A'   34 A'   10 A"                 
  0.452   0.496   0.505   0.543   0.632   0.713   0.750   0.771
 35 A'   36 A'   11 A"   37 A'   38 A'   12 A"   39 A'   40 A'                 
  0.843   0.865   0.907   0.918   0.919   1.032   1.102   1.114
 13 A"   41 A'   42 A'   43 A'   14 A"   44 A'   15 A"   45 A'                 
  1.201   1.216   1.325   1.375   1.379   1.503   1.606   1.665
 46 A'   16 A"   47 A'   17 A"   48 A'   49 A'   50 A'   51 A'                 
  1.704   1.807   2.000   2.025   2.135   2.261   2.270   2.306
 18 A"   52 A'   53 A'   19 A"   54 A'   55 A'   20 A"   56 A'                 
  2.372   2.526   2.604   2.728   2.775   2.820   3.145   3.521
 21 A"   57 A'   58 A'   22 A"   59 A'   60 A'   61 A'   62 A'                 
  3.718   3.745   3.834   3.902   3.958   4.195   4.444   4.821
 23 A"   63 A'   24 A"   64 A'   25 A"   65 A'   66 A'   67 A'                 
  6.238   6.299   6.650   9.657  23.820  25.770  25.845  26.223
 26 A"   68 A'   69 A'   70 A'   71 A'   27 A"   72 A'   73 A'                 
 35.505  66.707 215.633
 74 A'   75 A'   76 A'                                                         
 --------------------------------------------------------------

          Ground-State Mulliken Net Atomic Charges

     Atom                 Charge (a.u.)
  ----------------------------------------
      1 C                     0.008101
      2 N                    -0.129408
      3 Cl                   -0.000521
      4 F                    -0.057891
      5 H                     0.179719
  ----------------------------------------
  Sum of atomic charges =     0.000000

 -----------------------------------------------------------------
                    Cartesian Multipole Moments
 -----------------------------------------------------------------
    Charge (ESU x 10^10)
                 0.0000
    Dipole Moment (Debye)
         X       0.2057      Y      -2.2507      Z      -0.0000
       Tot       2.2600
    Quadrupole Moments (Debye-Ang)
        XX     -30.6172     XY      -1.2241     YY     -28.9226
        XZ      -0.0000     YZ       0.0000     ZZ     -29.1162
    Octopole Moments (Debye-Ang^2)
       XXX      -3.2056    XXY      -2.0340    XYY       3.9308
       YYY      -2.7390    XXZ      -0.0000    XYZ       0.0000
       YYZ       0.0000    XZZ       3.5625    YZZ       0.4087
       ZZZ      -0.0000
    Hexadecapole Moments (Debye-Ang^3)
      XXXX    -381.7039   XXXY       2.8583   XXYY     -71.1755
      XYYY      -4.5064   YYYY     -53.2281   XXXZ      -0.0000
      XXYZ       0.0000   XYYZ       0.0000   YYYZ      -0.0000
      XXZZ     -69.0581   XYZZ      -0.8858   YYZZ     -14.3033
      XZZZ       0.0000   YZZZ       0.0000   ZZZZ     -29.5401
 -----------------------------------------------------------------
 Calculating analytic gradient of the SCF energy
 Gradient of SCF Energy
            1           2           3           4           5
    1   0.0029316   0.0018061   0.0070025  -0.0067496  -0.0049907
    2  -0.0018413  -0.0013295  -0.0000227   0.0035278  -0.0003344
    3   0.0000000   0.0000000  -0.0000000   0.0000000  -0.0000000
 Max gradient component =       7.003E-03
 RMS gradient           =       3.152E-03
 Gradient time:  CPU 1.76 s  wall 1.76 s
 Geometry Optimization Parameters
   NAtoms,    NIC,     NZ,  NCons,   NDum,   NFix, NCnnct, MaxDiis
        5      20       5       0       0       0       0       0

 Cartesian Hessian Update
 Hessian Updated using BFGS Update


** GEOMETRY OPTIMIZATION IN DELOCALIZED INTERNAL COORDINATES **
   Searching for a Minimum

   Optimization Cycle:   2

                       Coordinates (Angstroms)
     ATOM                X               Y               Z
      1  C         0.9511154024   -0.3343724087    0.0000000000
      2  N         0.0813153546    0.5739480698    0.0000000000
      3  Cl       -1.5230234740   -0.1023934421    0.0000000000
      4  F         2.2162494586    0.0576541586    0.0000000000
      5  H         0.7874131049   -1.4099663644    0.0000000000
   Point Group: cs    Number of degrees of freedom:     7


   Energy is   -653.524103318

 Hessian Updated using BFGS Update

  7 Hessian modes will be used to form the next step
  Hessian Eigenvalues:
     0.145402    0.224284    0.272621    0.316110    0.348103    0.561721
     0.702577

 Minimum Search - Taking Simple RFO Step
 Searching for Lamda that Minimizes Along All modes
 Value Taken    Lamda =  -0.00093858
 Step Taken.  Stepsize is  0.062007

                             Maximum     Tolerance    Cnvgd?
         Gradient           0.014548      0.000300      NO
         Displacement       0.040472      0.001200      NO
         Energy change     -0.008646      0.000001      NO


 New Cartesian Coordinates Obtained by Inverse Iteration

 Displacement from previous Coordinates is:  0.100057
 ----------------------------------------------------------------
             Standard Nuclear Orientation (Angstroms)
    I     Atom           X                Y                Z
 ----------------------------------------------------------------
    1      C       0.9509895291    -0.3332252445     0.0000000000
    2      N       0.0698915234     0.5688621811     0.0000000000
    3      Cl     -1.5537949921    -0.0851588042     0.0000000000
    4      F       2.2237047518     0.0464094549     0.0000000000
    5      H       0.8222790341    -1.4120175740     0.0000000000
 ----------------------------------------------------------------
 Molecular Point Group                 Cs    NOp =  2
 Largest Abelian Subgroup              Cs    NOp =  2
 Nuclear Repulsion Energy =   143.3535279510 hartrees
 There are       20 alpha and       20 beta electrons
 Applying Cartesian multipole field
    Component          Value
    ---------          -----
     (2,0,0)        1.00000E-11
     (0,2,0)        2.00000E-11
     (0,0,2)       -3.00000E-11
 Nucleus-field energy     =     0.0000000036 hartrees
 Requested basis set is 6-311++G(d,p)
 There are 36 shells and 103 basis functions
 A cutoff of  1.0D-11 yielded    622 shell pairs
 There are      5260 function pairs (      5684 Cartesian)
 Smallest overlap matrix eigenvalue = 1.23E-03
 Guess MOs from SCF MO coefficient file

 -----------------------------------------------------------------------
  General SCF calculation program by
  Eric Jon Sundstrom, Paul Horn, Yuezhi Mao, Dmitri Zuev, Alec White,
  David Stuck, Shaama M.S., Shane Yost, Joonho Lee, David Small,
  Daniel Levine, Susi Lehtola, Hugh Burton, Evgeny Epifanovsky
 -----------------------------------------------------------------------
 Exchange:     0.2000 Hartree-Fock + 0.0800 Slater + 0.7200 B88
 Correlation:  0.1900 VWN1RPA + 0.8100 LYP
 Using SG-1 standard quadrature grid
 A restricted SCF calculation will be
 performed using DIIS
 SCF converges when DIIS error is below 1.0e-08
 ---------------------------------------
  Cycle       Energy         DIIS error
 ---------------------------------------
    1    -653.5242828994      3.80e-04  
    2    -653.5245536980      1.02e-04  
    3    -653.5245534350      1.02e-04  
    4    -653.5245654394      3.66e-05  
    5    -653.5245667989      1.34e-05  
    6    -653.5245670044      3.05e-06  
    7    -653.5245670160      5.92e-07  
    8    -653.5245670163      3.21e-07  
    9    -653.5245670164      7.65e-08  
   10    -653.5245670164      1.58e-08  
   11    -653.5245670164      1.86e-09  Convergence criterion met
 ---------------------------------------
 SCF time:   CPU 6.18s  wall 7.00s 
 SCF   energy in the final basis set =     -653.5245670164
 Total energy in the final basis set =     -653.5245670164

 --------------------------------------------------------------
             Orbital Energies (a.u.) and Symmetries
 --------------------------------------------------------------

 Alpha MOs, Restricted
 -- Occupied --                  
-101.59  -24.74  -14.40  -10.34   -9.51   -7.27   -7.26   -7.26
  1 A'    2 A'    3 A'    4 A'    5 A'    6 A'    1 A"    7 A'                 
 -1.286  -0.999  -0.828  -0.667  -0.588  -0.529  -0.523  -0.446
  8 A'    9 A'   10 A'   11 A'   12 A'   13 A'    2 A"   14 A'                 
 -0.411  -0.388  -0.313  -0.311
  3 A"   15 A'   16 A'    4 A"                                                 
 -- Virtual --                   
 -0.065  -0.054  -0.002   0.029   0.033   0.051   0.078   0.083
 17 A'    5 A"   18 A'   19 A'   20 A'    6 A"   21 A'   22 A'                 
  0.092   0.103   0.131   0.135   0.167   0.181   0.200   0.236
  7 A"   23 A'   24 A'   25 A'    8 A"   26 A'   27 A'   28 A'                 
  0.262   0.263   0.278   0.330   0.361   0.385   0.421   0.435
  9 A"   29 A'   30 A'   31 A'   32 A'   33 A'   34 A'   10 A"                 
  0.457   0.495   0.506   0.538   0.634   0.712   0.751   0.770
 35 A'   36 A'   11 A"   37 A'   38 A'   12 A"   39 A'   40 A'                 
  0.842   0.859   0.907   0.918   0.920   1.033   1.103   1.106
 13 A"   41 A'   42 A'   43 A'   14 A"   44 A'   15 A"   45 A'                 
  1.199   1.213   1.324   1.377   1.380   1.501   1.609   1.657
 46 A'   16 A"   47 A'   17 A"   48 A'   49 A'   50 A'   51 A'                 
  1.705   1.810   2.005   2.022   2.129   2.239   2.266   2.303
 18 A"   52 A'   53 A'   19 A"   54 A'   55 A'   20 A"   56 A'                 
  2.372   2.533   2.598   2.727   2.769   2.829   3.136   3.516
 21 A"   57 A'   58 A'   22 A"   59 A'   60 A'   61 A'   62 A'                 
  3.720   3.743   3.832   3.910   3.954   4.179   4.443   4.819
 23 A"   63 A'   24 A"   64 A'   25 A"   65 A'   66 A'   67 A'                 
  6.238   6.297   6.642   9.652  23.817  25.767  25.837  26.220
 26 A"   68 A'   69 A'   70 A'   71 A'   27 A"   72 A'   73 A'                 
 35.498  66.706 215.627
 74 A'   75 A'   76 A'                                                         

 Beta MOs, Restricted
 -- Occupied --                  
-101.59  -24.74  -14.40  -10.34   -9.51   -7.27   -7.26   -7.26
  1 A'    2 A'    3 A'    4 A'    5 A'    6 A'    1 A"    7 A'                 
 -1.286  -0.999  -0.828  -0.667  -0.588  -0.529  -0.523  -0.446
  8 A'    9 A'   10 A'   11 A'   12 A'   13 A'    2 A"   14 A'                 
 -0.411  -0.388  -0.313  -0.311
  3 A"   15 A'   16 A'    4 A"                                                 
 -- Virtual --                   
 -0.065  -0.054  -0.002   0.029   0.033   0.051   0.078   0.083
 17 A'    5 A"   18 A'   19 A'   20 A'    6 A"   21 A'   22 A'                 
  0.092   0.103   0.131   0.135   0.167   0.181   0.200   0.236
  7 A"   23 A'   24 A'   25 A'    8 A"   26 A'   27 A'   28 A'                 
  0.262   0.263   0.278   0.330   0.361   0.385   0.421   0.435
  9 A"   29 A'   30 A'   31 A'   32 A'   33 A'   34 A'   10 A"                 
  0.457   0.495   0.506   0.538   0.634   0.712   0.751   0.770
 35 A'   36 A'   11 A"   37 A'   38 A'   12 A"   39 A'   40 A'                 
  0.842   0.859   0.907   0.918   0.920   1.033   1.103   1.106
 13 A"   41 A'   42 A'   43 A'   14 A"   44 A'   15 A"   45 A'                 
  1.199   1.213   1.324   1.377   1.380   1.501   1.609   1.657
 46 A'   16 A"   47 A'   17 A"   48 A'   49 A'   50 A'   51 A'                 
  1.705   1.810   2.005   2.022   2.129   2.239   2.266   2.303
 18 A"   52 A'   53 A'   19 A"   54 A'   55 A'   20 A"   56 A'                 
  2.372   2.533   2.598   2.727   2.769   2.829   3.136   3.516
 21 A"   57 A'   58 A'   22 A"   59 A'   60 A'   61 A'   62 A'                 
  3.720   3.743   3.832   3.910   3.954   4.179   4.443   4.819
 23 A"   63 A'   24 A"   64 A'   25 A"   65 A'   66 A'   67 A'                 
  6.238   6.297   6.642   9.652  23.817  25.767  25.837  26.220
 26 A"   68 A'   69 A'   70 A'   71 A'   27 A"   72 A'   73 A'                 
 35.498  66.706 215.627
 74 A'   75 A'   76 A'                                                         
 --------------------------------------------------------------

          Ground-State Mulliken Net Atomic Charges

     Atom                 Charge (a.u.)
  ----------------------------------------
      1 C                     0.008181
      2 N                    -0.129705
      3 Cl                   -0.000627
      4 F                    -0.058383
      5 H                     0.180535
  ----------------------------------------
  Sum of atomic charges =     0.000000

 -----------------------------------------------------------------
                    Cartesian Multipole Moments
 -----------------------------------------------------------------
    Charge (ESU x 10^10)
                 0.0000
    Dipole Moment (Debye)
         X       0.1848      Y      -2.2401      Z       0.0000
       Tot       2.2477
    Quadrupole Moments (Debye-Ang)
        XX     -30.5503     XY      -1.2501     YY     -28.9659
        XZ       0.0000     YZ      -0.0000     ZZ     -29.1405
    Octopole Moments (Debye-Ang^2)
       XXX      -2.5072    XXY      -2.1672    XYY       4.4459
       YYY      -3.1746    XXZ       0.0000    XYZ      -0.0000
       YYZ       0.0000    XZZ       3.9276    YZZ       0.2535
       ZZZ       0.0000
    Hexadecapole Moments (Debye-Ang^3)
      XXXX    -388.9034   XXXY       4.0986   XXYY     -72.5799
      XYYY      -3.1979   YYYY     -52.7658   XXXZ       0.0000
      XXYZ      -0.0000   XYYZ      -0.0000   YYYZ      -0.0000
      XXZZ     -70.4764   XYZZ      -0.3871   YYZZ     -14.2396
      XZZZ      -0.0000   YZZZ       0.0000   ZZZZ     -29.5931
 -----------------------------------------------------------------
 Calculating analytic gradient of the SCF energy
 Gradient of SCF Energy
            1           2           3           4           5
    1   0.0053617  -0.0022637  -0.0000336  -0.0025019  -0.0005625
    2  -0.0003969   0.0004513   0.0004455  -0.0008246   0.0003247
    3   0.0000000   0.0000000  -0.0000000  -0.0000000  -0.0000000
 Max gradient component =       5.362E-03
 RMS gradient           =       1.669E-03
 Gradient time:  CPU 1.75 s  wall 1.75 s
 Geometry Optimization Parameters
   NAtoms,    NIC,     NZ,  NCons,   NDum,   NFix, NCnnct, MaxDiis
        5      20       5       0       0       0       0       0

 Cartesian Hessian Update
 Hessian Updated using BFGS Update


** GEOMETRY OPTIMIZATION IN DELOCALIZED INTERNAL COORDINATES **
   Searching for a Minimum

   Optimization Cycle:   3

                       Coordinates (Angstroms)
     ATOM                X               Y               Z
      1  C         0.9509895291   -0.3332252445    0.0000000000
      2  N         0.0698915234    0.5688621811    0.0000000000
      3  Cl       -1.5537949921   -0.0851588042    0.0000000000
      4  F         2.2237047518    0.0464094549    0.0000000000
      5  H         0.8222790341   -1.4120175740    0.0000000000
   Point Group: cs    Number of degrees of freedom:     7


   Energy is   -653.524567016

 Hessian Updated using BFGS Update

  7 Hessian modes will be used to form the next step
  Hessian Eigenvalues:
     0.132216    0.224708    0.276949    0.332065    0.350488    0.539734
     0.752648

 Minimum Search - Taking Simple RFO Step
 Searching for Lamda that Minimizes Along All modes
 Value Taken    Lamda =  -0.00003180
 Step Taken.  Stepsize is  0.010388

                             Maximum     Tolerance    Cnvgd?
         Gradient           0.003146      0.000300      NO
         Displacement       0.009104      0.001200      NO
         Energy change     -0.000464      0.000001      NO


 New Cartesian Coordinates Obtained by Inverse Iteration

 Displacement from previous Coordinates is:  0.006643
 ----------------------------------------------------------------
             Standard Nuclear Orientation (Angstroms)
    I     Atom           X                Y                Z
 ----------------------------------------------------------------
    1      C       0.9483212515    -0.3327977623     0.0000000000
    2      N       0.0704650353     0.5702529042     0.0000000000
    3      Cl     -1.5531531421    -0.0859381922     0.0000000000
    4      F       2.2242115869     0.0456872085     0.0000000000
    5      H       0.8232251148    -1.4123341448     0.0000000000
 ----------------------------------------------------------------
 Molecular Point Group                 Cs    NOp =  2
 Largest Abelian Subgroup              Cs    NOp =  2
 Nuclear Repulsion Energy =   143.3415465396 hartrees
 There are       20 alpha and       20 beta electrons
 Applying Cartesian multipole field
    Component          Value
    ---------          -----
     (2,0,0)        1.00000E-11
     (0,2,0)        2.00000E-11
     (0,0,2)       -3.00000E-11
 Nucleus-field energy     =     0.0000000036 hartrees
 Requested basis set is 6-311++G(d,p)
 There are 36 shells and 103 basis functions
 A cutoff of  1.0D-11 yielded    622 shell pairs
 There are      5260 function pairs (      5684 Cartesian)
 Smallest overlap matrix eigenvalue = 1.23E-03
 Guess MOs from SCF MO coefficient file

 -----------------------------------------------------------------------
  General SCF calculation program by
  Eric Jon Sundstrom, Paul Horn, Yuezhi Mao, Dmitri Zuev, Alec White,
  David Stuck, Shaama M.S., Shane Yost, Joonho Lee, David Small,
  Daniel Levine, Susi Lehtola, Hugh Burton, Evgeny Epifanovsky
 -----------------------------------------------------------------------
 Exchange:     0.2000 Hartree-Fock + 0.0800 Slater + 0.7200 B88
 Correlation:  0.1900 VWN1RPA + 0.8100 LYP
 Using SG-1 standard quadrature grid
 A restricted SCF calculation will be
 performed using DIIS
 SCF converges when DIIS error is below 1.0e-08
 ---------------------------------------
  Cycle       Energy         DIIS error
 ---------------------------------------
    1    -653.5245763387      8.52e-05  
    2    -653.5245862084      3.59e-05  
    3    -653.5245847378      5.03e-05  
    4    -653.5245873379      7.26e-06  
    5    -653.5245873929      2.85e-06  
    6    -653.5245874003      2.94e-07  
    7    -653.5245874004      1.45e-07  
    8    -653.5245874004      5.27e-08  
    9    -653.5245874004      7.97e-09  Convergence criterion met
 ---------------------------------------
 SCF time:   CPU 5.06s  wall 5.00s 
 SCF   energy in the final basis set =     -653.5245874004
 Total energy in the final basis set =     -653.5245874004

 --------------------------------------------------------------
             Orbital Energies (a.u.) and Symmetries
 --------------------------------------------------------------

 Alpha MOs, Restricted
 -- Occupied --                  
-101.59  -24.74  -14.40  -10.34   -9.51   -7.27   -7.26   -7.26
  1 A'    2 A'    3 A'    4 A'    5 A'    6 A'    1 A"    7 A'                 
 -1.284  -0.999  -0.828  -0.666  -0.587  -0.529  -0.522  -0.446
  8 A'    9 A'   10 A'   11 A'   12 A'   13 A'    2 A"   14 A'                 
 -0.411  -0.389  -0.313  -0.312
  3 A"   15 A'   16 A'    4 A"                                                 
 -- Virtual --                   
 -0.065  -0.054  -0.002   0.029   0.034   0.051   0.078   0.083
 17 A'    5 A"   18 A'   19 A'   20 A'    6 A"   21 A'   22 A'                 
  0.092   0.103   0.131   0.135   0.167   0.181   0.199   0.236
  7 A"   23 A'   24 A'   25 A'    8 A"   26 A'   27 A'   28 A'                 
  0.263   0.263   0.278   0.330   0.361   0.386   0.420   0.435
  9 A"   29 A'   30 A'   31 A'   32 A'   33 A'   34 A'   10 A"                 
  0.457   0.495   0.506   0.538   0.634   0.712   0.750   0.771
 35 A'   36 A'   11 A"   37 A'   38 A'   12 A"   39 A'   40 A'                 
  0.842   0.859   0.907   0.918   0.919   1.033   1.102   1.106
 13 A"   41 A'   42 A'   43 A'   14 A"   44 A'   15 A"   45 A'                 
  1.199   1.212   1.325   1.378   1.380   1.501   1.609   1.655
 46 A'   16 A"   47 A'   17 A"   48 A'   49 A'   50 A'   51 A'                 
  1.705   1.811   2.008   2.022   2.128   2.238   2.266   2.302
 18 A"   52 A'   53 A'   19 A"   54 A'   55 A'   20 A"   56 A'                 
  2.374   2.533   2.599   2.727   2.771   2.830   3.131   3.515
 21 A"   57 A'   58 A'   22 A"   59 A'   60 A'   61 A'   62 A'                 
  3.720   3.743   3.832   3.911   3.952   4.178   4.442   4.819
 23 A"   63 A'   24 A"   64 A'   25 A"   65 A'   66 A'   67 A'                 
  6.239   6.298   6.640   9.652  23.819  25.767  25.836  26.220
 26 A"   68 A'   69 A'   70 A'   71 A'   27 A"   72 A'   73 A'                 
 35.500  66.707 215.627
 74 A'   75 A'   76 A'                                                         

 Beta MOs, Restricted
 -- Occupied --                  
-101.59  -24.74  -14.40  -10.34   -9.51   -7.27   -7.26   -7.26
  1 A'    2 A'    3 A'    4 A'    5 A'    6 A'    1 A"    7 A'                 
 -1.284  -0.999  -0.828  -0.666  -0.587  -0.529  -0.522  -0.446
  8 A'    9 A'   10 A'   11 A'   12 A'   13 A'    2 A"   14 A'                 
 -0.411  -0.389  -0.313  -0.312
  3 A"   15 A'   16 A'    4 A"                                                 
 -- Virtual --                   
 -0.065  -0.054  -0.002   0.029   0.034   0.051   0.078   0.083
 17 A'    5 A"   18 A'   19 A'   20 A'    6 A"   21 A'   22 A'                 
  0.092   0.103   0.131   0.135   0.167   0.181   0.199   0.236
  7 A"   23 A'   24 A'   25 A'    8 A"   26 A'   27 A'   28 A'                 
  0.263   0.263   0.278   0.330   0.361   0.386   0.420   0.435
  9 A"   29 A'   30 A'   31 A'   32 A'   33 A'   34 A'   10 A"                 
  0.457   0.495   0.506   0.538   0.634   0.712   0.750   0.771
 35 A'   36 A'   11 A"   37 A'   38 A'   12 A"   39 A'   40 A'                 
  0.842   0.859   0.907   0.918   0.919   1.033   1.102   1.106
 13 A"   41 A'   42 A'   43 A'   14 A"   44 A'   15 A"   45 A'                 
  1.199   1.212   1.325   1.378   1.380   1.501   1.609   1.655
 46 A'   16 A"   47 A'   17 A"   48 A'   49 A'   50 A'   51 A'                 
  1.705   1.811   2.008   2.022   2.128   2.238   2.266   2.302
 18 A"   52 A'   53 A'   19 A"   54 A'   55 A'   20 A"   56 A'                 
  2.374   2.533   2.599   2.727   2.771   2.830   3.131   3.515
 21 A"   57 A'   58 A'   22 A"   59 A'   60 A'   61 A'   62 A'                 
  3.720   3.743   3.832   3.911   3.952   4.178   4.442   4.819
 23 A"   63 A'   24 A"   64 A'   25 A"   65 A'   66 A'   67 A'                 
  6.239   6.298   6.640   9.652  23.819  25.767  25.836  26.220
 26 A"   68 A'   69 A'   70 A'   71 A'   27 A"   72 A'   73 A'                 
 35.500  66.707 215.627
 74 A'   75 A'   76 A'                                                         
 --------------------------------------------------------------

          Ground-State Mulliken Net Atomic Charges

     Atom                 Charge (a.u.)
  ----------------------------------------
      1 C                     0.008882
      2 N                    -0.128946
      3 Cl                   -0.000001
      4 F                    -0.060939
      5 H                     0.181004
  ----------------------------------------
  Sum of atomic charges =     0.000000

 -----------------------------------------------------------------
                    Cartesian Multipole Moments
 -----------------------------------------------------------------
    Charge (ESU x 10^10)
                 0.0000
    Dipole Moment (Debye)
         X       0.1643      Y      -2.2401      Z       0.0000
       Tot       2.2461
    Quadrupole Moments (Debye-Ang)
        XX     -30.6021     XY      -1.2498     YY     -28.9527
        XZ       0.0000     YZ       0.0000     ZZ     -29.1387
    Octopole Moments (Debye-Ang^2)
       XXX      -2.6506    XXY      -2.1759    XYY       4.4390
       YYY      -3.1728    XXZ       0.0000    XYZ       0.0000
       YYZ      -0.0000    XZZ       3.9154    YZZ       0.2587
       ZZZ       0.0000
    Hexadecapole Moments (Debye-Ang^3)
      XXXX    -389.0630   XXXY       4.0886   XXYY     -72.5444
      XYYY      -3.2566   YYYY     -52.7617   XXXZ       0.0000
      XXYZ       0.0000   XYYZ      -0.0000   YYYZ       0.0000
      XXZZ     -70.4674   XYZZ      -0.4014   YYZZ     -14.2404
      XZZZ       0.0000   YZZZ       0.0000   ZZZZ     -29.5821
 -----------------------------------------------------------------
 Calculating analytic gradient of the SCF energy
 Gradient of SCF Energy
            1           2           3           4           5
    1   0.0015773  -0.0006354   0.0001473  -0.0009594  -0.0001298
    2   0.0004456  -0.0000814   0.0001620  -0.0005039  -0.0000223
    3   0.0000000   0.0000000  -0.0000000  -0.0000000  -0.0000000
 Max gradient component =       1.577E-03
 RMS gradient           =       5.377E-04
 Gradient time:  CPU 1.75 s  wall 1.75 s
 Geometry Optimization Parameters
   NAtoms,    NIC,     NZ,  NCons,   NDum,   NFix, NCnnct, MaxDiis
        5      20       5       0       0       0       0       0

 Cartesian Hessian Update
 Hessian Updated using BFGS Update


** GEOMETRY OPTIMIZATION IN DELOCALIZED INTERNAL COORDINATES **
   Searching for a Minimum

   Optimization Cycle:   4

                       Coordinates (Angstroms)
     ATOM                X               Y               Z
      1  C         0.9483212515   -0.3327977623    0.0000000000
      2  N         0.0704650353    0.5702529042    0.0000000000
      3  Cl       -1.5531531421   -0.0859381922    0.0000000000
      4  F         2.2242115869    0.0456872085    0.0000000000
      5  H         0.8232251148   -1.4123341448    0.0000000000
   Point Group: cs    Number of degrees of freedom:     7


   Energy is   -653.524587400

 Hessian Updated using BFGS Update

  7 Hessian modes will be used to form the next step
  Hessian Eigenvalues:
     0.122849    0.223340    0.264636    0.331130    0.352671    0.434080
     0.757766

 Minimum Search - Taking Simple RFO Step
 Searching for Lamda that Minimizes Along All modes
 Value Taken    Lamda =  -0.00000535
 Step Taken.  Stepsize is  0.004905

                             Maximum     Tolerance    Cnvgd?
         Gradient           0.001047      0.000300      NO
         Displacement       0.004515      0.001200      NO
         Energy change     -0.000020      0.000001      NO


 New Cartesian Coordinates Obtained by Inverse Iteration

 Displacement from previous Coordinates is:  0.003748
 ----------------------------------------------------------------
             Standard Nuclear Orientation (Angstroms)
    I     Atom           X                Y                Z
 ----------------------------------------------------------------
    1      C       0.9473718852    -0.3334531542     0.0000000000
    2      N       0.0708861228     0.5703207112     0.0000000000
    3      Cl     -1.5536561583    -0.0853659359     0.0000000000
    4      F       2.2245385841     0.0464812659     0.0000000000
    5      H       0.8239294126    -1.4131128738     0.0000000000
 ----------------------------------------------------------------
 Molecular Point Group                 Cs    NOp =  2
 Largest Abelian Subgroup              Cs    NOp =  2
 Nuclear Repulsion Energy =   143.3037311548 hartrees
 There are       20 alpha and       20 beta electrons
 Applying Cartesian multipole field
    Component          Value
    ---------          -----
     (2,0,0)        1.00000E-11
     (0,2,0)        2.00000E-11
     (0,0,2)       -3.00000E-11
 Nucleus-field energy     =     0.0000000036 hartrees
 Requested basis set is 6-311++G(d,p)
 There are 36 shells and 103 basis functions
 A cutoff of  1.0D-11 yielded    622 shell pairs
 There are      5260 function pairs (      5684 Cartesian)
 Smallest overlap matrix eigenvalue = 1.23E-03
 Guess MOs from SCF MO coefficient file

 -----------------------------------------------------------------------
  General SCF calculation program by
  Eric Jon Sundstrom, Paul Horn, Yuezhi Mao, Dmitri Zuev, Alec White,
  David Stuck, Shaama M.S., Shane Yost, Joonho Lee, David Small,
  Daniel Levine, Susi Lehtola, Hugh Burton, Evgeny Epifanovsky
 -----------------------------------------------------------------------
 Exchange:     0.2000 Hartree-Fock + 0.0800 Slater + 0.7200 B88
 Correlation:  0.1900 VWN1RPA + 0.8100 LYP
 Using SG-1 standard quadrature grid
 A restricted SCF calculation will be
 performed using DIIS
 SCF converges when DIIS error is below 1.0e-08
 ---------------------------------------
  Cycle       Energy         DIIS error
 ---------------------------------------
    1    -653.5245871587      4.45e-05  
    2    -653.5245900296      1.20e-05  
    3    -653.5245899439      1.50e-05  
    4    -653.5245901204      4.12e-06  
    5    -653.5245901375      1.40e-06  
    6    -653.5245901393      2.00e-07  
    7    -653.5245901393      4.56e-08  
    8    -653.5245901393      8.85e-09  Convergence criterion met
 ---------------------------------------
 SCF time:   CPU 4.50s  wall 5.00s 
 SCF   energy in the final basis set =     -653.5245901393
 Total energy in the final basis set =     -653.5245901393

 --------------------------------------------------------------
             Orbital Energies (a.u.) and Symmetries
 --------------------------------------------------------------

 Alpha MOs, Restricted
 -- Occupied --                  
-101.59  -24.74  -14.40  -10.34   -9.51   -7.27   -7.26   -7.26
  1 A'    2 A'    3 A'    4 A'    5 A'    6 A'    1 A"    7 A'                 
 -1.283  -0.999  -0.828  -0.666  -0.587  -0.528  -0.521  -0.445
  8 A'    9 A'   10 A'   11 A'   12 A'   13 A'    2 A"   14 A'                 
 -0.411  -0.389  -0.314  -0.312
  3 A"   15 A'   16 A'    4 A"                                                 
 -- Virtual --                   
 -0.066  -0.054  -0.002   0.029   0.034   0.051   0.078   0.083
 17 A'    5 A"   18 A'   19 A'   20 A'    6 A"   21 A'   22 A'                 
  0.092   0.103   0.131   0.135   0.167   0.181   0.198   0.236
  7 A"   23 A'   24 A'   25 A'    8 A"   26 A'   27 A'   28 A'                 
  0.263   0.263   0.278   0.330   0.361   0.386   0.420   0.435
 29 A'    9 A"   30 A'   31 A'   32 A'   33 A'   34 A'   10 A"                 
  0.457   0.496   0.506   0.538   0.633   0.712   0.750   0.771
 35 A'   36 A'   11 A"   37 A'   38 A'   12 A"   39 A'   40 A'                 
  0.842   0.858   0.907   0.918   0.919   1.032   1.102   1.105
 13 A"   41 A'   42 A'   43 A'   14 A"   44 A'   15 A"   45 A'                 
  1.199   1.212   1.325   1.378   1.380   1.500   1.609   1.654
 46 A'   16 A"   47 A'   17 A"   48 A'   49 A'   50 A'   51 A'                 
  1.705   1.812   2.009   2.022   2.128   2.237   2.266   2.301
 18 A"   52 A'   53 A'   19 A"   54 A'   55 A'   20 A"   56 A'                 
  2.375   2.534   2.598   2.727   2.772   2.831   3.128   3.514
 21 A"   57 A'   58 A'   22 A"   59 A'   60 A'   61 A'   62 A'                 
  3.721   3.743   3.832   3.910   3.951   4.177   4.442   4.818
 23 A"   63 A'   24 A"   64 A'   25 A"   65 A'   66 A'   67 A'                 
  6.239   6.298   6.638   9.651  23.819  25.767  25.836  26.220
 26 A"   68 A'   69 A'   70 A'   71 A'   27 A"   72 A'   73 A'                 
 35.500  66.707 215.627
 74 A'   75 A'   76 A'                                                         

 Beta MOs, Restricted
 -- Occupied --                  
-101.59  -24.74  -14.40  -10.34   -9.51   -7.27   -7.26   -7.26
  1 A'    2 A'    3 A'    4 A'    5 A'    6 A'    1 A"    7 A'                 
 -1.283  -0.999  -0.828  -0.666  -0.587  -0.528  -0.521  -0.445
  8 A'    9 A'   10 A'   11 A'   12 A'   13 A'    2 A"   14 A'                 
 -0.411  -0.389  -0.314  -0.312
  3 A"   15 A'   16 A'    4 A"                                                 
 -- Virtual --                   
 -0.066  -0.054  -0.002   0.029   0.034   0.051   0.078   0.083
 17 A'    5 A"   18 A'   19 A'   20 A'    6 A"   21 A'   22 A'                 
  0.092   0.103   0.131   0.135   0.167   0.181   0.198   0.236
  7 A"   23 A'   24 A'   25 A'    8 A"   26 A'   27 A'   28 A'                 
  0.263   0.263   0.278   0.330   0.361   0.386   0.420   0.435
 29 A'    9 A"   30 A'   31 A'   32 A'   33 A'   34 A'   10 A"                 
  0.457   0.496   0.506   0.538   0.633   0.712   0.750   0.771
 35 A'   36 A'   11 A"   37 A'   38 A'   12 A"   39 A'   40 A'                 
  0.842   0.858   0.907   0.918   0.919   1.032   1.102   1.105
 13 A"   41 A'   42 A'   43 A'   14 A"   44 A'   15 A"   45 A'                 
  1.199   1.212   1.325   1.378   1.380   1.500   1.609   1.654
 46 A'   16 A"   47 A'   17 A"   48 A'   49 A'   50 A'   51 A'                 
  1.705   1.812   2.009   2.022   2.128   2.237   2.266   2.301
 18 A"   52 A'   53 A'   19 A"   54 A'   55 A'   20 A"   56 A'                 
  2.375   2.534   2.598   2.727   2.772   2.831   3.128   3.514
 21 A"   57 A'   58 A'   22 A"   59 A'   60 A'   61 A'   62 A'                 
  3.721   3.743   3.832   3.910   3.951   4.177   4.442   4.818
 23 A"   63 A'   24 A"   64 A'   25 A"   65 A'   66 A'   67 A'                 
  6.239   6.298   6.638   9.651  23.819  25.767  25.836  26.220
 26 A"   68 A'   69 A'   70 A'   71 A'   27 A"   72 A'   73 A'                 
 35.500  66.707 215.627
 74 A'   75 A'   76 A'                                                         
 --------------------------------------------------------------

          Ground-State Mulliken Net Atomic Charges

     Atom                 Charge (a.u.)
  ----------------------------------------
      1 C                     0.009219
      2 N                    -0.128421
      3 Cl                    0.000004
      4 F                    -0.062209
      5 H                     0.181407
  ----------------------------------------
  Sum of atomic charges =     0.000000

 -----------------------------------------------------------------
                    Cartesian Multipole Moments
 -----------------------------------------------------------------
    Charge (ESU x 10^10)
                 0.0000
    Dipole Moment (Debye)
         X       0.1539      Y      -2.2433      Z      -0.0000
       Tot       2.2486
    Quadrupole Moments (Debye-Ang)
        XX     -30.6290     XY      -1.2562     YY     -28.9427
        XZ      -0.0000     YZ       0.0000     ZZ     -29.1394
    Octopole Moments (Debye-Ang^2)
       XXX      -2.7110    XXY      -2.1906    XYY       4.4489
       YYY      -3.2057    XXZ      -0.0000    XYZ       0.0000
       YYZ      -0.0000    XZZ       3.9156    YZZ       0.2509
       ZZZ      -0.0000
    Hexadecapole Moments (Debye-Ang^3)
      XXXX    -389.3545   XXXY       4.0895   XXYY     -72.5727
      XYYY      -3.2617   YYYY     -52.7317   XXXZ      -0.0000
      XXYZ      -0.0000   XYYZ       0.0000   YYYZ      -0.0000
      XXZZ     -70.5045   XYZZ      -0.3979   YYZZ     -14.2387
      XZZZ       0.0000   YZZZ      -0.0000   ZZZZ     -29.5801
 -----------------------------------------------------------------
 Calculating analytic gradient of the SCF energy
 Gradient of SCF Energy
            1           2           3           4           5
    1   0.0000021   0.0000292   0.0000350  -0.0000341  -0.0000322
    2   0.0001009  -0.0000601   0.0000616  -0.0000472  -0.0000551
    3  -0.0000000  -0.0000000   0.0000000   0.0000000  -0.0000000
 Max gradient component =       1.009E-04
 RMS gradient           =       4.253E-05
 Gradient time:  CPU 1.75 s  wall 1.75 s
 Geometry Optimization Parameters
   NAtoms,    NIC,     NZ,  NCons,   NDum,   NFix, NCnnct, MaxDiis
        5      20       5       0       0       0       0       0

 Cartesian Hessian Update
 Hessian Updated using BFGS Update


** GEOMETRY OPTIMIZATION IN DELOCALIZED INTERNAL COORDINATES **
   Searching for a Minimum

   Optimization Cycle:   5

                       Coordinates (Angstroms)
     ATOM                X               Y               Z
      1  C         0.9473718852   -0.3334531542    0.0000000000
      2  N         0.0708861228    0.5703207112    0.0000000000
      3  Cl       -1.5536561583   -0.0853659359    0.0000000000
      4  F         2.2245385841    0.0464812659    0.0000000000
      5  H         0.8239294126   -1.4131128738    0.0000000000
   Point Group: cs    Number of degrees of freedom:     7


   Energy is   -653.524590139

 Hessian Updated using BFGS Update

  7 Hessian modes will be used to form the next step
  Hessian Eigenvalues:
     0.121905    0.222906    0.259858    0.330293    0.352792    0.431831
     0.765406

 Minimum Search - Taking Simple RFO Step
 Searching for Lamda that Minimizes Along All modes
 Value Taken    Lamda =   0.00000000
 Step Taken.  Stepsize is  0.000266

                             Maximum     Tolerance    Cnvgd?
         Gradient           0.000070      0.000300     YES
         Displacement       0.000175      0.001200     YES
         Energy change     -0.000003      0.000001      NO


                       Distance Matrix (Angstroms)
             C (  1)   N (  2)   Cl(  3)   F (  4)
   N (  2)  1.258982
   Cl(  3)  2.513302  1.751874
   F (  4)  1.332481  2.216445  3.780495
   H (  5)  1.086694  2.121576  2.723201  2.022899

 Final energy is   -653.52459013932821     


 ******************************
 **  OPTIMIZATION CONVERGED  **
 ******************************

                       Coordinates (Angstroms)
     ATOM                X               Y               Z
      1  C         0.9473718852   -0.3334531542    0.0000000000
      2  N         0.0708861228    0.5703207112    0.0000000000
      3  Cl       -1.5536561583   -0.0853659359    0.0000000000
      4  F         2.2245385841    0.0464812659    0.0000000000
      5  H         0.8239294126   -1.4131128738    0.0000000000

Z-matrix Print:
$molecule
0 1
Cl
N  1 1.751874
C  2 1.258982 1 112.142179
H  3 1.086694 2 129.355603 1 -0.000000 0
F  3 1.332481 2 117.555023 1 -180.000000 0
$end


 --------------------------------------------------------------
             Orbital Energies (a.u.) and Symmetries
 --------------------------------------------------------------

 Alpha MOs, Restricted
 -- Occupied --                  
-101.59  -24.74  -14.40  -10.34   -9.51   -7.27   -7.26   -7.26
  1 A'    2 A'    3 A'    4 A'    5 A'    6 A'    1 A"    7 A'                 
 -1.283  -0.999  -0.828  -0.666  -0.587  -0.528  -0.521  -0.445
  8 A'    9 A'   10 A'   11 A'   12 A'   13 A'    2 A"   14 A'                 
 -0.411  -0.389  -0.314  -0.312
  3 A"   15 A'   16 A'    4 A"                                                 
 -- Virtual --                   
 -0.066  -0.054  -0.002   0.029   0.034   0.051   0.078   0.083
 17 A'    5 A"   18 A'   19 A'   20 A'    6 A"   21 A'   22 A'                 
  0.092   0.103   0.131   0.135   0.167   0.181   0.198   0.236
  7 A"   23 A'   24 A'   25 A'    8 A"   26 A'   27 A'   28 A'                 
  0.263   0.263   0.278   0.330   0.361   0.386   0.420   0.435
 29 A'    9 A"   30 A'   31 A'   32 A'   33 A'   34 A'   10 A"                 
  0.457   0.496   0.506   0.538   0.633   0.712   0.750   0.771
 35 A'   36 A'   11 A"   37 A'   38 A'   12 A"   39 A'   40 A'                 
  0.842   0.858   0.907   0.918   0.919   1.032   1.102   1.105
 13 A"   41 A'   42 A'   43 A'   14 A"   44 A'   15 A"   45 A'                 
  1.199   1.212   1.325   1.378   1.380   1.500   1.609   1.654
 46 A'   16 A"   47 A'   17 A"   48 A'   49 A'   50 A'   51 A'                 
  1.705   1.812   2.009   2.022   2.128   2.237   2.266   2.301
 18 A"   52 A'   53 A'   19 A"   54 A'   55 A'   20 A"   56 A'                 
  2.375   2.534   2.598   2.727   2.772   2.831   3.128   3.514
 21 A"   57 A'   58 A'   22 A"   59 A'   60 A'   61 A'   62 A'                 
  3.721   3.743   3.832   3.910   3.951   4.177   4.442   4.818
 23 A"   63 A'   24 A"   64 A'   25 A"   65 A'   66 A'   67 A'                 
  6.239   6.298   6.638   9.651  23.819  25.767  25.836  26.220
 26 A"   68 A'   69 A'   70 A'   71 A'   27 A"   72 A'   73 A'                 
 35.500  66.707 215.627
 74 A'   75 A'   76 A'                                                         

 Beta MOs, Restricted
 -- Occupied --                  
-101.59  -24.74  -14.40  -10.34   -9.51   -7.27   -7.26   -7.26
  1 A'    2 A'    3 A'    4 A'    5 A'    6 A'    1 A"    7 A'                 
 -1.283  -0.999  -0.828  -0.666  -0.587  -0.528  -0.521  -0.445
  8 A'    9 A'   10 A'   11 A'   12 A'   13 A'    2 A"   14 A'                 
 -0.411  -0.389  -0.314  -0.312
  3 A"   15 A'   16 A'    4 A"                                                 
 -- Virtual --                   
 -0.066  -0.054  -0.002   0.029   0.034   0.051   0.078   0.083
 17 A'    5 A"   18 A'   19 A'   20 A'    6 A"   21 A'   22 A'                 
  0.092   0.103   0.131   0.135   0.167   0.181   0.198   0.236
  7 A"   23 A'   24 A'   25 A'    8 A"   26 A'   27 A'   28 A'                 
  0.263   0.263   0.278   0.330   0.361   0.386   0.420   0.435
 29 A'    9 A"   30 A'   31 A'   32 A'   33 A'   34 A'   10 A"                 
  0.457   0.496   0.506   0.538   0.633   0.712   0.750   0.771
 35 A'   36 A'   11 A"   37 A'   38 A'   12 A"   39 A'   40 A'                 
  0.842   0.858   0.907   0.918   0.919   1.032   1.102   1.105
 13 A"   41 A'   42 A'   43 A'   14 A"   44 A'   15 A"   45 A'                 
  1.199   1.212   1.325   1.378   1.380   1.500   1.609   1.654
 46 A'   16 A"   47 A'   17 A"   48 A'   49 A'   50 A'   51 A'                 
  1.705   1.812   2.009   2.022   2.128   2.237   2.266   2.301
 18 A"   52 A'   53 A'   19 A"   54 A'   55 A'   20 A"   56 A'                 
  2.375   2.534   2.598   2.727   2.772   2.831   3.128   3.514
 21 A"   57 A'   58 A'   22 A"   59 A'   60 A'   61 A'   62 A'                 
  3.721   3.743   3.832   3.910   3.951   4.177   4.442   4.818
 23 A"   63 A'   24 A"   64 A'   25 A"   65 A'   66 A'   67 A'                 
  6.239   6.298   6.638   9.651  23.819  25.767  25.836  26.220
 26 A"   68 A'   69 A'   70 A'   71 A'   27 A"   72 A'   73 A'                 
 35.500  66.707 215.627
 74 A'   75 A'   76 A'                                                         
 --------------------------------------------------------------

          Ground-State Mulliken Net Atomic Charges

     Atom                 Charge (a.u.)
  ----------------------------------------
      1 C                     0.009219
      2 N                    -0.128421
      3 Cl                    0.000004
      4 F                    -0.062209
      5 H                     0.181407
  ----------------------------------------
  Sum of atomic charges =     0.000000

 -----------------------------------------------------------------
                    Cartesian Multipole Moments
 -----------------------------------------------------------------
    Charge (ESU x 10^10)
                 0.0000
    Dipole Moment (Debye)
         X       0.1539      Y      -2.2433      Z      -0.0000
       Tot       2.2486
    Quadrupole Moments (Debye-Ang)
        XX     -30.6290     XY      -1.2562     YY     -28.9427
        XZ      -0.0000     YZ       0.0000     ZZ     -29.1394
    Octopole Moments (Debye-Ang^2)
       XXX      -2.7110    XXY      -2.1906    XYY       4.4489
       YYY      -3.2057    XXZ      -0.0000    XYZ       0.0000
       YYZ      -0.0000    XZZ       3.9156    YZZ       0.2509
       ZZZ      -0.0000
    Hexadecapole Moments (Debye-Ang^3)
      XXXX    -389.3545   XXXY       4.0895   XXYY     -72.5727
      XYYY      -3.2617   YYYY     -52.7317   XXXZ      -0.0000
      XXYZ      -0.0000   XYYZ       0.0000   YYYZ      -0.0000
      XXZZ     -70.5045   XYZZ      -0.3979   YYZZ     -14.2387
      XZZZ       0.0000   YZZZ      -0.0000   ZZZZ     -29.5801
 -----------------------------------------------------------------
Archival summary:
1\1\TWL01\OPT\ProcedureUnspecified\BasisUnspecified\l11111\taweetha\MonNov2607:50:452018MonNov2607:50:452018\0\\#,OPT,ProcedureUnspecified,BasisUnspecified,\\0,1\Cl\N,1,1.75187\C,2,1.25898,1,112.142\H,3,1.08669,2,129.356,1,-0,0\F,3,1.33248,2,117.555,1,-180,0\\\@

 Total job time:  38.10s(wall), 37.97s(cpu) 
 Mon Nov 26 07:50:45 2018

        *************************************************************
        *                                                           *
        *  Thank you very much for using Q-Chem.  Have a nice day.  *
        *                                                           *
        *************************************************************


 
User input: 2 of 2 
 
Q-Chem Developer Version!
                  Welcome to Q-Chem
     A Quantum Leap Into The Future Of Chemistry


 Q-Chem 5.1, Q-Chem, Inc., Pleasanton, CA (2018)

 Yihan Shao,  Zhengting Gan,  E. Epifanovsky,  A. T. B. Gilbert,  M. Wormit,  
 J. Kussmann,  A. W. Lange,  A. Behn,  Jia Deng,  Xintian Feng,  D. Ghosh,  
 M. Goldey,  P. R. Horn,  L. D. Jacobson,  I. Kaliman,  T. Kus,  A. Landau,  
 Jie Liu,  E. I. Proynov,  R. M. Richard,  R. P. Steele,  E. J. Sundstrom,  
 H. L. Woodcock III,  P. M. Zimmerman,  D. Zuev,  B. Albrecht,  E. Alguire,  
 S. A. Baeppler,  D. Barton,  Z. Benda,  Y. A. Bernard,  E. J. Berquist,  
 K. B. Bravaya,  H. Burton,  D. Casanova,  Chun-Min Chang,  Yunqing Chen,  
 A. Chien,  K. D. Closser,  M. P. Coons,  S. Coriani,  S. Dasgupta,  
 A. L. Dempwolff,  M. Diedenhofen,  Hainam Do,  R. G. Edgar,  Po-Tung Fang,  
 S. Faraji,  S. Fatehi,  Qingguo Feng,  K. D. Fenk,  J. Fosso-Tande,  
 Qinghui Ge,  A. Ghysels,  G. Gidofalvi,  J. Gomes,  J. Gonthier,  A. Gunina,  
 D. Hait,  M. W. D. Hanson-Heine,  P. H. P. Harbach,  A. W. Hauser,  
 J. E. Herr,  E. G. Hohenstein,  Z. C. Holden,  Kerwin Hui,  B. C. Huynh,  
 T.-C. Jagau,  Hyunjun Ji,  B. Kaduk,  K. Khistyaev,  Jaehoon Kim,  
 P. Klunzinger,  K. Koh,  D. Kosenkov,  L. Koulias,  T. Kowalczyk,  
 C. M. Krauter,  A. Kunitsa,  Ka Un Lao,  A. Laurent,  K. V. Lawler,  
 Joonho Lee,  D. Lefrancois,  S. Lehtola,  D. S. Levine,  Yi-Pei Li,  
 You-Sheng Lin,  Fenglai Liu,  E. Livshits,  A. Luenser,  P. Manohar,  
 E. Mansoor,  S. F. Manzer,  Shan-Ping Mao,  Yuezhi Mao,  N. Mardirossian,  
 A. V. Marenich,  T. Markovich,  L. A. Martinez-Martinez,  S. A. Maurer,  
 N. J. Mayhall,  S. C. McKenzie,  J.-M. Mewes,  A. F. Morrison,  
 J. W. Mullinax,  K. Nanda,  T. S. Nguyen-Beck,  R. Olivares-Amaya,  
 J. A. Parkhill,  T. M. Perrine,  F. Plasser,  P. Pokhilko,  S. Prager,  
 A. Prociuk,  E. Ramos,  D. R. Rehn,  F. Rob,  M. Schneider,  N. Sergueev,  
 S. M. Sharada,  S. Sharma,  D. W. Small,  T. Stauch,  T. Stein,  
 Yu-Chuan Su,  A. J. W. Thom,  A. Tkatchenko,  T. Tsuchimochi,  N. M. Tubman,  
 L. Vogt,  M. L. Vidal,  O. Vydrov,  M. A. Watson,  J. Wenzel,  
 M. de Wergifosse,  T. A. Wesolowski,  A. White,  J. Witte,  A. Yamada,  
 Jun Yang,  K. Yao,  S. Yeganeh,  S. R. Yost,  Zhi-Qiang You,  A. Zech,  
 Igor Ying Zhang,  Xing Zhang,  Yan Zhao,  Ying Zhu,  B. R. Brooks,  
 G. K. L. Chan,  C. J. Cramer,  M. S. Gordon,  W. J. Hehre,  A. Klamt,  
 M. W. Schmidt,  C. D. Sherrill,  D. G. Truhlar,  A. Aspuru-Guzik,  R. Baer,  
 A. T. Bell,  N. A. Besley,  Jeng-Da Chai,  A. E. DePrince, III,  
 R. A. DiStasio Jr.,  A. Dreuw,  B. D. Dunietz,  T. R. Furlani,  
 Chao-Ping Hsu,  Yousung Jung,  Jing Kong,  D. S. Lambrecht,  WanZhen Liang,  
 C. Ochsenfeld,  V. A. Rassolov,  L. V. Slipchenko,  J. E. Subotnik,  
 T. Van Voorhis,  J. M. Herbert,  A. I. Krylov,  P. M. W. Gill,  M. Head-Gordon

 Contributors to earlier versions of Q-Chem not listed above: 
 R. D. Adamson,  B. Austin,  J. Baker,  G. J. O. Beran,  K. Brandhorst,  
 S. T. Brown,  E. F. C. Byrd,  A. K. Chakraborty,  C.-L. Cheng,  
 Siu Hung Chien,  D. M. Chipman,  D. L. Crittenden,  H. Dachsel,  
 R. J. Doerksen,  A. D. Dutoi,  L. Fusti-Molnar,  W. A. Goddard III,  
 A. Golubeva-Zadorozhnaya,  S. R. Gwaltney,  G. Hawkins,  A. Heyden,  
 S. Hirata,  G. Kedziora,  F. J. Keil,  C. Kelley,  Jihan Kim,  R. A. King,  
 R. Z. Khaliullin,  P. P. Korambath,  W. Kurlancheek,  A. M. Lee,  M. S. Lee,  
 S. V. Levchenko,  Ching Yeh Lin,  D. Liotard,  R. C. Lochan,  I. Lotan,  
 P. E. Maslen,  N. Nair,  D. P. O'Neill,  D. Neuhauser,  E. Neuscamman,  
 C. M. Oana,  R. Olson,  B. Peters,  R. Peverati,  P. A. Pieniazek,  
 Y. M. Rhee,  J. Ritchie,  M. A. Rohrdanz,  E. Rosta,  N. J. Russ,  
 H. F. Schaefer III,  N. E. Schultz,  N. Shenvi,  A. C. Simmonett,  A. Sodt,  
 D. Stuck,  K. S. Thanthiriwatte,  V. Vanovschi,  Tao Wang,  A. Warshel,  
 C. F. Williams,  Q. Wu,  X. Xu,  W. Zhang

 Please cite Q-Chem as follows:
 Y. Shao et al., Mol. Phys. 113, 184-215 (2015)
 DOI: 10.1080/00268976.2014.952696

 Q-Chem 5.1.2 for Intel X86 EM64T Linux

 Parts of Q-Chem use Armadillo 8.300.2 (Tropical Shenanigans).
 http://arma.sourceforge.net/

 Q-Chem begins on Mon Nov 26 07:50:45 2018  

Host: 
0

     Scratch files written to /scratch/taweetham/qchem59102//
The previous job contains 0 fragments, simply inherited here
Input Ideriv = 2
Curr. Ideriv = -1
Max.  Ideriv = 2

Checking the input file for inconsistencies... 	...done.

--------------------------------------------------------------
User input:
--------------------------------------------------------------

$molecule
read
$end

$rem
   job_type 	frequency
   basis 	6-311++g**
   method	b3lyp	
$end


--------------------------------------------------------------
 ----------------------------------------------------------------
             Standard Nuclear Orientation (Angstroms)
    I     Atom           X                Y                Z
 ----------------------------------------------------------------
    1      C       0.9304890495    -0.3265603754    -0.0000000000
    2      N       0.0583505444     0.5814092933     0.0000000000
    3      Cl     -1.5693196367    -0.0664737082    -0.0000000000
    4      F       2.2094643277     0.0472406120     0.0000000000
    5      H       0.8018667666    -1.4056152686    -0.0000000000
 ----------------------------------------------------------------
 Molecular Point Group                 Cs    NOp =  2
 Largest Abelian Subgroup              Cs    NOp =  2
 Nuclear Repulsion Energy =   143.3037311548 hartrees
 There are       20 alpha and       20 beta electrons
 Requested basis set is 6-311++G(d,p)
 There are 36 shells and 103 basis functions

 Total QAlloc Memory Limit   2000 MB
 Mega-Array Size       188 MB
 MEM_STATIC part       192 MB

                       Distance Matrix (Angstroms)
             C (  1)   N (  2)   Cl(  3)   F (  4)
   N (  2)  1.258982
   Cl(  3)  2.513302  1.751874
   F (  4)  1.332481  2.216445  3.780495
   H (  5)  1.086694  2.121576  2.723201  2.022899

 A cutoff of  1.0D-11 yielded    622 shell pairs
 There are      5260 function pairs (      5684 Cartesian)
 Smallest overlap matrix eigenvalue = 1.23E-03
 Guess from superposition of atomic densities
 Warning:  Energy on first SCF cycle will be non-variational
 SAD guess density has 40.000000 electrons

 -----------------------------------------------------------------------
  General SCF calculation program by
  Eric Jon Sundstrom, Paul Horn, Yuezhi Mao, Dmitri Zuev, Alec White,
  David Stuck, Shaama M.S., Shane Yost, Joonho Lee, David Small,
  Daniel Levine, Susi Lehtola, Hugh Burton, Evgeny Epifanovsky
 -----------------------------------------------------------------------
 Exchange:     0.2000 Hartree-Fock + 0.0800 Slater + 0.7200 B88
 Correlation:  0.1900 VWN1RPA + 0.8100 LYP
 Using SG-1 standard quadrature grid
 A restricted SCF calculation will be
 performed using DIIS
 SCF converges when DIIS error is below 1.0e-08
 ---------------------------------------
  Cycle       Energy         DIIS error
 ---------------------------------------
    1    -654.0762371332      5.42e-02  
    2    -653.4973824872      5.21e-03  
    3    -653.4517657661      8.30e-03  
    4    -653.5213280869      1.71e-03  
    5    -653.5240580249      7.74e-04  
    6    -653.5245763624      1.13e-04  
    7    -653.5245878496      1.84e-05  
    8    -653.5245882034      6.88e-06  
    9    -653.5245882627      2.45e-06  
   10    -653.5245882699      4.11e-07  
   11    -653.5245882700      1.19e-07  
   12    -653.5245882701      1.40e-08  
   13    -653.5245882700      1.48e-09  Convergence criterion met
 ---------------------------------------
 SCF time:   CPU 7.26s  wall 7.00s 
 SCF   energy in the final basis set =     -653.5245882700
 Total energy in the final basis set =     -653.5245882700

 --------------------------------------------------------------
             Orbital Energies (a.u.) and Symmetries
 --------------------------------------------------------------

 Alpha MOs, Restricted
 -- Occupied --                  
-101.59  -24.74  -14.40  -10.34   -9.51   -7.27   -7.26   -7.26
  1 A'    2 A'    3 A'    4 A'    5 A'    6 A'    1 A"    7 A'                 
 -1.283  -0.999  -0.828  -0.666  -0.587  -0.528  -0.521  -0.445
  8 A'    9 A'   10 A'   11 A'   12 A'   13 A'    2 A"   14 A'                 
 -0.411  -0.389  -0.314  -0.312
  3 A"   15 A'   16 A'    4 A"                                                 
 -- Virtual --                   
 -0.066  -0.054  -0.002   0.029   0.034   0.051   0.078   0.083
 17 A'    5 A"   18 A'   19 A'   20 A'    6 A"   21 A'   22 A'                 
  0.092   0.103   0.131   0.135   0.167   0.181   0.198   0.236
  7 A"   23 A'   24 A'   25 A'    8 A"   26 A'   27 A'   28 A'                 
  0.263   0.263   0.278   0.330   0.361   0.386   0.420   0.435
 29 A'    9 A"   30 A'   31 A'   32 A'   33 A'   34 A'   10 A"                 
  0.457   0.496   0.506   0.538   0.633   0.712   0.750   0.771
 35 A'   36 A'   11 A"   37 A'   38 A'   12 A"   39 A'   40 A'                 
  0.842   0.858   0.907   0.918   0.919   1.032   1.102   1.105
 13 A"   41 A'   42 A'   43 A'   14 A"   44 A'   15 A"   45 A'                 
  1.199   1.212   1.325   1.378   1.380   1.500   1.609   1.654
 46 A'   16 A"   47 A'   17 A"   48 A'   49 A'   50 A'   51 A'                 
  1.705   1.812   2.009   2.022   2.128   2.237   2.266   2.301
 18 A"   52 A'   53 A'   19 A"   54 A'   55 A'   20 A"   56 A'                 
  2.375   2.534   2.598   2.727   2.772   2.831   3.128   3.514
 21 A"   57 A'   58 A'   22 A"   59 A'   60 A'   61 A'   62 A'                 
  3.721   3.743   3.832   3.910   3.951   4.177   4.442   4.818
 23 A"   63 A'   24 A"   64 A'   25 A"   65 A'   66 A'   67 A'                 
  6.239   6.298   6.638   9.651  23.819  25.767  25.836  26.220
 26 A"   68 A'   69 A'   70 A'   71 A'   27 A"   72 A'   73 A'                 
 35.500  66.707 215.627
 74 A'   75 A'   76 A'                                                         

 Beta MOs, Restricted
 -- Occupied --                  
-101.59  -24.74  -14.40  -10.34   -9.51   -7.27   -7.26   -7.26
  1 A'    2 A'    3 A'    4 A'    5 A'    6 A'    1 A"    7 A'                 
 -1.283  -0.999  -0.828  -0.666  -0.587  -0.528  -0.521  -0.445
  8 A'    9 A'   10 A'   11 A'   12 A'   13 A'    2 A"   14 A'                 
 -0.411  -0.389  -0.314  -0.312
  3 A"   15 A'   16 A'    4 A"                                                 
 -- Virtual --                   
 -0.066  -0.054  -0.002   0.029   0.034   0.051   0.078   0.083
 17 A'    5 A"   18 A'   19 A'   20 A'    6 A"   21 A'   22 A'                 
  0.092   0.103   0.131   0.135   0.167   0.181   0.198   0.236
  7 A"   23 A'   24 A'   25 A'    8 A"   26 A'   27 A'   28 A'                 
  0.263   0.263   0.278   0.330   0.361   0.386   0.420   0.435
 29 A'    9 A"   30 A'   31 A'   32 A'   33 A'   34 A'   10 A"                 
  0.457   0.496   0.506   0.538   0.633   0.712   0.750   0.771
 35 A'   36 A'   11 A"   37 A'   38 A'   12 A"   39 A'   40 A'                 
  0.842   0.858   0.907   0.918   0.919   1.032   1.102   1.105
 13 A"   41 A'   42 A'   43 A'   14 A"   44 A'   15 A"   45 A'                 
  1.199   1.212   1.325   1.378   1.380   1.500   1.609   1.654
 46 A'   16 A"   47 A'   17 A"   48 A'   49 A'   50 A'   51 A'                 
  1.705   1.812   2.009   2.022   2.128   2.237   2.266   2.301
 18 A"   52 A'   53 A'   19 A"   54 A'   55 A'   20 A"   56 A'                 
  2.375   2.534   2.598   2.727   2.772   2.831   3.128   3.514
 21 A"   57 A'   58 A'   22 A"   59 A'   60 A'   61 A'   62 A'                 
  3.721   3.743   3.832   3.910   3.951   4.177   4.442   4.818
 23 A"   63 A'   24 A"   64 A'   25 A"   65 A'   66 A'   67 A'                 
  6.239   6.298   6.638   9.651  23.819  25.767  25.836  26.220
 26 A"   68 A'   69 A'   70 A'   71 A'   27 A"   72 A'   73 A'                 
 35.500  66.707 215.627
 74 A'   75 A'   76 A'                                                         
 --------------------------------------------------------------

          Ground-State Mulliken Net Atomic Charges

     Atom                 Charge (a.u.)
  ----------------------------------------
      1 C                     0.009233
      2 N                    -0.128433
      3 Cl                    0.000001
      4 F                    -0.062209
      5 H                     0.181408
  ----------------------------------------
  Sum of atomic charges =     0.000000

 -----------------------------------------------------------------
                    Cartesian Multipole Moments
 -----------------------------------------------------------------
    Charge (ESU x 10^10)
                 0.0000
    Dipole Moment (Debye)
         X       0.1431      Y      -2.2440      Z       0.0000
       Tot       2.2486
    Quadrupole Moments (Debye-Ang)
        XX     -30.6454     XY      -1.2121     YY     -28.9821
        XZ       0.0000     YZ       0.0000     ZZ     -29.1394
    Octopole Moments (Debye-Ang^2)
       XXX      -1.3381    XXY      -2.4476    XYY       4.8682
       YYY      -4.2632    XXZ       0.0000    XYZ       0.0000
       YYZ       0.0000    XZZ       4.3618    YZZ      -0.1011
       ZZZ       0.0000
    Hexadecapole Moments (Debye-Ang^3)
      XXXX    -389.1437   XXXY       4.9939   XXYY     -72.8382
      XYYY      -2.2519   YYYY     -52.8492   XXXZ       0.0000
      XXYZ      -0.0000   XYYZ       0.0000   YYYZ       0.0000
      XXZZ     -70.6335   XYZZ      -0.0816   YYZZ     -14.2347
      XZZZ       0.0000   YZZZ      -0.0000   ZZZZ     -29.5802
 -----------------------------------------------------------------
 Calculating MO derivatives via CPSCF
   1         3          15      0.175082    0.052132
   2         3          15      0.020566    0.006116
   3         3          15      0.001841    0.000620
   4         3          15      0.000151    0.000048
   5        16           2      0.000004    0.000003
   6        18           0      0.000000    0.000000    Roots Converged
 Time for AOints: 1.7 s (CPU) 1.7 s (wall)
 ------------------------------------------------------------------------------
                     AOints        : Timing summary (seconds)
 ------------------------------------------------------------------------------
     job step          cpu (% of tot)      sys (% of tot)     wall (% of tot)
 ------------------------------------------------------------------------------
  cpscf_lag         0.2446E+02 (51.2)   0.5100E-04 (17.1)   0.2446E+02 (51.2)
  iterzp            0.2162E+02 (45.2)   0.2470E-03 (82.9)   0.2162E+02 (45.2)
  make_fx           0.0000E+00 ( 0.0)   0.0000E+00 ( 0.0)   0.0000E+00 ( 0.0)
  AOints            0.1671E+01 ( 3.5)   0.0000E+00 ( 0.0)   0.1671E+01 ( 3.5)
 ------------------------------------------------------------------------------
   Grand Totals     0.4778E+02          0.2980E-03          0.4779E+02
 ------------------------------------------------------------------------------
 Calculating analytic Hessian of the SCF energy
 Polarizability Matrix (a.u.)
            1           2           3
    1 -51.2894762   0.8413883  -0.0000000
    2   0.8413883 -27.7474838  -0.0000000
    3  -0.0000000  -0.0000000 -20.1425645

 Direct stationary perturbation theory relativistic correction:

 rels  =       0.851656566729
 relv  =      -3.080785831974
 rel2e =       0.705395083119
 E_rel =      -1.523734182127

 Hessian of the SCF Energy
            1           2           3           4           5           6
    1   0.7031618  -0.1478879   0.0000000  -0.3241765   0.2294323   0.0000000
    2  -0.1478879   0.8531394  -0.0000000   0.3012868  -0.4092454  -0.0000000
    3   0.0000000  -0.0000000   0.1405960   0.0000000   0.0000000  -0.0448203
    4  -0.3241765   0.3012868   0.0000000   0.5345699  -0.2582640  -0.0000000
    5   0.2294323  -0.4092454   0.0000000  -0.2582640   0.4374748  -0.0000000
    6   0.0000000  -0.0000000  -0.0448203  -0.0000000  -0.0000000   0.0332572
    7  -0.0477583  -0.0329472  -0.0000000  -0.1360834  -0.0139506   0.0000000
    8   0.0236709  -0.0010605   0.0000000  -0.0648712  -0.0346299  -0.0000000
    9   0.0000000   0.0000000  -0.0023400   0.0000000   0.0000000  -0.0127383
   10  -0.2823080  -0.0932233  -0.0000000  -0.0771586   0.0144849   0.0000000
   11  -0.0811229  -0.1111963   0.0000000   0.0254508   0.0220465   0.0000000
   12  -0.0000000   0.0000000  -0.0411918  -0.0000000  -0.0000000  -0.0007509
   13  -0.0489190  -0.0272284   0.0000000   0.0028486   0.0282974  -0.0000000
   14  -0.0240923  -0.3316372   0.0000000  -0.0036023  -0.0156459   0.0000000
   15   0.0000000   0.0000000  -0.0522439  -0.0000000  -0.0000000   0.0250524
            7           8           9          10          11          12
    1  -0.0477583   0.0236709   0.0000000  -0.2823080  -0.0811229  -0.0000000
    2  -0.0329472  -0.0010605   0.0000000  -0.0932233  -0.1111963   0.0000000
    3  -0.0000000   0.0000000  -0.0023400  -0.0000000   0.0000000  -0.0411918
    4  -0.1360834  -0.0648712   0.0000000  -0.0771586   0.0254508  -0.0000000
    5  -0.0139506  -0.0346299   0.0000000   0.0144849   0.0220465  -0.0000000
    6   0.0000000  -0.0000000  -0.0127383   0.0000000   0.0000000  -0.0007509
    7   0.1891040   0.0399693  -0.0000000  -0.0063613   0.0064820   0.0000000
    8   0.0399693   0.0323140  -0.0000000   0.0001367   0.0012596   0.0000000
    9  -0.0000000  -0.0000000   0.0095868  -0.0000000   0.0000000   0.0106459
   10  -0.0063613   0.0001367  -0.0000000   0.3884875   0.0857416   0.0000000
   11   0.0064820   0.0012596   0.0000000   0.0857416   0.0922280  -0.0000000
   12   0.0000000   0.0000000   0.0106459   0.0000000  -0.0000000   0.0219512
   13   0.0010990   0.0010942   0.0000000  -0.0226597  -0.0365514   0.0000000
   14   0.0004464   0.0021169   0.0000000  -0.0071399  -0.0043379   0.0000000
   15   0.0000000   0.0000000  -0.0051544  -0.0000000  -0.0000000   0.0093457
           13          14          15
    1  -0.0489190  -0.0240923   0.0000000
    2  -0.0272284  -0.3316372   0.0000000
    3   0.0000000   0.0000000  -0.0522439
    4   0.0028486  -0.0036023  -0.0000000
    5   0.0282974  -0.0156459  -0.0000000
    6  -0.0000000   0.0000000   0.0250524
    7   0.0010990   0.0004464   0.0000000
    8   0.0010942   0.0021169   0.0000000
    9   0.0000000   0.0000000  -0.0051544
   10  -0.0226597  -0.0071399  -0.0000000
   11  -0.0365514  -0.0043379  -0.0000000
   12   0.0000000   0.0000000   0.0093457
   13   0.0676310   0.0343882  -0.0000000
   14   0.0343882   0.3495041  -0.0000000
   15  -0.0000000  -0.0000000   0.0230002
 Gradient time:  CPU 61.51 s  wall 61.53 s
 **********************************************************************
 **                                                                  **
 **                       VIBRATIONAL ANALYSIS                       **
 **                       --------------------                       **
 **                                                                  **
 **        VIBRATIONAL FREQUENCIES (CM**-1) AND NORMAL MODES         **
 **     FORCE CONSTANTS (mDYN/ANGSTROM) AND REDUCED MASSES (AMU)     **
 **                  INFRARED INTENSITIES (KM/MOL)                   **
 **                                                                  **
 **********************************************************************


 Mode:                 1                      2                      3
 Frequency:       285.15                 302.96                 469.60
 Force Cnst:      0.3144                 0.4638                 2.3940
 Red. Mass:       6.5631                 8.5761                18.4252
 IR Active:          YES                    YES                    YES
 IR Intens:        5.540                  3.095                  1.184
 Raman Active:       YES                    YES                    YES
               X      Y      Z        X      Y      Z        X      Y      Z
 C         -0.000  0.000  0.414   -0.203  0.304 -0.000   -0.295 -0.307  0.000
 N         -0.000  0.000  0.331   -0.039  0.482 -0.000   -0.092 -0.208  0.000
 Cl         0.000 -0.000 -0.132    0.146 -0.156  0.000    0.467  0.093 -0.000
 F         -0.000 -0.000 -0.304   -0.079 -0.279  0.000   -0.595  0.192 -0.000
 H         -0.000  0.000  0.781   -0.614  0.355 -0.000   -0.215 -0.320  0.000
 TransDip   0.000  0.000  0.075    0.037  0.042 -0.000   -0.015 -0.031  0.000

 Mode:                 4                      5                      6
 Frequency:       782.90                 965.88                1175.58
 Force Cnst:      4.7439                 0.8289                 5.1216
 Red. Mass:      13.1363                 1.5081                 6.2900
 IR Active:          YES                    YES                    YES
 IR Intens:       55.738                  6.442                195.546
 Raman Active:       YES                    YES                    YES
               X      Y      Z        X      Y      Z        X      Y      Z
 C          0.046 -0.332 -0.000    0.000  0.000 -0.195    0.425  0.312  0.000
 N          0.723  0.339  0.000   -0.000 -0.000  0.072    0.049 -0.116  0.000
 Cl        -0.154 -0.082 -0.000    0.000  0.000 -0.004   -0.020  0.006 -0.000
 F         -0.268  0.126 -0.000    0.000 -0.000  0.026   -0.305 -0.138 -0.000
 H         -0.218 -0.291  0.000    0.000  0.000  0.978    0.716  0.285 -0.000
 TransDip   0.222 -0.090  0.000   -0.000  0.000  0.081    0.438  0.095 -0.000

 Mode:                 7                      8                      9
 Frequency:      1343.88                1690.87                3172.12
 Force Cnst:      1.2644                14.3349                 6.5100
 Red. Mass:       1.1883                 8.5099                 1.0981
 IR Active:          YES                    YES                    YES
 IR Intens:        4.820                169.770                  2.012
 Raman Active:       YES                    YES                    YES
               X      Y      Z        X      Y      Z        X      Y      Z
 C         -0.066 -0.049  0.000    0.491 -0.385  0.000   -0.003 -0.090  0.000
 N         -0.030  0.082 -0.000   -0.367  0.332  0.000   -0.006  0.005 -0.000
 Cl         0.004 -0.001  0.000    0.010  0.006 -0.000    0.000  0.000  0.000
 F          0.005 -0.019  0.000   -0.034  0.009 -0.000    0.000  0.000  0.000
 H          0.976 -0.179 -0.000   -0.448 -0.403  0.000    0.116  0.989 -0.000
 TransDip  -0.038 -0.059 -0.000    0.404 -0.104 -0.000    0.003 -0.045 -0.000

 STANDARD THERMODYNAMIC QUANTITIES AT   298.15 K  AND     1.00 ATM

   This Molecule has  0 Imaginary Frequencies
   Zero point vibrational energy:       14.566 kcal/mol

   Atom    1 Element C  Has Mass   12.00000
   Atom    2 Element N  Has Mass   14.00307
   Atom    3 Element Cl Has Mass   34.96885
   Atom    4 Element F  Has Mass   18.99840
   Atom    5 Element H  Has Mass    1.00783
   Molecular Mass:    80.978150 amu
   Principal axes and moments of inertia in amu*Bohr^2:
                             1           2           3
    Eigenvalues --       29.16931   678.35974   707.52906
          X               0.99997    -0.00729     0.00000
          Y               0.00729     0.99997     0.00000
          Z              -0.00000    -0.00000     1.00000
   Rotational Symmetry Number is   1
   The Molecule is an Asymmetric Top
   Translational Enthalpy:        0.889 kcal/mol
   Rotational Enthalpy:           0.889 kcal/mol
   Vibrational Enthalpy:         15.356 kcal/mol
   gas constant (RT):             0.592 kcal/mol
   Translational Entropy:        39.089  cal/mol.K
   Rotational Entropy:           24.152  cal/mol.K
   Vibrational Entropy:           4.044  cal/mol.K

   Total Enthalpy:               17.726 kcal/mol
   Total Entropy:                67.285  cal/mol.K
Archival summary:
1\1\TWL01\FREQ\ProcedureUnspecified\BasisUnspecified\l11111\taweetha\MonNov2607:51:532018MonNov2607:51:532018\0\\#,FREQ,ProcedureUnspecified,BasisUnspecified,\\0,1\Cl\N,1,1.75187\C,2,1.25898,1,112.142\H,3,1.08669,2,129.356,1,-0,0\F,3,1.33248,2,117.555,1,180,0\\\@

 Total job time:  68.84s(wall), 68.82s(cpu) 
 Mon Nov 26 07:51:53 2018

        *************************************************************
        *                                                           *
        *  Thank you very much for using Q-Chem.  Have a nice day.  *
        *                                                           *
        *************************************************************
