# Supplementary material for: Geometric and energetic data from ab initio calculations of haloethene, haloimine, halomethylenephosphine, haloiminophosphine, halodiazene, halodiphosphene and halocyclopropane
Source: Data Brief. 2019 Nov 2;27:104738. doi: 10.1016/j.dib.2019.104738 (PMC6861602; doi:10.1016/j.dib.2019.104738)
Supplement: Multimedia component 4 [file mmc4.zip › CN/B3LYP/HFCNFE.out]

Q-Chem Developer Version!
                  Welcome to Q-Chem
     A Quantum Leap Into The Future Of Chemistry


 Q-Chem 5.1, Q-Chem, Inc., Pleasanton, CA (2018)

 Yihan Shao,  Zhengting Gan,  E. Epifanovsky,  A. T. B. Gilbert,  M. Wormit,  
 J. Kussmann,  A. W. Lange,  A. Behn,  Jia Deng,  Xintian Feng,  D. Ghosh,  
 M. Goldey,  P. R. Horn,  L. D. Jacobson,  I. Kaliman,  T. Kus,  A. Landau,  
 Jie Liu,  E. I. Proynov,  R. M. Richard,  R. P. Steele,  E. J. Sundstrom,  
 H. L. Woodcock III,  P. M. Zimmerman,  D. Zuev,  B. Albrecht,  E. Alguire,  
 S. A. Baeppler,  D. Barton,  Z. Benda,  Y. A. Bernard,  E. J. Berquist,  
 K. B. Bravaya,  H. Burton,  D. Casanova,  Chun-Min Chang,  Yunqing Chen,  
 A. Chien,  K. D. Closser,  M. P. Coons,  S. Coriani,  S. Dasgupta,  
 A. L. Dempwolff,  M. Diedenhofen,  Hainam Do,  R. G. Edgar,  Po-Tung Fang,  
 S. Faraji,  S. Fatehi,  Qingguo Feng,  K. D. Fenk,  J. Fosso-Tande,  
 Qinghui Ge,  A. Ghysels,  G. Gidofalvi,  J. Gomes,  J. Gonthier,  A. Gunina,  
 D. Hait,  M. W. D. Hanson-Heine,  P. H. P. Harbach,  A. W. Hauser,  
 J. E. Herr,  E. G. Hohenstein,  Z. C. Holden,  Kerwin Hui,  B. C. Huynh,  
 T.-C. Jagau,  Hyunjun Ji,  B. Kaduk,  K. Khistyaev,  Jaehoon Kim,  
 P. Klunzinger,  K. Koh,  D. Kosenkov,  L. Koulias,  T. Kowalczyk,  
 C. M. Krauter,  A. Kunitsa,  Ka Un Lao,  A. Laurent,  K. V. Lawler,  
 Joonho Lee,  D. Lefrancois,  S. Lehtola,  D. S. Levine,  Yi-Pei Li,  
 You-Sheng Lin,  Fenglai Liu,  E. Livshits,  A. Luenser,  P. Manohar,  
 E. Mansoor,  S. F. Manzer,  Shan-Ping Mao,  Yuezhi Mao,  N. Mardirossian,  
 A. V. Marenich,  T. Markovich,  L. A. Martinez-Martinez,  S. A. Maurer,  
 N. J. Mayhall,  S. C. McKenzie,  J.-M. Mewes,  A. F. Morrison,  
 J. W. Mullinax,  K. Nanda,  T. S. Nguyen-Beck,  R. Olivares-Amaya,  
 J. A. Parkhill,  T. M. Perrine,  F. Plasser,  P. Pokhilko,  S. Prager,  
 A. Prociuk,  E. Ramos,  D. R. Rehn,  F. Rob,  M. Schneider,  N. Sergueev,  
 S. M. Sharada,  S. Sharma,  D. W. Small,  T. Stauch,  T. Stein,  
 Yu-Chuan Su,  A. J. W. Thom,  A. Tkatchenko,  T. Tsuchimochi,  N. M. Tubman,  
 L. Vogt,  M. L. Vidal,  O. Vydrov,  M. A. Watson,  J. Wenzel,  
 M. de Wergifosse,  T. A. Wesolowski,  A. White,  J. Witte,  A. Yamada,  
 Jun Yang,  K. Yao,  S. Yeganeh,  S. R. Yost,  Zhi-Qiang You,  A. Zech,  
 Igor Ying Zhang,  Xing Zhang,  Yan Zhao,  Ying Zhu,  B. R. Brooks,  
 G. K. L. Chan,  C. J. Cramer,  M. S. Gordon,  W. J. Hehre,  A. Klamt,  
 M. W. Schmidt,  C. D. Sherrill,  D. G. Truhlar,  A. Aspuru-Guzik,  R. Baer,  
 A. T. Bell,  N. A. Besley,  Jeng-Da Chai,  A. E. DePrince, III,  
 R. A. DiStasio Jr.,  A. Dreuw,  B. D. Dunietz,  T. R. Furlani,  
 Chao-Ping Hsu,  Yousung Jung,  Jing Kong,  D. S. Lambrecht,  WanZhen Liang,  
 C. Ochsenfeld,  V. A. Rassolov,  L. V. Slipchenko,  J. E. Subotnik,  
 T. Van Voorhis,  J. M. Herbert,  A. I. Krylov,  P. M. W. Gill,  M. Head-Gordon

 Contributors to earlier versions of Q-Chem not listed above: 
 R. D. Adamson,  B. Austin,  J. Baker,  G. J. O. Beran,  K. Brandhorst,  
 S. T. Brown,  E. F. C. Byrd,  A. K. Chakraborty,  C.-L. Cheng,  
 Siu Hung Chien,  D. M. Chipman,  D. L. Crittenden,  H. Dachsel,  
 R. J. Doerksen,  A. D. Dutoi,  L. Fusti-Molnar,  W. A. Goddard III,  
 A. Golubeva-Zadorozhnaya,  S. R. Gwaltney,  G. Hawkins,  A. Heyden,  
 S. Hirata,  G. Kedziora,  F. J. Keil,  C. Kelley,  Jihan Kim,  R. A. King,  
 R. Z. Khaliullin,  P. P. Korambath,  W. Kurlancheek,  A. M. Lee,  M. S. Lee,  
 S. V. Levchenko,  Ching Yeh Lin,  D. Liotard,  R. C. Lochan,  I. Lotan,  
 P. E. Maslen,  N. Nair,  D. P. O'Neill,  D. Neuhauser,  E. Neuscamman,  
 C. M. Oana,  R. Olson,  B. Peters,  R. Peverati,  P. A. Pieniazek,  
 Y. M. Rhee,  J. Ritchie,  M. A. Rohrdanz,  E. Rosta,  N. J. Russ,  
 H. F. Schaefer III,  N. E. Schultz,  N. Shenvi,  A. C. Simmonett,  A. Sodt,  
 D. Stuck,  K. S. Thanthiriwatte,  V. Vanovschi,  Tao Wang,  A. Warshel,  
 C. F. Williams,  Q. Wu,  X. Xu,  W. Zhang

 Please cite Q-Chem as follows:
 Y. Shao et al., Mol. Phys. 113, 184-215 (2015)
 DOI: 10.1080/00268976.2014.952696

 Q-Chem 5.1.2 for Intel X86 EM64T Linux

 Parts of Q-Chem use Armadillo 8.300.2 (Tropical Shenanigans).
 http://arma.sourceforge.net/

 Q-Chem begins on Sun Nov 25 22:08:17 2018  

Host: 
0

     Scratch files written to /scratch/taweetham/qchem53787//
Input Ideriv = 2
Curr. Ideriv = -1
Max.  Ideriv = 2

Checking the input file for inconsistencies... 	...done.

--------------------------------------------------------------
User input:
--------------------------------------------------------------
$molecule
0 1
C 
N 1 1.3 
F 2 CF 1 120. 
F 1 CF 2 120.  3 180.0
H 1 CH 2 120.  3 0.0

CC=1.54
CH=1.09
CF=1.35
CCl=1.77
CBr=1.94
CI=2.14
DHA=180.0
$end

$rem
   job_type	optimization
   basis	6-311++g**
   method	b3lyp
$end

--------------------------------------------------------------
 ----------------------------------------------------------------
             Standard Nuclear Orientation (Angstroms)
    I     Atom           X                Y                Z
 ----------------------------------------------------------------
    1      C       0.5159635789    -0.3678331336    -0.0000000000
    2      N      -0.5063016372     0.4352694925     0.0000000000
    3      F      -1.7593507475    -0.0670928538    -0.0000000000
    4      F       1.7690126893     0.1345292127     0.0000000000
    5      H       0.3613725111    -1.4468148766    -0.0000000000
 ----------------------------------------------------------------
 Molecular Point Group                 Cs    NOp =  2
 Largest Abelian Subgroup              Cs    NOp =  2
 Nuclear Repulsion Energy =   110.8956751538 hartrees
 There are       16 alpha and       16 beta electrons
 Requested basis set is 6-311++G(d,p)
 There are 29 shells and 95 basis functions

 Total QAlloc Memory Limit   2000 MB
 Mega-Array Size       188 MB
 MEM_STATIC part       192 MB
 A cutoff of  1.0D-11 yielded    416 shell pairs
 There are      4509 function pairs (      4890 Cartesian)

 -------------------------------------------------------
 OpenMP Integral Computing Module                       
 Release: version 1.0, May 2013, Q-Chem Inc. Pittsburgh 
 -------------------------------------------------------
 Integral Job Info:
 Integral job number is                      11
 Integral operator is                         1
 short-range coefficients                     0
 long-range coefficients              100000000
 Omega coefficients                           0
 if combine SR and LR in K                    0
 Integral screening is                        0
 Integral computing path is                   2
 max size of driver memory is            800000
 size of driver memory is                593474
 size of scratch memory is              2361544
 max col of scratch BK array               1296
 max len of scratch array in speh3          155
 max len of scratch index in speh4           18
 max int batch size is                      520
 min int batch size is                       52
 fixed nKL is                                52
 max L of basis functions is                  2
 order of int derivative is                   0
 number of shells is                         29
 number of basis is                          99
 number of cartesian basis is                99
 number of contracted shell pairs           416
 number of primitive shell pairs           1344
 maxK2 (contraction) of shell pair           36
 max number of K2 of shell pair               1
 max number of CS2 of shell pair             79
 max number of PS2 of shell pair            276
 mem total for path MDJ                  514538
 -------------------------------------------------------
 Smallest overlap matrix eigenvalue = 9.01E-04

 Scale SEOQF with 1.000000e-01/1.000000e-01/1.000000e-01

 Standard Electronic Orientation quadrupole field applied
 Nucleus-field energy     =     0.0000000024 hartrees
 Guess from superposition of atomic densities
 Warning:  Energy on first SCF cycle will be non-variational
 SAD guess density has 32.000000 electrons

 -----------------------------------------------------------------------
  General SCF calculation program by
  Eric Jon Sundstrom, Paul Horn, Yuezhi Mao, Dmitri Zuev, Alec White,
  David Stuck, Shaama M.S., Shane Yost, Joonho Lee, David Small,
  Daniel Levine, Susi Lehtola, Hugh Burton, Evgeny Epifanovsky
 -----------------------------------------------------------------------
 Exchange:     0.2000 Hartree-Fock + 0.0800 Slater + 0.7200 B88
 Correlation:  0.1900 VWN1RPA + 0.8100 LYP
 Using SG-1 standard quadrature grid
 using 4 threads for integral computing
 -------------------------------------------------------
 OpenMP Integral computing Module                
 Release: version 2.0, May 2017, Q-Chem Inc. Pleasanton 
 -------------------------------------------------------
 -------------------------------------------------------
 OpenMP BLAS3 based DFT computing Module                
 Release: version 1.0, May 2013, Q-Chem Inc. Pittsburgh 
 -------------------------------------------------------
 A restricted SCF calculation will be
 performed using DIIS
 SCF converges when DIIS error is below 1.0e-08
 ---------------------------------------
  Cycle       Energy         DIIS error
 ---------------------------------------
    1    -293.6213830057      5.69e-02  
    2    -293.1038724328      5.59e-03  
    3    -293.0939502644      6.42e-03  
    4    -293.1217298944      2.17e-03  
    5    -293.1255041529      6.76e-04  
    6    -293.1258983614      1.25e-04  
    7    -293.1259092603      4.01e-05  
    8    -293.1259103070      1.55e-05  
    9    -293.1259104629      1.24e-06  
   10    -293.1259104641      4.79e-07  
   11    -293.1259104643      1.10e-07  
   12    -293.1259104643      7.71e-09  Convergence criterion met
 ---------------------------------------
 SCF time:   CPU 5.65s  wall 2.00s 
 SCF   energy in the final basis set =     -293.1259104643
 Total energy in the final basis set =     -293.1259104643

 --------------------------------------------------------------
             Orbital Energies (a.u.) and Symmetries
 --------------------------------------------------------------

 Alpha MOs, Restricted
 -- Occupied --                  
-24.751 -24.741 -14.430 -10.342  -1.288  -1.280  -0.922  -0.681
  1 A'    2 A'    3 A'    4 A'    5 A'    6 A'    7 A'    8 A'                 
 -0.605  -0.586  -0.531  -0.496  -0.489  -0.459  -0.333  -0.323
  9 A'   10 A'    1 A"    2 A"   11 A'   12 A'    3 A"   13 A'                 
 -- Virtual --                   
 -0.058  -0.018  -0.003   0.031   0.053   0.058   0.100   0.116
  4 A"   14 A'   15 A'   16 A'    5 A"   17 A'   18 A'   19 A'                 
  0.133   0.152   0.161   0.204   0.223   0.239   0.249   0.262
 20 A'    6 A"   21 A'   22 A'    7 A"   23 A'   24 A'   25 A'                 
  0.294   0.309   0.332   0.355   0.381   0.448   0.490   0.501
  8 A"   26 A'   27 A'   28 A'   29 A'   30 A'    9 A"   31 A'                 
  0.585   0.637   0.795   0.810   0.818   0.866   1.072   1.135
 32 A'   33 A'   10 A"   34 A'   35 A'   36 A'   11 A"   37 A'                 
  1.192   1.292   1.293   1.318   1.341   1.368   1.370   1.498
 12 A"   13 A"   38 A'   39 A'   40 A'   14 A"   41 A'   42 A'                 
  1.541   1.689   1.709   1.806   1.931   1.962   2.025   2.247
 43 A'   44 A'   15 A"   45 A'   46 A'   47 A'   16 A"   48 A'                 
  2.297   2.301   2.545   2.640   2.673   2.700   3.096   3.499
 49 A'   17 A"   50 A'   51 A'   52 A'   18 A"   53 A'   54 A'                 
  3.611   3.668   3.738   3.751   3.755   3.764   3.919   3.937
 55 A'   19 A"   20 A"   56 A'   21 A"   57 A'   22 A"   58 A'                 
  3.975   4.057   4.324   4.744   5.043   6.223   6.246   6.273
 23 A"   59 A'   60 A'   61 A'   62 A'   24 A"   25 A"   63 A'                 
  6.304   6.504   6.710  23.738  35.407  66.690  66.732
 64 A'   65 A'   66 A'   67 A'   68 A'   69 A'   70 A'                         

 Beta MOs, Restricted
 -- Occupied --                  
-24.751 -24.741 -14.430 -10.342  -1.288  -1.280  -0.922  -0.681
  1 A'    2 A'    3 A'    4 A'    5 A'    6 A'    7 A'    8 A'                 
 -0.605  -0.586  -0.531  -0.496  -0.489  -0.459  -0.333  -0.323
  9 A'   10 A'    1 A"    2 A"   11 A'   12 A'    3 A"   13 A'                 
 -- Virtual --                   
 -0.058  -0.018  -0.003   0.031   0.053   0.058   0.100   0.116
  4 A"   14 A'   15 A'   16 A'    5 A"   17 A'   18 A'   19 A'                 
  0.133   0.152   0.161   0.204   0.223   0.239   0.249   0.262
 20 A'    6 A"   21 A'   22 A'    7 A"   23 A'   24 A'   25 A'                 
  0.294   0.309   0.332   0.355   0.381   0.448   0.490   0.501
  8 A"   26 A'   27 A'   28 A'   29 A'   30 A'    9 A"   31 A'                 
  0.585   0.637   0.795   0.810   0.818   0.866   1.072   1.135
 32 A'   33 A'   10 A"   34 A'   35 A'   36 A'   11 A"   37 A'                 
  1.192   1.292   1.293   1.318   1.341   1.368   1.370   1.498
 12 A"   13 A"   38 A'   39 A'   40 A'   14 A"   41 A'   42 A'                 
  1.541   1.689   1.709   1.806   1.931   1.962   2.025   2.247
 43 A'   44 A'   15 A"   45 A'   46 A'   47 A'   16 A"   48 A'                 
  2.297   2.301   2.545   2.640   2.673   2.700   3.096   3.499
 49 A'   17 A"   50 A'   51 A'   52 A'   18 A"   53 A'   54 A'                 
  3.611   3.668   3.738   3.751   3.755   3.764   3.919   3.937
 55 A'   19 A"   20 A"   56 A'   21 A"   57 A'   22 A"   58 A'                 
  3.975   4.057   4.324   4.744   5.043   6.223   6.246   6.273
 23 A"   59 A'   60 A'   61 A'   62 A'   24 A"   25 A"   63 A'                 
  6.304   6.504   6.710  23.738  35.407  66.690  66.732
 64 A'   65 A'   66 A'   67 A'   68 A'   69 A'   70 A'                         
 --------------------------------------------------------------

          Ground-State Mulliken Net Atomic Charges

     Atom                 Charge (a.u.)
  ----------------------------------------
      1 C                     0.106770
      2 N                    -0.166838
      3 F                    -0.024832
      4 F                    -0.077989
      5 H                     0.162889
  ----------------------------------------
  Sum of atomic charges =     0.000000

 -----------------------------------------------------------------
                    Cartesian Multipole Moments
 -----------------------------------------------------------------
    Charge (ESU x 10^10)
                 0.0000
    Dipole Moment (Debye)
         X       0.7435      Y      -2.2316      Z      -0.0000
       Tot       2.3521
    Quadrupole Moments (Debye-Ang)
        XX     -24.5946     XY      -0.4601     YY     -20.8527
        XZ       0.0000     YZ       0.0000     ZZ     -21.2082
    Octopole Moments (Debye-Ang^2)
       XXX      -1.2249    XXY      -0.1827    XYY       1.0191
       YYY      -4.2124    XXZ      -0.0000    XYZ      -0.0000
       YYZ      -0.0000    XZZ      -0.0164    YZZ      -0.0793
       ZZZ      -0.0000
    Hexadecapole Moments (Debye-Ang^3)
      XXXX    -227.1498   XXXY       2.2018   XXYY     -42.5618
      XYYY       2.2352   YYYY     -36.6685   XXXZ       0.0000
      XXYZ      -0.0000   XYYZ       0.0000   YYYZ       0.0000
      XXZZ     -39.0248   XYZZ       0.7732   YYZZ      -9.7810
      XZZZ      -0.0000   YZZZ      -0.0000   ZZZZ     -17.8499
 -----------------------------------------------------------------
 Calculating analytic gradient of the SCF energy
 Gradient of SCF Energy
            1           2           3           4           5
    1   0.0550818  -0.0750130   0.0047179   0.0300473  -0.0148340
    2  -0.0081817  -0.0307273   0.0302242   0.0078080   0.0008768
    3  -0.0000000   0.0000000  -0.0000000   0.0000000  -0.0000000
 Max gradient component =       7.501E-02
 RMS gradient           =       2.804E-02
 Gradient time:  CPU 1.43 s  wall 0.45 s
 Geometry Optimization Parameters
   NAtoms,    NIC,     NZ,  NCons,   NDum,   NFix, NCnnct, MaxDiis
        5      20       5       0       0       0       0       0


** GEOMETRY OPTIMIZATION IN DELOCALIZED INTERNAL COORDINATES **
   Searching for a Minimum

   Optimization Cycle:   1

                       Coordinates (Angstroms)
     ATOM                X               Y               Z
      1  C         0.5159635789   -0.3678331336    0.0000000000
      2  N        -0.5063016372    0.4352694925    0.0000000000
      3  F        -1.7593507475   -0.0670928538    0.0000000000
      4  F         1.7690126893    0.1345292127    0.0000000000
      5  H         0.3613725111   -1.4468148766    0.0000000000
   Point Group: cs    Number of degrees of freedom:     7


   Energy is   -293.125910464


 Attempting to Generate Delocalized Internal Coordinates

  7 Hessian modes will be used to form the next step
  Hessian Eigenvalues:
     0.160000    0.220000    0.250000    0.348126    0.550214    0.550214
     0.671931

 Minimum Search - Taking Simple RFO Step
 Searching for Lamda that Minimizes Along All modes
 Value Taken    Lamda =  -0.02687228
 Step Taken.  Stepsize is  0.298044

                             Maximum     Tolerance    Cnvgd?
         Gradient           0.048946      0.000300      NO
         Displacement       0.147028      0.001200      NO
         Energy change     *********      0.000001      NO


 New Cartesian Coordinates Obtained by Inverse Iteration

 Displacement from previous Coordinates is:  0.411501
 ----------------------------------------------------------------
             Standard Nuclear Orientation (Angstroms)
    I     Atom           X                Y                Z
 ----------------------------------------------------------------
    1      C       0.4544684484    -0.3489439673     0.0000000000
    2      N      -0.4537967294     0.5220108798     0.0000000000
    3      F      -1.6343138254    -0.1619306557     0.0000000000
    4      F       1.6956068134     0.1056221191     0.0000000000
    5      H       0.3187316876    -1.4287005346     0.0000000000
 ----------------------------------------------------------------
 Molecular Point Group                 Cs    NOp =  2
 Largest Abelian Subgroup              Cs    NOp =  2
 Nuclear Repulsion Energy =   114.4402048011 hartrees
 There are       16 alpha and       16 beta electrons
 Applying Cartesian multipole field
    Component          Value
    ---------          -----
     (2,0,0)        1.00000E-11
     (0,2,0)        2.00000E-11
     (0,0,2)       -3.00000E-11
 Nucleus-field energy     =     0.0000000022 hartrees
 Requested basis set is 6-311++G(d,p)
 There are 29 shells and 95 basis functions
 A cutoff of  1.0D-11 yielded    418 shell pairs
 There are      4514 function pairs (      4895 Cartesian)
 Smallest overlap matrix eigenvalue = 8.86E-04
 Guess MOs from SCF MO coefficient file

 -----------------------------------------------------------------------
  General SCF calculation program by
  Eric Jon Sundstrom, Paul Horn, Yuezhi Mao, Dmitri Zuev, Alec White,
  David Stuck, Shaama M.S., Shane Yost, Joonho Lee, David Small,
  Daniel Levine, Susi Lehtola, Hugh Burton, Evgeny Epifanovsky
 -----------------------------------------------------------------------
 Exchange:     0.2000 Hartree-Fock + 0.0800 Slater + 0.7200 B88
 Correlation:  0.1900 VWN1RPA + 0.8100 LYP
 Using SG-1 standard quadrature grid
 using 4 threads for integral computing
 -------------------------------------------------------
 OpenMP Integral computing Module                
 Release: version 2.0, May 2017, Q-Chem Inc. Pleasanton 
 -------------------------------------------------------
 -------------------------------------------------------
 OpenMP BLAS3 based DFT computing Module                
 Release: version 1.0, May 2013, Q-Chem Inc. Pittsburgh 
 -------------------------------------------------------
 A restricted SCF calculation will be
 performed using DIIS
 SCF converges when DIIS error is below 1.0e-08
 ---------------------------------------
  Cycle       Energy         DIIS error
 ---------------------------------------
    1    -293.1222383308      3.08e-03  
    2    -293.1361882383      1.11e-03  
    3    -293.1350909521      1.63e-03  
    4    -293.1372562719      2.37e-04  
    5    -293.1373024581      8.06e-05  
    6    -293.1373074794      3.88e-05  
    7    -293.1373086597      4.81e-06  
    8    -293.1373086679      3.32e-06  
    9    -293.1373086753      2.26e-07  
   10    -293.1373086754      3.81e-08  
   11    -293.1373086754      7.10e-09  Convergence criterion met
 ---------------------------------------
 SCF time:   CPU 5.14s  wall 2.00s 
 SCF   energy in the final basis set =     -293.1373086754
 Total energy in the final basis set =     -293.1373086754

 --------------------------------------------------------------
             Orbital Energies (a.u.) and Symmetries
 --------------------------------------------------------------

 Alpha MOs, Restricted
 -- Occupied --                  
-24.745 -24.724 -14.426 -10.332  -1.296  -1.273  -0.932  -0.680
  1 A'    2 A'    3 A'    4 A'    5 A'    6 A'    7 A'    8 A'                 
 -0.609  -0.580  -0.537  -0.489  -0.476  -0.453  -0.347  -0.332
  9 A'   10 A'    1 A"    2 A"   11 A'   12 A'   13 A'    3 A"                 
 -- Virtual --                   
 -0.051  -0.011   0.003   0.031   0.053   0.062   0.100   0.123
  4 A"   14 A'   15 A'   16 A'    5 A"   17 A'   18 A'   19 A'                 
  0.139   0.154   0.167   0.210   0.220   0.240   0.250   0.254
 20 A'    6 A"   21 A'   22 A'    7 A"   23 A'   24 A'   25 A'                 
  0.298   0.308   0.338   0.370   0.397   0.449   0.487   0.511
  8 A"   26 A'   27 A'   28 A'   29 A'   30 A'    9 A"   31 A'                 
  0.615   0.652   0.794   0.803   0.816   0.845   1.076   1.146
 32 A'   33 A'   10 A"   34 A'   35 A'   36 A'   11 A"   37 A'                 
  1.204   1.282   1.289   1.333   1.337   1.370   1.380   1.480
 12 A"   13 A"   38 A'   39 A'   40 A'   14 A"   41 A'   42 A'                 
  1.579   1.690   1.707   1.800   1.981   2.004   2.029   2.225
 43 A'   44 A'   15 A"   45 A'   46 A'   47 A'   16 A"   48 A'                 
  2.324   2.357   2.553   2.689   2.717   2.744   3.139   3.495
 49 A'   17 A"   50 A'   51 A'   18 A"   52 A'   53 A'   54 A'                 
  3.584   3.667   3.748   3.767   3.767   3.780   3.887   3.948
 55 A'   19 A"   20 A"   21 A"   56 A'   57 A'   58 A'   22 A"                 
  3.979   4.143   4.423   4.778   5.014   6.220   6.258   6.282
 23 A"   59 A'   60 A'   61 A'   62 A'   24 A"   25 A"   63 A'                 
  6.335   6.502   6.745  23.830  35.472  66.703  66.743
 64 A'   65 A'   66 A'   67 A'   68 A'   69 A'   70 A'                         

 Beta MOs, Restricted
 -- Occupied --                  
-24.745 -24.724 -14.426 -10.332  -1.296  -1.273  -0.932  -0.680
  1 A'    2 A'    3 A'    4 A'    5 A'    6 A'    7 A'    8 A'                 
 -0.609  -0.580  -0.537  -0.489  -0.476  -0.453  -0.347  -0.332
  9 A'   10 A'    1 A"    2 A"   11 A'   12 A'   13 A'    3 A"                 
 -- Virtual --                   
 -0.051  -0.011   0.003   0.031   0.053   0.062   0.100   0.123
  4 A"   14 A'   15 A'   16 A'    5 A"   17 A'   18 A'   19 A'                 
  0.139   0.154   0.167   0.210   0.220   0.240   0.250   0.254
 20 A'    6 A"   21 A'   22 A'    7 A"   23 A'   24 A'   25 A'                 
  0.298   0.308   0.338   0.370   0.397   0.449   0.487   0.511
  8 A"   26 A'   27 A'   28 A'   29 A'   30 A'    9 A"   31 A'                 
  0.615   0.652   0.794   0.803   0.816   0.845   1.076   1.146
 32 A'   33 A'   10 A"   34 A'   35 A'   36 A'   11 A"   37 A'                 
  1.204   1.282   1.289   1.333   1.337   1.370   1.380   1.480
 12 A"   13 A"   38 A'   39 A'   40 A'   14 A"   41 A'   42 A'                 
  1.579   1.690   1.707   1.800   1.981   2.004   2.029   2.225
 43 A'   44 A'   15 A"   45 A'   46 A'   47 A'   16 A"   48 A'                 
  2.324   2.357   2.553   2.689   2.717   2.744   3.139   3.495
 49 A'   17 A"   50 A'   51 A'   18 A"   52 A'   53 A'   54 A'                 
  3.584   3.667   3.748   3.767   3.767   3.780   3.887   3.948
 55 A'   19 A"   20 A"   21 A"   56 A'   57 A'   58 A'   22 A"                 
  3.979   4.143   4.423   4.778   5.014   6.220   6.258   6.282
 23 A"   59 A'   60 A'   61 A'   62 A'   24 A"   25 A"   63 A'                 
  6.335   6.502   6.745  23.830  35.472  66.703  66.743
 64 A'   65 A'   66 A'   67 A'   68 A'   69 A'   70 A'                         
 --------------------------------------------------------------

          Ground-State Mulliken Net Atomic Charges

     Atom                 Charge (a.u.)
  ----------------------------------------
      1 C                     0.120074
      2 N                    -0.145876
      3 F                    -0.059212
      4 F                    -0.088190
      5 H                     0.173203
  ----------------------------------------
  Sum of atomic charges =     0.000000

 -----------------------------------------------------------------
                    Cartesian Multipole Moments
 -----------------------------------------------------------------
    Charge (ESU x 10^10)
                 0.0000
    Dipole Moment (Debye)
         X       0.9046      Y      -2.1333      Z      -0.0000
       Tot       2.3171
    Quadrupole Moments (Debye-Ang)
        XX     -24.8706     XY      -0.6313     YY     -20.5353
        XZ      -0.0000     YZ       0.0000     ZZ     -21.0021
    Octopole Moments (Debye-Ang^2)
       XXX      -1.0892    XXY       0.0655    XYY       0.9978
       YYY      -4.4555    XXZ       0.0000    XYZ       0.0000
       YYZ      -0.0000    XZZ      -0.0228    YZZ      -0.0990
       ZZZ      -0.0000
    Hexadecapole Moments (Debye-Ang^3)
      XXXX    -204.9534   XXXY       0.4830   XXYY     -38.7030
      XYYY       0.4079   YYYY     -38.2267   XXXZ      -0.0000
      XXYZ       0.0000   XYYZ      -0.0000   YYYZ       0.0000
      XXZZ     -35.1888   XYZZ       0.1301   YYZZ      -9.9376
      XZZZ      -0.0000   YZZZ       0.0000   ZZZZ     -17.2602
 -----------------------------------------------------------------
 Calculating analytic gradient of the SCF energy
 Gradient of SCF Energy
            1           2           3           4           5
    1  -0.0099414  -0.0142165   0.0330895  -0.0063408  -0.0025908
    2  -0.0016321  -0.0099800   0.0097922   0.0040585  -0.0022385
    3  -0.0000000   0.0000000   0.0000000   0.0000000  -0.0000000
 Max gradient component =       3.309E-02
 RMS gradient           =       1.053E-02
 Gradient time:  CPU 1.45 s  wall 0.46 s
 Geometry Optimization Parameters
   NAtoms,    NIC,     NZ,  NCons,   NDum,   NFix, NCnnct, MaxDiis
        5      20       5       0       0       0       0       0

 Cartesian Hessian Update
 Hessian Updated using BFGS Update


** GEOMETRY OPTIMIZATION IN DELOCALIZED INTERNAL COORDINATES **
   Searching for a Minimum

   Optimization Cycle:   2

                       Coordinates (Angstroms)
     ATOM                X               Y               Z
      1  C         0.4544684484   -0.3489439673    0.0000000000
      2  N        -0.4537967294    0.5220108798    0.0000000000
      3  F        -1.6343138254   -0.1619306557    0.0000000000
      4  F         1.6956068134    0.1056221191    0.0000000000
      5  H         0.3187316876   -1.4287005346    0.0000000000
   Point Group: cs    Number of degrees of freedom:     7


   Energy is   -293.137308675

 Hessian Updated using BFGS Update

  7 Hessian modes will be used to form the next step
  Hessian Eigenvalues:
     0.154837    0.222867    0.310489    0.348885    0.512562    0.577686
     0.753846

 Minimum Search - Taking Simple RFO Step
 Searching for Lamda that Minimizes Along All modes
 Value Taken    Lamda =  -0.00321370
 Step Taken.  Stepsize is  0.080456

                             Maximum     Tolerance    Cnvgd?
         Gradient           0.031337      0.000300      NO
         Displacement       0.057954      0.001200      NO
         Energy change     -0.011398      0.000001      NO


 New Cartesian Coordinates Obtained by Inverse Iteration

 Displacement from previous Coordinates is:  0.126262
 ----------------------------------------------------------------
             Standard Nuclear Orientation (Angstroms)
    I     Atom           X                Y                Z
 ----------------------------------------------------------------
    1      C       0.4634170516    -0.3479068171     0.0000000000
    2      N      -0.4597072082     0.5149191538     0.0000000000
    3      F      -1.6850534936    -0.1453939018     0.0000000000
    4      F       1.7104400028     0.0935028941     0.0000000000
    5      H       0.3516000420    -1.4270634877     0.0000000000
 ----------------------------------------------------------------
 Molecular Point Group                 Cs    NOp =  2
 Largest Abelian Subgroup              Cs    NOp =  2
 Nuclear Repulsion Energy =   113.0577109764 hartrees
 There are       16 alpha and       16 beta electrons
 Applying Cartesian multipole field
    Component          Value
    ---------          -----
     (2,0,0)        1.00000E-11
     (0,2,0)        2.00000E-11
     (0,0,2)       -3.00000E-11
 Nucleus-field energy     =     0.0000000023 hartrees
 Requested basis set is 6-311++G(d,p)
 There are 29 shells and 95 basis functions
 A cutoff of  1.0D-11 yielded    418 shell pairs
 There are      4514 function pairs (      4895 Cartesian)
 Smallest overlap matrix eigenvalue = 9.16E-04
 Guess MOs from SCF MO coefficient file

 -----------------------------------------------------------------------
  General SCF calculation program by
  Eric Jon Sundstrom, Paul Horn, Yuezhi Mao, Dmitri Zuev, Alec White,
  David Stuck, Shaama M.S., Shane Yost, Joonho Lee, David Small,
  Daniel Levine, Susi Lehtola, Hugh Burton, Evgeny Epifanovsky
 -----------------------------------------------------------------------
 Exchange:     0.2000 Hartree-Fock + 0.0800 Slater + 0.7200 B88
 Correlation:  0.1900 VWN1RPA + 0.8100 LYP
 Using SG-1 standard quadrature grid
 using 4 threads for integral computing
 -------------------------------------------------------
 OpenMP Integral computing Module                
 Release: version 2.0, May 2017, Q-Chem Inc. Pleasanton 
 -------------------------------------------------------
 -------------------------------------------------------
 OpenMP BLAS3 based DFT computing Module                
 Release: version 1.0, May 2013, Q-Chem Inc. Pittsburgh 
 -------------------------------------------------------
 A restricted SCF calculation will be
 performed using DIIS
 SCF converges when DIIS error is below 1.0e-08
 ---------------------------------------
  Cycle       Energy         DIIS error
 ---------------------------------------
    1    -293.1380840137      8.22e-04  
    2    -293.1389524595      2.08e-04  
    3    -293.1389086630      3.01e-04  
    4    -293.1389899373      6.93e-05  
    5    -293.1389942795      1.49e-05  
    6    -293.1389943748      7.99e-06  
    7    -293.1389944241      1.48e-06  
    8    -293.1389944257      6.00e-07  
    9    -293.1389944259      1.13e-07  
   10    -293.1389944259      1.19e-08  
   11    -293.1389944259      1.39e-09  Convergence criterion met
 ---------------------------------------
 SCF time:   CPU 5.09s  wall 2.00s 
 SCF   energy in the final basis set =     -293.1389944259
 Total energy in the final basis set =     -293.1389944259

 --------------------------------------------------------------
             Orbital Energies (a.u.) and Symmetries
 --------------------------------------------------------------

 Alpha MOs, Restricted
 -- Occupied --                  
-24.749 -24.724 -14.429 -10.336  -1.297  -1.260  -0.935  -0.681
  1 A'    2 A'    3 A'    4 A'    5 A'    6 A'    7 A'    8 A'                 
 -0.607  -0.577  -0.536  -0.484  -0.475  -0.454  -0.347  -0.337
  9 A'   10 A'    1 A"    2 A"   11 A'   12 A'   13 A'    3 A"                 
 -- Virtual --                   
 -0.053  -0.021  -0.000   0.030   0.053   0.056   0.100   0.123
  4 A"   14 A'   15 A'   16 A'    5 A"   17 A'   18 A'   19 A'                 
  0.137   0.154   0.167   0.208   0.219   0.239   0.248   0.253
 20 A'    6 A"   21 A'   22 A'    7 A"   23 A'   24 A'   25 A'                 
  0.297   0.306   0.337   0.368   0.393   0.449   0.486   0.508
  8 A"   26 A'   27 A'   28 A'   29 A'   30 A'    9 A"   31 A'                 
  0.609   0.643   0.795   0.806   0.818   0.847   1.075   1.144
 32 A'   33 A'   10 A"   34 A'   35 A'   36 A'   11 A"   37 A'                 
  1.201   1.282   1.291   1.333   1.338   1.368   1.377   1.478
 12 A"   13 A"   38 A'   39 A'   40 A'   14 A"   41 A'   42 A'                 
  1.581   1.687   1.708   1.796   1.967   2.004   2.032   2.220
 43 A'   44 A'   15 A"   45 A'   46 A'   47 A'   16 A"   48 A'                 
  2.300   2.352   2.553   2.688   2.714   2.743   3.132   3.490
 49 A'   17 A"   50 A'   51 A'   18 A"   52 A'   53 A'   54 A'                 
  3.576   3.674   3.750   3.766   3.767   3.777   3.888   3.929
 55 A'   19 A"   20 A"   56 A'   21 A"   57 A'   58 A'   22 A"                 
  3.962   4.125   4.398   4.765   4.976   6.219   6.258   6.279
 23 A"   59 A'   60 A'   61 A'   62 A'   24 A"   25 A"   63 A'                 
  6.326   6.463   6.721  23.820  35.460  66.697  66.743
 64 A'   65 A'   66 A'   67 A'   68 A'   69 A'   70 A'                         

 Beta MOs, Restricted
 -- Occupied --                  
-24.749 -24.724 -14.429 -10.336  -1.297  -1.260  -0.935  -0.681
  1 A'    2 A'    3 A'    4 A'    5 A'    6 A'    7 A'    8 A'                 
 -0.607  -0.577  -0.536  -0.484  -0.475  -0.454  -0.347  -0.337
  9 A'   10 A'    1 A"    2 A"   11 A'   12 A'   13 A'    3 A"                 
 -- Virtual --                   
 -0.053  -0.021  -0.000   0.030   0.053   0.056   0.100   0.123
  4 A"   14 A'   15 A'   16 A'    5 A"   17 A'   18 A'   19 A'                 
  0.137   0.154   0.167   0.208   0.219   0.239   0.248   0.253
 20 A'    6 A"   21 A'   22 A'    7 A"   23 A'   24 A'   25 A'                 
  0.297   0.306   0.337   0.368   0.393   0.449   0.486   0.508
  8 A"   26 A'   27 A'   28 A'   29 A'   30 A'    9 A"   31 A'                 
  0.609   0.643   0.795   0.806   0.818   0.847   1.075   1.144
 32 A'   33 A'   10 A"   34 A'   35 A'   36 A'   11 A"   37 A'                 
  1.201   1.282   1.291   1.333   1.338   1.368   1.377   1.478
 12 A"   13 A"   38 A'   39 A'   40 A'   14 A"   41 A'   42 A'                 
  1.581   1.687   1.708   1.796   1.967   2.004   2.032   2.220
 43 A'   44 A'   15 A"   45 A'   46 A'   47 A'   16 A"   48 A'                 
  2.300   2.352   2.553   2.688   2.714   2.743   3.132   3.490
 49 A'   17 A"   50 A'   51 A'   18 A"   52 A'   53 A'   54 A'                 
  3.576   3.674   3.750   3.766   3.767   3.777   3.888   3.929
 55 A'   19 A"   20 A"   56 A'   21 A"   57 A'   58 A'   22 A"                 
  3.962   4.125   4.398   4.765   4.976   6.219   6.258   6.279
 23 A"   59 A'   60 A'   61 A'   62 A'   24 A"   25 A"   63 A'                 
  6.326   6.463   6.721  23.820  35.460  66.697  66.743
 64 A'   65 A'   66 A'   67 A'   68 A'   69 A'   70 A'                         
 --------------------------------------------------------------

          Ground-State Mulliken Net Atomic Charges

     Atom                 Charge (a.u.)
  ----------------------------------------
      1 C                     0.117977
      2 N                    -0.143729
      3 F                    -0.068488
      4 F                    -0.079795
      5 H                     0.174035
  ----------------------------------------
  Sum of atomic charges =     0.000000

 -----------------------------------------------------------------
                    Cartesian Multipole Moments
 -----------------------------------------------------------------
    Charge (ESU x 10^10)
                 0.0000
    Dipole Moment (Debye)
         X       1.0419      Y      -2.1247      Z      -0.0000
       Tot       2.3664
    Quadrupole Moments (Debye-Ang)
        XX     -24.9727     XY      -0.6242     YY     -20.5859
        XZ       0.0000     YZ      -0.0000     ZZ     -21.0461
    Octopole Moments (Debye-Ang^2)
       XXX      -0.1879    XXY       0.0056    XYY       1.2700
       YYY      -4.3628    XXZ       0.0000    XYZ       0.0000
       YYZ      -0.0000    XZZ       0.2062    YZZ      -0.0937
       ZZZ      -0.0000
    Hexadecapole Moments (Debye-Ang^3)
      XXXX    -212.3116   XXXY       1.2608   XXYY     -39.8621
      XYYY       0.9513   YYYY     -37.7942   XXXZ       0.0000
      XXYZ      -0.0000   XYYZ       0.0000   YYYZ      -0.0000
      XXZZ     -36.4281   XYZZ       0.3642   YYZZ      -9.8704
      XZZZ       0.0000   YZZZ      -0.0000   ZZZZ     -17.3347
 -----------------------------------------------------------------
 Calculating analytic gradient of the SCF energy
 Gradient of SCF Energy
            1           2           3           4           5
    1   0.0024877  -0.0075400   0.0064903  -0.0015607   0.0001226
    2   0.0018764  -0.0069519   0.0053793  -0.0005366   0.0002327
    3   0.0000000  -0.0000000   0.0000000  -0.0000000  -0.0000000
 Max gradient component =       7.540E-03
 RMS gradient           =       3.547E-03
 Gradient time:  CPU 1.44 s  wall 0.46 s
 Geometry Optimization Parameters
   NAtoms,    NIC,     NZ,  NCons,   NDum,   NFix, NCnnct, MaxDiis
        5      20       5       0       0       0       0       0

 Cartesian Hessian Update
 Hessian Updated using BFGS Update


** GEOMETRY OPTIMIZATION IN DELOCALIZED INTERNAL COORDINATES **
   Searching for a Minimum

   Optimization Cycle:   3

                       Coordinates (Angstroms)
     ATOM                X               Y               Z
      1  C         0.4634170516   -0.3479068171    0.0000000000
      2  N        -0.4597072082    0.5149191538    0.0000000000
      3  F        -1.6850534936   -0.1453939018    0.0000000000
      4  F         1.7104400028    0.0935028941    0.0000000000
      5  H         0.3516000420   -1.4270634877    0.0000000000
   Point Group: cs    Number of degrees of freedom:     7


   Energy is   -293.138994426

 Hessian Updated using BFGS Update

  7 Hessian modes will be used to form the next step
  Hessian Eigenvalues:
     0.153274    0.219771    0.334398    0.357174    0.470589    0.553807
     0.740970

 Minimum Search - Taking Simple RFO Step
 Searching for Lamda that Minimizes Along All modes
 Value Taken    Lamda =  -0.00026701
 Step Taken.  Stepsize is  0.028620

                             Maximum     Tolerance    Cnvgd?
         Gradient           0.006978      0.000300      NO
         Displacement       0.019387      0.001200      NO
         Energy change     -0.001686      0.000001      NO


 New Cartesian Coordinates Obtained by Inverse Iteration

 Displacement from previous Coordinates is:  0.032418
 ----------------------------------------------------------------
             Standard Nuclear Orientation (Angstroms)
    I     Atom           X                Y                Z
 ----------------------------------------------------------------
    1      C       0.4623222986    -0.3442809627     0.0000000000
    2      N      -0.4568334641     0.5233204678     0.0000000000
    3      F      -1.6854657911    -0.1564511733     0.0000000000
    4      F       1.7139839226     0.0884612160     0.0000000000
    5      H       0.3466894287    -1.4229917065     0.0000000000
 ----------------------------------------------------------------
 Molecular Point Group                 Cs    NOp =  2
 Largest Abelian Subgroup              Cs    NOp =  2
 Nuclear Repulsion Energy =   112.8037898111 hartrees
 There are       16 alpha and       16 beta electrons
 Applying Cartesian multipole field
    Component          Value
    ---------          -----
     (2,0,0)        1.00000E-11
     (0,2,0)        2.00000E-11
     (0,0,2)       -3.00000E-11
 Nucleus-field energy     =     0.0000000023 hartrees
 Requested basis set is 6-311++G(d,p)
 There are 29 shells and 95 basis functions
 A cutoff of  1.0D-11 yielded    418 shell pairs
 There are      4514 function pairs (      4895 Cartesian)
 Smallest overlap matrix eigenvalue = 9.24E-04
 Guess MOs from SCF MO coefficient file

 -----------------------------------------------------------------------
  General SCF calculation program by
  Eric Jon Sundstrom, Paul Horn, Yuezhi Mao, Dmitri Zuev, Alec White,
  David Stuck, Shaama M.S., Shane Yost, Joonho Lee, David Small,
  Daniel Levine, Susi Lehtola, Hugh Burton, Evgeny Epifanovsky
 -----------------------------------------------------------------------
 Exchange:     0.2000 Hartree-Fock + 0.0800 Slater + 0.7200 B88
 Correlation:  0.1900 VWN1RPA + 0.8100 LYP
 Using SG-1 standard quadrature grid
 using 4 threads for integral computing
 -------------------------------------------------------
 OpenMP Integral computing Module                
 Release: version 2.0, May 2017, Q-Chem Inc. Pleasanton 
 -------------------------------------------------------
 -------------------------------------------------------
 OpenMP BLAS3 based DFT computing Module                
 Release: version 1.0, May 2013, Q-Chem Inc. Pittsburgh 
 -------------------------------------------------------
 A restricted SCF calculation will be
 performed using DIIS
 SCF converges when DIIS error is below 1.0e-08
 ---------------------------------------
  Cycle       Energy         DIIS error
 ---------------------------------------
    1    -293.1389819739      3.43e-04  
    2    -293.1391649542      5.00e-05  
    3    -293.1391641995      6.41e-05  
    4    -293.1391679747      1.90e-05  
    5    -293.1391682558      5.46e-06  
    6    -293.1391682777      2.93e-06  
    7    -293.1391682836      5.71e-07  
    8    -293.1391682838      6.37e-08  
    9    -293.1391682838      5.05e-08  
   10    -293.1391682838      6.12e-09  Convergence criterion met
 ---------------------------------------
 SCF time:   CPU 4.63s  wall 1.00s 
 SCF   energy in the final basis set =     -293.1391682838
 Total energy in the final basis set =     -293.1391682838

 --------------------------------------------------------------
             Orbital Energies (a.u.) and Symmetries
 --------------------------------------------------------------

 Alpha MOs, Restricted
 -- Occupied --                  
-24.750 -24.722 -14.430 -10.337  -1.297  -1.254  -0.937  -0.681
  1 A'    2 A'    3 A'    4 A'    5 A'    6 A'    7 A'    8 A'                 
 -0.607  -0.575  -0.536  -0.482  -0.473  -0.454  -0.350  -0.338
  9 A'   10 A'    1 A"    2 A"   11 A'   12 A'   13 A'    3 A"                 
 -- Virtual --                   
 -0.054  -0.026  -0.001   0.030   0.053   0.054   0.100   0.123
  4 A"   14 A'   15 A'   16 A'    5 A"   17 A'   18 A'   19 A'                 
  0.137   0.154   0.167   0.207   0.219   0.239   0.247   0.252
 20 A'    6 A"   21 A'   22 A'    7 A"   23 A'   24 A'   25 A'                 
  0.297   0.306   0.336   0.368   0.392   0.449   0.486   0.506
  8 A"   26 A'   27 A'   28 A'   29 A'   30 A'    9 A"   31 A'                 
  0.609   0.644   0.795   0.806   0.818   0.845   1.074   1.146
 32 A'   33 A'   10 A"   34 A'   35 A'   36 A'   11 A"   37 A'                 
  1.200   1.281   1.292   1.335   1.338   1.368   1.377   1.475
 12 A"   13 A"   38 A'   39 A'   40 A'   14 A"   41 A'   42 A'                 
  1.581   1.686   1.708   1.795   1.963   2.004   2.033   2.218
 43 A'   44 A'   15 A"   45 A'   46 A'   47 A'   16 A"   48 A'                 
  2.295   2.353   2.552   2.686   2.713   2.748   3.129   3.486
 49 A'   17 A"   50 A'   51 A'   18 A"   52 A'   53 A'   54 A'                 
  3.572   3.677   3.751   3.764   3.768   3.780   3.882   3.921
 55 A'   19 A"   20 A"   56 A'   21 A"   57 A'   58 A'   22 A"                 
  3.957   4.120   4.396   4.760   4.955   6.218   6.259   6.279
 23 A"   59 A'   60 A'   61 A'   62 A'   24 A"   25 A"   63 A'                 
  6.327   6.448   6.712  23.818  35.458  66.696  66.744
 64 A'   65 A'   66 A'   67 A'   68 A'   69 A'   70 A'                         

 Beta MOs, Restricted
 -- Occupied --                  
-24.750 -24.722 -14.430 -10.337  -1.297  -1.254  -0.937  -0.681
  1 A'    2 A'    3 A'    4 A'    5 A'    6 A'    7 A'    8 A'                 
 -0.607  -0.575  -0.536  -0.482  -0.473  -0.454  -0.350  -0.338
  9 A'   10 A'    1 A"    2 A"   11 A'   12 A'   13 A'    3 A"                 
 -- Virtual --                   
 -0.054  -0.026  -0.001   0.030   0.053   0.054   0.100   0.123
  4 A"   14 A'   15 A'   16 A'    5 A"   17 A'   18 A'   19 A'                 
  0.137   0.154   0.167   0.207   0.219   0.239   0.247   0.252
 20 A'    6 A"   21 A'   22 A'    7 A"   23 A'   24 A'   25 A'                 
  0.297   0.306   0.336   0.368   0.392   0.449   0.486   0.506
  8 A"   26 A'   27 A'   28 A'   29 A'   30 A'    9 A"   31 A'                 
  0.609   0.644   0.795   0.806   0.818   0.845   1.074   1.146
 32 A'   33 A'   10 A"   34 A'   35 A'   36 A'   11 A"   37 A'                 
  1.200   1.281   1.292   1.335   1.338   1.368   1.377   1.475
 12 A"   13 A"   38 A'   39 A'   40 A'   14 A"   41 A'   42 A'                 
  1.581   1.686   1.708   1.795   1.963   2.004   2.033   2.218
 43 A'   44 A'   15 A"   45 A'   46 A'   47 A'   16 A"   48 A'                 
  2.295   2.353   2.552   2.686   2.713   2.748   3.129   3.486
 49 A'   17 A"   50 A'   51 A'   18 A"   52 A'   53 A'   54 A'                 
  3.572   3.677   3.751   3.764   3.768   3.780   3.882   3.921
 55 A'   19 A"   20 A"   56 A'   21 A"   57 A'   58 A'   22 A"                 
  3.957   4.120   4.396   4.760   4.955   6.218   6.259   6.279
 23 A"   59 A'   60 A'   61 A'   62 A'   24 A"   25 A"   63 A'                 
  6.327   6.448   6.712  23.818  35.458  66.696  66.744
 64 A'   65 A'   66 A'   67 A'   68 A'   69 A'   70 A'                         
 --------------------------------------------------------------

          Ground-State Mulliken Net Atomic Charges

     Atom                 Charge (a.u.)
  ----------------------------------------
      1 C                     0.119299
      2 N                    -0.138691
      3 F                    -0.075441
      4 F                    -0.081190
      5 H                     0.176023
  ----------------------------------------
  Sum of atomic charges =     0.000000

 -----------------------------------------------------------------
                    Cartesian Multipole Moments
 -----------------------------------------------------------------
    Charge (ESU x 10^10)
                 0.0000
    Dipole Moment (Debye)
         X       1.0898      Y      -2.1023      Z      -0.0000
       Tot       2.3680
    Quadrupole Moments (Debye-Ang)
        XX     -25.0636     XY      -0.6231     YY     -20.5785
        XZ      -0.0000     YZ       0.0000     ZZ     -21.0549
    Octopole Moments (Debye-Ang^2)
       XXX      -0.0992    XXY       0.0463    XYY       1.2752
       YYY      -4.3280    XXZ      -0.0000    XYZ       0.0000
       YYZ      -0.0000    XZZ       0.2241    YZZ      -0.0835
       ZZZ      -0.0000
    Hexadecapole Moments (Debye-Ang^3)
      XXXX    -212.9806   XXXY       1.1008   XXYY     -39.9781
      XYYY       0.8071   YYYY     -37.9757   XXXZ      -0.0000
      XXYZ       0.0000   XYYZ      -0.0000   YYYZ       0.0000
      XXZZ     -36.5295   XYZZ       0.3028   YYZZ      -9.8965
      XZZZ      -0.0000   YZZZ       0.0000   ZZZZ     -17.3283
 -----------------------------------------------------------------
 Calculating analytic gradient of the SCF energy
 Gradient of SCF Energy
            1           2           3           4           5
    1   0.0002545  -0.0026434   0.0021142  -0.0001779   0.0004526
    2   0.0012034  -0.0024383   0.0017643  -0.0005972   0.0000677
    3  -0.0000000   0.0000000  -0.0000000   0.0000000  -0.0000000
 Max gradient component =       2.643E-03
 RMS gradient           =       1.228E-03
 Gradient time:  CPU 1.43 s  wall 0.45 s
 Geometry Optimization Parameters
   NAtoms,    NIC,     NZ,  NCons,   NDum,   NFix, NCnnct, MaxDiis
        5      20       5       0       0       0       0       0

 Cartesian Hessian Update
 Hessian Updated using BFGS Update


** GEOMETRY OPTIMIZATION IN DELOCALIZED INTERNAL COORDINATES **
   Searching for a Minimum

   Optimization Cycle:   4

                       Coordinates (Angstroms)
     ATOM                X               Y               Z
      1  C         0.4623222986   -0.3442809627    0.0000000000
      2  N        -0.4568334641    0.5233204678    0.0000000000
      3  F        -1.6854657911   -0.1564511733    0.0000000000
      4  F         1.7139839226    0.0884612160    0.0000000000
      5  H         0.3466894287   -1.4229917065    0.0000000000
   Point Group: cs    Number of degrees of freedom:     7


   Energy is   -293.139168284

 Hessian Updated using BFGS Update

  7 Hessian modes will be used to form the next step
  Hessian Eigenvalues:
     0.157718    0.221814    0.230239    0.348301    0.467132    0.552472
     0.741027

 Minimum Search - Taking Simple RFO Step
 Searching for Lamda that Minimizes Along All modes
 Value Taken    Lamda =  -0.00004688
 Step Taken.  Stepsize is  0.014480

                             Maximum     Tolerance    Cnvgd?
         Gradient           0.002608      0.000300      NO
         Displacement       0.011476      0.001200      NO
         Energy change     -0.000174      0.000001      NO


 New Cartesian Coordinates Obtained by Inverse Iteration

 Displacement from previous Coordinates is:  0.015045
 ----------------------------------------------------------------
             Standard Nuclear Orientation (Angstroms)
    I     Atom           X                Y                Z
 ----------------------------------------------------------------
    1      C       0.4625795561    -0.3438442618     0.0000000000
    2      N      -0.4541126097     0.5266993183     0.0000000000
    3      F      -1.6850698661    -0.1613328589     0.0000000000
    4      F       1.7149239208     0.0886363306     0.0000000000
    5      H       0.3423753935    -1.4221006870     0.0000000000
 ----------------------------------------------------------------
 Molecular Point Group                 Cs    NOp =  2
 Largest Abelian Subgroup              Cs    NOp =  2
 Nuclear Repulsion Energy =   112.7001297861 hartrees
 There are       16 alpha and       16 beta electrons
 Applying Cartesian multipole field
    Component          Value
    ---------          -----
     (2,0,0)        1.00000E-11
     (0,2,0)        2.00000E-11
     (0,0,2)       -3.00000E-11
 Nucleus-field energy     =     0.0000000023 hartrees
 Requested basis set is 6-311++G(d,p)
 There are 29 shells and 95 basis functions
 A cutoff of  1.0D-11 yielded    418 shell pairs
 There are      4514 function pairs (      4895 Cartesian)
 Smallest overlap matrix eigenvalue = 9.26E-04
 Guess MOs from SCF MO coefficient file

 -----------------------------------------------------------------------
  General SCF calculation program by
  Eric Jon Sundstrom, Paul Horn, Yuezhi Mao, Dmitri Zuev, Alec White,
  David Stuck, Shaama M.S., Shane Yost, Joonho Lee, David Small,
  Daniel Levine, Susi Lehtola, Hugh Burton, Evgeny Epifanovsky
 -----------------------------------------------------------------------
 Exchange:     0.2000 Hartree-Fock + 0.0800 Slater + 0.7200 B88
 Correlation:  0.1900 VWN1RPA + 0.8100 LYP
 Using SG-1 standard quadrature grid
 using 4 threads for integral computing
 -------------------------------------------------------
 OpenMP Integral computing Module                
 Release: version 2.0, May 2017, Q-Chem Inc. Pleasanton 
 -------------------------------------------------------
 -------------------------------------------------------
 OpenMP BLAS3 based DFT computing Module                
 Release: version 1.0, May 2013, Q-Chem Inc. Pittsburgh 
 -------------------------------------------------------
 A restricted SCF calculation will be
 performed using DIIS
 SCF converges when DIIS error is below 1.0e-08
 ---------------------------------------
  Cycle       Energy         DIIS error
 ---------------------------------------
    1    -293.1391575481      1.53e-04  
    2    -293.1391924127      1.82e-05  
    3    -293.1391927224      1.38e-05  
    4    -293.1391928503      9.28e-06  
    5    -293.1391929135      1.68e-06  
    6    -293.1391929155      7.13e-07  
    7    -293.1391929159      3.46e-07  
    8    -293.1391929160      1.28e-08  
    9    -293.1391929160      3.12e-09  Convergence criterion met
 ---------------------------------------
 SCF time:   CPU 4.17s  wall 1.00s 
 SCF   energy in the final basis set =     -293.1391929160
 Total energy in the final basis set =     -293.1391929160

 --------------------------------------------------------------
             Orbital Energies (a.u.) and Symmetries
 --------------------------------------------------------------

 Alpha MOs, Restricted
 -- Occupied --                  
-24.750 -24.721 -14.430 -10.338  -1.297  -1.252  -0.937  -0.681
  1 A'    2 A'    3 A'    4 A'    5 A'    6 A'    7 A'    8 A'                 
 -0.607  -0.573  -0.536  -0.481  -0.472  -0.454  -0.351  -0.339
  9 A'   10 A'    1 A"    2 A"   11 A'   12 A'   13 A'    3 A"                 
 -- Virtual --                   
 -0.055  -0.028  -0.001   0.030   0.053   0.053   0.100   0.123
  4 A"   14 A'   15 A'   16 A'    5 A"   17 A'   18 A'   19 A'                 
  0.137   0.154   0.167   0.206   0.219   0.239   0.247   0.252
 20 A'    6 A"   21 A'   22 A'    7 A"   23 A'   24 A'   25 A'                 
  0.297   0.306   0.336   0.367   0.392   0.449   0.486   0.506
  8 A"   26 A'   27 A'   28 A'   29 A'   30 A'    9 A"   31 A'                 
  0.608   0.644   0.794   0.805   0.817   0.844   1.073   1.147
 32 A'   33 A'   10 A"   34 A'   35 A'   36 A'   11 A"   37 A'                 
  1.200   1.281   1.293   1.336   1.338   1.368   1.378   1.474
 12 A"   13 A"   38 A'   39 A'   40 A'   14 A"   41 A'   42 A'                 
  1.580   1.685   1.708   1.794   1.960   2.004   2.033   2.218
 43 A'   44 A'   15 A"   45 A'   46 A'   47 A'   16 A"   48 A'                 
  2.295   2.353   2.550   2.685   2.713   2.750   3.128   3.485
 49 A'   17 A"   50 A'   51 A'   18 A"   52 A'   53 A'   54 A'                 
  3.569   3.678   3.752   3.763   3.768   3.782   3.879   3.917
 55 A'   19 A"   20 A"   56 A'   21 A"   57 A'   58 A'   22 A"                 
  3.954   4.119   4.395   4.758   4.945   6.218   6.260   6.279
 23 A"   59 A'   60 A'   61 A'   62 A'   24 A"   25 A"   63 A'                 
  6.327   6.441   6.708  23.816  35.457  66.696  66.745
 64 A'   65 A'   66 A'   67 A'   68 A'   69 A'   70 A'                         

 Beta MOs, Restricted
 -- Occupied --                  
-24.750 -24.721 -14.430 -10.338  -1.297  -1.252  -0.937  -0.681
  1 A'    2 A'    3 A'    4 A'    5 A'    6 A'    7 A'    8 A'                 
 -0.607  -0.573  -0.536  -0.481  -0.472  -0.454  -0.351  -0.339
  9 A'   10 A'    1 A"    2 A"   11 A'   12 A'   13 A'    3 A"                 
 -- Virtual --                   
 -0.055  -0.028  -0.001   0.030   0.053   0.053   0.100   0.123
  4 A"   14 A'   15 A'   16 A'    5 A"   17 A'   18 A'   19 A'                 
  0.137   0.154   0.167   0.206   0.219   0.239   0.247   0.252
 20 A'    6 A"   21 A'   22 A'    7 A"   23 A'   24 A'   25 A'                 
  0.297   0.306   0.336   0.367   0.392   0.449   0.486   0.506
  8 A"   26 A'   27 A'   28 A'   29 A'   30 A'    9 A"   31 A'                 
  0.608   0.644   0.794   0.805   0.817   0.844   1.073   1.147
 32 A'   33 A'   10 A"   34 A'   35 A'   36 A'   11 A"   37 A'                 
  1.200   1.281   1.293   1.336   1.338   1.368   1.378   1.474
 12 A"   13 A"   38 A'   39 A'   40 A'   14 A"   41 A'   42 A'                 
  1.580   1.685   1.708   1.794   1.960   2.004   2.033   2.218
 43 A'   44 A'   15 A"   45 A'   46 A'   47 A'   16 A"   48 A'                 
  2.295   2.353   2.550   2.685   2.713   2.750   3.128   3.485
 49 A'   17 A"   50 A'   51 A'   18 A"   52 A'   53 A'   54 A'                 
  3.569   3.678   3.752   3.763   3.768   3.782   3.879   3.917
 55 A'   19 A"   20 A"   56 A'   21 A"   57 A'   58 A'   22 A"                 
  3.954   4.119   4.395   4.758   4.945   6.218   6.260   6.279
 23 A"   59 A'   60 A'   61 A'   62 A'   24 A"   25 A"   63 A'                 
  6.327   6.441   6.708  23.816  35.457  66.696  66.745
 64 A'   65 A'   66 A'   67 A'   68 A'   69 A'   70 A'                         
 --------------------------------------------------------------

          Ground-State Mulliken Net Atomic Charges

     Atom                 Charge (a.u.)
  ----------------------------------------
      1 C                     0.120144
      2 N                    -0.136557
      3 F                    -0.079001
      4 F                    -0.081688
      5 H                     0.177101
  ----------------------------------------
  Sum of atomic charges =     0.000000

 -----------------------------------------------------------------
                    Cartesian Multipole Moments
 -----------------------------------------------------------------
    Charge (ESU x 10^10)
                 0.0000
    Dipole Moment (Debye)
         X       1.1140      Y      -2.0976      Z      -0.0000
       Tot       2.3750
    Quadrupole Moments (Debye-Ang)
        XX     -25.1063     XY      -0.6257     YY     -20.5672
        XZ       0.0000     YZ      -0.0000     ZZ     -21.0593
    Octopole Moments (Debye-Ang^2)
       XXX      -0.0705    XXY       0.0611    XYY       1.2620
       YYY      -4.3296    XXZ      -0.0000    XYZ      -0.0000
       YYZ       0.0000    XZZ       0.2247    YZZ      -0.0821
       ZZZ       0.0000
    Hexadecapole Moments (Debye-Ang^3)
      XXXX    -213.1508   XXXY       0.9609   XXYY     -40.0112
      XYYY       0.6821   YYYY     -38.0664   XXXZ       0.0000
      XXYZ      -0.0000   XYYZ       0.0000   YYYZ      -0.0000
      XXZZ     -36.5524   XYZZ       0.2527   YYZZ      -9.9130
      XZZZ       0.0000   YZZZ      -0.0000   ZZZZ     -17.3258
 -----------------------------------------------------------------
 Calculating analytic gradient of the SCF energy
 Gradient of SCF Energy
            1           2           3           4           5
    1  -0.0003098  -0.0000470   0.0001237   0.0001243   0.0001088
    2   0.0001057  -0.0001698   0.0000637   0.0000358  -0.0000354
    3   0.0000000   0.0000000  -0.0000000  -0.0000000   0.0000000
 Max gradient component =       3.098E-04
 RMS gradient           =       1.118E-04
 Gradient time:  CPU 1.44 s  wall 0.48 s
 Geometry Optimization Parameters
   NAtoms,    NIC,     NZ,  NCons,   NDum,   NFix, NCnnct, MaxDiis
        5      20       5       0       0       0       0       0

 Cartesian Hessian Update
 Hessian Updated using BFGS Update


** GEOMETRY OPTIMIZATION IN DELOCALIZED INTERNAL COORDINATES **
   Searching for a Minimum

   Optimization Cycle:   5

                       Coordinates (Angstroms)
     ATOM                X               Y               Z
      1  C         0.4625795561   -0.3438442618    0.0000000000
      2  N        -0.4541126097    0.5266993183    0.0000000000
      3  F        -1.6850698661   -0.1613328589    0.0000000000
      4  F         1.7149239208    0.0886363306    0.0000000000
      5  H         0.3423753935   -1.4221006870    0.0000000000
   Point Group: cs    Number of degrees of freedom:     7


   Energy is   -293.139192916

 Hessian Updated using BFGS Update

  7 Hessian modes will be used to form the next step
  Hessian Eigenvalues:
     0.154485    0.213185    0.230020    0.348693    0.466593    0.555050
     0.741003

 Minimum Search - Taking Simple RFO Step
 Searching for Lamda that Minimizes Along All modes
 Value Taken    Lamda =   0.00000000
 Step Taken.  Stepsize is  0.001221

                             Maximum     Tolerance    Cnvgd?
         Gradient           0.000211      0.000300     YES
         Displacement       0.000846      0.001200     YES
         Energy change     -0.000025      0.000001      NO


                       Distance Matrix (Angstroms)
             C (  1)   N (  2)   F (  3)   F (  4)
   N (  2)  1.264188
   F (  3)  2.155391  1.410193
   F (  4)  1.324917  2.212830  3.409170
   H (  5)  1.084936  2.105283  2.387482  2.041131

 Final energy is   -293.13919291601013     


 ******************************
 **  OPTIMIZATION CONVERGED  **
 ******************************

                       Coordinates (Angstroms)
     ATOM                X               Y               Z
      1  C         0.4625795561   -0.3438442618    0.0000000000
      2  N        -0.4541126097    0.5266993183    0.0000000000
      3  F        -1.6850698661   -0.1613328589    0.0000000000
      4  F         1.7149239208    0.0886363306    0.0000000000
      5  H         0.3423753935   -1.4221006870    0.0000000000

Z-matrix Print:
$molecule
0 1
N 
C  1 1.264188
H  2 1.084936 1 127.159806
F  2 1.324917 1 117.427440 3 -180.000000 0
F  1 1.410193 2 107.276514 3 -0.000000 0
$end


 --------------------------------------------------------------
             Orbital Energies (a.u.) and Symmetries
 --------------------------------------------------------------

 Alpha MOs, Restricted
 -- Occupied --                  
-24.750 -24.721 -14.430 -10.338  -1.297  -1.252  -0.937  -0.681
  1 A'    2 A'    3 A'    4 A'    5 A'    6 A'    7 A'    8 A'                 
 -0.607  -0.573  -0.536  -0.481  -0.472  -0.454  -0.351  -0.339
  9 A'   10 A'    1 A"    2 A"   11 A'   12 A'   13 A'    3 A"                 
 -- Virtual --                   
 -0.055  -0.028  -0.001   0.030   0.053   0.053   0.100   0.123
  4 A"   14 A'   15 A'   16 A'    5 A"   17 A'   18 A'   19 A'                 
  0.137   0.154   0.167   0.206   0.219   0.239   0.247   0.252
 20 A'    6 A"   21 A'   22 A'    7 A"   23 A'   24 A'   25 A'                 
  0.297   0.306   0.336   0.367   0.392   0.449   0.486   0.506
  8 A"   26 A'   27 A'   28 A'   29 A'   30 A'    9 A"   31 A'                 
  0.608   0.644   0.794   0.805   0.817   0.844   1.073   1.147
 32 A'   33 A'   10 A"   34 A'   35 A'   36 A'   11 A"   37 A'                 
  1.200   1.281   1.293   1.336   1.338   1.368   1.378   1.474
 12 A"   13 A"   38 A'   39 A'   40 A'   14 A"   41 A'   42 A'                 
  1.580   1.685   1.708   1.794   1.960   2.004   2.033   2.218
 43 A'   44 A'   15 A"   45 A'   46 A'   47 A'   16 A"   48 A'                 
  2.295   2.353   2.550   2.685   2.713   2.750   3.128   3.485
 49 A'   17 A"   50 A'   51 A'   18 A"   52 A'   53 A'   54 A'                 
  3.569   3.678   3.752   3.763   3.768   3.782   3.879   3.917
 55 A'   19 A"   20 A"   56 A'   21 A"   57 A'   58 A'   22 A"                 
  3.954   4.119   4.395   4.758   4.945   6.218   6.260   6.279
 23 A"   59 A'   60 A'   61 A'   62 A'   24 A"   25 A"   63 A'                 
  6.327   6.441   6.708  23.816  35.457  66.696  66.745
 64 A'   65 A'   66 A'   67 A'   68 A'   69 A'   70 A'                         

 Beta MOs, Restricted
 -- Occupied --                  
-24.750 -24.721 -14.430 -10.338  -1.297  -1.252  -0.937  -0.681
  1 A'    2 A'    3 A'    4 A'    5 A'    6 A'    7 A'    8 A'                 
 -0.607  -0.573  -0.536  -0.481  -0.472  -0.454  -0.351  -0.339
  9 A'   10 A'    1 A"    2 A"   11 A'   12 A'   13 A'    3 A"                 
 -- Virtual --                   
 -0.055  -0.028  -0.001   0.030   0.053   0.053   0.100   0.123
  4 A"   14 A'   15 A'   16 A'    5 A"   17 A'   18 A'   19 A'                 
  0.137   0.154   0.167   0.206   0.219   0.239   0.247   0.252
 20 A'    6 A"   21 A'   22 A'    7 A"   23 A'   24 A'   25 A'                 
  0.297   0.306   0.336   0.367   0.392   0.449   0.486   0.506
  8 A"   26 A'   27 A'   28 A'   29 A'   30 A'    9 A"   31 A'                 
  0.608   0.644   0.794   0.805   0.817   0.844   1.073   1.147
 32 A'   33 A'   10 A"   34 A'   35 A'   36 A'   11 A"   37 A'                 
  1.200   1.281   1.293   1.336   1.338   1.368   1.378   1.474
 12 A"   13 A"   38 A'   39 A'   40 A'   14 A"   41 A'   42 A'                 
  1.580   1.685   1.708   1.794   1.960   2.004   2.033   2.218
 43 A'   44 A'   15 A"   45 A'   46 A'   47 A'   16 A"   48 A'                 
  2.295   2.353   2.550   2.685   2.713   2.750   3.128   3.485
 49 A'   17 A"   50 A'   51 A'   18 A"   52 A'   53 A'   54 A'                 
  3.569   3.678   3.752   3.763   3.768   3.782   3.879   3.917
 55 A'   19 A"   20 A"   56 A'   21 A"   57 A'   58 A'   22 A"                 
  3.954   4.119   4.395   4.758   4.945   6.218   6.260   6.279
 23 A"   59 A'   60 A'   61 A'   62 A'   24 A"   25 A"   63 A'                 
  6.327   6.441   6.708  23.816  35.457  66.696  66.745
 64 A'   65 A'   66 A'   67 A'   68 A'   69 A'   70 A'                         
 --------------------------------------------------------------

          Ground-State Mulliken Net Atomic Charges

     Atom                 Charge (a.u.)
  ----------------------------------------
      1 C                     0.120144
      2 N                    -0.136557
      3 F                    -0.079001
      4 F                    -0.081688
      5 H                     0.177101
  ----------------------------------------
  Sum of atomic charges =     0.000000

 -----------------------------------------------------------------
                    Cartesian Multipole Moments
 -----------------------------------------------------------------
    Charge (ESU x 10^10)
                 0.0000
    Dipole Moment (Debye)
         X       1.1140      Y      -2.0976      Z      -0.0000
       Tot       2.3750
    Quadrupole Moments (Debye-Ang)
        XX     -25.1063     XY      -0.6257     YY     -20.5672
        XZ       0.0000     YZ      -0.0000     ZZ     -21.0593
    Octopole Moments (Debye-Ang^2)
       XXX      -0.0705    XXY       0.0611    XYY       1.2620
       YYY      -4.3296    XXZ      -0.0000    XYZ      -0.0000
       YYZ       0.0000    XZZ       0.2247    YZZ      -0.0821
       ZZZ       0.0000
    Hexadecapole Moments (Debye-Ang^3)
      XXXX    -213.1508   XXXY       0.9609   XXYY     -40.0112
      XYYY       0.6821   YYYY     -38.0664   XXXZ       0.0000
      XXYZ      -0.0000   XYYZ       0.0000   YYYZ      -0.0000
      XXZZ     -36.5524   XYZZ       0.2527   YYZZ      -9.9130
      XZZZ       0.0000   YZZZ      -0.0000   ZZZZ     -17.3258
 -----------------------------------------------------------------
Archival summary:
1\1\TWL01\OPT\ProcedureUnspecified\BasisUnspecified\2111\taweetha\SunNov2522:08:272018SunNov2522:08:272018\0\\#,OPT,ProcedureUnspecified,BasisUnspecified,\\0,1\N\C,1,1.26419\H,2,1.08494,1,127.16\F,2,1.32492,1,117.427,3,-180,0\F,1,1.41019,2,107.277,3,-0,0\\\@

 Total job time:  9.58s(wall), 32.21s(cpu) 
 Sun Nov 25 22:08:27 2018

        *************************************************************
        *                                                           *
        *  Thank you very much for using Q-Chem.  Have a nice day.  *
        *                                                           *
        *************************************************************


 
User input: 2 of 2 
 
Q-Chem Developer Version!
                  Welcome to Q-Chem
     A Quantum Leap Into The Future Of Chemistry


 Q-Chem 5.1, Q-Chem, Inc., Pleasanton, CA (2018)

 Yihan Shao,  Zhengting Gan,  E. Epifanovsky,  A. T. B. Gilbert,  M. Wormit,  
 J. Kussmann,  A. W. Lange,  A. Behn,  Jia Deng,  Xintian Feng,  D. Ghosh,  
 M. Goldey,  P. R. Horn,  L. D. Jacobson,  I. Kaliman,  T. Kus,  A. Landau,  
 Jie Liu,  E. I. Proynov,  R. M. Richard,  R. P. Steele,  E. J. Sundstrom,  
 H. L. Woodcock III,  P. M. Zimmerman,  D. Zuev,  B. Albrecht,  E. Alguire,  
 S. A. Baeppler,  D. Barton,  Z. Benda,  Y. A. Bernard,  E. J. Berquist,  
 K. B. Bravaya,  H. Burton,  D. Casanova,  Chun-Min Chang,  Yunqing Chen,  
 A. Chien,  K. D. Closser,  M. P. Coons,  S. Coriani,  S. Dasgupta,  
 A. L. Dempwolff,  M. Diedenhofen,  Hainam Do,  R. G. Edgar,  Po-Tung Fang,  
 S. Faraji,  S. Fatehi,  Qingguo Feng,  K. D. Fenk,  J. Fosso-Tande,  
 Qinghui Ge,  A. Ghysels,  G. Gidofalvi,  J. Gomes,  J. Gonthier,  A. Gunina,  
 D. Hait,  M. W. D. Hanson-Heine,  P. H. P. Harbach,  A. W. Hauser,  
 J. E. Herr,  E. G. Hohenstein,  Z. C. Holden,  Kerwin Hui,  B. C. Huynh,  
 T.-C. Jagau,  Hyunjun Ji,  B. Kaduk,  K. Khistyaev,  Jaehoon Kim,  
 P. Klunzinger,  K. Koh,  D. Kosenkov,  L. Koulias,  T. Kowalczyk,  
 C. M. Krauter,  A. Kunitsa,  Ka Un Lao,  A. Laurent,  K. V. Lawler,  
 Joonho Lee,  D. Lefrancois,  S. Lehtola,  D. S. Levine,  Yi-Pei Li,  
 You-Sheng Lin,  Fenglai Liu,  E. Livshits,  A. Luenser,  P. Manohar,  
 E. Mansoor,  S. F. Manzer,  Shan-Ping Mao,  Yuezhi Mao,  N. Mardirossian,  
 A. V. Marenich,  T. Markovich,  L. A. Martinez-Martinez,  S. A. Maurer,  
 N. J. Mayhall,  S. C. McKenzie,  J.-M. Mewes,  A. F. Morrison,  
 J. W. Mullinax,  K. Nanda,  T. S. Nguyen-Beck,  R. Olivares-Amaya,  
 J. A. Parkhill,  T. M. Perrine,  F. Plasser,  P. Pokhilko,  S. Prager,  
 A. Prociuk,  E. Ramos,  D. R. Rehn,  F. Rob,  M. Schneider,  N. Sergueev,  
 S. M. Sharada,  S. Sharma,  D. W. Small,  T. Stauch,  T. Stein,  
 Yu-Chuan Su,  A. J. W. Thom,  A. Tkatchenko,  T. Tsuchimochi,  N. M. Tubman,  
 L. Vogt,  M. L. Vidal,  O. Vydrov,  M. A. Watson,  J. Wenzel,  
 M. de Wergifosse,  T. A. Wesolowski,  A. White,  J. Witte,  A. Yamada,  
 Jun Yang,  K. Yao,  S. Yeganeh,  S. R. Yost,  Zhi-Qiang You,  A. Zech,  
 Igor Ying Zhang,  Xing Zhang,  Yan Zhao,  Ying Zhu,  B. R. Brooks,  
 G. K. L. Chan,  C. J. Cramer,  M. S. Gordon,  W. J. Hehre,  A. Klamt,  
 M. W. Schmidt,  C. D. Sherrill,  D. G. Truhlar,  A. Aspuru-Guzik,  R. Baer,  
 A. T. Bell,  N. A. Besley,  Jeng-Da Chai,  A. E. DePrince, III,  
 R. A. DiStasio Jr.,  A. Dreuw,  B. D. Dunietz,  T. R. Furlani,  
 Chao-Ping Hsu,  Yousung Jung,  Jing Kong,  D. S. Lambrecht,  WanZhen Liang,  
 C. Ochsenfeld,  V. A. Rassolov,  L. V. Slipchenko,  J. E. Subotnik,  
 T. Van Voorhis,  J. M. Herbert,  A. I. Krylov,  P. M. W. Gill,  M. Head-Gordon

 Contributors to earlier versions of Q-Chem not listed above: 
 R. D. Adamson,  B. Austin,  J. Baker,  G. J. O. Beran,  K. Brandhorst,  
 S. T. Brown,  E. F. C. Byrd,  A. K. Chakraborty,  C.-L. Cheng,  
 Siu Hung Chien,  D. M. Chipman,  D. L. Crittenden,  H. Dachsel,  
 R. J. Doerksen,  A. D. Dutoi,  L. Fusti-Molnar,  W. A. Goddard III,  
 A. Golubeva-Zadorozhnaya,  S. R. Gwaltney,  G. Hawkins,  A. Heyden,  
 S. Hirata,  G. Kedziora,  F. J. Keil,  C. Kelley,  Jihan Kim,  R. A. King,  
 R. Z. Khaliullin,  P. P. Korambath,  W. Kurlancheek,  A. M. Lee,  M. S. Lee,  
 S. V. Levchenko,  Ching Yeh Lin,  D. Liotard,  R. C. Lochan,  I. Lotan,  
 P. E. Maslen,  N. Nair,  D. P. O'Neill,  D. Neuhauser,  E. Neuscamman,  
 C. M. Oana,  R. Olson,  B. Peters,  R. Peverati,  P. A. Pieniazek,  
 Y. M. Rhee,  J. Ritchie,  M. A. Rohrdanz,  E. Rosta,  N. J. Russ,  
 H. F. Schaefer III,  N. E. Schultz,  N. Shenvi,  A. C. Simmonett,  A. Sodt,  
 D. Stuck,  K. S. Thanthiriwatte,  V. Vanovschi,  Tao Wang,  A. Warshel,  
 C. F. Williams,  Q. Wu,  X. Xu,  W. Zhang

 Please cite Q-Chem as follows:
 Y. Shao et al., Mol. Phys. 113, 184-215 (2015)
 DOI: 10.1080/00268976.2014.952696

 Q-Chem 5.1.2 for Intel X86 EM64T Linux

 Parts of Q-Chem use Armadillo 8.300.2 (Tropical Shenanigans).
 http://arma.sourceforge.net/

 Q-Chem begins on Sun Nov 25 22:08:27 2018  

Host: 
0

     Scratch files written to /scratch/taweetham/qchem53787//
The previous job contains 0 fragments, simply inherited here
Input Ideriv = 2
Curr. Ideriv = -1
Max.  Ideriv = 2

Checking the input file for inconsistencies... 	...done.

--------------------------------------------------------------
User input:
--------------------------------------------------------------

$molecule
read
$end

$rem
   job_type 	frequency
   basis 	6-311++g**
   method	b3lyp	
$end


--------------------------------------------------------------
 ----------------------------------------------------------------
             Standard Nuclear Orientation (Angstroms)
    I     Atom           X                Y                Z
 ----------------------------------------------------------------
    1      C       0.4514034572    -0.3360866670    -0.0000000000
    2      N      -0.4529498873     0.5472681201     0.0000000000
    3      F      -1.6934655521    -0.1233770389     0.0000000000
    4      F       1.7097086379     0.0787312965    -0.0000000000
    5      H       0.3160406955    -1.4125451576    -0.0000000000
 ----------------------------------------------------------------
 Molecular Point Group                 Cs    NOp =  2
 Largest Abelian Subgroup              Cs    NOp =  2
 Nuclear Repulsion Energy =   112.7001297861 hartrees
 There are       16 alpha and       16 beta electrons
 Requested basis set is 6-311++G(d,p)
 There are 29 shells and 95 basis functions

 Total QAlloc Memory Limit   2000 MB
 Mega-Array Size       188 MB
 MEM_STATIC part       192 MB

                       Distance Matrix (Angstroms)
             C (  1)   N (  2)   F (  3)   F (  4)
   N (  2)  1.264188
   F (  3)  2.155391  1.410193
   F (  4)  1.324917  2.212830  3.409170
   H (  5)  1.084936  2.105283  2.387482  2.041131

 A cutoff of  1.0D-11 yielded    418 shell pairs
 There are      4514 function pairs (      4895 Cartesian)

 -------------------------------------------------------
 OpenMP Integral Computing Module                       
 Release: version 1.0, May 2013, Q-Chem Inc. Pittsburgh 
 -------------------------------------------------------
 Integral Job Info:
 Integral job number is                      11
 Integral operator is                         1
 short-range coefficients                     0
 long-range coefficients              100000000
 Omega coefficients                           0
 if combine SR and LR in K                    0
 Integral screening is                        0
 Integral computing path is                   2
 max size of driver memory is            800000
 size of driver memory is                593474
 size of scratch memory is              2361544
 max col of scratch BK array               1296
 max len of scratch array in speh3          155
 max len of scratch index in speh4           18
 max int batch size is                      520
 min int batch size is                       52
 fixed nKL is                                52
 max L of basis functions is                  2
 order of int derivative is                   0
 number of shells is                         29
 number of basis is                          99
 number of cartesian basis is                99
 number of contracted shell pairs           418
 number of primitive shell pairs           1359
 maxK2 (contraction) of shell pair           36
 max number of K2 of shell pair               1
 max number of CS2 of shell pair             79
 max number of PS2 of shell pair            282
 mem total for path MDJ                  514538
 -------------------------------------------------------
 Smallest overlap matrix eigenvalue = 9.26E-04
 Guess from superposition of atomic densities
 Warning:  Energy on first SCF cycle will be non-variational
 SAD guess density has 32.000000 electrons

 -----------------------------------------------------------------------
  General SCF calculation program by
  Eric Jon Sundstrom, Paul Horn, Yuezhi Mao, Dmitri Zuev, Alec White,
  David Stuck, Shaama M.S., Shane Yost, Joonho Lee, David Small,
  Daniel Levine, Susi Lehtola, Hugh Burton, Evgeny Epifanovsky
 -----------------------------------------------------------------------
 Exchange:     0.2000 Hartree-Fock + 0.0800 Slater + 0.7200 B88
 Correlation:  0.1900 VWN1RPA + 0.8100 LYP
 Using SG-1 standard quadrature grid
 using 4 threads for integral computing
 -------------------------------------------------------
 OpenMP Integral computing Module                
 Release: version 2.0, May 2017, Q-Chem Inc. Pleasanton 
 -------------------------------------------------------
 -------------------------------------------------------
 OpenMP BLAS3 based DFT computing Module                
 Release: version 1.0, May 2013, Q-Chem Inc. Pittsburgh 
 -------------------------------------------------------
 A restricted SCF calculation will be
 performed using DIIS
 SCF converges when DIIS error is below 1.0e-08
 ---------------------------------------
  Cycle       Energy         DIIS error
 ---------------------------------------
    1    -293.6481870647      5.83e-02  
    2    -293.1176498848      5.55e-03  
    3    -293.1064794902      6.67e-03  
    4    -293.1368347171      1.69e-03  
    5    -293.1390132599      4.65e-04  
    6    -293.1391817069      1.39e-04  
    7    -293.1391946824      4.68e-05  
    8    -293.1391963151      1.60e-05  
    9    -293.1391964985      1.77e-06  
   10    -293.1391965011      5.24e-07  
   11    -293.1391965014      9.44e-08  
   12    -293.1391965014      7.23e-09  Convergence criterion met
 ---------------------------------------
 SCF time:   CPU 5.66s  wall 1.00s 
 SCF   energy in the final basis set =     -293.1391965014
 Total energy in the final basis set =     -293.1391965014

 --------------------------------------------------------------
             Orbital Energies (a.u.) and Symmetries
 --------------------------------------------------------------

 Alpha MOs, Restricted
 -- Occupied --                  
-24.750 -24.721 -14.430 -10.338  -1.297  -1.252  -0.937  -0.681
  1 A'    2 A'    3 A'    4 A'    5 A'    6 A'    7 A'    8 A'                 
 -0.607  -0.573  -0.536  -0.481  -0.472  -0.454  -0.351  -0.339
  9 A'   10 A'    1 A"    2 A"   11 A'   12 A'   13 A'    3 A"                 
 -- Virtual --                   
 -0.055  -0.028  -0.001   0.030   0.053   0.053   0.100   0.123
  4 A"   14 A'   15 A'   16 A'    5 A"   17 A'   18 A'   19 A'                 
  0.137   0.154   0.167   0.206   0.219   0.239   0.247   0.252
 20 A'    6 A"   21 A'   22 A'    7 A"   23 A'   24 A'   25 A'                 
  0.297   0.306   0.336   0.367   0.392   0.449   0.486   0.506
  8 A"   26 A'   27 A'   28 A'   29 A'   30 A'    9 A"   31 A'                 
  0.608   0.644   0.794   0.805   0.817   0.844   1.073   1.147
 32 A'   33 A'   10 A"   34 A'   35 A'   36 A'   11 A"   37 A'                 
  1.200   1.281   1.293   1.336   1.338   1.368   1.378   1.474
 12 A"   13 A"   38 A'   39 A'   40 A'   14 A"   41 A'   42 A'                 
  1.580   1.685   1.708   1.794   1.960   2.004   2.033   2.218
 43 A'   44 A'   15 A"   45 A'   46 A'   47 A'   16 A"   48 A'                 
  2.295   2.353   2.550   2.685   2.713   2.750   3.128   3.485
 49 A'   17 A"   50 A'   51 A'   18 A"   52 A'   53 A'   54 A'                 
  3.569   3.678   3.752   3.763   3.768   3.782   3.879   3.917
 55 A'   19 A"   20 A"   56 A'   21 A"   57 A'   58 A'   22 A"                 
  3.954   4.119   4.395   4.758   4.945   6.218   6.260   6.279
 23 A"   59 A'   60 A'   61 A'   62 A'   24 A"   25 A"   63 A'                 
  6.327   6.441   6.708  23.816  35.457  66.696  66.745
 64 A'   65 A'   66 A'   67 A'   68 A'   69 A'   70 A'                         

 Beta MOs, Restricted
 -- Occupied --                  
-24.750 -24.721 -14.430 -10.338  -1.297  -1.252  -0.937  -0.681
  1 A'    2 A'    3 A'    4 A'    5 A'    6 A'    7 A'    8 A'                 
 -0.607  -0.573  -0.536  -0.481  -0.472  -0.454  -0.351  -0.339
  9 A'   10 A'    1 A"    2 A"   11 A'   12 A'   13 A'    3 A"                 
 -- Virtual --                   
 -0.055  -0.028  -0.001   0.030   0.053   0.053   0.100   0.123
  4 A"   14 A'   15 A'   16 A'    5 A"   17 A'   18 A'   19 A'                 
  0.137   0.154   0.167   0.206   0.219   0.239   0.247   0.252
 20 A'    6 A"   21 A'   22 A'    7 A"   23 A'   24 A'   25 A'                 
  0.297   0.306   0.336   0.367   0.392   0.449   0.486   0.506
  8 A"   26 A'   27 A'   28 A'   29 A'   30 A'    9 A"   31 A'                 
  0.608   0.644   0.794   0.805   0.817   0.844   1.073   1.147
 32 A'   33 A'   10 A"   34 A'   35 A'   36 A'   11 A"   37 A'                 
  1.200   1.281   1.293   1.336   1.338   1.368   1.378   1.474
 12 A"   13 A"   38 A'   39 A'   40 A'   14 A"   41 A'   42 A'                 
  1.580   1.685   1.708   1.794   1.960   2.004   2.033   2.218
 43 A'   44 A'   15 A"   45 A'   46 A'   47 A'   16 A"   48 A'                 
  2.295   2.353   2.550   2.685   2.713   2.750   3.128   3.485
 49 A'   17 A"   50 A'   51 A'   18 A"   52 A'   53 A'   54 A'                 
  3.569   3.678   3.752   3.763   3.768   3.782   3.879   3.917
 55 A'   19 A"   20 A"   56 A'   21 A"   57 A'   58 A'   22 A"                 
  3.954   4.119   4.395   4.758   4.945   6.218   6.260   6.279
 23 A"   59 A'   60 A'   61 A'   62 A'   24 A"   25 A"   63 A'                 
  6.327   6.441   6.708  23.816  35.457  66.696  66.745
 64 A'   65 A'   66 A'   67 A'   68 A'   69 A'   70 A'                         
 --------------------------------------------------------------

          Ground-State Mulliken Net Atomic Charges

     Atom                 Charge (a.u.)
  ----------------------------------------
      1 C                     0.120153
      2 N                    -0.136560
      3 F                    -0.078989
      4 F                    -0.081697
      5 H                     0.177094
  ----------------------------------------
  Sum of atomic charges =     0.000000

 -----------------------------------------------------------------
                    Cartesian Multipole Moments
 -----------------------------------------------------------------
    Charge (ESU x 10^10)
                 0.0000
    Dipole Moment (Debye)
         X       1.0844      Y      -2.1130      Z      -0.0000
       Tot       2.3750
    Quadrupole Moments (Debye-Ang)
        XX     -25.1366     XY      -0.5329     YY     -20.6107
        XZ      -0.0000     YZ       0.0000     ZZ     -21.0593
    Octopole Moments (Debye-Ang^2)
       XXX       0.4073    XXY      -0.2541    XYY       1.3124
       YYY      -5.2602    XXZ      -0.0000    XYZ      -0.0000
       YYZ       0.0000    XZZ       0.3560    YZZ      -0.3849
       ZZZ       0.0000
    Hexadecapole Moments (Debye-Ang^3)
      XXXX    -213.0645   XXXY       2.2740   XXYY     -40.0395
      XYYY       1.9190   YYYY     -38.4117   XXXZ      -0.0000
      XXYZ       0.0000   XYYZ       0.0000   YYYZ       0.0000
      XXZZ     -36.5436   XYZZ       0.6329   YYZZ      -9.9321
      XZZZ      -0.0000   YZZZ       0.0000   ZZZZ     -17.3258
 -----------------------------------------------------------------
 Calculating MO derivatives via CPSCF
 D1JvT checksum  = 76140 7541.6580520849
 D1KAT checksum  = 152340 798.9172237175
   1         3          15      0.172669    0.048141
   2         3          15      0.016668    0.004851
   3         3          15      0.001493    0.000495
   4         3          15      0.000116    0.000034
   5        16           2      0.000003    0.000002
   6        18           0      0.000000    0.000000    Roots Converged
 Time for AOints: 1.1 s (CPU) 0.3 s (wall)
 ------------------------------------------------------------------------------
                     AOints        : Timing summary (seconds)
 ------------------------------------------------------------------------------
     job step          cpu (% of tot)      sys (% of tot)     wall (% of tot)
 ------------------------------------------------------------------------------
  cpscf_lag         0.8786E+01 (30.1)   0.4000E-05 (44.4)   0.2330E+01 (30.2)
  iterzp            0.1926E+02 (65.9)   0.5000E-05 (55.6)   0.5050E+01 (65.5)
  make_fx           0.0000E+00 ( 0.0)   0.0000E+00 ( 0.0)   0.0000E+00 ( 0.0)
  AOints            0.1149E+01 ( 3.9)   0.0000E+00 ( 0.0)   0.2999E+00 ( 3.9)
 ------------------------------------------------------------------------------
   Grand Totals     0.2923E+02          0.9000E-05          0.7708E+01
 ------------------------------------------------------------------------------
 Calculating analytic Hessian of the SCF energy
 Polarizability Matrix (a.u.)
            1           2           3
    1 -31.7065522   1.8054076  -0.0000000
    2   1.8054076 -21.3493595  -0.0000000
    3  -0.0000000  -0.0000000 -14.0710395

 Direct stationary perturbation theory relativistic correction:

 rels  =       0.124944779701
 relv  =      -0.507794024444
 rel2e =       0.169081062883
 E_rel =      -0.213768181859

 Hessian of the SCF Energy
            1           2           3           4           5           6
    1   0.7621451  -0.1343586  -0.0000000  -0.3285028   0.2227652   0.0000000
    2  -0.1343586   0.8530056  -0.0000000   0.2975019  -0.4039520  -0.0000000
    3  -0.0000000  -0.0000000   0.1325602  -0.0000000   0.0000000  -0.0393333
    4  -0.3285028   0.2975019  -0.0000000   0.5865772  -0.2061941   0.0000000
    5   0.2227652  -0.4039520   0.0000000  -0.2061941   0.4778133  -0.0000000
    6   0.0000000  -0.0000000  -0.0393333   0.0000000  -0.0000000   0.0390242
    7  -0.0696627  -0.0414441   0.0000000  -0.1969683  -0.0423653   0.0000000
    8   0.0293882   0.0094475  -0.0000000  -0.1079782  -0.0831779   0.0000000
    9  -0.0000000   0.0000000  -0.0037952   0.0000000   0.0000000  -0.0207796
   10  -0.3123448  -0.0961758   0.0000000  -0.0650290  -0.0009326  -0.0000000
   11  -0.0933680  -0.1190173   0.0000000   0.0204561   0.0246019   0.0000000
   12   0.0000000   0.0000000  -0.0410313   0.0000000  -0.0000000  -0.0051139
   13  -0.0516348  -0.0255234   0.0000000   0.0039228   0.0267268  -0.0000000
   14  -0.0244268  -0.3394838  -0.0000000  -0.0037857  -0.0152853   0.0000000
   15   0.0000000  -0.0000000  -0.0484003  -0.0000000  -0.0000000   0.0262026
            7           8           9          10          11          12
    1  -0.0696627   0.0293882  -0.0000000  -0.3123448  -0.0933680   0.0000000
    2  -0.0414441   0.0094475   0.0000000  -0.0961758  -0.1190173   0.0000000
    3   0.0000000  -0.0000000  -0.0037952   0.0000000   0.0000000  -0.0410313
    4  -0.1969683  -0.1079782   0.0000000  -0.0650290   0.0204561   0.0000000
    5  -0.0423653  -0.0831779   0.0000000  -0.0009326   0.0246019  -0.0000000
    6   0.0000000   0.0000000  -0.0207796  -0.0000000   0.0000000  -0.0051139
    7   0.2774759   0.0788719  -0.0000000  -0.0134138   0.0064573   0.0000000
    8   0.0788719   0.0707447  -0.0000000   0.0006567  -0.0001788   0.0000000
    9  -0.0000000  -0.0000000   0.0177128  -0.0000000  -0.0000000   0.0149671
   10  -0.0134138   0.0006567  -0.0000000   0.4096099   0.1026453  -0.0000000
   11   0.0064573  -0.0001788  -0.0000000   0.1026453   0.0975634  -0.0000000
   12   0.0000000   0.0000000   0.0149671  -0.0000000  -0.0000000   0.0236358
   13   0.0025689  -0.0009385   0.0000000  -0.0188223  -0.0361908  -0.0000000
   14  -0.0015198   0.0031646  -0.0000000  -0.0061936  -0.0029693   0.0000000
   15  -0.0000000   0.0000000  -0.0081050   0.0000000  -0.0000000   0.0075423
           13          14          15
    1  -0.0516348  -0.0244268   0.0000000
    2  -0.0255234  -0.3394838  -0.0000000
    3   0.0000000  -0.0000000  -0.0484003
    4   0.0039228  -0.0037857  -0.0000000
    5   0.0267268  -0.0152853  -0.0000000
    6  -0.0000000   0.0000000   0.0262026
    7   0.0025689  -0.0015198  -0.0000000
    8  -0.0009385   0.0031646   0.0000000
    9   0.0000000  -0.0000000  -0.0081050
   10  -0.0188223  -0.0061936   0.0000000
   11  -0.0361908  -0.0029693  -0.0000000
   12  -0.0000000   0.0000000   0.0075423
   13   0.0639654   0.0359260  -0.0000000
   14   0.0359260   0.3545738   0.0000000
   15  -0.0000000   0.0000000   0.0227604
 Gradient time:  CPU 42.59 s  wall 11.37 s
 **********************************************************************
 **                                                                  **
 **                       VIBRATIONAL ANALYSIS                       **
 **                       --------------------                       **
 **                                                                  **
 **        VIBRATIONAL FREQUENCIES (CM**-1) AND NORMAL MODES         **
 **     FORCE CONSTANTS (mDYN/ANGSTROM) AND REDUCED MASSES (AMU)     **
 **                  INFRARED INTENSITIES (KM/MOL)                   **
 **                                                                  **
 **********************************************************************


 Mode:                 1                      2                      3
 Frequency:       348.20                 370.25                 592.97
 Force Cnst:      0.5557                 0.6653                 2.9515
 Red. Mass:       7.7791                 8.2373                14.2472
 IR Active:          YES                    YES                    YES
 IR Intens:        9.729                 12.180                  3.142
 Raman Active:       YES                    YES                    YES
               X      Y      Z        X      Y      Z        X      Y      Z
 C         -0.000  0.000  0.453   -0.131  0.366 -0.000    0.210  0.259 -0.000
 N         -0.000  0.000  0.343   -0.108  0.408 -0.000   -0.231 -0.062 -0.000
 F          0.000 -0.000 -0.282    0.162 -0.288  0.000   -0.546 -0.020  0.000
 F          0.000 -0.000 -0.295    0.030 -0.266  0.000    0.562 -0.110  0.000
 H         -0.000  0.000  0.715   -0.559  0.422 -0.000    0.388  0.234 -0.000
 TransDip   0.000  0.000  0.100    0.048  0.101 -0.000    0.027  0.050 -0.000

 Mode:                 4                      5                      6
 Frequency:       948.00                 961.54                1210.18
 Force Cnst:      0.7807                 7.4741                 2.9235
 Red. Mass:       1.4744                13.7205                 3.3881
 IR Active:          YES                    YES                    YES
 IR Intens:       12.471                103.044                163.623
 Raman Active:       YES                    YES                    YES
               X      Y      Z        X      Y      Z        X      Y      Z
 C         -0.000 -0.000 -0.186    0.075 -0.220  0.000    0.266  0.214 -0.000
 N          0.000  0.000  0.076    0.652  0.420 -0.000    0.043 -0.053 -0.000
 F         -0.000 -0.000 -0.013   -0.411 -0.233  0.000   -0.037  0.006  0.000
 F         -0.000 -0.000  0.023   -0.102  0.072 -0.000   -0.210 -0.110  0.000
 H          0.000 -0.000  0.979   -0.276 -0.171 -0.000    0.894  0.150 -0.000
 TransDip   0.000 -0.000  0.113    0.323 -0.033 -0.000    0.401  0.082 -0.000

 Mode:                 7                      8                      9
 Frequency:      1318.53                1700.09                3197.19
 Force Cnst:      1.4839                14.2843                 6.6159
 Red. Mass:       1.4487                 8.3882                 1.0985
 IR Active:          YES                    YES                    YES
 IR Intens:       18.837                 77.790                  1.420
 Raman Active:       YES                    YES                    YES
               X      Y      Z        X      Y      Z        X      Y      Z
 C         -0.109 -0.091  0.000    0.520 -0.357 -0.000   -0.004 -0.090  0.000
 N         -0.044  0.113 -0.000   -0.363  0.308  0.000   -0.006  0.005  0.000
 F          0.017 -0.008  0.000    0.021  0.013 -0.000    0.001  0.000 -0.000
 F          0.033 -0.006 -0.000   -0.056  0.004 -0.000    0.000  0.001 -0.000
 H          0.955 -0.229 -0.000   -0.494 -0.359  0.000    0.117  0.989  0.000
 TransDip  -0.122 -0.066 -0.000    0.275 -0.065  0.000   -0.037 -0.008  0.000

 STANDARD THERMODYNAMIC QUANTITIES AT   298.15 K  AND     1.00 ATM

   This Molecule has  0 Imaginary Frequencies
   Zero point vibrational energy:       15.221 kcal/mol

   Atom    1 Element C  Has Mass   12.00000
   Atom    2 Element N  Has Mass   14.00307
   Atom    3 Element F  Has Mass   18.99840
   Atom    4 Element F  Has Mass   18.99840
   Atom    5 Element H  Has Mass    1.00783
   Molecular Mass:    65.007700 amu
   Principal axes and moments of inertia in amu*Bohr^2:
                             1           2           3
    Eigenvalues --       28.32943   412.24946   440.57889
          X               0.99997    -0.00736     0.00000
          Y               0.00736     0.99997     0.00000
          Z               0.00000    -0.00000     1.00000
   Rotational Symmetry Number is   1
   The Molecule is an Asymmetric Top
   Translational Enthalpy:        0.889 kcal/mol
   Rotational Enthalpy:           0.889 kcal/mol
   Vibrational Enthalpy:         15.837 kcal/mol
   gas constant (RT):             0.592 kcal/mol
   Translational Entropy:        38.434  cal/mol.K
   Rotational Entropy:           23.157  cal/mol.K
   Vibrational Entropy:           3.009  cal/mol.K

   Total Enthalpy:               18.207 kcal/mol
   Total Entropy:                64.601  cal/mol.K
Archival summary:
1\1\TWL01\FREQ\ProcedureUnspecified\BasisUnspecified\2111\taweetha\SunNov2522:08:402018SunNov2522:08:402018\0\\#,FREQ,ProcedureUnspecified,BasisUnspecified,\\0,1\N\C,1,1.26419\H,2,1.08494,1,127.16\F,2,1.32492,1,117.427,3,-180,0\F,1,1.41019,2,107.277,3,0,0\\\@

 Total job time:  13.04s(wall), 48.32s(cpu) 
 Sun Nov 25 22:08:40 2018

        *************************************************************
        *                                                           *
        *  Thank you very much for using Q-Chem.  Have a nice day.  *
        *                                                           *
        *************************************************************
