# Supplementary material for: Geometric and energetic data from ab initio calculations of haloethene, haloimine, halomethylenephosphine, haloiminophosphine, halodiazene, halodiphosphene and halocyclopropane
Source: Data Brief. 2019 Nov 2;27:104738. doi: 10.1016/j.dib.2019.104738 (PMC6861602; doi:10.1016/j.dib.2019.104738)
Supplement: Multimedia component 4 [file mmc4.zip › CN/B3LYP/HFCNHE.out]

Q-Chem Developer Version!
                  Welcome to Q-Chem
     A Quantum Leap Into The Future Of Chemistry


 Q-Chem 5.1, Q-Chem, Inc., Pleasanton, CA (2018)

 Yihan Shao,  Zhengting Gan,  E. Epifanovsky,  A. T. B. Gilbert,  M. Wormit,  
 J. Kussmann,  A. W. Lange,  A. Behn,  Jia Deng,  Xintian Feng,  D. Ghosh,  
 M. Goldey,  P. R. Horn,  L. D. Jacobson,  I. Kaliman,  T. Kus,  A. Landau,  
 Jie Liu,  E. I. Proynov,  R. M. Richard,  R. P. Steele,  E. J. Sundstrom,  
 H. L. Woodcock III,  P. M. Zimmerman,  D. Zuev,  B. Albrecht,  E. Alguire,  
 S. A. Baeppler,  D. Barton,  Z. Benda,  Y. A. Bernard,  E. J. Berquist,  
 K. B. Bravaya,  H. Burton,  D. Casanova,  Chun-Min Chang,  Yunqing Chen,  
 A. Chien,  K. D. Closser,  M. P. Coons,  S. Coriani,  S. Dasgupta,  
 A. L. Dempwolff,  M. Diedenhofen,  Hainam Do,  R. G. Edgar,  Po-Tung Fang,  
 S. Faraji,  S. Fatehi,  Qingguo Feng,  K. D. Fenk,  J. Fosso-Tande,  
 Qinghui Ge,  A. Ghysels,  G. Gidofalvi,  J. Gomes,  J. Gonthier,  A. Gunina,  
 D. Hait,  M. W. D. Hanson-Heine,  P. H. P. Harbach,  A. W. Hauser,  
 J. E. Herr,  E. G. Hohenstein,  Z. C. Holden,  Kerwin Hui,  B. C. Huynh,  
 T.-C. Jagau,  Hyunjun Ji,  B. Kaduk,  K. Khistyaev,  Jaehoon Kim,  
 P. Klunzinger,  K. Koh,  D. Kosenkov,  L. Koulias,  T. Kowalczyk,  
 C. M. Krauter,  A. Kunitsa,  Ka Un Lao,  A. Laurent,  K. V. Lawler,  
 Joonho Lee,  D. Lefrancois,  S. Lehtola,  D. S. Levine,  Yi-Pei Li,  
 You-Sheng Lin,  Fenglai Liu,  E. Livshits,  A. Luenser,  P. Manohar,  
 E. Mansoor,  S. F. Manzer,  Shan-Ping Mao,  Yuezhi Mao,  N. Mardirossian,  
 A. V. Marenich,  T. Markovich,  L. A. Martinez-Martinez,  S. A. Maurer,  
 N. J. Mayhall,  S. C. McKenzie,  J.-M. Mewes,  A. F. Morrison,  
 J. W. Mullinax,  K. Nanda,  T. S. Nguyen-Beck,  R. Olivares-Amaya,  
 J. A. Parkhill,  T. M. Perrine,  F. Plasser,  P. Pokhilko,  S. Prager,  
 A. Prociuk,  E. Ramos,  D. R. Rehn,  F. Rob,  M. Schneider,  N. Sergueev,  
 S. M. Sharada,  S. Sharma,  D. W. Small,  T. Stauch,  T. Stein,  
 Yu-Chuan Su,  A. J. W. Thom,  A. Tkatchenko,  T. Tsuchimochi,  N. M. Tubman,  
 L. Vogt,  M. L. Vidal,  O. Vydrov,  M. A. Watson,  J. Wenzel,  
 M. de Wergifosse,  T. A. Wesolowski,  A. White,  J. Witte,  A. Yamada,  
 Jun Yang,  K. Yao,  S. Yeganeh,  S. R. Yost,  Zhi-Qiang You,  A. Zech,  
 Igor Ying Zhang,  Xing Zhang,  Yan Zhao,  Ying Zhu,  B. R. Brooks,  
 G. K. L. Chan,  C. J. Cramer,  M. S. Gordon,  W. J. Hehre,  A. Klamt,  
 M. W. Schmidt,  C. D. Sherrill,  D. G. Truhlar,  A. Aspuru-Guzik,  R. Baer,  
 A. T. Bell,  N. A. Besley,  Jeng-Da Chai,  A. E. DePrince, III,  
 R. A. DiStasio Jr.,  A. Dreuw,  B. D. Dunietz,  T. R. Furlani,  
 Chao-Ping Hsu,  Yousung Jung,  Jing Kong,  D. S. Lambrecht,  WanZhen Liang,  
 C. Ochsenfeld,  V. A. Rassolov,  L. V. Slipchenko,  J. E. Subotnik,  
 T. Van Voorhis,  J. M. Herbert,  A. I. Krylov,  P. M. W. Gill,  M. Head-Gordon

 Contributors to earlier versions of Q-Chem not listed above: 
 R. D. Adamson,  B. Austin,  J. Baker,  G. J. O. Beran,  K. Brandhorst,  
 S. T. Brown,  E. F. C. Byrd,  A. K. Chakraborty,  C.-L. Cheng,  
 Siu Hung Chien,  D. M. Chipman,  D. L. Crittenden,  H. Dachsel,  
 R. J. Doerksen,  A. D. Dutoi,  L. Fusti-Molnar,  W. A. Goddard III,  
 A. Golubeva-Zadorozhnaya,  S. R. Gwaltney,  G. Hawkins,  A. Heyden,  
 S. Hirata,  G. Kedziora,  F. J. Keil,  C. Kelley,  Jihan Kim,  R. A. King,  
 R. Z. Khaliullin,  P. P. Korambath,  W. Kurlancheek,  A. M. Lee,  M. S. Lee,  
 S. V. Levchenko,  Ching Yeh Lin,  D. Liotard,  R. C. Lochan,  I. Lotan,  
 P. E. Maslen,  N. Nair,  D. P. O'Neill,  D. Neuhauser,  E. Neuscamman,  
 C. M. Oana,  R. Olson,  B. Peters,  R. Peverati,  P. A. Pieniazek,  
 Y. M. Rhee,  J. Ritchie,  M. A. Rohrdanz,  E. Rosta,  N. J. Russ,  
 H. F. Schaefer III,  N. E. Schultz,  N. Shenvi,  A. C. Simmonett,  A. Sodt,  
 D. Stuck,  K. S. Thanthiriwatte,  V. Vanovschi,  Tao Wang,  A. Warshel,  
 C. F. Williams,  Q. Wu,  X. Xu,  W. Zhang

 Please cite Q-Chem as follows:
 Y. Shao et al., Mol. Phys. 113, 184-215 (2015)
 DOI: 10.1080/00268976.2014.952696

 Q-Chem 5.1.2 for Intel X86 EM64T Linux

 Parts of Q-Chem use Armadillo 8.300.2 (Tropical Shenanigans).
 http://arma.sourceforge.net/

 Q-Chem begins on Sun Nov 25 22:33:33 2018  

Host: 
0

     Scratch files written to /scratch/taweetham/qchem55155//
Input Ideriv = 2
Curr. Ideriv = -1
Max.  Ideriv = 2

Checking the input file for inconsistencies... 	...done.

--------------------------------------------------------------
User input:
--------------------------------------------------------------
$molecule
0 1
C 
N 1 1.3 
H 2 CH 1 120. 
F 1 CF 2 120.  3 180.0
H 1 CH 2 120.  3 0.0

CC=1.54
CH=1.09
CF=1.35
CCl=1.77
CBr=1.94
CI=2.14
DHA=180.0
$end

$rem
   job_type	optimization
   basis	6-311++g**
   method	b3lyp
$end

--------------------------------------------------------------
 ----------------------------------------------------------------
             Standard Nuclear Orientation (Angstroms)
    I     Atom           X                Y                Z
 ----------------------------------------------------------------
    1      C      -0.0527635570    -0.3988976130     0.0000000000
    2      N      -1.1287106492     0.3307172544    -0.0000000000
    3      H      -2.1095752848    -0.1446821214    -0.0000000000
    4      F       1.1620687899     0.1898997791     0.0000000000
    5      H      -0.1314879384    -1.4860509931     0.0000000000
 ----------------------------------------------------------------
 Molecular Point Group                 Cs    NOp =  2
 Largest Abelian Subgroup              Cs    NOp =  2
 Nuclear Repulsion Energy =    66.3392021137 hartrees
 There are       12 alpha and       12 beta electrons
 Requested basis set is 6-311++G(d,p)
 There are 28 shells and 80 basis functions

 Total QAlloc Memory Limit   2000 MB
 Mega-Array Size       188 MB
 MEM_STATIC part       192 MB
 A cutoff of  1.0D-11 yielded    399 shell pairs
 There are      3326 function pairs (      3586 Cartesian)

 -------------------------------------------------------
 OpenMP Integral Computing Module                       
 Release: version 1.0, May 2013, Q-Chem Inc. Pittsburgh 
 -------------------------------------------------------
 Integral Job Info:
 Integral job number is                      11
 Integral operator is                         1
 short-range coefficients                     0
 long-range coefficients              100000000
 Omega coefficients                           0
 if combine SR and LR in K                    0
 Integral screening is                        0
 Integral computing path is                   2
 max size of driver memory is            800000
 size of driver memory is                593474
 size of scratch memory is              2361544
 max col of scratch BK array               1296
 max len of scratch array in speh3          155
 max len of scratch index in speh4           18
 max int batch size is                      520
 min int batch size is                       52
 fixed nKL is                                52
 max L of basis functions is                  2
 order of int derivative is                   0
 number of shells is                         28
 number of basis is                          83
 number of cartesian basis is                83
 number of contracted shell pairs           399
 number of primitive shell pairs           1203
 maxK2 (contraction) of shell pair           36
 max number of K2 of shell pair               1
 max number of CS2 of shell pair             55
 max number of PS2 of shell pair            162
 mem total for path MDJ                  511440
 -------------------------------------------------------
 Smallest overlap matrix eigenvalue = 1.05E-03

 Scale SEOQF with 1.000000e-01/1.000000e-01/1.000000e-01

 Standard Electronic Orientation quadrupole field applied
 Nucleus-field energy     =     0.0000000012 hartrees
 Guess from superposition of atomic densities
 Warning:  Energy on first SCF cycle will be non-variational
 SAD guess density has 24.000000 electrons

 -----------------------------------------------------------------------
  General SCF calculation program by
  Eric Jon Sundstrom, Paul Horn, Yuezhi Mao, Dmitri Zuev, Alec White,
  David Stuck, Shaama M.S., Shane Yost, Joonho Lee, David Small,
  Daniel Levine, Susi Lehtola, Hugh Burton, Evgeny Epifanovsky
 -----------------------------------------------------------------------
 Exchange:     0.2000 Hartree-Fock + 0.0800 Slater + 0.7200 B88
 Correlation:  0.1900 VWN1RPA + 0.8100 LYP
 Using SG-1 standard quadrature grid
 using 4 threads for integral computing
 -------------------------------------------------------
 OpenMP Integral computing Module                
 Release: version 2.0, May 2017, Q-Chem Inc. Pleasanton 
 -------------------------------------------------------
 -------------------------------------------------------
 OpenMP BLAS3 based DFT computing Module                
 Release: version 1.0, May 2013, Q-Chem Inc. Pittsburgh 
 -------------------------------------------------------
 A restricted SCF calculation will be
 performed using DIIS
 SCF converges when DIIS error is below 1.0e-08
 ---------------------------------------
  Cycle       Energy         DIIS error
 ---------------------------------------
    1    -194.2028849272      6.18e-02  
    2    -193.8579131071      1.04e-02  
    3    -193.6356927769      2.00e-02  
    4    -193.9259530366      2.79e-03  
    5    -193.9306121362      1.12e-03  
    6    -193.9311425905      2.95e-04  
    7    -193.9311984410      7.24e-05  
    8    -193.9312016908      9.83e-06  
    9    -193.9312017584      1.72e-06  
   10    -193.9312017604      2.95e-07  
   11    -193.9312017605      3.94e-08  
   12    -193.9312017605      1.81e-09  Convergence criterion met
 ---------------------------------------
 SCF time:   CPU 4.19s  wall 1.00s 
 SCF   energy in the final basis set =     -193.9312017605
 Total energy in the final basis set =     -193.9312017605

 --------------------------------------------------------------
             Orbital Energies (a.u.) and Symmetries
 --------------------------------------------------------------

 Alpha MOs, Restricted
 -- Occupied --                  
-24.721 -14.337 -10.324  -1.257  -0.910  -0.655  -0.567  -0.528
  1 A'    2 A'    3 A'    4 A'    5 A'    6 A'    7 A'    8 A'                 
 -0.494  -0.428  -0.331  -0.299
  1 A"    9 A'    2 A"   10 A'                                                 
 -- Virtual --                   
 -0.040  -0.018   0.014   0.032   0.057   0.074   0.097   0.124
  3 A"   11 A'   12 A'   13 A'    4 A"   14 A'   15 A'   16 A'                 
  0.132   0.154   0.158   0.187   0.232   0.259   0.260   0.301
 17 A'   18 A'    5 A"   19 A'   20 A'   21 A'    6 A"   22 A'                 
  0.330   0.360   0.391   0.458   0.507   0.556   0.581   0.644
 23 A'   24 A'   25 A'   26 A'    7 A"   27 A'   28 A'   29 A'                 
  0.796   0.814   0.827   0.869   1.071   1.140   1.186   1.293
 30 A'    8 A"   31 A'   32 A'    9 A"   33 A'   10 A"   34 A'                 
  1.362   1.364   1.385   1.472   1.515   1.570   1.706   1.779
 35 A'   11 A"   12 A"   36 A'   37 A'   38 A'   39 A'   13 A"                 
  1.816   1.880   2.041   2.241   2.346   2.411   2.462   2.576
 40 A'   41 A'   42 A'   14 A"   43 A'   15 A"   44 A'   45 A'                 
  2.682   2.736   2.784   3.063   3.123   3.538   3.746   3.777
 46 A'   16 A"   47 A'   48 A'   49 A'   50 A'   17 A"   51 A'                 
  3.846   3.954   4.020   4.203   4.630   4.876   6.249   6.314
 18 A"   19 A"   52 A'   53 A'   54 A'   55 A'   20 A"   56 A'                 
  6.613  23.757  35.517  66.718
 57 A'   58 A'   59 A'   60 A'                                                 

 Beta MOs, Restricted
 -- Occupied --                  
-24.721 -14.337 -10.324  -1.257  -0.910  -0.655  -0.567  -0.528
  1 A'    2 A'    3 A'    4 A'    5 A'    6 A'    7 A'    8 A'                 
 -0.494  -0.428  -0.331  -0.299
  1 A"    9 A'    2 A"   10 A'                                                 
 -- Virtual --                   
 -0.040  -0.018   0.014   0.032   0.057   0.074   0.097   0.124
  3 A"   11 A'   12 A'   13 A'    4 A"   14 A'   15 A'   16 A'                 
  0.132   0.154   0.158   0.187   0.232   0.259   0.260   0.301
 17 A'   18 A'    5 A"   19 A'   20 A'   21 A'    6 A"   22 A'                 
  0.330   0.360   0.391   0.458   0.507   0.556   0.581   0.644
 23 A'   24 A'   25 A'   26 A'    7 A"   27 A'   28 A'   29 A'                 
  0.796   0.814   0.827   0.869   1.071   1.140   1.186   1.293
 30 A'    8 A"   31 A'   32 A'    9 A"   33 A'   10 A"   34 A'                 
  1.362   1.364   1.385   1.472   1.515   1.570   1.706   1.779
 35 A'   11 A"   12 A"   36 A'   37 A'   38 A'   39 A'   13 A"                 
  1.816   1.880   2.041   2.241   2.346   2.411   2.462   2.576
 40 A'   41 A'   42 A'   14 A"   43 A'   15 A"   44 A'   45 A'                 
  2.682   2.736   2.784   3.063   3.123   3.538   3.746   3.777
 46 A'   16 A"   47 A'   48 A'   49 A'   50 A'   17 A"   51 A'                 
  3.846   3.954   4.020   4.203   4.630   4.876   6.249   6.314
 18 A"   19 A"   52 A'   53 A'   54 A'   55 A'   20 A"   56 A'                 
  6.613  23.757  35.517  66.718
 57 A'   58 A'   59 A'   60 A'                                                 
 --------------------------------------------------------------

          Ground-State Mulliken Net Atomic Charges

     Atom                 Charge (a.u.)
  ----------------------------------------
      1 C                    -0.002412
      2 N                    -0.323382
      3 H                     0.225630
      4 F                    -0.060390
      5 H                     0.160554
  ----------------------------------------
  Sum of atomic charges =    -0.000000

 -----------------------------------------------------------------
                    Cartesian Multipole Moments
 -----------------------------------------------------------------
    Charge (ESU x 10^10)
                 0.0000
    Dipole Moment (Debye)
         X      -1.1885      Y      -2.8049      Z      -0.0000
       Tot       3.0463
    Quadrupole Moments (Debye-Ang)
        XX     -15.5931     XY       1.8867     YY     -17.3408
        XZ       0.0000     YZ       0.0000     ZZ     -17.6984
    Octopole Moments (Debye-Ang^2)
       XXX      -3.8919    XXY      -2.6193    XYY       3.9169
       YYY      -3.6348    XXZ      -0.0000    XYZ       0.0000
       YYZ      -0.0000    XZZ       3.1945    YZZ       0.0113
       ZZZ      -0.0000
    Hexadecapole Moments (Debye-Ang^3)
      XXXX     -92.1079   XXXY       6.7629   XXYY     -27.6245
      XYYY       5.2220   YYYY     -34.8589   XXXZ      -0.0000
      XXYZ       0.0000   XYYZ      -0.0000   YYYZ       0.0000
      XXZZ     -22.8919   XYZZ       1.0126   YYZZ      -9.3950
      XZZZ      -0.0000   YZZZ       0.0000   ZZZZ     -17.0887
 -----------------------------------------------------------------
 Calculating analytic gradient of the SCF energy
 Gradient of SCF Energy
            1           2           3           4           5
    1   0.0801594  -0.0207242  -0.0536184   0.0161266  -0.0219434
    2  -0.0314786   0.0262460  -0.0082960   0.0131324   0.0003961
    3  -0.0000000   0.0000000  -0.0000000   0.0000000  -0.0000000
 Max gradient component =       8.016E-02
 RMS gradient           =       2.874E-02
 Gradient time:  CPU 0.98 s  wall 0.34 s
 Geometry Optimization Parameters
   NAtoms,    NIC,     NZ,  NCons,   NDum,   NFix, NCnnct, MaxDiis
        5      20       5       0       0       0       0       0


** GEOMETRY OPTIMIZATION IN DELOCALIZED INTERNAL COORDINATES **
   Searching for a Minimum

   Optimization Cycle:   1

                       Coordinates (Angstroms)
     ATOM                X               Y               Z
      1  C        -0.0527635570   -0.3988976130    0.0000000000
      2  N        -1.1287106492    0.3307172544    0.0000000000
      3  H        -2.1095752848   -0.1446821214    0.0000000000
      4  F         1.1620687899    0.1898997791    0.0000000000
      5  H        -0.1314879384   -1.4860509931    0.0000000000
   Point Group: cs    Number of degrees of freedom:     7


   Energy is   -193.931201760


 Attempting to Generate Delocalized Internal Coordinates

  7 Hessian modes will be used to form the next step
  Hessian Eigenvalues:
     0.160000    0.160000    0.220000    0.348126    0.348126    0.550214
     0.671931

 Minimum Search - Taking Simple RFO Step
 Searching for Lamda that Minimizes Along All modes
 Value Taken    Lamda =  -0.02676371
 Calculated Step too Large.  Step scaled by  0.987634
 Step Taken.  Stepsize is  0.300000

                             Maximum     Tolerance    Cnvgd?
         Gradient           0.062445      0.000300      NO
         Displacement       0.186253      0.001200      NO
         Energy change     *********      0.000001      NO


 New Cartesian Coordinates Obtained by Inverse Iteration

 Displacement from previous Coordinates is:  0.344363
 ----------------------------------------------------------------
             Standard Nuclear Orientation (Angstroms)
    I     Atom           X                Y                Z
 ----------------------------------------------------------------
    1      C      -0.1282949712    -0.3865479870     0.0000000000
    2      N      -1.1186364147     0.3702956614     0.0000000000
    3      H      -1.9763577991    -0.1774746720     0.0000000000
    4      F       1.0862379126     0.1595815848     0.0000000000
    5      H      -0.1234173671    -1.4748682811     0.0000000000
 ----------------------------------------------------------------
 Molecular Point Group                 Cs    NOp =  2
 Largest Abelian Subgroup              Cs    NOp =  2
 Nuclear Repulsion Energy =    68.4944360554 hartrees
 There are       12 alpha and       12 beta electrons
 Applying Cartesian multipole field
    Component          Value
    ---------          -----
     (2,0,0)        1.00000E-11
     (0,2,0)        2.00000E-11
     (0,0,2)       -3.00000E-11
 Nucleus-field energy     =     0.0000000011 hartrees
 Requested basis set is 6-311++G(d,p)
 There are 28 shells and 80 basis functions
 A cutoff of  1.0D-11 yielded    402 shell pairs
 There are      3338 function pairs (      3599 Cartesian)
 Smallest overlap matrix eigenvalue = 9.62E-04
 Guess MOs from SCF MO coefficient file

 -----------------------------------------------------------------------
  General SCF calculation program by
  Eric Jon Sundstrom, Paul Horn, Yuezhi Mao, Dmitri Zuev, Alec White,
  David Stuck, Shaama M.S., Shane Yost, Joonho Lee, David Small,
  Daniel Levine, Susi Lehtola, Hugh Burton, Evgeny Epifanovsky
 -----------------------------------------------------------------------
 Exchange:     0.2000 Hartree-Fock + 0.0800 Slater + 0.7200 B88
 Correlation:  0.1900 VWN1RPA + 0.8100 LYP
 Using SG-1 standard quadrature grid
 using 4 threads for integral computing
 -------------------------------------------------------
 OpenMP Integral computing Module                
 Release: version 2.0, May 2017, Q-Chem Inc. Pleasanton 
 -------------------------------------------------------
 -------------------------------------------------------
 OpenMP BLAS3 based DFT computing Module                
 Release: version 1.0, May 2013, Q-Chem Inc. Pittsburgh 
 -------------------------------------------------------
 A restricted SCF calculation will be
 performed using DIIS
 SCF converges when DIIS error is below 1.0e-08
 ---------------------------------------
  Cycle       Energy         DIIS error
 ---------------------------------------
    1    -193.9402441258      2.52e-03  
    2    -193.9436363529      1.57e-03  
    3    -193.9438449502      1.46e-03  
    4    -193.9451549126      3.22e-04  
    5    -193.9452271377      3.63e-05  
    6    -193.9452277203      2.26e-05  
    7    -193.9452279721      3.42e-06  
    8    -193.9452279787      3.37e-07  
    9    -193.9452279788      2.91e-08  
   10    -193.9452279788      4.84e-09  Convergence criterion met
 ---------------------------------------
 SCF time:   CPU 3.48s  wall 1.00s 
 SCF   energy in the final basis set =     -193.9452279788
 Total energy in the final basis set =     -193.9452279788

 --------------------------------------------------------------
             Orbital Energies (a.u.) and Symmetries
 --------------------------------------------------------------

 Alpha MOs, Restricted
 -- Occupied --                  
-24.711 -14.327 -10.313  -1.259  -0.941  -0.657  -0.581  -0.520
  1 A'    2 A'    3 A'    4 A'    5 A'    6 A'    7 A'    8 A'                 
 -0.496  -0.423  -0.340  -0.318
  1 A"    9 A'    2 A"   10 A'                                                 
 -- Virtual --                   
 -0.027  -0.015   0.018   0.038   0.056   0.076   0.099   0.133
  3 A"   11 A'   12 A'   13 A'    4 A"   14 A'   15 A'   16 A'                 
  0.142   0.161   0.162   0.199   0.233   0.260   0.266   0.279
 17 A'    5 A"   18 A'   19 A'   20 A'    6 A"   21 A'   22 A'                 
  0.331   0.386   0.400   0.476   0.503   0.541   0.628   0.645
 23 A'   24 A'   25 A'   26 A'    7 A"   27 A'   28 A'   29 A'                 
  0.815   0.821   0.833   0.857   1.077   1.142   1.218   1.285
  8 A"   30 A'   31 A'   32 A'    9 A"   33 A'   10 A"   34 A'                 
  1.315   1.377   1.407   1.430   1.546   1.596   1.766   1.787
 11 A"   35 A'   12 A"   36 A'   37 A'   38 A'   39 A'   13 A"                 
  1.810   1.955   2.129   2.324   2.342   2.457   2.515   2.583
 40 A'   41 A'   42 A'   14 A"   43 A'   15 A"   44 A'   45 A'                 
  2.709   2.752   2.899   3.082   3.125   3.554   3.748   3.791
 46 A'   16 A"   47 A'   48 A'   49 A'   50 A'   17 A"   51 A'                 
  3.873   3.977   4.085   4.339   4.691   4.917   6.253   6.320
 18 A"   19 A"   52 A'   53 A'   54 A'   55 A'   20 A"   56 A'                 
  6.655  23.869  35.637  66.729
 57 A'   58 A'   59 A'   60 A'                                                 

 Beta MOs, Restricted
 -- Occupied --                  
-24.711 -14.327 -10.313  -1.259  -0.941  -0.657  -0.581  -0.520
  1 A'    2 A'    3 A'    4 A'    5 A'    6 A'    7 A'    8 A'                 
 -0.496  -0.423  -0.340  -0.318
  1 A"    9 A'    2 A"   10 A'                                                 
 -- Virtual --                   
 -0.027  -0.015   0.018   0.038   0.056   0.076   0.099   0.133
  3 A"   11 A'   12 A'   13 A'    4 A"   14 A'   15 A'   16 A'                 
  0.142   0.161   0.162   0.199   0.233   0.260   0.266   0.279
 17 A'    5 A"   18 A'   19 A'   20 A'    6 A"   21 A'   22 A'                 
  0.331   0.386   0.400   0.476   0.503   0.541   0.628   0.645
 23 A'   24 A'   25 A'   26 A'    7 A"   27 A'   28 A'   29 A'                 
  0.815   0.821   0.833   0.857   1.077   1.142   1.218   1.285
  8 A"   30 A'   31 A'   32 A'    9 A"   33 A'   10 A"   34 A'                 
  1.315   1.377   1.407   1.430   1.546   1.596   1.766   1.787
 11 A"   35 A'   12 A"   36 A'   37 A'   38 A'   39 A'   13 A"                 
  1.810   1.955   2.129   2.324   2.342   2.457   2.515   2.583
 40 A'   41 A'   42 A'   14 A"   43 A'   15 A"   44 A'   45 A'                 
  2.709   2.752   2.899   3.082   3.125   3.554   3.748   3.791
 46 A'   16 A"   47 A'   48 A'   49 A'   50 A'   17 A"   51 A'                 
  3.873   3.977   4.085   4.339   4.691   4.917   6.253   6.320
 18 A"   19 A"   52 A'   53 A'   54 A'   55 A'   20 A"   56 A'                 
  6.655  23.869  35.637  66.729
 57 A'   58 A'   59 A'   60 A'                                                 
 --------------------------------------------------------------

          Ground-State Mulliken Net Atomic Charges

     Atom                 Charge (a.u.)
  ----------------------------------------
      1 C                     0.018491
      2 N                    -0.312527
      3 H                     0.210107
      4 F                    -0.063843
      5 H                     0.147773
  ----------------------------------------
  Sum of atomic charges =     0.000000

 -----------------------------------------------------------------
                    Cartesian Multipole Moments
 -----------------------------------------------------------------
    Charge (ESU x 10^10)
                 0.0000
    Dipole Moment (Debye)
         X      -1.1254      Y      -2.8445      Z       0.0000
       Tot       3.0590
    Quadrupole Moments (Debye-Ang)
        XX     -16.2049     XY       2.0065     YY     -17.0817
        XZ      -0.0000     YZ      -0.0000     ZZ     -17.4034
    Octopole Moments (Debye-Ang^2)
       XXX       0.2619    XXY      -3.0001    XYY       4.3540
       YYY      -3.8404    XXZ      -0.0000    XYZ      -0.0000
       YYZ       0.0000    XZZ       3.5311    YZZ      -0.1484
       ZZZ       0.0000
    Hexadecapole Moments (Debye-Ang^3)
      XXXX     -90.9125   XXXY       8.1828   XXYY     -25.8365
      XYYY       5.7145   YYYY     -34.5866   XXXZ       0.0000
      XXYZ      -0.0000   XYYZ       0.0000   YYYZ      -0.0000
      XXZZ     -21.2197   XYZZ       1.3316   YYZZ      -9.1844
      XZZZ      -0.0000   YZZZ      -0.0000   ZZZZ     -16.3684
 -----------------------------------------------------------------
 Calculating analytic gradient of the SCF energy
 Gradient of SCF Energy
            1           2           3           4           5
    1   0.0112159   0.0044398   0.0014267  -0.0100087  -0.0070737
    2  -0.0041175  -0.0002742  -0.0004806   0.0039907   0.0008815
    3   0.0000000  -0.0000000   0.0000000   0.0000000   0.0000000
 Max gradient component =       1.122E-02
 RMS gradient           =       4.703E-03
 Gradient time:  CPU 0.97 s  wall 0.34 s
 Geometry Optimization Parameters
   NAtoms,    NIC,     NZ,  NCons,   NDum,   NFix, NCnnct, MaxDiis
        5      20       5       0       0       0       0       0

 Cartesian Hessian Update
 Hessian Updated using BFGS Update


** GEOMETRY OPTIMIZATION IN DELOCALIZED INTERNAL COORDINATES **
   Searching for a Minimum

   Optimization Cycle:   2

                       Coordinates (Angstroms)
     ATOM                X               Y               Z
      1  C        -0.1282949712   -0.3865479870    0.0000000000
      2  N        -1.1186364147    0.3702956614    0.0000000000
      3  H        -1.9763577991   -0.1774746720    0.0000000000
      4  F         1.0862379126    0.1595815848    0.0000000000
      5  H        -0.1234173671   -1.4748682811    0.0000000000
   Point Group: cs    Number of degrees of freedom:     7


   Energy is   -193.945227979

 Hessian Updated using BFGS Update

  7 Hessian modes will be used to form the next step
  Hessian Eigenvalues:
     0.144827    0.169464    0.228158    0.347932    0.361047    0.560776
     0.710667

 Minimum Search - Taking Simple RFO Step
 Searching for Lamda that Minimizes Along All modes
 Value Taken    Lamda =  -0.00128704
 Step Taken.  Stepsize is  0.084829

                             Maximum     Tolerance    Cnvgd?
         Gradient           0.013328      0.000300      NO
         Displacement       0.046212      0.001200      NO
         Energy change     -0.014026      0.000001      NO


 New Cartesian Coordinates Obtained by Inverse Iteration

 Displacement from previous Coordinates is:  0.095209
 ----------------------------------------------------------------
             Standard Nuclear Orientation (Angstroms)
    I     Atom           X                Y                Z
 ----------------------------------------------------------------
    1      C      -0.1389288811    -0.3780965888     0.0000000000
    2      N      -1.1350279053     0.3739856611     0.0000000000
    3      H      -1.9916503385    -0.1724117646     0.0000000000
    4      F       1.0971984730     0.1342363441     0.0000000000
    5      H      -0.0920599876    -1.4667273458     0.0000000000
 ----------------------------------------------------------------
 Molecular Point Group                 Cs    NOp =  2
 Largest Abelian Subgroup              Cs    NOp =  2
 Nuclear Repulsion Energy =    68.1782073595 hartrees
 There are       12 alpha and       12 beta electrons
 Applying Cartesian multipole field
    Component          Value
    ---------          -----
     (2,0,0)        1.00000E-11
     (0,2,0)        2.00000E-11
     (0,0,2)       -3.00000E-11
 Nucleus-field energy     =     0.0000000012 hartrees
 Requested basis set is 6-311++G(d,p)
 There are 28 shells and 80 basis functions
 A cutoff of  1.0D-11 yielded    401 shell pairs
 There are      3334 function pairs (      3595 Cartesian)
 Smallest overlap matrix eigenvalue = 9.83E-04
 Guess MOs from SCF MO coefficient file

 -----------------------------------------------------------------------
  General SCF calculation program by
  Eric Jon Sundstrom, Paul Horn, Yuezhi Mao, Dmitri Zuev, Alec White,
  David Stuck, Shaama M.S., Shane Yost, Joonho Lee, David Small,
  Daniel Levine, Susi Lehtola, Hugh Burton, Evgeny Epifanovsky
 -----------------------------------------------------------------------
 Exchange:     0.2000 Hartree-Fock + 0.0800 Slater + 0.7200 B88
 Correlation:  0.1900 VWN1RPA + 0.8100 LYP
 Using SG-1 standard quadrature grid
 using 4 threads for integral computing
 -------------------------------------------------------
 OpenMP Integral computing Module                
 Release: version 2.0, May 2017, Q-Chem Inc. Pleasanton 
 -------------------------------------------------------
 -------------------------------------------------------
 OpenMP BLAS3 based DFT computing Module                
 Release: version 1.0, May 2013, Q-Chem Inc. Pittsburgh 
 -------------------------------------------------------
 A restricted SCF calculation will be
 performed using DIIS
 SCF converges when DIIS error is below 1.0e-08
 ---------------------------------------
  Cycle       Energy         DIIS error
 ---------------------------------------
    1    -193.9453735826      6.85e-04  
    2    -193.9458155348      2.61e-04  
    3    -193.9457549150      3.91e-04  
    4    -193.9458546637      4.35e-05  
    5    -193.9458559297      8.52e-06  
    6    -193.9458559818      1.43e-06  
    7    -193.9458559832      1.56e-07  
    8    -193.9458559832      1.39e-07  
    9    -193.9458559832      1.25e-08  
   10    -193.9458559832      1.48e-09  Convergence criterion met
 ---------------------------------------
 SCF time:   CPU 3.48s  wall 1.00s 
 SCF   energy in the final basis set =     -193.9458559832
 Total energy in the final basis set =     -193.9458559832

 --------------------------------------------------------------
             Orbital Energies (a.u.) and Symmetries
 --------------------------------------------------------------

 Alpha MOs, Restricted
 -- Occupied --                  
-24.711 -14.330 -10.314  -1.256  -0.942  -0.658  -0.579  -0.519
  1 A'    2 A'    3 A'    4 A'    5 A'    6 A'    7 A'    8 A'                 
 -0.494  -0.423  -0.342  -0.319
  1 A"    9 A'    2 A"   10 A'                                                 
 -- Virtual --                   
 -0.027  -0.014   0.018   0.039   0.056   0.076   0.099   0.133
  3 A"   11 A'   12 A'   13 A'    4 A"   14 A'   15 A'   16 A'                 
  0.142   0.160   0.161   0.200   0.232   0.261   0.265   0.274
 17 A'    5 A"   18 A'   19 A'   20 A'    6 A"   21 A'   22 A'                 
  0.329   0.384   0.401   0.480   0.504   0.544   0.627   0.645
 23 A'   24 A'   25 A'   26 A'    7 A"   27 A'   28 A'   29 A'                 
  0.814   0.820   0.832   0.861   1.076   1.140   1.215   1.283
  8 A"   30 A'   31 A'   32 A'    9 A"   33 A'   10 A"   34 A'                 
  1.313   1.379   1.411   1.429   1.544   1.598   1.762   1.786
 11 A"   35 A'   12 A"   36 A'   37 A'   38 A'   39 A'   13 A"                 
  1.813   1.956   2.127   2.320   2.337   2.459   2.509   2.584
 40 A'   41 A'   42 A'   14 A"   43 A'   15 A"   44 A'   45 A'                 
  2.711   2.751   2.900   3.077   3.122   3.549   3.750   3.789
 46 A'   16 A"   47 A'   48 A'   49 A'   50 A'   17 A"   51 A'                 
  3.869   3.973   4.086   4.331   4.686   4.915   6.255   6.318
 18 A"   19 A"   52 A'   53 A'   54 A'   55 A'   20 A"   56 A'                 
  6.644  23.867  35.633  66.729
 57 A'   58 A'   59 A'   60 A'                                                 

 Beta MOs, Restricted
 -- Occupied --                  
-24.711 -14.330 -10.314  -1.256  -0.942  -0.658  -0.579  -0.519
  1 A'    2 A'    3 A'    4 A'    5 A'    6 A'    7 A'    8 A'                 
 -0.494  -0.423  -0.342  -0.319
  1 A"    9 A'    2 A"   10 A'                                                 
 -- Virtual --                   
 -0.027  -0.014   0.018   0.039   0.056   0.076   0.099   0.133
  3 A"   11 A'   12 A'   13 A'    4 A"   14 A'   15 A'   16 A'                 
  0.142   0.160   0.161   0.200   0.232   0.261   0.265   0.274
 17 A'    5 A"   18 A'   19 A'   20 A'    6 A"   21 A'   22 A'                 
  0.329   0.384   0.401   0.480   0.504   0.544   0.627   0.645
 23 A'   24 A'   25 A'   26 A'    7 A"   27 A'   28 A'   29 A'                 
  0.814   0.820   0.832   0.861   1.076   1.140   1.215   1.283
  8 A"   30 A'   31 A'   32 A'    9 A"   33 A'   10 A"   34 A'                 
  1.313   1.379   1.411   1.429   1.544   1.598   1.762   1.786
 11 A"   35 A'   12 A"   36 A'   37 A'   38 A'   39 A'   13 A"                 
  1.813   1.956   2.127   2.320   2.337   2.459   2.509   2.584
 40 A'   41 A'   42 A'   14 A"   43 A'   15 A"   44 A'   45 A'                 
  2.711   2.751   2.900   3.077   3.122   3.549   3.750   3.789
 46 A'   16 A"   47 A'   48 A'   49 A'   50 A'   17 A"   51 A'                 
  3.869   3.973   4.086   4.331   4.686   4.915   6.255   6.318
 18 A"   19 A"   52 A'   53 A'   54 A'   55 A'   20 A"   56 A'                 
  6.644  23.867  35.633  66.729
 57 A'   58 A'   59 A'   60 A'                                                 
 --------------------------------------------------------------

          Ground-State Mulliken Net Atomic Charges

     Atom                 Charge (a.u.)
  ----------------------------------------
      1 C                     0.017217
      2 N                    -0.307419
      3 H                     0.213681
      4 F                    -0.069808
      5 H                     0.146329
  ----------------------------------------
  Sum of atomic charges =     0.000000

 -----------------------------------------------------------------
                    Cartesian Multipole Moments
 -----------------------------------------------------------------
    Charge (ESU x 10^10)
                 0.0000
    Dipole Moment (Debye)
         X      -1.1699      Y      -2.7872      Z      -0.0000
       Tot       3.0228
    Quadrupole Moments (Debye-Ang)
        XX     -16.1622     XY       1.9883     YY     -17.1552
        XZ       0.0000     YZ      -0.0000     ZZ     -17.4118
    Octopole Moments (Debye-Ang^2)
       XXX       0.1083    XXY      -2.9816    XYY       4.5487
       YYY      -3.5853    XXZ      -0.0000    XYZ       0.0000
       YYZ       0.0000    XZZ       3.5883    YZZ      -0.0962
       ZZZ       0.0000
    Hexadecapole Moments (Debye-Ang^3)
      XXXX     -92.1259   XXXY       8.9268   XXYY     -26.2578
      XYYY       6.1557   YYYY     -34.4298   XXXZ       0.0000
      XXYZ      -0.0000   XYYZ       0.0000   YYYZ      -0.0000
      XXZZ     -21.5889   XYZZ       1.5464   YYZZ      -9.1282
      XZZZ       0.0000   YZZZ      -0.0000   ZZZZ     -16.3727
 -----------------------------------------------------------------
 Calculating analytic gradient of the SCF energy
 Gradient of SCF Energy
            1           2           3           4           5
    1   0.0064768  -0.0047099   0.0017432  -0.0030647  -0.0004453
    2   0.0011780  -0.0001290   0.0007191  -0.0024421   0.0006740
    3   0.0000000  -0.0000000   0.0000000  -0.0000000   0.0000000
 Max gradient component =       6.477E-03
 RMS gradient           =       2.382E-03
 Gradient time:  CPU 0.98 s  wall 0.34 s
 Geometry Optimization Parameters
   NAtoms,    NIC,     NZ,  NCons,   NDum,   NFix, NCnnct, MaxDiis
        5      20       5       0       0       0       0       0

 Cartesian Hessian Update
 Hessian Updated using BFGS Update


** GEOMETRY OPTIMIZATION IN DELOCALIZED INTERNAL COORDINATES **
   Searching for a Minimum

   Optimization Cycle:   3

                       Coordinates (Angstroms)
     ATOM                X               Y               Z
      1  C        -0.1389288811   -0.3780965888    0.0000000000
      2  N        -1.1350279053    0.3739856611    0.0000000000
      3  H        -1.9916503385   -0.1724117646    0.0000000000
      4  F         1.0971984730    0.1342363441    0.0000000000
      5  H        -0.0920599876   -1.4667273458    0.0000000000
   Point Group: cs    Number of degrees of freedom:     7


   Energy is   -193.945855983

 Hessian Updated using BFGS Update

  7 Hessian modes will be used to form the next step
  Hessian Eigenvalues:
     0.131068    0.169613    0.263997    0.347854    0.359031    0.533711
     0.740387

 Minimum Search - Taking Simple RFO Step
 Searching for Lamda that Minimizes Along All modes
 Value Taken    Lamda =  -0.00008034
 Step Taken.  Stepsize is  0.016203

                             Maximum     Tolerance    Cnvgd?
         Gradient           0.004212      0.000300      NO
         Displacement       0.011509      0.001200      NO
         Energy change     -0.000628      0.000001      NO


 New Cartesian Coordinates Obtained by Inverse Iteration

 Displacement from previous Coordinates is:  0.019095
 ----------------------------------------------------------------
             Standard Nuclear Orientation (Angstroms)
    I     Atom           X                Y                Z
 ----------------------------------------------------------------
    1      C      -0.1409060595    -0.3811666815     0.0000000000
    2      N      -1.1327886685     0.3732752609     0.0000000000
    3      H      -1.9959824588    -0.1678528663     0.0000000000
    4      F       1.0969206083     0.1373413697     0.0000000000
    5      H      -0.0877120610    -1.4706107769     0.0000000000
 ----------------------------------------------------------------
 Molecular Point Group                 Cs    NOp =  2
 Largest Abelian Subgroup              Cs    NOp =  2
 Nuclear Repulsion Energy =    68.1370248959 hartrees
 There are       12 alpha and       12 beta electrons
 Applying Cartesian multipole field
    Component          Value
    ---------          -----
     (2,0,0)        1.00000E-11
     (0,2,0)        2.00000E-11
     (0,0,2)       -3.00000E-11
 Nucleus-field energy     =     0.0000000012 hartrees
 Requested basis set is 6-311++G(d,p)
 There are 28 shells and 80 basis functions
 A cutoff of  1.0D-11 yielded    401 shell pairs
 There are      3334 function pairs (      3595 Cartesian)
 Smallest overlap matrix eigenvalue = 9.88E-04
 Guess MOs from SCF MO coefficient file

 -----------------------------------------------------------------------
  General SCF calculation program by
  Eric Jon Sundstrom, Paul Horn, Yuezhi Mao, Dmitri Zuev, Alec White,
  David Stuck, Shaama M.S., Shane Yost, Joonho Lee, David Small,
  Daniel Levine, Susi Lehtola, Hugh Burton, Evgeny Epifanovsky
 -----------------------------------------------------------------------
 Exchange:     0.2000 Hartree-Fock + 0.0800 Slater + 0.7200 B88
 Correlation:  0.1900 VWN1RPA + 0.8100 LYP
 Using SG-1 standard quadrature grid
 using 4 threads for integral computing
 -------------------------------------------------------
 OpenMP Integral computing Module                
 Release: version 2.0, May 2017, Q-Chem Inc. Pleasanton 
 -------------------------------------------------------
 -------------------------------------------------------
 OpenMP BLAS3 based DFT computing Module                
 Release: version 1.0, May 2013, Q-Chem Inc. Pittsburgh 
 -------------------------------------------------------
 A restricted SCF calculation will be
 performed using DIIS
 SCF converges when DIIS error is below 1.0e-08
 ---------------------------------------
  Cycle       Energy         DIIS error
 ---------------------------------------
    1    -193.9458732082      1.88e-04  
    2    -193.9459052464      4.35e-05  
    3    -193.9459054065      4.14e-05  
    4    -193.9459060831      1.50e-05  
    5    -193.9459061999      3.44e-06  
    6    -193.9459062074      1.05e-06  
    7    -193.9459062081      2.57e-07  
    8    -193.9459062081      4.09e-08  
    9    -193.9459062081      4.15e-09  Convergence criterion met
 ---------------------------------------
 SCF time:   CPU 3.14s  wall 1.00s 
 SCF   energy in the final basis set =     -193.9459062081
 Total energy in the final basis set =     -193.9459062081

 --------------------------------------------------------------
             Orbital Energies (a.u.) and Symmetries
 --------------------------------------------------------------

 Alpha MOs, Restricted
 -- Occupied --                  
-24.709 -14.330 -10.314  -1.253  -0.942  -0.657  -0.578  -0.519
  1 A'    2 A'    3 A'    4 A'    5 A'    6 A'    7 A'    8 A'                 
 -0.493  -0.422  -0.342  -0.320
  1 A"    9 A'    2 A"   10 A'                                                 
 -- Virtual --                   
 -0.027  -0.015   0.017   0.039   0.056   0.076   0.098   0.133
  3 A"   11 A'   12 A'   13 A'    4 A"   14 A'   15 A'   16 A'                 
  0.142   0.160   0.161   0.199   0.231   0.261   0.265   0.273
 17 A'    5 A"   18 A'   19 A'   20 A'    6 A"   21 A'   22 A'                 
  0.329   0.384   0.402   0.479   0.504   0.544   0.624   0.644
 23 A'   24 A'   25 A'   26 A'    7 A"   27 A'   28 A'   29 A'                 
  0.814   0.819   0.832   0.861   1.076   1.139   1.215   1.285
  8 A"   30 A'   31 A'   32 A'    9 A"   33 A'   10 A"   34 A'                 
  1.313   1.380   1.412   1.428   1.544   1.597   1.757   1.784
 11 A"   35 A'   12 A"   36 A'   37 A'   38 A'   39 A'   13 A"                 
  1.815   1.953   2.129   2.319   2.336   2.460   2.509   2.585
 40 A'   41 A'   42 A'   14 A"   43 A'   15 A"   44 A'   45 A'                 
  2.711   2.751   2.900   3.073   3.117   3.547   3.751   3.789
 46 A'   16 A"   47 A'   48 A'   49 A'   50 A'   17 A"   51 A'                 
  3.869   3.971   4.084   4.329   4.684   4.913   6.256   6.320
 18 A"   19 A"   52 A'   53 A'   54 A'   55 A'   20 A"   56 A'                 
  6.639  23.869  35.633  66.731
 57 A'   58 A'   59 A'   60 A'                                                 

 Beta MOs, Restricted
 -- Occupied --                  
-24.709 -14.330 -10.314  -1.253  -0.942  -0.657  -0.578  -0.519
  1 A'    2 A'    3 A'    4 A'    5 A'    6 A'    7 A'    8 A'                 
 -0.493  -0.422  -0.342  -0.320
  1 A"    9 A'    2 A"   10 A'                                                 
 -- Virtual --                   
 -0.027  -0.015   0.017   0.039   0.056   0.076   0.098   0.133
  3 A"   11 A'   12 A'   13 A'    4 A"   14 A'   15 A'   16 A'                 
  0.142   0.160   0.161   0.199   0.231   0.261   0.265   0.273
 17 A'    5 A"   18 A'   19 A'   20 A'    6 A"   21 A'   22 A'                 
  0.329   0.384   0.402   0.479   0.504   0.544   0.624   0.644
 23 A'   24 A'   25 A'   26 A'    7 A"   27 A'   28 A'   29 A'                 
  0.814   0.819   0.832   0.861   1.076   1.139   1.215   1.285
  8 A"   30 A'   31 A'   32 A'    9 A"   33 A'   10 A"   34 A'                 
  1.313   1.380   1.412   1.428   1.544   1.597   1.757   1.784
 11 A"   35 A'   12 A"   36 A'   37 A'   38 A'   39 A'   13 A"                 
  1.815   1.953   2.129   2.319   2.336   2.460   2.509   2.585
 40 A'   41 A'   42 A'   14 A"   43 A'   15 A"   44 A'   45 A'                 
  2.711   2.751   2.900   3.073   3.117   3.547   3.751   3.789
 46 A'   16 A"   47 A'   48 A'   49 A'   50 A'   17 A"   51 A'                 
  3.869   3.971   4.084   4.329   4.684   4.913   6.256   6.320
 18 A"   19 A"   52 A'   53 A'   54 A'   55 A'   20 A"   56 A'                 
  6.639  23.869  35.633  66.731
 57 A'   58 A'   59 A'   60 A'                                                 
 --------------------------------------------------------------

          Ground-State Mulliken Net Atomic Charges

     Atom                 Charge (a.u.)
  ----------------------------------------
      1 C                     0.017321
      2 N                    -0.305700
      3 H                     0.214184
      4 F                    -0.073212
      5 H                     0.147406
  ----------------------------------------
  Sum of atomic charges =     0.000000

 -----------------------------------------------------------------
                    Cartesian Multipole Moments
 -----------------------------------------------------------------
    Charge (ESU x 10^10)
                 0.0000
    Dipole Moment (Debye)
         X      -1.2111      Y      -2.7926      Z      -0.0000
       Tot       3.0439
    Quadrupole Moments (Debye-Ang)
        XX     -16.1326     XY       1.9502     YY     -17.1336
        XZ       0.0000     YZ      -0.0000     ZZ     -17.4117
    Octopole Moments (Debye-Ang^2)
       XXX      -0.0725    XXY      -2.9235    XYY       4.5350
       YYY      -3.5979    XXZ      -0.0000    XYZ       0.0000
       YYZ       0.0000    XZZ       3.5652    YZZ      -0.0887
       ZZZ       0.0000
    Hexadecapole Moments (Debye-Ang^3)
      XXXX     -91.8048   XXXY       8.7489   XXYY     -26.2501
      XYYY       6.0302   YYYY     -34.4440   XXXZ       0.0000
      XXYZ      -0.0000   XYYZ       0.0000   YYYZ      -0.0000
      XXZZ     -21.5733   XYZZ       1.5120   YYZZ      -9.1403
      XZZZ       0.0000   YZZZ      -0.0000   ZZZZ     -16.3585
 -----------------------------------------------------------------
 Calculating analytic gradient of the SCF energy
 Gradient of SCF Energy
            1           2           3           4           5
    1   0.0022175  -0.0002927  -0.0003066  -0.0015747  -0.0000434
    2   0.0010538   0.0004154  -0.0003366  -0.0009407  -0.0001919
    3   0.0000000  -0.0000000  -0.0000000  -0.0000000   0.0000000
 Max gradient component =       2.217E-03
 RMS gradient           =       8.123E-04
 Gradient time:  CPU 0.97 s  wall 0.34 s
 Geometry Optimization Parameters
   NAtoms,    NIC,     NZ,  NCons,   NDum,   NFix, NCnnct, MaxDiis
        5      20       5       0       0       0       0       0

 Cartesian Hessian Update
 Hessian Updated using BFGS Update


** GEOMETRY OPTIMIZATION IN DELOCALIZED INTERNAL COORDINATES **
   Searching for a Minimum

   Optimization Cycle:   4

                       Coordinates (Angstroms)
     ATOM                X               Y               Z
      1  C        -0.1409060595   -0.3811666815    0.0000000000
      2  N        -1.1327886685    0.3732752609    0.0000000000
      3  H        -1.9959824588   -0.1678528663    0.0000000000
      4  F         1.0969206083    0.1373413697    0.0000000000
      5  H        -0.0877120610   -1.4706107769    0.0000000000
   Point Group: cs    Number of degrees of freedom:     7


   Energy is   -193.945906208

 Hessian Updated using BFGS Update

  7 Hessian modes will be used to form the next step
  Hessian Eigenvalues:
     0.121177    0.165418    0.244666    0.348273    0.407026    0.419686
     0.742702

 Minimum Search - Taking Simple RFO Step
 Searching for Lamda that Minimizes Along All modes
 Value Taken    Lamda =  -0.00001429
 Step Taken.  Stepsize is  0.007872

                             Maximum     Tolerance    Cnvgd?
         Gradient           0.001330      0.000300      NO
         Displacement       0.005296      0.001200      NO
         Energy change     -0.000050      0.000001      NO


 New Cartesian Coordinates Obtained by Inverse Iteration

 Displacement from previous Coordinates is:  0.008383
 ----------------------------------------------------------------
             Standard Nuclear Orientation (Angstroms)
    I     Atom           X                Y                Z
 ----------------------------------------------------------------
    1      C      -0.1421119316    -0.3828922965     0.0000000000
    2      N      -1.1325453253     0.3722939870     0.0000000000
    3      H      -1.9971024987    -0.1654505026     0.0000000000
    4      F       1.0974126099     0.1389739517     0.0000000000
    5      H      -0.0861214938    -1.4719388336     0.0000000000
 ----------------------------------------------------------------
 Molecular Point Group                 Cs    NOp =  2
 Largest Abelian Subgroup              Cs    NOp =  2
 Nuclear Repulsion Energy =    68.1004333183 hartrees
 There are       12 alpha and       12 beta electrons
 Applying Cartesian multipole field
    Component          Value
    ---------          -----
     (2,0,0)        1.00000E-11
     (0,2,0)        2.00000E-11
     (0,0,2)       -3.00000E-11
 Nucleus-field energy     =     0.0000000012 hartrees
 Requested basis set is 6-311++G(d,p)
 There are 28 shells and 80 basis functions
 A cutoff of  1.0D-11 yielded    401 shell pairs
 There are      3334 function pairs (      3595 Cartesian)
 Smallest overlap matrix eigenvalue = 9.89E-04
 Guess MOs from SCF MO coefficient file

 -----------------------------------------------------------------------
  General SCF calculation program by
  Eric Jon Sundstrom, Paul Horn, Yuezhi Mao, Dmitri Zuev, Alec White,
  David Stuck, Shaama M.S., Shane Yost, Joonho Lee, David Small,
  Daniel Levine, Susi Lehtola, Hugh Burton, Evgeny Epifanovsky
 -----------------------------------------------------------------------
 Exchange:     0.2000 Hartree-Fock + 0.0800 Slater + 0.7200 B88
 Correlation:  0.1900 VWN1RPA + 0.8100 LYP
 Using SG-1 standard quadrature grid
 using 4 threads for integral computing
 -------------------------------------------------------
 OpenMP Integral computing Module                
 Release: version 2.0, May 2017, Q-Chem Inc. Pleasanton 
 -------------------------------------------------------
 -------------------------------------------------------
 OpenMP BLAS3 based DFT computing Module                
 Release: version 1.0, May 2013, Q-Chem Inc. Pittsburgh 
 -------------------------------------------------------
 A restricted SCF calculation will be
 performed using DIIS
 SCF converges when DIIS error is below 1.0e-08
 ---------------------------------------
  Cycle       Energy         DIIS error
 ---------------------------------------
    1    -193.9459044524      1.00e-04  
    2    -193.9459131430      2.75e-05  
    3    -193.9459127133      3.71e-05  
    4    -193.9459134643      8.00e-06  
    5    -193.9459135070      2.26e-06  
    6    -193.9459135097      3.06e-07  
    7    -193.9459135097      8.50e-08  
    8    -193.9459135097      2.24e-08  
    9    -193.9459135097      1.95e-09  Convergence criterion met
 ---------------------------------------
 SCF time:   CPU 3.13s  wall 1.00s 
 SCF   energy in the final basis set =     -193.9459135097
 Total energy in the final basis set =     -193.9459135097

 --------------------------------------------------------------
             Orbital Energies (a.u.) and Symmetries
 --------------------------------------------------------------

 Alpha MOs, Restricted
 -- Occupied --                  
-24.708 -14.330 -10.314  -1.252  -0.943  -0.657  -0.578  -0.518
  1 A'    2 A'    3 A'    4 A'    5 A'    6 A'    7 A'    8 A'                 
 -0.492  -0.421  -0.343  -0.320
  1 A"    9 A'    2 A"   10 A'                                                 
 -- Virtual --                   
 -0.028  -0.015   0.017   0.039   0.056   0.076   0.098   0.132
  3 A"   11 A'   12 A'   13 A'    4 A"   14 A'   15 A'   16 A'                 
  0.142   0.160   0.160   0.198   0.231   0.261   0.265   0.273
 17 A'    5 A"   18 A'   19 A'   20 A'    6 A"   21 A'   22 A'                 
  0.330   0.384   0.402   0.479   0.504   0.544   0.624   0.644
 23 A'   24 A'   25 A'   26 A'    7 A"   27 A'   28 A'   29 A'                 
  0.813   0.819   0.832   0.861   1.076   1.139   1.214   1.286
  8 A"   30 A'   31 A'   32 A'    9 A"   33 A'   10 A"   34 A'                 
  1.314   1.380   1.413   1.428   1.545   1.597   1.754   1.784
 11 A"   35 A'   12 A"   36 A'   37 A'   38 A'   39 A'   13 A"                 
  1.817   1.953   2.130   2.319   2.336   2.461   2.508   2.585
 40 A'   41 A'   42 A'   14 A"   43 A'   15 A"   44 A'   45 A'                 
  2.711   2.751   2.901   3.072   3.115   3.547   3.752   3.790
 46 A'   16 A"   47 A'   48 A'   49 A'   50 A'   17 A"   51 A'                 
  3.869   3.969   4.082   4.327   4.685   4.913   6.257   6.320
 18 A"   19 A"   52 A'   53 A'   54 A'   55 A'   20 A"   56 A'                 
  6.636  23.870  35.634  66.731
 57 A'   58 A'   59 A'   60 A'                                                 

 Beta MOs, Restricted
 -- Occupied --                  
-24.708 -14.330 -10.314  -1.252  -0.943  -0.657  -0.578  -0.518
  1 A'    2 A'    3 A'    4 A'    5 A'    6 A'    7 A'    8 A'                 
 -0.492  -0.421  -0.343  -0.320
  1 A"    9 A'    2 A"   10 A'                                                 
 -- Virtual --                   
 -0.028  -0.015   0.017   0.039   0.056   0.076   0.098   0.132
  3 A"   11 A'   12 A'   13 A'    4 A"   14 A'   15 A'   16 A'                 
  0.142   0.160   0.160   0.198   0.231   0.261   0.265   0.273
 17 A'    5 A"   18 A'   19 A'   20 A'    6 A"   21 A'   22 A'                 
  0.330   0.384   0.402   0.479   0.504   0.544   0.624   0.644
 23 A'   24 A'   25 A'   26 A'    7 A"   27 A'   28 A'   29 A'                 
  0.813   0.819   0.832   0.861   1.076   1.139   1.214   1.286
  8 A"   30 A'   31 A'   32 A'    9 A"   33 A'   10 A"   34 A'                 
  1.314   1.380   1.413   1.428   1.545   1.597   1.754   1.784
 11 A"   35 A'   12 A"   36 A'   37 A'   38 A'   39 A'   13 A"                 
  1.817   1.953   2.130   2.319   2.336   2.461   2.508   2.585
 40 A'   41 A'   42 A'   14 A"   43 A'   15 A"   44 A'   45 A'                 
  2.711   2.751   2.901   3.072   3.115   3.547   3.752   3.790
 46 A'   16 A"   47 A'   48 A'   49 A'   50 A'   17 A"   51 A'                 
  3.869   3.969   4.082   4.327   4.685   4.913   6.257   6.320
 18 A"   19 A"   52 A'   53 A'   54 A'   55 A'   20 A"   56 A'                 
  6.636  23.870  35.634  66.731
 57 A'   58 A'   59 A'   60 A'                                                 
 --------------------------------------------------------------

          Ground-State Mulliken Net Atomic Charges

     Atom                 Charge (a.u.)
  ----------------------------------------
      1 C                     0.017624
      2 N                    -0.304672
      3 H                     0.214595
      4 F                    -0.075626
      5 H                     0.148078
  ----------------------------------------
  Sum of atomic charges =     0.000000

 -----------------------------------------------------------------
                    Cartesian Multipole Moments
 -----------------------------------------------------------------
    Charge (ESU x 10^10)
                 0.0000
    Dipole Moment (Debye)
         X      -1.2345      Y      -2.7963      Z      -0.0000
       Tot       3.0566
    Quadrupole Moments (Debye-Ang)
        XX     -16.1233     XY       1.9325     YY     -17.1193
        XZ      -0.0000     YZ       0.0000     ZZ     -17.4103
    Octopole Moments (Debye-Ang^2)
       XXX      -0.1586    XXY      -2.8945    XYY       4.5245
       YYY      -3.5968    XXZ      -0.0000    XYZ      -0.0000
       YYZ       0.0000    XZZ       3.5506    YZZ      -0.0832
       ZZZ      -0.0000
    Hexadecapole Moments (Debye-Ang^3)
      XXXX     -91.7459   XXXY       8.6532   XXYY     -26.2529
      XYYY       5.9605   YYYY     -34.4172   XXXZ      -0.0000
      XXYZ       0.0000   XYYZ      -0.0000   YYYZ       0.0000
      XXZZ     -21.5750   XYZZ       1.4919   YYZZ      -9.1399
      XZZZ      -0.0000   YZZZ       0.0000   ZZZZ     -16.3497
 -----------------------------------------------------------------
 Calculating analytic gradient of the SCF energy
 Gradient of SCF Energy
            1           2           3           4           5
    1   0.0000763  -0.0000357   0.0000869  -0.0001543   0.0000269
    2   0.0000978  -0.0000003   0.0000136   0.0000111  -0.0001222
    3  -0.0000000   0.0000000   0.0000000  -0.0000000  -0.0000000
 Max gradient component =       1.543E-04
 RMS gradient           =       6.531E-05
 Gradient time:  CPU 0.98 s  wall 0.34 s
 Geometry Optimization Parameters
   NAtoms,    NIC,     NZ,  NCons,   NDum,   NFix, NCnnct, MaxDiis
        5      20       5       0       0       0       0       0

 Cartesian Hessian Update
 Hessian Updated using BFGS Update


** GEOMETRY OPTIMIZATION IN DELOCALIZED INTERNAL COORDINATES **
   Searching for a Minimum

   Optimization Cycle:   5

                       Coordinates (Angstroms)
     ATOM                X               Y               Z
      1  C        -0.1421119316   -0.3828922965    0.0000000000
      2  N        -1.1325453253    0.3722939870    0.0000000000
      3  H        -1.9971024987   -0.1654505026    0.0000000000
      4  F         1.0974126099    0.1389739517    0.0000000000
      5  H        -0.0861214938   -1.4719388336    0.0000000000
   Point Group: cs    Number of degrees of freedom:     7


   Energy is   -193.945913510

 Hessian Updated using BFGS Update

  7 Hessian modes will be used to form the next step
  Hessian Eigenvalues:
     0.120717    0.164742    0.253543    0.347539    0.389083    0.416348
     0.744639

 Minimum Search - Taking Simple RFO Step
 Searching for Lamda that Minimizes Along All modes
 Value Taken    Lamda =   0.00000000
 Step Taken.  Stepsize is  0.000690

                             Maximum     Tolerance    Cnvgd?
         Gradient           0.000184      0.000300     YES
         Displacement       0.000498      0.001200     YES
         Energy change     -0.000007      0.000001      NO


                       Distance Matrix (Angstroms)
             C (  1)   N (  2)   H (  3)   F (  4)
   N (  2)  1.245498
   H (  3)  1.867691  1.018149
   F (  4)  1.344904  2.242131  3.109453
   H (  5)  1.090485  2.120424  2.314900  1.998948

 Final energy is   -193.94591350972118     


 ******************************
 **  OPTIMIZATION CONVERGED  **
 ******************************

                       Coordinates (Angstroms)
     ATOM                X               Y               Z
      1  C        -0.1421119316   -0.3828922965    0.0000000000
      2  N        -1.1325453253    0.3722939870    0.0000000000
      3  H        -1.9971024987   -0.1654505026    0.0000000000
      4  F         1.0974126099    0.1389739517    0.0000000000
      5  H        -0.0861214938   -1.4719388336    0.0000000000

Z-matrix Print:
$molecule
0 1
C 
H  1 1.090485
N  1 1.245498 2 130.267938
H  3 1.018149 1 110.794050 2 -0.000000 0
F  1 1.344904 2 109.889011 3 -180.000000 0
$end


 --------------------------------------------------------------
             Orbital Energies (a.u.) and Symmetries
 --------------------------------------------------------------

 Alpha MOs, Restricted
 -- Occupied --                  
-24.708 -14.330 -10.314  -1.252  -0.943  -0.657  -0.578  -0.518
  1 A'    2 A'    3 A'    4 A'    5 A'    6 A'    7 A'    8 A'                 
 -0.492  -0.421  -0.343  -0.320
  1 A"    9 A'    2 A"   10 A'                                                 
 -- Virtual --                   
 -0.028  -0.015   0.017   0.039   0.056   0.076   0.098   0.132
  3 A"   11 A'   12 A'   13 A'    4 A"   14 A'   15 A'   16 A'                 
  0.142   0.160   0.160   0.198   0.231   0.261   0.265   0.273
 17 A'    5 A"   18 A'   19 A'   20 A'    6 A"   21 A'   22 A'                 
  0.330   0.384   0.402   0.479   0.504   0.544   0.624   0.644
 23 A'   24 A'   25 A'   26 A'    7 A"   27 A'   28 A'   29 A'                 
  0.813   0.819   0.832   0.861   1.076   1.139   1.214   1.286
  8 A"   30 A'   31 A'   32 A'    9 A"   33 A'   10 A"   34 A'                 
  1.314   1.380   1.413   1.428   1.545   1.597   1.754   1.784
 11 A"   35 A'   12 A"   36 A'   37 A'   38 A'   39 A'   13 A"                 
  1.817   1.953   2.130   2.319   2.336   2.461   2.508   2.585
 40 A'   41 A'   42 A'   14 A"   43 A'   15 A"   44 A'   45 A'                 
  2.711   2.751   2.901   3.072   3.115   3.547   3.752   3.790
 46 A'   16 A"   47 A'   48 A'   49 A'   50 A'   17 A"   51 A'                 
  3.869   3.969   4.082   4.327   4.685   4.913   6.257   6.320
 18 A"   19 A"   52 A'   53 A'   54 A'   55 A'   20 A"   56 A'                 
  6.636  23.870  35.634  66.731
 57 A'   58 A'   59 A'   60 A'                                                 

 Beta MOs, Restricted
 -- Occupied --                  
-24.708 -14.330 -10.314  -1.252  -0.943  -0.657  -0.578  -0.518
  1 A'    2 A'    3 A'    4 A'    5 A'    6 A'    7 A'    8 A'                 
 -0.492  -0.421  -0.343  -0.320
  1 A"    9 A'    2 A"   10 A'                                                 
 -- Virtual --                   
 -0.028  -0.015   0.017   0.039   0.056   0.076   0.098   0.132
  3 A"   11 A'   12 A'   13 A'    4 A"   14 A'   15 A'   16 A'                 
  0.142   0.160   0.160   0.198   0.231   0.261   0.265   0.273
 17 A'    5 A"   18 A'   19 A'   20 A'    6 A"   21 A'   22 A'                 
  0.330   0.384   0.402   0.479   0.504   0.544   0.624   0.644
 23 A'   24 A'   25 A'   26 A'    7 A"   27 A'   28 A'   29 A'                 
  0.813   0.819   0.832   0.861   1.076   1.139   1.214   1.286
  8 A"   30 A'   31 A'   32 A'    9 A"   33 A'   10 A"   34 A'                 
  1.314   1.380   1.413   1.428   1.545   1.597   1.754   1.784
 11 A"   35 A'   12 A"   36 A'   37 A'   38 A'   39 A'   13 A"                 
  1.817   1.953   2.130   2.319   2.336   2.461   2.508   2.585
 40 A'   41 A'   42 A'   14 A"   43 A'   15 A"   44 A'   45 A'                 
  2.711   2.751   2.901   3.072   3.115   3.547   3.752   3.790
 46 A'   16 A"   47 A'   48 A'   49 A'   50 A'   17 A"   51 A'                 
  3.869   3.969   4.082   4.327   4.685   4.913   6.257   6.320
 18 A"   19 A"   52 A'   53 A'   54 A'   55 A'   20 A"   56 A'                 
  6.636  23.870  35.634  66.731
 57 A'   58 A'   59 A'   60 A'                                                 
 --------------------------------------------------------------

          Ground-State Mulliken Net Atomic Charges

     Atom                 Charge (a.u.)
  ----------------------------------------
      1 C                     0.017624
      2 N                    -0.304672
      3 H                     0.214595
      4 F                    -0.075626
      5 H                     0.148078
  ----------------------------------------
  Sum of atomic charges =     0.000000

 -----------------------------------------------------------------
                    Cartesian Multipole Moments
 -----------------------------------------------------------------
    Charge (ESU x 10^10)
                 0.0000
    Dipole Moment (Debye)
         X      -1.2345      Y      -2.7963      Z      -0.0000
       Tot       3.0566
    Quadrupole Moments (Debye-Ang)
        XX     -16.1233     XY       1.9325     YY     -17.1193
        XZ      -0.0000     YZ       0.0000     ZZ     -17.4103
    Octopole Moments (Debye-Ang^2)
       XXX      -0.1586    XXY      -2.8945    XYY       4.5245
       YYY      -3.5968    XXZ      -0.0000    XYZ      -0.0000
       YYZ       0.0000    XZZ       3.5506    YZZ      -0.0832
       ZZZ      -0.0000
    Hexadecapole Moments (Debye-Ang^3)
      XXXX     -91.7459   XXXY       8.6532   XXYY     -26.2529
      XYYY       5.9605   YYYY     -34.4172   XXXZ      -0.0000
      XXYZ       0.0000   XYYZ      -0.0000   YYYZ       0.0000
      XXZZ     -21.5750   XYZZ       1.4919   YYZZ      -9.1399
      XZZZ      -0.0000   YZZZ       0.0000   ZZZZ     -16.3497
 -----------------------------------------------------------------
Archival summary:
1\1\TWL01\OPT\ProcedureUnspecified\BasisUnspecified\1112\taweetha\SunNov2522:33:412018SunNov2522:33:412018\0\\#,OPT,ProcedureUnspecified,BasisUnspecified,\\0,1\C\H,1,1.09048\N,1,1.2455,2,130.268\H,3,1.01815,1,110.794,2,-0,0\F,1,1.3449,2,109.889,3,-180,0\\\@

 Total job time:  7.04s(wall), 22.60s(cpu) 
 Sun Nov 25 22:33:41 2018

        *************************************************************
        *                                                           *
        *  Thank you very much for using Q-Chem.  Have a nice day.  *
        *                                                           *
        *************************************************************


 
User input: 2 of 2 
 
Q-Chem Developer Version!
                  Welcome to Q-Chem
     A Quantum Leap Into The Future Of Chemistry


 Q-Chem 5.1, Q-Chem, Inc., Pleasanton, CA (2018)

 Yihan Shao,  Zhengting Gan,  E. Epifanovsky,  A. T. B. Gilbert,  M. Wormit,  
 J. Kussmann,  A. W. Lange,  A. Behn,  Jia Deng,  Xintian Feng,  D. Ghosh,  
 M. Goldey,  P. R. Horn,  L. D. Jacobson,  I. Kaliman,  T. Kus,  A. Landau,  
 Jie Liu,  E. I. Proynov,  R. M. Richard,  R. P. Steele,  E. J. Sundstrom,  
 H. L. Woodcock III,  P. M. Zimmerman,  D. Zuev,  B. Albrecht,  E. Alguire,  
 S. A. Baeppler,  D. Barton,  Z. Benda,  Y. A. Bernard,  E. J. Berquist,  
 K. B. Bravaya,  H. Burton,  D. Casanova,  Chun-Min Chang,  Yunqing Chen,  
 A. Chien,  K. D. Closser,  M. P. Coons,  S. Coriani,  S. Dasgupta,  
 A. L. Dempwolff,  M. Diedenhofen,  Hainam Do,  R. G. Edgar,  Po-Tung Fang,  
 S. Faraji,  S. Fatehi,  Qingguo Feng,  K. D. Fenk,  J. Fosso-Tande,  
 Qinghui Ge,  A. Ghysels,  G. Gidofalvi,  J. Gomes,  J. Gonthier,  A. Gunina,  
 D. Hait,  M. W. D. Hanson-Heine,  P. H. P. Harbach,  A. W. Hauser,  
 J. E. Herr,  E. G. Hohenstein,  Z. C. Holden,  Kerwin Hui,  B. C. Huynh,  
 T.-C. Jagau,  Hyunjun Ji,  B. Kaduk,  K. Khistyaev,  Jaehoon Kim,  
 P. Klunzinger,  K. Koh,  D. Kosenkov,  L. Koulias,  T. Kowalczyk,  
 C. M. Krauter,  A. Kunitsa,  Ka Un Lao,  A. Laurent,  K. V. Lawler,  
 Joonho Lee,  D. Lefrancois,  S. Lehtola,  D. S. Levine,  Yi-Pei Li,  
 You-Sheng Lin,  Fenglai Liu,  E. Livshits,  A. Luenser,  P. Manohar,  
 E. Mansoor,  S. F. Manzer,  Shan-Ping Mao,  Yuezhi Mao,  N. Mardirossian,  
 A. V. Marenich,  T. Markovich,  L. A. Martinez-Martinez,  S. A. Maurer,  
 N. J. Mayhall,  S. C. McKenzie,  J.-M. Mewes,  A. F. Morrison,  
 J. W. Mullinax,  K. Nanda,  T. S. Nguyen-Beck,  R. Olivares-Amaya,  
 J. A. Parkhill,  T. M. Perrine,  F. Plasser,  P. Pokhilko,  S. Prager,  
 A. Prociuk,  E. Ramos,  D. R. Rehn,  F. Rob,  M. Schneider,  N. Sergueev,  
 S. M. Sharada,  S. Sharma,  D. W. Small,  T. Stauch,  T. Stein,  
 Yu-Chuan Su,  A. J. W. Thom,  A. Tkatchenko,  T. Tsuchimochi,  N. M. Tubman,  
 L. Vogt,  M. L. Vidal,  O. Vydrov,  M. A. Watson,  J. Wenzel,  
 M. de Wergifosse,  T. A. Wesolowski,  A. White,  J. Witte,  A. Yamada,  
 Jun Yang,  K. Yao,  S. Yeganeh,  S. R. Yost,  Zhi-Qiang You,  A. Zech,  
 Igor Ying Zhang,  Xing Zhang,  Yan Zhao,  Ying Zhu,  B. R. Brooks,  
 G. K. L. Chan,  C. J. Cramer,  M. S. Gordon,  W. J. Hehre,  A. Klamt,  
 M. W. Schmidt,  C. D. Sherrill,  D. G. Truhlar,  A. Aspuru-Guzik,  R. Baer,  
 A. T. Bell,  N. A. Besley,  Jeng-Da Chai,  A. E. DePrince, III,  
 R. A. DiStasio Jr.,  A. Dreuw,  B. D. Dunietz,  T. R. Furlani,  
 Chao-Ping Hsu,  Yousung Jung,  Jing Kong,  D. S. Lambrecht,  WanZhen Liang,  
 C. Ochsenfeld,  V. A. Rassolov,  L. V. Slipchenko,  J. E. Subotnik,  
 T. Van Voorhis,  J. M. Herbert,  A. I. Krylov,  P. M. W. Gill,  M. Head-Gordon

 Contributors to earlier versions of Q-Chem not listed above: 
 R. D. Adamson,  B. Austin,  J. Baker,  G. J. O. Beran,  K. Brandhorst,  
 S. T. Brown,  E. F. C. Byrd,  A. K. Chakraborty,  C.-L. Cheng,  
 Siu Hung Chien,  D. M. Chipman,  D. L. Crittenden,  H. Dachsel,  
 R. J. Doerksen,  A. D. Dutoi,  L. Fusti-Molnar,  W. A. Goddard III,  
 A. Golubeva-Zadorozhnaya,  S. R. Gwaltney,  G. Hawkins,  A. Heyden,  
 S. Hirata,  G. Kedziora,  F. J. Keil,  C. Kelley,  Jihan Kim,  R. A. King,  
 R. Z. Khaliullin,  P. P. Korambath,  W. Kurlancheek,  A. M. Lee,  M. S. Lee,  
 S. V. Levchenko,  Ching Yeh Lin,  D. Liotard,  R. C. Lochan,  I. Lotan,  
 P. E. Maslen,  N. Nair,  D. P. O'Neill,  D. Neuhauser,  E. Neuscamman,  
 C. M. Oana,  R. Olson,  B. Peters,  R. Peverati,  P. A. Pieniazek,  
 Y. M. Rhee,  J. Ritchie,  M. A. Rohrdanz,  E. Rosta,  N. J. Russ,  
 H. F. Schaefer III,  N. E. Schultz,  N. Shenvi,  A. C. Simmonett,  A. Sodt,  
 D. Stuck,  K. S. Thanthiriwatte,  V. Vanovschi,  Tao Wang,  A. Warshel,  
 C. F. Williams,  Q. Wu,  X. Xu,  W. Zhang

 Please cite Q-Chem as follows:
 Y. Shao et al., Mol. Phys. 113, 184-215 (2015)
 DOI: 10.1080/00268976.2014.952696

 Q-Chem 5.1.2 for Intel X86 EM64T Linux

 Parts of Q-Chem use Armadillo 8.300.2 (Tropical Shenanigans).
 http://arma.sourceforge.net/

 Q-Chem begins on Sun Nov 25 22:33:41 2018  

Host: 
0

     Scratch files written to /scratch/taweetham/qchem55155//
The previous job contains 0 fragments, simply inherited here
Input Ideriv = 2
Curr. Ideriv = -1
Max.  Ideriv = 2

Checking the input file for inconsistencies... 	...done.

--------------------------------------------------------------
User input:
--------------------------------------------------------------

$molecule
read
$end

$rem
   job_type 	frequency
   basis 	6-311++g**
   method	b3lyp	
$end


--------------------------------------------------------------
 ----------------------------------------------------------------
             Standard Nuclear Orientation (Angstroms)
    I     Atom           X                Y                Z
 ----------------------------------------------------------------
    1      C      -0.0855372536    -0.3834221688    -0.0000000000
    2      N      -1.1057266809     0.3310553764    -0.0000000000
    3      H      -1.9478090021    -0.2412431528    -0.0000000000
    4      F       1.1318478425     0.1881887110     0.0000000000
    5      H       0.0144887077    -1.4693098683    -0.0000000000
 ----------------------------------------------------------------
 Molecular Point Group                 Cs    NOp =  2
 Largest Abelian Subgroup              Cs    NOp =  2
 Nuclear Repulsion Energy =    68.1004333183 hartrees
 There are       12 alpha and       12 beta electrons
 Requested basis set is 6-311++G(d,p)
 There are 28 shells and 80 basis functions

 Total QAlloc Memory Limit   2000 MB
 Mega-Array Size       188 MB
 MEM_STATIC part       192 MB

                       Distance Matrix (Angstroms)
             C (  1)   N (  2)   H (  3)   F (  4)
   N (  2)  1.245498
   H (  3)  1.867691  1.018149
   F (  4)  1.344904  2.242131  3.109453
   H (  5)  1.090485  2.120424  2.314900  1.998948

 A cutoff of  1.0D-11 yielded    401 shell pairs
 There are      3334 function pairs (      3595 Cartesian)

 -------------------------------------------------------
 OpenMP Integral Computing Module                       
 Release: version 1.0, May 2013, Q-Chem Inc. Pittsburgh 
 -------------------------------------------------------
 Integral Job Info:
 Integral job number is                      11
 Integral operator is                         1
 short-range coefficients                     0
 long-range coefficients              100000000
 Omega coefficients                           0
 if combine SR and LR in K                    0
 Integral screening is                        0
 Integral computing path is                   2
 max size of driver memory is            800000
 size of driver memory is                593474
 size of scratch memory is              2361544
 max col of scratch BK array               1296
 max len of scratch array in speh3          155
 max len of scratch index in speh4           18
 max int batch size is                      520
 min int batch size is                       52
 fixed nKL is                                52
 max L of basis functions is                  2
 order of int derivative is                   0
 number of shells is                         28
 number of basis is                          83
 number of cartesian basis is                83
 number of contracted shell pairs           401
 number of primitive shell pairs           1215
 maxK2 (contraction) of shell pair           36
 max number of K2 of shell pair               1
 max number of CS2 of shell pair             55
 max number of PS2 of shell pair            162
 mem total for path MDJ                  511440
 -------------------------------------------------------
 Smallest overlap matrix eigenvalue = 9.89E-04
 Guess from superposition of atomic densities
 Warning:  Energy on first SCF cycle will be non-variational
 SAD guess density has 24.000000 electrons

 -----------------------------------------------------------------------
  General SCF calculation program by
  Eric Jon Sundstrom, Paul Horn, Yuezhi Mao, Dmitri Zuev, Alec White,
  David Stuck, Shaama M.S., Shane Yost, Joonho Lee, David Small,
  Daniel Levine, Susi Lehtola, Hugh Burton, Evgeny Epifanovsky
 -----------------------------------------------------------------------
 Exchange:     0.2000 Hartree-Fock + 0.0800 Slater + 0.7200 B88
 Correlation:  0.1900 VWN1RPA + 0.8100 LYP
 Using SG-1 standard quadrature grid
 using 4 threads for integral computing
 -------------------------------------------------------
 OpenMP Integral computing Module                
 Release: version 2.0, May 2017, Q-Chem Inc. Pleasanton 
 -------------------------------------------------------
 -------------------------------------------------------
 OpenMP BLAS3 based DFT computing Module                
 Release: version 1.0, May 2013, Q-Chem Inc. Pittsburgh 
 -------------------------------------------------------
 A restricted SCF calculation will be
 performed using DIIS
 SCF converges when DIIS error is below 1.0e-08
 ---------------------------------------
  Cycle       Energy         DIIS error
 ---------------------------------------
    1    -194.3357193102      6.72e-02  
    2    -193.8725953003      1.06e-02  
    3    -193.6998703462      1.86e-02  
    4    -193.9414318830      2.59e-03  
    5    -193.9454417797      9.99e-04  
    6    -193.9458552984      2.79e-04  
    7    -193.9459026571      6.14e-05  
    8    -193.9459049524      7.39e-06  
    9    -193.9459049906      1.02e-06  
   10    -193.9459049912      2.04e-07  
   11    -193.9459049913      2.31e-08  
   12    -193.9459049913      2.68e-09  Convergence criterion met
 ---------------------------------------
 SCF time:   CPU 4.20s  wall 1.00s 
 SCF   energy in the final basis set =     -193.9459049913
 Total energy in the final basis set =     -193.9459049913

 --------------------------------------------------------------
             Orbital Energies (a.u.) and Symmetries
 --------------------------------------------------------------

 Alpha MOs, Restricted
 -- Occupied --                  
-24.708 -14.330 -10.314  -1.252  -0.943  -0.657  -0.578  -0.518
  1 A'    2 A'    3 A'    4 A'    5 A'    6 A'    7 A'    8 A'                 
 -0.492  -0.421  -0.343  -0.320
  1 A"    9 A'    2 A"   10 A'                                                 
 -- Virtual --                   
 -0.028  -0.015   0.017   0.039   0.056   0.076   0.098   0.132
  3 A"   11 A'   12 A'   13 A'    4 A"   14 A'   15 A'   16 A'                 
  0.142   0.160   0.160   0.198   0.231   0.261   0.265   0.273
 17 A'    5 A"   18 A'   19 A'   20 A'    6 A"   21 A'   22 A'                 
  0.330   0.384   0.402   0.479   0.504   0.544   0.624   0.644
 23 A'   24 A'   25 A'   26 A'    7 A"   27 A'   28 A'   29 A'                 
  0.813   0.819   0.832   0.861   1.076   1.139   1.214   1.286
  8 A"   30 A'   31 A'   32 A'    9 A"   33 A'   10 A"   34 A'                 
  1.314   1.381   1.413   1.428   1.545   1.597   1.754   1.784
 11 A"   35 A'   12 A"   36 A'   37 A'   38 A'   39 A'   13 A"                 
  1.817   1.953   2.130   2.319   2.336   2.461   2.508   2.585
 40 A'   41 A'   42 A'   14 A"   43 A'   15 A"   44 A'   45 A'                 
  2.710   2.751   2.901   3.072   3.115   3.547   3.752   3.790
 46 A'   16 A"   47 A'   48 A'   49 A'   50 A'   17 A"   51 A'                 
  3.869   3.969   4.082   4.327   4.685   4.913   6.257   6.320
 18 A"   19 A"   52 A'   53 A'   54 A'   55 A'   20 A"   56 A'                 
  6.636  23.870  35.634  66.731
 57 A'   58 A'   59 A'   60 A'                                                 

 Beta MOs, Restricted
 -- Occupied --                  
-24.708 -14.330 -10.314  -1.252  -0.943  -0.657  -0.578  -0.518
  1 A'    2 A'    3 A'    4 A'    5 A'    6 A'    7 A'    8 A'                 
 -0.492  -0.421  -0.343  -0.320
  1 A"    9 A'    2 A"   10 A'                                                 
 -- Virtual --                   
 -0.028  -0.015   0.017   0.039   0.056   0.076   0.098   0.132
  3 A"   11 A'   12 A'   13 A'    4 A"   14 A'   15 A'   16 A'                 
  0.142   0.160   0.160   0.198   0.231   0.261   0.265   0.273
 17 A'    5 A"   18 A'   19 A'   20 A'    6 A"   21 A'   22 A'                 
  0.330   0.384   0.402   0.479   0.504   0.544   0.624   0.644
 23 A'   24 A'   25 A'   26 A'    7 A"   27 A'   28 A'   29 A'                 
  0.813   0.819   0.832   0.861   1.076   1.139   1.214   1.286
  8 A"   30 A'   31 A'   32 A'    9 A"   33 A'   10 A"   34 A'                 
  1.314   1.381   1.413   1.428   1.545   1.597   1.754   1.784
 11 A"   35 A'   12 A"   36 A'   37 A'   38 A'   39 A'   13 A"                 
  1.817   1.953   2.130   2.319   2.336   2.461   2.508   2.585
 40 A'   41 A'   42 A'   14 A"   43 A'   15 A"   44 A'   45 A'                 
  2.710   2.751   2.901   3.072   3.115   3.547   3.752   3.790
 46 A'   16 A"   47 A'   48 A'   49 A'   50 A'   17 A"   51 A'                 
  3.869   3.969   4.082   4.327   4.685   4.913   6.257   6.320
 18 A"   19 A"   52 A'   53 A'   54 A'   55 A'   20 A"   56 A'                 
  6.636  23.870  35.634  66.731
 57 A'   58 A'   59 A'   60 A'                                                 
 --------------------------------------------------------------

          Ground-State Mulliken Net Atomic Charges

     Atom                 Charge (a.u.)
  ----------------------------------------
      1 C                     0.017690
      2 N                    -0.304714
      3 H                     0.214575
      4 F                    -0.075628
      5 H                     0.148077
  ----------------------------------------
  Sum of atomic charges =     0.000000

 -----------------------------------------------------------------
                    Cartesian Multipole Moments
 -----------------------------------------------------------------
    Charge (ESU x 10^10)
                 0.0000
    Dipole Moment (Debye)
         X      -1.1203      Y      -2.8441      Z      -0.0000
       Tot       3.0567
    Quadrupole Moments (Debye-Ang)
        XX     -16.3729     XY       1.8446     YY     -16.9894
        XZ      -0.0000     YZ       0.0000     ZZ     -17.4102
    Octopole Moments (Debye-Ang^2)
       XXX      -1.7913    XXY      -3.1797    XYY       3.7334
       YYY      -3.3040    XXZ       0.0000    XYZ       0.0000
       YYZ      -0.0000    XZZ       2.8379    YZZ      -0.0250
       ZZZ      -0.0000
    Hexadecapole Moments (Debye-Ang^3)
      XXXX     -93.2310   XXXY       7.6855   XXYY     -25.6827
      XYYY       4.0930   YYYY     -33.6606   XXXZ      -0.0000
      XXYZ       0.0000   XYYZ      -0.0000   YYYZ       0.0000
      XXZZ     -21.4135   XYZZ       1.0006   YYZZ      -9.0395
      XZZZ      -0.0000   YZZZ       0.0000   ZZZZ     -16.3494
 -----------------------------------------------------------------
 Calculating MO derivatives via CPSCF
 D1JvT checksum  = 58440 5509.3389521982
 D1KAT checksum  = 111960 682.5819651089
   1         3          15      0.199963    0.060553
   2         3          15      0.021912    0.006860
   3         3          15      0.001413    0.000469
   4         4          14      0.000086    0.000030
   5        16           2      0.000003    0.000001
   6        18           0      0.000000    0.000000    Roots Converged
 Time for AOints: 0.7 s (CPU) 0.2 s (wall)
 ------------------------------------------------------------------------------
                     AOints        : Timing summary (seconds)
 ------------------------------------------------------------------------------
     job step          cpu (% of tot)      sys (% of tot)     wall (% of tot)
 ------------------------------------------------------------------------------
  cpscf_lag         0.5854E+01 (29.2)   0.2000E-05 (50.0)   0.1599E+01 (29.9)
  iterzp            0.1354E+02 (67.4)   0.2000E-05 (50.0)   0.3553E+01 (66.4)
  make_fx           0.0000E+00 ( 0.0)   0.0000E+00 ( 0.0)   0.0000E+00 ( 0.0)
  AOints            0.6646E+00 ( 3.3)   0.0000E+00 ( 0.0)   0.1776E+00 ( 3.3)
 ------------------------------------------------------------------------------
   Grand Totals     0.2008E+02          0.4000E-05          0.5348E+01
 ------------------------------------------------------------------------------
 Calculating analytic Hessian of the SCF energy
 Polarizability Matrix (a.u.)
            1           2           3
    1 -28.1471699   2.8604568  -0.0000000
    2   2.8604568 -21.2755233   0.0000000
    3  -0.0000000   0.0000000 -14.0018043

 Direct stationary perturbation theory relativistic correction:

 rels  =       0.075266109282
 relv  =      -0.302459733003
 rel2e =       0.099068231525
 E_rel =      -0.128125392196

 Hessian of the SCF Energy
            1           2           3           4           5           6
    1   0.7814268  -0.2122463   0.0000000  -0.4794148   0.2339557  -0.0000000
    2  -0.2122463   0.7782851  -0.0000000   0.3153583  -0.3170136   0.0000000
    3   0.0000000  -0.0000000   0.1527982  -0.0000000   0.0000000  -0.0462786
    4  -0.4794148   0.3153583  -0.0000000   0.8723773  -0.1091426   0.0000000
    5   0.2339557  -0.3170136   0.0000000  -0.1091426   0.4463689  -0.0000000
    6  -0.0000000   0.0000000  -0.0462786   0.0000000  -0.0000000   0.0515513
    7  -0.0374796  -0.0302855  -0.0000000  -0.2951794  -0.1562551   0.0000000
    8   0.0374882  -0.0050539  -0.0000000  -0.2190260  -0.1505688  -0.0000000
    9   0.0000000   0.0000000  -0.0067942   0.0000000  -0.0000000  -0.0293724
   10  -0.2137929  -0.1020054  -0.0000000  -0.0946909  -0.0020772   0.0000000
   11  -0.0901830  -0.1402497   0.0000000   0.0091292   0.0313930   0.0000000
   12  -0.0000000   0.0000000  -0.0447883   0.0000000   0.0000000  -0.0040344
   13  -0.0507395   0.0291789   0.0000000  -0.0030922   0.0335192  -0.0000000
   14   0.0309854  -0.3159678   0.0000000   0.0036812  -0.0101795   0.0000000
   15   0.0000000   0.0000000  -0.0549371  -0.0000000   0.0000000   0.0281341
            7           8           9          10          11          12
    1  -0.0374796   0.0374882   0.0000000  -0.2137929  -0.0901830  -0.0000000
    2  -0.0302855  -0.0050539   0.0000000  -0.1020054  -0.1402497   0.0000000
    3  -0.0000000  -0.0000000  -0.0067942  -0.0000000   0.0000000  -0.0447883
    4  -0.2951794  -0.2190260   0.0000000  -0.0946909   0.0091292   0.0000000
    5  -0.1562551  -0.1505688  -0.0000000  -0.0020772   0.0313930   0.0000000
    6   0.0000000  -0.0000000  -0.0293724   0.0000000   0.0000000  -0.0040344
    7   0.3310080   0.1797732  -0.0000000  -0.0010623   0.0064214  -0.0000000
    8   0.1797732   0.1527353   0.0000000   0.0019739   0.0010882   0.0000000
    9  -0.0000000   0.0000000   0.0265707  -0.0000000  -0.0000000   0.0167206
   10  -0.0010623   0.0019739  -0.0000000   0.3260896   0.1144159   0.0000000
   11   0.0064214   0.0010882  -0.0000000   0.1144159   0.1249792  -0.0000000
   12  -0.0000000   0.0000000   0.0167206   0.0000000  -0.0000000   0.0213525
   13   0.0027134  -0.0002093  -0.0000000  -0.0165434  -0.0397834  -0.0000000
   14   0.0003460   0.0017992   0.0000000  -0.0123073  -0.0172108  -0.0000000
   15   0.0000000   0.0000000  -0.0071248  -0.0000000  -0.0000000   0.0107496
           13          14          15
    1  -0.0507395   0.0309854   0.0000000
    2   0.0291789  -0.3159678   0.0000000
    3   0.0000000   0.0000000  -0.0549371
    4  -0.0030922   0.0036812  -0.0000000
    5   0.0335192  -0.0101795   0.0000000
    6  -0.0000000   0.0000000   0.0281341
    7   0.0027134   0.0003460   0.0000000
    8  -0.0002093   0.0017992   0.0000000
    9  -0.0000000   0.0000000  -0.0071248
   10  -0.0165434  -0.0123073  -0.0000000
   11  -0.0397834  -0.0172108  -0.0000000
   12  -0.0000000  -0.0000000   0.0107496
   13   0.0676618  -0.0227053  -0.0000000
   14  -0.0227053   0.3415590  -0.0000000
   15  -0.0000000  -0.0000000   0.0231781
 Gradient time:  CPU 27.96 s  wall 7.59 s
 **********************************************************************
 **                                                                  **
 **                       VIBRATIONAL ANALYSIS                       **
 **                       --------------------                       **
 **                                                                  **
 **        VIBRATIONAL FREQUENCIES (CM**-1) AND NORMAL MODES         **
 **     FORCE CONSTANTS (mDYN/ANGSTROM) AND REDUCED MASSES (AMU)     **
 **                  INFRARED INTENSITIES (KM/MOL)                   **
 **                                                                  **
 **********************************************************************


 Mode:                 1                      2                      3
 Frequency:       625.54                 843.03                 975.73
 Force Cnst:      1.2757                 0.5539                 1.1607
 Red. Mass:       5.5335                 1.3229                 2.0692
 IR Active:          YES                    YES                    YES
 IR Intens:        4.913                 49.481                237.566
 Raman Active:       YES                    YES                    YES
               X      Y      Z        X      Y      Z        X      Y      Z
 C          0.029 -0.324 -0.000   -0.000 -0.000 -0.151   -0.140 -0.122 -0.000
 N          0.353  0.074  0.000   -0.000  0.000 -0.034   -0.069 -0.044  0.000
 H         -0.089  0.746  0.000    0.000 -0.000  0.927   -0.584  0.753 -0.000
 F         -0.277  0.127  0.000    0.000  0.000  0.053    0.166  0.074 -0.000
 H          0.059 -0.321  0.000    0.000  0.000  0.339    0.093 -0.099  0.000
 TransDip  -0.057 -0.042  0.000   -0.000 -0.000  0.225   -0.493  0.018 -0.000

 Mode:                 4                      5                      6
 Frequency:      1028.62                1225.25                1383.06
 Force Cnst:      0.8301                 1.6038                 1.4170
 Red. Mass:       1.3316                 1.8133                 1.2573
 IR Active:          YES                    YES                    YES
 IR Intens:        1.187                 68.126                 10.080
 Raman Active:       YES                    YES                    YES
               X      Y      Z        X      Y      Z        X      Y      Z
 C          0.000  0.000 -0.141    0.125  0.163  0.000   -0.057 -0.075  0.000
 N          0.000  0.000  0.089   -0.006 -0.092 -0.000   -0.037  0.100 -0.000
 H          0.000 -0.000 -0.539   -0.433  0.617  0.000    0.151 -0.229  0.000
 F         -0.000 -0.000  0.008   -0.082 -0.078  0.000    0.005 -0.015 -0.000
 H          0.000  0.000  0.826    0.574  0.199 -0.000    0.951  0.004 -0.000
 TransDip   0.000 -0.000 -0.035    0.112  0.239  0.000    0.044 -0.092 -0.000

 Mode:                 7                      8                      9
 Frequency:      1744.40                3122.56                3523.18
 Force Cnst:     12.8847                 6.2964                 7.8742
 Red. Mass:       7.1867                 1.0960                 1.0767
 IR Active:          YES                    YES                    YES
 IR Intens:      211.687                 23.085                 17.337
 Raman Active:       YES                    YES                    YES
               X      Y      Z        X      Y      Z        X      Y      Z
 C          0.519 -0.258 -0.000    0.016 -0.088  0.000    0.003 -0.010 -0.000
 N         -0.366  0.237  0.000   -0.003  0.006 -0.000   -0.064 -0.033  0.000
 H         -0.386  0.138 -0.000   -0.042 -0.022  0.000    0.843  0.532  0.000
 F         -0.021  0.004  0.000   -0.001 -0.000 -0.000    0.001  0.001  0.000
 H         -0.320 -0.450  0.000   -0.085  0.991 -0.000   -0.000  0.035  0.000
 TransDip   0.457 -0.089  0.000    0.021 -0.152  0.000    0.133  0.002 -0.000

 STANDARD THERMODYNAMIC QUANTITIES AT   298.15 K  AND     1.00 ATM

   This Molecule has  0 Imaginary Frequencies
   Zero point vibrational energy:       20.688 kcal/mol

   Atom    1 Element C  Has Mass   12.00000
   Atom    2 Element N  Has Mass   14.00307
   Atom    3 Element H  Has Mass    1.00783
   Atom    4 Element F  Has Mass   18.99840
   Atom    5 Element H  Has Mass    1.00783
   Molecular Mass:    47.017130 amu
   Principal axes and moments of inertia in amu*Bohr^2:
                             1           2           3
    Eigenvalues --       21.88068   161.32925   183.20993
          X               0.99996     0.00911    -0.00000
          Y              -0.00911     0.99996    -0.00000
          Z               0.00000     0.00000     1.00000
   Rotational Symmetry Number is   1
   The Molecule is an Asymmetric Top
   Translational Enthalpy:        0.889 kcal/mol
   Rotational Enthalpy:           0.889 kcal/mol
   Vibrational Enthalpy:         20.883 kcal/mol
   gas constant (RT):             0.592 kcal/mol
   Translational Entropy:        37.468  cal/mol.K
   Rotational Entropy:           21.097  cal/mol.K
   Vibrational Entropy:           0.830  cal/mol.K

   Total Enthalpy:               23.253 kcal/mol
   Total Entropy:                59.395  cal/mol.K
Archival summary:
1\1\TWL01\FREQ\ProcedureUnspecified\BasisUnspecified\1112\taweetha\SunNov2522:33:492018SunNov2522:33:492018\0\\#,FREQ,ProcedureUnspecified,BasisUnspecified,\\0,1\C\H,1,1.09048\N,1,1.2455,2,130.268\H,3,1.01815,1,110.794,2,-0,0\F,1,1.3449,2,109.889,3,-180,0\\\@

 Total job time:  8.86s(wall), 32.23s(cpu) 
 Sun Nov 25 22:33:49 2018

        *************************************************************
        *                                                           *
        *  Thank you very much for using Q-Chem.  Have a nice day.  *
        *                                                           *
        *************************************************************
