# Supplementary material for: Geometric and energetic data from ab initio calculations of haloethene, haloimine, halomethylenephosphine, haloiminophosphine, halodiazene, halodiphosphene and halocyclopropane
Source: Data Brief. 2019 Nov 2;27:104738. doi: 10.1016/j.dib.2019.104738 (PMC6861602; doi:10.1016/j.dib.2019.104738)
Supplement: Multimedia component 4 [file mmc4.zip › CN/B3LYP/HFCNIE.out]

Q-Chem Developer Version!
                  Welcome to Q-Chem
     A Quantum Leap Into The Future Of Chemistry


 Q-Chem 5.1, Q-Chem, Inc., Pleasanton, CA (2018)

 Yihan Shao,  Zhengting Gan,  E. Epifanovsky,  A. T. B. Gilbert,  M. Wormit,  
 J. Kussmann,  A. W. Lange,  A. Behn,  Jia Deng,  Xintian Feng,  D. Ghosh,  
 M. Goldey,  P. R. Horn,  L. D. Jacobson,  I. Kaliman,  T. Kus,  A. Landau,  
 Jie Liu,  E. I. Proynov,  R. M. Richard,  R. P. Steele,  E. J. Sundstrom,  
 H. L. Woodcock III,  P. M. Zimmerman,  D. Zuev,  B. Albrecht,  E. Alguire,  
 S. A. Baeppler,  D. Barton,  Z. Benda,  Y. A. Bernard,  E. J. Berquist,  
 K. B. Bravaya,  H. Burton,  D. Casanova,  Chun-Min Chang,  Yunqing Chen,  
 A. Chien,  K. D. Closser,  M. P. Coons,  S. Coriani,  S. Dasgupta,  
 A. L. Dempwolff,  M. Diedenhofen,  Hainam Do,  R. G. Edgar,  Po-Tung Fang,  
 S. Faraji,  S. Fatehi,  Qingguo Feng,  K. D. Fenk,  J. Fosso-Tande,  
 Qinghui Ge,  A. Ghysels,  G. Gidofalvi,  J. Gomes,  J. Gonthier,  A. Gunina,  
 D. Hait,  M. W. D. Hanson-Heine,  P. H. P. Harbach,  A. W. Hauser,  
 J. E. Herr,  E. G. Hohenstein,  Z. C. Holden,  Kerwin Hui,  B. C. Huynh,  
 T.-C. Jagau,  Hyunjun Ji,  B. Kaduk,  K. Khistyaev,  Jaehoon Kim,  
 P. Klunzinger,  K. Koh,  D. Kosenkov,  L. Koulias,  T. Kowalczyk,  
 C. M. Krauter,  A. Kunitsa,  Ka Un Lao,  A. Laurent,  K. V. Lawler,  
 Joonho Lee,  D. Lefrancois,  S. Lehtola,  D. S. Levine,  Yi-Pei Li,  
 You-Sheng Lin,  Fenglai Liu,  E. Livshits,  A. Luenser,  P. Manohar,  
 E. Mansoor,  S. F. Manzer,  Shan-Ping Mao,  Yuezhi Mao,  N. Mardirossian,  
 A. V. Marenich,  T. Markovich,  L. A. Martinez-Martinez,  S. A. Maurer,  
 N. J. Mayhall,  S. C. McKenzie,  J.-M. Mewes,  A. F. Morrison,  
 J. W. Mullinax,  K. Nanda,  T. S. Nguyen-Beck,  R. Olivares-Amaya,  
 J. A. Parkhill,  T. M. Perrine,  F. Plasser,  P. Pokhilko,  S. Prager,  
 A. Prociuk,  E. Ramos,  D. R. Rehn,  F. Rob,  M. Schneider,  N. Sergueev,  
 S. M. Sharada,  S. Sharma,  D. W. Small,  T. Stauch,  T. Stein,  
 Yu-Chuan Su,  A. J. W. Thom,  A. Tkatchenko,  T. Tsuchimochi,  N. M. Tubman,  
 L. Vogt,  M. L. Vidal,  O. Vydrov,  M. A. Watson,  J. Wenzel,  
 M. de Wergifosse,  T. A. Wesolowski,  A. White,  J. Witte,  A. Yamada,  
 Jun Yang,  K. Yao,  S. Yeganeh,  S. R. Yost,  Zhi-Qiang You,  A. Zech,  
 Igor Ying Zhang,  Xing Zhang,  Yan Zhao,  Ying Zhu,  B. R. Brooks,  
 G. K. L. Chan,  C. J. Cramer,  M. S. Gordon,  W. J. Hehre,  A. Klamt,  
 M. W. Schmidt,  C. D. Sherrill,  D. G. Truhlar,  A. Aspuru-Guzik,  R. Baer,  
 A. T. Bell,  N. A. Besley,  Jeng-Da Chai,  A. E. DePrince, III,  
 R. A. DiStasio Jr.,  A. Dreuw,  B. D. Dunietz,  T. R. Furlani,  
 Chao-Ping Hsu,  Yousung Jung,  Jing Kong,  D. S. Lambrecht,  WanZhen Liang,  
 C. Ochsenfeld,  V. A. Rassolov,  L. V. Slipchenko,  J. E. Subotnik,  
 T. Van Voorhis,  J. M. Herbert,  A. I. Krylov,  P. M. W. Gill,  M. Head-Gordon

 Contributors to earlier versions of Q-Chem not listed above: 
 R. D. Adamson,  B. Austin,  J. Baker,  G. J. O. Beran,  K. Brandhorst,  
 S. T. Brown,  E. F. C. Byrd,  A. K. Chakraborty,  C.-L. Cheng,  
 Siu Hung Chien,  D. M. Chipman,  D. L. Crittenden,  H. Dachsel,  
 R. J. Doerksen,  A. D. Dutoi,  L. Fusti-Molnar,  W. A. Goddard III,  
 A. Golubeva-Zadorozhnaya,  S. R. Gwaltney,  G. Hawkins,  A. Heyden,  
 S. Hirata,  G. Kedziora,  F. J. Keil,  C. Kelley,  Jihan Kim,  R. A. King,  
 R. Z. Khaliullin,  P. P. Korambath,  W. Kurlancheek,  A. M. Lee,  M. S. Lee,  
 S. V. Levchenko,  Ching Yeh Lin,  D. Liotard,  R. C. Lochan,  I. Lotan,  
 P. E. Maslen,  N. Nair,  D. P. O'Neill,  D. Neuhauser,  E. Neuscamman,  
 C. M. Oana,  R. Olson,  B. Peters,  R. Peverati,  P. A. Pieniazek,  
 Y. M. Rhee,  J. Ritchie,  M. A. Rohrdanz,  E. Rosta,  N. J. Russ,  
 H. F. Schaefer III,  N. E. Schultz,  N. Shenvi,  A. C. Simmonett,  A. Sodt,  
 D. Stuck,  K. S. Thanthiriwatte,  V. Vanovschi,  Tao Wang,  A. Warshel,  
 C. F. Williams,  Q. Wu,  X. Xu,  W. Zhang

 Please cite Q-Chem as follows:
 Y. Shao et al., Mol. Phys. 113, 184-215 (2015)
 DOI: 10.1080/00268976.2014.952696

 Q-Chem 5.1.2 for Intel X86 EM64T Linux

 Parts of Q-Chem use Armadillo 8.300.2 (Tropical Shenanigans).
 http://arma.sourceforge.net/

 Q-Chem begins on Sun Nov 25 23:12:11 2018  

Host: 
0

     Scratch files written to /scratch/taweetham/qchem56567//
Input Ideriv = 2
Curr. Ideriv = -1
Max.  Ideriv = 2

Checking the input file for inconsistencies... 	...done.

--------------------------------------------------------------
User input:
--------------------------------------------------------------
$molecule
0 1
C 
N 1 1.3 
I 2 CI 1 120. 
F 1 CF 2 120.  3 180.0
H 1 CH 2 120.  3 0.0

CC=1.54
CH=1.09
CF=1.35
CCl=1.77
CBr=1.94
CI=2.14
DHA=180.0
$end

$rem
   job_type	optimization
   basis	6-311++g**
   method	b3lyp
$end

--------------------------------------------------------------
 ----------------------------------------------------------------
             Standard Nuclear Orientation (Angstroms)
    I     Atom           X                Y                Z
 ----------------------------------------------------------------
    1      C       2.0225488906    -0.3321733679    -0.0000000000
    2      N       1.0876024535     0.5710847124     0.0000000000
    3      I      -0.9696250829    -0.0183343774    -0.0000000000
    4      F       3.3203326169     0.0396564318     0.0000000000
    5      H       1.7586253250    -1.3897386621    -0.0000000000
 ----------------------------------------------------------------
 Molecular Point Group                 Cs    NOp =  2
 Largest Abelian Subgroup              Cs    NOp =  2
 Nuclear Repulsion Energy =   275.4310922093 hartrees
 There are       38 alpha and       38 beta electrons
 Requested basis set is 6-311++G(d,p)
 There are 47 shells and 135 basis functions

 Total QAlloc Memory Limit   2000 MB
 Mega-Array Size       188 MB
 MEM_STATIC part       192 MB
 A cutoff of  1.0D-11 yielded    985 shell pairs
 There are      8385 function pairs (      9415 Cartesian)

 -------------------------------------------------------
 OpenMP Integral Computing Module                       
 Release: version 1.0, May 2013, Q-Chem Inc. Pittsburgh 
 -------------------------------------------------------
 Integral Job Info:
 Integral job number is                      11
 Integral operator is                         1
 short-range coefficients                     0
 long-range coefficients              100000000
 Omega coefficients                           0
 if combine SR and LR in K                    0
 Integral screening is                        0
 Integral computing path is                   2
 max size of driver memory is            800000
 size of driver memory is                593474
 size of scratch memory is             11861008
 max col of scratch BK array               1296
 max len of scratch array in speh3          155
 max len of scratch index in speh4           18
 max int batch size is                      520
 min int batch size is                       52
 fixed nKL is                                52
 max L of basis functions is                  2
 order of int derivative is                   0
 number of shells is                         47
 number of basis is                         143
 number of cartesian basis is               143
 number of contracted shell pairs           985
 number of primitive shell pairs           2233
 maxK2 (contraction) of shell pair           36
 max number of K2 of shell pair               1
 max number of CS2 of shell pair            101
 max number of PS2 of shell pair            162
 mem total for path MDJ                  519628
 -------------------------------------------------------
 Smallest overlap matrix eigenvalue = 1.27E-03

 Scale SEOQF with 1.000000e-01/1.000000e-01/1.000000e-01

 Standard Electronic Orientation quadrupole field applied
 Nucleus-field energy     =     0.0000000070 hartrees
 Guess from superposition of atomic densities
 Warning:  Energy on first SCF cycle will be non-variational
 SAD guess density has 76.000000 electrons

 -----------------------------------------------------------------------
  General SCF calculation program by
  Eric Jon Sundstrom, Paul Horn, Yuezhi Mao, Dmitri Zuev, Alec White,
  David Stuck, Shaama M.S., Shane Yost, Joonho Lee, David Small,
  Daniel Levine, Susi Lehtola, Hugh Burton, Evgeny Epifanovsky
 -----------------------------------------------------------------------
 Exchange:     0.2000 Hartree-Fock + 0.0800 Slater + 0.7200 B88
 Correlation:  0.1900 VWN1RPA + 0.8100 LYP
 Using SG-1 standard quadrature grid
 using 4 threads for integral computing
 -------------------------------------------------------
 OpenMP Integral computing Module                
 Release: version 2.0, May 2017, Q-Chem Inc. Pleasanton 
 -------------------------------------------------------
 -------------------------------------------------------
 OpenMP BLAS3 based DFT computing Module                
 Release: version 1.0, May 2013, Q-Chem Inc. Pittsburgh 
 -------------------------------------------------------
 A restricted SCF calculation will be
 performed using DIIS
 SCF converges when DIIS error is below 1.0e-08
 ---------------------------------------
  Cycle       Energy         DIIS error
 ---------------------------------------
    1   -7113.1480445438      4.28e-02  
    2   -7112.7831960116      5.05e-03  
    3   -7112.6124990807      1.02e-02  
    4   -7112.8220513900      1.77e-03  
    5   -7112.8273999123      7.38e-04  
    6   -7112.8281435395      1.25e-04  
    7   -7112.8281654579      2.71e-05  
    8   -7112.8281667162      5.67e-06  
    9   -7112.8281667727      2.83e-06  
   10   -7112.8281667900      8.34e-07  
   11   -7112.8281667912      1.84e-07  
   12   -7112.8281667912      2.79e-08  
   13   -7112.8281667912      1.95e-09  Convergence criterion met
 ---------------------------------------
 SCF time:   CPU 14.33s  wall 4.00s 
 SCF   energy in the final basis set =    -7112.8281667912
 Total energy in the final basis set =    -7112.8281667912

 --------------------------------------------------------------
             Orbital Energies (a.u.) and Symmetries
 --------------------------------------------------------------

 Alpha MOs, Restricted
 -- Occupied --                  
******* -176.33 -165.74 -165.73 -165.73  -35.83  -31.32  -31.32
  1 A'    2 A'    3 A'    1 A"    4 A'    5 A'    6 A'    2 A"                 
-31.315 -24.738 -22.973 -22.971 -22.971 -22.966 -22.966 -14.378
  7 A'    8 A'    9 A'    3 A"   10 A'   11 A'    4 A"   12 A'                 
-10.336  -6.377  -4.792  -4.773  -4.773  -2.057  -2.052  -2.052
 13 A'   14 A'   15 A'    5 A"   16 A'   17 A'   18 A'    6 A"                 
 -2.035  -2.035  -1.273  -0.932  -0.690  -0.639  -0.574  -0.510
 19 A'    7 A"   20 A'   21 A'   22 A'   23 A'   24 A'    8 A"                 
 -0.491  -0.430  -0.367  -0.334  -0.280  -0.277
 25 A'   26 A'    9 A"   27 A'   10 A"   28 A'                                 
 -- Virtual --                   
 -0.116  -0.056   0.000   0.028   0.040   0.057   0.102   0.115
 29 A'   11 A"   30 A'   31 A'   32 A'   12 A"   33 A'   34 A'                 
  0.136   0.155   0.157   0.181   0.198   0.202   0.224   0.251
 35 A'   36 A'   13 A"   37 A'   38 A'   14 A"   39 A'   40 A'                 
  0.257   0.285   0.312   0.328   0.356   0.388   0.390   0.419
 15 A"   41 A'   42 A'   43 A'   44 A'   16 A"   45 A'   17 A"                 
  0.437   0.458   0.498   0.503   0.626   0.636   0.691   0.805
 46 A'   47 A'   48 A'   18 A"   49 A'   50 A'   51 A'   52 A'                 
  0.823   0.846   0.922   1.083   1.180   1.213   1.270   1.290
 19 A"   53 A'   54 A'   20 A"   55 A'   21 A"   22 A"   56 A'                 
  1.303   1.324   1.377   1.386   1.504   1.577   1.696   1.717
 57 A'   58 A'   23 A"   59 A'   60 A'   61 A'   62 A'   24 A"                 
  1.810   1.946   2.057   2.145   2.313   2.336   2.549   2.688
 63 A'   64 A'   25 A"   65 A'   66 A'   26 A"   67 A'   68 A'                 
  2.721   2.741   3.106   3.512   3.730   3.741   3.826   3.844
 27 A"   69 A'   70 A'   71 A'   28 A"   72 A'   29 A"   73 A'                 
  3.937   3.944   3.958   3.975   4.031   4.099   4.198   4.364
 30 A"   31 A"   74 A'   32 A"   75 A'   76 A'   77 A'   78 A'                 
  4.431   4.800   5.960   5.980   6.009   6.238   6.305   6.614
 79 A'   80 A'   33 A"   81 A'   82 A'   34 A"   83 A'   84 A'                 
 23.741  27.807  28.305  28.320  28.337  28.513  28.519  28.524
 85 A'   86 A'   35 A"   87 A'   88 A'   36 A"   89 A'   37 A"                 
 28.549  28.633  35.455  66.701 127.852 127.863 127.889 151.611
 90 A'   91 A'   92 A'   93 A'   38 A"   94 A'   95 A'   96 A'                 
*******
 97 A'                                                                         

 Beta MOs, Restricted
 -- Occupied --                  
******* -176.33 -165.74 -165.73 -165.73  -35.83  -31.32  -31.32
  1 A'    2 A'    3 A'    1 A"    4 A'    5 A'    6 A'    2 A"                 
-31.315 -24.738 -22.973 -22.971 -22.971 -22.966 -22.966 -14.378
  7 A'    8 A'    9 A'    3 A"   10 A'   11 A'    4 A"   12 A'                 
-10.336  -6.377  -4.792  -4.773  -4.773  -2.057  -2.052  -2.052
 13 A'   14 A'   15 A'    5 A"   16 A'   17 A'   18 A'    6 A"                 
 -2.035  -2.035  -1.273  -0.932  -0.690  -0.639  -0.574  -0.510
 19 A'    7 A"   20 A'   21 A'   22 A'   23 A'   24 A'    8 A"                 
 -0.491  -0.430  -0.367  -0.334  -0.280  -0.277
 25 A'   26 A'    9 A"   27 A'   10 A"   28 A'                                 
 -- Virtual --                   
 -0.116  -0.056   0.000   0.028   0.040   0.057   0.102   0.115
 29 A'   11 A"   30 A'   31 A'   32 A'   12 A"   33 A'   34 A'                 
  0.136   0.155   0.157   0.181   0.198   0.202   0.224   0.251
 35 A'   36 A'   13 A"   37 A'   38 A'   14 A"   39 A'   40 A'                 
  0.257   0.285   0.312   0.328   0.356   0.388   0.390   0.419
 15 A"   41 A'   42 A'   43 A'   44 A'   16 A"   45 A'   17 A"                 
  0.437   0.458   0.498   0.503   0.626   0.636   0.691   0.805
 46 A'   47 A'   48 A'   18 A"   49 A'   50 A'   51 A'   52 A'                 
  0.823   0.846   0.922   1.083   1.180   1.213   1.270   1.290
 19 A"   53 A'   54 A'   20 A"   55 A'   21 A"   22 A"   56 A'                 
  1.303   1.324   1.377   1.386   1.504   1.577   1.696   1.717
 57 A'   58 A'   23 A"   59 A'   60 A'   61 A'   62 A'   24 A"                 
  1.810   1.946   2.057   2.145   2.313   2.336   2.549   2.688
 63 A'   64 A'   25 A"   65 A'   66 A'   26 A"   67 A'   68 A'                 
  2.721   2.741   3.106   3.512   3.730   3.741   3.826   3.844
 27 A"   69 A'   70 A'   71 A'   28 A"   72 A'   29 A"   73 A'                 
  3.937   3.944   3.958   3.975   4.031   4.099   4.198   4.364
 30 A"   31 A"   74 A'   32 A"   75 A'   76 A'   77 A'   78 A'                 
  4.431   4.800   5.960   5.980   6.009   6.238   6.305   6.614
 79 A'   80 A'   33 A"   81 A'   82 A'   34 A"   83 A'   84 A'                 
 23.741  27.807  28.305  28.320  28.337  28.513  28.519  28.524
 85 A'   86 A'   35 A"   87 A'   88 A'   36 A"   89 A'   37 A"                 
 28.549  28.633  35.455  66.701 127.852 127.863 127.889 151.611
 90 A'   91 A'   92 A'   93 A'   38 A"   94 A'   95 A'   96 A'                 
*******
 97 A'                                                                         
 --------------------------------------------------------------

          Ground-State Mulliken Net Atomic Charges

     Atom                 Charge (a.u.)
  ----------------------------------------
      1 C                     0.009267
      2 N                    -0.235228
      3 I                     0.127677
      4 F                    -0.066229
      5 H                     0.164514
  ----------------------------------------
  Sum of atomic charges =    -0.000000

 -----------------------------------------------------------------
                    Cartesian Multipole Moments
 -----------------------------------------------------------------
    Charge (ESU x 10^10)
                -0.0000
    Dipole Moment (Debye)
         X      -0.7669      Y      -2.1910      Z       0.0000
       Tot       2.3213
    Quadrupole Moments (Debye-Ang)
        XX     -45.0154     XY      -3.2957     YY     -45.5453
        XZ       0.0000     YZ       0.0000     ZZ     -45.4836
    Octopole Moments (Debye-Ang^2)
       XXX     -44.8929    XXY      -7.6078    XYY      -5.5749
       YYY      -4.1521    XXZ       0.0000    XYZ      -0.0000
       YYZ       0.0000    XZZ      -5.6172    YZZ      -0.1791
       ZZZ       0.0000
    Hexadecapole Moments (Debye-Ang^3)
      XXXX    -760.2520   XXXY      -4.1130   XXYY    -131.2231
      XYYY      -5.0790   YYYY     -80.0613   XXXZ       0.0000
      XXYZ       0.0000   XYYZ      -0.0000   YYYZ       0.0000
      XXZZ    -128.4440   XYZZ       0.0877   YYZZ     -23.1036
      XZZZ       0.0000   YZZZ       0.0000   ZZZZ     -56.4163
 -----------------------------------------------------------------
 Calculating analytic gradient of the SCF energy
 Gradient of SCF Energy
            1           2           3           4           5
    1   0.0576382  -0.0454051  -0.0132143   0.0207810  -0.0197997
    2  -0.0297451   0.0182025   0.0010158   0.0071430   0.0033838
    3   0.0000000   0.0000000   0.0000000  -0.0000000  -0.0000000
 Max gradient component =       5.764E-02
 RMS gradient           =       2.260E-02
 Gradient time:  CPU 3.75 s  wall 1.04 s
 Geometry Optimization Parameters
   NAtoms,    NIC,     NZ,  NCons,   NDum,   NFix, NCnnct, MaxDiis
        5      20       5       0       0       0       0       0


** GEOMETRY OPTIMIZATION IN DELOCALIZED INTERNAL COORDINATES **
   Searching for a Minimum

   Optimization Cycle:   1

                       Coordinates (Angstroms)
     ATOM                X               Y               Z
      1  C         2.0225488906   -0.3321733679    0.0000000000
      2  N         1.0876024535    0.5710847124    0.0000000000
      3  I        -0.9696250829   -0.0183343774    0.0000000000
      4  F         3.3203326169    0.0396564318    0.0000000000
      5  H         1.7586253250   -1.3897386621    0.0000000000
   Point Group: cs    Number of degrees of freedom:     7


   Energy is  -7112.828166791


 Attempting to Generate Delocalized Internal Coordinates

  7 Hessian modes will be used to form the next step
  Hessian Eigenvalues:
     0.108095    0.160000    0.220000    0.250000    0.348126    0.550214
     0.671931

 Minimum Search - Taking Simple RFO Step
 Searching for Lamda that Minimizes Along All modes
 Value Taken    Lamda =  -0.01471214
 Step Taken.  Stepsize is  0.242684

                             Maximum     Tolerance    Cnvgd?
         Gradient           0.044905      0.000300      NO
         Displacement       0.166131      0.001200      NO
         Energy change     *********      0.000001      NO


 New Cartesian Coordinates Obtained by Inverse Iteration

 Displacement from previous Coordinates is:  0.271410
 ----------------------------------------------------------------
             Standard Nuclear Orientation (Angstroms)
    I     Atom           X                Y                Z
 ----------------------------------------------------------------
    1      C       1.9600976697    -0.3297501269     0.0000000000
    2      N       1.1113349434     0.5972171692     0.0000000000
    3      I      -0.8820382369    -0.0240985059     0.0000000000
    4      F       3.2397635224     0.0309957909     0.0000000000
    5      H       1.7903263044    -1.4038695904     0.0000000000
 ----------------------------------------------------------------
 Molecular Point Group                 Cs    NOp =  2
 Largest Abelian Subgroup              Cs    NOp =  2
 Nuclear Repulsion Energy =   284.7764930791 hartrees
 There are       38 alpha and       38 beta electrons
 Applying Cartesian multipole field
    Component          Value
    ---------          -----
     (2,0,0)        1.00000E-11
     (0,2,0)        2.00000E-11
     (0,0,2)       -3.00000E-11
 Nucleus-field energy     =     0.0000000065 hartrees
 Requested basis set is 6-311++G(d,p)
 There are 47 shells and 135 basis functions
 A cutoff of  1.0D-11 yielded    991 shell pairs
 There are      8440 function pairs (      9470 Cartesian)
 Smallest overlap matrix eigenvalue = 1.24E-03
 Guess MOs from SCF MO coefficient file

 -----------------------------------------------------------------------
  General SCF calculation program by
  Eric Jon Sundstrom, Paul Horn, Yuezhi Mao, Dmitri Zuev, Alec White,
  David Stuck, Shaama M.S., Shane Yost, Joonho Lee, David Small,
  Daniel Levine, Susi Lehtola, Hugh Burton, Evgeny Epifanovsky
 -----------------------------------------------------------------------
 Exchange:     0.2000 Hartree-Fock + 0.0800 Slater + 0.7200 B88
 Correlation:  0.1900 VWN1RPA + 0.8100 LYP
 Using SG-1 standard quadrature grid
 using 4 threads for integral computing
 -------------------------------------------------------
 OpenMP Integral computing Module                
 Release: version 2.0, May 2017, Q-Chem Inc. Pleasanton 
 -------------------------------------------------------
 -------------------------------------------------------
 OpenMP BLAS3 based DFT computing Module                
 Release: version 1.0, May 2013, Q-Chem Inc. Pittsburgh 
 -------------------------------------------------------
 A restricted SCF calculation will be
 performed using DIIS
 SCF converges when DIIS error is below 1.0e-08
 ---------------------------------------
  Cycle       Energy         DIIS error
 ---------------------------------------
    1   -7112.8327315200      1.16e-03  
    2   -7112.8344569567      9.09e-04  
    3   -7112.8346909609      8.25e-04  
    4   -7112.8360145120      2.01e-04  
    5   -7112.8360952662      3.99e-05  
    6   -7112.8360987753      1.00e-05  
    7   -7112.8360989216      2.04e-06  
    8   -7112.8360989309      1.53e-06  
    9   -7112.8360989347      2.86e-07  
   10   -7112.8360989349      3.28e-08  
   11   -7112.8360989348      1.44e-08  
   12   -7112.8360989349      1.77e-09  Convergence criterion met
 ---------------------------------------
 SCF time:   CPU 13.35s  wall 4.00s 
 SCF   energy in the final basis set =    -7112.8360989349
 Total energy in the final basis set =    -7112.8360989349

 --------------------------------------------------------------
             Orbital Energies (a.u.) and Symmetries
 --------------------------------------------------------------

 Alpha MOs, Restricted
 -- Occupied --                  
******* -176.33 -165.73 -165.73 -165.73  -35.83  -31.32  -31.31
  1 A'    2 A'    3 A'    1 A"    4 A'    5 A'    6 A'    2 A"                 
-31.313 -24.730 -22.971 -22.969 -22.969 -22.964 -22.964 -14.373
  7 A'    8 A'    9 A'    3 A"   10 A'   11 A'    4 A"   12 A'                 
-10.328  -6.376  -4.791  -4.772  -4.772  -2.056  -2.050  -2.050
 13 A'   14 A'   15 A'    5 A"   16 A'   17 A'   18 A'    6 A"                 
 -2.034  -2.034  -1.277  -0.952  -0.692  -0.645  -0.574  -0.513
  7 A"   19 A'   20 A'   21 A'   22 A'   23 A'   24 A'    8 A"                 
 -0.490  -0.428  -0.375  -0.342  -0.278  -0.278
 25 A'   26 A'    9 A"   27 A'   28 A'   10 A"                                 
 -- Virtual --                   
 -0.102  -0.048   0.001   0.033   0.038   0.057   0.102   0.123
 29 A'   11 A"   30 A'   31 A'   32 A'   12 A"   33 A'   34 A'                 
  0.137   0.157   0.161   0.186   0.196   0.203   0.228   0.256
 35 A'   13 A"   36 A'   37 A'   38 A'   14 A"   39 A'   15 A"                 
  0.257   0.261   0.322   0.337   0.370   0.388   0.410   0.421
 40 A'   41 A'   42 A'   43 A'   44 A'   16 A"   45 A'   17 A"                 
  0.449   0.460   0.505   0.512   0.623   0.652   0.733   0.807
 46 A'   47 A'   18 A"   48 A'   49 A'   50 A'   51 A'   52 A'                 
  0.821   0.855   0.900   1.093   1.177   1.219   1.271   1.287
 19 A"   53 A'   54 A'   20 A"   55 A'   21 A"   22 A"   56 A'                 
  1.307   1.341   1.381   1.400   1.486   1.622   1.686   1.712
 57 A'   58 A'   23 A"   59 A'   60 A'   61 A'   62 A'   24 A"                 
  1.812   2.027   2.065   2.180   2.280   2.382   2.568   2.733
 63 A'   64 A'   25 A"   65 A'   66 A'   26 A"   67 A'   27 A"                 
  2.735   2.809   3.135   3.518   3.727   3.728   3.846   3.855
 68 A'   69 A'   70 A'   71 A'   72 A'   28 A"   29 A"   73 A'                 
  3.944   3.963   3.964   3.981   4.047   4.171   4.227   4.371
 30 A"   31 A"   74 A'   32 A"   75 A'   76 A'   77 A'   78 A'                 
  4.437   4.824   5.963   5.985   6.018   6.242   6.310   6.656
 79 A'   80 A'   33 A"   81 A'   82 A'   34 A"   83 A'   84 A'                 
 23.832  27.818  28.308  28.324  28.344  28.515  28.523  28.528
 85 A'   86 A'   35 A"   87 A'   88 A'   36 A"   89 A'   37 A"                 
 28.559  28.642  35.525  66.713 127.855 127.867 127.894 151.620
 90 A'   91 A'   92 A'   93 A'   38 A"   94 A'   95 A'   96 A'                 
*******
 97 A'                                                                         

 Beta MOs, Restricted
 -- Occupied --                  
******* -176.33 -165.73 -165.73 -165.73  -35.83  -31.32  -31.31
  1 A'    2 A'    3 A'    1 A"    4 A'    5 A'    6 A'    2 A"                 
-31.313 -24.730 -22.971 -22.969 -22.969 -22.964 -22.964 -14.373
  7 A'    8 A'    9 A'    3 A"   10 A'   11 A'    4 A"   12 A'                 
-10.328  -6.376  -4.791  -4.772  -4.772  -2.056  -2.050  -2.050
 13 A'   14 A'   15 A'    5 A"   16 A'   17 A'   18 A'    6 A"                 
 -2.034  -2.034  -1.277  -0.952  -0.692  -0.645  -0.574  -0.513
  7 A"   19 A'   20 A'   21 A'   22 A'   23 A'   24 A'    8 A"                 
 -0.490  -0.428  -0.375  -0.342  -0.278  -0.278
 25 A'   26 A'    9 A"   27 A'   28 A'   10 A"                                 
 -- Virtual --                   
 -0.102  -0.048   0.001   0.033   0.038   0.057   0.102   0.123
 29 A'   11 A"   30 A'   31 A'   32 A'   12 A"   33 A'   34 A'                 
  0.137   0.157   0.161   0.186   0.196   0.203   0.228   0.256
 35 A'   13 A"   36 A'   37 A'   38 A'   14 A"   39 A'   15 A"                 
  0.257   0.261   0.322   0.337   0.370   0.388   0.410   0.421
 40 A'   41 A'   42 A'   43 A'   44 A'   16 A"   45 A'   17 A"                 
  0.449   0.460   0.505   0.512   0.623   0.652   0.733   0.807
 46 A'   47 A'   18 A"   48 A'   49 A'   50 A'   51 A'   52 A'                 
  0.821   0.855   0.900   1.093   1.177   1.219   1.271   1.287
 19 A"   53 A'   54 A'   20 A"   55 A'   21 A"   22 A"   56 A'                 
  1.307   1.341   1.381   1.400   1.486   1.622   1.686   1.712
 57 A'   58 A'   23 A"   59 A'   60 A'   61 A'   62 A'   24 A"                 
  1.812   2.027   2.065   2.180   2.280   2.382   2.568   2.733
 63 A'   64 A'   25 A"   65 A'   66 A'   26 A"   67 A'   27 A"                 
  2.735   2.809   3.135   3.518   3.727   3.728   3.846   3.855
 68 A'   69 A'   70 A'   71 A'   72 A'   28 A"   29 A"   73 A'                 
  3.944   3.963   3.964   3.981   4.047   4.171   4.227   4.371
 30 A"   31 A"   74 A'   32 A"   75 A'   76 A'   77 A'   78 A'                 
  4.437   4.824   5.963   5.985   6.018   6.242   6.310   6.656
 79 A'   80 A'   33 A"   81 A'   82 A'   34 A"   83 A'   84 A'                 
 23.832  27.818  28.308  28.324  28.344  28.515  28.523  28.528
 85 A'   86 A'   35 A"   87 A'   88 A'   36 A"   89 A'   37 A"                 
 28.559  28.642  35.525  66.713 127.855 127.867 127.894 151.620
 90 A'   91 A'   92 A'   93 A'   38 A"   94 A'   95 A'   96 A'                 
*******
 97 A'                                                                         
 --------------------------------------------------------------

          Ground-State Mulliken Net Atomic Charges

     Atom                 Charge (a.u.)
  ----------------------------------------
      1 C                     0.020043
      2 N                    -0.237721
      3 I                     0.122630
      4 F                    -0.064387
      5 H                     0.159435
  ----------------------------------------
  Sum of atomic charges =     0.000000

 -----------------------------------------------------------------
                    Cartesian Multipole Moments
 -----------------------------------------------------------------
    Charge (ESU x 10^10)
                 0.0000
    Dipole Moment (Debye)
         X      -0.7088      Y      -2.2106      Z      -0.0000
       Tot       2.3215
    Quadrupole Moments (Debye-Ang)
        XX     -45.4670     XY      -3.3125     YY     -45.2543
        XZ      -0.0000     YZ       0.0000     ZZ     -45.2748
    Octopole Moments (Debye-Ang^2)
       XXX     -49.7002    XXY      -8.2739    XYY      -7.1569
       YYY      -4.0042    XXZ      -0.0000    XYZ       0.0000
       YYZ      -0.0000    XZZ      -7.1603    YZZ      -0.0870
       ZZZ      -0.0000
    Hexadecapole Moments (Debye-Ang^3)
      XXXX    -715.2860   XXXY      -5.3659   XXYY    -122.0541
      XYYY      -6.2495   YYYY     -80.1384   XXXZ      -0.0000
      XXYZ       0.0000   XYYZ      -0.0000   YYYZ       0.0000
      XXZZ    -119.8028   XYZZ      -0.1326   YYZZ     -23.0778
      XZZZ      -0.0000   YZZZ       0.0000   ZZZZ     -55.9489
 -----------------------------------------------------------------
 Calculating analytic gradient of the SCF energy
 Gradient of SCF Energy
            1           2           3           4           5
    1   0.0134394   0.0007759   0.0001306  -0.0087250  -0.0056210
    2  -0.0050278   0.0004462  -0.0002920   0.0037369   0.0011366
    3  -0.0000000   0.0000000   0.0000000   0.0000000  -0.0000000
 Max gradient component =       1.344E-02
 RMS gradient           =       4.689E-03
 Gradient time:  CPU 3.88 s  wall 1.07 s
 Geometry Optimization Parameters
   NAtoms,    NIC,     NZ,  NCons,   NDum,   NFix, NCnnct, MaxDiis
        5      20       5       0       0       0       0       0

 Cartesian Hessian Update
 Hessian Updated using BFGS Update


** GEOMETRY OPTIMIZATION IN DELOCALIZED INTERNAL COORDINATES **
   Searching for a Minimum

   Optimization Cycle:   2

                       Coordinates (Angstroms)
     ATOM                X               Y               Z
      1  C         1.9600976697   -0.3297501269    0.0000000000
      2  N         1.1113349434    0.5972171692    0.0000000000
      3  I        -0.8820382369   -0.0240985059    0.0000000000
      4  F         3.2397635224    0.0309957909    0.0000000000
      5  H         1.7903263044   -1.4038695904    0.0000000000
   Point Group: cs    Number of degrees of freedom:     7


   Energy is  -7112.836098935

 Hessian Updated using BFGS Update

  7 Hessian modes will be used to form the next step
  Hessian Eigenvalues:
     0.109586    0.136679    0.231766    0.260249    0.348191    0.570059
     0.694520

 Minimum Search - Taking Simple RFO Step
 Searching for Lamda that Minimizes Along All modes
 Value Taken    Lamda =  -0.00082651
 Step Taken.  Stepsize is  0.070901

                             Maximum     Tolerance    Cnvgd?
         Gradient           0.008035      0.000300      NO
         Displacement       0.042151      0.001200      NO
         Energy change     -0.007932      0.000001      NO


 New Cartesian Coordinates Obtained by Inverse Iteration

 Displacement from previous Coordinates is:  0.071003
 ----------------------------------------------------------------
             Standard Nuclear Orientation (Angstroms)
    I     Atom           X                Y                Z
 ----------------------------------------------------------------
    1      C       1.9489445335    -0.3211877445     0.0000000000
    2      N       1.1014070946     0.6043732034     0.0000000000
    3      I      -0.8884516781    -0.0229099500     0.0000000000
    4      F       3.2430283057     0.0106873216     0.0000000000
    5      H       1.8145559473    -1.4004680937     0.0000000000
 ----------------------------------------------------------------
 Molecular Point Group                 Cs    NOp =  2
 Largest Abelian Subgroup              Cs    NOp =  2
 Nuclear Repulsion Energy =   284.5511903199 hartrees
 There are       38 alpha and       38 beta electrons
 Applying Cartesian multipole field
    Component          Value
    ---------          -----
     (2,0,0)        1.00000E-11
     (0,2,0)        2.00000E-11
     (0,0,2)       -3.00000E-11
 Nucleus-field energy     =     0.0000000065 hartrees
 Requested basis set is 6-311++G(d,p)
 There are 47 shells and 135 basis functions
 A cutoff of  1.0D-11 yielded    990 shell pairs
 There are      8428 function pairs (      9458 Cartesian)
 Smallest overlap matrix eigenvalue = 1.26E-03
 Guess MOs from SCF MO coefficient file

 -----------------------------------------------------------------------
  General SCF calculation program by
  Eric Jon Sundstrom, Paul Horn, Yuezhi Mao, Dmitri Zuev, Alec White,
  David Stuck, Shaama M.S., Shane Yost, Joonho Lee, David Small,
  Daniel Levine, Susi Lehtola, Hugh Burton, Evgeny Epifanovsky
 -----------------------------------------------------------------------
 Exchange:     0.2000 Hartree-Fock + 0.0800 Slater + 0.7200 B88
 Correlation:  0.1900 VWN1RPA + 0.8100 LYP
 Using SG-1 standard quadrature grid
 using 4 threads for integral computing
 -------------------------------------------------------
 OpenMP Integral computing Module                
 Release: version 2.0, May 2017, Q-Chem Inc. Pleasanton 
 -------------------------------------------------------
 -------------------------------------------------------
 OpenMP BLAS3 based DFT computing Module                
 Release: version 1.0, May 2013, Q-Chem Inc. Pittsburgh 
 -------------------------------------------------------
 A restricted SCF calculation will be
 performed using DIIS
 SCF converges when DIIS error is below 1.0e-08
 ---------------------------------------
  Cycle       Energy         DIIS error
 ---------------------------------------
    1   -7112.8362006607      3.45e-04  
    2   -7112.8364955921      1.59e-04  
    3   -7112.8364064068      2.62e-04  
    4   -7112.8365401615      2.02e-05  
    5   -7112.8365409265      7.06e-06  
    6   -7112.8365409975      1.28e-06  
    7   -7112.8365409997      4.56e-07  
    8   -7112.8365410000      1.34e-07  
    9   -7112.8365410000      3.88e-08  
   10   -7112.8365410000      1.14e-08  
   11   -7112.8365410000      1.80e-09  Convergence criterion met
 ---------------------------------------
 SCF time:   CPU 12.23s  wall 3.00s 
 SCF   energy in the final basis set =    -7112.8365410000
 Total energy in the final basis set =    -7112.8365410000

 --------------------------------------------------------------
             Orbital Energies (a.u.) and Symmetries
 --------------------------------------------------------------

 Alpha MOs, Restricted
 -- Occupied --                  
******* -176.33 -165.74 -165.73 -165.73  -35.83  -31.32  -31.31
  1 A'    2 A'    3 A'    1 A"    4 A'    5 A'    6 A'    2 A"                 
-31.314 -24.727 -22.972 -22.970 -22.970 -22.965 -22.965 -14.374
  7 A'    8 A'    9 A'    3 A"   10 A'   11 A'    4 A"   12 A'                 
-10.328  -6.377  -4.792  -4.773  -4.773  -2.057  -2.051  -2.051
 13 A'   14 A'   15 A'    5 A"   16 A'   17 A'   18 A'    6 A"                 
 -2.035  -2.035  -1.272  -0.954  -0.693  -0.646  -0.571  -0.511
  7 A"   19 A'   20 A'   21 A'   22 A'   23 A'   24 A'    8 A"                 
 -0.489  -0.428  -0.377  -0.344  -0.279  -0.279
 25 A'   26 A'    9 A"   27 A'   10 A"   28 A'                                 
 -- Virtual --                   
 -0.103  -0.047   0.001   0.035   0.038   0.057   0.103   0.123
 29 A'   11 A"   30 A'   31 A'   32 A'   12 A"   33 A'   34 A'                 
  0.137   0.157   0.162   0.184   0.197   0.203   0.227   0.254
 35 A'   13 A"   36 A'   37 A'   38 A'   14 A"   39 A'   40 A'                 
  0.257   0.259   0.321   0.338   0.370   0.387   0.413   0.420
 15 A"   41 A'   42 A'   43 A'   44 A'   16 A"   45 A'   17 A"                 
  0.447   0.459   0.506   0.513   0.625   0.651   0.734   0.806
 46 A'   47 A'   18 A"   48 A'   49 A'   50 A'   51 A'   52 A'                 
  0.821   0.859   0.901   1.094   1.177   1.215   1.271   1.287
 19 A"   53 A'   54 A'   20 A"   55 A'   21 A"   22 A"   56 A'                 
  1.304   1.343   1.384   1.400   1.482   1.629   1.676   1.713
 57 A'   58 A'   23 A"   59 A'   60 A'   61 A'   62 A'   24 A"                 
  1.816   2.042   2.062   2.182   2.262   2.387   2.572   2.734
 63 A'   64 A'   25 A"   65 A'   66 A'   26 A"   67 A'   27 A"                 
  2.742   2.819   3.121   3.510   3.728   3.731   3.845   3.866
 68 A'   69 A'   70 A'   71 A'   72 A'   28 A"   29 A"   73 A'                 
  3.943   3.959   3.963   3.980   4.048   4.158   4.225   4.369
 30 A"   31 A"   74 A'   32 A"   75 A'   76 A'   77 A'   78 A'                 
  4.437   4.822   5.962   5.984   6.017   6.245   6.310   6.649
 79 A'   80 A'   33 A"   81 A'   82 A'   34 A"   83 A'   84 A'                 
 23.838  27.816  28.307  28.323  28.342  28.514  28.522  28.527
 85 A'   86 A'   35 A"   87 A'   88 A'   36 A"   89 A'   37 A"                 
 28.559  28.641  35.527  66.714 127.854 127.866 127.893 151.618
 90 A'   91 A'   92 A'   93 A'   38 A"   94 A'   95 A'   96 A'                 
*******
 97 A'                                                                         

 Beta MOs, Restricted
 -- Occupied --                  
******* -176.33 -165.74 -165.73 -165.73  -35.83  -31.32  -31.31
  1 A'    2 A'    3 A'    1 A"    4 A'    5 A'    6 A'    2 A"                 
-31.314 -24.727 -22.972 -22.970 -22.970 -22.965 -22.965 -14.374
  7 A'    8 A'    9 A'    3 A"   10 A'   11 A'    4 A"   12 A'                 
-10.328  -6.377  -4.792  -4.773  -4.773  -2.057  -2.051  -2.051
 13 A'   14 A'   15 A'    5 A"   16 A'   17 A'   18 A'    6 A"                 
 -2.035  -2.035  -1.272  -0.954  -0.693  -0.646  -0.571  -0.511
  7 A"   19 A'   20 A'   21 A'   22 A'   23 A'   24 A'    8 A"                 
 -0.489  -0.428  -0.377  -0.344  -0.279  -0.279
 25 A'   26 A'    9 A"   27 A'   10 A"   28 A'                                 
 -- Virtual --                   
 -0.103  -0.047   0.001   0.035   0.038   0.057   0.103   0.123
 29 A'   11 A"   30 A'   31 A'   32 A'   12 A"   33 A'   34 A'                 
  0.137   0.157   0.162   0.184   0.197   0.203   0.227   0.254
 35 A'   13 A"   36 A'   37 A'   38 A'   14 A"   39 A'   40 A'                 
  0.257   0.259   0.321   0.338   0.370   0.387   0.413   0.420
 15 A"   41 A'   42 A'   43 A'   44 A'   16 A"   45 A'   17 A"                 
  0.447   0.459   0.506   0.513   0.625   0.651   0.734   0.806
 46 A'   47 A'   18 A"   48 A'   49 A'   50 A'   51 A'   52 A'                 
  0.821   0.859   0.901   1.094   1.177   1.215   1.271   1.287
 19 A"   53 A'   54 A'   20 A"   55 A'   21 A"   22 A"   56 A'                 
  1.304   1.343   1.384   1.400   1.482   1.629   1.676   1.713
 57 A'   58 A'   23 A"   59 A'   60 A'   61 A'   62 A'   24 A"                 
  1.816   2.042   2.062   2.182   2.262   2.387   2.572   2.734
 63 A'   64 A'   25 A"   65 A'   66 A'   26 A"   67 A'   27 A"                 
  2.742   2.819   3.121   3.510   3.728   3.731   3.845   3.866
 68 A'   69 A'   70 A'   71 A'   72 A'   28 A"   29 A"   73 A'                 
  3.943   3.959   3.963   3.980   4.048   4.158   4.225   4.369
 30 A"   31 A"   74 A'   32 A"   75 A'   76 A'   77 A'   78 A'                 
  4.437   4.822   5.962   5.984   6.017   6.245   6.310   6.649
 79 A'   80 A'   33 A"   81 A'   82 A'   34 A"   83 A'   84 A'                 
 23.838  27.816  28.307  28.323  28.342  28.514  28.522  28.527
 85 A'   86 A'   35 A"   87 A'   88 A'   36 A"   89 A'   37 A"                 
 28.559  28.641  35.527  66.714 127.854 127.866 127.893 151.618
 90 A'   91 A'   92 A'   93 A'   38 A"   94 A'   95 A'   96 A'                 
*******
 97 A'                                                                         
 --------------------------------------------------------------

          Ground-State Mulliken Net Atomic Charges

     Atom                 Charge (a.u.)
  ----------------------------------------
      1 C                     0.021007
      2 N                    -0.236152
      3 I                     0.127462
      4 F                    -0.071803
      5 H                     0.159486
  ----------------------------------------
  Sum of atomic charges =     0.000000

 -----------------------------------------------------------------
                    Cartesian Multipole Moments
 -----------------------------------------------------------------
    Charge (ESU x 10^10)
                 0.0000
    Dipole Moment (Debye)
         X      -0.7962      Y      -2.1817      Z       0.0000
       Tot       2.3225
    Quadrupole Moments (Debye-Ang)
        XX     -45.6755     XY      -3.2303     YY     -45.2700
        XZ      -0.0000     YZ       0.0000     ZZ     -45.2618
    Octopole Moments (Debye-Ang^2)
       XXX     -50.0787    XXY      -8.2195    XYY      -6.9377
       YYY      -4.0774    XXZ       0.0000    XYZ       0.0000
       YYZ      -0.0000    XZZ      -6.9557    YZZ      -0.1116
       ZZZ      -0.0000
    Hexadecapole Moments (Debye-Ang^3)
      XXXX    -719.5493   XXXY      -4.2345   XXYY    -122.1522
      XYYY      -5.5414   YYYY     -80.1407   XXXZ       0.0000
      XXYZ       0.0000   XYYZ      -0.0000   YYYZ       0.0000
      XXZZ    -120.0857   XYZZ       0.1348   YYZZ     -23.0608
      XZZZ      -0.0000   YZZZ       0.0000   ZZZZ     -55.8873
 -----------------------------------------------------------------
 Calculating analytic gradient of the SCF energy
 Gradient of SCF Energy
            1           2           3           4           5
    1   0.0052910  -0.0010992   0.0001482  -0.0042138  -0.0001261
    2   0.0005740   0.0005320  -0.0004160  -0.0011997   0.0005097
    3  -0.0000000  -0.0000000   0.0000000   0.0000000   0.0000000
 Max gradient component =       5.291E-03
 RMS gradient           =       1.816E-03
 Gradient time:  CPU 3.89 s  wall 1.07 s
 Geometry Optimization Parameters
   NAtoms,    NIC,     NZ,  NCons,   NDum,   NFix, NCnnct, MaxDiis
        5      20       5       0       0       0       0       0

 Cartesian Hessian Update
 Hessian Updated using BFGS Update


** GEOMETRY OPTIMIZATION IN DELOCALIZED INTERNAL COORDINATES **
   Searching for a Minimum

   Optimization Cycle:   3

                       Coordinates (Angstroms)
     ATOM                X               Y               Z
      1  C         1.9489445335   -0.3211877445    0.0000000000
      2  N         1.1014070946    0.6043732034    0.0000000000
      3  I        -0.8884516781   -0.0229099500    0.0000000000
      4  F         3.2430283057    0.0106873216    0.0000000000
      5  H         1.8145559473   -1.4004680937    0.0000000000
   Point Group: cs    Number of degrees of freedom:     7


   Energy is  -7112.836541000

 Hessian Updated using BFGS Update

  7 Hessian modes will be used to form the next step
  Hessian Eigenvalues:
     0.109780    0.127374    0.249381    0.263811    0.348397    0.524491
     0.694259

 Minimum Search - Taking Simple RFO Step
 Searching for Lamda that Minimizes Along All modes
 Value Taken    Lamda =  -0.00005083
 Step Taken.  Stepsize is  0.012606

                             Maximum     Tolerance    Cnvgd?
         Gradient           0.003154      0.000300      NO
         Displacement       0.009748      0.001200      NO
         Energy change     -0.000442      0.000001      NO


 New Cartesian Coordinates Obtained by Inverse Iteration

 Displacement from previous Coordinates is:  0.016534
 ----------------------------------------------------------------
             Standard Nuclear Orientation (Angstroms)
    I     Atom           X                Y                Z
 ----------------------------------------------------------------
    1      C       1.9468875421    -0.3227606955     0.0000000000
    2      N       1.1004313802     0.6024153831     0.0000000000
    3      I      -0.8916544157    -0.0188954773     0.0000000000
    4      F       3.2448722455     0.0132636162     0.0000000000
    5      H       1.8189474509    -1.4035280895     0.0000000000
 ----------------------------------------------------------------
 Molecular Point Group                 Cs    NOp =  2
 Largest Abelian Subgroup              Cs    NOp =  2
 Nuclear Repulsion Energy =   284.3161517140 hartrees
 There are       38 alpha and       38 beta electrons
 Applying Cartesian multipole field
    Component          Value
    ---------          -----
     (2,0,0)        1.00000E-11
     (0,2,0)        2.00000E-11
     (0,0,2)       -3.00000E-11
 Nucleus-field energy     =     0.0000000065 hartrees
 Requested basis set is 6-311++G(d,p)
 There are 47 shells and 135 basis functions
 A cutoff of  1.0D-11 yielded    989 shell pairs
 There are      8424 function pairs (      9454 Cartesian)
 Smallest overlap matrix eigenvalue = 1.27E-03
 Guess MOs from SCF MO coefficient file

 -----------------------------------------------------------------------
  General SCF calculation program by
  Eric Jon Sundstrom, Paul Horn, Yuezhi Mao, Dmitri Zuev, Alec White,
  David Stuck, Shaama M.S., Shane Yost, Joonho Lee, David Small,
  Daniel Levine, Susi Lehtola, Hugh Burton, Evgeny Epifanovsky
 -----------------------------------------------------------------------
 Exchange:     0.2000 Hartree-Fock + 0.0800 Slater + 0.7200 B88
 Correlation:  0.1900 VWN1RPA + 0.8100 LYP
 Using SG-1 standard quadrature grid
 using 4 threads for integral computing
 -------------------------------------------------------
 OpenMP Integral computing Module                
 Release: version 2.0, May 2017, Q-Chem Inc. Pleasanton 
 -------------------------------------------------------
 -------------------------------------------------------
 OpenMP BLAS3 based DFT computing Module                
 Release: version 1.0, May 2013, Q-Chem Inc. Pittsburgh 
 -------------------------------------------------------
 A restricted SCF calculation will be
 performed using DIIS
 SCF converges when DIIS error is below 1.0e-08
 ---------------------------------------
  Cycle       Energy         DIIS error
 ---------------------------------------
    1   -7112.8365509157      9.38e-05  
    2   -7112.8365726593      3.05e-05  
    3   -7112.8365698153      4.86e-05  
    4   -7112.8365741052      8.65e-06  
    5   -7112.8365742503      2.17e-06  
    6   -7112.8365742578      6.72e-07  
    7   -7112.8365742586      1.78e-07  
    8   -7112.8365742586      4.39e-08  
    9   -7112.8365742587      2.49e-08  
   10   -7112.8365742587      3.37e-09  Convergence criterion met
 ---------------------------------------
 SCF time:   CPU 11.12s  wall 3.00s 
 SCF   energy in the final basis set =    -7112.8365742587
 Total energy in the final basis set =    -7112.8365742587

 --------------------------------------------------------------
             Orbital Energies (a.u.) and Symmetries
 --------------------------------------------------------------

 Alpha MOs, Restricted
 -- Occupied --                  
******* -176.33 -165.74 -165.73 -165.73  -35.83  -31.32  -31.31
  1 A'    2 A'    3 A'    1 A"    4 A'    5 A'    6 A'    2 A"                 
-31.314 -24.726 -22.973 -22.971 -22.971 -22.965 -22.965 -14.374
  7 A'    8 A'    9 A'    3 A"   10 A'   11 A'    4 A"   12 A'                 
-10.328  -6.377  -4.792  -4.773  -4.773  -2.058  -2.051  -2.051
 13 A'   14 A'   15 A'    5 A"   16 A'   17 A'   18 A'    6 A"                 
 -2.035  -2.035  -1.269  -0.954  -0.693  -0.645  -0.569  -0.509
  7 A"   19 A'   20 A'   21 A'   22 A'   23 A'   24 A'    8 A"                 
 -0.488  -0.428  -0.377  -0.344  -0.279  -0.279
 25 A'   26 A'    9 A"   27 A'   10 A"   28 A'                                 
 -- Virtual --                   
 -0.104  -0.048   0.001   0.035   0.037   0.057   0.103   0.123
 29 A'   11 A"   30 A'   31 A'   32 A'   12 A"   33 A'   34 A'                 
  0.137   0.157   0.163   0.183   0.197   0.203   0.226   0.253
 35 A'   13 A"   36 A'   37 A'   38 A'   14 A"   39 A'   40 A'                 
  0.257   0.259   0.321   0.339   0.370   0.387   0.412   0.419
 15 A"   41 A'   42 A'   43 A'   44 A'   16 A"   45 A'   17 A"                 
  0.447   0.459   0.506   0.513   0.625   0.651   0.734   0.805
 46 A'   47 A'   18 A"   48 A'   49 A'   50 A'   51 A'   52 A'                 
  0.820   0.860   0.902   1.094   1.176   1.215   1.270   1.287
 19 A"   53 A'   54 A'   20 A"   55 A'   21 A"   22 A"   56 A'                 
  1.304   1.343   1.385   1.400   1.481   1.629   1.674   1.713
 57 A'   58 A'   23 A"   59 A'   60 A'   61 A'   62 A'   24 A"                 
  1.819   2.045   2.062   2.182   2.259   2.388   2.572   2.734
 63 A'   64 A'   25 A"   65 A'   66 A'   26 A"   67 A'   27 A"                 
  2.742   2.820   3.112   3.508   3.728   3.732   3.845   3.866
 68 A'   69 A'   70 A'   71 A'   72 A'   28 A"   29 A"   73 A'                 
  3.943   3.956   3.963   3.980   4.047   4.155   4.224   4.369
 30 A"   31 A"   74 A'   32 A"   75 A'   76 A'   77 A'   78 A'                 
  4.436   4.821   5.961   5.983   6.016   6.246   6.311   6.643
 79 A'   80 A'   33 A"   81 A'   82 A'   34 A"   83 A'   84 A'                 
 23.838  27.816  28.307  28.323  28.342  28.514  28.522  28.527
 85 A'   86 A'   35 A"   87 A'   88 A'   36 A"   89 A'   37 A"                 
 28.558  28.640  35.528  66.715 127.853 127.866 127.892 151.618
 90 A'   91 A'   92 A'   93 A'   38 A"   94 A'   95 A'   96 A'                 
*******
 97 A'                                                                         

 Beta MOs, Restricted
 -- Occupied --                  
******* -176.33 -165.74 -165.73 -165.73  -35.83  -31.32  -31.31
  1 A'    2 A'    3 A'    1 A"    4 A'    5 A'    6 A'    2 A"                 
-31.314 -24.726 -22.973 -22.971 -22.971 -22.965 -22.965 -14.374
  7 A'    8 A'    9 A'    3 A"   10 A'   11 A'    4 A"   12 A'                 
-10.328  -6.377  -4.792  -4.773  -4.773  -2.058  -2.051  -2.051
 13 A'   14 A'   15 A'    5 A"   16 A'   17 A'   18 A'    6 A"                 
 -2.035  -2.035  -1.269  -0.954  -0.693  -0.645  -0.569  -0.509
  7 A"   19 A'   20 A'   21 A'   22 A'   23 A'   24 A'    8 A"                 
 -0.488  -0.428  -0.377  -0.344  -0.279  -0.279
 25 A'   26 A'    9 A"   27 A'   10 A"   28 A'                                 
 -- Virtual --                   
 -0.104  -0.048   0.001   0.035   0.037   0.057   0.103   0.123
 29 A'   11 A"   30 A'   31 A'   32 A'   12 A"   33 A'   34 A'                 
  0.137   0.157   0.163   0.183   0.197   0.203   0.226   0.253
 35 A'   13 A"   36 A'   37 A'   38 A'   14 A"   39 A'   40 A'                 
  0.257   0.259   0.321   0.339   0.370   0.387   0.412   0.419
 15 A"   41 A'   42 A'   43 A'   44 A'   16 A"   45 A'   17 A"                 
  0.447   0.459   0.506   0.513   0.625   0.651   0.734   0.805
 46 A'   47 A'   18 A"   48 A'   49 A'   50 A'   51 A'   52 A'                 
  0.820   0.860   0.902   1.094   1.176   1.215   1.270   1.287
 19 A"   53 A'   54 A'   20 A"   55 A'   21 A"   22 A"   56 A'                 
  1.304   1.343   1.385   1.400   1.481   1.629   1.674   1.713
 57 A'   58 A'   23 A"   59 A'   60 A'   61 A'   62 A'   24 A"                 
  1.819   2.045   2.062   2.182   2.259   2.388   2.572   2.734
 63 A'   64 A'   25 A"   65 A'   66 A'   26 A"   67 A'   27 A"                 
  2.742   2.820   3.112   3.508   3.728   3.732   3.845   3.866
 68 A'   69 A'   70 A'   71 A'   72 A'   28 A"   29 A"   73 A'                 
  3.943   3.956   3.963   3.980   4.047   4.155   4.224   4.369
 30 A"   31 A"   74 A'   32 A"   75 A'   76 A'   77 A'   78 A'                 
  4.436   4.821   5.961   5.983   6.016   6.246   6.311   6.643
 79 A'   80 A'   33 A"   81 A'   82 A'   34 A"   83 A'   84 A'                 
 23.838  27.816  28.307  28.323  28.342  28.514  28.522  28.527
 85 A'   86 A'   35 A"   87 A'   88 A'   36 A"   89 A'   37 A"                 
 28.558  28.640  35.528  66.715 127.853 127.866 127.892 151.618
 90 A'   91 A'   92 A'   93 A'   38 A"   94 A'   95 A'   96 A'                 
*******
 97 A'                                                                         
 --------------------------------------------------------------

          Ground-State Mulliken Net Atomic Charges

     Atom                 Charge (a.u.)
  ----------------------------------------
      1 C                     0.021010
      2 N                    -0.234825
      3 I                     0.128475
      4 F                    -0.075336
      5 H                     0.160676
  ----------------------------------------
  Sum of atomic charges =     0.000000

 -----------------------------------------------------------------
                    Cartesian Multipole Moments
 -----------------------------------------------------------------
    Charge (ESU x 10^10)
                 0.0000
    Dipole Moment (Debye)
         X      -0.8384      Y      -2.1852      Z       0.0000
       Tot       2.3405
    Quadrupole Moments (Debye-Ang)
        XX     -45.8069     XY      -3.2598     YY     -45.2466
        XZ       0.0000     YZ      -0.0000     ZZ     -45.2611
    Octopole Moments (Debye-Ang^2)
       XXX     -50.4600    XXY      -8.3532    XYY      -6.8023
       YYY      -4.4122    XXZ       0.0000    XYZ      -0.0000
       YYZ      -0.0000    XZZ      -6.8951    YZZ      -0.2176
       ZZZ      -0.0000
    Hexadecapole Moments (Debye-Ang^3)
      XXXX    -722.6390   XXXY      -4.1563   XXYY    -122.3267
      XYYY      -5.3100   YYYY     -79.9702   XXXZ       0.0000
      XXYZ      -0.0000   XYYZ       0.0000   YYYZ      -0.0000
      XXZZ    -120.3647   XYZZ       0.2346   YYZZ     -23.0424
      XZZZ       0.0000   YZZZ      -0.0000   ZZZZ     -55.8716
 -----------------------------------------------------------------
 Calculating analytic gradient of the SCF energy
 Gradient of SCF Energy
            1           2           3           4           5
    1   0.0017681  -0.0006279   0.0001022  -0.0013762   0.0001338
    2   0.0005889   0.0001988  -0.0002983  -0.0003712  -0.0001182
    3  -0.0000000   0.0000000  -0.0000000   0.0000000  -0.0000000
 Max gradient component =       1.768E-03
 RMS gradient           =       6.361E-04
 Gradient time:  CPU 3.88 s  wall 1.07 s
 Geometry Optimization Parameters
   NAtoms,    NIC,     NZ,  NCons,   NDum,   NFix, NCnnct, MaxDiis
        5      20       5       0       0       0       0       0

 Cartesian Hessian Update
 Hessian Updated using BFGS Update


** GEOMETRY OPTIMIZATION IN DELOCALIZED INTERNAL COORDINATES **
   Searching for a Minimum

   Optimization Cycle:   4

                       Coordinates (Angstroms)
     ATOM                X               Y               Z
      1  C         1.9468875421   -0.3227606955    0.0000000000
      2  N         1.1004313802    0.6024153831    0.0000000000
      3  I        -0.8916544157   -0.0188954773    0.0000000000
      4  F         3.2448722455    0.0132636162    0.0000000000
      5  H         1.8189474509   -1.4035280895    0.0000000000
   Point Group: cs    Number of degrees of freedom:     7


   Energy is  -7112.836574259

 Hessian Updated using BFGS Update

  7 Hessian modes will be used to form the next step
  Hessian Eigenvalues:
     0.109178    0.124268    0.234130    0.262648    0.352249    0.392639
     0.695275

 Minimum Search - Taking Simple RFO Step
 Searching for Lamda that Minimizes Along All modes
 Value Taken    Lamda =  -0.00000859
 Step Taken.  Stepsize is  0.005859

                             Maximum     Tolerance    Cnvgd?
         Gradient           0.001156      0.000300      NO
         Displacement       0.004890      0.001200      NO
         Energy change     -0.000033      0.000001      NO


 New Cartesian Coordinates Obtained by Inverse Iteration

 Displacement from previous Coordinates is:  0.007471
 ----------------------------------------------------------------
             Standard Nuclear Orientation (Angstroms)
    I     Atom           X                Y                Z
 ----------------------------------------------------------------
    1      C       1.9461603421    -0.3238744441     0.0000000000
    2      N       1.1004741471     0.6011878581     0.0000000000
    3      I      -0.8933241028    -0.0171631132     0.0000000000
    4      F       3.2458485722     0.0148958526     0.0000000000
    5      H       1.8203252444    -1.4045514164     0.0000000000
 ----------------------------------------------------------------
 Molecular Point Group                 Cs    NOp =  2
 Largest Abelian Subgroup              Cs    NOp =  2
 Nuclear Repulsion Energy =   284.1747201766 hartrees
 There are       38 alpha and       38 beta electrons
 Applying Cartesian multipole field
    Component          Value
    ---------          -----
     (2,0,0)        1.00000E-11
     (0,2,0)        2.00000E-11
     (0,0,2)       -3.00000E-11
 Nucleus-field energy     =     0.0000000065 hartrees
 Requested basis set is 6-311++G(d,p)
 There are 47 shells and 135 basis functions
 A cutoff of  1.0D-11 yielded    989 shell pairs
 There are      8424 function pairs (      9454 Cartesian)
 Smallest overlap matrix eigenvalue = 1.27E-03
 Guess MOs from SCF MO coefficient file

 -----------------------------------------------------------------------
  General SCF calculation program by
  Eric Jon Sundstrom, Paul Horn, Yuezhi Mao, Dmitri Zuev, Alec White,
  David Stuck, Shaama M.S., Shane Yost, Joonho Lee, David Small,
  Daniel Levine, Susi Lehtola, Hugh Burton, Evgeny Epifanovsky
 -----------------------------------------------------------------------
 Exchange:     0.2000 Hartree-Fock + 0.0800 Slater + 0.7200 B88
 Correlation:  0.1900 VWN1RPA + 0.8100 LYP
 Using SG-1 standard quadrature grid
 using 4 threads for integral computing
 -------------------------------------------------------
 OpenMP Integral computing Module                
 Release: version 2.0, May 2017, Q-Chem Inc. Pleasanton 
 -------------------------------------------------------
 -------------------------------------------------------
 OpenMP BLAS3 based DFT computing Module                
 Release: version 1.0, May 2013, Q-Chem Inc. Pittsburgh 
 -------------------------------------------------------
 A restricted SCF calculation will be
 performed using DIIS
 SCF converges when DIIS error is below 1.0e-08
 ---------------------------------------
  Cycle       Energy         DIIS error
 ---------------------------------------
    1   -7112.8365725426      4.73e-05  
    2   -7112.8365785061      1.08e-05  
    3   -7112.8365784548      1.22e-05  
    4   -7112.8365786314      5.07e-06  
    5   -7112.8365786768      1.45e-06  
    6   -7112.8365786803      3.16e-07  
    7   -7112.8365786805      8.20e-08  
    8   -7112.8365786804      2.22e-08  
    9   -7112.8365786804      4.40e-09  Convergence criterion met
 ---------------------------------------
 SCF time:   CPU 10.01s  wall 3.00s 
 SCF   energy in the final basis set =    -7112.8365786804
 Total energy in the final basis set =    -7112.8365786804

 --------------------------------------------------------------
             Orbital Energies (a.u.) and Symmetries
 --------------------------------------------------------------

 Alpha MOs, Restricted
 -- Occupied --                  
******* -176.33 -165.74 -165.73 -165.73  -35.83  -31.32  -31.31
  1 A'    2 A'    3 A'    1 A"    4 A'    5 A'    6 A'    2 A"                 
-31.315 -24.725 -22.973 -22.971 -22.971 -22.965 -22.965 -14.374
  7 A'    8 A'    9 A'    3 A"   10 A'   11 A'    4 A"   12 A'                 
-10.328  -6.377  -4.792  -4.773  -4.773  -2.058  -2.052  -2.052
 13 A'   14 A'   15 A'    5 A"   16 A'   17 A'   18 A'    6 A"                 
 -2.035  -2.035  -1.268  -0.955  -0.693  -0.645  -0.569  -0.508
  7 A"   19 A'   20 A'   21 A'   22 A'   23 A'   24 A'    8 A"                 
 -0.488  -0.427  -0.377  -0.344  -0.279  -0.279
 25 A'   26 A'    9 A"   27 A'   10 A"   28 A'                                 
 -- Virtual --                   
 -0.104  -0.048   0.001   0.035   0.037   0.057   0.103   0.123
 29 A'   11 A"   30 A'   31 A'   32 A'   12 A"   33 A'   34 A'                 
  0.137   0.157   0.163   0.182   0.197   0.203   0.226   0.253
 35 A'   13 A"   36 A'   37 A'   38 A'   14 A"   39 A'   40 A'                 
  0.257   0.259   0.321   0.339   0.370   0.387   0.412   0.419
 15 A"   41 A'   42 A'   43 A'   44 A'   16 A"   45 A'   17 A"                 
  0.446   0.459   0.506   0.513   0.625   0.650   0.734   0.804
 46 A'   47 A'   18 A"   48 A'   49 A'   50 A'   51 A'   52 A'                 
  0.820   0.860   0.902   1.094   1.176   1.214   1.270   1.287
 19 A"   53 A'   54 A'   20 A"   55 A'   21 A"   22 A"   56 A'                 
  1.304   1.344   1.386   1.400   1.481   1.628   1.672   1.713
 57 A'   58 A'   23 A"   59 A'   60 A'   61 A'   62 A'   24 A"                 
  1.820   2.046   2.062   2.182   2.258   2.389   2.572   2.735
 63 A'   64 A'   25 A"   65 A'   66 A'   26 A"   67 A'   27 A"                 
  2.742   2.821   3.109   3.508   3.729   3.733   3.846   3.866
 68 A'   69 A'   70 A'   71 A'   72 A'   28 A"   29 A"   73 A'                 
  3.942   3.955   3.962   3.979   4.046   4.154   4.223   4.369
 30 A"   31 A"   74 A'   32 A"   75 A'   76 A'   77 A'   78 A'                 
  4.435   4.820   5.961   5.983   6.016   6.247   6.311   6.640
 79 A'   80 A'   33 A"   81 A'   82 A'   34 A"   83 A'   84 A'                 
 23.839  27.816  28.307  28.323  28.342  28.514  28.521  28.526
 85 A'   86 A'   35 A"   87 A'   88 A'   36 A"   89 A'   37 A"                 
 28.558  28.640  35.528  66.716 127.853 127.865 127.892 151.618
 90 A'   91 A'   92 A'   93 A'   38 A"   94 A'   95 A'   96 A'                 
*******
 97 A'                                                                         

 Beta MOs, Restricted
 -- Occupied --                  
******* -176.33 -165.74 -165.73 -165.73  -35.83  -31.32  -31.31
  1 A'    2 A'    3 A'    1 A"    4 A'    5 A'    6 A'    2 A"                 
-31.315 -24.725 -22.973 -22.971 -22.971 -22.965 -22.965 -14.374
  7 A'    8 A'    9 A'    3 A"   10 A'   11 A'    4 A"   12 A'                 
-10.328  -6.377  -4.792  -4.773  -4.773  -2.058  -2.052  -2.052
 13 A'   14 A'   15 A'    5 A"   16 A'   17 A'   18 A'    6 A"                 
 -2.035  -2.035  -1.268  -0.955  -0.693  -0.645  -0.569  -0.508
  7 A"   19 A'   20 A'   21 A'   22 A'   23 A'   24 A'    8 A"                 
 -0.488  -0.427  -0.377  -0.344  -0.279  -0.279
 25 A'   26 A'    9 A"   27 A'   10 A"   28 A'                                 
 -- Virtual --                   
 -0.104  -0.048   0.001   0.035   0.037   0.057   0.103   0.123
 29 A'   11 A"   30 A'   31 A'   32 A'   12 A"   33 A'   34 A'                 
  0.137   0.157   0.163   0.182   0.197   0.203   0.226   0.253
 35 A'   13 A"   36 A'   37 A'   38 A'   14 A"   39 A'   40 A'                 
  0.257   0.259   0.321   0.339   0.370   0.387   0.412   0.419
 15 A"   41 A'   42 A'   43 A'   44 A'   16 A"   45 A'   17 A"                 
  0.446   0.459   0.506   0.513   0.625   0.650   0.734   0.804
 46 A'   47 A'   18 A"   48 A'   49 A'   50 A'   51 A'   52 A'                 
  0.820   0.860   0.902   1.094   1.176   1.214   1.270   1.287
 19 A"   53 A'   54 A'   20 A"   55 A'   21 A"   22 A"   56 A'                 
  1.304   1.344   1.386   1.400   1.481   1.628   1.672   1.713
 57 A'   58 A'   23 A"   59 A'   60 A'   61 A'   62 A'   24 A"                 
  1.820   2.046   2.062   2.182   2.258   2.389   2.572   2.735
 63 A'   64 A'   25 A"   65 A'   66 A'   26 A"   67 A'   27 A"                 
  2.742   2.821   3.109   3.508   3.729   3.733   3.846   3.866
 68 A'   69 A'   70 A'   71 A'   72 A'   28 A"   29 A"   73 A'                 
  3.942   3.955   3.962   3.979   4.046   4.154   4.223   4.369
 30 A"   31 A"   74 A'   32 A"   75 A'   76 A'   77 A'   78 A'                 
  4.435   4.820   5.961   5.983   6.016   6.247   6.311   6.640
 79 A'   80 A'   33 A"   81 A'   82 A'   34 A"   83 A'   84 A'                 
 23.839  27.816  28.307  28.323  28.342  28.514  28.521  28.526
 85 A'   86 A'   35 A"   87 A'   88 A'   36 A"   89 A'   37 A"                 
 28.558  28.640  35.528  66.716 127.853 127.865 127.892 151.618
 90 A'   91 A'   92 A'   93 A'   38 A"   94 A'   95 A'   96 A'                 
*******
 97 A'                                                                         
 --------------------------------------------------------------

          Ground-State Mulliken Net Atomic Charges

     Atom                 Charge (a.u.)
  ----------------------------------------
      1 C                     0.021127
      2 N                    -0.234129
      3 I                     0.128733
      4 F                    -0.077031
      5 H                     0.161300
  ----------------------------------------
  Sum of atomic charges =     0.000000

 -----------------------------------------------------------------
                    Cartesian Multipole Moments
 -----------------------------------------------------------------
    Charge (ESU x 10^10)
                 0.0000
    Dipole Moment (Debye)
         X      -0.8583      Y      -2.1879      Z       0.0000
       Tot       2.3502
    Quadrupole Moments (Debye-Ang)
        XX     -45.8701     XY      -3.2763     YY     -45.2341
        XZ       0.0000     YZ       0.0000     ZZ     -45.2607
    Octopole Moments (Debye-Ang^2)
       XXX     -50.6435    XXY      -8.4137    XYY      -6.7364
       YYY      -4.5534    XXZ       0.0000    XYZ       0.0000
       YYZ       0.0000    XZZ      -6.8642    YZZ      -0.2629
       ZZZ       0.0000
    Hexadecapole Moments (Debye-Ang^3)
      XXXX    -724.2362   XXXY      -4.1545   XXYY    -122.4289
      XYYY      -5.2237   YYYY     -79.8781   XXXZ       0.0000
      XXYZ       0.0000   XYYZ      -0.0000   YYYZ       0.0000
      XXZZ    -120.5149   XYZZ       0.2714   YYZZ     -23.0313
      XZZZ      -0.0000   YZZZ       0.0000   ZZZZ     -55.8654
 -----------------------------------------------------------------
 Calculating analytic gradient of the SCF energy
 Gradient of SCF Energy
            1           2           3           4           5
    1   0.0000540  -0.0001204  -0.0000119  -0.0000645   0.0001428
    2   0.0001561  -0.0000947  -0.0002818   0.0001946   0.0000258
    3  -0.0000000   0.0000000   0.0000000   0.0000000  -0.0000000
 Max gradient component =       2.818E-04
 RMS gradient           =       1.136E-04
 Gradient time:  CPU 3.88 s  wall 1.07 s
 Geometry Optimization Parameters
   NAtoms,    NIC,     NZ,  NCons,   NDum,   NFix, NCnnct, MaxDiis
        5      20       5       0       0       0       0       0

 Cartesian Hessian Update
 Hessian Updated using BFGS Update


** GEOMETRY OPTIMIZATION IN DELOCALIZED INTERNAL COORDINATES **
   Searching for a Minimum

   Optimization Cycle:   5

                       Coordinates (Angstroms)
     ATOM                X               Y               Z
      1  C         1.9461603421   -0.3238744441    0.0000000000
      2  N         1.1004741471    0.6011878581    0.0000000000
      3  I        -0.8933241028   -0.0171631132    0.0000000000
      4  F         3.2458485722    0.0148958526    0.0000000000
      5  H         1.8203252444   -1.4045514164    0.0000000000
   Point Group: cs    Number of degrees of freedom:     7


   Energy is  -7112.836578680

 Hessian Updated using BFGS Update

  7 Hessian modes will be used to form the next step
  Hessian Eigenvalues:
     0.108185    0.123934    0.231117    0.260991    0.350225    0.393669
     0.696516

 Minimum Search - Taking Simple RFO Step
 Searching for Lamda that Minimizes Along All modes
 Value Taken    Lamda =   0.00000000
 Step Taken.  Stepsize is  0.000326

                             Maximum     Tolerance    Cnvgd?
         Gradient           0.000054      0.000300     YES
         Displacement       0.000236      0.001200     YES
         Energy change     -0.000004      0.000001      NO


                       Distance Matrix (Angstroms)
             C (  1)   N (  2)   I (  3)   F (  4)
   N (  2)  1.253366
   I (  3)  2.856001  2.087484
   F (  4)  1.343114  2.224044  4.139297
   H (  5)  1.087978  2.131003  3.047743  2.011703

 Final energy is   -7112.8365786803615     


 ******************************
 **  OPTIMIZATION CONVERGED  **
 ******************************

                       Coordinates (Angstroms)
     ATOM                X               Y               Z
      1  C         1.9461603421   -0.3238744441    0.0000000000
      2  N         1.1004741471    0.6011878581    0.0000000000
      3  I        -0.8933241028   -0.0171631132    0.0000000000
      4  F         3.2458485722    0.0148958526    0.0000000000
      5  H         1.8203252444   -1.4045514164    0.0000000000

Z-matrix Print:
$molecule
0 1
I 
N  1 2.087484
C  2 1.253366 1 115.202754
H  3 1.087978 2 130.924972 1 -0.000000 0
F  3 1.343114 2 117.823995 1 -180.000000 0
$end


 --------------------------------------------------------------
             Orbital Energies (a.u.) and Symmetries
 --------------------------------------------------------------

 Alpha MOs, Restricted
 -- Occupied --                  
******* -176.33 -165.74 -165.73 -165.73  -35.83  -31.32  -31.31
  1 A'    2 A'    3 A'    1 A"    4 A'    5 A'    6 A'    2 A"                 
-31.315 -24.725 -22.973 -22.971 -22.971 -22.965 -22.965 -14.374
  7 A'    8 A'    9 A'    3 A"   10 A'   11 A'    4 A"   12 A'                 
-10.328  -6.377  -4.792  -4.773  -4.773  -2.058  -2.052  -2.052
 13 A'   14 A'   15 A'    5 A"   16 A'   17 A'   18 A'    6 A"                 
 -2.035  -2.035  -1.268  -0.955  -0.693  -0.645  -0.569  -0.508
  7 A"   19 A'   20 A'   21 A'   22 A'   23 A'   24 A'    8 A"                 
 -0.488  -0.427  -0.377  -0.344  -0.279  -0.279
 25 A'   26 A'    9 A"   27 A'   10 A"   28 A'                                 
 -- Virtual --                   
 -0.104  -0.048   0.001   0.035   0.037   0.057   0.103   0.123
 29 A'   11 A"   30 A'   31 A'   32 A'   12 A"   33 A'   34 A'                 
  0.137   0.157   0.163   0.182   0.197   0.203   0.226   0.253
 35 A'   13 A"   36 A'   37 A'   38 A'   14 A"   39 A'   40 A'                 
  0.257   0.259   0.321   0.339   0.370   0.387   0.412   0.419
 15 A"   41 A'   42 A'   43 A'   44 A'   16 A"   45 A'   17 A"                 
  0.446   0.459   0.506   0.513   0.625   0.650   0.734   0.804
 46 A'   47 A'   18 A"   48 A'   49 A'   50 A'   51 A'   52 A'                 
  0.820   0.860   0.902   1.094   1.176   1.214   1.270   1.287
 19 A"   53 A'   54 A'   20 A"   55 A'   21 A"   22 A"   56 A'                 
  1.304   1.344   1.386   1.400   1.481   1.628   1.672   1.713
 57 A'   58 A'   23 A"   59 A'   60 A'   61 A'   62 A'   24 A"                 
  1.820   2.046   2.062   2.182   2.258   2.389   2.572   2.735
 63 A'   64 A'   25 A"   65 A'   66 A'   26 A"   67 A'   27 A"                 
  2.742   2.821   3.109   3.508   3.729   3.733   3.846   3.866
 68 A'   69 A'   70 A'   71 A'   72 A'   28 A"   29 A"   73 A'                 
  3.942   3.955   3.962   3.979   4.046   4.154   4.223   4.369
 30 A"   31 A"   74 A'   32 A"   75 A'   76 A'   77 A'   78 A'                 
  4.435   4.820   5.961   5.983   6.016   6.247   6.311   6.640
 79 A'   80 A'   33 A"   81 A'   82 A'   34 A"   83 A'   84 A'                 
 23.839  27.816  28.307  28.323  28.342  28.514  28.521  28.526
 85 A'   86 A'   35 A"   87 A'   88 A'   36 A"   89 A'   37 A"                 
 28.558  28.640  35.528  66.716 127.853 127.865 127.892 151.618
 90 A'   91 A'   92 A'   93 A'   38 A"   94 A'   95 A'   96 A'                 
*******
 97 A'                                                                         

 Beta MOs, Restricted
 -- Occupied --                  
******* -176.33 -165.74 -165.73 -165.73  -35.83  -31.32  -31.31
  1 A'    2 A'    3 A'    1 A"    4 A'    5 A'    6 A'    2 A"                 
-31.315 -24.725 -22.973 -22.971 -22.971 -22.965 -22.965 -14.374
  7 A'    8 A'    9 A'    3 A"   10 A'   11 A'    4 A"   12 A'                 
-10.328  -6.377  -4.792  -4.773  -4.773  -2.058  -2.052  -2.052
 13 A'   14 A'   15 A'    5 A"   16 A'   17 A'   18 A'    6 A"                 
 -2.035  -2.035  -1.268  -0.955  -0.693  -0.645  -0.569  -0.508
  7 A"   19 A'   20 A'   21 A'   22 A'   23 A'   24 A'    8 A"                 
 -0.488  -0.427  -0.377  -0.344  -0.279  -0.279
 25 A'   26 A'    9 A"   27 A'   10 A"   28 A'                                 
 -- Virtual --                   
 -0.104  -0.048   0.001   0.035   0.037   0.057   0.103   0.123
 29 A'   11 A"   30 A'   31 A'   32 A'   12 A"   33 A'   34 A'                 
  0.137   0.157   0.163   0.182   0.197   0.203   0.226   0.253
 35 A'   13 A"   36 A'   37 A'   38 A'   14 A"   39 A'   40 A'                 
  0.257   0.259   0.321   0.339   0.370   0.387   0.412   0.419
 15 A"   41 A'   42 A'   43 A'   44 A'   16 A"   45 A'   17 A"                 
  0.446   0.459   0.506   0.513   0.625   0.650   0.734   0.804
 46 A'   47 A'   18 A"   48 A'   49 A'   50 A'   51 A'   52 A'                 
  0.820   0.860   0.902   1.094   1.176   1.214   1.270   1.287
 19 A"   53 A'   54 A'   20 A"   55 A'   21 A"   22 A"   56 A'                 
  1.304   1.344   1.386   1.400   1.481   1.628   1.672   1.713
 57 A'   58 A'   23 A"   59 A'   60 A'   61 A'   62 A'   24 A"                 
  1.820   2.046   2.062   2.182   2.258   2.389   2.572   2.735
 63 A'   64 A'   25 A"   65 A'   66 A'   26 A"   67 A'   27 A"                 
  2.742   2.821   3.109   3.508   3.729   3.733   3.846   3.866
 68 A'   69 A'   70 A'   71 A'   72 A'   28 A"   29 A"   73 A'                 
  3.942   3.955   3.962   3.979   4.046   4.154   4.223   4.369
 30 A"   31 A"   74 A'   32 A"   75 A'   76 A'   77 A'   78 A'                 
  4.435   4.820   5.961   5.983   6.016   6.247   6.311   6.640
 79 A'   80 A'   33 A"   81 A'   82 A'   34 A"   83 A'   84 A'                 
 23.839  27.816  28.307  28.323  28.342  28.514  28.521  28.526
 85 A'   86 A'   35 A"   87 A'   88 A'   36 A"   89 A'   37 A"                 
 28.558  28.640  35.528  66.716 127.853 127.865 127.892 151.618
 90 A'   91 A'   92 A'   93 A'   38 A"   94 A'   95 A'   96 A'                 
*******
 97 A'                                                                         
 --------------------------------------------------------------

          Ground-State Mulliken Net Atomic Charges

     Atom                 Charge (a.u.)
  ----------------------------------------
      1 C                     0.021127
      2 N                    -0.234129
      3 I                     0.128733
      4 F                    -0.077031
      5 H                     0.161300
  ----------------------------------------
  Sum of atomic charges =     0.000000

 -----------------------------------------------------------------
                    Cartesian Multipole Moments
 -----------------------------------------------------------------
    Charge (ESU x 10^10)
                 0.0000
    Dipole Moment (Debye)
         X      -0.8583      Y      -2.1879      Z       0.0000
       Tot       2.3502
    Quadrupole Moments (Debye-Ang)
        XX     -45.8701     XY      -3.2763     YY     -45.2341
        XZ       0.0000     YZ       0.0000     ZZ     -45.2607
    Octopole Moments (Debye-Ang^2)
       XXX     -50.6435    XXY      -8.4137    XYY      -6.7364
       YYY      -4.5534    XXZ       0.0000    XYZ       0.0000
       YYZ       0.0000    XZZ      -6.8642    YZZ      -0.2629
       ZZZ       0.0000
    Hexadecapole Moments (Debye-Ang^3)
      XXXX    -724.2362   XXXY      -4.1545   XXYY    -122.4289
      XYYY      -5.2237   YYYY     -79.8781   XXXZ       0.0000
      XXYZ       0.0000   XYYZ      -0.0000   YYYZ       0.0000
      XXZZ    -120.5149   XYZZ       0.2714   YYZZ     -23.0313
      XZZZ      -0.0000   YZZZ       0.0000   ZZZZ     -55.8654
 -----------------------------------------------------------------
Archival summary:
1\1\TWL01\OPT\ProcedureUnspecified\BasisUnspecified\11111\taweetha\SunNov2523:12:332018SunNov2523:12:332018\0\\#,OPT,ProcedureUnspecified,BasisUnspecified,\\0,1\I\N,1,2.08748\C,2,1.25337,1,115.203\H,3,1.08798,2,130.925,1,-0,0\F,3,1.34311,2,117.824,1,-180,0\\\@

 Total job time:  22.48s(wall), 80.77s(cpu) 
 Sun Nov 25 23:12:33 2018

        *************************************************************
        *                                                           *
        *  Thank you very much for using Q-Chem.  Have a nice day.  *
        *                                                           *
        *************************************************************


 
User input: 2 of 2 
 
Q-Chem Developer Version!
                  Welcome to Q-Chem
     A Quantum Leap Into The Future Of Chemistry


 Q-Chem 5.1, Q-Chem, Inc., Pleasanton, CA (2018)

 Yihan Shao,  Zhengting Gan,  E. Epifanovsky,  A. T. B. Gilbert,  M. Wormit,  
 J. Kussmann,  A. W. Lange,  A. Behn,  Jia Deng,  Xintian Feng,  D. Ghosh,  
 M. Goldey,  P. R. Horn,  L. D. Jacobson,  I. Kaliman,  T. Kus,  A. Landau,  
 Jie Liu,  E. I. Proynov,  R. M. Richard,  R. P. Steele,  E. J. Sundstrom,  
 H. L. Woodcock III,  P. M. Zimmerman,  D. Zuev,  B. Albrecht,  E. Alguire,  
 S. A. Baeppler,  D. Barton,  Z. Benda,  Y. A. Bernard,  E. J. Berquist,  
 K. B. Bravaya,  H. Burton,  D. Casanova,  Chun-Min Chang,  Yunqing Chen,  
 A. Chien,  K. D. Closser,  M. P. Coons,  S. Coriani,  S. Dasgupta,  
 A. L. Dempwolff,  M. Diedenhofen,  Hainam Do,  R. G. Edgar,  Po-Tung Fang,  
 S. Faraji,  S. Fatehi,  Qingguo Feng,  K. D. Fenk,  J. Fosso-Tande,  
 Qinghui Ge,  A. Ghysels,  G. Gidofalvi,  J. Gomes,  J. Gonthier,  A. Gunina,  
 D. Hait,  M. W. D. Hanson-Heine,  P. H. P. Harbach,  A. W. Hauser,  
 J. E. Herr,  E. G. Hohenstein,  Z. C. Holden,  Kerwin Hui,  B. C. Huynh,  
 T.-C. Jagau,  Hyunjun Ji,  B. Kaduk,  K. Khistyaev,  Jaehoon Kim,  
 P. Klunzinger,  K. Koh,  D. Kosenkov,  L. Koulias,  T. Kowalczyk,  
 C. M. Krauter,  A. Kunitsa,  Ka Un Lao,  A. Laurent,  K. V. Lawler,  
 Joonho Lee,  D. Lefrancois,  S. Lehtola,  D. S. Levine,  Yi-Pei Li,  
 You-Sheng Lin,  Fenglai Liu,  E. Livshits,  A. Luenser,  P. Manohar,  
 E. Mansoor,  S. F. Manzer,  Shan-Ping Mao,  Yuezhi Mao,  N. Mardirossian,  
 A. V. Marenich,  T. Markovich,  L. A. Martinez-Martinez,  S. A. Maurer,  
 N. J. Mayhall,  S. C. McKenzie,  J.-M. Mewes,  A. F. Morrison,  
 J. W. Mullinax,  K. Nanda,  T. S. Nguyen-Beck,  R. Olivares-Amaya,  
 J. A. Parkhill,  T. M. Perrine,  F. Plasser,  P. Pokhilko,  S. Prager,  
 A. Prociuk,  E. Ramos,  D. R. Rehn,  F. Rob,  M. Schneider,  N. Sergueev,  
 S. M. Sharada,  S. Sharma,  D. W. Small,  T. Stauch,  T. Stein,  
 Yu-Chuan Su,  A. J. W. Thom,  A. Tkatchenko,  T. Tsuchimochi,  N. M. Tubman,  
 L. Vogt,  M. L. Vidal,  O. Vydrov,  M. A. Watson,  J. Wenzel,  
 M. de Wergifosse,  T. A. Wesolowski,  A. White,  J. Witte,  A. Yamada,  
 Jun Yang,  K. Yao,  S. Yeganeh,  S. R. Yost,  Zhi-Qiang You,  A. Zech,  
 Igor Ying Zhang,  Xing Zhang,  Yan Zhao,  Ying Zhu,  B. R. Brooks,  
 G. K. L. Chan,  C. J. Cramer,  M. S. Gordon,  W. J. Hehre,  A. Klamt,  
 M. W. Schmidt,  C. D. Sherrill,  D. G. Truhlar,  A. Aspuru-Guzik,  R. Baer,  
 A. T. Bell,  N. A. Besley,  Jeng-Da Chai,  A. E. DePrince, III,  
 R. A. DiStasio Jr.,  A. Dreuw,  B. D. Dunietz,  T. R. Furlani,  
 Chao-Ping Hsu,  Yousung Jung,  Jing Kong,  D. S. Lambrecht,  WanZhen Liang,  
 C. Ochsenfeld,  V. A. Rassolov,  L. V. Slipchenko,  J. E. Subotnik,  
 T. Van Voorhis,  J. M. Herbert,  A. I. Krylov,  P. M. W. Gill,  M. Head-Gordon

 Contributors to earlier versions of Q-Chem not listed above: 
 R. D. Adamson,  B. Austin,  J. Baker,  G. J. O. Beran,  K. Brandhorst,  
 S. T. Brown,  E. F. C. Byrd,  A. K. Chakraborty,  C.-L. Cheng,  
 Siu Hung Chien,  D. M. Chipman,  D. L. Crittenden,  H. Dachsel,  
 R. J. Doerksen,  A. D. Dutoi,  L. Fusti-Molnar,  W. A. Goddard III,  
 A. Golubeva-Zadorozhnaya,  S. R. Gwaltney,  G. Hawkins,  A. Heyden,  
 S. Hirata,  G. Kedziora,  F. J. Keil,  C. Kelley,  Jihan Kim,  R. A. King,  
 R. Z. Khaliullin,  P. P. Korambath,  W. Kurlancheek,  A. M. Lee,  M. S. Lee,  
 S. V. Levchenko,  Ching Yeh Lin,  D. Liotard,  R. C. Lochan,  I. Lotan,  
 P. E. Maslen,  N. Nair,  D. P. O'Neill,  D. Neuhauser,  E. Neuscamman,  
 C. M. Oana,  R. Olson,  B. Peters,  R. Peverati,  P. A. Pieniazek,  
 Y. M. Rhee,  J. Ritchie,  M. A. Rohrdanz,  E. Rosta,  N. J. Russ,  
 H. F. Schaefer III,  N. E. Schultz,  N. Shenvi,  A. C. Simmonett,  A. Sodt,  
 D. Stuck,  K. S. Thanthiriwatte,  V. Vanovschi,  Tao Wang,  A. Warshel,  
 C. F. Williams,  Q. Wu,  X. Xu,  W. Zhang

 Please cite Q-Chem as follows:
 Y. Shao et al., Mol. Phys. 113, 184-215 (2015)
 DOI: 10.1080/00268976.2014.952696

 Q-Chem 5.1.2 for Intel X86 EM64T Linux

 Parts of Q-Chem use Armadillo 8.300.2 (Tropical Shenanigans).
 http://arma.sourceforge.net/

 Q-Chem begins on Sun Nov 25 23:12:33 2018  

Host: 
0

     Scratch files written to /scratch/taweetham/qchem56567//
The previous job contains 0 fragments, simply inherited here
Input Ideriv = 2
Curr. Ideriv = -1
Max.  Ideriv = 2

Checking the input file for inconsistencies... 	...done.

--------------------------------------------------------------
User input:
--------------------------------------------------------------

$molecule
read
$end

$rem
   job_type 	frequency
   basis 	6-311++g**
   method	b3lyp	
$end


--------------------------------------------------------------
 ----------------------------------------------------------------
             Standard Nuclear Orientation (Angstroms)
    I     Atom           X                Y                Z
 ----------------------------------------------------------------
    1      C       1.9067015922    -0.3196850462    -0.0000000000
    2      N       1.0584433301     0.6030193074     0.0000000000
    3      I      -0.9336257237    -0.0208799393    -0.0000000000
    4      F       3.2054416598     0.0227022289     0.0000000000
    5      H       1.7838755529    -1.4007081515    -0.0000000000
 ----------------------------------------------------------------
 Molecular Point Group                 Cs    NOp =  2
 Largest Abelian Subgroup              Cs    NOp =  2
 Nuclear Repulsion Energy =   284.1747201766 hartrees
 There are       38 alpha and       38 beta electrons
 Requested basis set is 6-311++G(d,p)
 There are 47 shells and 135 basis functions

 Total QAlloc Memory Limit   2000 MB
 Mega-Array Size       188 MB
 MEM_STATIC part       192 MB

                       Distance Matrix (Angstroms)
             C (  1)   N (  2)   I (  3)   F (  4)
   N (  2)  1.253366
   I (  3)  2.856001  2.087484
   F (  4)  1.343114  2.224044  4.139297
   H (  5)  1.087978  2.131003  3.047743  2.011703

 A cutoff of  1.0D-11 yielded    989 shell pairs
 There are      8424 function pairs (      9454 Cartesian)

 -------------------------------------------------------
 OpenMP Integral Computing Module                       
 Release: version 1.0, May 2013, Q-Chem Inc. Pittsburgh 
 -------------------------------------------------------
 Integral Job Info:
 Integral job number is                      11
 Integral operator is                         1
 short-range coefficients                     0
 long-range coefficients              100000000
 Omega coefficients                           0
 if combine SR and LR in K                    0
 Integral screening is                        0
 Integral computing path is                   2
 max size of driver memory is            800000
 size of driver memory is                593474
 size of scratch memory is             11861008
 max col of scratch BK array               1296
 max len of scratch array in speh3          155
 max len of scratch index in speh4           18
 max int batch size is                      520
 min int batch size is                       52
 fixed nKL is                                52
 max L of basis functions is                  2
 order of int derivative is                   0
 number of shells is                         47
 number of basis is                         143
 number of cartesian basis is               143
 number of contracted shell pairs           989
 number of primitive shell pairs           2244
 maxK2 (contraction) of shell pair           36
 max number of K2 of shell pair               1
 max number of CS2 of shell pair            102
 max number of PS2 of shell pair            162
 mem total for path MDJ                  519524
 -------------------------------------------------------
 Smallest overlap matrix eigenvalue = 1.27E-03
 Guess from superposition of atomic densities
 Warning:  Energy on first SCF cycle will be non-variational
 SAD guess density has 76.000000 electrons

 -----------------------------------------------------------------------
  General SCF calculation program by
  Eric Jon Sundstrom, Paul Horn, Yuezhi Mao, Dmitri Zuev, Alec White,
  David Stuck, Shaama M.S., Shane Yost, Joonho Lee, David Small,
  Daniel Levine, Susi Lehtola, Hugh Burton, Evgeny Epifanovsky
 -----------------------------------------------------------------------
 Exchange:     0.2000 Hartree-Fock + 0.0800 Slater + 0.7200 B88
 Correlation:  0.1900 VWN1RPA + 0.8100 LYP
 Using SG-1 standard quadrature grid
 using 4 threads for integral computing
 -------------------------------------------------------
 OpenMP Integral computing Module                
 Release: version 2.0, May 2017, Q-Chem Inc. Pleasanton 
 -------------------------------------------------------
 -------------------------------------------------------
 OpenMP BLAS3 based DFT computing Module                
 Release: version 1.0, May 2013, Q-Chem Inc. Pittsburgh 
 -------------------------------------------------------
 A restricted SCF calculation will be
 performed using DIIS
 SCF converges when DIIS error is below 1.0e-08
 ---------------------------------------
  Cycle       Energy         DIIS error
 ---------------------------------------
    1   -7113.2744842837      4.56e-02  
    2   -7112.7914603408      5.12e-03  
    3   -7112.6518321851      9.61e-03  
    4   -7112.8315117558      1.61e-03  
    5   -7112.8358643120      7.05e-04  
    6   -7112.8365505390      1.13e-04  
    7   -7112.8365700612      2.46e-05  
    8   -7112.8365711117      4.95e-06  
    9   -7112.8365711441      1.55e-06  
   10   -7112.8365711477      4.33e-07  
   11   -7112.8365711480      2.22e-07  
   12   -7112.8365711481      2.17e-08  
   13   -7112.8365711482      2.82e-09  Convergence criterion met
 ---------------------------------------
 SCF time:   CPU 14.39s  wall 4.00s 
 SCF   energy in the final basis set =    -7112.8365711482
 Total energy in the final basis set =    -7112.8365711482

 --------------------------------------------------------------
             Orbital Energies (a.u.) and Symmetries
 --------------------------------------------------------------

 Alpha MOs, Restricted
 -- Occupied --                  
******* -176.33 -165.74 -165.73 -165.73  -35.83  -31.32  -31.31
  1 A'    2 A'    3 A'    1 A"    4 A'    5 A'    6 A'    2 A"                 
-31.315 -24.725 -22.973 -22.971 -22.971 -22.965 -22.965 -14.374
  7 A'    8 A'    9 A'    3 A"   10 A'   11 A'    4 A"   12 A'                 
-10.328  -6.377  -4.792  -4.773  -4.773  -2.058  -2.052  -2.052
 13 A'   14 A'   15 A'    5 A"   16 A'   17 A'   18 A'    6 A"                 
 -2.035  -2.035  -1.268  -0.955  -0.693  -0.645  -0.569  -0.508
  7 A"   19 A'   20 A'   21 A'   22 A'   23 A'   24 A'    8 A"                 
 -0.488  -0.427  -0.377  -0.344  -0.279  -0.279
 25 A'   26 A'    9 A"   27 A'   10 A"   28 A'                                 
 -- Virtual --                   
 -0.104  -0.048   0.001   0.035   0.037   0.057   0.103   0.123
 29 A'   11 A"   30 A'   31 A'   32 A'   12 A"   33 A'   34 A'                 
  0.137   0.157   0.163   0.182   0.197   0.203   0.226   0.253
 35 A'   13 A"   36 A'   37 A'   38 A'   14 A"   39 A'   40 A'                 
  0.257   0.259   0.321   0.339   0.370   0.387   0.412   0.419
 15 A"   41 A'   42 A'   43 A'   44 A'   16 A"   45 A'   17 A"                 
  0.446   0.459   0.506   0.513   0.625   0.650   0.734   0.804
 46 A'   47 A'   18 A"   48 A'   49 A'   50 A'   51 A'   52 A'                 
  0.820   0.860   0.902   1.094   1.176   1.214   1.270   1.287
 19 A"   53 A'   54 A'   20 A"   55 A'   21 A"   22 A"   56 A'                 
  1.304   1.344   1.386   1.400   1.481   1.628   1.672   1.713
 57 A'   58 A'   23 A"   59 A'   60 A'   61 A'   62 A'   24 A"                 
  1.820   2.046   2.062   2.182   2.258   2.389   2.572   2.735
 63 A'   64 A'   25 A"   65 A'   66 A'   26 A"   67 A'   27 A"                 
  2.742   2.821   3.109   3.508   3.729   3.733   3.846   3.866
 68 A'   69 A'   70 A'   71 A'   72 A'   28 A"   29 A"   73 A'                 
  3.942   3.955   3.962   3.979   4.047   4.154   4.223   4.369
 30 A"   31 A"   74 A'   32 A"   75 A'   76 A'   77 A'   78 A'                 
  4.435   4.820   5.961   5.983   6.016   6.247   6.311   6.640
 79 A'   80 A'   33 A"   81 A'   82 A'   34 A"   83 A'   84 A'                 
 23.839  27.816  28.307  28.323  28.342  28.514  28.521  28.526
 85 A'   86 A'   35 A"   87 A'   88 A'   36 A"   89 A'   37 A"                 
 28.558  28.640  35.528  66.716 127.853 127.865 127.892 151.618
 90 A'   91 A'   92 A'   93 A'   38 A"   94 A'   95 A'   96 A'                 
*******
 97 A'                                                                         

 Beta MOs, Restricted
 -- Occupied --                  
******* -176.33 -165.74 -165.73 -165.73  -35.83  -31.32  -31.31
  1 A'    2 A'    3 A'    1 A"    4 A'    5 A'    6 A'    2 A"                 
-31.315 -24.725 -22.973 -22.971 -22.971 -22.965 -22.965 -14.374
  7 A'    8 A'    9 A'    3 A"   10 A'   11 A'    4 A"   12 A'                 
-10.328  -6.377  -4.792  -4.773  -4.773  -2.058  -2.052  -2.052
 13 A'   14 A'   15 A'    5 A"   16 A'   17 A'   18 A'    6 A"                 
 -2.035  -2.035  -1.268  -0.955  -0.693  -0.645  -0.569  -0.508
  7 A"   19 A'   20 A'   21 A'   22 A'   23 A'   24 A'    8 A"                 
 -0.488  -0.427  -0.377  -0.344  -0.279  -0.279
 25 A'   26 A'    9 A"   27 A'   10 A"   28 A'                                 
 -- Virtual --                   
 -0.104  -0.048   0.001   0.035   0.037   0.057   0.103   0.123
 29 A'   11 A"   30 A'   31 A'   32 A'   12 A"   33 A'   34 A'                 
  0.137   0.157   0.163   0.182   0.197   0.203   0.226   0.253
 35 A'   13 A"   36 A'   37 A'   38 A'   14 A"   39 A'   40 A'                 
  0.257   0.259   0.321   0.339   0.370   0.387   0.412   0.419
 15 A"   41 A'   42 A'   43 A'   44 A'   16 A"   45 A'   17 A"                 
  0.446   0.459   0.506   0.513   0.625   0.650   0.734   0.804
 46 A'   47 A'   18 A"   48 A'   49 A'   50 A'   51 A'   52 A'                 
  0.820   0.860   0.902   1.094   1.176   1.214   1.270   1.287
 19 A"   53 A'   54 A'   20 A"   55 A'   21 A"   22 A"   56 A'                 
  1.304   1.344   1.386   1.400   1.481   1.628   1.672   1.713
 57 A'   58 A'   23 A"   59 A'   60 A'   61 A'   62 A'   24 A"                 
  1.820   2.046   2.062   2.182   2.258   2.389   2.572   2.735
 63 A'   64 A'   25 A"   65 A'   66 A'   26 A"   67 A'   27 A"                 
  2.742   2.821   3.109   3.508   3.729   3.733   3.846   3.866
 68 A'   69 A'   70 A'   71 A'   72 A'   28 A"   29 A"   73 A'                 
  3.942   3.955   3.962   3.979   4.047   4.154   4.223   4.369
 30 A"   31 A"   74 A'   32 A"   75 A'   76 A'   77 A'   78 A'                 
  4.435   4.820   5.961   5.983   6.016   6.247   6.311   6.640
 79 A'   80 A'   33 A"   81 A'   82 A'   34 A"   83 A'   84 A'                 
 23.839  27.816  28.307  28.323  28.342  28.514  28.521  28.526
 85 A'   86 A'   35 A"   87 A'   88 A'   36 A"   89 A'   37 A"                 
 28.558  28.640  35.528  66.716 127.853 127.865 127.892 151.618
 90 A'   91 A'   92 A'   93 A'   38 A"   94 A'   95 A'   96 A'                 
*******
 97 A'                                                                         
 --------------------------------------------------------------

          Ground-State Mulliken Net Atomic Charges

     Atom                 Charge (a.u.)
  ----------------------------------------
      1 C                     0.021139
      2 N                    -0.234130
      3 I                     0.128737
      4 F                    -0.077033
      5 H                     0.161286
  ----------------------------------------
  Sum of atomic charges =     0.000000

 -----------------------------------------------------------------
                    Cartesian Multipole Moments
 -----------------------------------------------------------------
    Charge (ESU x 10^10)
                 0.0000
    Dipole Moment (Debye)
         X      -0.8523      Y      -2.1903      Z       0.0000
       Tot       2.3503
    Quadrupole Moments (Debye-Ang)
        XX     -45.7831     XY      -3.1884     YY     -45.2469
        XZ      -0.0000     YZ       0.0000     ZZ     -45.2606
    Octopole Moments (Debye-Ang^2)
       XXX     -45.0262    XXY      -8.1999    XYY      -4.9368
       YYY      -4.4431    XXZ      -0.0000    XYZ       0.0000
       YYZ      -0.0000    XZZ      -5.0371    YZZ      -0.2264
       ZZZ      -0.0000
    Hexadecapole Moments (Debye-Ang^3)
      XXXX    -716.4700   XXXY      -4.0771   XXYY    -121.9307
      XYYY      -5.8190   YYYY     -79.9188   XXXZ      -0.0000
      XXYZ      -0.0000   XYYZ      -0.0000   YYYZ      -0.0000
      XXZZ    -120.0354   XYZZ       0.0177   YYZZ     -23.0299
      XZZZ      -0.0000   YZZZ      -0.0000   ZZZZ     -55.8649
 -----------------------------------------------------------------
 Calculating MO derivatives via CPSCF
 D1JvT checksum  = 157800 12564.2037163634
 D1KAT checksum  = 342300 747.2057942200
   1         3          15      0.139609    0.042248
   2         3          15      0.016626    0.005459
   3         3          15      0.001944    0.000905
   4         3          15      0.000180    0.000086
   5        16           2      0.000013    0.000010
   6        18           0      0.000000    0.000000    Roots Converged
 Time for AOints: 4.2 s (CPU) 1.1 s (wall)
 ------------------------------------------------------------------------------
                     AOints        : Timing summary (seconds)
 ------------------------------------------------------------------------------
     job step          cpu (% of tot)      sys (% of tot)     wall (% of tot)
 ------------------------------------------------------------------------------
  cpscf_lag         0.2426E+02 (34.4)   0.6000E-05 (46.2)   0.6311E+01 (33.9)
  iterzp            0.4201E+02 (59.6)   0.6000E-05 (46.2)   0.1114E+02 (59.9)
  make_fx           0.0000E+00 ( 0.0)   0.0000E+00 ( 0.0)   0.0000E+00 ( 0.0)
  AOints            0.4151E+01 ( 5.9)   0.1000E-05 ( 7.7)   0.1058E+01 ( 5.7)
 ------------------------------------------------------------------------------
   Grand Totals     0.7050E+02          0.1300E-04          0.1859E+02
 ------------------------------------------------------------------------------
 Calculating analytic Hessian of the SCF energy
 Polarizability Matrix (a.u.)
            1           2           3
    1 -76.5285066   0.5195055   0.0000000
    2   0.5195055 -39.4763312  -0.0000000
    3   0.0000000  -0.0000000 -31.2000505

 Direct stationary perturbation theory relativistic correction:

 rels  =      97.029377527269
 relv  =    -320.929648563375
 rel2e =      41.073004567581
 E_rel =    -182.827266468525

 Hessian of the SCF Energy
            1           2           3           4           5           6
    1   0.6465071  -0.1646733  -0.0000000  -0.3183093   0.2411690   0.0000000
    2  -0.1646733   0.8552393   0.0000000   0.3061565  -0.4222610  -0.0000000
    3  -0.0000000   0.0000000   0.1436440   0.0000000  -0.0000000  -0.0476404
    4  -0.3183093   0.3061565   0.0000000   0.4723382  -0.2850034  -0.0000000
    5   0.2411690  -0.4222610  -0.0000000  -0.2850034   0.4379955   0.0000000
    6   0.0000000  -0.0000000  -0.0476404  -0.0000000   0.0000000   0.0256331
    7  -0.0338870  -0.0245814   0.0000000  -0.0720333  -0.0114546  -0.0000000
    8   0.0172687  -0.0038612  -0.0000000  -0.0470108  -0.0205542  -0.0000000
    9  -0.0000000   0.0000000  -0.0017277  -0.0000000  -0.0000000  -0.0046944
   10  -0.2484747  -0.0896733   0.0000000  -0.0849339   0.0260308  -0.0000000
   11  -0.0688285  -0.1033692  -0.0000000   0.0282434   0.0206908   0.0000000
   12   0.0000000  -0.0000000  -0.0405396   0.0000000  -0.0000000   0.0030721
   13  -0.0458360  -0.0272285   0.0000000   0.0029383   0.0292581   0.0000000
   14  -0.0249359  -0.3257479  -0.0000000  -0.0023858  -0.0158710   0.0000000
   15   0.0000000  -0.0000000  -0.0537363   0.0000000   0.0000000   0.0236296
            7           8           9          10          11          12
    1  -0.0338870   0.0172687  -0.0000000  -0.2484747  -0.0688285   0.0000000
    2  -0.0245814  -0.0038612   0.0000000  -0.0896733  -0.1033692  -0.0000000
    3   0.0000000  -0.0000000  -0.0017277   0.0000000  -0.0000000  -0.0405396
    4  -0.0720333  -0.0470108  -0.0000000  -0.0849339   0.0282434   0.0000000
    5  -0.0114546  -0.0205542  -0.0000000   0.0260308   0.0206908  -0.0000000
    6  -0.0000000  -0.0000000  -0.0046944  -0.0000000   0.0000000   0.0030721
    7   0.1074406   0.0288649   0.0000000  -0.0013657   0.0056182   0.0000000
    8   0.0288649   0.0225007   0.0000000   0.0001681   0.0014392  -0.0000000
    9   0.0000000   0.0000000   0.0026080   0.0000000   0.0000000   0.0073275
   10  -0.0013657   0.0001681   0.0000000   0.3600759   0.0716599  -0.0000000
   11   0.0056182   0.0014392   0.0000000   0.0716599   0.0866977   0.0000000
   12   0.0000000  -0.0000000   0.0073275  -0.0000000   0.0000000   0.0195349
   13  -0.0001546   0.0007091  -0.0000000  -0.0253017  -0.0366930  -0.0000000
   14   0.0015529   0.0004755  -0.0000000  -0.0081855  -0.0054584  -0.0000000
   15  -0.0000000   0.0000000  -0.0035134   0.0000000  -0.0000000   0.0106050
           13          14          15
    1  -0.0458360  -0.0249359   0.0000000
    2  -0.0272285  -0.3257479  -0.0000000
    3   0.0000000  -0.0000000  -0.0537363
    4   0.0029383  -0.0023858   0.0000000
    5   0.0292581  -0.0158710   0.0000000
    6   0.0000000   0.0000000   0.0236296
    7  -0.0001546   0.0015529  -0.0000000
    8   0.0007091   0.0004755   0.0000000
    9  -0.0000000  -0.0000000  -0.0035134
   10  -0.0253017  -0.0081855   0.0000000
   11  -0.0366930  -0.0054584  -0.0000000
   12  -0.0000000  -0.0000000   0.0106050
   13   0.0683539   0.0339542  -0.0000000
   14   0.0339542   0.3466019   0.0000000
   15  -0.0000000   0.0000000   0.0230151
 Gradient time:  CPU 108.96 s  wall 28.78 s
 **********************************************************************
 **                                                                  **
 **                       VIBRATIONAL ANALYSIS                       **
 **                       --------------------                       **
 **                                                                  **
 **        VIBRATIONAL FREQUENCIES (CM**-1) AND NORMAL MODES         **
 **     FORCE CONSTANTS (mDYN/ANGSTROM) AND REDUCED MASSES (AMU)     **
 **                  INFRARED INTENSITIES (KM/MOL)                   **
 **                                                                  **
 **********************************************************************


 Mode:                 1                      2                      3
 Frequency:       223.38                 234.22                 331.04
 Force Cnst:      0.2602                 0.1892                 0.9318
 Red. Mass:       8.8492                 5.8533                14.4308
 IR Active:          YES                    YES                    YES
 IR Intens:        0.935                  4.287                  0.451
 Raman Active:       YES                    YES                    YES
               X      Y      Z        X      Y      Z        X      Y      Z
 C         -0.353  0.201 -0.000   -0.000  0.000  0.390    0.198  0.335  0.000
 N         -0.164  0.387 -0.000   -0.000  0.000  0.318    0.344  0.520  0.000
 I          0.100 -0.030  0.000    0.000 -0.000 -0.032   -0.117 -0.046 -0.000
 F         -0.285 -0.225  0.000   -0.000 -0.000 -0.310    0.410 -0.306 -0.000
 H         -0.678  0.237 -0.000   -0.000  0.000  0.806   -0.184  0.384  0.000
 TransDip   0.027  0.015 -0.000    0.000  0.000  0.066   -0.019  0.010  0.000

 Mode:                 4                      5                      6
 Frequency:       699.19                 971.35                1125.79
 Force Cnst:      3.5765                 0.8512                 6.1632
 Red. Mass:      12.4173                 1.5311                 8.2536
 IR Active:          YES                    YES                    YES
 IR Intens:       42.811                  4.273                238.531
 Raman Active:       YES                    YES                    YES
               X      Y      Z        X      Y      Z        X      Y      Z
 C         -0.003 -0.379 -0.000   -0.000 -0.000 -0.201    0.522  0.349 -0.000
 N          0.685  0.244 -0.000    0.000  0.000  0.070    0.033 -0.137  0.000
 I         -0.019 -0.013  0.000   -0.000 -0.000 -0.001   -0.005  0.002  0.000
 F         -0.365  0.166  0.000    0.000  0.000  0.028   -0.354 -0.148  0.000
 H         -0.221 -0.343 -0.000    0.000 -0.000  0.977    0.568  0.341  0.000
 TransDip   0.184 -0.100 -0.000   -0.000 -0.000  0.066    0.486  0.093  0.000

 Mode:                 7                      8                      9
 Frequency:      1347.56                1689.51                3157.02
 Force Cnst:      1.2087                14.6093                 6.4435
 Red. Mass:       1.1297                 8.6868                 1.0973
 IR Active:          YES                    YES                    YES
 IR Intens:        3.150                290.687                  7.061
 Raman Active:       YES                    YES                    YES
               X      Y      Z        X      Y      Z        X      Y      Z
 C         -0.053 -0.032  0.000    0.465 -0.416 -0.000   -0.003 -0.090 -0.000
 N         -0.020  0.070 -0.000   -0.362  0.360  0.000   -0.006  0.005  0.000
 I          0.000 -0.000  0.000    0.001  0.001  0.000    0.000  0.000 -0.000
 F         -0.006 -0.023 -0.000   -0.014  0.013  0.000   -0.000 -0.000 -0.000
 H          0.982 -0.159 -0.000   -0.388 -0.445  0.000    0.116  0.989  0.000
 TransDip  -0.016 -0.055 -0.000    0.533 -0.119 -0.000    0.055 -0.065  0.000

 STANDARD THERMODYNAMIC QUANTITIES AT   298.15 K  AND     1.00 ATM

   This Molecule has  0 Imaginary Frequencies
   Zero point vibrational energy:       13.980 kcal/mol

   Atom    1 Element C  Has Mass   12.00000
   Atom    2 Element N  Has Mass   14.00307
   Atom    3 Element I  Has Mass  126.90440
   Atom    4 Element F  Has Mass   18.99840
   Atom    5 Element H  Has Mass    1.00783
   Molecular Mass:   172.913700 amu
   Principal axes and moments of inertia in amu*Bohr^2:
                             1           2           3
    Eigenvalues --       29.74368  1308.72005  1338.46373
          X               0.99996    -0.00855    -0.00000
          Y               0.00855     0.99996    -0.00000
          Z               0.00000     0.00000     1.00000
   Rotational Symmetry Number is   1
   The Molecule is an Asymmetric Top
   Translational Enthalpy:        0.889 kcal/mol
   Rotational Enthalpy:           0.889 kcal/mol
   Vibrational Enthalpy:         14.987 kcal/mol
   gas constant (RT):             0.592 kcal/mol
   Translational Entropy:        41.350  cal/mol.K
   Rotational Entropy:           25.458  cal/mol.K
   Vibrational Entropy:           5.529  cal/mol.K

   Total Enthalpy:               17.357 kcal/mol
   Total Entropy:                72.336  cal/mol.K
Archival summary:
1\1\TWL01\FREQ\ProcedureUnspecified\BasisUnspecified\11111\taweetha\SunNov2523:13:062018SunNov2523:13:062018\0\\#,FREQ,ProcedureUnspecified,BasisUnspecified,\\0,1\I\N,1,2.08748\C,2,1.25337,1,115.203\H,3,1.08798,2,130.925,1,0,0\F,3,1.34311,2,117.824,1,-180,0\\\@

 Total job time:  32.82s(wall), 123.47s(cpu) 
 Sun Nov 25 23:13:06 2018

        *************************************************************
        *                                                           *
        *  Thank you very much for using Q-Chem.  Have a nice day.  *
        *                                                           *
        *************************************************************
