# Supplementary material for: Geometric and energetic data from ab initio calculations of haloethene, haloimine, halomethylenephosphine, haloiminophosphine, halodiazene, halodiphosphene and halocyclopropane
Source: Data Brief. 2019 Nov 2;27:104738. doi: 10.1016/j.dib.2019.104738 (PMC6861602; doi:10.1016/j.dib.2019.104738)
Supplement: Multimedia component 4 [file mmc4.zip › CN/B3LYP/HHCNBrE.out]

Q-Chem Developer Version!
                  Welcome to Q-Chem
     A Quantum Leap Into The Future Of Chemistry


 Q-Chem 5.1, Q-Chem, Inc., Pleasanton, CA (2018)

 Yihan Shao,  Zhengting Gan,  E. Epifanovsky,  A. T. B. Gilbert,  M. Wormit,  
 J. Kussmann,  A. W. Lange,  A. Behn,  Jia Deng,  Xintian Feng,  D. Ghosh,  
 M. Goldey,  P. R. Horn,  L. D. Jacobson,  I. Kaliman,  T. Kus,  A. Landau,  
 Jie Liu,  E. I. Proynov,  R. M. Richard,  R. P. Steele,  E. J. Sundstrom,  
 H. L. Woodcock III,  P. M. Zimmerman,  D. Zuev,  B. Albrecht,  E. Alguire,  
 S. A. Baeppler,  D. Barton,  Z. Benda,  Y. A. Bernard,  E. J. Berquist,  
 K. B. Bravaya,  H. Burton,  D. Casanova,  Chun-Min Chang,  Yunqing Chen,  
 A. Chien,  K. D. Closser,  M. P. Coons,  S. Coriani,  S. Dasgupta,  
 A. L. Dempwolff,  M. Diedenhofen,  Hainam Do,  R. G. Edgar,  Po-Tung Fang,  
 S. Faraji,  S. Fatehi,  Qingguo Feng,  K. D. Fenk,  J. Fosso-Tande,  
 Qinghui Ge,  A. Ghysels,  G. Gidofalvi,  J. Gomes,  J. Gonthier,  A. Gunina,  
 D. Hait,  M. W. D. Hanson-Heine,  P. H. P. Harbach,  A. W. Hauser,  
 J. E. Herr,  E. G. Hohenstein,  Z. C. Holden,  Kerwin Hui,  B. C. Huynh,  
 T.-C. Jagau,  Hyunjun Ji,  B. Kaduk,  K. Khistyaev,  Jaehoon Kim,  
 P. Klunzinger,  K. Koh,  D. Kosenkov,  L. Koulias,  T. Kowalczyk,  
 C. M. Krauter,  A. Kunitsa,  Ka Un Lao,  A. Laurent,  K. V. Lawler,  
 Joonho Lee,  D. Lefrancois,  S. Lehtola,  D. S. Levine,  Yi-Pei Li,  
 You-Sheng Lin,  Fenglai Liu,  E. Livshits,  A. Luenser,  P. Manohar,  
 E. Mansoor,  S. F. Manzer,  Shan-Ping Mao,  Yuezhi Mao,  N. Mardirossian,  
 A. V. Marenich,  T. Markovich,  L. A. Martinez-Martinez,  S. A. Maurer,  
 N. J. Mayhall,  S. C. McKenzie,  J.-M. Mewes,  A. F. Morrison,  
 J. W. Mullinax,  K. Nanda,  T. S. Nguyen-Beck,  R. Olivares-Amaya,  
 J. A. Parkhill,  T. M. Perrine,  F. Plasser,  P. Pokhilko,  S. Prager,  
 A. Prociuk,  E. Ramos,  D. R. Rehn,  F. Rob,  M. Schneider,  N. Sergueev,  
 S. M. Sharada,  S. Sharma,  D. W. Small,  T. Stauch,  T. Stein,  
 Yu-Chuan Su,  A. J. W. Thom,  A. Tkatchenko,  T. Tsuchimochi,  N. M. Tubman,  
 L. Vogt,  M. L. Vidal,  O. Vydrov,  M. A. Watson,  J. Wenzel,  
 M. de Wergifosse,  T. A. Wesolowski,  A. White,  J. Witte,  A. Yamada,  
 Jun Yang,  K. Yao,  S. Yeganeh,  S. R. Yost,  Zhi-Qiang You,  A. Zech,  
 Igor Ying Zhang,  Xing Zhang,  Yan Zhao,  Ying Zhu,  B. R. Brooks,  
 G. K. L. Chan,  C. J. Cramer,  M. S. Gordon,  W. J. Hehre,  A. Klamt,  
 M. W. Schmidt,  C. D. Sherrill,  D. G. Truhlar,  A. Aspuru-Guzik,  R. Baer,  
 A. T. Bell,  N. A. Besley,  Jeng-Da Chai,  A. E. DePrince, III,  
 R. A. DiStasio Jr.,  A. Dreuw,  B. D. Dunietz,  T. R. Furlani,  
 Chao-Ping Hsu,  Yousung Jung,  Jing Kong,  D. S. Lambrecht,  WanZhen Liang,  
 C. Ochsenfeld,  V. A. Rassolov,  L. V. Slipchenko,  J. E. Subotnik,  
 T. Van Voorhis,  J. M. Herbert,  A. I. Krylov,  P. M. W. Gill,  M. Head-Gordon

 Contributors to earlier versions of Q-Chem not listed above: 
 R. D. Adamson,  B. Austin,  J. Baker,  G. J. O. Beran,  K. Brandhorst,  
 S. T. Brown,  E. F. C. Byrd,  A. K. Chakraborty,  C.-L. Cheng,  
 Siu Hung Chien,  D. M. Chipman,  D. L. Crittenden,  H. Dachsel,  
 R. J. Doerksen,  A. D. Dutoi,  L. Fusti-Molnar,  W. A. Goddard III,  
 A. Golubeva-Zadorozhnaya,  S. R. Gwaltney,  G. Hawkins,  A. Heyden,  
 S. Hirata,  G. Kedziora,  F. J. Keil,  C. Kelley,  Jihan Kim,  R. A. King,  
 R. Z. Khaliullin,  P. P. Korambath,  W. Kurlancheek,  A. M. Lee,  M. S. Lee,  
 S. V. Levchenko,  Ching Yeh Lin,  D. Liotard,  R. C. Lochan,  I. Lotan,  
 P. E. Maslen,  N. Nair,  D. P. O'Neill,  D. Neuhauser,  E. Neuscamman,  
 C. M. Oana,  R. Olson,  B. Peters,  R. Peverati,  P. A. Pieniazek,  
 Y. M. Rhee,  J. Ritchie,  M. A. Rohrdanz,  E. Rosta,  N. J. Russ,  
 H. F. Schaefer III,  N. E. Schultz,  N. Shenvi,  A. C. Simmonett,  A. Sodt,  
 D. Stuck,  K. S. Thanthiriwatte,  V. Vanovschi,  Tao Wang,  A. Warshel,  
 C. F. Williams,  Q. Wu,  X. Xu,  W. Zhang

 Please cite Q-Chem as follows:
 Y. Shao et al., Mol. Phys. 113, 184-215 (2015)
 DOI: 10.1080/00268976.2014.952696

 Q-Chem 5.1.2 for Intel X86 EM64T Linux

 Parts of Q-Chem use Armadillo 8.300.2 (Tropical Shenanigans).
 http://arma.sourceforge.net/

 Q-Chem begins on Sun Nov 25 21:04:36 2018  

Host: 
0

     Scratch files written to /scratch/taweetham/qchem51162//
Input Ideriv = 2
Curr. Ideriv = -1
Max.  Ideriv = 2

Checking the input file for inconsistencies... 	...done.

--------------------------------------------------------------
User input:
--------------------------------------------------------------
$molecule
0 1
C 
N 1 1.3 
Br 2 CBr 1 120. 
H 1 CH 2 120.  3 180.0
H 1 CH 2 120.  3 0.0

CC=1.54
CH=1.09
CF=1.35
CCl=1.77
CBr=1.94
CI=2.14
DHA=180.0
$end

$rem
   job_type	optimization
   basis	6-311++g**
   method	b3lyp
$end

--------------------------------------------------------------
 ----------------------------------------------------------------
             Standard Nuclear Orientation (Angstroms)
    I     Atom           X                Y                Z
 ----------------------------------------------------------------
    1      C       2.0912049739    -0.2639799180     0.0000000000
    2      N       1.1117102047     0.5907656564    -0.0000000000
    3      Br     -0.7237965690    -0.0373385417     0.0000000000
    4      H       3.1224948622     0.0889239871    -0.0000000000
    5      H       1.8811837767    -1.3335551126     0.0000000000
 ----------------------------------------------------------------
 Molecular Point Group                 Cs    NOp =  2
 Largest Abelian Subgroup              Cs    NOp =  2
 Nuclear Repulsion Energy =   144.1340287874 hartrees
 There are       25 alpha and       25 beta electrons
 Requested basis set is 6-311++G(d,p)
 There are 41 shells and 106 basis functions

 Total QAlloc Memory Limit   2000 MB
 Mega-Array Size       188 MB
 MEM_STATIC part       192 MB
 A cutoff of  1.0D-11 yielded    802 shell pairs
 There are      5562 function pairs (      6118 Cartesian)

 -------------------------------------------------------
 OpenMP Integral Computing Module                       
 Release: version 1.0, May 2013, Q-Chem Inc. Pittsburgh 
 -------------------------------------------------------
 Integral Job Info:
 Integral job number is                      11
 Integral operator is                         1
 short-range coefficients                     0
 long-range coefficients              100000000
 Omega coefficients                           0
 if combine SR and LR in K                    0
 Integral screening is                        0
 Integral computing path is                   2
 max size of driver memory is            800000
 size of driver memory is                593474
 size of scratch memory is             29623520
 max col of scratch BK array               1296
 max len of scratch array in speh3          155
 max len of scratch index in speh4           18
 max int batch size is                      520
 min int batch size is                       52
 fixed nKL is                                45
 max L of basis functions is                  2
 order of int derivative is                   0
 number of shells is                         41
 number of basis is                         111
 number of cartesian basis is               111
 number of contracted shell pairs           802
 number of primitive shell pairs           2190
 maxK2 (contraction) of shell pair           36
 max number of K2 of shell pair               1
 max number of CS2 of shell pair             88
 max number of PS2 of shell pair            186
 mem total for path MDJ                  515062
 -------------------------------------------------------
 Smallest overlap matrix eigenvalue = 1.09E-03

 Scale SEOQF with 1.000000e-01/1.000000e-01/1.000000e-01

 Standard Electronic Orientation quadrupole field applied
 Nucleus-field energy     =     0.0000000027 hartrees
 Guess from superposition of atomic densities
 Warning:  Energy on first SCF cycle will be non-variational
 SAD guess density has 50.000000 electrons

 -----------------------------------------------------------------------
  General SCF calculation program by
  Eric Jon Sundstrom, Paul Horn, Yuezhi Mao, Dmitri Zuev, Alec White,
  David Stuck, Shaama M.S., Shane Yost, Joonho Lee, David Small,
  Daniel Levine, Susi Lehtola, Hugh Burton, Evgeny Epifanovsky
 -----------------------------------------------------------------------
 Exchange:     0.2000 Hartree-Fock + 0.0800 Slater + 0.7200 B88
 Correlation:  0.1900 VWN1RPA + 0.8100 LYP
 Using SG-1 standard quadrature grid
 using 4 threads for integral computing
 -------------------------------------------------------
 OpenMP Integral computing Module                
 Release: version 2.0, May 2017, Q-Chem Inc. Pleasanton 
 -------------------------------------------------------
 -------------------------------------------------------
 OpenMP BLAS3 based DFT computing Module                
 Release: version 1.0, May 2013, Q-Chem Inc. Pittsburgh 
 -------------------------------------------------------
 A restricted SCF calculation will be
 performed using DIIS
 SCF converges when DIIS error is below 1.0e-08
 ---------------------------------------
  Cycle       Energy         DIIS error
 ---------------------------------------
    1   -2668.3532167987      4.78e-02  
    2   -2668.1544840408      4.70e-03  
    3   -2668.1395833247      5.63e-03  
    4   -2668.1718583397      1.71e-03  
    5   -2668.1754820285      6.36e-04  
    6   -2668.1759558871      1.62e-04  
    7   -2668.1759993132      2.34e-05  
    8   -2668.1759997504      6.21e-06  
    9   -2668.1759997982      7.00e-07  
   10   -2668.1759997988      2.76e-07  
   11   -2668.1759997989      5.75e-08  
   12   -2668.1759997990      7.57e-09  Convergence criterion met
 ---------------------------------------
 SCF time:   CPU 9.59s  wall 2.00s 
 SCF   energy in the final basis set =    -2668.1759997990
 Total energy in the final basis set =    -2668.1759997990

 --------------------------------------------------------------
             Orbital Energies (a.u.) and Symmetries
 --------------------------------------------------------------

 Alpha MOs, Restricted
 -- Occupied --                  
-482.85  -62.50  -56.32  -56.32  -56.32  -14.39  -10.25   -8.71
  1 A'    2 A'    3 A'    1 A"    4 A'    5 A'    6 A'    7 A'                 
 -6.543  -6.527  -6.526  -2.653  -2.649  -2.648  -2.635  -2.635
  8 A'    2 A"    9 A'   10 A'    3 A"   11 A'    4 A"   12 A'                 
 -0.940  -0.778  -0.624  -0.507  -0.463  -0.387  -0.330  -0.291
 13 A'   14 A'   15 A'   16 A'   17 A'    5 A"   18 A'    6 A"                 
 -0.277
 19 A'                                                                         
 -- Virtual --                   
 -0.080  -0.065  -0.006   0.021   0.028   0.055   0.070   0.072
 20 A'    7 A"   21 A'   22 A'   23 A'    8 A"   24 A'   25 A'                 
  0.084   0.098   0.110   0.129   0.135   0.172   0.174   0.222
  9 A"   26 A'   27 A'   28 A'   29 A'   10 A"   30 A'   31 A'                 
  0.247   0.267   0.314   0.405   0.426   0.431   0.449   0.464
 32 A'   33 A'   34 A'   35 A'   11 A"   36 A'   37 A'   38 A'                 
  0.518   0.557   0.566   0.572   0.582   0.603   0.657   0.732
 12 A"   13 A"   39 A'   14 A"   40 A'   41 A'   42 A'   43 A'                 
  0.786   0.856   0.861   0.904   0.982   0.996   1.192   1.213
 44 A'   15 A"   45 A'   46 A'   47 A'   16 A"   48 A'   17 A"                 
  1.391   1.449   1.594   1.692   1.694   1.766   1.948   1.969
 49 A'   50 A'   51 A'   52 A'   18 A"   19 A"   53 A'   20 A"                 
  1.999   2.092   2.155   2.175   2.366   2.381   2.481   2.581
 54 A'   55 A'   21 A"   56 A'   57 A'   22 A"   58 A'   59 A'                 
  2.650   2.742   2.779   2.902   3.548   3.674   3.813   3.902
 60 A'   61 A'   23 A"   62 A'   63 A'   64 A'   24 A"   65 A'                 
  3.993   4.012   4.039   4.100   4.339   4.540   6.589   7.544
 25 A"   66 A'   26 A"   67 A'   68 A'   69 A'   70 A'   27 A"                 
  7.561   7.643  23.873  35.449  47.878 289.737 289.753 289.862
 71 A'   72 A'   73 A'   74 A'   75 A'   28 A"   76 A'   77 A'                 
*******
 78 A'                                                                         

 Beta MOs, Restricted
 -- Occupied --                  
-482.85  -62.50  -56.32  -56.32  -56.32  -14.39  -10.25   -8.71
  1 A'    2 A'    3 A'    1 A"    4 A'    5 A'    6 A'    7 A'                 
 -6.543  -6.527  -6.526  -2.653  -2.649  -2.648  -2.635  -2.635
  8 A'    2 A"    9 A'   10 A'    3 A"   11 A'    4 A"   12 A'                 
 -0.940  -0.778  -0.624  -0.507  -0.463  -0.387  -0.330  -0.291
 13 A'   14 A'   15 A'   16 A'   17 A'    5 A"   18 A'    6 A"                 
 -0.277
 19 A'                                                                         
 -- Virtual --                   
 -0.080  -0.065  -0.006   0.021   0.028   0.055   0.070   0.072
 20 A'    7 A"   21 A'   22 A'   23 A'    8 A"   24 A'   25 A'                 
  0.084   0.098   0.110   0.129   0.135   0.172   0.174   0.222
  9 A"   26 A'   27 A'   28 A'   29 A'   10 A"   30 A'   31 A'                 
  0.247   0.267   0.314   0.405   0.426   0.431   0.449   0.464
 32 A'   33 A'   34 A'   35 A'   11 A"   36 A'   37 A'   38 A'                 
  0.518   0.557   0.566   0.572   0.582   0.603   0.657   0.732
 12 A"   13 A"   39 A'   14 A"   40 A'   41 A'   42 A'   43 A'                 
  0.786   0.856   0.861   0.904   0.982   0.996   1.192   1.213
 44 A'   15 A"   45 A'   46 A'   47 A'   16 A"   48 A'   17 A"                 
  1.391   1.449   1.594   1.692   1.694   1.766   1.948   1.969
 49 A'   50 A'   51 A'   52 A'   18 A"   19 A"   53 A'   20 A"                 
  1.999   2.092   2.155   2.175   2.366   2.381   2.481   2.581
 54 A'   55 A'   21 A"   56 A'   57 A'   22 A"   58 A'   59 A'                 
  2.650   2.742   2.779   2.902   3.548   3.674   3.813   3.902
 60 A'   61 A'   23 A"   62 A'   63 A'   64 A'   24 A"   65 A'                 
  3.993   4.012   4.039   4.100   4.339   4.540   6.589   7.544
 25 A"   66 A'   26 A"   67 A'   68 A'   69 A'   70 A'   27 A"                 
  7.561   7.643  23.873  35.449  47.878 289.737 289.753 289.862
 71 A'   72 A'   73 A'   74 A'   75 A'   28 A"   76 A'   77 A'                 
*******
 78 A'                                                                         
 --------------------------------------------------------------

          Ground-State Mulliken Net Atomic Charges

     Atom                 Charge (a.u.)
  ----------------------------------------
      1 C                    -0.158923
      2 N                    -0.136129
      3 Br                   -0.013639
      4 H                     0.177307
      5 H                     0.131384
  ----------------------------------------
  Sum of atomic charges =     0.000000

 -----------------------------------------------------------------
                    Cartesian Multipole Moments
 -----------------------------------------------------------------
    Charge (ESU x 10^10)
                 0.0000
    Dipole Moment (Debye)
         X       1.8991      Y      -1.6385      Z      -0.0000
       Tot       2.5082
    Quadrupole Moments (Debye-Ang)
        XX     -22.8066     XY      -1.9757     YY     -32.0363
        XZ       0.0000     YZ       0.0000     ZZ     -31.6846
    Octopole Moments (Debye-Ang^2)
       XXX      -3.9749    XXY      -3.9653    XYY      -7.3509
       YYY      -4.2061    XXZ       0.0000    XYZ      -0.0000
       YYZ      -0.0000    XZZ      -7.6772    YZZ      -0.3243
       ZZZ      -0.0000
    Hexadecapole Moments (Debye-Ang^3)
      XXXX    -247.7764   XXXY       1.7039   XXYY     -64.2615
      XYYY      -4.4071   YYYY     -61.4059   XXXZ       0.0000
      XXYZ       0.0000   XYYZ       0.0000   YYYZ       0.0000
      XXZZ     -62.9198   XYZZ       0.0906   YYZZ     -16.5896
      XZZZ       0.0000   YZZZ       0.0000   ZZZZ     -37.3333
 -----------------------------------------------------------------
 Calculating analytic gradient of the SCF energy
 Gradient of SCF Energy
            1           2           3           4           5
    1   0.0534750  -0.0381047  -0.0125744   0.0043997  -0.0071956
    2  -0.0080908   0.0058864   0.0049921  -0.0054036   0.0026159
    3  -0.0000000   0.0000000   0.0000000  -0.0000000   0.0000000
 Max gradient component =       5.347E-02
 RMS gradient           =       1.770E-02
 Gradient time:  CPU 2.44 s  wall 0.71 s
 Geometry Optimization Parameters
   NAtoms,    NIC,     NZ,  NCons,   NDum,   NFix, NCnnct, MaxDiis
        5      20       5       0       0       0       0       0


** GEOMETRY OPTIMIZATION IN DELOCALIZED INTERNAL COORDINATES **
   Searching for a Minimum

   Optimization Cycle:   1

                       Coordinates (Angstroms)
     ATOM                X               Y               Z
      1  C         2.0912049739   -0.2639799180    0.0000000000
      2  N         1.1117102047    0.5907656564    0.0000000000
      3  Br       -0.7237965690   -0.0373385417    0.0000000000
      4  H         3.1224948622    0.0889239871    0.0000000000
      5  H         1.8811837767   -1.3335551126    0.0000000000
   Point Group: cs    Number of degrees of freedom:     7


   Energy is  -2668.175999799


 Attempting to Generate Delocalized Internal Coordinates

  7 Hessian modes will be used to form the next step
  Hessian Eigenvalues:
     0.160000    0.160000    0.175927    0.250000    0.348126    0.348126
     0.671931

 Minimum Search - Taking Simple RFO Step
 Searching for Lamda that Minimizes Along All modes
 Value Taken    Lamda =  -0.01014559
 Step Taken.  Stepsize is  0.194326

                             Maximum     Tolerance    Cnvgd?
         Gradient           0.041552      0.000300      NO
         Displacement       0.145913      0.001200      NO
         Energy change     *********      0.000001      NO


 New Cartesian Coordinates Obtained by Inverse Iteration

 Displacement from previous Coordinates is:  0.282847
 ----------------------------------------------------------------
             Standard Nuclear Orientation (Angstroms)
    I     Atom           X                Y                Z
 ----------------------------------------------------------------
    1      C       2.0412008098    -0.2665943987     0.0000000000
    2      N       1.1522684019     0.6331497011     0.0000000000
    3      Br     -0.6220002606    -0.0762112128     0.0000000000
    4      H       3.0656572941     0.0951374441     0.0000000000
    5      H       1.8456710032    -1.3406654626     0.0000000000
 ----------------------------------------------------------------
 Molecular Point Group                 Cs    NOp =  2
 Largest Abelian Subgroup              Cs    NOp =  2
 Nuclear Repulsion Energy =   148.4852725958 hartrees
 There are       25 alpha and       25 beta electrons
 Applying Cartesian multipole field
    Component          Value
    ---------          -----
     (2,0,0)        1.00000E-11
     (0,2,0)        2.00000E-11
     (0,0,2)       -3.00000E-11
 Nucleus-field energy     =     0.0000000025 hartrees
 Requested basis set is 6-311++G(d,p)
 There are 41 shells and 106 basis functions
 A cutoff of  1.0D-11 yielded    812 shell pairs
 There are      5634 function pairs (      6198 Cartesian)
 Smallest overlap matrix eigenvalue = 1.01E-03
 Guess MOs from SCF MO coefficient file

 -----------------------------------------------------------------------
  General SCF calculation program by
  Eric Jon Sundstrom, Paul Horn, Yuezhi Mao, Dmitri Zuev, Alec White,
  David Stuck, Shaama M.S., Shane Yost, Joonho Lee, David Small,
  Daniel Levine, Susi Lehtola, Hugh Burton, Evgeny Epifanovsky
 -----------------------------------------------------------------------
 Exchange:     0.2000 Hartree-Fock + 0.0800 Slater + 0.7200 B88
 Correlation:  0.1900 VWN1RPA + 0.8100 LYP
 Using SG-1 standard quadrature grid
 using 4 threads for integral computing
 -------------------------------------------------------
 OpenMP Integral computing Module                
 Release: version 2.0, May 2017, Q-Chem Inc. Pleasanton 
 -------------------------------------------------------
 -------------------------------------------------------
 OpenMP BLAS3 based DFT computing Module                
 Release: version 1.0, May 2013, Q-Chem Inc. Pittsburgh 
 -------------------------------------------------------
 A restricted SCF calculation will be
 performed using DIIS
 SCF converges when DIIS error is below 1.0e-08
 ---------------------------------------
  Cycle       Energy         DIIS error
 ---------------------------------------
    1   -2668.1768283580      1.32e-03  
    2   -2668.1797600536      7.69e-04  
    3   -2668.1793480127      9.51e-04  
    4   -2668.1804635473      1.60e-04  
    5   -2668.1804932809      5.13e-05  
    6   -2668.1804973786      1.43e-05  
    7   -2668.1804975889      3.49e-06  
    8   -2668.1804976005      6.08e-07  
    9   -2668.1804976011      9.31e-08  
   10   -2668.1804976011      2.50e-08  
   11   -2668.1804976011      5.10e-09  Convergence criterion met
 ---------------------------------------
 SCF time:   CPU 8.98s  wall 3.00s 
 SCF   energy in the final basis set =    -2668.1804976011
 Total energy in the final basis set =    -2668.1804976011

 --------------------------------------------------------------
             Orbital Energies (a.u.) and Symmetries
 --------------------------------------------------------------

 Alpha MOs, Restricted
 -- Occupied --                  
-482.85  -62.50  -56.32  -56.31  -56.31  -14.39  -10.25   -8.71
  1 A'    2 A'    3 A'    1 A"    4 A'    5 A'    6 A'    7 A'                 
 -6.540  -6.524  -6.524  -2.651  -2.646  -2.646  -2.633  -2.633
  8 A'    2 A"    9 A'   10 A'    3 A"   11 A'    4 A"   12 A'                 
 -0.961  -0.778  -0.622  -0.515  -0.461  -0.398  -0.330  -0.289
 13 A'   14 A'   15 A'   16 A'   17 A'    5 A"   18 A'    6 A"                 
 -0.284
 19 A'                                                                         
 -- Virtual --                   
 -0.069  -0.058  -0.005   0.020   0.028   0.056   0.072   0.074
 20 A'    7 A"   21 A'   22 A'   23 A'    8 A"   24 A'   25 A'                 
  0.084   0.099   0.112   0.130   0.138   0.169   0.171   0.220
  9 A"   26 A'   27 A'   28 A'   29 A'   10 A"   30 A'   31 A'                 
  0.253   0.259   0.334   0.404   0.419   0.425   0.453   0.466
 32 A'   33 A'   34 A'   35 A'   36 A'   11 A"   37 A'   38 A'                 
  0.507   0.562   0.569   0.577   0.591   0.612   0.654   0.741
 12 A"   13 A"   39 A'   14 A"   40 A'   41 A'   42 A'   43 A'                 
  0.813   0.852   0.877   0.894   0.963   1.001   1.188   1.217
 44 A'   15 A"   45 A'   46 A'   47 A'   16 A"   48 A'   17 A"                 
  1.393   1.467   1.574   1.700   1.730   1.756   1.970   1.974
 49 A'   50 A'   51 A'   18 A"   52 A'   19 A"   53 A'   20 A"                 
  2.007   2.102   2.172   2.212   2.357   2.410   2.484   2.583
 54 A'   55 A'   21 A"   56 A'   57 A'   22 A"   58 A'   59 A'                 
  2.685   2.780   2.791   2.934   3.560   3.687   3.817   3.920
 60 A'   61 A'   23 A"   62 A'   63 A'   64 A'   24 A"   65 A'                 
  3.996   4.020   4.044   4.119   4.361   4.527   6.598   7.546
 25 A"   66 A'   26 A"   67 A'   68 A'   69 A'   70 A'   27 A"                 
  7.567   7.641  23.931  35.500  47.885 289.740 289.760 289.864
 71 A'   72 A'   73 A'   74 A'   75 A'   28 A"   76 A'   77 A'                 
*******
 78 A'                                                                         

 Beta MOs, Restricted
 -- Occupied --                  
-482.85  -62.50  -56.32  -56.31  -56.31  -14.39  -10.25   -8.71
  1 A'    2 A'    3 A'    1 A"    4 A'    5 A'    6 A'    7 A'                 
 -6.540  -6.524  -6.524  -2.651  -2.646  -2.646  -2.633  -2.633
  8 A'    2 A"    9 A'   10 A'    3 A"   11 A'    4 A"   12 A'                 
 -0.961  -0.778  -0.622  -0.515  -0.461  -0.398  -0.330  -0.289
 13 A'   14 A'   15 A'   16 A'   17 A'    5 A"   18 A'    6 A"                 
 -0.284
 19 A'                                                                         
 -- Virtual --                   
 -0.069  -0.058  -0.005   0.020   0.028   0.056   0.072   0.074
 20 A'    7 A"   21 A'   22 A'   23 A'    8 A"   24 A'   25 A'                 
  0.084   0.099   0.112   0.130   0.138   0.169   0.171   0.220
  9 A"   26 A'   27 A'   28 A'   29 A'   10 A"   30 A'   31 A'                 
  0.253   0.259   0.334   0.404   0.419   0.425   0.453   0.466
 32 A'   33 A'   34 A'   35 A'   36 A'   11 A"   37 A'   38 A'                 
  0.507   0.562   0.569   0.577   0.591   0.612   0.654   0.741
 12 A"   13 A"   39 A'   14 A"   40 A'   41 A'   42 A'   43 A'                 
  0.813   0.852   0.877   0.894   0.963   1.001   1.188   1.217
 44 A'   15 A"   45 A'   46 A'   47 A'   16 A"   48 A'   17 A"                 
  1.393   1.467   1.574   1.700   1.730   1.756   1.970   1.974
 49 A'   50 A'   51 A'   18 A"   52 A'   19 A"   53 A'   20 A"                 
  2.007   2.102   2.172   2.212   2.357   2.410   2.484   2.583
 54 A'   55 A'   21 A"   56 A'   57 A'   22 A"   58 A'   59 A'                 
  2.685   2.780   2.791   2.934   3.560   3.687   3.817   3.920
 60 A'   61 A'   23 A"   62 A'   63 A'   64 A'   24 A"   65 A'                 
  3.996   4.020   4.044   4.119   4.361   4.527   6.598   7.546
 25 A"   66 A'   26 A"   67 A'   68 A'   69 A'   70 A'   27 A"                 
  7.567   7.641  23.931  35.500  47.885 289.740 289.760 289.864
 71 A'   72 A'   73 A'   74 A'   75 A'   28 A"   76 A'   77 A'                 
*******
 78 A'                                                                         
 --------------------------------------------------------------

          Ground-State Mulliken Net Atomic Charges

     Atom                 Charge (a.u.)
  ----------------------------------------
      1 C                    -0.146253
      2 N                    -0.123780
      3 Br                   -0.028945
      4 H                     0.168923
      5 H                     0.130054
  ----------------------------------------
  Sum of atomic charges =    -0.000000

 -----------------------------------------------------------------
                    Cartesian Multipole Moments
 -----------------------------------------------------------------
    Charge (ESU x 10^10)
                -0.0000
    Dipole Moment (Debye)
         X       1.8467      Y      -1.6750      Z      -0.0000
       Tot       2.4932
    Quadrupole Moments (Debye-Ang)
        XX     -23.6862     XY      -1.9193     YY     -31.7574
        XZ       0.0000     YZ       0.0000     ZZ     -31.5301
    Octopole Moments (Debye-Ang^2)
       XXX     -11.3593    XXY      -3.9914    XYY      -9.1062
       YYY      -2.8865    XXZ      -0.0000    XYZ       0.0000
       YYZ      -0.0000    XZZ      -9.1511    YZZ       0.2022
       ZZZ      -0.0000
    Hexadecapole Moments (Debye-Ang^3)
      XXXX    -241.3132   XXXY      -0.8992   XXYY     -60.3832
      XYYY      -7.2599   YYYY     -63.0502   XXXZ       0.0000
      XXYZ       0.0000   XYYZ       0.0000   YYYZ       0.0000
      XXZZ     -59.0029   XYZZ      -0.7540   YYZZ     -16.7938
      XZZZ       0.0000   YZZZ       0.0000   ZZZZ     -36.9378
 -----------------------------------------------------------------
 Calculating analytic gradient of the SCF energy
 Gradient of SCF Energy
            1           2           3           4           5
    1   0.0010891  -0.0030604   0.0077774  -0.0030204  -0.0027857
    2   0.0014481  -0.0008904   0.0000440   0.0001315  -0.0007332
    3  -0.0000000  -0.0000000   0.0000000   0.0000000   0.0000000
 Max gradient component =       7.777E-03
 RMS gradient           =       2.468E-03
 Gradient time:  CPU 2.49 s  wall 0.71 s
 Geometry Optimization Parameters
   NAtoms,    NIC,     NZ,  NCons,   NDum,   NFix, NCnnct, MaxDiis
        5      20       5       0       0       0       0       0

 Cartesian Hessian Update
 Hessian Updated using BFGS Update


** GEOMETRY OPTIMIZATION IN DELOCALIZED INTERNAL COORDINATES **
   Searching for a Minimum

   Optimization Cycle:   2

                       Coordinates (Angstroms)
     ATOM                X               Y               Z
      1  C         2.0412008098   -0.2665943987    0.0000000000
      2  N         1.1522684019    0.6331497011    0.0000000000
      3  Br       -0.6220002606   -0.0762112128    0.0000000000
      4  H         3.0656572941    0.0951374441    0.0000000000
      5  H         1.8456710032   -1.3406654626    0.0000000000
   Point Group: cs    Number of degrees of freedom:     7


   Energy is  -2668.180497601

 Hessian Updated using BFGS Update

  7 Hessian modes will be used to form the next step
  Hessian Eigenvalues:
     0.146190    0.160842    0.184526    0.305271    0.348126    0.353155
     0.679666

 Minimum Search - Taking Simple RFO Step
 Searching for Lamda that Minimizes Along All modes
 Value Taken    Lamda =  -0.00065155
 Step Taken.  Stepsize is  0.050765

                             Maximum     Tolerance    Cnvgd?
         Gradient           0.011422      0.000300      NO
         Displacement       0.038138      0.001200      NO
         Energy change     -0.004498      0.000001      NO


 New Cartesian Coordinates Obtained by Inverse Iteration

 Displacement from previous Coordinates is:  0.104607
 ----------------------------------------------------------------
             Standard Nuclear Orientation (Angstroms)
    I     Atom           X                Y                Z
 ----------------------------------------------------------------
    1      C       2.0446200367    -0.2737393713     0.0000000000
    2      N       1.1495996211     0.6215062255     0.0000000000
    3      Br     -0.6565652828    -0.0533907124     0.0000000000
    4      H       3.0679775019     0.1014249016     0.0000000000
    5      H       1.8771653715    -1.3509849722     0.0000000000
 ----------------------------------------------------------------
 Molecular Point Group                 Cs    NOp =  2
 Largest Abelian Subgroup              Cs    NOp =  2
 Nuclear Repulsion Energy =   147.0085292604 hartrees
 There are       25 alpha and       25 beta electrons
 Applying Cartesian multipole field
    Component          Value
    ---------          -----
     (2,0,0)        1.00000E-11
     (0,2,0)        2.00000E-11
     (0,0,2)       -3.00000E-11
 Nucleus-field energy     =     0.0000000026 hartrees
 Requested basis set is 6-311++G(d,p)
 There are 41 shells and 106 basis functions
 A cutoff of  1.0D-11 yielded    808 shell pairs
 There are      5609 function pairs (      6169 Cartesian)
 Smallest overlap matrix eigenvalue = 1.02E-03
 Guess MOs from SCF MO coefficient file

 -----------------------------------------------------------------------
  General SCF calculation program by
  Eric Jon Sundstrom, Paul Horn, Yuezhi Mao, Dmitri Zuev, Alec White,
  David Stuck, Shaama M.S., Shane Yost, Joonho Lee, David Small,
  Daniel Levine, Susi Lehtola, Hugh Burton, Evgeny Epifanovsky
 -----------------------------------------------------------------------
 Exchange:     0.2000 Hartree-Fock + 0.0800 Slater + 0.7200 B88
 Correlation:  0.1900 VWN1RPA + 0.8100 LYP
 Using SG-1 standard quadrature grid
 using 4 threads for integral computing
 -------------------------------------------------------
 OpenMP Integral computing Module                
 Release: version 2.0, May 2017, Q-Chem Inc. Pleasanton 
 -------------------------------------------------------
 -------------------------------------------------------
 OpenMP BLAS3 based DFT computing Module                
 Release: version 1.0, May 2013, Q-Chem Inc. Pittsburgh 
 -------------------------------------------------------
 A restricted SCF calculation will be
 performed using DIIS
 SCF converges when DIIS error is below 1.0e-08
 ---------------------------------------
  Cycle       Energy         DIIS error
 ---------------------------------------
    1   -2668.1804872177      3.39e-04  
    2   -2668.1807687694      1.72e-04  
    3   -2668.1807288306      2.51e-04  
    4   -2668.1808062136      3.48e-05  
    5   -2668.1808077490      1.13e-05  
    6   -2668.1808079308      3.88e-06  
    7   -2668.1808079510      8.73e-07  
    8   -2668.1808079516      1.95e-07  
    9   -2668.1808079517      2.73e-08  
   10   -2668.1808079517      6.49e-09  Convergence criterion met
 ---------------------------------------
 SCF time:   CPU 8.13s  wall 3.00s 
 SCF   energy in the final basis set =    -2668.1808079517
 Total energy in the final basis set =    -2668.1808079517

 --------------------------------------------------------------
             Orbital Energies (a.u.) and Symmetries
 --------------------------------------------------------------

 Alpha MOs, Restricted
 -- Occupied --                  
-482.85  -62.50  -56.32  -56.31  -56.31  -14.39  -10.25   -8.71
  1 A'    2 A'    3 A'    1 A"    4 A'    5 A'    6 A'    7 A'                 
 -6.540  -6.524  -6.523  -2.650  -2.646  -2.645  -2.633  -2.633
  8 A'    2 A"    9 A'   10 A'    3 A"   11 A'    4 A"   12 A'                 
 -0.957  -0.777  -0.622  -0.514  -0.460  -0.396  -0.330  -0.290
 13 A'   14 A'   15 A'   16 A'   17 A'    5 A"   18 A'    6 A"                 
 -0.283
 19 A'                                                                         
 -- Virtual --                   
 -0.073  -0.059  -0.006   0.021   0.028   0.056   0.071   0.074
 20 A'    7 A"   21 A'   22 A'   23 A'    8 A"   24 A'   25 A'                 
  0.084   0.099   0.112   0.130   0.136   0.169   0.171   0.218
  9 A"   26 A'   27 A'   28 A'   29 A'   10 A"   30 A'   31 A'                 
  0.253   0.259   0.335   0.406   0.421   0.426   0.453   0.463
 32 A'   33 A'   34 A'   35 A'   36 A'   11 A"   37 A'   38 A'                 
  0.509   0.561   0.568   0.576   0.587   0.608   0.654   0.739
 12 A"   13 A"   39 A'   14 A"   40 A'   41 A'   42 A'   43 A'                 
  0.807   0.852   0.870   0.899   0.966   1.000   1.187   1.215
 44 A'   15 A"   45 A'   46 A'   47 A'   16 A"   48 A'   17 A"                 
  1.400   1.464   1.568   1.702   1.726   1.753   1.960   1.972
 49 A'   50 A'   51 A'   18 A"   52 A'   19 A"   53 A'   20 A"                 
  2.003   2.110   2.167   2.205   2.352   2.412   2.483   2.583
 54 A'   55 A'   21 A"   56 A'   57 A'   22 A"   58 A'   59 A'                 
  2.677   2.780   2.790   2.932   3.554   3.683   3.817   3.922
 60 A'   61 A'   23 A"   62 A'   63 A'   64 A'   24 A"   65 A'                 
  3.996   4.019   4.043   4.115   4.355   4.529   6.592   7.547
 25 A"   66 A'   26 A"   67 A'   68 A'   69 A'   70 A'   27 A"                 
  7.566   7.643  23.928  35.497  47.881 289.740 289.758 289.864
 71 A'   72 A'   73 A'   74 A'   75 A'   28 A"   76 A'   77 A'                 
*******
 78 A'                                                                         

 Beta MOs, Restricted
 -- Occupied --                  
-482.85  -62.50  -56.32  -56.31  -56.31  -14.39  -10.25   -8.71
  1 A'    2 A'    3 A'    1 A"    4 A'    5 A'    6 A'    7 A'                 
 -6.540  -6.524  -6.523  -2.650  -2.646  -2.645  -2.633  -2.633
  8 A'    2 A"    9 A'   10 A'    3 A"   11 A'    4 A"   12 A'                 
 -0.957  -0.777  -0.622  -0.514  -0.460  -0.396  -0.330  -0.290
 13 A'   14 A'   15 A'   16 A'   17 A'    5 A"   18 A'    6 A"                 
 -0.283
 19 A'                                                                         
 -- Virtual --                   
 -0.073  -0.059  -0.006   0.021   0.028   0.056   0.071   0.074
 20 A'    7 A"   21 A'   22 A'   23 A'    8 A"   24 A'   25 A'                 
  0.084   0.099   0.112   0.130   0.136   0.169   0.171   0.218
  9 A"   26 A'   27 A'   28 A'   29 A'   10 A"   30 A'   31 A'                 
  0.253   0.259   0.335   0.406   0.421   0.426   0.453   0.463
 32 A'   33 A'   34 A'   35 A'   36 A'   11 A"   37 A'   38 A'                 
  0.509   0.561   0.568   0.576   0.587   0.608   0.654   0.739
 12 A"   13 A"   39 A'   14 A"   40 A'   41 A'   42 A'   43 A'                 
  0.807   0.852   0.870   0.899   0.966   1.000   1.187   1.215
 44 A'   15 A"   45 A'   46 A'   47 A'   16 A"   48 A'   17 A"                 
  1.400   1.464   1.568   1.702   1.726   1.753   1.960   1.972
 49 A'   50 A'   51 A'   18 A"   52 A'   19 A"   53 A'   20 A"                 
  2.003   2.110   2.167   2.205   2.352   2.412   2.483   2.583
 54 A'   55 A'   21 A"   56 A'   57 A'   22 A"   58 A'   59 A'                 
  2.677   2.780   2.790   2.932   3.554   3.683   3.817   3.922
 60 A'   61 A'   23 A"   62 A'   63 A'   64 A'   24 A"   65 A'                 
  3.996   4.019   4.043   4.115   4.355   4.529   6.592   7.547
 25 A"   66 A'   26 A"   67 A'   68 A'   69 A'   70 A'   27 A"                 
  7.566   7.643  23.928  35.497  47.881 289.740 289.758 289.864
 71 A'   72 A'   73 A'   74 A'   75 A'   28 A"   76 A'   77 A'                 
*******
 78 A'                                                                         
 --------------------------------------------------------------

          Ground-State Mulliken Net Atomic Charges

     Atom                 Charge (a.u.)
  ----------------------------------------
      1 C                    -0.148200
      2 N                    -0.123391
      3 Br                   -0.030616
      4 H                     0.168137
      5 H                     0.134071
  ----------------------------------------
  Sum of atomic charges =    -0.000000

 -----------------------------------------------------------------
                    Cartesian Multipole Moments
 -----------------------------------------------------------------
    Charge (ESU x 10^10)
                -0.0000
    Dipole Moment (Debye)
         X       1.8975      Y      -1.6798      Z       0.0000
       Tot       2.5342
    Quadrupole Moments (Debye-Ang)
        XX     -23.5152     XY      -2.0128     YY     -31.7474
        XZ      -0.0000     YZ      -0.0000     ZZ     -31.5657
    Octopole Moments (Debye-Ang^2)
       XXX      -9.3694    XXY      -4.3393    XYY      -8.2300
       YYY      -3.8776    XXZ       0.0000    XYZ      -0.0000
       YYZ       0.0000    XZZ      -8.5467    YZZ      -0.1338
       ZZZ       0.0000
    Hexadecapole Moments (Debye-Ang^3)
      XXXX    -245.3393   XXXY      -0.0953   XXYY     -61.0238
      XYYY      -6.2194   YYYY     -62.2792   XXXZ      -0.0000
      XXYZ      -0.0000   XYYZ       0.0000   YYYZ      -0.0000
      XXZZ     -60.0190   XYZZ      -0.3443   YYZZ     -16.7191
      XZZZ       0.0000   YZZZ       0.0000   ZZZZ     -37.0405
 -----------------------------------------------------------------
 Calculating analytic gradient of the SCF energy
 Gradient of SCF Energy
            1           2           3           4           5
    1   0.0025981  -0.0013960   0.0001287  -0.0008915  -0.0004393
    2  -0.0006111  -0.0001074   0.0004462   0.0002885  -0.0000162
    3   0.0000000  -0.0000000   0.0000000  -0.0000000   0.0000000
 Max gradient component =       2.598E-03
 RMS gradient           =       8.315E-04
 Gradient time:  CPU 2.47 s  wall 0.71 s
 Geometry Optimization Parameters
   NAtoms,    NIC,     NZ,  NCons,   NDum,   NFix, NCnnct, MaxDiis
        5      20       5       0       0       0       0       0

 Cartesian Hessian Update
 Hessian Updated using BFGS Update


** GEOMETRY OPTIMIZATION IN DELOCALIZED INTERNAL COORDINATES **
   Searching for a Minimum

   Optimization Cycle:   3

                       Coordinates (Angstroms)
     ATOM                X               Y               Z
      1  C         2.0446200367   -0.2737393713    0.0000000000
      2  N         1.1495996211    0.6215062255    0.0000000000
      3  Br       -0.6565652828   -0.0533907124    0.0000000000
      4  H         3.0679775019    0.1014249016    0.0000000000
      5  H         1.8771653715   -1.3509849722    0.0000000000
   Point Group: cs    Number of degrees of freedom:     7


   Energy is  -2668.180807952

 Hessian Updated using BFGS Update

  7 Hessian modes will be used to form the next step
  Hessian Eigenvalues:
     0.138307    0.159887    0.177592    0.341304    0.344965    0.351201
     0.703924

 Minimum Search - Taking Simple RFO Step
 Searching for Lamda that Minimizes Along All modes
 Value Taken    Lamda =  -0.00001681
 Step Taken.  Stepsize is  0.008683

                             Maximum     Tolerance    Cnvgd?
         Gradient           0.001646      0.000300      NO
         Displacement       0.006403      0.001200      NO
         Energy change     -0.000310      0.000001      NO


 New Cartesian Coordinates Obtained by Inverse Iteration

 Displacement from previous Coordinates is:  0.010667
 ----------------------------------------------------------------
             Standard Nuclear Orientation (Angstroms)
    I     Atom           X                Y                Z
 ----------------------------------------------------------------
    1      C       2.0429582093    -0.2723691655     0.0000000000
    2      N       1.1503193126     0.6240566066     0.0000000000
    3      Br     -0.6556826224    -0.0562113011     0.0000000000
    4      H       3.0691119271     0.0988232308     0.0000000000
    5      H       1.8760904218    -1.3494832996     0.0000000000
 ----------------------------------------------------------------
 Molecular Point Group                 Cs    NOp =  2
 Largest Abelian Subgroup              Cs    NOp =  2
 Nuclear Repulsion Energy =   147.0070546307 hartrees
 There are       25 alpha and       25 beta electrons
 Applying Cartesian multipole field
    Component          Value
    ---------          -----
     (2,0,0)        1.00000E-11
     (0,2,0)        2.00000E-11
     (0,0,2)       -3.00000E-11
 Nucleus-field energy     =     0.0000000026 hartrees
 Requested basis set is 6-311++G(d,p)
 There are 41 shells and 106 basis functions
 A cutoff of  1.0D-11 yielded    808 shell pairs
 There are      5609 function pairs (      6169 Cartesian)
 Smallest overlap matrix eigenvalue = 1.02E-03
 Guess MOs from SCF MO coefficient file

 -----------------------------------------------------------------------
  General SCF calculation program by
  Eric Jon Sundstrom, Paul Horn, Yuezhi Mao, Dmitri Zuev, Alec White,
  David Stuck, Shaama M.S., Shane Yost, Joonho Lee, David Small,
  Daniel Levine, Susi Lehtola, Hugh Burton, Evgeny Epifanovsky
 -----------------------------------------------------------------------
 Exchange:     0.2000 Hartree-Fock + 0.0800 Slater + 0.7200 B88
 Correlation:  0.1900 VWN1RPA + 0.8100 LYP
 Using SG-1 standard quadrature grid
 using 4 threads for integral computing
 -------------------------------------------------------
 OpenMP Integral computing Module                
 Release: version 2.0, May 2017, Q-Chem Inc. Pleasanton 
 -------------------------------------------------------
 -------------------------------------------------------
 OpenMP BLAS3 based DFT computing Module                
 Release: version 1.0, May 2013, Q-Chem Inc. Pittsburgh 
 -------------------------------------------------------
 A restricted SCF calculation will be
 performed using DIIS
 SCF converges when DIIS error is below 1.0e-08
 ---------------------------------------
  Cycle       Energy         DIIS error
 ---------------------------------------
    1   -2668.1808114321      5.26e-05  
    2   -2668.1808179868      1.24e-05  
    3   -2668.1808178033      1.84e-05  
    4   -2668.1808181867      5.38e-06  
    5   -2668.1808182222      1.70e-06  
    6   -2668.1808182252      3.90e-07  
    7   -2668.1808182254      8.71e-08  
    8   -2668.1808182254      2.67e-08  
    9   -2668.1808182254      3.51e-09  Convergence criterion met
 ---------------------------------------
 SCF time:   CPU 7.31s  wall 2.00s 
 SCF   energy in the final basis set =    -2668.1808182254
 Total energy in the final basis set =    -2668.1808182254

 --------------------------------------------------------------
             Orbital Energies (a.u.) and Symmetries
 --------------------------------------------------------------

 Alpha MOs, Restricted
 -- Occupied --                  
-482.85  -62.50  -56.32  -56.31  -56.31  -14.39  -10.25   -8.71
  1 A'    2 A'    3 A'    1 A"    4 A'    5 A'    6 A'    7 A'                 
 -6.540  -6.524  -6.523  -2.650  -2.646  -2.645  -2.633  -2.633
  8 A'    2 A"    9 A'   10 A'    3 A"   11 A'    4 A"   12 A'                 
 -0.957  -0.777  -0.623  -0.514  -0.460  -0.396  -0.330  -0.290
 13 A'   14 A'   15 A'   16 A'   17 A'    5 A"   18 A'    6 A"                 
 -0.283
 19 A'                                                                         
 -- Virtual --                   
 -0.073  -0.059  -0.006   0.021   0.028   0.056   0.071   0.073
 20 A'    7 A"   21 A'   22 A'   23 A'    8 A"   24 A'   25 A'                 
  0.084   0.099   0.112   0.130   0.137   0.169   0.171   0.218
  9 A"   26 A'   27 A'   28 A'   29 A'   10 A"   30 A'   31 A'                 
  0.253   0.259   0.335   0.406   0.421   0.426   0.454   0.463
 32 A'   33 A'   34 A'   35 A'   36 A'   11 A"   37 A'   38 A'                 
  0.509   0.561   0.567   0.576   0.587   0.608   0.654   0.739
 12 A"   13 A"   39 A'   14 A"   40 A'   41 A'   42 A'   43 A'                 
  0.808   0.852   0.870   0.898   0.966   1.001   1.187   1.214
 44 A'   15 A"   45 A'   46 A'   47 A'   16 A"   48 A'   17 A"                 
  1.402   1.464   1.567   1.703   1.725   1.752   1.959   1.972
 49 A'   50 A'   51 A'   18 A"   52 A'   19 A"   53 A'   20 A"                 
  2.003   2.114   2.166   2.205   2.351   2.413   2.483   2.582
 54 A'   55 A'   21 A"   56 A'   57 A'   22 A"   58 A'   59 A'                 
  2.677   2.782   2.790   2.933   3.554   3.683   3.817   3.922
 60 A'   61 A'   23 A"   62 A'   63 A'   64 A'   24 A"   65 A'                 
  3.996   4.019   4.042   4.115   4.355   4.529   6.592   7.547
 25 A"   66 A'   26 A"   67 A'   68 A'   69 A'   70 A'   27 A"                 
  7.566   7.643  23.928  35.498  47.881 289.740 289.759 289.864
 71 A'   72 A'   73 A'   74 A'   75 A'   28 A"   76 A'   77 A'                 
*******
 78 A'                                                                         

 Beta MOs, Restricted
 -- Occupied --                  
-482.85  -62.50  -56.32  -56.31  -56.31  -14.39  -10.25   -8.71
  1 A'    2 A'    3 A'    1 A"    4 A'    5 A'    6 A'    7 A'                 
 -6.540  -6.524  -6.523  -2.650  -2.646  -2.645  -2.633  -2.633
  8 A'    2 A"    9 A'   10 A'    3 A"   11 A'    4 A"   12 A'                 
 -0.957  -0.777  -0.623  -0.514  -0.460  -0.396  -0.330  -0.290
 13 A'   14 A'   15 A'   16 A'   17 A'    5 A"   18 A'    6 A"                 
 -0.283
 19 A'                                                                         
 -- Virtual --                   
 -0.073  -0.059  -0.006   0.021   0.028   0.056   0.071   0.073
 20 A'    7 A"   21 A'   22 A'   23 A'    8 A"   24 A'   25 A'                 
  0.084   0.099   0.112   0.130   0.137   0.169   0.171   0.218
  9 A"   26 A'   27 A'   28 A'   29 A'   10 A"   30 A'   31 A'                 
  0.253   0.259   0.335   0.406   0.421   0.426   0.454   0.463
 32 A'   33 A'   34 A'   35 A'   36 A'   11 A"   37 A'   38 A'                 
  0.509   0.561   0.567   0.576   0.587   0.608   0.654   0.739
 12 A"   13 A"   39 A'   14 A"   40 A'   41 A'   42 A'   43 A'                 
  0.808   0.852   0.870   0.898   0.966   1.001   1.187   1.214
 44 A'   15 A"   45 A'   46 A'   47 A'   16 A"   48 A'   17 A"                 
  1.402   1.464   1.567   1.703   1.725   1.752   1.959   1.972
 49 A'   50 A'   51 A'   18 A"   52 A'   19 A"   53 A'   20 A"                 
  2.003   2.114   2.166   2.205   2.351   2.413   2.483   2.582
 54 A'   55 A'   21 A"   56 A'   57 A'   22 A"   58 A'   59 A'                 
  2.677   2.782   2.790   2.933   3.554   3.683   3.817   3.922
 60 A'   61 A'   23 A"   62 A'   63 A'   64 A'   24 A"   65 A'                 
  3.996   4.019   4.042   4.115   4.355   4.529   6.592   7.547
 25 A"   66 A'   26 A"   67 A'   68 A'   69 A'   70 A'   27 A"                 
  7.566   7.643  23.928  35.498  47.881 289.740 289.759 289.864
 71 A'   72 A'   73 A'   74 A'   75 A'   28 A"   76 A'   77 A'                 
*******
 78 A'                                                                         
 --------------------------------------------------------------

          Ground-State Mulliken Net Atomic Charges

     Atom                 Charge (a.u.)
  ----------------------------------------
      1 C                    -0.147420
      2 N                    -0.123076
      3 Br                   -0.031618
      4 H                     0.167781
      5 H                     0.134332
  ----------------------------------------
  Sum of atomic charges =    -0.000000

 -----------------------------------------------------------------
                    Cartesian Multipole Moments
 -----------------------------------------------------------------
    Charge (ESU x 10^10)
                -0.0000
    Dipole Moment (Debye)
         X       1.9041      Y      -1.6822      Z      -0.0000
       Tot       2.5407
    Quadrupole Moments (Debye-Ang)
        XX     -23.5178     XY      -2.0136     YY     -31.7468
        XZ       0.0000     YZ      -0.0000     ZZ     -31.5662
    Octopole Moments (Debye-Ang^2)
       XXX      -9.3762    XXY      -4.3536    XYY      -8.2547
       YYY      -3.7869    XXZ      -0.0000    XYZ      -0.0000
       YYZ      -0.0000    XZZ      -8.5496    YZZ      -0.1020
       ZZZ      -0.0000
    Hexadecapole Moments (Debye-Ang^3)
      XXXX    -245.1386   XXXY      -0.3739   XXYY     -60.9871
      XYYY      -6.4174   YYYY     -62.3766   XXXZ       0.0000
      XXYZ       0.0000   XYYZ       0.0000   YYYZ       0.0000
      XXZZ     -59.9699   XYZZ      -0.4134   YYZZ     -16.7318
      XZZZ       0.0000   YZZZ       0.0000   ZZZZ     -37.0407
 -----------------------------------------------------------------
 Calculating analytic gradient of the SCF energy
 Gradient of SCF Energy
            1           2           3           4           5
    1   0.0004214  -0.0002771   0.0000670  -0.0000965  -0.0001148
    2  -0.0002675  -0.0000853   0.0000505   0.0002135   0.0000888
    3  -0.0000000  -0.0000000  -0.0000000  -0.0000000   0.0000000
 Max gradient component =       4.214E-04
 RMS gradient           =       1.666E-04
 Gradient time:  CPU 2.47 s  wall 0.71 s
 Geometry Optimization Parameters
   NAtoms,    NIC,     NZ,  NCons,   NDum,   NFix, NCnnct, MaxDiis
        5      20       5       0       0       0       0       0

 Cartesian Hessian Update
 Hessian Updated using BFGS Update


** GEOMETRY OPTIMIZATION IN DELOCALIZED INTERNAL COORDINATES **
   Searching for a Minimum

   Optimization Cycle:   4

                       Coordinates (Angstroms)
     ATOM                X               Y               Z
      1  C         2.0429582093   -0.2723691655    0.0000000000
      2  N         1.1503193126    0.6240566066    0.0000000000
      3  Br       -0.6556826224   -0.0562113011    0.0000000000
      4  H         3.0691119271    0.0988232308    0.0000000000
      5  H         1.8760904218   -1.3494832996    0.0000000000
   Point Group: cs    Number of degrees of freedom:     7


   Energy is  -2668.180818225

 Hessian Updated using BFGS Update

  7 Hessian modes will be used to form the next step
  Hessian Eigenvalues:
     0.116882    0.151118    0.176150    0.332840    0.347284    0.353653
     0.699172

 Minimum Search - Taking Simple RFO Step
 Searching for Lamda that Minimizes Along All modes
 Value Taken    Lamda =  -0.00000135
 Step Taken.  Stepsize is  0.003197

                             Maximum     Tolerance    Cnvgd?
         Gradient           0.000268      0.000300     YES
         Displacement       0.001869      0.001200      NO
         Energy change     -0.000010      0.000001      NO


 New Cartesian Coordinates Obtained by Inverse Iteration

 Displacement from previous Coordinates is:  0.003419
 ----------------------------------------------------------------
             Standard Nuclear Orientation (Angstroms)
    I     Atom           X                Y                Z
 ----------------------------------------------------------------
    1      C       2.0424976695    -0.2718079155     0.0000000000
    2      N       1.1504188678     0.6249388936     0.0000000000
    3      Br     -0.6556538369    -0.0569719589     0.0000000000
    4      H       3.0693595502     0.0977479407     0.0000000000
    5      H       1.8761749979    -1.3490908887     0.0000000000
 ----------------------------------------------------------------
 Molecular Point Group                 Cs    NOp =  2
 Largest Abelian Subgroup              Cs    NOp =  2
 Nuclear Repulsion Energy =   146.9953483443 hartrees
 There are       25 alpha and       25 beta electrons
 Applying Cartesian multipole field
    Component          Value
    ---------          -----
     (2,0,0)        1.00000E-11
     (0,2,0)        2.00000E-11
     (0,0,2)       -3.00000E-11
 Nucleus-field energy     =     0.0000000026 hartrees
 Requested basis set is 6-311++G(d,p)
 There are 41 shells and 106 basis functions
 A cutoff of  1.0D-11 yielded    808 shell pairs
 There are      5609 function pairs (      6169 Cartesian)
 Smallest overlap matrix eigenvalue = 1.02E-03
 Guess MOs from SCF MO coefficient file

 -----------------------------------------------------------------------
  General SCF calculation program by
  Eric Jon Sundstrom, Paul Horn, Yuezhi Mao, Dmitri Zuev, Alec White,
  David Stuck, Shaama M.S., Shane Yost, Joonho Lee, David Small,
  Daniel Levine, Susi Lehtola, Hugh Burton, Evgeny Epifanovsky
 -----------------------------------------------------------------------
 Exchange:     0.2000 Hartree-Fock + 0.0800 Slater + 0.7200 B88
 Correlation:  0.1900 VWN1RPA + 0.8100 LYP
 Using SG-1 standard quadrature grid
 using 4 threads for integral computing
 -------------------------------------------------------
 OpenMP Integral computing Module                
 Release: version 2.0, May 2017, Q-Chem Inc. Pleasanton 
 -------------------------------------------------------
 -------------------------------------------------------
 OpenMP BLAS3 based DFT computing Module                
 Release: version 1.0, May 2013, Q-Chem Inc. Pittsburgh 
 -------------------------------------------------------
 A restricted SCF calculation will be
 performed using DIIS
 SCF converges when DIIS error is below 1.0e-08
 ---------------------------------------
  Cycle       Energy         DIIS error
 ---------------------------------------
    1   -2668.1808183259      1.55e-05  
    2   -2668.1808188986      2.89e-06  
    3   -2668.1808188961      3.70e-06  
    4   -2668.1808189118      1.14e-06  
    5   -2668.1808189132      5.56e-07  
    6   -2668.1808189135      1.11e-07  
    7   -2668.1808189135      2.26e-08  
    8   -2668.1808189135      6.10e-09  Convergence criterion met
 ---------------------------------------
 SCF time:   CPU 6.49s  wall 2.00s 
 SCF   energy in the final basis set =    -2668.1808189135
 Total energy in the final basis set =    -2668.1808189135

 --------------------------------------------------------------
             Orbital Energies (a.u.) and Symmetries
 --------------------------------------------------------------

 Alpha MOs, Restricted
 -- Occupied --                  
-482.85  -62.50  -56.32  -56.31  -56.31  -14.39  -10.25   -8.71
  1 A'    2 A'    3 A'    1 A"    4 A'    5 A'    6 A'    7 A'                 
 -6.540  -6.524  -6.523  -2.650  -2.645  -2.645  -2.633  -2.633
  8 A'    2 A"    9 A'   10 A'    3 A"   11 A'    4 A"   12 A'                 
 -0.958  -0.777  -0.623  -0.514  -0.460  -0.396  -0.330  -0.290
 13 A'   14 A'   15 A'   16 A'   17 A'    5 A"   18 A'    6 A"                 
 -0.283
 19 A'                                                                         
 -- Virtual --                   
 -0.074  -0.059  -0.006   0.021   0.028   0.056   0.071   0.073
 20 A'    7 A"   21 A'   22 A'   23 A'    8 A"   24 A'   25 A'                 
  0.084   0.099   0.112   0.130   0.137   0.169   0.171   0.218
  9 A"   26 A'   27 A'   28 A'   29 A'   10 A"   30 A'   31 A'                 
  0.253   0.259   0.335   0.406   0.421   0.426   0.454   0.463
 32 A'   33 A'   34 A'   35 A'   36 A'   11 A"   37 A'   38 A'                 
  0.509   0.561   0.567   0.576   0.587   0.608   0.654   0.739
 12 A"   13 A"   39 A'   14 A"   40 A'   41 A'   42 A'   43 A'                 
  0.808   0.852   0.870   0.898   0.966   1.001   1.187   1.214
 44 A'   15 A"   45 A'   46 A'   47 A'   16 A"   48 A'   17 A"                 
  1.403   1.464   1.566   1.704   1.725   1.751   1.959   1.972
 49 A'   50 A'   51 A'   18 A"   52 A'   19 A"   53 A'   20 A"                 
  2.003   2.115   2.166   2.205   2.351   2.413   2.483   2.582
 54 A'   55 A'   21 A"   56 A'   57 A'   22 A"   58 A'   59 A'                 
  2.676   2.782   2.790   2.933   3.554   3.683   3.817   3.922
 60 A'   61 A'   23 A"   62 A'   63 A'   64 A'   24 A"   65 A'                 
  3.996   4.019   4.042   4.115   4.354   4.528   6.592   7.547
 25 A"   66 A'   26 A"   67 A'   68 A'   69 A'   70 A'   27 A"                 
  7.566   7.643  23.929  35.498  47.881 289.740 289.759 289.864
 71 A'   72 A'   73 A'   74 A'   75 A'   28 A"   76 A'   77 A'                 
*******
 78 A'                                                                         

 Beta MOs, Restricted
 -- Occupied --                  
-482.85  -62.50  -56.32  -56.31  -56.31  -14.39  -10.25   -8.71
  1 A'    2 A'    3 A'    1 A"    4 A'    5 A'    6 A'    7 A'                 
 -6.540  -6.524  -6.523  -2.650  -2.645  -2.645  -2.633  -2.633
  8 A'    2 A"    9 A'   10 A'    3 A"   11 A'    4 A"   12 A'                 
 -0.958  -0.777  -0.623  -0.514  -0.460  -0.396  -0.330  -0.290
 13 A'   14 A'   15 A'   16 A'   17 A'    5 A"   18 A'    6 A"                 
 -0.283
 19 A'                                                                         
 -- Virtual --                   
 -0.074  -0.059  -0.006   0.021   0.028   0.056   0.071   0.073
 20 A'    7 A"   21 A'   22 A'   23 A'    8 A"   24 A'   25 A'                 
  0.084   0.099   0.112   0.130   0.137   0.169   0.171   0.218
  9 A"   26 A'   27 A'   28 A'   29 A'   10 A"   30 A'   31 A'                 
  0.253   0.259   0.335   0.406   0.421   0.426   0.454   0.463
 32 A'   33 A'   34 A'   35 A'   36 A'   11 A"   37 A'   38 A'                 
  0.509   0.561   0.567   0.576   0.587   0.608   0.654   0.739
 12 A"   13 A"   39 A'   14 A"   40 A'   41 A'   42 A'   43 A'                 
  0.808   0.852   0.870   0.898   0.966   1.001   1.187   1.214
 44 A'   15 A"   45 A'   46 A'   47 A'   16 A"   48 A'   17 A"                 
  1.403   1.464   1.566   1.704   1.725   1.751   1.959   1.972
 49 A'   50 A'   51 A'   18 A"   52 A'   19 A"   53 A'   20 A"                 
  2.003   2.115   2.166   2.205   2.351   2.413   2.483   2.582
 54 A'   55 A'   21 A"   56 A'   57 A'   22 A"   58 A'   59 A'                 
  2.676   2.782   2.790   2.933   3.554   3.683   3.817   3.922
 60 A'   61 A'   23 A"   62 A'   63 A'   64 A'   24 A"   65 A'                 
  3.996   4.019   4.042   4.115   4.354   4.528   6.592   7.547
 25 A"   66 A'   26 A"   67 A'   68 A'   69 A'   70 A'   27 A"                 
  7.566   7.643  23.929  35.498  47.881 289.740 289.759 289.864
 71 A'   72 A'   73 A'   74 A'   75 A'   28 A"   76 A'   77 A'                 
*******
 78 A'                                                                         
 --------------------------------------------------------------

          Ground-State Mulliken Net Atomic Charges

     Atom                 Charge (a.u.)
  ----------------------------------------
      1 C                    -0.147168
      2 N                    -0.123034
      3 Br                   -0.031899
      4 H                     0.167692
      5 H                     0.134408
  ----------------------------------------
  Sum of atomic charges =    -0.000000

 -----------------------------------------------------------------
                    Cartesian Multipole Moments
 -----------------------------------------------------------------
    Charge (ESU x 10^10)
                -0.0000
    Dipole Moment (Debye)
         X       1.9065      Y      -1.6830      Z      -0.0000
       Tot       2.5431
    Quadrupole Moments (Debye-Ang)
        XX     -23.5163     XY      -2.0151     YY     -31.7473
        XZ      -0.0000     YZ       0.0000     ZZ     -31.5665
    Octopole Moments (Debye-Ang^2)
       XXX      -9.3588    XXY      -4.3655    XYY      -8.2572
       YYY      -3.7680    XXZ      -0.0000    XYZ      -0.0000
       YYZ      -0.0000    XZZ      -8.5457    YZZ      -0.0952
       ZZZ      -0.0000
    Hexadecapole Moments (Debye-Ang^3)
      XXXX    -245.0822   XXXY      -0.4743   XXYY     -60.9804
      XYYY      -6.4769   YYYY     -62.4105   XXXZ      -0.0000
      XXYZ       0.0000   XYYZ      -0.0000   YYYZ       0.0000
      XXZZ     -59.9593   XYZZ      -0.4337   YYZZ     -16.7365
      XZZZ      -0.0000   YZZZ       0.0000   ZZZZ     -37.0414
 -----------------------------------------------------------------
 Calculating analytic gradient of the SCF energy
 Gradient of SCF Energy
            1           2           3           4           5
    1  -0.0000005  -0.0000176  -0.0000060  -0.0000013   0.0000254
    2  -0.0000320   0.0000118  -0.0000722   0.0000682   0.0000243
    3  -0.0000000   0.0000000  -0.0000000   0.0000000   0.0000000
 Max gradient component =       7.224E-05
 RMS gradient           =       2.901E-05
 Gradient time:  CPU 2.47 s  wall 0.74 s
 Geometry Optimization Parameters
   NAtoms,    NIC,     NZ,  NCons,   NDum,   NFix, NCnnct, MaxDiis
        5      20       5       0       0       0       0       0

 Cartesian Hessian Update
 Hessian Updated using BFGS Update


** GEOMETRY OPTIMIZATION IN DELOCALIZED INTERNAL COORDINATES **
   Searching for a Minimum

   Optimization Cycle:   5

                       Coordinates (Angstroms)
     ATOM                X               Y               Z
      1  C         2.0424976695   -0.2718079155    0.0000000000
      2  N         1.1504188678    0.6249388936    0.0000000000
      3  Br       -0.6556538369   -0.0569719589    0.0000000000
      4  H         3.0693595502    0.0977479407    0.0000000000
      5  H         1.8761749979   -1.3490908887    0.0000000000
   Point Group: cs    Number of degrees of freedom:     7


   Energy is  -2668.180818914

 Hessian Updated using BFGS Update

  7 Hessian modes will be used to form the next step
  Hessian Eigenvalues:
     0.112002    0.149099    0.177726    0.340529    0.347302    0.354115
     0.698945

 Minimum Search - Taking Simple RFO Step
 Searching for Lamda that Minimizes Along All modes
 Value Taken    Lamda =   0.00000000
 Step Taken.  Stepsize is  0.000202

                             Maximum     Tolerance    Cnvgd?
         Gradient           0.000031      0.000300     YES
         Displacement       0.000143      0.001200     YES
         Energy change     -0.000001      0.000001     YES


                       Distance Matrix (Angstroms)
             C (  1)   N (  2)   Br(  3)   H (  4)
   N (  2)  1.264895
   Br(  3)  2.706691  1.930518
   H (  4)  1.091337  1.990041  3.728225
   H (  5)  1.090047  2.103216  2.842486  1.875375

 Final energy is   -2668.1808189135440     


 ******************************
 **  OPTIMIZATION CONVERGED  **
 ******************************

                       Coordinates (Angstroms)
     ATOM                X               Y               Z
      1  C         2.0424976695   -0.2718079155    0.0000000000
      2  N         1.1504188678    0.6249388936    0.0000000000
      3  Br       -0.6556538369   -0.0569719589    0.0000000000
      4  H         3.0693595502    0.0977479407    0.0000000000
      5  H         1.8761749979   -1.3490908887    0.0000000000

Z-matrix Print:
$molecule
0 1
Br
N  1 1.930518
C  2 1.264895 1 114.165675
H  3 1.090047 2 126.372866 1 -0.000000 0
H  3 1.091337 2 115.057261 1 -180.000000 0
$end


 --------------------------------------------------------------
             Orbital Energies (a.u.) and Symmetries
 --------------------------------------------------------------

 Alpha MOs, Restricted
 -- Occupied --                  
-482.85  -62.50  -56.32  -56.31  -56.31  -14.39  -10.25   -8.71
  1 A'    2 A'    3 A'    1 A"    4 A'    5 A'    6 A'    7 A'                 
 -6.540  -6.524  -6.523  -2.650  -2.645  -2.645  -2.633  -2.633
  8 A'    2 A"    9 A'   10 A'    3 A"   11 A'    4 A"   12 A'                 
 -0.958  -0.777  -0.623  -0.514  -0.460  -0.396  -0.330  -0.290
 13 A'   14 A'   15 A'   16 A'   17 A'    5 A"   18 A'    6 A"                 
 -0.283
 19 A'                                                                         
 -- Virtual --                   
 -0.074  -0.059  -0.006   0.021   0.028   0.056   0.071   0.073
 20 A'    7 A"   21 A'   22 A'   23 A'    8 A"   24 A'   25 A'                 
  0.084   0.099   0.112   0.130   0.137   0.169   0.171   0.218
  9 A"   26 A'   27 A'   28 A'   29 A'   10 A"   30 A'   31 A'                 
  0.253   0.259   0.335   0.406   0.421   0.426   0.454   0.463
 32 A'   33 A'   34 A'   35 A'   36 A'   11 A"   37 A'   38 A'                 
  0.509   0.561   0.567   0.576   0.587   0.608   0.654   0.739
 12 A"   13 A"   39 A'   14 A"   40 A'   41 A'   42 A'   43 A'                 
  0.808   0.852   0.870   0.898   0.966   1.001   1.187   1.214
 44 A'   15 A"   45 A'   46 A'   47 A'   16 A"   48 A'   17 A"                 
  1.403   1.464   1.566   1.704   1.725   1.751   1.959   1.972
 49 A'   50 A'   51 A'   18 A"   52 A'   19 A"   53 A'   20 A"                 
  2.003   2.115   2.166   2.205   2.351   2.413   2.483   2.582
 54 A'   55 A'   21 A"   56 A'   57 A'   22 A"   58 A'   59 A'                 
  2.676   2.782   2.790   2.933   3.554   3.683   3.817   3.922
 60 A'   61 A'   23 A"   62 A'   63 A'   64 A'   24 A"   65 A'                 
  3.996   4.019   4.042   4.115   4.354   4.528   6.592   7.547
 25 A"   66 A'   26 A"   67 A'   68 A'   69 A'   70 A'   27 A"                 
  7.566   7.643  23.929  35.498  47.881 289.740 289.759 289.864
 71 A'   72 A'   73 A'   74 A'   75 A'   28 A"   76 A'   77 A'                 
*******
 78 A'                                                                         

 Beta MOs, Restricted
 -- Occupied --                  
-482.85  -62.50  -56.32  -56.31  -56.31  -14.39  -10.25   -8.71
  1 A'    2 A'    3 A'    1 A"    4 A'    5 A'    6 A'    7 A'                 
 -6.540  -6.524  -6.523  -2.650  -2.645  -2.645  -2.633  -2.633
  8 A'    2 A"    9 A'   10 A'    3 A"   11 A'    4 A"   12 A'                 
 -0.958  -0.777  -0.623  -0.514  -0.460  -0.396  -0.330  -0.290
 13 A'   14 A'   15 A'   16 A'   17 A'    5 A"   18 A'    6 A"                 
 -0.283
 19 A'                                                                         
 -- Virtual --                   
 -0.074  -0.059  -0.006   0.021   0.028   0.056   0.071   0.073
 20 A'    7 A"   21 A'   22 A'   23 A'    8 A"   24 A'   25 A'                 
  0.084   0.099   0.112   0.130   0.137   0.169   0.171   0.218
  9 A"   26 A'   27 A'   28 A'   29 A'   10 A"   30 A'   31 A'                 
  0.253   0.259   0.335   0.406   0.421   0.426   0.454   0.463
 32 A'   33 A'   34 A'   35 A'   36 A'   11 A"   37 A'   38 A'                 
  0.509   0.561   0.567   0.576   0.587   0.608   0.654   0.739
 12 A"   13 A"   39 A'   14 A"   40 A'   41 A'   42 A'   43 A'                 
  0.808   0.852   0.870   0.898   0.966   1.001   1.187   1.214
 44 A'   15 A"   45 A'   46 A'   47 A'   16 A"   48 A'   17 A"                 
  1.403   1.464   1.566   1.704   1.725   1.751   1.959   1.972
 49 A'   50 A'   51 A'   18 A"   52 A'   19 A"   53 A'   20 A"                 
  2.003   2.115   2.166   2.205   2.351   2.413   2.483   2.582
 54 A'   55 A'   21 A"   56 A'   57 A'   22 A"   58 A'   59 A'                 
  2.676   2.782   2.790   2.933   3.554   3.683   3.817   3.922
 60 A'   61 A'   23 A"   62 A'   63 A'   64 A'   24 A"   65 A'                 
  3.996   4.019   4.042   4.115   4.354   4.528   6.592   7.547
 25 A"   66 A'   26 A"   67 A'   68 A'   69 A'   70 A'   27 A"                 
  7.566   7.643  23.929  35.498  47.881 289.740 289.759 289.864
 71 A'   72 A'   73 A'   74 A'   75 A'   28 A"   76 A'   77 A'                 
*******
 78 A'                                                                         
 --------------------------------------------------------------

          Ground-State Mulliken Net Atomic Charges

     Atom                 Charge (a.u.)
  ----------------------------------------
      1 C                    -0.147168
      2 N                    -0.123034
      3 Br                   -0.031899
      4 H                     0.167692
      5 H                     0.134408
  ----------------------------------------
  Sum of atomic charges =    -0.000000

 -----------------------------------------------------------------
                    Cartesian Multipole Moments
 -----------------------------------------------------------------
    Charge (ESU x 10^10)
                -0.0000
    Dipole Moment (Debye)
         X       1.9065      Y      -1.6830      Z      -0.0000
       Tot       2.5431
    Quadrupole Moments (Debye-Ang)
        XX     -23.5163     XY      -2.0151     YY     -31.7473
        XZ      -0.0000     YZ       0.0000     ZZ     -31.5665
    Octopole Moments (Debye-Ang^2)
       XXX      -9.3588    XXY      -4.3655    XYY      -8.2572
       YYY      -3.7680    XXZ      -0.0000    XYZ      -0.0000
       YYZ      -0.0000    XZZ      -8.5457    YZZ      -0.0952
       ZZZ      -0.0000
    Hexadecapole Moments (Debye-Ang^3)
      XXXX    -245.0822   XXXY      -0.4743   XXYY     -60.9804
      XYYY      -6.4769   YYYY     -62.4105   XXXZ      -0.0000
      XXYZ       0.0000   XYYZ      -0.0000   YYYZ       0.0000
      XXZZ     -59.9593   XYZZ      -0.4337   YYZZ     -16.7365
      XZZZ      -0.0000   YZZZ       0.0000   ZZZZ     -37.0414
 -----------------------------------------------------------------
Archival summary:
1\1\TWL01\OPT\ProcedureUnspecified\BasisUnspecified\r1112\taweetha\SunNov2521:04:512018SunNov2521:04:512018\0\\#,OPT,ProcedureUnspecified,BasisUnspecified,\\0,1\Br\N,1,1.93052\C,2,1.2649,1,114.166\H,3,1.09005,2,126.373,1,-0,0\H,3,1.09134,2,115.057,1,-180,0\\\@

 Total job time:  14.97s(wall), 53.21s(cpu) 
 Sun Nov 25 21:04:51 2018

        *************************************************************
        *                                                           *
        *  Thank you very much for using Q-Chem.  Have a nice day.  *
        *                                                           *
        *************************************************************


 
User input: 2 of 2 
 
Q-Chem Developer Version!
                  Welcome to Q-Chem
     A Quantum Leap Into The Future Of Chemistry


 Q-Chem 5.1, Q-Chem, Inc., Pleasanton, CA (2018)

 Yihan Shao,  Zhengting Gan,  E. Epifanovsky,  A. T. B. Gilbert,  M. Wormit,  
 J. Kussmann,  A. W. Lange,  A. Behn,  Jia Deng,  Xintian Feng,  D. Ghosh,  
 M. Goldey,  P. R. Horn,  L. D. Jacobson,  I. Kaliman,  T. Kus,  A. Landau,  
 Jie Liu,  E. I. Proynov,  R. M. Richard,  R. P. Steele,  E. J. Sundstrom,  
 H. L. Woodcock III,  P. M. Zimmerman,  D. Zuev,  B. Albrecht,  E. Alguire,  
 S. A. Baeppler,  D. Barton,  Z. Benda,  Y. A. Bernard,  E. J. Berquist,  
 K. B. Bravaya,  H. Burton,  D. Casanova,  Chun-Min Chang,  Yunqing Chen,  
 A. Chien,  K. D. Closser,  M. P. Coons,  S. Coriani,  S. Dasgupta,  
 A. L. Dempwolff,  M. Diedenhofen,  Hainam Do,  R. G. Edgar,  Po-Tung Fang,  
 S. Faraji,  S. Fatehi,  Qingguo Feng,  K. D. Fenk,  J. Fosso-Tande,  
 Qinghui Ge,  A. Ghysels,  G. Gidofalvi,  J. Gomes,  J. Gonthier,  A. Gunina,  
 D. Hait,  M. W. D. Hanson-Heine,  P. H. P. Harbach,  A. W. Hauser,  
 J. E. Herr,  E. G. Hohenstein,  Z. C. Holden,  Kerwin Hui,  B. C. Huynh,  
 T.-C. Jagau,  Hyunjun Ji,  B. Kaduk,  K. Khistyaev,  Jaehoon Kim,  
 P. Klunzinger,  K. Koh,  D. Kosenkov,  L. Koulias,  T. Kowalczyk,  
 C. M. Krauter,  A. Kunitsa,  Ka Un Lao,  A. Laurent,  K. V. Lawler,  
 Joonho Lee,  D. Lefrancois,  S. Lehtola,  D. S. Levine,  Yi-Pei Li,  
 You-Sheng Lin,  Fenglai Liu,  E. Livshits,  A. Luenser,  P. Manohar,  
 E. Mansoor,  S. F. Manzer,  Shan-Ping Mao,  Yuezhi Mao,  N. Mardirossian,  
 A. V. Marenich,  T. Markovich,  L. A. Martinez-Martinez,  S. A. Maurer,  
 N. J. Mayhall,  S. C. McKenzie,  J.-M. Mewes,  A. F. Morrison,  
 J. W. Mullinax,  K. Nanda,  T. S. Nguyen-Beck,  R. Olivares-Amaya,  
 J. A. Parkhill,  T. M. Perrine,  F. Plasser,  P. Pokhilko,  S. Prager,  
 A. Prociuk,  E. Ramos,  D. R. Rehn,  F. Rob,  M. Schneider,  N. Sergueev,  
 S. M. Sharada,  S. Sharma,  D. W. Small,  T. Stauch,  T. Stein,  
 Yu-Chuan Su,  A. J. W. Thom,  A. Tkatchenko,  T. Tsuchimochi,  N. M. Tubman,  
 L. Vogt,  M. L. Vidal,  O. Vydrov,  M. A. Watson,  J. Wenzel,  
 M. de Wergifosse,  T. A. Wesolowski,  A. White,  J. Witte,  A. Yamada,  
 Jun Yang,  K. Yao,  S. Yeganeh,  S. R. Yost,  Zhi-Qiang You,  A. Zech,  
 Igor Ying Zhang,  Xing Zhang,  Yan Zhao,  Ying Zhu,  B. R. Brooks,  
 G. K. L. Chan,  C. J. Cramer,  M. S. Gordon,  W. J. Hehre,  A. Klamt,  
 M. W. Schmidt,  C. D. Sherrill,  D. G. Truhlar,  A. Aspuru-Guzik,  R. Baer,  
 A. T. Bell,  N. A. Besley,  Jeng-Da Chai,  A. E. DePrince, III,  
 R. A. DiStasio Jr.,  A. Dreuw,  B. D. Dunietz,  T. R. Furlani,  
 Chao-Ping Hsu,  Yousung Jung,  Jing Kong,  D. S. Lambrecht,  WanZhen Liang,  
 C. Ochsenfeld,  V. A. Rassolov,  L. V. Slipchenko,  J. E. Subotnik,  
 T. Van Voorhis,  J. M. Herbert,  A. I. Krylov,  P. M. W. Gill,  M. Head-Gordon

 Contributors to earlier versions of Q-Chem not listed above: 
 R. D. Adamson,  B. Austin,  J. Baker,  G. J. O. Beran,  K. Brandhorst,  
 S. T. Brown,  E. F. C. Byrd,  A. K. Chakraborty,  C.-L. Cheng,  
 Siu Hung Chien,  D. M. Chipman,  D. L. Crittenden,  H. Dachsel,  
 R. J. Doerksen,  A. D. Dutoi,  L. Fusti-Molnar,  W. A. Goddard III,  
 A. Golubeva-Zadorozhnaya,  S. R. Gwaltney,  G. Hawkins,  A. Heyden,  
 S. Hirata,  G. Kedziora,  F. J. Keil,  C. Kelley,  Jihan Kim,  R. A. King,  
 R. Z. Khaliullin,  P. P. Korambath,  W. Kurlancheek,  A. M. Lee,  M. S. Lee,  
 S. V. Levchenko,  Ching Yeh Lin,  D. Liotard,  R. C. Lochan,  I. Lotan,  
 P. E. Maslen,  N. Nair,  D. P. O'Neill,  D. Neuhauser,  E. Neuscamman,  
 C. M. Oana,  R. Olson,  B. Peters,  R. Peverati,  P. A. Pieniazek,  
 Y. M. Rhee,  J. Ritchie,  M. A. Rohrdanz,  E. Rosta,  N. J. Russ,  
 H. F. Schaefer III,  N. E. Schultz,  N. Shenvi,  A. C. Simmonett,  A. Sodt,  
 D. Stuck,  K. S. Thanthiriwatte,  V. Vanovschi,  Tao Wang,  A. Warshel,  
 C. F. Williams,  Q. Wu,  X. Xu,  W. Zhang

 Please cite Q-Chem as follows:
 Y. Shao et al., Mol. Phys. 113, 184-215 (2015)
 DOI: 10.1080/00268976.2014.952696

 Q-Chem 5.1.2 for Intel X86 EM64T Linux

 Parts of Q-Chem use Armadillo 8.300.2 (Tropical Shenanigans).
 http://arma.sourceforge.net/

 Q-Chem begins on Sun Nov 25 21:04:51 2018  

Host: 
0

     Scratch files written to /scratch/taweetham/qchem51162//
The previous job contains 0 fragments, simply inherited here
Input Ideriv = 2
Curr. Ideriv = -1
Max.  Ideriv = 2

Checking the input file for inconsistencies... 	...done.

--------------------------------------------------------------
User input:
--------------------------------------------------------------

$molecule
read
$end

$rem
   job_type 	frequency
   basis 	6-311++g**
   method	b3lyp	
$end


--------------------------------------------------------------
 ----------------------------------------------------------------
             Standard Nuclear Orientation (Angstroms)
    I     Atom           X                Y                Z
 ----------------------------------------------------------------
    1      C       1.9925160569    -0.2897659009     0.0000000000
    2      N       1.1131096949     0.6194116827    -0.0000000000
    3      Br     -0.7023548235    -0.0370863052     0.0000000000
    4      H       3.0244630177     0.0653429879    -0.0000000000
    5      H       1.8110915992    -1.3646086808     0.0000000000
 ----------------------------------------------------------------
 Molecular Point Group                 Cs    NOp =  2
 Largest Abelian Subgroup              Cs    NOp =  2
 Nuclear Repulsion Energy =   146.9953483443 hartrees
 There are       25 alpha and       25 beta electrons
 Requested basis set is 6-311++G(d,p)
 There are 41 shells and 106 basis functions

 Total QAlloc Memory Limit   2000 MB
 Mega-Array Size       188 MB
 MEM_STATIC part       192 MB

                       Distance Matrix (Angstroms)
             C (  1)   N (  2)   Br(  3)   H (  4)
   N (  2)  1.264895
   Br(  3)  2.706691  1.930518
   H (  4)  1.091337  1.990041  3.728225
   H (  5)  1.090047  2.103216  2.842486  1.875375

 A cutoff of  1.0D-11 yielded    808 shell pairs
 There are      5609 function pairs (      6169 Cartesian)

 -------------------------------------------------------
 OpenMP Integral Computing Module                       
 Release: version 1.0, May 2013, Q-Chem Inc. Pittsburgh 
 -------------------------------------------------------
 Integral Job Info:
 Integral job number is                      11
 Integral operator is                         1
 short-range coefficients                     0
 long-range coefficients              100000000
 Omega coefficients                           0
 if combine SR and LR in K                    0
 Integral screening is                        0
 Integral computing path is                   2
 max size of driver memory is            800000
 size of driver memory is                593474
 size of scratch memory is             29623520
 max col of scratch BK array               1296
 max len of scratch array in speh3          155
 max len of scratch index in speh4           18
 max int batch size is                      520
 min int batch size is                       52
 fixed nKL is                                45
 max L of basis functions is                  2
 order of int derivative is                   0
 number of shells is                         41
 number of basis is                         111
 number of cartesian basis is               111
 number of contracted shell pairs           808
 number of primitive shell pairs           2198
 maxK2 (contraction) of shell pair           36
 max number of K2 of shell pair               1
 max number of CS2 of shell pair             88
 max number of PS2 of shell pair            186
 mem total for path MDJ                  515062
 -------------------------------------------------------
 Smallest overlap matrix eigenvalue = 1.02E-03
 Guess from superposition of atomic densities
 Warning:  Energy on first SCF cycle will be non-variational
 SAD guess density has 50.000000 electrons

 -----------------------------------------------------------------------
  General SCF calculation program by
  Eric Jon Sundstrom, Paul Horn, Yuezhi Mao, Dmitri Zuev, Alec White,
  David Stuck, Shaama M.S., Shane Yost, Joonho Lee, David Small,
  Daniel Levine, Susi Lehtola, Hugh Burton, Evgeny Epifanovsky
 -----------------------------------------------------------------------
 Exchange:     0.2000 Hartree-Fock + 0.0800 Slater + 0.7200 B88
 Correlation:  0.1900 VWN1RPA + 0.8100 LYP
 Using SG-1 standard quadrature grid
 using 4 threads for integral computing
 -------------------------------------------------------
 OpenMP Integral computing Module                
 Release: version 2.0, May 2017, Q-Chem Inc. Pleasanton 
 -------------------------------------------------------
 -------------------------------------------------------
 OpenMP BLAS3 based DFT computing Module                
 Release: version 1.0, May 2013, Q-Chem Inc. Pittsburgh 
 -------------------------------------------------------
 A restricted SCF calculation will be
 performed using DIIS
 SCF converges when DIIS error is below 1.0e-08
 ---------------------------------------
  Cycle       Energy         DIIS error
 ---------------------------------------
    1   -2668.4220995468      5.01e-02  
    2   -2668.1578838098      4.80e-03  
    3   -2668.1423100090      5.76e-03  
    4   -2668.1767450258      1.72e-03  
    5   -2668.1804001710      5.75e-04  
    6   -2668.1807870783      1.52e-04  
    7   -2668.1808242912      2.56e-05  
    8   -2668.1808247686      5.41e-06  
    9   -2668.1808248041      7.09e-07  
   10   -2668.1808248047      2.55e-07  
   11   -2668.1808248048      4.68e-08  
   12   -2668.1808248048      6.45e-09  Convergence criterion met
 ---------------------------------------
 SCF time:   CPU 9.62s  wall 2.00s 
 SCF   energy in the final basis set =    -2668.1808248048
 Total energy in the final basis set =    -2668.1808248048

 --------------------------------------------------------------
             Orbital Energies (a.u.) and Symmetries
 --------------------------------------------------------------

 Alpha MOs, Restricted
 -- Occupied --                  
-482.85  -62.50  -56.32  -56.31  -56.31  -14.39  -10.25   -8.71
  1 A'    2 A'    3 A'    1 A"    4 A'    5 A'    6 A'    7 A'                 
 -6.540  -6.524  -6.523  -2.650  -2.645  -2.645  -2.633  -2.633
  8 A'    2 A"    9 A'   10 A'    3 A"   11 A'    4 A"   12 A'                 
 -0.958  -0.777  -0.623  -0.514  -0.460  -0.396  -0.330  -0.290
 13 A'   14 A'   15 A'   16 A'   17 A'    5 A"   18 A'    6 A"                 
 -0.283
 19 A'                                                                         
 -- Virtual --                   
 -0.074  -0.059  -0.006   0.021   0.028   0.056   0.071   0.073
 20 A'    7 A"   21 A'   22 A'   23 A'    8 A"   24 A'   25 A'                 
  0.084   0.099   0.112   0.130   0.137   0.169   0.171   0.218
  9 A"   26 A'   27 A'   28 A'   29 A'   10 A"   30 A'   31 A'                 
  0.253   0.259   0.335   0.406   0.421   0.426   0.454   0.463
 32 A'   33 A'   34 A'   35 A'   36 A'   11 A"   37 A'   38 A'                 
  0.509   0.561   0.567   0.576   0.587   0.608   0.654   0.739
 12 A"   13 A"   39 A'   14 A"   40 A'   41 A'   42 A'   43 A'                 
  0.808   0.852   0.870   0.898   0.966   1.001   1.187   1.214
 44 A'   15 A"   45 A'   46 A'   47 A'   16 A"   48 A'   17 A"                 
  1.403   1.464   1.566   1.704   1.725   1.751   1.959   1.972
 49 A'   50 A'   51 A'   18 A"   52 A'   19 A"   53 A'   20 A"                 
  2.003   2.115   2.166   2.205   2.351   2.413   2.483   2.582
 54 A'   55 A'   21 A"   56 A'   57 A'   22 A"   58 A'   59 A'                 
  2.676   2.782   2.790   2.933   3.554   3.683   3.817   3.922
 60 A'   61 A'   23 A"   62 A'   63 A'   64 A'   24 A"   65 A'                 
  3.996   4.019   4.042   4.115   4.354   4.528   6.592   7.547
 25 A"   66 A'   26 A"   67 A'   68 A'   69 A'   70 A'   27 A"                 
  7.566   7.643  23.929  35.498  47.881 289.740 289.759 289.864
 71 A'   72 A'   73 A'   74 A'   75 A'   28 A"   76 A'   77 A'                 
*******
 78 A'                                                                         

 Beta MOs, Restricted
 -- Occupied --                  
-482.85  -62.50  -56.32  -56.31  -56.31  -14.39  -10.25   -8.71
  1 A'    2 A'    3 A'    1 A"    4 A'    5 A'    6 A'    7 A'                 
 -6.540  -6.524  -6.523  -2.650  -2.645  -2.645  -2.633  -2.633
  8 A'    2 A"    9 A'   10 A'    3 A"   11 A'    4 A"   12 A'                 
 -0.958  -0.777  -0.623  -0.514  -0.460  -0.396  -0.330  -0.290
 13 A'   14 A'   15 A'   16 A'   17 A'    5 A"   18 A'    6 A"                 
 -0.283
 19 A'                                                                         
 -- Virtual --                   
 -0.074  -0.059  -0.006   0.021   0.028   0.056   0.071   0.073
 20 A'    7 A"   21 A'   22 A'   23 A'    8 A"   24 A'   25 A'                 
  0.084   0.099   0.112   0.130   0.137   0.169   0.171   0.218
  9 A"   26 A'   27 A'   28 A'   29 A'   10 A"   30 A'   31 A'                 
  0.253   0.259   0.335   0.406   0.421   0.426   0.454   0.463
 32 A'   33 A'   34 A'   35 A'   36 A'   11 A"   37 A'   38 A'                 
  0.509   0.561   0.567   0.576   0.587   0.608   0.654   0.739
 12 A"   13 A"   39 A'   14 A"   40 A'   41 A'   42 A'   43 A'                 
  0.808   0.852   0.870   0.898   0.966   1.001   1.187   1.214
 44 A'   15 A"   45 A'   46 A'   47 A'   16 A"   48 A'   17 A"                 
  1.403   1.464   1.566   1.704   1.725   1.751   1.959   1.972
 49 A'   50 A'   51 A'   18 A"   52 A'   19 A"   53 A'   20 A"                 
  2.003   2.115   2.166   2.205   2.351   2.413   2.483   2.582
 54 A'   55 A'   21 A"   56 A'   57 A'   22 A"   58 A'   59 A'                 
  2.676   2.782   2.790   2.933   3.554   3.683   3.817   3.922
 60 A'   61 A'   23 A"   62 A'   63 A'   64 A'   24 A"   65 A'                 
  3.996   4.019   4.042   4.115   4.354   4.528   6.592   7.547
 25 A"   66 A'   26 A"   67 A'   68 A'   69 A'   70 A'   27 A"                 
  7.566   7.643  23.929  35.498  47.881 289.740 289.759 289.864
 71 A'   72 A'   73 A'   74 A'   75 A'   28 A"   76 A'   77 A'                 
*******
 78 A'                                                                         
 --------------------------------------------------------------

          Ground-State Mulliken Net Atomic Charges

     Atom                 Charge (a.u.)
  ----------------------------------------
      1 C                    -0.147189
      2 N                    -0.123019
      3 Br                   -0.031895
      4 H                     0.167704
      5 H                     0.134399
  ----------------------------------------
  Sum of atomic charges =    -0.000000

 -----------------------------------------------------------------
                    Cartesian Multipole Moments
 -----------------------------------------------------------------
    Charge (ESU x 10^10)
                -0.0000
    Dipole Moment (Debye)
         X       1.8829      Y      -1.7095      Z       0.0000
       Tot       2.5432
    Quadrupole Moments (Debye-Ang)
        XX     -23.7474     XY      -2.0312     YY     -31.7257
        XZ      -0.0000     YZ      -0.0000     ZZ     -31.5667
    Octopole Moments (Debye-Ang^2)
       XXX      -6.2812    XXY      -4.5247    XYY      -6.7705
       YYY      -4.4375    XXZ       0.0000    XYZ       0.0000
       YYZ       0.0000    XZZ      -7.0951    YZZ      -0.3122
       ZZZ       0.0000
    Hexadecapole Moments (Debye-Ang^3)
      XXXX    -243.6277   XXXY       0.9293   XXYY     -60.5455
      XYYY      -4.8390   YYYY     -62.2618   XXXZ       0.0000
      XXYZ      -0.0000   XYYZ      -0.0000   YYYZ      -0.0000
      XXZZ     -59.2440   XYZZ       0.0960   YYZZ     -16.7359
      XZZZ      -0.0000   YZZZ      -0.0000   ZZZZ     -37.0418
 -----------------------------------------------------------------
 Calculating MO derivatives via CPSCF
 D1JvT checksum  = 107280 8333.5256992876
 D1KAT checksum  = 216000 615.3846942060
   1         3          15      0.175335    0.054764
   2         3          15      0.019346    0.007345
   3         3          15      0.002253    0.001286
   4         4          14      0.000176    0.000107
   5        16           2      0.000008    0.000006
   6        18           0      0.000000    0.000000    Roots Converged
 Time for AOints: 2.0 s (CPU) 0.5 s (wall)
 ------------------------------------------------------------------------------
                     AOints        : Timing summary (seconds)
 ------------------------------------------------------------------------------
     job step          cpu (% of tot)      sys (% of tot)     wall (% of tot)
 ------------------------------------------------------------------------------
  cpscf_lag         0.1356E+02 (32.1)   0.6000E-05 (54.5)   0.3566E+01 (32.1)
  iterzp            0.2661E+02 (63.1)   0.4000E-05 (36.4)   0.7002E+01 (63.0)
  make_fx           0.0000E+00 ( 0.0)   0.0000E+00 ( 0.0)   0.0000E+00 ( 0.0)
  AOints            0.1990E+01 ( 4.7)   0.1000E-05 ( 9.1)   0.5119E+00 ( 4.6)
 ------------------------------------------------------------------------------
   Grand Totals     0.4220E+02          0.1100E-04          0.1112E+02
 ------------------------------------------------------------------------------
 Calculating analytic Hessian of the SCF energy
 Polarizability Matrix (a.u.)
            1           2           3
    1 -64.1284504   0.8531700  -0.0000000
    2   0.8531700 -33.4255462  -0.0000000
    3  -0.0000000  -0.0000000 -25.3272100

 Direct stationary perturbation theory relativistic correction:

 rels  =      16.818612361575
 relv  =     -56.602544597574
 rel2e =       8.657859188849
 E_rel =     -31.126073047149

 Hessian of the SCF Energy
            1           2           3           4           5           6
    1   0.7373208  -0.1207999  -0.0000000  -0.3324091   0.2502226   0.0000000
    2  -0.1207999   0.7821347  -0.0000000   0.2804468  -0.3938243   0.0000000
    3  -0.0000000  -0.0000000   0.1288723   0.0000000   0.0000000  -0.0448301
    4  -0.3324091   0.2804468   0.0000000   0.4571987  -0.2565008  -0.0000000
    5   0.2502226  -0.3938243   0.0000000  -0.2565008   0.4522039  -0.0000000
    6   0.0000000   0.0000000  -0.0448301  -0.0000000  -0.0000000   0.0367339
    7  -0.0568059  -0.0098398   0.0000000  -0.0947729  -0.0260526   0.0000000
    8   0.0136643   0.0091942  -0.0000000  -0.0475075  -0.0415475  -0.0000000
    9   0.0000000  -0.0000000   0.0034454   0.0000000  -0.0000000  -0.0150842
   10  -0.2800089  -0.0911414  -0.0000000  -0.0320844   0.0012082   0.0000000
   11  -0.0924968  -0.0908812   0.0000000   0.0232467   0.0077474   0.0000000
   12  -0.0000000   0.0000000  -0.0379401  -0.0000000  -0.0000000  -0.0030721
   13  -0.0680969  -0.0586657  -0.0000000   0.0020677   0.0311225   0.0000000
   14  -0.0505903  -0.3066234  -0.0000000   0.0003148  -0.0245795  -0.0000000
   15   0.0000000  -0.0000000  -0.0495475  -0.0000000  -0.0000000   0.0262525
            7           8           9          10          11          12
    1  -0.0568059   0.0136643   0.0000000  -0.2800089  -0.0924968  -0.0000000
    2  -0.0098398   0.0091942  -0.0000000  -0.0911414  -0.0908812   0.0000000
    3   0.0000000  -0.0000000   0.0034454  -0.0000000   0.0000000  -0.0379401
    4  -0.0947729  -0.0475075   0.0000000  -0.0320844   0.0232467  -0.0000000
    5  -0.0260526  -0.0415475  -0.0000000   0.0012082   0.0077474  -0.0000000
    6   0.0000000  -0.0000000  -0.0150842   0.0000000   0.0000000  -0.0030721
    7   0.1490615   0.0291677  -0.0000000   0.0004743   0.0059427   0.0000000
    8   0.0291677   0.0286602   0.0000000   0.0021633   0.0013129   0.0000000
    9  -0.0000000   0.0000000   0.0094133   0.0000000  -0.0000000   0.0096015
   10   0.0004743   0.0021633   0.0000000   0.3126399   0.0871254   0.0000000
   11   0.0059427   0.0013129  -0.0000000   0.0871254   0.0860032  -0.0000000
   12   0.0000000   0.0000000   0.0096015   0.0000000  -0.0000000   0.0239086
   13   0.0020431   0.0025122  -0.0000000  -0.0010208  -0.0238180   0.0000000
   14   0.0007820   0.0023803   0.0000000   0.0006444  -0.0041822   0.0000000
   15   0.0000000   0.0000000  -0.0073760  -0.0000000   0.0000000   0.0075020
           13          14          15
    1  -0.0680969  -0.0505903   0.0000000
    2  -0.0586657  -0.3066234  -0.0000000
    3  -0.0000000  -0.0000000  -0.0495475
    4   0.0020677   0.0003148  -0.0000000
    5   0.0311225  -0.0245795  -0.0000000
    6   0.0000000  -0.0000000   0.0262525
    7   0.0020431   0.0007820   0.0000000
    8   0.0025122   0.0023803   0.0000000
    9  -0.0000000   0.0000000  -0.0073760
   10  -0.0010208   0.0006444  -0.0000000
   11  -0.0238180  -0.0041822   0.0000000
   12   0.0000000   0.0000000   0.0075020
   13   0.0650068   0.0488490  -0.0000000
   14   0.0488490   0.3330048   0.0000000
   15  -0.0000000   0.0000000   0.0231690
 Gradient time:  CPU 61.77 s  wall 16.39 s
 **********************************************************************
 **                                                                  **
 **                       VIBRATIONAL ANALYSIS                       **
 **                       --------------------                       **
 **                                                                  **
 **        VIBRATIONAL FREQUENCIES (CM**-1) AND NORMAL MODES         **
 **     FORCE CONSTANTS (mDYN/ANGSTROM) AND REDUCED MASSES (AMU)     **
 **                  INFRARED INTENSITIES (KM/MOL)                   **
 **                                                                  **
 **********************************************************************


 Mode:                 1                      2                      3
 Frequency:       376.95                 546.42                 690.48
 Force Cnst:      0.3264                 0.8932                 0.3135
 Red. Mass:       3.8991                 5.0776                 1.1162
 IR Active:          YES                    YES                    YES
 IR Intens:        6.462                 24.993                  2.974
 Raman Active:       YES                    YES                    YES
               X      Y      Z        X      Y      Z        X      Y      Z
 C          0.373  0.058 -0.000    0.029 -0.051 -0.000    0.000 -0.000  0.019
 N          0.139 -0.168 -0.000    0.405  0.323  0.000    0.000  0.000 -0.087
 Br        -0.094  0.016  0.000   -0.072 -0.042 -0.000   -0.000 -0.000  0.009
 H          0.255  0.421  0.000    0.230 -0.616 -0.000   -0.000  0.000  0.814
 H          0.747 -0.007 -0.000   -0.535  0.053  0.000   -0.000  0.000 -0.575
 TransDip   0.074  0.035  0.000    0.149 -0.058 -0.000    0.000  0.000  0.055

 Mode:                 4                      5                      6
 Frequency:      1054.36                1154.07                1443.13
 Force Cnst:      0.8835                 1.1382                 1.4122
 Red. Mass:       1.3489                 1.4504                 1.1509
 IR Active:          YES                    YES                    YES
 IR Intens:       28.261                 20.135                 11.660
 Raman Active:       YES                    YES                    YES
               X      Y      Z        X      Y      Z        X      Y      Z
 C         -0.000 -0.000 -0.169   -0.123 -0.104  0.000    0.002 -0.020  0.000
 N          0.000  0.000  0.046    0.083  0.072 -0.000   -0.072  0.074 -0.000
 Br         0.000 -0.000 -0.000    0.001 -0.002  0.000    0.000  0.000  0.000
 H         -0.000  0.000  0.642   -0.365  0.630 -0.000    0.228 -0.641  0.000
 H          0.000 -0.000  0.747    0.617 -0.226 -0.000    0.707 -0.164 -0.000
 TransDip   0.000 -0.000  0.170    0.142 -0.021 -0.000   -0.033 -0.104  0.000

 Mode:                 7                      8                      9
 Frequency:      1675.47                3063.96                3155.62
 Force Cnst:      9.2842                 5.8249                 6.5730
 Red. Mass:       5.6134                 1.0531                 1.1203
 IR Active:          YES                    YES                    YES
 IR Intens:        4.006                  7.481                  3.700
 Raman Active:       YES                    YES                    YES
               X      Y      Z        X      Y      Z        X      Y      Z
 C         -0.345  0.352  0.000    0.049 -0.041 -0.000   -0.063 -0.079  0.000
 N          0.266 -0.279 -0.000   -0.003  0.003  0.000   -0.004  0.001 -0.000
 Br        -0.000 -0.000  0.000   -0.000  0.000 -0.000    0.000  0.000  0.000
 H         -0.035 -0.554  0.000   -0.669 -0.240  0.000    0.664  0.221  0.000
 H          0.485  0.254 -0.000    0.134  0.688  0.000    0.118  0.697 -0.000
 TransDip   0.051  0.038 -0.000    0.077 -0.042  0.000    0.016 -0.059 -0.000

 STANDARD THERMODYNAMIC QUANTITIES AT   298.15 K  AND     1.00 ATM

   This Molecule has  0 Imaginary Frequencies
   Zero point vibrational energy:       18.814 kcal/mol

   Atom    1 Element C  Has Mass   12.00000
   Atom    2 Element N  Has Mass   14.00307
   Atom    3 Element Br Has Mass   78.91830
   Atom    4 Element H  Has Mass    1.00783
   Atom    5 Element H  Has Mass    1.00783
   Molecular Mass:   106.937030 amu
   Principal axes and moments of inertia in amu*Bohr^2:
                             1           2           3
    Eigenvalues --       29.63422   411.97923   441.61345
          X               0.99971    -0.02419     0.00000
          Y               0.02419     0.99971     0.00000
          Z              -0.00000    -0.00000     1.00000
   Rotational Symmetry Number is   1
   The Molecule is an Asymmetric Top
   Translational Enthalpy:        0.889 kcal/mol
   Rotational Enthalpy:           0.889 kcal/mol
   Vibrational Enthalpy:         19.253 kcal/mol
   gas constant (RT):             0.592 kcal/mol
   Translational Entropy:        39.918  cal/mol.K
   Rotational Entropy:           23.204  cal/mol.K
   Vibrational Entropy:           2.066  cal/mol.K

   Total Enthalpy:               21.623 kcal/mol
   Total Entropy:                65.188  cal/mol.K
Archival summary:
1\1\TWL01\FREQ\ProcedureUnspecified\BasisUnspecified\r1112\taweetha\SunNov2521:05:102018SunNov2521:05:102018\0\\#,FREQ,ProcedureUnspecified,BasisUnspecified,\\0,1\Br\N,1,1.93052\C,2,1.2649,1,114.166\H,3,1.09005,2,126.373,1,-0,0\H,3,1.09134,2,115.057,1,-180,0\\\@

 Total job time:  19.08s(wall), 71.48s(cpu) 
 Sun Nov 25 21:05:10 2018

        *************************************************************
        *                                                           *
        *  Thank you very much for using Q-Chem.  Have a nice day.  *
        *                                                           *
        *************************************************************
