# Supplementary material for: Geometric and energetic data from ab initio calculations of haloethene, haloimine, halomethylenephosphine, haloiminophosphine, halodiazene, halodiphosphene and halocyclopropane
Source: Data Brief. 2019 Nov 2;27:104738. doi: 10.1016/j.dib.2019.104738 (PMC6861602; doi:10.1016/j.dib.2019.104738)
Supplement: Multimedia component 4 [file mmc4.zip › CN/B3LYP/HHCNClE.out]

Q-Chem Developer Version!
                  Welcome to Q-Chem
     A Quantum Leap Into The Future Of Chemistry


 Q-Chem 5.1, Q-Chem, Inc., Pleasanton, CA (2018)

 Yihan Shao,  Zhengting Gan,  E. Epifanovsky,  A. T. B. Gilbert,  M. Wormit,  
 J. Kussmann,  A. W. Lange,  A. Behn,  Jia Deng,  Xintian Feng,  D. Ghosh,  
 M. Goldey,  P. R. Horn,  L. D. Jacobson,  I. Kaliman,  T. Kus,  A. Landau,  
 Jie Liu,  E. I. Proynov,  R. M. Richard,  R. P. Steele,  E. J. Sundstrom,  
 H. L. Woodcock III,  P. M. Zimmerman,  D. Zuev,  B. Albrecht,  E. Alguire,  
 S. A. Baeppler,  D. Barton,  Z. Benda,  Y. A. Bernard,  E. J. Berquist,  
 K. B. Bravaya,  H. Burton,  D. Casanova,  Chun-Min Chang,  Yunqing Chen,  
 A. Chien,  K. D. Closser,  M. P. Coons,  S. Coriani,  S. Dasgupta,  
 A. L. Dempwolff,  M. Diedenhofen,  Hainam Do,  R. G. Edgar,  Po-Tung Fang,  
 S. Faraji,  S. Fatehi,  Qingguo Feng,  K. D. Fenk,  J. Fosso-Tande,  
 Qinghui Ge,  A. Ghysels,  G. Gidofalvi,  J. Gomes,  J. Gonthier,  A. Gunina,  
 D. Hait,  M. W. D. Hanson-Heine,  P. H. P. Harbach,  A. W. Hauser,  
 J. E. Herr,  E. G. Hohenstein,  Z. C. Holden,  Kerwin Hui,  B. C. Huynh,  
 T.-C. Jagau,  Hyunjun Ji,  B. Kaduk,  K. Khistyaev,  Jaehoon Kim,  
 P. Klunzinger,  K. Koh,  D. Kosenkov,  L. Koulias,  T. Kowalczyk,  
 C. M. Krauter,  A. Kunitsa,  Ka Un Lao,  A. Laurent,  K. V. Lawler,  
 Joonho Lee,  D. Lefrancois,  S. Lehtola,  D. S. Levine,  Yi-Pei Li,  
 You-Sheng Lin,  Fenglai Liu,  E. Livshits,  A. Luenser,  P. Manohar,  
 E. Mansoor,  S. F. Manzer,  Shan-Ping Mao,  Yuezhi Mao,  N. Mardirossian,  
 A. V. Marenich,  T. Markovich,  L. A. Martinez-Martinez,  S. A. Maurer,  
 N. J. Mayhall,  S. C. McKenzie,  J.-M. Mewes,  A. F. Morrison,  
 J. W. Mullinax,  K. Nanda,  T. S. Nguyen-Beck,  R. Olivares-Amaya,  
 J. A. Parkhill,  T. M. Perrine,  F. Plasser,  P. Pokhilko,  S. Prager,  
 A. Prociuk,  E. Ramos,  D. R. Rehn,  F. Rob,  M. Schneider,  N. Sergueev,  
 S. M. Sharada,  S. Sharma,  D. W. Small,  T. Stauch,  T. Stein,  
 Yu-Chuan Su,  A. J. W. Thom,  A. Tkatchenko,  T. Tsuchimochi,  N. M. Tubman,  
 L. Vogt,  M. L. Vidal,  O. Vydrov,  M. A. Watson,  J. Wenzel,  
 M. de Wergifosse,  T. A. Wesolowski,  A. White,  J. Witte,  A. Yamada,  
 Jun Yang,  K. Yao,  S. Yeganeh,  S. R. Yost,  Zhi-Qiang You,  A. Zech,  
 Igor Ying Zhang,  Xing Zhang,  Yan Zhao,  Ying Zhu,  B. R. Brooks,  
 G. K. L. Chan,  C. J. Cramer,  M. S. Gordon,  W. J. Hehre,  A. Klamt,  
 M. W. Schmidt,  C. D. Sherrill,  D. G. Truhlar,  A. Aspuru-Guzik,  R. Baer,  
 A. T. Bell,  N. A. Besley,  Jeng-Da Chai,  A. E. DePrince, III,  
 R. A. DiStasio Jr.,  A. Dreuw,  B. D. Dunietz,  T. R. Furlani,  
 Chao-Ping Hsu,  Yousung Jung,  Jing Kong,  D. S. Lambrecht,  WanZhen Liang,  
 C. Ochsenfeld,  V. A. Rassolov,  L. V. Slipchenko,  J. E. Subotnik,  
 T. Van Voorhis,  J. M. Herbert,  A. I. Krylov,  P. M. W. Gill,  M. Head-Gordon

 Contributors to earlier versions of Q-Chem not listed above: 
 R. D. Adamson,  B. Austin,  J. Baker,  G. J. O. Beran,  K. Brandhorst,  
 S. T. Brown,  E. F. C. Byrd,  A. K. Chakraborty,  C.-L. Cheng,  
 Siu Hung Chien,  D. M. Chipman,  D. L. Crittenden,  H. Dachsel,  
 R. J. Doerksen,  A. D. Dutoi,  L. Fusti-Molnar,  W. A. Goddard III,  
 A. Golubeva-Zadorozhnaya,  S. R. Gwaltney,  G. Hawkins,  A. Heyden,  
 S. Hirata,  G. Kedziora,  F. J. Keil,  C. Kelley,  Jihan Kim,  R. A. King,  
 R. Z. Khaliullin,  P. P. Korambath,  W. Kurlancheek,  A. M. Lee,  M. S. Lee,  
 S. V. Levchenko,  Ching Yeh Lin,  D. Liotard,  R. C. Lochan,  I. Lotan,  
 P. E. Maslen,  N. Nair,  D. P. O'Neill,  D. Neuhauser,  E. Neuscamman,  
 C. M. Oana,  R. Olson,  B. Peters,  R. Peverati,  P. A. Pieniazek,  
 Y. M. Rhee,  J. Ritchie,  M. A. Rohrdanz,  E. Rosta,  N. J. Russ,  
 H. F. Schaefer III,  N. E. Schultz,  N. Shenvi,  A. C. Simmonett,  A. Sodt,  
 D. Stuck,  K. S. Thanthiriwatte,  V. Vanovschi,  Tao Wang,  A. Warshel,  
 C. F. Williams,  Q. Wu,  X. Xu,  W. Zhang

 Please cite Q-Chem as follows:
 Y. Shao et al., Mol. Phys. 113, 184-215 (2015)
 DOI: 10.1080/00268976.2014.952696

 Q-Chem 5.1.2 for Intel X86 EM64T Linux

 Parts of Q-Chem use Armadillo 8.300.2 (Tropical Shenanigans).
 http://arma.sourceforge.net/

 Q-Chem begins on Mon Nov 26 07:59:13 2018  

Host: 
0

     Scratch files written to /scratch/taweetham/qchem59297//
Input Ideriv = 2
Curr. Ideriv = -1
Max.  Ideriv = 2

Checking the input file for inconsistencies... 	...done.

--------------------------------------------------------------
User input:
--------------------------------------------------------------
$molecule
0 1
C 
N 1 1.3 
Cl 2 CCl 1 120. 
H 1 CH 2 120.  3 180.0
H 1 CH 2 120.  3 0.0

CC=1.54
CH=1.09
CF=1.35
CCl=1.77
CBr=1.94
CI=2.14
DHA=180.0
$end

$rem
   job_type	optimization
   basis	6-311++g**
   method	b3lyp
$end

--------------------------------------------------------------
 ----------------------------------------------------------------
             Standard Nuclear Orientation (Angstroms)
    I     Atom           X                Y                Z
 ----------------------------------------------------------------
    1      C       1.6114101459    -0.2401741267    -0.0000000000
    2      N       0.5935438241     0.5684964805     0.0000000000
    3      Cl     -1.0529135117    -0.0811790088    -0.0000000000
    4      H       2.6253302002     0.1599085193     0.0000000000
    5      H       1.4509318538    -1.3182959740    -0.0000000000
 ----------------------------------------------------------------
 Molecular Point Group                 Cs    NOp =  2
 Largest Abelian Subgroup              Cs    NOp =  2
 Nuclear Repulsion Energy =    88.2392699048 hartrees
 There are       16 alpha and       16 beta electrons
 Requested basis set is 6-311++G(d,p)
 There are 35 shells and 88 basis functions

 Total QAlloc Memory Limit   2000 MB
 Mega-Array Size       188 MB
 MEM_STATIC part       192 MB
 A cutoff of  1.0D-11 yielded    601 shell pairs
 There are      3936 function pairs (      4221 Cartesian)
 Smallest overlap matrix eigenvalue = 1.26E-03

 Scale SEOQF with 1.000000e-01/1.000000e-01/1.000000e-01

 Standard Electronic Orientation quadrupole field applied
 Nucleus-field energy     =     0.0000000020 hartrees
 Guess from superposition of atomic densities
 Warning:  Energy on first SCF cycle will be non-variational
 SAD guess density has 32.000000 electrons

 -----------------------------------------------------------------------
  General SCF calculation program by
  Eric Jon Sundstrom, Paul Horn, Yuezhi Mao, Dmitri Zuev, Alec White,
  David Stuck, Shaama M.S., Shane Yost, Joonho Lee, David Small,
  Daniel Levine, Susi Lehtola, Hugh Burton, Evgeny Epifanovsky
 -----------------------------------------------------------------------
 Exchange:     0.2000 Hartree-Fock + 0.0800 Slater + 0.7200 B88
 Correlation:  0.1900 VWN1RPA + 0.8100 LYP
 Using SG-1 standard quadrature grid
 A restricted SCF calculation will be
 performed using DIIS
 SCF converges when DIIS error is below 1.0e-08
 ---------------------------------------
  Cycle       Energy         DIIS error
 ---------------------------------------
    1    -554.5061198867      5.28e-02  
    2    -554.2321605190      4.32e-03  
    3    -554.2342738007      3.96e-03  
    4    -554.2482985512      1.14e-03  
    5    -554.2497053287      2.24e-04  
    6    -554.2497508094      3.39e-05  
    7    -554.2497515923      1.47e-05  
    8    -554.2497516962      9.82e-06  
    9    -554.2497517792      7.18e-07  
   10    -554.2497517797      1.16e-07  
   11    -554.2497517797      2.57e-08  
   12    -554.2497517797      3.76e-09  Convergence criterion met
 ---------------------------------------
 SCF time:   CPU 4.93s  wall 5.00s 
 SCF   energy in the final basis set =     -554.2497517797
 Total energy in the final basis set =     -554.2497517797

 --------------------------------------------------------------
             Orbital Energies (a.u.) and Symmetries
 --------------------------------------------------------------

 Alpha MOs, Restricted
 -- Occupied --                  
-101.58  -14.39  -10.25   -9.49   -7.26   -7.24   -7.24   -0.96
  1 A'    2 A'    3 A'    4 A'    5 A'    1 A"    6 A'    7 A'                 
 -0.815  -0.628  -0.514  -0.480  -0.404  -0.356  -0.307  -0.287
  8 A'    9 A'   10 A'   11 A'    2 A"   12 A'    3 A"   13 A'                 
 -- Virtual --                   
 -0.065  -0.053  -0.006   0.023   0.033   0.060   0.080   0.085
  4 A"   14 A'   15 A'   16 A'   17 A'    5 A"   18 A'   19 A'                 
  0.096   0.106   0.122   0.127   0.148   0.175   0.176   0.237
  6 A"   20 A'   21 A'   22 A'   23 A'    7 A"   24 A'   25 A'                 
  0.245   0.280   0.318   0.424   0.448   0.452   0.469   0.508
 26 A'   27 A'   28 A'   29 A'   30 A'    8 A"   31 A'   32 A'                 
  0.530   0.580   0.641   0.722   0.747   0.771   0.836   0.855
  9 A"   33 A'   34 A'   10 A"   35 A'   36 A'   37 A'   11 A"                 
  0.898   0.938   0.973   0.998   1.046   1.082   1.210   1.220
 38 A'   12 A"   39 A'   13 A"   40 A'   41 A'   42 A'   14 A"                 
  1.396   1.449   1.606   1.694   1.698   1.769   2.053   2.085
 43 A'   44 A'   45 A'   15 A"   46 A'   16 A"   47 A'   48 A'                 
  2.087   2.179   2.282   2.287   2.380   2.469   2.497   2.597
 17 A"   49 A'   18 A"   50 A'   19 A"   51 A'   52 A'   53 A'                 
  2.696   2.742   2.777   2.935   3.545   3.681   3.808   3.955
 54 A'   55 A'   20 A"   56 A'   57 A'   58 A'   21 A"   59 A'                 
  4.528   9.644  23.871  25.778  25.832  26.239  35.446 215.618
 60 A'   61 A'   62 A'   22 A"   63 A'   64 A'   65 A'   66 A'                 

 Beta MOs, Restricted
 -- Occupied --                  
-101.58  -14.39  -10.25   -9.49   -7.26   -7.24   -7.24   -0.96
  1 A'    2 A'    3 A'    4 A'    5 A'    1 A"    6 A'    7 A'                 
 -0.815  -0.628  -0.514  -0.480  -0.404  -0.356  -0.307  -0.287
  8 A'    9 A'   10 A'   11 A'    2 A"   12 A'    3 A"   13 A'                 
 -- Virtual --                   
 -0.065  -0.053  -0.006   0.023   0.033   0.060   0.080   0.085
  4 A"   14 A'   15 A'   16 A'   17 A'    5 A"   18 A'   19 A'                 
  0.096   0.106   0.122   0.127   0.148   0.175   0.176   0.237
  6 A"   20 A'   21 A'   22 A'   23 A'    7 A"   24 A'   25 A'                 
  0.245   0.280   0.318   0.424   0.448   0.452   0.469   0.508
 26 A'   27 A'   28 A'   29 A'   30 A'    8 A"   31 A'   32 A'                 
  0.530   0.580   0.641   0.722   0.747   0.771   0.836   0.855
  9 A"   33 A'   34 A'   10 A"   35 A'   36 A'   37 A'   11 A"                 
  0.898   0.938   0.973   0.998   1.046   1.082   1.210   1.220
 38 A'   12 A"   39 A'   13 A"   40 A'   41 A'   42 A'   14 A"                 
  1.396   1.449   1.606   1.694   1.698   1.769   2.053   2.085
 43 A'   44 A'   45 A'   15 A"   46 A'   16 A"   47 A'   48 A'                 
  2.087   2.179   2.282   2.287   2.380   2.469   2.497   2.597
 17 A"   49 A'   18 A"   50 A'   19 A"   51 A'   52 A'   53 A'                 
  2.696   2.742   2.777   2.935   3.545   3.681   3.808   3.955
 54 A'   55 A'   20 A"   56 A'   57 A'   58 A'   21 A"   59 A'                 
  4.528   9.644  23.871  25.778  25.832  26.239  35.446 215.618
 60 A'   61 A'   62 A'   22 A"   63 A'   64 A'   65 A'   66 A'                 
 --------------------------------------------------------------

          Ground-State Mulliken Net Atomic Charges

     Atom                 Charge (a.u.)
  ----------------------------------------
      1 C                    -0.209285
      2 N                    -0.090822
      3 Cl                   -0.013796
      4 H                     0.182182
      5 H                     0.131720
  ----------------------------------------
  Sum of atomic charges =     0.000000

 -----------------------------------------------------------------
                    Cartesian Multipole Moments
 -----------------------------------------------------------------
    Charge (ESU x 10^10)
                 0.0000
    Dipole Moment (Debye)
         X       2.1011      Y      -1.5929      Z       0.0000
       Tot       2.6367
    Quadrupole Moments (Debye-Ang)
        XX     -19.4793     XY      -1.0949     YY     -26.1454
        XZ       0.0000     YZ       0.0000     ZZ     -25.7569
    Octopole Moments (Debye-Ang^2)
       XXX       7.0564    XXY      -1.4610    XYY      -0.7271
       YYY      -3.4990    XXZ       0.0000    XYZ       0.0000
       YYZ      -0.0000    XZZ      -1.4448    YZZ      -0.0879
       ZZZ       0.0000
    Hexadecapole Moments (Debye-Ang^3)
      XXXX    -197.2984   XXXY       5.0435   XXYY     -48.0126
      XYYY      -3.2350   YYYY     -52.2096   XXXZ       0.0000
      XXYZ       0.0000   XYYZ      -0.0000   YYYZ       0.0000
      XXZZ     -47.0661   XYZZ      -0.1234   YYZZ     -13.6541
      XZZZ       0.0000   YZZZ       0.0000   ZZZZ     -28.8659
 -----------------------------------------------------------------
 Calculating analytic gradient of the SCF energy
 Gradient of SCF Energy
            1           2           3           4           5
    1   0.0522846  -0.0412545  -0.0107336   0.0060302  -0.0063267
    2  -0.0040205  -0.0009810   0.0079418  -0.0052670   0.0023268
    3   0.0000000  -0.0000000  -0.0000000  -0.0000000  -0.0000000
 Max gradient component =       5.228E-02
 RMS gradient           =       1.778E-02
 Gradient time:  CPU 1.12 s  wall 1.12 s
 Geometry Optimization Parameters
   NAtoms,    NIC,     NZ,  NCons,   NDum,   NFix, NCnnct, MaxDiis
        5      20       5       0       0       0       0       0


** GEOMETRY OPTIMIZATION IN DELOCALIZED INTERNAL COORDINATES **
   Searching for a Minimum

   Optimization Cycle:   1

                       Coordinates (Angstroms)
     ATOM                X               Y               Z
      1  C         1.6114101459   -0.2401741267    0.0000000000
      2  N         0.5935438241    0.5684964805    0.0000000000
      3  Cl       -1.0529135117   -0.0811790088    0.0000000000
      4  H         2.6253302002    0.1599085193    0.0000000000
      5  H         1.4509318538   -1.3182959740    0.0000000000
   Point Group: cs    Number of degrees of freedom:     7


   Energy is   -554.249751780


 Attempting to Generate Delocalized Internal Coordinates

  7 Hessian modes will be used to form the next step
  Hessian Eigenvalues:
     0.160000    0.160000    0.250000    0.286300    0.348126    0.348126
     0.671931

 Minimum Search - Taking Simple RFO Step
 Searching for Lamda that Minimizes Along All modes
 Value Taken    Lamda =  -0.01100326
 Step Taken.  Stepsize is  0.199251

                             Maximum     Tolerance    Cnvgd?
         Gradient           0.041481      0.000300      NO
         Displacement       0.136852      0.001200      NO
         Energy change     *********      0.000001      NO


 New Cartesian Coordinates Obtained by Inverse Iteration

 Displacement from previous Coordinates is:  0.299192
 ----------------------------------------------------------------
             Standard Nuclear Orientation (Angstroms)
    I     Atom           X                Y                Z
 ----------------------------------------------------------------
    1      C       1.5637281249    -0.2414124527     0.0000000000
    2      N       0.6383279615     0.6212174961     0.0000000000
    3      Cl     -0.9502308889    -0.1304290829     0.0000000000
    4      H       2.5707647031     0.1613216210     0.0000000000
    5      H       1.4057126117    -1.3219416912     0.0000000000
 ----------------------------------------------------------------
 Molecular Point Group                 Cs    NOp =  2
 Largest Abelian Subgroup              Cs    NOp =  2
 Nuclear Repulsion Energy =    90.5570464847 hartrees
 There are       16 alpha and       16 beta electrons
 Applying Cartesian multipole field
    Component          Value
    ---------          -----
     (2,0,0)        1.00000E-11
     (0,2,0)        2.00000E-11
     (0,0,2)       -3.00000E-11
 Nucleus-field energy     =     0.0000000018 hartrees
 Requested basis set is 6-311++G(d,p)
 There are 35 shells and 88 basis functions
 A cutoff of  1.0D-11 yielded    609 shell pairs
 There are      3972 function pairs (      4257 Cartesian)
 Smallest overlap matrix eigenvalue = 1.18E-03
 Guess MOs from SCF MO coefficient file

 -----------------------------------------------------------------------
  General SCF calculation program by
  Eric Jon Sundstrom, Paul Horn, Yuezhi Mao, Dmitri Zuev, Alec White,
  David Stuck, Shaama M.S., Shane Yost, Joonho Lee, David Small,
  Daniel Levine, Susi Lehtola, Hugh Burton, Evgeny Epifanovsky
 -----------------------------------------------------------------------
 Exchange:     0.2000 Hartree-Fock + 0.0800 Slater + 0.7200 B88
 Correlation:  0.1900 VWN1RPA + 0.8100 LYP
 Using SG-1 standard quadrature grid
 A restricted SCF calculation will be
 performed using DIIS
 SCF converges when DIIS error is below 1.0e-08
 ---------------------------------------
  Cycle       Energy         DIIS error
 ---------------------------------------
    1    -554.2496646336      1.75e-03  
    2    -554.2537343492      8.15e-04  
    3    -554.2533938870      1.03e-03  
    4    -554.2542672513      2.19e-04  
    5    -554.2543057564      6.32e-05  
    6    -554.2543099010      1.38e-05  
    7    -554.2543100904      2.92e-06  
    8    -554.2543100984      6.56e-07  
    9    -554.2543100989      1.08e-07  
   10    -554.2543100989      2.49e-08  
   11    -554.2543100989      3.46e-09  Convergence criterion met
 ---------------------------------------
 SCF time:   CPU 4.64s  wall 5.00s 
 SCF   energy in the final basis set =     -554.2543100989
 Total energy in the final basis set =     -554.2543100989

 --------------------------------------------------------------
             Orbital Energies (a.u.) and Symmetries
 --------------------------------------------------------------

 Alpha MOs, Restricted
 -- Occupied --                  
-101.57  -14.39  -10.25   -9.49   -7.25   -7.24   -7.24   -0.98
  1 A'    2 A'    3 A'    4 A'    5 A'    1 A"    6 A'    7 A'                 
 -0.813  -0.626  -0.522  -0.476  -0.413  -0.352  -0.306  -0.298
  8 A'    9 A'   10 A'   11 A'    2 A"   12 A'    3 A"   13 A'                 
 -- Virtual --                   
 -0.059  -0.044  -0.005   0.022   0.033   0.061   0.082   0.085
  4 A"   14 A'   15 A'   16 A'   17 A'    5 A"   18 A'   19 A'                 
  0.096   0.107   0.126   0.127   0.152   0.171   0.172   0.241
  6 A"   20 A'   21 A'   22 A'   23 A'    7 A"   24 A'   25 A'                 
  0.245   0.272   0.335   0.429   0.442   0.451   0.478   0.490
 26 A'   27 A'   28 A'   29 A'   30 A'    8 A"   31 A'   32 A'                 
  0.526   0.589   0.646   0.721   0.736   0.782   0.846   0.857
  9 A"   33 A'   34 A'   10 A"   35 A'   36 A'   37 A'   11 A"                 
  0.922   0.934   0.949   1.005   1.045   1.090   1.208   1.220
 38 A'   12 A"   39 A'   13 A"   40 A'   41 A'   42 A'   14 A"                 
  1.395   1.472   1.581   1.698   1.736   1.761   2.084   2.093
 43 A'   44 A'   45 A'   15 A"   46 A'   16 A"   47 A'   48 A'                 
  2.099   2.181   2.294   2.310   2.407   2.479   2.500   2.592
 17 A"   49 A'   18 A"   50 A'   19 A"   51 A'   52 A'   53 A'                 
  2.727   2.784   2.789   2.958   3.558   3.692   3.811   3.990
 54 A'   55 A'   20 A"   56 A'   57 A'   58 A'   21 A"   59 A'                 
  4.518   9.652  23.929  25.785  25.850  26.239  35.495 215.627
 60 A'   61 A'   62 A'   22 A"   63 A'   64 A'   65 A'   66 A'                 

 Beta MOs, Restricted
 -- Occupied --                  
-101.57  -14.39  -10.25   -9.49   -7.25   -7.24   -7.24   -0.98
  1 A'    2 A'    3 A'    4 A'    5 A'    1 A"    6 A'    7 A'                 
 -0.813  -0.626  -0.522  -0.476  -0.413  -0.352  -0.306  -0.298
  8 A'    9 A'   10 A'   11 A'    2 A"   12 A'    3 A"   13 A'                 
 -- Virtual --                   
 -0.059  -0.044  -0.005   0.022   0.033   0.061   0.082   0.085
  4 A"   14 A'   15 A'   16 A'   17 A'    5 A"   18 A'   19 A'                 
  0.096   0.107   0.126   0.127   0.152   0.171   0.172   0.241
  6 A"   20 A'   21 A'   22 A'   23 A'    7 A"   24 A'   25 A'                 
  0.245   0.272   0.335   0.429   0.442   0.451   0.478   0.490
 26 A'   27 A'   28 A'   29 A'   30 A'    8 A"   31 A'   32 A'                 
  0.526   0.589   0.646   0.721   0.736   0.782   0.846   0.857
  9 A"   33 A'   34 A'   10 A"   35 A'   36 A'   37 A'   11 A"                 
  0.922   0.934   0.949   1.005   1.045   1.090   1.208   1.220
 38 A'   12 A"   39 A'   13 A"   40 A'   41 A'   42 A'   14 A"                 
  1.395   1.472   1.581   1.698   1.736   1.761   2.084   2.093
 43 A'   44 A'   45 A'   15 A"   46 A'   16 A"   47 A'   48 A'                 
  2.099   2.181   2.294   2.310   2.407   2.479   2.500   2.592
 17 A"   49 A'   18 A"   50 A'   19 A"   51 A'   52 A'   53 A'                 
  2.727   2.784   2.789   2.958   3.558   3.692   3.811   3.990
 54 A'   55 A'   20 A"   56 A'   57 A'   58 A'   21 A"   59 A'                 
  4.518   9.652  23.929  25.785  25.850  26.239  35.495 215.627
 60 A'   61 A'   62 A'   22 A"   63 A'   64 A'   65 A'   66 A'                 
 --------------------------------------------------------------

          Ground-State Mulliken Net Atomic Charges

     Atom                 Charge (a.u.)
  ----------------------------------------
      1 C                    -0.209348
      2 N                    -0.085804
      3 Cl                   -0.015548
      4 H                     0.179063
      5 H                     0.131637
  ----------------------------------------
  Sum of atomic charges =    -0.000000

 -----------------------------------------------------------------
                    Cartesian Multipole Moments
 -----------------------------------------------------------------
    Charge (ESU x 10^10)
                -0.0000
    Dipole Moment (Debye)
         X       2.0839      Y      -1.6055      Z       0.0000
       Tot       2.6307
    Quadrupole Moments (Debye-Ang)
        XX     -20.2231     XY      -1.1001     YY     -25.8458
        XZ       0.0000     YZ      -0.0000     ZZ     -25.6194
    Octopole Moments (Debye-Ang^2)
       XXX       2.3197    XXY      -1.5567    XYY      -1.9890
       YYY      -2.6801    XXZ       0.0000    XYZ      -0.0000
       YYZ       0.0000    XZZ      -2.4212    YZZ       0.2815
       ZZZ       0.0000
    Hexadecapole Moments (Debye-Ang^3)
      XXXX    -186.4837   XXXY       2.3619   XXYY     -44.2906
      XYYY      -6.1879   YYYY     -54.4152   XXXZ       0.0000
      XXYZ      -0.0000   XYYZ       0.0000   YYYZ      -0.0000
      XXZZ     -43.4421   XYZZ      -1.0780   YYZZ     -13.9683
      XZZZ       0.0000   YZZZ      -0.0000   ZZZZ     -28.4891
 -----------------------------------------------------------------
 Calculating analytic gradient of the SCF energy
 Gradient of SCF Energy
            1           2           3           4           5
    1  -0.0020992  -0.0028114   0.0100767  -0.0029052  -0.0022609
    2   0.0014506   0.0001152   0.0000678  -0.0000804  -0.0015532
    3  -0.0000000   0.0000000   0.0000000  -0.0000000   0.0000000
 Max gradient component =       1.008E-02
 RMS gradient           =       2.966E-03
 Gradient time:  CPU 1.15 s  wall 1.15 s
 Geometry Optimization Parameters
   NAtoms,    NIC,     NZ,  NCons,   NDum,   NFix, NCnnct, MaxDiis
        5      20       5       0       0       0       0       0

 Cartesian Hessian Update
 Hessian Updated using BFGS Update


** GEOMETRY OPTIMIZATION IN DELOCALIZED INTERNAL COORDINATES **
   Searching for a Minimum

   Optimization Cycle:   2

                       Coordinates (Angstroms)
     ATOM                X               Y               Z
      1  C         1.5637281249   -0.2414124527    0.0000000000
      2  N         0.6383279615    0.6212174961    0.0000000000
      3  Cl       -0.9502308889   -0.1304290829    0.0000000000
      4  H         2.5707647031    0.1613216210    0.0000000000
      5  H         1.4057126117   -1.3219416912    0.0000000000
   Point Group: cs    Number of degrees of freedom:     7


   Energy is   -554.254310099

 Hessian Updated using BFGS Update

  7 Hessian modes will be used to form the next step
  Hessian Eigenvalues:
     0.150282    0.160870    0.272773    0.335097    0.348102    0.362881
     0.682436

 Minimum Search - Taking Simple RFO Step
 Searching for Lamda that Minimizes Along All modes
 Value Taken    Lamda =  -0.00087990
 Step Taken.  Stepsize is  0.050762

                             Maximum     Tolerance    Cnvgd?
         Gradient           0.014830      0.000300      NO
         Displacement       0.043716      0.001200      NO
         Energy change     -0.004558      0.000001      NO


 New Cartesian Coordinates Obtained by Inverse Iteration

 Displacement from previous Coordinates is:  0.114517
 ----------------------------------------------------------------
             Standard Nuclear Orientation (Angstroms)
    I     Atom           X                Y                Z
 ----------------------------------------------------------------
    1      C       1.5696363423    -0.2494128548     0.0000000000
    2      N       0.6342963122     0.6052746390     0.0000000000
    3      Cl     -0.9878071328    -0.1044571559     0.0000000000
    4      H       2.5738094684     0.1686388478     0.0000000000
    5      H       1.4383675223    -1.3312875859     0.0000000000
 ----------------------------------------------------------------
 Molecular Point Group                 Cs    NOp =  2
 Largest Abelian Subgroup              Cs    NOp =  2
 Nuclear Repulsion Energy =    89.7498659495 hartrees
 There are       16 alpha and       16 beta electrons
 Applying Cartesian multipole field
    Component          Value
    ---------          -----
     (2,0,0)        1.00000E-11
     (0,2,0)        2.00000E-11
     (0,0,2)       -3.00000E-11
 Nucleus-field energy     =     0.0000000019 hartrees
 Requested basis set is 6-311++G(d,p)
 There are 35 shells and 88 basis functions
 A cutoff of  1.0D-11 yielded    606 shell pairs
 There are      3964 function pairs (      4249 Cartesian)
 Smallest overlap matrix eigenvalue = 1.19E-03
 Guess MOs from SCF MO coefficient file

 -----------------------------------------------------------------------
  General SCF calculation program by
  Eric Jon Sundstrom, Paul Horn, Yuezhi Mao, Dmitri Zuev, Alec White,
  David Stuck, Shaama M.S., Shane Yost, Joonho Lee, David Small,
  Daniel Levine, Susi Lehtola, Hugh Burton, Evgeny Epifanovsky
 -----------------------------------------------------------------------
 Exchange:     0.2000 Hartree-Fock + 0.0800 Slater + 0.7200 B88
 Correlation:  0.1900 VWN1RPA + 0.8100 LYP
 Using SG-1 standard quadrature grid
 A restricted SCF calculation will be
 performed using DIIS
 SCF converges when DIIS error is below 1.0e-08
 ---------------------------------------
  Cycle       Energy         DIIS error
 ---------------------------------------
    1    -554.2542179676      5.11e-04  
    2    -554.2546876291      2.09e-04  
    3    -554.2546450094      3.12e-04  
    4    -554.2547253978      5.15e-05  
    5    -554.2547276254      1.60e-05  
    6    -554.2547278787      4.23e-06  
    7    -554.2547278969      8.97e-07  
    8    -554.2547278977      1.76e-07  
    9    -554.2547278977      2.93e-08  
   10    -554.2547278977      4.60e-09  Convergence criterion met
 ---------------------------------------
 SCF time:   CPU 4.19s  wall 4.00s 
 SCF   energy in the final basis set =     -554.2547278977
 Total energy in the final basis set =     -554.2547278977

 --------------------------------------------------------------
             Orbital Energies (a.u.) and Symmetries
 --------------------------------------------------------------

 Alpha MOs, Restricted
 -- Occupied --                  
-101.57  -14.39  -10.25   -9.49   -7.25   -7.24   -7.24   -0.98
  1 A'    2 A'    3 A'    4 A'    5 A'    1 A"    6 A'    7 A'                 
 -0.814  -0.626  -0.521  -0.475  -0.411  -0.352  -0.307  -0.296
  8 A'    9 A'   10 A'   11 A'    2 A"   12 A'    3 A"   13 A'                 
 -- Virtual --                   
 -0.059  -0.048  -0.006   0.022   0.033   0.060   0.082   0.085
  4 A"   14 A'   15 A'   16 A'   17 A'    5 A"   18 A'   19 A'                 
  0.096   0.107   0.125   0.127   0.150   0.172   0.173   0.239
  6 A"   20 A'   21 A'   22 A'   23 A'    7 A"   24 A'   25 A'                 
  0.245   0.273   0.336   0.428   0.446   0.452   0.475   0.493
 26 A'   27 A'   28 A'   29 A'   30 A'    8 A"   31 A'   32 A'                 
  0.527   0.585   0.646   0.722   0.737   0.782   0.842   0.858
  9 A"   33 A'   34 A'   10 A"   35 A'   36 A'   37 A'   11 A"                 
  0.917   0.936   0.957   1.004   1.046   1.082   1.207   1.219
 38 A'   12 A"   39 A'   13 A"   40 A'   41 A'   42 A'   14 A"                 
  1.401   1.469   1.578   1.700   1.733   1.759   2.073   2.095
 43 A'   44 A'   45 A'   15 A"   46 A'   16 A"   47 A'   48 A'                 
  2.097   2.178   2.291   2.305   2.407   2.472   2.496   2.598
 17 A"   49 A'   18 A"   50 A'   19 A"   51 A'   52 A'   53 A'                 
  2.722   2.779   2.788   2.959   3.554   3.689   3.812   3.987
 54 A'   55 A'   20 A"   56 A'   57 A'   58 A'   21 A"   59 A'                 
  4.518   9.647  23.924  25.783  25.842  26.238  35.491 215.621
 60 A'   61 A'   62 A'   22 A"   63 A'   64 A'   65 A'   66 A'                 

 Beta MOs, Restricted
 -- Occupied --                  
-101.57  -14.39  -10.25   -9.49   -7.25   -7.24   -7.24   -0.98
  1 A'    2 A'    3 A'    4 A'    5 A'    1 A"    6 A'    7 A'                 
 -0.814  -0.626  -0.521  -0.475  -0.411  -0.352  -0.307  -0.296
  8 A'    9 A'   10 A'   11 A'    2 A"   12 A'    3 A"   13 A'                 
 -- Virtual --                   
 -0.059  -0.048  -0.006   0.022   0.033   0.060   0.082   0.085
  4 A"   14 A'   15 A'   16 A'   17 A'    5 A"   18 A'   19 A'                 
  0.096   0.107   0.125   0.127   0.150   0.172   0.173   0.239
  6 A"   20 A'   21 A'   22 A'   23 A'    7 A"   24 A'   25 A'                 
  0.245   0.273   0.336   0.428   0.446   0.452   0.475   0.493
 26 A'   27 A'   28 A'   29 A'   30 A'    8 A"   31 A'   32 A'                 
  0.527   0.585   0.646   0.722   0.737   0.782   0.842   0.858
  9 A"   33 A'   34 A'   10 A"   35 A'   36 A'   37 A'   11 A"                 
  0.917   0.936   0.957   1.004   1.046   1.082   1.207   1.219
 38 A'   12 A"   39 A'   13 A"   40 A'   41 A'   42 A'   14 A"                 
  1.401   1.469   1.578   1.700   1.733   1.759   2.073   2.095
 43 A'   44 A'   45 A'   15 A"   46 A'   16 A"   47 A'   48 A'                 
  2.097   2.178   2.291   2.305   2.407   2.472   2.496   2.598
 17 A"   49 A'   18 A"   50 A'   19 A"   51 A'   52 A'   53 A'                 
  2.722   2.779   2.788   2.959   3.554   3.689   3.812   3.987
 54 A'   55 A'   20 A"   56 A'   57 A'   58 A'   21 A"   59 A'                 
  4.518   9.647  23.924  25.783  25.842  26.238  35.491 215.621
 60 A'   61 A'   62 A'   22 A"   63 A'   64 A'   65 A'   66 A'                 
 --------------------------------------------------------------

          Ground-State Mulliken Net Atomic Charges

     Atom                 Charge (a.u.)
  ----------------------------------------
      1 C                    -0.206805
      2 N                    -0.085034
      3 Cl                   -0.020750
      4 H                     0.177317
      5 H                     0.135271
  ----------------------------------------
  Sum of atomic charges =    -0.000000

 -----------------------------------------------------------------
                    Cartesian Multipole Moments
 -----------------------------------------------------------------
    Charge (ESU x 10^10)
                -0.0000
    Dipole Moment (Debye)
         X       2.1275      Y      -1.6153      Z      -0.0000
       Tot       2.6712
    Quadrupole Moments (Debye-Ang)
        XX     -20.0827     XY      -1.1658     YY     -25.8527
        XZ      -0.0000     YZ      -0.0000     ZZ     -25.6501
    Octopole Moments (Debye-Ang^2)
       XXX       3.7335    XXY      -1.7485    XYY      -1.3300
       YYY      -3.2804    XXZ      -0.0000    XYZ       0.0000
       YYZ      -0.0000    XZZ      -1.9807    YZZ       0.0672
       ZZZ      -0.0000
    Hexadecapole Moments (Debye-Ang^3)
      XXXX    -191.3717   XXXY       3.4124   XXYY     -45.2310
      XYYY      -5.0804   YYYY     -53.3948   XXXZ      -0.0000
      XXYZ      -0.0000   XYYZ      -0.0000   YYYZ      -0.0000
      XXZZ     -44.5594   XYZZ      -0.6391   YYZZ     -13.8367
      XZZZ      -0.0000   YZZZ      -0.0000   ZZZZ     -28.5697
 -----------------------------------------------------------------
 Calculating analytic gradient of the SCF energy
 Gradient of SCF Energy
            1           2           3           4           5
    1   0.0026427  -0.0030729   0.0015616  -0.0007290  -0.0004024
    2  -0.0001647  -0.0012022   0.0013737   0.0000508  -0.0000575
    3  -0.0000000   0.0000000   0.0000000  -0.0000000   0.0000000
 Max gradient component =       3.073E-03
 RMS gradient           =       1.236E-03
 Gradient time:  CPU 1.13 s  wall 1.14 s
 Geometry Optimization Parameters
   NAtoms,    NIC,     NZ,  NCons,   NDum,   NFix, NCnnct, MaxDiis
        5      20       5       0       0       0       0       0

 Cartesian Hessian Update
 Hessian Updated using BFGS Update


** GEOMETRY OPTIMIZATION IN DELOCALIZED INTERNAL COORDINATES **
   Searching for a Minimum

   Optimization Cycle:   3

                       Coordinates (Angstroms)
     ATOM                X               Y               Z
      1  C         1.5696363423   -0.2494128548    0.0000000000
      2  N         0.6342963122    0.6052746390    0.0000000000
      3  Cl       -0.9878071328   -0.1044571559    0.0000000000
      4  H         2.5738094684    0.1686388478    0.0000000000
      5  H         1.4383675223   -1.3312875859    0.0000000000
   Point Group: cs    Number of degrees of freedom:     7


   Energy is   -554.254727898

 Hessian Updated using BFGS Update

  7 Hessian modes will be used to form the next step
  Hessian Eigenvalues:
     0.146535    0.159921    0.260980    0.345206    0.347690    0.377462
     0.708256

 Minimum Search - Taking Simple RFO Step
 Searching for Lamda that Minimizes Along All modes
 Value Taken    Lamda =  -0.00003442
 Step Taken.  Stepsize is  0.011464

                             Maximum     Tolerance    Cnvgd?
         Gradient           0.002211      0.000300      NO
         Displacement       0.008047      0.001200      NO
         Energy change     -0.000418      0.000001      NO


 New Cartesian Coordinates Obtained by Inverse Iteration

 Displacement from previous Coordinates is:  0.011229
 ----------------------------------------------------------------
             Standard Nuclear Orientation (Angstroms)
    I     Atom           X                Y                Z
 ----------------------------------------------------------------
    1      C       1.5683110571    -0.2483540042     0.0000000000
    2      N       0.6359606331     0.6083079579     0.0000000000
    3      Cl     -0.9882148596    -0.1077350867     0.0000000000
    4      H       2.5750839452     0.1664791971     0.0000000000
    5      H       1.4371617367    -1.3299421738     0.0000000000
 ----------------------------------------------------------------
 Molecular Point Group                 Cs    NOp =  2
 Largest Abelian Subgroup              Cs    NOp =  2
 Nuclear Repulsion Energy =    89.6815005172 hartrees
 There are       16 alpha and       16 beta electrons
 Applying Cartesian multipole field
    Component          Value
    ---------          -----
     (2,0,0)        1.00000E-11
     (0,2,0)        2.00000E-11
     (0,0,2)       -3.00000E-11
 Nucleus-field energy     =     0.0000000019 hartrees
 Requested basis set is 6-311++G(d,p)
 There are 35 shells and 88 basis functions
 A cutoff of  1.0D-11 yielded    606 shell pairs
 There are      3964 function pairs (      4249 Cartesian)
 Smallest overlap matrix eigenvalue = 1.19E-03
 Guess MOs from SCF MO coefficient file

 -----------------------------------------------------------------------
  General SCF calculation program by
  Eric Jon Sundstrom, Paul Horn, Yuezhi Mao, Dmitri Zuev, Alec White,
  David Stuck, Shaama M.S., Shane Yost, Joonho Lee, David Small,
  Daniel Levine, Susi Lehtola, Hugh Burton, Evgeny Epifanovsky
 -----------------------------------------------------------------------
 Exchange:     0.2000 Hartree-Fock + 0.0800 Slater + 0.7200 B88
 Correlation:  0.1900 VWN1RPA + 0.8100 LYP
 Using SG-1 standard quadrature grid
 A restricted SCF calculation will be
 performed using DIIS
 SCF converges when DIIS error is below 1.0e-08
 ---------------------------------------
  Cycle       Energy         DIIS error
 ---------------------------------------
    1    -554.2547366944      9.57e-05  
    2    -554.2547515503      2.23e-05  
    3    -554.2547508346      3.81e-05  
    4    -554.2547521017      6.62e-06  
    5    -554.2547521336      2.93e-06  
    6    -554.2547521416      5.31e-07  
    7    -554.2547521419      9.68e-08  
    8    -554.2547521419      1.77e-08  
    9    -554.2547521419      5.15e-09  Convergence criterion met
 ---------------------------------------
 SCF time:   CPU 3.78s  wall 4.00s 
 SCF   energy in the final basis set =     -554.2547521419
 Total energy in the final basis set =     -554.2547521419

 --------------------------------------------------------------
             Orbital Energies (a.u.) and Symmetries
 --------------------------------------------------------------

 Alpha MOs, Restricted
 -- Occupied --                  
-101.57  -14.39  -10.25   -9.48   -7.25   -7.24   -7.24   -0.98
  1 A'    2 A'    3 A'    4 A'    5 A'    1 A"    6 A'    7 A'                 
 -0.814  -0.627  -0.521  -0.474  -0.411  -0.352  -0.307  -0.296
  8 A'    9 A'   10 A'   11 A'    2 A"   12 A'    3 A"   13 A'                 
 -- Virtual --                   
 -0.059  -0.050  -0.006   0.022   0.033   0.060   0.082   0.085
  4 A"   14 A'   15 A'   16 A'   17 A'    5 A"   18 A'   19 A'                 
  0.096   0.107   0.125   0.127   0.151   0.172   0.173   0.239
  6 A"   20 A'   21 A'   22 A'   23 A'    7 A"   24 A'   25 A'                 
  0.245   0.273   0.336   0.428   0.446   0.452   0.476   0.492
 26 A'   27 A'   28 A'   29 A'   30 A'    8 A"   31 A'   32 A'                 
  0.527   0.585   0.646   0.722   0.737   0.782   0.841   0.858
  9 A"   33 A'   34 A'   10 A"   35 A'   36 A'   37 A'   11 A"                 
  0.918   0.936   0.957   1.004   1.045   1.080   1.209   1.218
 38 A'   12 A"   39 A'   13 A"   40 A'   41 A'   42 A'   14 A"                 
  1.402   1.469   1.576   1.700   1.733   1.757   2.072   2.096
 43 A'   44 A'   45 A'   15 A"   46 A'   16 A"   47 A'   17 A"                 
  2.098   2.176   2.291   2.305   2.408   2.471   2.495   2.598
 48 A'   49 A'   18 A"   50 A'   19 A"   51 A'   52 A'   53 A'                 
  2.721   2.781   2.788   2.958   3.553   3.688   3.812   3.986
 54 A'   55 A'   20 A"   56 A'   57 A'   58 A'   21 A"   59 A'                 
  4.516   9.647  23.925  25.783  25.843  26.238  35.492 215.621
 60 A'   61 A'   62 A'   22 A"   63 A'   64 A'   65 A'   66 A'                 

 Beta MOs, Restricted
 -- Occupied --                  
-101.57  -14.39  -10.25   -9.48   -7.25   -7.24   -7.24   -0.98
  1 A'    2 A'    3 A'    4 A'    5 A'    1 A"    6 A'    7 A'                 
 -0.814  -0.627  -0.521  -0.474  -0.411  -0.352  -0.307  -0.296
  8 A'    9 A'   10 A'   11 A'    2 A"   12 A'    3 A"   13 A'                 
 -- Virtual --                   
 -0.059  -0.050  -0.006   0.022   0.033   0.060   0.082   0.085
  4 A"   14 A'   15 A'   16 A'   17 A'    5 A"   18 A'   19 A'                 
  0.096   0.107   0.125   0.127   0.151   0.172   0.173   0.239
  6 A"   20 A'   21 A'   22 A'   23 A'    7 A"   24 A'   25 A'                 
  0.245   0.273   0.336   0.428   0.446   0.452   0.476   0.492
 26 A'   27 A'   28 A'   29 A'   30 A'    8 A"   31 A'   32 A'                 
  0.527   0.585   0.646   0.722   0.737   0.782   0.841   0.858
  9 A"   33 A'   34 A'   10 A"   35 A'   36 A'   37 A'   11 A"                 
  0.918   0.936   0.957   1.004   1.045   1.080   1.209   1.218
 38 A'   12 A"   39 A'   13 A"   40 A'   41 A'   42 A'   14 A"                 
  1.402   1.469   1.576   1.700   1.733   1.757   2.072   2.096
 43 A'   44 A'   45 A'   15 A"   46 A'   16 A"   47 A'   17 A"                 
  2.098   2.176   2.291   2.305   2.408   2.471   2.495   2.598
 48 A'   49 A'   18 A"   50 A'   19 A"   51 A'   52 A'   53 A'                 
  2.721   2.781   2.788   2.958   3.553   3.688   3.812   3.986
 54 A'   55 A'   20 A"   56 A'   57 A'   58 A'   21 A"   59 A'                 
  4.516   9.647  23.925  25.783  25.843  26.238  35.492 215.621
 60 A'   61 A'   62 A'   22 A"   63 A'   64 A'   65 A'   66 A'                 
 --------------------------------------------------------------

          Ground-State Mulliken Net Atomic Charges

     Atom                 Charge (a.u.)
  ----------------------------------------
      1 C                    -0.206216
      2 N                    -0.084821
      3 Cl                   -0.022027
      4 H                     0.177082
      5 H                     0.135983
  ----------------------------------------
  Sum of atomic charges =    -0.000000

 -----------------------------------------------------------------
                    Cartesian Multipole Moments
 -----------------------------------------------------------------
    Charge (ESU x 10^10)
                -0.0000
    Dipole Moment (Debye)
         X       2.1464      Y      -1.6161      Z      -0.0000
       Tot       2.6868
    Quadrupole Moments (Debye-Ang)
        XX     -20.0832     XY      -1.1686     YY     -25.8480
        XZ       0.0000     YZ       0.0000     ZZ     -25.6547
    Octopole Moments (Debye-Ang^2)
       XXX       3.8136    XXY      -1.7613    XYY      -1.3242
       YYY      -3.2301    XXZ      -0.0000    XYZ       0.0000
       YYZ      -0.0000    XZZ      -1.9604    YZZ       0.0869
       ZZZ      -0.0000
    Hexadecapole Moments (Debye-Ang^3)
      XXXX    -191.4070   XXXY       3.1808   XXYY     -45.2334
      XYYY      -5.2879   YYYY     -53.5117   XXXZ      -0.0000
      XXYZ       0.0000   XYYZ      -0.0000   YYYZ       0.0000
      XXZZ     -44.5631   XYZZ      -0.7113   YYZZ     -13.8563
      XZZZ       0.0000   YZZZ       0.0000   ZZZZ     -28.5759
 -----------------------------------------------------------------
 Calculating analytic gradient of the SCF energy
 Gradient of SCF Energy
            1           2           3           4           5
    1   0.0005541  -0.0012523   0.0008693  -0.0000549  -0.0001162
    2  -0.0001075  -0.0006776   0.0006291   0.0000965   0.0000595
    3  -0.0000000   0.0000000  -0.0000000  -0.0000000  -0.0000000
 Max gradient component =       1.252E-03
 RMS gradient           =       4.849E-04
 Gradient time:  CPU 1.13 s  wall 1.13 s
 Geometry Optimization Parameters
   NAtoms,    NIC,     NZ,  NCons,   NDum,   NFix, NCnnct, MaxDiis
        5      20       5       0       0       0       0       0

 Cartesian Hessian Update
 Hessian Updated using BFGS Update


** GEOMETRY OPTIMIZATION IN DELOCALIZED INTERNAL COORDINATES **
   Searching for a Minimum

   Optimization Cycle:   4

                       Coordinates (Angstroms)
     ATOM                X               Y               Z
      1  C         1.5683110571   -0.2483540042    0.0000000000
      2  N         0.6359606331    0.6083079579    0.0000000000
      3  Cl       -0.9882148596   -0.1077350867    0.0000000000
      4  H         2.5750839452    0.1664791971    0.0000000000
      5  H         1.4371617367   -1.3299421738    0.0000000000
   Point Group: cs    Number of degrees of freedom:     7


   Energy is   -554.254752142

 Hessian Updated using BFGS Update

  7 Hessian modes will be used to form the next step
  Hessian Eigenvalues:
     0.123942    0.155341    0.185342    0.347207    0.355959    0.368595
     0.712915

 Minimum Search - Taking Simple RFO Step
 Searching for Lamda that Minimizes Along All modes
 Value Taken    Lamda =  -0.00001131
 Step Taken.  Stepsize is  0.008929

                             Maximum     Tolerance    Cnvgd?
         Gradient           0.000935      0.000300      NO
         Displacement       0.006087      0.001200      NO
         Energy change     -0.000024      0.000001      NO


 New Cartesian Coordinates Obtained by Inverse Iteration

 Displacement from previous Coordinates is:  0.008147
 ----------------------------------------------------------------
             Standard Nuclear Orientation (Angstroms)
    I     Atom           X                Y                Z
 ----------------------------------------------------------------
    1      C       1.5678359434    -0.2475437312     0.0000000000
    2      N       0.6373258061     0.6106093662     0.0000000000
    3      Cl     -0.9891737694    -0.1100564964     0.0000000000
    4      H       2.5758232498     0.1648743567     0.0000000000
    5      H       1.4364912826    -1.3291276050     0.0000000000
 ----------------------------------------------------------------
 Molecular Point Group                 Cs    NOp =  2
 Largest Abelian Subgroup              Cs    NOp =  2
 Nuclear Repulsion Energy =    89.6030204978 hartrees
 There are       16 alpha and       16 beta electrons
 Applying Cartesian multipole field
    Component          Value
    ---------          -----
     (2,0,0)        1.00000E-11
     (0,2,0)        2.00000E-11
     (0,0,2)       -3.00000E-11
 Nucleus-field energy     =     0.0000000019 hartrees
 Requested basis set is 6-311++G(d,p)
 There are 35 shells and 88 basis functions
 A cutoff of  1.0D-11 yielded    605 shell pairs
 There are      3955 function pairs (      4240 Cartesian)
 Smallest overlap matrix eigenvalue = 1.19E-03
 Guess MOs from SCF MO coefficient file

 -----------------------------------------------------------------------
  General SCF calculation program by
  Eric Jon Sundstrom, Paul Horn, Yuezhi Mao, Dmitri Zuev, Alec White,
  David Stuck, Shaama M.S., Shane Yost, Joonho Lee, David Small,
  Daniel Levine, Susi Lehtola, Hugh Burton, Evgeny Epifanovsky
 -----------------------------------------------------------------------
 Exchange:     0.2000 Hartree-Fock + 0.0800 Slater + 0.7200 B88
 Correlation:  0.1900 VWN1RPA + 0.8100 LYP
 Using SG-1 standard quadrature grid
 A restricted SCF calculation will be
 performed using DIIS
 SCF converges when DIIS error is below 1.0e-08
 ---------------------------------------
  Cycle       Energy         DIIS error
 ---------------------------------------
    1    -554.2547488727      7.34e-05  
    2    -554.2547573173      2.55e-05  
    3    -554.2547561747      4.57e-05  
    4    -554.2547579491      4.70e-06  
    5    -554.2547579680      2.25e-06  
    6    -554.2547579728      3.58e-07  
    7    -554.2547579729      7.18e-08  
    8    -554.2547579729      9.51e-09  Convergence criterion met
 ---------------------------------------
 SCF time:   CPU 3.36s  wall 4.00s 
 SCF   energy in the final basis set =     -554.2547579729
 Total energy in the final basis set =     -554.2547579729

 --------------------------------------------------------------
             Orbital Energies (a.u.) and Symmetries
 --------------------------------------------------------------

 Alpha MOs, Restricted
 -- Occupied --                  
-101.57  -14.40  -10.25   -9.48   -7.25   -7.24   -7.24   -0.98
  1 A'    2 A'    3 A'    4 A'    5 A'    1 A"    6 A'    7 A'                 
 -0.814  -0.627  -0.521  -0.474  -0.410  -0.351  -0.307  -0.297
  8 A'    9 A'   10 A'   11 A'    2 A"   12 A'    3 A"   13 A'                 
 -- Virtual --                   
 -0.060  -0.051  -0.006   0.022   0.033   0.060   0.082   0.085
  4 A"   14 A'   15 A'   16 A'   17 A'    5 A"   18 A'   19 A'                 
  0.097   0.107   0.125   0.127   0.151   0.171   0.173   0.239
  6 A"   20 A'   21 A'   22 A'   23 A'    7 A"   24 A'   25 A'                 
  0.244   0.273   0.336   0.428   0.446   0.452   0.476   0.492
 26 A'   27 A'   28 A'   29 A'   30 A'    8 A"   31 A'   32 A'                 
  0.526   0.585   0.646   0.722   0.737   0.782   0.840   0.859
  9 A"   33 A'   34 A'   10 A"   35 A'   36 A'   37 A'   11 A"                 
  0.918   0.936   0.957   1.004   1.044   1.079   1.210   1.217
 38 A'   12 A"   39 A'   13 A"   40 A'   41 A'   42 A'   14 A"                 
  1.403   1.468   1.575   1.701   1.732   1.756   2.070   2.096
 43 A'   44 A'   45 A'   15 A"   46 A'   16 A"   47 A'   17 A"                 
  2.099   2.175   2.290   2.305   2.408   2.470   2.494   2.597
 48 A'   49 A'   18 A"   50 A'   19 A"   51 A'   52 A'   53 A'                 
  2.720   2.782   2.788   2.958   3.553   3.688   3.812   3.986
 54 A'   55 A'   20 A"   56 A'   57 A'   58 A'   21 A"   59 A'                 
  4.516   9.646  23.925  25.783  25.842  26.238  35.492 215.620
 60 A'   61 A'   62 A'   22 A"   63 A'   64 A'   65 A'   66 A'                 

 Beta MOs, Restricted
 -- Occupied --                  
-101.57  -14.40  -10.25   -9.48   -7.25   -7.24   -7.24   -0.98
  1 A'    2 A'    3 A'    4 A'    5 A'    1 A"    6 A'    7 A'                 
 -0.814  -0.627  -0.521  -0.474  -0.410  -0.351  -0.307  -0.297
  8 A'    9 A'   10 A'   11 A'    2 A"   12 A'    3 A"   13 A'                 
 -- Virtual --                   
 -0.060  -0.051  -0.006   0.022   0.033   0.060   0.082   0.085
  4 A"   14 A'   15 A'   16 A'   17 A'    5 A"   18 A'   19 A'                 
  0.097   0.107   0.125   0.127   0.151   0.171   0.173   0.239
  6 A"   20 A'   21 A'   22 A'   23 A'    7 A"   24 A'   25 A'                 
  0.244   0.273   0.336   0.428   0.446   0.452   0.476   0.492
 26 A'   27 A'   28 A'   29 A'   30 A'    8 A"   31 A'   32 A'                 
  0.526   0.585   0.646   0.722   0.737   0.782   0.840   0.859
  9 A"   33 A'   34 A'   10 A"   35 A'   36 A'   37 A'   11 A"                 
  0.918   0.936   0.957   1.004   1.044   1.079   1.210   1.217
 38 A'   12 A"   39 A'   13 A"   40 A'   41 A'   42 A'   14 A"                 
  1.403   1.468   1.575   1.701   1.732   1.756   2.070   2.096
 43 A'   44 A'   45 A'   15 A"   46 A'   16 A"   47 A'   17 A"                 
  2.099   2.175   2.290   2.305   2.408   2.470   2.494   2.597
 48 A'   49 A'   18 A"   50 A'   19 A"   51 A'   52 A'   53 A'                 
  2.720   2.782   2.788   2.958   3.553   3.688   3.812   3.986
 54 A'   55 A'   20 A"   56 A'   57 A'   58 A'   21 A"   59 A'                 
  4.516   9.646  23.925  25.783  25.842  26.238  35.492 215.620
 60 A'   61 A'   62 A'   22 A"   63 A'   64 A'   65 A'   66 A'                 
 --------------------------------------------------------------

          Ground-State Mulliken Net Atomic Charges

     Atom                 Charge (a.u.)
  ----------------------------------------
      1 C                    -0.205681
      2 N                    -0.084652
      3 Cl                   -0.023221
      4 H                     0.176984
      5 H                     0.136570
  ----------------------------------------
  Sum of atomic charges =    -0.000000

 -----------------------------------------------------------------
                    Cartesian Multipole Moments
 -----------------------------------------------------------------
    Charge (ESU x 10^10)
                -0.0000
    Dipole Moment (Debye)
         X       2.1631      Y      -1.6166      Z       0.0000
       Tot       2.7004
    Quadrupole Moments (Debye-Ang)
        XX     -20.0788     XY      -1.1704     YY     -25.8448
        XZ       0.0000     YZ      -0.0000     ZZ     -25.6597
    Octopole Moments (Debye-Ang^2)
       XXX       3.9032    XXY      -1.7705    XYY      -1.3119
       YYY      -3.1985    XXZ       0.0000    XYZ      -0.0000
       YYZ       0.0000    XZZ      -1.9389    YZZ       0.1001
       ZZZ       0.0000
    Hexadecapole Moments (Debye-Ang^3)
      XXXX    -191.5274   XXXY       3.0143   XXYY     -45.2598
      XYYY      -5.4392   YYYY     -53.6027   XXXZ       0.0000
      XXYZ      -0.0000   XYYZ       0.0000   YYYZ      -0.0000
      XXZZ     -44.5890   XYZZ      -0.7633   YYZZ     -13.8729
      XZZZ       0.0000   YZZZ      -0.0000   ZZZZ     -28.5850
 -----------------------------------------------------------------
 Calculating analytic gradient of the SCF energy
 Gradient of SCF Energy
            1           2           3           4           5
    1  -0.0001470  -0.0000457   0.0000976   0.0000508   0.0000443
    2   0.0000499  -0.0000496   0.0000367  -0.0000281  -0.0000088
    3   0.0000000  -0.0000000  -0.0000000  -0.0000000   0.0000000
 Max gradient component =       1.470E-04
 RMS gradient           =       5.474E-05
 Gradient time:  CPU 1.14 s  wall 1.14 s
 Geometry Optimization Parameters
   NAtoms,    NIC,     NZ,  NCons,   NDum,   NFix, NCnnct, MaxDiis
        5      20       5       0       0       0       0       0

 Cartesian Hessian Update
 Hessian Updated using BFGS Update


** GEOMETRY OPTIMIZATION IN DELOCALIZED INTERNAL COORDINATES **
   Searching for a Minimum

   Optimization Cycle:   5

                       Coordinates (Angstroms)
     ATOM                X               Y               Z
      1  C         1.5678359434   -0.2475437312    0.0000000000
      2  N         0.6373258061    0.6106093662    0.0000000000
      3  Cl       -0.9891737694   -0.1100564964    0.0000000000
      4  H         2.5758232498    0.1648743567    0.0000000000
      5  H         1.4364912826   -1.3291276050    0.0000000000
   Point Group: cs    Number of degrees of freedom:     7


   Energy is   -554.254757973

 Hessian Updated using BFGS Update

  7 Hessian modes will be used to form the next step
  Hessian Eigenvalues:
     0.125422    0.156351    0.173740    0.347199    0.355445    0.371840
     0.716668

 Minimum Search - Taking Simple RFO Step
 Searching for Lamda that Minimizes Along All modes
 Value Taken    Lamda =   0.00000000
 Step Taken.  Stepsize is  0.000673

                             Maximum     Tolerance    Cnvgd?
         Gradient           0.000113      0.000300     YES
         Displacement       0.000577      0.001200     YES
         Energy change     -0.000006      0.000001      NO


                       Distance Matrix (Angstroms)
             C (  1)   N (  2)   Cl(  3)   H (  4)
   N (  2)  1.265810
   Cl(  3)  2.560703  1.779005
   H (  4)  1.089095  1.989083  3.575583
   H (  5)  1.089530  2.097914  2.714772  1.878861

 Final energy is   -554.25475797292734     


 ******************************
 **  OPTIMIZATION CONVERGED  **
 ******************************

                       Coordinates (Angstroms)
     ATOM                X               Y               Z
      1  C         1.5678359434   -0.2475437312    0.0000000000
      2  N         0.6373258061    0.6106093662    0.0000000000
      3  Cl       -0.9891737694   -0.1100564964    0.0000000000
      4  H         2.5758232498    0.1648743567    0.0000000000
      5  H         1.4364912826   -1.3291276050    0.0000000000

Z-matrix Print:
$molecule
0 1
Cl
N  1 1.779005
C  2 1.265810 1 113.419462
H  3 1.089095 2 115.064603 1 -180.000000 0
H  3 1.089530 2 125.759525 1 -0.000000 0
$end


 --------------------------------------------------------------
             Orbital Energies (a.u.) and Symmetries
 --------------------------------------------------------------

 Alpha MOs, Restricted
 -- Occupied --                  
-101.57  -14.40  -10.25   -9.48   -7.25   -7.24   -7.24   -0.98
  1 A'    2 A'    3 A'    4 A'    5 A'    1 A"    6 A'    7 A'                 
 -0.814  -0.627  -0.521  -0.474  -0.410  -0.351  -0.307  -0.297
  8 A'    9 A'   10 A'   11 A'    2 A"   12 A'    3 A"   13 A'                 
 -- Virtual --                   
 -0.060  -0.051  -0.006   0.022   0.033   0.060   0.082   0.085
  4 A"   14 A'   15 A'   16 A'   17 A'    5 A"   18 A'   19 A'                 
  0.097   0.107   0.125   0.127   0.151   0.171   0.173   0.239
  6 A"   20 A'   21 A'   22 A'   23 A'    7 A"   24 A'   25 A'                 
  0.244   0.273   0.336   0.428   0.446   0.452   0.476   0.492
 26 A'   27 A'   28 A'   29 A'   30 A'    8 A"   31 A'   32 A'                 
  0.526   0.585   0.646   0.722   0.737   0.782   0.840   0.859
  9 A"   33 A'   34 A'   10 A"   35 A'   36 A'   37 A'   11 A"                 
  0.918   0.936   0.957   1.004   1.044   1.079   1.210   1.217
 38 A'   12 A"   39 A'   13 A"   40 A'   41 A'   42 A'   14 A"                 
  1.403   1.468   1.575   1.701   1.732   1.756   2.070   2.096
 43 A'   44 A'   45 A'   15 A"   46 A'   16 A"   47 A'   17 A"                 
  2.099   2.175   2.290   2.305   2.408   2.470   2.494   2.597
 48 A'   49 A'   18 A"   50 A'   19 A"   51 A'   52 A'   53 A'                 
  2.720   2.782   2.788   2.958   3.553   3.688   3.812   3.986
 54 A'   55 A'   20 A"   56 A'   57 A'   58 A'   21 A"   59 A'                 
  4.516   9.646  23.925  25.783  25.842  26.238  35.492 215.620
 60 A'   61 A'   62 A'   22 A"   63 A'   64 A'   65 A'   66 A'                 

 Beta MOs, Restricted
 -- Occupied --                  
-101.57  -14.40  -10.25   -9.48   -7.25   -7.24   -7.24   -0.98
  1 A'    2 A'    3 A'    4 A'    5 A'    1 A"    6 A'    7 A'                 
 -0.814  -0.627  -0.521  -0.474  -0.410  -0.351  -0.307  -0.297
  8 A'    9 A'   10 A'   11 A'    2 A"   12 A'    3 A"   13 A'                 
 -- Virtual --                   
 -0.060  -0.051  -0.006   0.022   0.033   0.060   0.082   0.085
  4 A"   14 A'   15 A'   16 A'   17 A'    5 A"   18 A'   19 A'                 
  0.097   0.107   0.125   0.127   0.151   0.171   0.173   0.239
  6 A"   20 A'   21 A'   22 A'   23 A'    7 A"   24 A'   25 A'                 
  0.244   0.273   0.336   0.428   0.446   0.452   0.476   0.492
 26 A'   27 A'   28 A'   29 A'   30 A'    8 A"   31 A'   32 A'                 
  0.526   0.585   0.646   0.722   0.737   0.782   0.840   0.859
  9 A"   33 A'   34 A'   10 A"   35 A'   36 A'   37 A'   11 A"                 
  0.918   0.936   0.957   1.004   1.044   1.079   1.210   1.217
 38 A'   12 A"   39 A'   13 A"   40 A'   41 A'   42 A'   14 A"                 
  1.403   1.468   1.575   1.701   1.732   1.756   2.070   2.096
 43 A'   44 A'   45 A'   15 A"   46 A'   16 A"   47 A'   17 A"                 
  2.099   2.175   2.290   2.305   2.408   2.470   2.494   2.597
 48 A'   49 A'   18 A"   50 A'   19 A"   51 A'   52 A'   53 A'                 
  2.720   2.782   2.788   2.958   3.553   3.688   3.812   3.986
 54 A'   55 A'   20 A"   56 A'   57 A'   58 A'   21 A"   59 A'                 
  4.516   9.646  23.925  25.783  25.842  26.238  35.492 215.620
 60 A'   61 A'   62 A'   22 A"   63 A'   64 A'   65 A'   66 A'                 
 --------------------------------------------------------------

          Ground-State Mulliken Net Atomic Charges

     Atom                 Charge (a.u.)
  ----------------------------------------
      1 C                    -0.205681
      2 N                    -0.084652
      3 Cl                   -0.023221
      4 H                     0.176984
      5 H                     0.136570
  ----------------------------------------
  Sum of atomic charges =    -0.000000

 -----------------------------------------------------------------
                    Cartesian Multipole Moments
 -----------------------------------------------------------------
    Charge (ESU x 10^10)
                -0.0000
    Dipole Moment (Debye)
         X       2.1631      Y      -1.6166      Z       0.0000
       Tot       2.7004
    Quadrupole Moments (Debye-Ang)
        XX     -20.0788     XY      -1.1704     YY     -25.8448
        XZ       0.0000     YZ      -0.0000     ZZ     -25.6597
    Octopole Moments (Debye-Ang^2)
       XXX       3.9032    XXY      -1.7705    XYY      -1.3119
       YYY      -3.1985    XXZ       0.0000    XYZ      -0.0000
       YYZ       0.0000    XZZ      -1.9389    YZZ       0.1001
       ZZZ       0.0000
    Hexadecapole Moments (Debye-Ang^3)
      XXXX    -191.5274   XXXY       3.0143   XXYY     -45.2598
      XYYY      -5.4392   YYYY     -53.6027   XXXZ       0.0000
      XXYZ      -0.0000   XYYZ       0.0000   YYYZ      -0.0000
      XXZZ     -44.5890   XYZZ      -0.7633   YYZZ     -13.8729
      XZZZ       0.0000   YZZZ      -0.0000   ZZZZ     -28.5850
 -----------------------------------------------------------------
Archival summary:
1\1\TWL01\OPT\ProcedureUnspecified\BasisUnspecified\l1112\taweetha\MonNov2607:59:402018MonNov2607:59:402018\0\\#,OPT,ProcedureUnspecified,BasisUnspecified,\\0,1\Cl\N,1,1.77901\C,2,1.26581,1,113.419\H,3,1.08909,2,115.065,1,-180,0\H,3,1.08953,2,125.76,1,-0,0\\\@

 Total job time:  26.85s(wall), 26.70s(cpu) 
 Mon Nov 26 07:59:40 2018

        *************************************************************
        *                                                           *
        *  Thank you very much for using Q-Chem.  Have a nice day.  *
        *                                                           *
        *************************************************************


 
User input: 2 of 2 
 
Q-Chem Developer Version!
                  Welcome to Q-Chem
     A Quantum Leap Into The Future Of Chemistry


 Q-Chem 5.1, Q-Chem, Inc., Pleasanton, CA (2018)

 Yihan Shao,  Zhengting Gan,  E. Epifanovsky,  A. T. B. Gilbert,  M. Wormit,  
 J. Kussmann,  A. W. Lange,  A. Behn,  Jia Deng,  Xintian Feng,  D. Ghosh,  
 M. Goldey,  P. R. Horn,  L. D. Jacobson,  I. Kaliman,  T. Kus,  A. Landau,  
 Jie Liu,  E. I. Proynov,  R. M. Richard,  R. P. Steele,  E. J. Sundstrom,  
 H. L. Woodcock III,  P. M. Zimmerman,  D. Zuev,  B. Albrecht,  E. Alguire,  
 S. A. Baeppler,  D. Barton,  Z. Benda,  Y. A. Bernard,  E. J. Berquist,  
 K. B. Bravaya,  H. Burton,  D. Casanova,  Chun-Min Chang,  Yunqing Chen,  
 A. Chien,  K. D. Closser,  M. P. Coons,  S. Coriani,  S. Dasgupta,  
 A. L. Dempwolff,  M. Diedenhofen,  Hainam Do,  R. G. Edgar,  Po-Tung Fang,  
 S. Faraji,  S. Fatehi,  Qingguo Feng,  K. D. Fenk,  J. Fosso-Tande,  
 Qinghui Ge,  A. Ghysels,  G. Gidofalvi,  J. Gomes,  J. Gonthier,  A. Gunina,  
 D. Hait,  M. W. D. Hanson-Heine,  P. H. P. Harbach,  A. W. Hauser,  
 J. E. Herr,  E. G. Hohenstein,  Z. C. Holden,  Kerwin Hui,  B. C. Huynh,  
 T.-C. Jagau,  Hyunjun Ji,  B. Kaduk,  K. Khistyaev,  Jaehoon Kim,  
 P. Klunzinger,  K. Koh,  D. Kosenkov,  L. Koulias,  T. Kowalczyk,  
 C. M. Krauter,  A. Kunitsa,  Ka Un Lao,  A. Laurent,  K. V. Lawler,  
 Joonho Lee,  D. Lefrancois,  S. Lehtola,  D. S. Levine,  Yi-Pei Li,  
 You-Sheng Lin,  Fenglai Liu,  E. Livshits,  A. Luenser,  P. Manohar,  
 E. Mansoor,  S. F. Manzer,  Shan-Ping Mao,  Yuezhi Mao,  N. Mardirossian,  
 A. V. Marenich,  T. Markovich,  L. A. Martinez-Martinez,  S. A. Maurer,  
 N. J. Mayhall,  S. C. McKenzie,  J.-M. Mewes,  A. F. Morrison,  
 J. W. Mullinax,  K. Nanda,  T. S. Nguyen-Beck,  R. Olivares-Amaya,  
 J. A. Parkhill,  T. M. Perrine,  F. Plasser,  P. Pokhilko,  S. Prager,  
 A. Prociuk,  E. Ramos,  D. R. Rehn,  F. Rob,  M. Schneider,  N. Sergueev,  
 S. M. Sharada,  S. Sharma,  D. W. Small,  T. Stauch,  T. Stein,  
 Yu-Chuan Su,  A. J. W. Thom,  A. Tkatchenko,  T. Tsuchimochi,  N. M. Tubman,  
 L. Vogt,  M. L. Vidal,  O. Vydrov,  M. A. Watson,  J. Wenzel,  
 M. de Wergifosse,  T. A. Wesolowski,  A. White,  J. Witte,  A. Yamada,  
 Jun Yang,  K. Yao,  S. Yeganeh,  S. R. Yost,  Zhi-Qiang You,  A. Zech,  
 Igor Ying Zhang,  Xing Zhang,  Yan Zhao,  Ying Zhu,  B. R. Brooks,  
 G. K. L. Chan,  C. J. Cramer,  M. S. Gordon,  W. J. Hehre,  A. Klamt,  
 M. W. Schmidt,  C. D. Sherrill,  D. G. Truhlar,  A. Aspuru-Guzik,  R. Baer,  
 A. T. Bell,  N. A. Besley,  Jeng-Da Chai,  A. E. DePrince, III,  
 R. A. DiStasio Jr.,  A. Dreuw,  B. D. Dunietz,  T. R. Furlani,  
 Chao-Ping Hsu,  Yousung Jung,  Jing Kong,  D. S. Lambrecht,  WanZhen Liang,  
 C. Ochsenfeld,  V. A. Rassolov,  L. V. Slipchenko,  J. E. Subotnik,  
 T. Van Voorhis,  J. M. Herbert,  A. I. Krylov,  P. M. W. Gill,  M. Head-Gordon

 Contributors to earlier versions of Q-Chem not listed above: 
 R. D. Adamson,  B. Austin,  J. Baker,  G. J. O. Beran,  K. Brandhorst,  
 S. T. Brown,  E. F. C. Byrd,  A. K. Chakraborty,  C.-L. Cheng,  
 Siu Hung Chien,  D. M. Chipman,  D. L. Crittenden,  H. Dachsel,  
 R. J. Doerksen,  A. D. Dutoi,  L. Fusti-Molnar,  W. A. Goddard III,  
 A. Golubeva-Zadorozhnaya,  S. R. Gwaltney,  G. Hawkins,  A. Heyden,  
 S. Hirata,  G. Kedziora,  F. J. Keil,  C. Kelley,  Jihan Kim,  R. A. King,  
 R. Z. Khaliullin,  P. P. Korambath,  W. Kurlancheek,  A. M. Lee,  M. S. Lee,  
 S. V. Levchenko,  Ching Yeh Lin,  D. Liotard,  R. C. Lochan,  I. Lotan,  
 P. E. Maslen,  N. Nair,  D. P. O'Neill,  D. Neuhauser,  E. Neuscamman,  
 C. M. Oana,  R. Olson,  B. Peters,  R. Peverati,  P. A. Pieniazek,  
 Y. M. Rhee,  J. Ritchie,  M. A. Rohrdanz,  E. Rosta,  N. J. Russ,  
 H. F. Schaefer III,  N. E. Schultz,  N. Shenvi,  A. C. Simmonett,  A. Sodt,  
 D. Stuck,  K. S. Thanthiriwatte,  V. Vanovschi,  Tao Wang,  A. Warshel,  
 C. F. Williams,  Q. Wu,  X. Xu,  W. Zhang

 Please cite Q-Chem as follows:
 Y. Shao et al., Mol. Phys. 113, 184-215 (2015)
 DOI: 10.1080/00268976.2014.952696

 Q-Chem 5.1.2 for Intel X86 EM64T Linux

 Parts of Q-Chem use Armadillo 8.300.2 (Tropical Shenanigans).
 http://arma.sourceforge.net/

 Q-Chem begins on Mon Nov 26 07:59:40 2018  

Host: 
0

     Scratch files written to /scratch/taweetham/qchem59297//
The previous job contains 0 fragments, simply inherited here
Input Ideriv = 2
Curr. Ideriv = -1
Max.  Ideriv = 2

Checking the input file for inconsistencies... 	...done.

--------------------------------------------------------------
User input:
--------------------------------------------------------------

$molecule
read
$end

$rem
   job_type 	frequency
   basis 	6-311++g**
   method	b3lyp	
$end


--------------------------------------------------------------
 ----------------------------------------------------------------
             Standard Nuclear Orientation (Angstroms)
    I     Atom           X                Y                Z
 ----------------------------------------------------------------
    1      C       1.5293828432    -0.2709372666     0.0000000000
    2      N       0.6164765672     0.6059196119    -0.0000000000
    3      Cl     -1.0243107779    -0.0815955101     0.0000000000
    4      H       2.5455307736     0.1209434201    -0.0000000000
    5      H       1.3761194207    -1.3496334330     0.0000000000
 ----------------------------------------------------------------
 Molecular Point Group                 Cs    NOp =  2
 Largest Abelian Subgroup              Cs    NOp =  2
 Nuclear Repulsion Energy =    89.6030204978 hartrees
 There are       16 alpha and       16 beta electrons
 Requested basis set is 6-311++G(d,p)
 There are 35 shells and 88 basis functions

 Total QAlloc Memory Limit   2000 MB
 Mega-Array Size       188 MB
 MEM_STATIC part       192 MB

                       Distance Matrix (Angstroms)
             C (  1)   N (  2)   Cl(  3)   H (  4)
   N (  2)  1.265810
   Cl(  3)  2.560703  1.779005
   H (  4)  1.089095  1.989083  3.575583
   H (  5)  1.089530  2.097914  2.714772  1.878861

 A cutoff of  1.0D-11 yielded    605 shell pairs
 There are      3955 function pairs (      4240 Cartesian)
 Smallest overlap matrix eigenvalue = 1.19E-03
 Guess from superposition of atomic densities
 Warning:  Energy on first SCF cycle will be non-variational
 SAD guess density has 32.000000 electrons

 -----------------------------------------------------------------------
  General SCF calculation program by
  Eric Jon Sundstrom, Paul Horn, Yuezhi Mao, Dmitri Zuev, Alec White,
  David Stuck, Shaama M.S., Shane Yost, Joonho Lee, David Small,
  Daniel Levine, Susi Lehtola, Hugh Burton, Evgeny Epifanovsky
 -----------------------------------------------------------------------
 Exchange:     0.2000 Hartree-Fock + 0.0800 Slater + 0.7200 B88
 Correlation:  0.1900 VWN1RPA + 0.8100 LYP
 Using SG-1 standard quadrature grid
 A restricted SCF calculation will be
 performed using DIIS
 SCF converges when DIIS error is below 1.0e-08
 ---------------------------------------
  Cycle       Energy         DIIS error
 ---------------------------------------
    1    -554.5602852961      5.50e-02  
    2    -554.2363497153      4.42e-03  
    3    -554.2389744666      4.02e-03  
    4    -554.2534716212      1.09e-03  
    5    -554.2547026609      2.50e-04  
    6    -554.2547396110      1.42e-04  
    7    -554.2547552085      3.98e-05  
    8    -554.2547565098      6.23e-06  
    9    -554.2547565492      4.68e-07  
   10    -554.2547565495      1.15e-07  
   11    -554.2547565495      2.21e-08  
   12    -554.2547565495      3.40e-09  Convergence criterion met
 ---------------------------------------
 SCF time:   CPU 4.98s  wall 5.00s 
 SCF   energy in the final basis set =     -554.2547565495
 Total energy in the final basis set =     -554.2547565495

 --------------------------------------------------------------
             Orbital Energies (a.u.) and Symmetries
 --------------------------------------------------------------

 Alpha MOs, Restricted
 -- Occupied --                  
-101.57  -14.40  -10.25   -9.48   -7.25   -7.24   -7.24   -0.98
  1 A'    2 A'    3 A'    4 A'    5 A'    1 A"    6 A'    7 A'                 
 -0.814  -0.627  -0.521  -0.474  -0.410  -0.351  -0.307  -0.297
  8 A'    9 A'   10 A'   11 A'    2 A"   12 A'    3 A"   13 A'                 
 -- Virtual --                   
 -0.060  -0.051  -0.006   0.022   0.033   0.060   0.082   0.085
  4 A"   14 A'   15 A'   16 A'   17 A'    5 A"   18 A'   19 A'                 
  0.097   0.107   0.125   0.127   0.151   0.171   0.173   0.239
  6 A"   20 A'   21 A'   22 A'   23 A'    7 A"   24 A'   25 A'                 
  0.244   0.273   0.336   0.428   0.446   0.452   0.476   0.492
 26 A'   27 A'   28 A'   29 A'   30 A'    8 A"   31 A'   32 A'                 
  0.526   0.585   0.646   0.722   0.737   0.782   0.840   0.859
  9 A"   33 A'   34 A'   10 A"   35 A'   36 A'   37 A'   11 A"                 
  0.918   0.936   0.957   1.004   1.044   1.079   1.210   1.217
 38 A'   12 A"   39 A'   13 A"   40 A'   41 A'   42 A'   14 A"                 
  1.403   1.468   1.575   1.701   1.732   1.756   2.070   2.096
 43 A'   44 A'   45 A'   15 A"   46 A'   16 A"   47 A'   17 A"                 
  2.099   2.175   2.290   2.305   2.408   2.470   2.494   2.597
 48 A'   49 A'   18 A"   50 A'   19 A"   51 A'   52 A'   53 A'                 
  2.720   2.782   2.788   2.958   3.553   3.688   3.812   3.986
 54 A'   55 A'   20 A"   56 A'   57 A'   58 A'   21 A"   59 A'                 
  4.516   9.646  23.925  25.783  25.842  26.238  35.492 215.620
 60 A'   61 A'   62 A'   22 A"   63 A'   64 A'   65 A'   66 A'                 

 Beta MOs, Restricted
 -- Occupied --                  
-101.57  -14.40  -10.25   -9.48   -7.25   -7.24   -7.24   -0.98
  1 A'    2 A'    3 A'    4 A'    5 A'    1 A"    6 A'    7 A'                 
 -0.814  -0.627  -0.521  -0.474  -0.410  -0.351  -0.307  -0.297
  8 A'    9 A'   10 A'   11 A'    2 A"   12 A'    3 A"   13 A'                 
 -- Virtual --                   
 -0.060  -0.051  -0.006   0.022   0.033   0.060   0.082   0.085
  4 A"   14 A'   15 A'   16 A'   17 A'    5 A"   18 A'   19 A'                 
  0.097   0.107   0.125   0.127   0.151   0.171   0.173   0.239
  6 A"   20 A'   21 A'   22 A'   23 A'    7 A"   24 A'   25 A'                 
  0.244   0.273   0.336   0.428   0.446   0.452   0.476   0.492
 26 A'   27 A'   28 A'   29 A'   30 A'    8 A"   31 A'   32 A'                 
  0.526   0.585   0.646   0.722   0.737   0.782   0.840   0.859
  9 A"   33 A'   34 A'   10 A"   35 A'   36 A'   37 A'   11 A"                 
  0.918   0.936   0.957   1.004   1.044   1.079   1.210   1.217
 38 A'   12 A"   39 A'   13 A"   40 A'   41 A'   42 A'   14 A"                 
  1.403   1.468   1.575   1.701   1.732   1.756   2.070   2.096
 43 A'   44 A'   45 A'   15 A"   46 A'   16 A"   47 A'   17 A"                 
  2.099   2.175   2.290   2.305   2.408   2.470   2.494   2.597
 48 A'   49 A'   18 A"   50 A'   19 A"   51 A'   52 A'   53 A'                 
  2.720   2.782   2.788   2.958   3.553   3.688   3.812   3.986
 54 A'   55 A'   20 A"   56 A'   57 A'   58 A'   21 A"   59 A'                 
  4.516   9.646  23.925  25.783  25.842  26.238  35.492 215.620
 60 A'   61 A'   62 A'   22 A"   63 A'   64 A'   65 A'   66 A'                 
 --------------------------------------------------------------

          Ground-State Mulliken Net Atomic Charges

     Atom                 Charge (a.u.)
  ----------------------------------------
      1 C                    -0.205677
      2 N                    -0.084679
      3 Cl                   -0.023195
      4 H                     0.176979
      5 H                     0.136572
  ----------------------------------------
  Sum of atomic charges =    -0.000000

 -----------------------------------------------------------------
                    Cartesian Multipole Moments
 -----------------------------------------------------------------
    Charge (ESU x 10^10)
                -0.0000
    Dipole Moment (Debye)
         X       2.1299      Y      -1.6602      Z      -0.0000
       Tot       2.7006
    Quadrupole Moments (Debye-Ang)
        XX     -20.2698     XY      -1.2136     YY     -25.8228
        XZ      -0.0000     YZ       0.0000     ZZ     -25.6598
    Octopole Moments (Debye-Ang^2)
       XXX       5.7981    XXY      -1.9877    XYY      -0.4678
       YYY      -3.7671    XXZ      -0.0000    XYZ       0.0000
       YYZ      -0.0000    XZZ      -1.0868    YZZ      -0.0753
       ZZZ      -0.0000
    Hexadecapole Moments (Debye-Ang^3)
      XXXX    -191.8721   XXXY       4.3656   XXYY     -45.5657
      XYYY      -3.6659   YYYY     -53.3450   XXXZ      -0.0000
      XXYZ       0.0000   XYYZ      -0.0000   YYYZ       0.0000
      XXZZ     -44.5074   XYZZ      -0.1533   YYZZ     -13.8541
      XZZZ      -0.0000   YZZZ       0.0000   ZZZZ     -28.5852
 -----------------------------------------------------------------
 Calculating MO derivatives via CPSCF
   1         3          15      0.210126    0.065412
   2         3          15      0.022510    0.008293
   3         3          15      0.001995    0.000905
   4         3          15      0.000159    0.000073
   5        16           2      0.000006    0.000004
   6        18           0      0.000000    0.000000    Roots Converged
 Time for AOints: 1.1 s (CPU) 1.1 s (wall)
 ------------------------------------------------------------------------------
                     AOints        : Timing summary (seconds)
 ------------------------------------------------------------------------------
     job step          cpu (% of tot)      sys (% of tot)     wall (% of tot)
 ------------------------------------------------------------------------------
  cpscf_lag         0.1854E+02 (51.1)   0.4600E-04 (17.1)   0.1855E+02 (51.1)
  iterzp            0.1663E+02 (45.9)   0.2230E-03 (82.9)   0.1663E+02 (45.9)
  make_fx           0.0000E+00 ( 0.0)   0.0000E+00 ( 0.0)   0.0000E+00 ( 0.0)
  AOints            0.1069E+01 ( 2.9)   0.0000E+00 ( 0.0)   0.1069E+01 ( 2.9)
 ------------------------------------------------------------------------------
   Grand Totals     0.3626E+02          0.2690E-03          0.3627E+02
 ------------------------------------------------------------------------------
 Calculating analytic Hessian of the SCF energy
 Polarizability Matrix (a.u.)
            1           2           3
    1 -51.9135207   0.7583059  -0.0000000
    2   0.7583059 -28.2958048   0.0000000
    3  -0.0000000   0.0000000 -20.0405758

 Direct stationary perturbation theory relativistic correction:

 rels  =       0.801817640001
 relv  =      -2.862246329028
 rel2e =       0.622106519668
 E_rel =      -1.438322169358

 Hessian of the SCF Energy
            1           2           3           4           5           6
    1   0.7635005  -0.1161583  -0.0000000  -0.3509487   0.2472382  -0.0000000
    2  -0.1161583   0.7778334  -0.0000000   0.2837650  -0.3780796   0.0000000
    3  -0.0000000  -0.0000000   0.1282860   0.0000000   0.0000000  -0.0451015
    4  -0.3509487   0.2837650   0.0000000   0.4729491  -0.2535078  -0.0000000
    5   0.2472382  -0.3780796   0.0000000  -0.2535078   0.4456543  -0.0000000
    6  -0.0000000   0.0000000  -0.0451015  -0.0000000  -0.0000000   0.0401849
    7  -0.0661773  -0.0173650   0.0000000  -0.0919063  -0.0228148   0.0000000
    8   0.0139664   0.0114609   0.0000000  -0.0520846  -0.0520420   0.0000000
    9   0.0000000  -0.0000000   0.0041545   0.0000000   0.0000000  -0.0178465
   10  -0.2798802  -0.0983227   0.0000000  -0.0312774  -0.0023854  -0.0000000
   11  -0.1021001  -0.0990563   0.0000000   0.0215049   0.0084303  -0.0000000
   12  -0.0000000   0.0000000  -0.0377220  -0.0000000  -0.0000000  -0.0050745
   13  -0.0664943  -0.0519190   0.0000000   0.0011834   0.0314698  -0.0000000
   14  -0.0429462  -0.3121584   0.0000000   0.0003226  -0.0239631  -0.0000000
   15   0.0000000  -0.0000000  -0.0496169  -0.0000000  -0.0000000   0.0278376
            7           8           9          10          11          12
    1  -0.0661773   0.0139664   0.0000000  -0.2798802  -0.1021001  -0.0000000
    2  -0.0173650   0.0114609  -0.0000000  -0.0983227  -0.0990563   0.0000000
    3   0.0000000   0.0000000   0.0041545   0.0000000   0.0000000  -0.0377220
    4  -0.0919063  -0.0520846   0.0000000  -0.0312774   0.0215049  -0.0000000
    5  -0.0228148  -0.0520420   0.0000000  -0.0023854   0.0084303  -0.0000000
    6   0.0000000   0.0000000  -0.0178465  -0.0000000  -0.0000000  -0.0050745
    7   0.1551316   0.0330220  -0.0000000   0.0000368   0.0070069   0.0000000
    8   0.0330220   0.0355281  -0.0000000   0.0025205   0.0016878   0.0000000
    9  -0.0000000  -0.0000000   0.0111347   0.0000000   0.0000000   0.0111988
   10   0.0000368   0.0025205   0.0000000   0.3108833   0.0970552  -0.0000000
   11   0.0070069   0.0016878   0.0000000   0.0970552   0.0933682  -0.0000000
   12   0.0000000   0.0000000   0.0111988  -0.0000000  -0.0000000   0.0247478
   13   0.0029152   0.0025757   0.0000000   0.0002375  -0.0234668   0.0000000
   14   0.0001509   0.0033651   0.0000000   0.0011324  -0.0044300  -0.0000000
   15   0.0000000   0.0000000  -0.0086415   0.0000000   0.0000000   0.0068499
           13          14          15
    1  -0.0664943  -0.0429462   0.0000000
    2  -0.0519190  -0.3121584  -0.0000000
    3   0.0000000   0.0000000  -0.0496169
    4   0.0011834   0.0003226  -0.0000000
    5   0.0314698  -0.0239631  -0.0000000
    6  -0.0000000  -0.0000000   0.0278376
    7   0.0029152   0.0001509   0.0000000
    8   0.0025757   0.0033651   0.0000000
    9   0.0000000   0.0000000  -0.0086415
   10   0.0002375   0.0011324   0.0000000
   11  -0.0234668  -0.0044300   0.0000000
   12   0.0000000  -0.0000000   0.0068499
   13   0.0621582   0.0413404  -0.0000000
   14   0.0413404   0.3371864  -0.0000000
   15  -0.0000000  -0.0000000   0.0235709
 Gradient time:  CPU 45.82 s  wall 45.83 s
 **********************************************************************
 **                                                                  **
 **                       VIBRATIONAL ANALYSIS                       **
 **                       --------------------                       **
 **                                                                  **
 **        VIBRATIONAL FREQUENCIES (CM**-1) AND NORMAL MODES         **
 **     FORCE CONSTANTS (mDYN/ANGSTROM) AND REDUCED MASSES (AMU)     **
 **                  INFRARED INTENSITIES (KM/MOL)                   **
 **                                                                  **
 **********************************************************************


 Mode:                 1                      2                      3
 Frequency:       438.87                 595.47                 724.30
 Force Cnst:      0.4037                 1.3757                 0.3502
 Red. Mass:       3.5579                 6.5851                 1.1330
 IR Active:          YES                    YES                    YES
 IR Intens:        5.790                 48.782                  1.989
 Raman Active:       YES                    YES                    YES
               X      Y      Z        X      Y      Z        X      Y      Z
 C          0.309  0.058 -0.000    0.075 -0.039 -0.000    0.000 -0.000  0.017
 N          0.064 -0.196 -0.000    0.428  0.338 -0.000   -0.000 -0.000 -0.089
 Cl        -0.158  0.045  0.000   -0.192 -0.107  0.000    0.000  0.000  0.023
 H          0.153  0.482  0.000    0.296 -0.578  0.000   -0.000  0.000  0.814
 H          0.759 -0.009  0.000   -0.472  0.050  0.000   -0.000  0.000 -0.574
 TransDip   0.070  0.032 -0.000    0.221 -0.034  0.000   -0.000  0.000  0.045

 Mode:                 4                      5                      6
 Frequency:      1053.44                1158.84                1439.68
 Force Cnst:      0.8814                 1.1648                 1.4154
 Red. Mass:       1.3480                 1.4722                 1.1591
 IR Active:          YES                    YES                    YES
 IR Intens:       29.925                 14.814                  9.865
 Raman Active:       YES                    YES                    YES
               X      Y      Z        X      Y      Z        X      Y      Z
 C         -0.000 -0.000 -0.169   -0.124 -0.109  0.000    0.004 -0.022  0.000
 N          0.000  0.000  0.046    0.080  0.078 -0.000   -0.076  0.074 -0.000
 Cl         0.000 -0.000 -0.001    0.004 -0.006  0.000    0.001  0.000  0.000
 H         -0.000  0.000  0.640   -0.395  0.617 -0.000    0.250 -0.631  0.000
 H          0.000 -0.000  0.748    0.616 -0.209 -0.000    0.712 -0.145 -0.000
 TransDip   0.000 -0.000  0.175    0.122 -0.015 -0.000   -0.017 -0.099  0.000

 Mode:                 7                      8                      9
 Frequency:      1677.77                3077.79                3176.64
 Force Cnst:      9.0181                 5.8872                 6.6589
 Red. Mass:       5.4375                 1.0548                 1.1200
 IR Active:          YES                    YES                    YES
 IR Intens:        4.686                  4.935                  2.757
 Raman Active:       YES                    YES                    YES
               X      Y      Z        X      Y      Z        X      Y      Z
 C          0.350 -0.334  0.000    0.045 -0.047  0.000   -0.066 -0.077  0.000
 N         -0.269  0.265  0.000   -0.004  0.003 -0.000   -0.003  0.000  0.000
 Cl         0.001 -0.000 -0.000   -0.000  0.000  0.000    0.001  0.000 -0.000
 H          0.016  0.564 -0.000   -0.596 -0.239  0.000    0.718  0.271 -0.000
 H         -0.486 -0.262  0.000    0.121  0.754 -0.000    0.087  0.627 -0.000
 TransDip  -0.060 -0.035 -0.000    0.054 -0.046  0.000    0.010 -0.052 -0.000

 STANDARD THERMODYNAMIC QUANTITIES AT   298.15 K  AND     1.00 ATM

   This Molecule has  0 Imaginary Frequencies
   Zero point vibrational energy:       19.074 kcal/mol

   Atom    1 Element C  Has Mass   12.00000
   Atom    2 Element N  Has Mass   14.00307
   Atom    3 Element Cl Has Mass   34.96885
   Atom    4 Element H  Has Mass    1.00783
   Atom    5 Element H  Has Mass    1.00783
   Molecular Mass:    62.987580 amu
   Principal axes and moments of inertia in amu*Bohr^2:
                             1           2           3
    Eigenvalues --       28.72197   279.19290   307.91487
          X               0.99970    -0.02436     0.00000
          Y               0.02436     0.99970     0.00000
          Z              -0.00000    -0.00000     1.00000
   Rotational Symmetry Number is   1
   The Molecule is an Asymmetric Top
   Translational Enthalpy:        0.889 kcal/mol
   Rotational Enthalpy:           0.889 kcal/mol
   Vibrational Enthalpy:         19.449 kcal/mol
   gas constant (RT):             0.592 kcal/mol
   Translational Entropy:        38.340  cal/mol.K
   Rotational Entropy:           22.428  cal/mol.K
   Vibrational Entropy:           1.711  cal/mol.K

   Total Enthalpy:               21.819 kcal/mol
   Total Entropy:                62.479  cal/mol.K
Archival summary:
1\1\TWL01\FREQ\ProcedureUnspecified\BasisUnspecified\l1112\taweetha\MonNov2608:00:312018MonNov2608:00:312018\0\\#,FREQ,ProcedureUnspecified,BasisUnspecified,\\0,1\Cl\N,1,1.77901\C,2,1.26581,1,113.419\H,3,1.08909,2,115.065,1,-180,0\H,3,1.08953,2,125.76,1,-0,0\\\@

 Total job time:  50.87s(wall), 50.84s(cpu) 
 Mon Nov 26 08:00:31 2018

        *************************************************************
        *                                                           *
        *  Thank you very much for using Q-Chem.  Have a nice day.  *
        *                                                           *
        *************************************************************
