# Supplementary material for: Geometric and energetic data from ab initio calculations of haloethene, haloimine, halomethylenephosphine, haloiminophosphine, halodiazene, halodiphosphene and halocyclopropane
Source: Data Brief. 2019 Nov 2;27:104738. doi: 10.1016/j.dib.2019.104738 (PMC6861602; doi:10.1016/j.dib.2019.104738)
Supplement: Multimedia component 4 [file mmc4.zip › CN/B3LYP/HHCNFE.out]

Q-Chem Developer Version!
                  Welcome to Q-Chem
     A Quantum Leap Into The Future Of Chemistry


 Q-Chem 5.1, Q-Chem, Inc., Pleasanton, CA (2018)

 Yihan Shao,  Zhengting Gan,  E. Epifanovsky,  A. T. B. Gilbert,  M. Wormit,  
 J. Kussmann,  A. W. Lange,  A. Behn,  Jia Deng,  Xintian Feng,  D. Ghosh,  
 M. Goldey,  P. R. Horn,  L. D. Jacobson,  I. Kaliman,  T. Kus,  A. Landau,  
 Jie Liu,  E. I. Proynov,  R. M. Richard,  R. P. Steele,  E. J. Sundstrom,  
 H. L. Woodcock III,  P. M. Zimmerman,  D. Zuev,  B. Albrecht,  E. Alguire,  
 S. A. Baeppler,  D. Barton,  Z. Benda,  Y. A. Bernard,  E. J. Berquist,  
 K. B. Bravaya,  H. Burton,  D. Casanova,  Chun-Min Chang,  Yunqing Chen,  
 A. Chien,  K. D. Closser,  M. P. Coons,  S. Coriani,  S. Dasgupta,  
 A. L. Dempwolff,  M. Diedenhofen,  Hainam Do,  R. G. Edgar,  Po-Tung Fang,  
 S. Faraji,  S. Fatehi,  Qingguo Feng,  K. D. Fenk,  J. Fosso-Tande,  
 Qinghui Ge,  A. Ghysels,  G. Gidofalvi,  J. Gomes,  J. Gonthier,  A. Gunina,  
 D. Hait,  M. W. D. Hanson-Heine,  P. H. P. Harbach,  A. W. Hauser,  
 J. E. Herr,  E. G. Hohenstein,  Z. C. Holden,  Kerwin Hui,  B. C. Huynh,  
 T.-C. Jagau,  Hyunjun Ji,  B. Kaduk,  K. Khistyaev,  Jaehoon Kim,  
 P. Klunzinger,  K. Koh,  D. Kosenkov,  L. Koulias,  T. Kowalczyk,  
 C. M. Krauter,  A. Kunitsa,  Ka Un Lao,  A. Laurent,  K. V. Lawler,  
 Joonho Lee,  D. Lefrancois,  S. Lehtola,  D. S. Levine,  Yi-Pei Li,  
 You-Sheng Lin,  Fenglai Liu,  E. Livshits,  A. Luenser,  P. Manohar,  
 E. Mansoor,  S. F. Manzer,  Shan-Ping Mao,  Yuezhi Mao,  N. Mardirossian,  
 A. V. Marenich,  T. Markovich,  L. A. Martinez-Martinez,  S. A. Maurer,  
 N. J. Mayhall,  S. C. McKenzie,  J.-M. Mewes,  A. F. Morrison,  
 J. W. Mullinax,  K. Nanda,  T. S. Nguyen-Beck,  R. Olivares-Amaya,  
 J. A. Parkhill,  T. M. Perrine,  F. Plasser,  P. Pokhilko,  S. Prager,  
 A. Prociuk,  E. Ramos,  D. R. Rehn,  F. Rob,  M. Schneider,  N. Sergueev,  
 S. M. Sharada,  S. Sharma,  D. W. Small,  T. Stauch,  T. Stein,  
 Yu-Chuan Su,  A. J. W. Thom,  A. Tkatchenko,  T. Tsuchimochi,  N. M. Tubman,  
 L. Vogt,  M. L. Vidal,  O. Vydrov,  M. A. Watson,  J. Wenzel,  
 M. de Wergifosse,  T. A. Wesolowski,  A. White,  J. Witte,  A. Yamada,  
 Jun Yang,  K. Yao,  S. Yeganeh,  S. R. Yost,  Zhi-Qiang You,  A. Zech,  
 Igor Ying Zhang,  Xing Zhang,  Yan Zhao,  Ying Zhu,  B. R. Brooks,  
 G. K. L. Chan,  C. J. Cramer,  M. S. Gordon,  W. J. Hehre,  A. Klamt,  
 M. W. Schmidt,  C. D. Sherrill,  D. G. Truhlar,  A. Aspuru-Guzik,  R. Baer,  
 A. T. Bell,  N. A. Besley,  Jeng-Da Chai,  A. E. DePrince, III,  
 R. A. DiStasio Jr.,  A. Dreuw,  B. D. Dunietz,  T. R. Furlani,  
 Chao-Ping Hsu,  Yousung Jung,  Jing Kong,  D. S. Lambrecht,  WanZhen Liang,  
 C. Ochsenfeld,  V. A. Rassolov,  L. V. Slipchenko,  J. E. Subotnik,  
 T. Van Voorhis,  J. M. Herbert,  A. I. Krylov,  P. M. W. Gill,  M. Head-Gordon

 Contributors to earlier versions of Q-Chem not listed above: 
 R. D. Adamson,  B. Austin,  J. Baker,  G. J. O. Beran,  K. Brandhorst,  
 S. T. Brown,  E. F. C. Byrd,  A. K. Chakraborty,  C.-L. Cheng,  
 Siu Hung Chien,  D. M. Chipman,  D. L. Crittenden,  H. Dachsel,  
 R. J. Doerksen,  A. D. Dutoi,  L. Fusti-Molnar,  W. A. Goddard III,  
 A. Golubeva-Zadorozhnaya,  S. R. Gwaltney,  G. Hawkins,  A. Heyden,  
 S. Hirata,  G. Kedziora,  F. J. Keil,  C. Kelley,  Jihan Kim,  R. A. King,  
 R. Z. Khaliullin,  P. P. Korambath,  W. Kurlancheek,  A. M. Lee,  M. S. Lee,  
 S. V. Levchenko,  Ching Yeh Lin,  D. Liotard,  R. C. Lochan,  I. Lotan,  
 P. E. Maslen,  N. Nair,  D. P. O'Neill,  D. Neuhauser,  E. Neuscamman,  
 C. M. Oana,  R. Olson,  B. Peters,  R. Peverati,  P. A. Pieniazek,  
 Y. M. Rhee,  J. Ritchie,  M. A. Rohrdanz,  E. Rosta,  N. J. Russ,  
 H. F. Schaefer III,  N. E. Schultz,  N. Shenvi,  A. C. Simmonett,  A. Sodt,  
 D. Stuck,  K. S. Thanthiriwatte,  V. Vanovschi,  Tao Wang,  A. Warshel,  
 C. F. Williams,  Q. Wu,  X. Xu,  W. Zhang

 Please cite Q-Chem as follows:
 Y. Shao et al., Mol. Phys. 113, 184-215 (2015)
 DOI: 10.1080/00268976.2014.952696

 Q-Chem 5.1.2 for Intel X86 EM64T Linux

 Parts of Q-Chem use Armadillo 8.300.2 (Tropical Shenanigans).
 http://arma.sourceforge.net/

 Q-Chem begins on Sun Nov 25 22:11:52 2018  

Host: 
0

     Scratch files written to /scratch/taweetham/qchem54052//
Input Ideriv = 2
Curr. Ideriv = -1
Max.  Ideriv = 2

Checking the input file for inconsistencies... 	...done.

--------------------------------------------------------------
User input:
--------------------------------------------------------------
$molecule
0 1
C 
N 1 1.3 
F 2 CF 1 120. 
H 1 CH 2 120.  3 180.0
H 1 CH 2 120.  3 0.0

CC=1.54
CH=1.09
CF=1.35
CCl=1.77
CBr=1.94
CI=2.14
DHA=180.0
$end

$rem
   job_type	optimization
   basis	6-311++g**
   method	b3lyp
$end

--------------------------------------------------------------
 ----------------------------------------------------------------
             Standard Nuclear Orientation (Angstroms)
    I     Atom           X                Y                Z
 ----------------------------------------------------------------
    1      C       1.1477171183    -0.1710083442    -0.0000000000
    2      N       0.0296055801     0.4921858868     0.0000000000
    3      F      -1.1473855031    -0.1690190665     0.0000000000
    4      H       2.0980284373     0.3628534329    -0.0000000000
    5      H       1.1348993199    -1.2609329765    -0.0000000000
 ----------------------------------------------------------------
 Molecular Point Group                 Cs    NOp =  2
 Largest Abelian Subgroup              Cs    NOp =  2
 Nuclear Repulsion Energy =    67.2535056013 hartrees
 There are       12 alpha and       12 beta electrons
 Requested basis set is 6-311++G(d,p)
 There are 28 shells and 80 basis functions

 Total QAlloc Memory Limit   2000 MB
 Mega-Array Size       188 MB
 MEM_STATIC part       192 MB
 A cutoff of  1.0D-11 yielded    401 shell pairs
 There are      3334 function pairs (      3594 Cartesian)

 -------------------------------------------------------
 OpenMP Integral Computing Module                       
 Release: version 1.0, May 2013, Q-Chem Inc. Pittsburgh 
 -------------------------------------------------------
 Integral Job Info:
 Integral job number is                      11
 Integral operator is                         1
 short-range coefficients                     0
 long-range coefficients              100000000
 Omega coefficients                           0
 if combine SR and LR in K                    0
 Integral screening is                        0
 Integral computing path is                   2
 max size of driver memory is            800000
 size of driver memory is                593474
 size of scratch memory is              2361544
 max col of scratch BK array               1296
 max len of scratch array in speh3          155
 max len of scratch index in speh4           18
 max int batch size is                      520
 min int batch size is                       52
 fixed nKL is                                52
 max L of basis functions is                  2
 order of int derivative is                   0
 number of shells is                         28
 number of basis is                          83
 number of cartesian basis is                83
 number of contracted shell pairs           401
 number of primitive shell pairs           1201
 maxK2 (contraction) of shell pair           36
 max number of K2 of shell pair               1
 max number of CS2 of shell pair             56
 max number of PS2 of shell pair            162
 mem total for path MDJ                  511554
 -------------------------------------------------------
 Smallest overlap matrix eigenvalue = 9.46E-04

 Scale SEOQF with 1.000000e-01/1.000000e-01/1.000000e-01

 Standard Electronic Orientation quadrupole field applied
 Nucleus-field energy     =     0.0000000012 hartrees
 Guess from superposition of atomic densities
 Warning:  Energy on first SCF cycle will be non-variational
 SAD guess density has 24.000000 electrons

 -----------------------------------------------------------------------
  General SCF calculation program by
  Eric Jon Sundstrom, Paul Horn, Yuezhi Mao, Dmitri Zuev, Alec White,
  David Stuck, Shaama M.S., Shane Yost, Joonho Lee, David Small,
  Daniel Levine, Susi Lehtola, Hugh Burton, Evgeny Epifanovsky
 -----------------------------------------------------------------------
 Exchange:     0.2000 Hartree-Fock + 0.0800 Slater + 0.7200 B88
 Correlation:  0.1900 VWN1RPA + 0.8100 LYP
 Using SG-1 standard quadrature grid
 using 4 threads for integral computing
 -------------------------------------------------------
 OpenMP Integral computing Module                
 Release: version 2.0, May 2017, Q-Chem Inc. Pleasanton 
 -------------------------------------------------------
 -------------------------------------------------------
 OpenMP BLAS3 based DFT computing Module                
 Release: version 1.0, May 2013, Q-Chem Inc. Pittsburgh 
 -------------------------------------------------------
 A restricted SCF calculation will be
 performed using DIIS
 SCF converges when DIIS error is below 1.0e-08
 ---------------------------------------
  Cycle       Energy         DIIS error
 ---------------------------------------
    1    -194.1694418824      6.05e-02  
    2    -193.8397603481      6.64e-03  
    3    -193.8229329597      7.92e-03  
    4    -193.8585722867      3.19e-03  
    5    -193.8658861839      4.27e-04  
    6    -193.8659905778      1.03e-04  
    7    -193.8659924531      7.76e-05  
    8    -193.8659958221      4.35e-06  
    9    -193.8659958359      5.18e-07  
   10    -193.8659958362      5.84e-08  
   11    -193.8659958362      8.82e-09  Convergence criterion met
 ---------------------------------------
 SCF time:   CPU 3.81s  wall 1.00s 
 SCF   energy in the final basis set =     -193.8659958362
 Total energy in the final basis set =     -193.8659958362

 --------------------------------------------------------------
             Orbital Energies (a.u.) and Symmetries
 --------------------------------------------------------------

 Alpha MOs, Restricted
 -- Occupied --                  
-24.720 -14.421 -10.247  -1.265  -0.905  -0.658  -0.554  -0.520
  1 A'    2 A'    3 A'    4 A'    5 A'    6 A'    7 A'    8 A'                 
 -0.493  -0.442  -0.332  -0.303
  1 A"    9 A'    2 A"   10 A'                                                 
 -- Virtual --                   
 -0.057  -0.007   0.018   0.037   0.043   0.064   0.100   0.115
  3 A"   11 A'   12 A'   13 A'   14 A'    4 A"   15 A'   16 A'                 
  0.129   0.140   0.158   0.186   0.222   0.238   0.264   0.266
 17 A'   18 A'    5 A"   19 A'   20 A'   21 A'    6 A"   22 A'                 
  0.328   0.338   0.438   0.457   0.513   0.542   0.609   0.645
 23 A'   24 A'   25 A'   26 A'    7 A"   27 A'   28 A'   29 A'                 
  0.761   0.805   0.836   0.906   1.000   1.134   1.185   1.289
 30 A'    8 A"   31 A'   32 A'    9 A"   33 A'   10 A"   34 A'                 
  1.311   1.340   1.394   1.470   1.614   1.694   1.694   1.772
 11 A"   35 A'   36 A'   37 A'   38 A'   12 A"   39 A'   13 A"                 
  1.950   2.083   2.100   2.114   2.291   2.360   2.467   2.568
 40 A'   41 A'   14 A"   42 A'   43 A'   15 A"   44 A'   45 A'                 
  2.612   2.706   2.762   2.844   3.533   3.647   3.698   3.722
 46 A'   47 A'   16 A"   48 A'   49 A'   50 A'   17 A"   51 A'                 
  3.761   3.771   3.971   3.983   4.353   5.054   6.258   6.310
 18 A"   52 A'   53 A'   19 A"   54 A'   55 A'   20 A"   56 A'                 
  6.621  23.878  35.419  66.751
 57 A'   58 A'   59 A'   60 A'                                                 

 Beta MOs, Restricted
 -- Occupied --                  
-24.720 -14.421 -10.247  -1.265  -0.905  -0.658  -0.554  -0.520
  1 A'    2 A'    3 A'    4 A'    5 A'    6 A'    7 A'    8 A'                 
 -0.493  -0.442  -0.332  -0.303
  1 A"    9 A'    2 A"   10 A'                                                 
 -- Virtual --                   
 -0.057  -0.007   0.018   0.037   0.043   0.064   0.100   0.115
  3 A"   11 A'   12 A'   13 A'   14 A'    4 A"   15 A'   16 A'                 
  0.129   0.140   0.158   0.186   0.222   0.238   0.264   0.266
 17 A'   18 A'    5 A"   19 A'   20 A'   21 A'    6 A"   22 A'                 
  0.328   0.338   0.438   0.457   0.513   0.542   0.609   0.645
 23 A'   24 A'   25 A'   26 A'    7 A"   27 A'   28 A'   29 A'                 
  0.761   0.805   0.836   0.906   1.000   1.134   1.185   1.289
 30 A'    8 A"   31 A'   32 A'    9 A"   33 A'   10 A"   34 A'                 
  1.311   1.340   1.394   1.470   1.614   1.694   1.694   1.772
 11 A"   35 A'   36 A'   37 A'   38 A'   12 A"   39 A'   13 A"                 
  1.950   2.083   2.100   2.114   2.291   2.360   2.467   2.568
 40 A'   41 A'   14 A"   42 A'   43 A'   15 A"   44 A'   45 A'                 
  2.612   2.706   2.762   2.844   3.533   3.647   3.698   3.722
 46 A'   47 A'   16 A"   48 A'   49 A'   50 A'   17 A"   51 A'                 
  3.761   3.771   3.971   3.983   4.353   5.054   6.258   6.310
 18 A"   52 A'   53 A'   19 A"   54 A'   55 A'   20 A"   56 A'                 
  6.621  23.878  35.419  66.751
 57 A'   58 A'   59 A'   60 A'                                                 
 --------------------------------------------------------------

          Ground-State Mulliken Net Atomic Charges

     Atom                 Charge (a.u.)
  ----------------------------------------
      1 C                    -0.142437
      2 N                    -0.129811
      3 F                    -0.032337
      4 H                     0.182462
      5 H                     0.122123
  ----------------------------------------
  Sum of atomic charges =    -0.000000

 -----------------------------------------------------------------
                    Cartesian Multipole Moments
 -----------------------------------------------------------------
    Charge (ESU x 10^10)
                 0.0000
    Dipole Moment (Debye)
         X       2.5062      Y      -1.2760      Z      -0.0000
       Tot       2.8123
    Quadrupole Moments (Debye-Ang)
        XX     -14.6386     XY      -0.2438     YY     -17.8270
        XZ      -0.0000     YZ       0.0000     ZZ     -17.6752
    Octopole Moments (Debye-Ang^2)
       XXX      -0.1071    XXY       0.7339    XYY      -1.4492
       YYY      -4.5870    XXZ       0.0000    XYZ       0.0000
       YYZ      -0.0000    XZZ      -3.4681    YZZ      -0.5714
       ZZZ      -0.0000
    Hexadecapole Moments (Debye-Ang^3)
      XXXX    -103.7100   XXXY       4.9421   XXYY     -23.8672
      XYYY       0.3512   YYYY     -35.4055   XXXZ      -0.0000
      XXYZ       0.0000   XYYZ      -0.0000   YYYZ       0.0000
      XXZZ     -23.4933   XYZZ       0.4879   YYZZ      -8.9698
      XZZZ      -0.0000   YZZZ      -0.0000   ZZZZ     -16.7587
 -----------------------------------------------------------------
 Calculating analytic gradient of the SCF energy
 Gradient of SCF Energy
            1           2           3           4           5
    1   0.0541914  -0.0680721   0.0074565   0.0100601  -0.0036359
    2   0.0099158  -0.0397326   0.0329800  -0.0045426   0.0013793
    3  -0.0000000   0.0000000  -0.0000000  -0.0000000   0.0000000
 Max gradient component =       6.807E-02
 RMS gradient           =       2.649E-02
 Gradient time:  CPU 0.98 s  wall 0.34 s
 Geometry Optimization Parameters
   NAtoms,    NIC,     NZ,  NCons,   NDum,   NFix, NCnnct, MaxDiis
        5      20       5       0       0       0       0       0


** GEOMETRY OPTIMIZATION IN DELOCALIZED INTERNAL COORDINATES **
   Searching for a Minimum

   Optimization Cycle:   1

                       Coordinates (Angstroms)
     ATOM                X               Y               Z
      1  C         1.1477171183   -0.1710083442    0.0000000000
      2  N         0.0296055801    0.4921858868    0.0000000000
      3  F        -1.1473855031   -0.1690190665    0.0000000000
      4  H         2.0980284373    0.3628534329    0.0000000000
      5  H         1.1348993199   -1.2609329765    0.0000000000
   Point Group: cs    Number of degrees of freedom:     7


   Energy is   -193.865995836


 Attempting to Generate Delocalized Internal Coordinates

  7 Hessian modes will be used to form the next step
  Hessian Eigenvalues:
     0.160000    0.160000    0.250000    0.348126    0.348126    0.550214
     0.671931

 Minimum Search - Taking Simple RFO Step
 Searching for Lamda that Minimizes Along All modes
 Value Taken    Lamda =  -0.02154980
 Step Taken.  Stepsize is  0.270968

                             Maximum     Tolerance    Cnvgd?
         Gradient           0.053912      0.000300      NO
         Displacement       0.154939      0.001200      NO
         Energy change     *********      0.000001      NO


 New Cartesian Coordinates Obtained by Inverse Iteration

 Displacement from previous Coordinates is:  0.415441
 ----------------------------------------------------------------
             Standard Nuclear Orientation (Angstroms)
    I     Atom           X                Y                Z
 ----------------------------------------------------------------
    1      C       1.0984471507    -0.1648051314     0.0000000000
    2      N       0.0772212262     0.5780578311     0.0000000000
    3      F      -1.0104702117    -0.2565256081     0.0000000000
    4      H       2.0469448600     0.3530095349     0.0000000000
    5      H       1.0507219273    -1.2556576941     0.0000000000
 ----------------------------------------------------------------
 Molecular Point Group                 Cs    NOp =  2
 Largest Abelian Subgroup              Cs    NOp =  2
 Nuclear Repulsion Energy =    68.8388412859 hartrees
 There are       12 alpha and       12 beta electrons
 Applying Cartesian multipole field
    Component          Value
    ---------          -----
     (2,0,0)        1.00000E-11
     (0,2,0)        2.00000E-11
     (0,0,2)       -3.00000E-11
 Nucleus-field energy     =     0.0000000011 hartrees
 Requested basis set is 6-311++G(d,p)
 There are 28 shells and 80 basis functions
 A cutoff of  1.0D-11 yielded    404 shell pairs
 There are      3343 function pairs (      3604 Cartesian)
 Smallest overlap matrix eigenvalue = 9.15E-04
 Guess MOs from SCF MO coefficient file

 -----------------------------------------------------------------------
  General SCF calculation program by
  Eric Jon Sundstrom, Paul Horn, Yuezhi Mao, Dmitri Zuev, Alec White,
  David Stuck, Shaama M.S., Shane Yost, Joonho Lee, David Small,
  Daniel Levine, Susi Lehtola, Hugh Burton, Evgeny Epifanovsky
 -----------------------------------------------------------------------
 Exchange:     0.2000 Hartree-Fock + 0.0800 Slater + 0.7200 B88
 Correlation:  0.1900 VWN1RPA + 0.8100 LYP
 Using SG-1 standard quadrature grid
 using 4 threads for integral computing
 -------------------------------------------------------
 OpenMP Integral computing Module                
 Release: version 2.0, May 2017, Q-Chem Inc. Pleasanton 
 -------------------------------------------------------
 -------------------------------------------------------
 OpenMP BLAS3 based DFT computing Module                
 Release: version 1.0, May 2013, Q-Chem Inc. Pittsburgh 
 -------------------------------------------------------
 A restricted SCF calculation will be
 performed using DIIS
 SCF converges when DIIS error is below 1.0e-08
 ---------------------------------------
  Cycle       Energy         DIIS error
 ---------------------------------------
    1    -193.8603056984      3.45e-03  
    2    -193.8731570936      1.19e-03  
    3    -193.8719968829      1.82e-03  
    4    -193.8740585985      2.41e-04  
    5    -193.8740955798      7.62e-05  
    6    -193.8740987227      4.49e-05  
    7    -193.8740998213      3.71e-06  
    8    -193.8740998298      5.99e-07  
    9    -193.8740998301      9.38e-08  
   10    -193.8740998301      2.53e-08  
   11    -193.8740998301      2.15e-09  Convergence criterion met
 ---------------------------------------
 SCF time:   CPU 3.84s  wall 1.00s 
 SCF   energy in the final basis set =     -193.8740998301
 Total energy in the final basis set =     -193.8740998301

 --------------------------------------------------------------
             Orbital Energies (a.u.) and Symmetries
 --------------------------------------------------------------

 Alpha MOs, Restricted
 -- Occupied --                  
-24.703 -14.421 -10.240  -1.253  -0.918  -0.650  -0.552  -0.519
  1 A'    2 A'    3 A'    4 A'    5 A'    6 A'    7 A'    8 A'                 
 -0.487  -0.420  -0.335  -0.331
  1 A"    9 A'    2 A"   10 A'                                                 
 -- Virtual --                   
 -0.054  -0.005   0.018   0.037   0.043   0.064   0.100   0.116
  3 A"   11 A'   12 A'   13 A'   14 A'    4 A"   15 A'   16 A'                 
  0.133   0.138   0.159   0.185   0.227   0.242   0.256   0.260
 17 A'   18 A'    5 A"   19 A'   20 A'   21 A'    6 A"   22 A'                 
  0.334   0.348   0.442   0.453   0.511   0.559   0.627   0.660
 23 A'   24 A'   25 A'   26 A'    7 A"   27 A'   28 A'   29 A'                 
  0.756   0.804   0.829   0.859   1.002   1.138   1.206   1.270
 30 A'    8 A"   31 A'   32 A'    9 A"   33 A'   10 A"   34 A'                 
  1.284   1.366   1.389   1.489   1.625   1.693   1.720   1.780
 11 A"   35 A'   36 A'   37 A'   38 A'   12 A"   39 A'   13 A"                 
  1.958   2.081   2.115   2.166   2.258   2.399   2.482   2.573
 40 A'   41 A'   14 A"   42 A'   43 A'   15 A"   44 A'   45 A'                 
  2.671   2.748   2.779   2.859   3.534   3.680   3.701   3.704
 46 A'   47 A'   16 A"   48 A'   49 A'   50 A'   51 A'   17 A"                 
  3.772   3.794   3.921   3.976   4.442   5.007   6.266   6.346
 18 A"   52 A'   53 A'   19 A"   54 A'   55 A'   20 A"   56 A'                 
  6.582  23.944  35.469  66.764
 57 A'   58 A'   59 A'   60 A'                                                 

 Beta MOs, Restricted
 -- Occupied --                  
-24.703 -14.421 -10.240  -1.253  -0.918  -0.650  -0.552  -0.519
  1 A'    2 A'    3 A'    4 A'    5 A'    6 A'    7 A'    8 A'                 
 -0.487  -0.420  -0.335  -0.331
  1 A"    9 A'    2 A"   10 A'                                                 
 -- Virtual --                   
 -0.054  -0.005   0.018   0.037   0.043   0.064   0.100   0.116
  3 A"   11 A'   12 A'   13 A'   14 A'    4 A"   15 A'   16 A'                 
  0.133   0.138   0.159   0.185   0.227   0.242   0.256   0.260
 17 A'   18 A'    5 A"   19 A'   20 A'   21 A'    6 A"   22 A'                 
  0.334   0.348   0.442   0.453   0.511   0.559   0.627   0.660
 23 A'   24 A'   25 A'   26 A'    7 A"   27 A'   28 A'   29 A'                 
  0.756   0.804   0.829   0.859   1.002   1.138   1.206   1.270
 30 A'    8 A"   31 A'   32 A'    9 A"   33 A'   10 A"   34 A'                 
  1.284   1.366   1.389   1.489   1.625   1.693   1.720   1.780
 11 A"   35 A'   36 A'   37 A'   38 A'   12 A"   39 A'   13 A"                 
  1.958   2.081   2.115   2.166   2.258   2.399   2.482   2.573
 40 A'   41 A'   14 A"   42 A'   43 A'   15 A"   44 A'   45 A'                 
  2.671   2.748   2.779   2.859   3.534   3.680   3.701   3.704
 46 A'   47 A'   16 A"   48 A'   49 A'   50 A'   51 A'   17 A"                 
  3.772   3.794   3.921   3.976   4.442   5.007   6.266   6.346
 18 A"   52 A'   53 A'   19 A"   54 A'   55 A'   20 A"   56 A'                 
  6.582  23.944  35.469  66.764
 57 A'   58 A'   59 A'   60 A'                                                 
 --------------------------------------------------------------

          Ground-State Mulliken Net Atomic Charges

     Atom                 Charge (a.u.)
  ----------------------------------------
      1 C                    -0.142454
      2 N                    -0.097273
      3 F                    -0.069052
      4 H                     0.164351
      5 H                     0.144429
  ----------------------------------------
  Sum of atomic charges =    -0.000000

 -----------------------------------------------------------------
                    Cartesian Multipole Moments
 -----------------------------------------------------------------
    Charge (ESU x 10^10)
                -0.0000
    Dipole Moment (Debye)
         X       2.5596      Y      -1.1725      Z      -0.0000
       Tot       2.8154
    Quadrupole Moments (Debye-Ang)
        XX     -15.0807     XY      -0.4766     YY     -17.5068
        XZ      -0.0000     YZ      -0.0000     ZZ     -17.5086
    Octopole Moments (Debye-Ang^2)
       XXX      -2.8446    XXY       0.4689    XYY      -1.8085
       YYY      -5.0722    XXZ       0.0000    XYZ       0.0000
       YYZ      -0.0000    XZZ      -3.7743    YZZ      -0.6307
       ZZZ      -0.0000
    Hexadecapole Moments (Debye-Ang^3)
      XXXX     -94.1883   XXXY       2.3059   XXYY     -21.9046
      XYYY      -1.7931   YYYY     -38.3309   XXXZ       0.0000
      XXYZ       0.0000   XYYZ      -0.0000   YYYZ      -0.0000
      XXZZ     -21.0653   XYZZ      -0.2745   YYZZ      -9.3999
      XZZZ      -0.0000   YZZZ      -0.0000   ZZZZ     -16.2186
 -----------------------------------------------------------------
 Calculating analytic gradient of the SCF energy
 Gradient of SCF Energy
            1           2           3           4           5
    1  -0.0131187  -0.0194767   0.0351723  -0.0031081   0.0005312
    2  -0.0025224  -0.0046768   0.0115703  -0.0005860  -0.0037852
    3  -0.0000000   0.0000000  -0.0000000  -0.0000000   0.0000000
 Max gradient component =       3.517E-02
 RMS gradient           =       1.148E-02
 Gradient time:  CPU 0.98 s  wall 0.34 s
 Geometry Optimization Parameters
   NAtoms,    NIC,     NZ,  NCons,   NDum,   NFix, NCnnct, MaxDiis
        5      20       5       0       0       0       0       0

 Cartesian Hessian Update
 Hessian Updated using BFGS Update


** GEOMETRY OPTIMIZATION IN DELOCALIZED INTERNAL COORDINATES **
   Searching for a Minimum

   Optimization Cycle:   2

                       Coordinates (Angstroms)
     ATOM                X               Y               Z
      1  C         1.0984471507   -0.1648051314    0.0000000000
      2  N         0.0772212262    0.5780578311    0.0000000000
      3  F        -1.0104702117   -0.2565256081    0.0000000000
      4  H         2.0469448600    0.3530095349    0.0000000000
      5  H         1.0507219273   -1.2556576941    0.0000000000
   Point Group: cs    Number of degrees of freedom:     7


   Energy is   -193.874099830

 Hessian Updated using BFGS Update

  7 Hessian modes will be used to form the next step
  Hessian Eigenvalues:
     0.158956    0.160027    0.330938    0.347750    0.357122    0.533693
     0.735944

 Minimum Search - Taking Simple RFO Step
 Searching for Lamda that Minimizes Along All modes
 Value Taken    Lamda =  -0.00393508
 Step Taken.  Stepsize is  0.083855

                             Maximum     Tolerance    Cnvgd?
         Gradient           0.029268      0.000300      NO
         Displacement       0.056456      0.001200      NO
         Energy change     -0.008104      0.000001      NO


 New Cartesian Coordinates Obtained by Inverse Iteration

 Displacement from previous Coordinates is:  0.144453
 ----------------------------------------------------------------
             Standard Nuclear Orientation (Angstroms)
    I     Atom           X                Y                Z
 ----------------------------------------------------------------
    1      C       1.1137153998    -0.1720088342     0.0000000000
    2      N       0.0822972079     0.5582304631     0.0000000000
    3      F      -1.0701601469    -0.2341712264     0.0000000000
    4      H       2.0561666403     0.3614033179     0.0000000000
    5      H       1.0808458515    -1.2593747878     0.0000000000
 ----------------------------------------------------------------
 Molecular Point Group                 Cs    NOp =  2
 Largest Abelian Subgroup              Cs    NOp =  2
 Nuclear Repulsion Energy =    67.7823364722 hartrees
 There are       12 alpha and       12 beta electrons
 Applying Cartesian multipole field
    Component          Value
    ---------          -----
     (2,0,0)        1.00000E-11
     (0,2,0)        2.00000E-11
     (0,0,2)       -3.00000E-11
 Nucleus-field energy     =     0.0000000012 hartrees
 Requested basis set is 6-311++G(d,p)
 There are 28 shells and 80 basis functions
 A cutoff of  1.0D-11 yielded    404 shell pairs
 There are      3343 function pairs (      3604 Cartesian)
 Smallest overlap matrix eigenvalue = 9.35E-04
 Guess MOs from SCF MO coefficient file

 -----------------------------------------------------------------------
  General SCF calculation program by
  Eric Jon Sundstrom, Paul Horn, Yuezhi Mao, Dmitri Zuev, Alec White,
  David Stuck, Shaama M.S., Shane Yost, Joonho Lee, David Small,
  Daniel Levine, Susi Lehtola, Hugh Burton, Evgeny Epifanovsky
 -----------------------------------------------------------------------
 Exchange:     0.2000 Hartree-Fock + 0.0800 Slater + 0.7200 B88
 Correlation:  0.1900 VWN1RPA + 0.8100 LYP
 Using SG-1 standard quadrature grid
 using 4 threads for integral computing
 -------------------------------------------------------
 OpenMP Integral computing Module                
 Release: version 2.0, May 2017, Q-Chem Inc. Pleasanton 
 -------------------------------------------------------
 -------------------------------------------------------
 OpenMP BLAS3 based DFT computing Module                
 Release: version 1.0, May 2013, Q-Chem Inc. Pittsburgh 
 -------------------------------------------------------
 A restricted SCF calculation will be
 performed using DIIS
 SCF converges when DIIS error is below 1.0e-08
 ---------------------------------------
  Cycle       Energy         DIIS error
 ---------------------------------------
    1    -193.8744912931      1.22e-03  
    2    -193.8760787355      3.35e-04  
    3    -193.8759624398      5.33e-04  
    4    -193.8761520123      7.25e-05  
    5    -193.8761555179      3.14e-05  
    6    -193.8761559459      1.01e-05  
    7    -193.8761560035      2.14e-06  
    8    -193.8761560071      1.39e-07  
    9    -193.8761560071      2.21e-08  
   10    -193.8761560071      3.22e-09  Convergence criterion met
 ---------------------------------------
 SCF time:   CPU 3.46s  wall 1.00s 
 SCF   energy in the final basis set =     -193.8761560071
 Total energy in the final basis set =     -193.8761560071

 --------------------------------------------------------------
             Orbital Energies (a.u.) and Symmetries
 --------------------------------------------------------------

 Alpha MOs, Restricted
 -- Occupied --                  
-24.701 -14.422 -10.244  -1.238  -0.922  -0.648  -0.552  -0.515
  1 A'    2 A'    3 A'    4 A'    5 A'    6 A'    7 A'    8 A'                 
 -0.478  -0.423  -0.339  -0.327
  1 A"    9 A'    2 A"   10 A'                                                 
 -- Virtual --                   
 -0.055  -0.006   0.011   0.029   0.042   0.063   0.099   0.115
  3 A"   11 A'   12 A'   13 A'   14 A'    4 A"   15 A'   16 A'                 
  0.130   0.139   0.160   0.181   0.225   0.242   0.258   0.261
 17 A'   18 A'    5 A"   19 A'   20 A'   21 A'    6 A"   22 A'                 
  0.335   0.344   0.441   0.454   0.509   0.553   0.624   0.651
 23 A'   24 A'   25 A'   26 A'    7 A"   27 A'   28 A'   29 A'                 
  0.755   0.805   0.835   0.871   0.998   1.138   1.202   1.288
 30 A'    8 A"   31 A'   32 A'    9 A"   33 A'   10 A"   34 A'                 
  1.292   1.359   1.384   1.481   1.628   1.691   1.717   1.775
 11 A"   35 A'   36 A'   37 A'   38 A'   12 A"   39 A'   13 A"                 
  1.946   2.074   2.120   2.157   2.257   2.396   2.474   2.572
 40 A'   41 A'   14 A"   42 A'   43 A'   15 A"   44 A'   45 A'                 
  2.658   2.746   2.777   2.855   3.538   3.666   3.703   3.716
 46 A'   47 A'   16 A"   48 A'   49 A'   50 A'   51 A'   17 A"                 
  3.777   3.793   3.920   3.946   4.404   4.971   6.269   6.337
 18 A"   52 A'   53 A'   19 A"   54 A'   55 A'   20 A"   56 A'                 
  6.533  23.938  35.466  66.766
 57 A'   58 A'   59 A'   60 A'                                                 

 Beta MOs, Restricted
 -- Occupied --                  
-24.701 -14.422 -10.244  -1.238  -0.922  -0.648  -0.552  -0.515
  1 A'    2 A'    3 A'    4 A'    5 A'    6 A'    7 A'    8 A'                 
 -0.478  -0.423  -0.339  -0.327
  1 A"    9 A'    2 A"   10 A'                                                 
 -- Virtual --                   
 -0.055  -0.006   0.011   0.029   0.042   0.063   0.099   0.115
  3 A"   11 A'   12 A'   13 A'   14 A'    4 A"   15 A'   16 A'                 
  0.130   0.139   0.160   0.181   0.225   0.242   0.258   0.261
 17 A'   18 A'    5 A"   19 A'   20 A'   21 A'    6 A"   22 A'                 
  0.335   0.344   0.441   0.454   0.509   0.553   0.624   0.651
 23 A'   24 A'   25 A'   26 A'    7 A"   27 A'   28 A'   29 A'                 
  0.755   0.805   0.835   0.871   0.998   1.138   1.202   1.288
 30 A'    8 A"   31 A'   32 A'    9 A"   33 A'   10 A"   34 A'                 
  1.292   1.359   1.384   1.481   1.628   1.691   1.717   1.775
 11 A"   35 A'   36 A'   37 A'   38 A'   12 A"   39 A'   13 A"                 
  1.946   2.074   2.120   2.157   2.257   2.396   2.474   2.572
 40 A'   41 A'   14 A"   42 A'   43 A'   15 A"   44 A'   45 A'                 
  2.658   2.746   2.777   2.855   3.538   3.666   3.703   3.716
 46 A'   47 A'   16 A"   48 A'   49 A'   50 A'   51 A'   17 A"                 
  3.777   3.793   3.920   3.946   4.404   4.971   6.269   6.337
 18 A"   52 A'   53 A'   19 A"   54 A'   55 A'   20 A"   56 A'                 
  6.533  23.938  35.466  66.766
 57 A'   58 A'   59 A'   60 A'                                                 
 --------------------------------------------------------------

          Ground-State Mulliken Net Atomic Charges

     Atom                 Charge (a.u.)
  ----------------------------------------
      1 C                    -0.135185
      2 N                    -0.096618
      3 F                    -0.082957
      4 H                     0.170386
      5 H                     0.144373
  ----------------------------------------
  Sum of atomic charges =    -0.000000

 -----------------------------------------------------------------
                    Cartesian Multipole Moments
 -----------------------------------------------------------------
    Charge (ESU x 10^10)
                -0.0000
    Dipole Moment (Debye)
         X       2.7389      Y      -1.1872      Z      -0.0000
       Tot       2.9852
    Quadrupole Moments (Debye-Ang)
        XX     -14.9909     XY      -0.4646     YY     -17.5008
        XZ      -0.0000     YZ      -0.0000     ZZ     -17.5386
    Octopole Moments (Debye-Ang^2)
       XXX      -1.6117    XXY       0.5310    XYY      -1.5386
       YYY      -4.9016    XXZ      -0.0000    XYZ       0.0000
       YYZ      -0.0000    XZZ      -3.5358    YZZ      -0.5897
       ZZZ      -0.0000
    Hexadecapole Moments (Debye-Ang^3)
      XXXX     -98.3172   XXXY       2.8313   XXYY     -22.5239
      XYYY      -1.6094   YYYY     -37.3299   XXXZ       0.0000
      XXYZ       0.0000   XYYZ       0.0000   YYYZ       0.0000
      XXZZ     -21.9232   XYZZ      -0.1614   YYZZ      -9.2434
      XZZZ       0.0000   YZZZ       0.0000   ZZZZ     -16.2520
 -----------------------------------------------------------------
 Calculating analytic gradient of the SCF energy
 Gradient of SCF Energy
            1           2           3           4           5
    1   0.0013172  -0.0082088   0.0077272  -0.0009219   0.0000863
    2   0.0024053  -0.0084530   0.0069615  -0.0005793  -0.0003346
    3  -0.0000000   0.0000000  -0.0000000  -0.0000000   0.0000000
 Max gradient component =       8.453E-03
 RMS gradient           =       4.130E-03
 Gradient time:  CPU 0.98 s  wall 0.34 s
 Geometry Optimization Parameters
   NAtoms,    NIC,     NZ,  NCons,   NDum,   NFix, NCnnct, MaxDiis
        5      20       5       0       0       0       0       0

 Cartesian Hessian Update
 Hessian Updated using BFGS Update


** GEOMETRY OPTIMIZATION IN DELOCALIZED INTERNAL COORDINATES **
   Searching for a Minimum

   Optimization Cycle:   3

                       Coordinates (Angstroms)
     ATOM                X               Y               Z
      1  C         1.1137153998   -0.1720088342    0.0000000000
      2  N         0.0822972079    0.5582304631    0.0000000000
      3  F        -1.0701601469   -0.2341712264    0.0000000000
      4  H         2.0561666403    0.3614033179    0.0000000000
      5  H         1.0808458515   -1.2593747878    0.0000000000
   Point Group: cs    Number of degrees of freedom:     7


   Energy is   -193.876156007

 Hessian Updated using BFGS Update

  7 Hessian modes will be used to form the next step
  Hessian Eigenvalues:
     0.158648    0.160031    0.336727    0.348015    0.366775    0.490375
     0.711544

 Minimum Search - Taking Simple RFO Step
 Searching for Lamda that Minimizes Along All modes
 Value Taken    Lamda =  -0.00033990
 Step Taken.  Stepsize is  0.031052

                             Maximum     Tolerance    Cnvgd?
         Gradient           0.008681      0.000300      NO
         Displacement       0.024305      0.001200      NO
         Energy change     -0.002056      0.000001      NO


 New Cartesian Coordinates Obtained by Inverse Iteration

 Displacement from previous Coordinates is:  0.026657
 ----------------------------------------------------------------
             Standard Nuclear Orientation (Angstroms)
    I     Atom           X                Y                Z
 ----------------------------------------------------------------
    1      C       1.1139162105    -0.1708721485     0.0000000000
    2      N       0.0867433433     0.5647675479     0.0000000000
    3      F      -1.0735324108    -0.2429017711     0.0000000000
    4      H       2.0599614654     0.3600737153     0.0000000000
    5      H       1.0757763441    -1.2569884111     0.0000000000
 ----------------------------------------------------------------
 Molecular Point Group                 Cs    NOp =  2
 Largest Abelian Subgroup              Cs    NOp =  2
 Nuclear Repulsion Energy =    67.5083277307 hartrees
 There are       12 alpha and       12 beta electrons
 Applying Cartesian multipole field
    Component          Value
    ---------          -----
     (2,0,0)        1.00000E-11
     (0,2,0)        2.00000E-11
     (0,0,2)       -3.00000E-11
 Nucleus-field energy     =     0.0000000012 hartrees
 Requested basis set is 6-311++G(d,p)
 There are 28 shells and 80 basis functions
 A cutoff of  1.0D-11 yielded    404 shell pairs
 There are      3343 function pairs (      3604 Cartesian)
 Smallest overlap matrix eigenvalue = 9.44E-04
 Guess MOs from SCF MO coefficient file

 -----------------------------------------------------------------------
  General SCF calculation program by
  Eric Jon Sundstrom, Paul Horn, Yuezhi Mao, Dmitri Zuev, Alec White,
  David Stuck, Shaama M.S., Shane Yost, Joonho Lee, David Small,
  Daniel Levine, Susi Lehtola, Hugh Burton, Evgeny Epifanovsky
 -----------------------------------------------------------------------
 Exchange:     0.2000 Hartree-Fock + 0.0800 Slater + 0.7200 B88
 Correlation:  0.1900 VWN1RPA + 0.8100 LYP
 Using SG-1 standard quadrature grid
 using 4 threads for integral computing
 -------------------------------------------------------
 OpenMP Integral computing Module                
 Release: version 2.0, May 2017, Q-Chem Inc. Pleasanton 
 -------------------------------------------------------
 -------------------------------------------------------
 OpenMP BLAS3 based DFT computing Module                
 Release: version 1.0, May 2013, Q-Chem Inc. Pittsburgh 
 -------------------------------------------------------
 A restricted SCF calculation will be
 performed using DIIS
 SCF converges when DIIS error is below 1.0e-08
 ---------------------------------------
  Cycle       Energy         DIIS error
 ---------------------------------------
    1    -193.8762211384      4.03e-04  
    2    -193.8763812309      4.83e-05  
    3    -193.8763819636      4.77e-05  
    4    -193.8763833657      2.67e-05  
    5    -193.8763837514      3.44e-06  
    6    -193.8763837559      2.53e-06  
    7    -193.8763837598      8.34e-07  
    8    -193.8763837602      7.91e-08  
    9    -193.8763837602      1.71e-08  
   10    -193.8763837602      2.34e-09  Convergence criterion met
 ---------------------------------------
 SCF time:   CPU 3.48s  wall 1.00s 
 SCF   energy in the final basis set =     -193.8763837602
 Total energy in the final basis set =     -193.8763837602

 --------------------------------------------------------------
             Orbital Energies (a.u.) and Symmetries
 --------------------------------------------------------------

 Alpha MOs, Restricted
 -- Occupied --                  
-24.698 -14.423 -10.245  -1.230  -0.924  -0.647  -0.551  -0.512
  1 A'    2 A'    3 A'    4 A'    5 A'    6 A'    7 A'    8 A'                 
 -0.474  -0.421  -0.341  -0.330
  1 A"    9 A'    2 A"   10 A'                                                 
 -- Virtual --                   
 -0.056  -0.007   0.007   0.027   0.041   0.063   0.099   0.115
  3 A"   11 A'   12 A'   13 A'   14 A'    4 A"   15 A'   16 A'                 
  0.129   0.139   0.160   0.179   0.225   0.242   0.258   0.261
 17 A'   18 A'    5 A"   19 A'   20 A'   21 A'    6 A"   22 A'                 
  0.335   0.345   0.441   0.453   0.508   0.551   0.623   0.650
 23 A'   24 A'   25 A'   26 A'    7 A"   27 A'   28 A'   29 A'                 
  0.753   0.805   0.834   0.870   0.997   1.140   1.201   1.291
 30 A'    8 A"   31 A'   32 A'    9 A"   33 A'   10 A"   34 A'                 
  1.291   1.360   1.384   1.480   1.627   1.690   1.715   1.775
 11 A"   35 A'   36 A'   37 A'   38 A'   12 A"   39 A'   13 A"                 
  1.938   2.072   2.121   2.160   2.255   2.397   2.473   2.571
 40 A'   41 A'   14 A"   42 A'   43 A'   15 A"   44 A'   45 A'                 
  2.654   2.748   2.776   2.857   3.535   3.662   3.699   3.721
 46 A'   47 A'   16 A"   48 A'   49 A'   50 A'   51 A'   17 A"                 
  3.779   3.797   3.912   3.933   4.401   4.943   6.272   6.339
 18 A"   52 A'   53 A'   19 A"   54 A'   55 A'   20 A"   56 A'                 
  6.509  23.937  35.465  66.768
 57 A'   58 A'   59 A'   60 A'                                                 

 Beta MOs, Restricted
 -- Occupied --                  
-24.698 -14.423 -10.245  -1.230  -0.924  -0.647  -0.551  -0.512
  1 A'    2 A'    3 A'    4 A'    5 A'    6 A'    7 A'    8 A'                 
 -0.474  -0.421  -0.341  -0.330
  1 A"    9 A'    2 A"   10 A'                                                 
 -- Virtual --                   
 -0.056  -0.007   0.007   0.027   0.041   0.063   0.099   0.115
  3 A"   11 A'   12 A'   13 A'   14 A'    4 A"   15 A'   16 A'                 
  0.129   0.139   0.160   0.179   0.225   0.242   0.258   0.261
 17 A'   18 A'    5 A"   19 A'   20 A'   21 A'    6 A"   22 A'                 
  0.335   0.345   0.441   0.453   0.508   0.551   0.623   0.650
 23 A'   24 A'   25 A'   26 A'    7 A"   27 A'   28 A'   29 A'                 
  0.753   0.805   0.834   0.870   0.997   1.140   1.201   1.291
 30 A'    8 A"   31 A'   32 A'    9 A"   33 A'   10 A"   34 A'                 
  1.291   1.360   1.384   1.480   1.627   1.690   1.715   1.775
 11 A"   35 A'   36 A'   37 A'   38 A'   12 A"   39 A'   13 A"                 
  1.938   2.072   2.121   2.160   2.255   2.397   2.473   2.571
 40 A'   41 A'   14 A"   42 A'   43 A'   15 A"   44 A'   45 A'                 
  2.654   2.748   2.776   2.857   3.535   3.662   3.699   3.721
 46 A'   47 A'   16 A"   48 A'   49 A'   50 A'   51 A'   17 A"                 
  3.779   3.797   3.912   3.933   4.401   4.943   6.272   6.339
 18 A"   52 A'   53 A'   19 A"   54 A'   55 A'   20 A"   56 A'                 
  6.509  23.937  35.465  66.768
 57 A'   58 A'   59 A'   60 A'                                                 
 --------------------------------------------------------------

          Ground-State Mulliken Net Atomic Charges

     Atom                 Charge (a.u.)
  ----------------------------------------
      1 C                    -0.132948
      2 N                    -0.091904
      3 F                    -0.092939
      4 H                     0.170664
      5 H                     0.147126
  ----------------------------------------
  Sum of atomic charges =     0.000000

 -----------------------------------------------------------------
                    Cartesian Multipole Moments
 -----------------------------------------------------------------
    Charge (ESU x 10^10)
                 0.0000
    Dipole Moment (Debye)
         X       2.8189      Y      -1.1682      Z      -0.0000
       Tot       3.0513
    Quadrupole Moments (Debye-Ang)
        XX     -14.9996     XY      -0.4776     YY     -17.4769
        XZ      -0.0000     YZ       0.0000     ZZ     -17.5442
    Octopole Moments (Debye-Ang^2)
       XXX      -1.4155    XXY       0.5457    XYY      -1.5000
       YYY      -4.8951    XXZ      -0.0000    XYZ       0.0000
       YYZ      -0.0000    XZZ      -3.4893    YZZ      -0.5858
       ZZZ      -0.0000
    Hexadecapole Moments (Debye-Ang^3)
      XXXX     -98.5282   XXXY       2.5951   XXYY     -22.6131
      XYYY      -1.8726   YYYY     -37.5269   XXXZ      -0.0000
      XXYZ       0.0000   XYYZ      -0.0000   YYYZ       0.0000
      XXZZ     -21.9713   XYZZ      -0.2562   YYZZ      -9.2768
      XZZZ      -0.0000   YZZZ       0.0000   ZZZZ     -16.2317
 -----------------------------------------------------------------
 Calculating analytic gradient of the SCF energy
 Gradient of SCF Energy
            1           2           3           4           5
    1   0.0002418  -0.0026833   0.0024710  -0.0000379   0.0000084
    2   0.0005411  -0.0033015   0.0025345   0.0000236   0.0002023
    3   0.0000000  -0.0000000   0.0000000  -0.0000000   0.0000000
 Max gradient component =       3.302E-03
 RMS gradient           =       1.438E-03
 Gradient time:  CPU 0.99 s  wall 0.35 s
 Geometry Optimization Parameters
   NAtoms,    NIC,     NZ,  NCons,   NDum,   NFix, NCnnct, MaxDiis
        5      20       5       0       0       0       0       0

 Cartesian Hessian Update
 Hessian Updated using BFGS Update


** GEOMETRY OPTIMIZATION IN DELOCALIZED INTERNAL COORDINATES **
   Searching for a Minimum

   Optimization Cycle:   4

                       Coordinates (Angstroms)
     ATOM                X               Y               Z
      1  C         1.1139162105   -0.1708721485    0.0000000000
      2  N         0.0867433433    0.5647675479    0.0000000000
      3  F        -1.0735324108   -0.2429017711    0.0000000000
      4  H         2.0599614654    0.3600737153    0.0000000000
      5  H         1.0757763441   -1.2569884111    0.0000000000
   Point Group: cs    Number of degrees of freedom:     7


   Energy is   -193.876383760

 Hessian Updated using BFGS Update

  7 Hessian modes will be used to form the next step
  Hessian Eigenvalues:
     0.158489    0.160061    0.227787    0.347755    0.350892    0.493882
     0.710633

 Minimum Search - Taking Simple RFO Step
 Searching for Lamda that Minimizes Along All modes
 Value Taken    Lamda =  -0.00006749
 Step Taken.  Stepsize is  0.017195

                             Maximum     Tolerance    Cnvgd?
         Gradient           0.003155      0.000300      NO
         Displacement       0.013777      0.001200      NO
         Energy change     -0.000228      0.000001      NO


 New Cartesian Coordinates Obtained by Inverse Iteration

 Displacement from previous Coordinates is:  0.016323
 ----------------------------------------------------------------
             Standard Nuclear Orientation (Angstroms)
    I     Atom           X                Y                Z
 ----------------------------------------------------------------
    1      C       1.1138616512    -0.1696574566     0.0000000000
    2      N       0.0889838680     0.5692749836     0.0000000000
    3      F      -1.0741450305    -0.2484371447     0.0000000000
    4      H       2.0616350636     0.3586733475     0.0000000000
    5      H       1.0725294002    -1.2557747973     0.0000000000
 ----------------------------------------------------------------
 Molecular Point Group                 Cs    NOp =  2
 Largest Abelian Subgroup              Cs    NOp =  2
 Nuclear Repulsion Energy =    67.3702929320 hartrees
 There are       12 alpha and       12 beta electrons
 Applying Cartesian multipole field
    Component          Value
    ---------          -----
     (2,0,0)        1.00000E-11
     (0,2,0)        2.00000E-11
     (0,0,2)       -3.00000E-11
 Nucleus-field energy     =     0.0000000012 hartrees
 Requested basis set is 6-311++G(d,p)
 There are 28 shells and 80 basis functions
 A cutoff of  1.0D-11 yielded    404 shell pairs
 There are      3343 function pairs (      3604 Cartesian)
 Smallest overlap matrix eigenvalue = 9.49E-04
 Guess MOs from SCF MO coefficient file

 -----------------------------------------------------------------------
  General SCF calculation program by
  Eric Jon Sundstrom, Paul Horn, Yuezhi Mao, Dmitri Zuev, Alec White,
  David Stuck, Shaama M.S., Shane Yost, Joonho Lee, David Small,
  Daniel Levine, Susi Lehtola, Hugh Burton, Evgeny Epifanovsky
 -----------------------------------------------------------------------
 Exchange:     0.2000 Hartree-Fock + 0.0800 Slater + 0.7200 B88
 Correlation:  0.1900 VWN1RPA + 0.8100 LYP
 Using SG-1 standard quadrature grid
 using 4 threads for integral computing
 -------------------------------------------------------
 OpenMP Integral computing Module                
 Release: version 2.0, May 2017, Q-Chem Inc. Pleasanton 
 -------------------------------------------------------
 -------------------------------------------------------
 OpenMP BLAS3 based DFT computing Module                
 Release: version 1.0, May 2013, Q-Chem Inc. Pittsburgh 
 -------------------------------------------------------
 A restricted SCF calculation will be
 performed using DIIS
 SCF converges when DIIS error is below 1.0e-08
 ---------------------------------------
  Cycle       Energy         DIIS error
 ---------------------------------------
    1    -193.8763675051      2.21e-04  
    2    -193.8764184306      2.96e-05  
    3    -193.8764181639      4.07e-05  
    4    -193.8764193324      1.00e-05  
    5    -193.8764193799      2.55e-06  
    6    -193.8764193826      1.74e-06  
    7    -193.8764193844      4.43e-07  
    8    -193.8764193845      3.96e-08  
    9    -193.8764193845      9.10e-09  Convergence criterion met
 ---------------------------------------
 SCF time:   CPU 3.12s  wall 1.00s 
 SCF   energy in the final basis set =     -193.8764193845
 Total energy in the final basis set =     -193.8764193845

 --------------------------------------------------------------
             Orbital Energies (a.u.) and Symmetries
 --------------------------------------------------------------

 Alpha MOs, Restricted
 -- Occupied --                  
-24.697 -14.424 -10.246  -1.226  -0.925  -0.647  -0.550  -0.511
  1 A'    2 A'    3 A'    4 A'    5 A'    6 A'    7 A'    8 A'                 
 -0.472  -0.419  -0.341  -0.331
  1 A"    9 A'    2 A"   10 A'                                                 
 -- Virtual --                   
 -0.057  -0.007   0.004   0.025   0.041   0.063   0.098   0.115
  3 A"   11 A'   12 A'   13 A'   14 A'    4 A"   15 A'   16 A'                 
  0.129   0.139   0.160   0.178   0.225   0.241   0.258   0.261
 17 A'   18 A'    5 A"   19 A'   20 A'   21 A'    6 A"   22 A'                 
  0.334   0.345   0.442   0.452   0.508   0.550   0.622   0.650
 23 A'   24 A'   25 A'   26 A'    7 A"   27 A'   28 A'   29 A'                 
  0.752   0.804   0.833   0.869   0.996   1.141   1.201   1.291
 30 A'    8 A"   31 A'   32 A'    9 A"   33 A'   10 A"   11 A"                 
  1.292   1.361   1.384   1.480   1.626   1.689   1.715   1.775
 34 A'   35 A'   36 A'   37 A'   38 A'   12 A"   39 A'   13 A"                 
  1.933   2.072   2.121   2.161   2.254   2.397   2.473   2.570
 40 A'   41 A'   14 A"   42 A'   43 A'   15 A"   44 A'   45 A'                 
  2.652   2.748   2.776   2.858   3.533   3.659   3.697   3.724
 46 A'   47 A'   16 A"   48 A'   49 A'   50 A'   51 A'   17 A"                 
  3.781   3.799   3.908   3.926   4.400   4.926   6.273   6.341
 18 A"   52 A'   53 A'   19 A"   54 A'   55 A'   20 A"   56 A'                 
  6.496  23.936  35.464  66.769
 57 A'   58 A'   59 A'   60 A'                                                 

 Beta MOs, Restricted
 -- Occupied --                  
-24.697 -14.424 -10.246  -1.226  -0.925  -0.647  -0.550  -0.511
  1 A'    2 A'    3 A'    4 A'    5 A'    6 A'    7 A'    8 A'                 
 -0.472  -0.419  -0.341  -0.331
  1 A"    9 A'    2 A"   10 A'                                                 
 -- Virtual --                   
 -0.057  -0.007   0.004   0.025   0.041   0.063   0.098   0.115
  3 A"   11 A'   12 A'   13 A'   14 A'    4 A"   15 A'   16 A'                 
  0.129   0.139   0.160   0.178   0.225   0.241   0.258   0.261
 17 A'   18 A'    5 A"   19 A'   20 A'   21 A'    6 A"   22 A'                 
  0.334   0.345   0.442   0.452   0.508   0.550   0.622   0.650
 23 A'   24 A'   25 A'   26 A'    7 A"   27 A'   28 A'   29 A'                 
  0.752   0.804   0.833   0.869   0.996   1.141   1.201   1.291
 30 A'    8 A"   31 A'   32 A'    9 A"   33 A'   10 A"   11 A"                 
  1.292   1.361   1.384   1.480   1.626   1.689   1.715   1.775
 34 A'   35 A'   36 A'   37 A'   38 A'   12 A"   39 A'   13 A"                 
  1.933   2.072   2.121   2.161   2.254   2.397   2.473   2.570
 40 A'   41 A'   14 A"   42 A'   43 A'   15 A"   44 A'   45 A'                 
  2.652   2.748   2.776   2.858   3.533   3.659   3.697   3.724
 46 A'   47 A'   16 A"   48 A'   49 A'   50 A'   51 A'   17 A"                 
  3.781   3.799   3.908   3.926   4.400   4.926   6.273   6.341
 18 A"   52 A'   53 A'   19 A"   54 A'   55 A'   20 A"   56 A'                 
  6.496  23.936  35.464  66.769
 57 A'   58 A'   59 A'   60 A'                                                 
 --------------------------------------------------------------

          Ground-State Mulliken Net Atomic Charges

     Atom                 Charge (a.u.)
  ----------------------------------------
      1 C                    -0.131885
      2 N                    -0.089269
      3 F                    -0.098246
      4 H                     0.170715
      5 H                     0.148685
  ----------------------------------------
  Sum of atomic charges =     0.000000

 -----------------------------------------------------------------
                    Cartesian Multipole Moments
 -----------------------------------------------------------------
    Charge (ESU x 10^10)
                 0.0000
    Dipole Moment (Debye)
         X       2.8605      Y      -1.1562      Z       0.0000
       Tot       3.0853
    Quadrupole Moments (Debye-Ang)
        XX     -15.0050     XY      -0.4858     YY     -17.4650
        XZ      -0.0000     YZ       0.0000     ZZ     -17.5474
    Octopole Moments (Debye-Ang^2)
       XXX      -1.3279    XXY       0.5481    XYY      -1.4844
       YYY      -4.9025    XXZ       0.0000    XYZ       0.0000
       YYZ      -0.0000    XZZ      -3.4678    YZZ      -0.5864
       ZZZ      -0.0000
    Hexadecapole Moments (Debye-Ang^3)
      XXXX     -98.5500   XXXY       2.4403   XXYY     -22.6550
      XYYY      -2.0276   YYYY     -37.6829   XXXZ      -0.0000
      XXYZ       0.0000   XYYZ      -0.0000   YYYZ       0.0000
      XXZZ     -21.9788   XYZZ      -0.3126   YYZZ      -9.3037
      XZZZ      -0.0000   YZZZ       0.0000   ZZZZ     -16.2219
 -----------------------------------------------------------------
 Calculating analytic gradient of the SCF energy
 Gradient of SCF Energy
            1           2           3           4           5
    1   0.0000812  -0.0002293   0.0001656  -0.0000219   0.0000045
    2  -0.0000635  -0.0001382   0.0001512   0.0000350   0.0000155
    3   0.0000000  -0.0000000   0.0000000   0.0000000   0.0000000
 Max gradient component =       2.293E-04
 RMS gradient           =       9.471E-05
 Gradient time:  CPU 0.97 s  wall 0.34 s
 Geometry Optimization Parameters
   NAtoms,    NIC,     NZ,  NCons,   NDum,   NFix, NCnnct, MaxDiis
        5      20       5       0       0       0       0       0

 Cartesian Hessian Update
 Hessian Updated using BFGS Update


** GEOMETRY OPTIMIZATION IN DELOCALIZED INTERNAL COORDINATES **
   Searching for a Minimum

   Optimization Cycle:   5

                       Coordinates (Angstroms)
     ATOM                X               Y               Z
      1  C         1.1138616512   -0.1696574566    0.0000000000
      2  N         0.0889838680    0.5692749836    0.0000000000
      3  F        -1.0741450305   -0.2484371447    0.0000000000
      4  H         2.0616350636    0.3586733475    0.0000000000
      5  H         1.0725294002   -1.2557747973    0.0000000000
   Point Group: cs    Number of degrees of freedom:     7


   Energy is   -193.876419385

 Hessian Updated using BFGS Update

  7 Hessian modes will be used to form the next step
  Hessian Eigenvalues:
     0.158823    0.160052    0.212934    0.347703    0.350734    0.494257
     0.711226

 Minimum Search - Taking Simple RFO Step
 Searching for Lamda that Minimizes Along All modes
 Value Taken    Lamda =   0.00000000
 Step Taken.  Stepsize is  0.001208

                             Maximum     Tolerance    Cnvgd?
         Gradient           0.000198      0.000300     YES
         Displacement       0.000883      0.001200     YES
         Energy change     -0.000036      0.000001      NO


                       Distance Matrix (Angstroms)
             C (  1)   N (  2)   F (  3)   H (  4)
   N (  2)  1.263486
   F (  3)  2.189424  1.421802
   H (  4)  1.085084  1.983861  3.194010
   H (  5)  1.086904  2.073202  2.371274  1.893350

 Final energy is   -193.87641938453524     


 ******************************
 **  OPTIMIZATION CONVERGED  **
 ******************************

                       Coordinates (Angstroms)
     ATOM                X               Y               Z
      1  C         1.1138616512   -0.1696574566    0.0000000000
      2  N         0.0889838680    0.5692749836    0.0000000000
      3  F        -1.0741450305   -0.2484371447    0.0000000000
      4  H         2.0616350636    0.3586733475    0.0000000000
      5  H         1.0725294002   -1.2557747973    0.0000000000

Z-matrix Print:
$molecule
0 1
N 
C  1 1.263486
H  2 1.085084 1 115.071332
H  2 1.086904 1 123.612098 3 -180.000000 0
F  1 1.421802 2 109.100270 3 -180.000000 0
$end


 --------------------------------------------------------------
             Orbital Energies (a.u.) and Symmetries
 --------------------------------------------------------------

 Alpha MOs, Restricted
 -- Occupied --                  
-24.697 -14.424 -10.246  -1.226  -0.925  -0.647  -0.550  -0.511
  1 A'    2 A'    3 A'    4 A'    5 A'    6 A'    7 A'    8 A'                 
 -0.472  -0.419  -0.341  -0.331
  1 A"    9 A'    2 A"   10 A'                                                 
 -- Virtual --                   
 -0.057  -0.007   0.004   0.025   0.041   0.063   0.098   0.115
  3 A"   11 A'   12 A'   13 A'   14 A'    4 A"   15 A'   16 A'                 
  0.129   0.139   0.160   0.178   0.225   0.241   0.258   0.261
 17 A'   18 A'    5 A"   19 A'   20 A'   21 A'    6 A"   22 A'                 
  0.334   0.345   0.442   0.452   0.508   0.550   0.622   0.650
 23 A'   24 A'   25 A'   26 A'    7 A"   27 A'   28 A'   29 A'                 
  0.752   0.804   0.833   0.869   0.996   1.141   1.201   1.291
 30 A'    8 A"   31 A'   32 A'    9 A"   33 A'   10 A"   11 A"                 
  1.292   1.361   1.384   1.480   1.626   1.689   1.715   1.775
 34 A'   35 A'   36 A'   37 A'   38 A'   12 A"   39 A'   13 A"                 
  1.933   2.072   2.121   2.161   2.254   2.397   2.473   2.570
 40 A'   41 A'   14 A"   42 A'   43 A'   15 A"   44 A'   45 A'                 
  2.652   2.748   2.776   2.858   3.533   3.659   3.697   3.724
 46 A'   47 A'   16 A"   48 A'   49 A'   50 A'   51 A'   17 A"                 
  3.781   3.799   3.908   3.926   4.400   4.926   6.273   6.341
 18 A"   52 A'   53 A'   19 A"   54 A'   55 A'   20 A"   56 A'                 
  6.496  23.936  35.464  66.769
 57 A'   58 A'   59 A'   60 A'                                                 

 Beta MOs, Restricted
 -- Occupied --                  
-24.697 -14.424 -10.246  -1.226  -0.925  -0.647  -0.550  -0.511
  1 A'    2 A'    3 A'    4 A'    5 A'    6 A'    7 A'    8 A'                 
 -0.472  -0.419  -0.341  -0.331
  1 A"    9 A'    2 A"   10 A'                                                 
 -- Virtual --                   
 -0.057  -0.007   0.004   0.025   0.041   0.063   0.098   0.115
  3 A"   11 A'   12 A'   13 A'   14 A'    4 A"   15 A'   16 A'                 
  0.129   0.139   0.160   0.178   0.225   0.241   0.258   0.261
 17 A'   18 A'    5 A"   19 A'   20 A'   21 A'    6 A"   22 A'                 
  0.334   0.345   0.442   0.452   0.508   0.550   0.622   0.650
 23 A'   24 A'   25 A'   26 A'    7 A"   27 A'   28 A'   29 A'                 
  0.752   0.804   0.833   0.869   0.996   1.141   1.201   1.291
 30 A'    8 A"   31 A'   32 A'    9 A"   33 A'   10 A"   11 A"                 
  1.292   1.361   1.384   1.480   1.626   1.689   1.715   1.775
 34 A'   35 A'   36 A'   37 A'   38 A'   12 A"   39 A'   13 A"                 
  1.933   2.072   2.121   2.161   2.254   2.397   2.473   2.570
 40 A'   41 A'   14 A"   42 A'   43 A'   15 A"   44 A'   45 A'                 
  2.652   2.748   2.776   2.858   3.533   3.659   3.697   3.724
 46 A'   47 A'   16 A"   48 A'   49 A'   50 A'   51 A'   17 A"                 
  3.781   3.799   3.908   3.926   4.400   4.926   6.273   6.341
 18 A"   52 A'   53 A'   19 A"   54 A'   55 A'   20 A"   56 A'                 
  6.496  23.936  35.464  66.769
 57 A'   58 A'   59 A'   60 A'                                                 
 --------------------------------------------------------------

          Ground-State Mulliken Net Atomic Charges

     Atom                 Charge (a.u.)
  ----------------------------------------
      1 C                    -0.131885
      2 N                    -0.089269
      3 F                    -0.098246
      4 H                     0.170715
      5 H                     0.148685
  ----------------------------------------
  Sum of atomic charges =     0.000000

 -----------------------------------------------------------------
                    Cartesian Multipole Moments
 -----------------------------------------------------------------
    Charge (ESU x 10^10)
                 0.0000
    Dipole Moment (Debye)
         X       2.8605      Y      -1.1562      Z       0.0000
       Tot       3.0853
    Quadrupole Moments (Debye-Ang)
        XX     -15.0050     XY      -0.4858     YY     -17.4650
        XZ      -0.0000     YZ       0.0000     ZZ     -17.5474
    Octopole Moments (Debye-Ang^2)
       XXX      -1.3279    XXY       0.5481    XYY      -1.4844
       YYY      -4.9025    XXZ       0.0000    XYZ       0.0000
       YYZ      -0.0000    XZZ      -3.4678    YZZ      -0.5864
       ZZZ      -0.0000
    Hexadecapole Moments (Debye-Ang^3)
      XXXX     -98.5500   XXXY       2.4403   XXYY     -22.6550
      XYYY      -2.0276   YYYY     -37.6829   XXXZ      -0.0000
      XXYZ       0.0000   XYYZ      -0.0000   YYYZ       0.0000
      XXZZ     -21.9788   XYZZ      -0.3126   YYZZ      -9.3037
      XZZZ      -0.0000   YZZZ       0.0000   ZZZZ     -16.2219
 -----------------------------------------------------------------
Archival summary:
1\1\TWL01\OPT\ProcedureUnspecified\BasisUnspecified\1112\taweetha\SunNov2522:11:592018SunNov2522:11:592018\0\\#,OPT,ProcedureUnspecified,BasisUnspecified,\\0,1\N\C,1,1.26349\H,2,1.08508,1,115.071\H,2,1.0869,1,123.612,3,-180,0\F,1,1.4218,2,109.1,3,-180,0\\\@

 Total job time:  7.09s(wall), 22.89s(cpu) 
 Sun Nov 25 22:11:59 2018

        *************************************************************
        *                                                           *
        *  Thank you very much for using Q-Chem.  Have a nice day.  *
        *                                                           *
        *************************************************************


 
User input: 2 of 2 
 
Q-Chem Developer Version!
                  Welcome to Q-Chem
     A Quantum Leap Into The Future Of Chemistry


 Q-Chem 5.1, Q-Chem, Inc., Pleasanton, CA (2018)

 Yihan Shao,  Zhengting Gan,  E. Epifanovsky,  A. T. B. Gilbert,  M. Wormit,  
 J. Kussmann,  A. W. Lange,  A. Behn,  Jia Deng,  Xintian Feng,  D. Ghosh,  
 M. Goldey,  P. R. Horn,  L. D. Jacobson,  I. Kaliman,  T. Kus,  A. Landau,  
 Jie Liu,  E. I. Proynov,  R. M. Richard,  R. P. Steele,  E. J. Sundstrom,  
 H. L. Woodcock III,  P. M. Zimmerman,  D. Zuev,  B. Albrecht,  E. Alguire,  
 S. A. Baeppler,  D. Barton,  Z. Benda,  Y. A. Bernard,  E. J. Berquist,  
 K. B. Bravaya,  H. Burton,  D. Casanova,  Chun-Min Chang,  Yunqing Chen,  
 A. Chien,  K. D. Closser,  M. P. Coons,  S. Coriani,  S. Dasgupta,  
 A. L. Dempwolff,  M. Diedenhofen,  Hainam Do,  R. G. Edgar,  Po-Tung Fang,  
 S. Faraji,  S. Fatehi,  Qingguo Feng,  K. D. Fenk,  J. Fosso-Tande,  
 Qinghui Ge,  A. Ghysels,  G. Gidofalvi,  J. Gomes,  J. Gonthier,  A. Gunina,  
 D. Hait,  M. W. D. Hanson-Heine,  P. H. P. Harbach,  A. W. Hauser,  
 J. E. Herr,  E. G. Hohenstein,  Z. C. Holden,  Kerwin Hui,  B. C. Huynh,  
 T.-C. Jagau,  Hyunjun Ji,  B. Kaduk,  K. Khistyaev,  Jaehoon Kim,  
 P. Klunzinger,  K. Koh,  D. Kosenkov,  L. Koulias,  T. Kowalczyk,  
 C. M. Krauter,  A. Kunitsa,  Ka Un Lao,  A. Laurent,  K. V. Lawler,  
 Joonho Lee,  D. Lefrancois,  S. Lehtola,  D. S. Levine,  Yi-Pei Li,  
 You-Sheng Lin,  Fenglai Liu,  E. Livshits,  A. Luenser,  P. Manohar,  
 E. Mansoor,  S. F. Manzer,  Shan-Ping Mao,  Yuezhi Mao,  N. Mardirossian,  
 A. V. Marenich,  T. Markovich,  L. A. Martinez-Martinez,  S. A. Maurer,  
 N. J. Mayhall,  S. C. McKenzie,  J.-M. Mewes,  A. F. Morrison,  
 J. W. Mullinax,  K. Nanda,  T. S. Nguyen-Beck,  R. Olivares-Amaya,  
 J. A. Parkhill,  T. M. Perrine,  F. Plasser,  P. Pokhilko,  S. Prager,  
 A. Prociuk,  E. Ramos,  D. R. Rehn,  F. Rob,  M. Schneider,  N. Sergueev,  
 S. M. Sharada,  S. Sharma,  D. W. Small,  T. Stauch,  T. Stein,  
 Yu-Chuan Su,  A. J. W. Thom,  A. Tkatchenko,  T. Tsuchimochi,  N. M. Tubman,  
 L. Vogt,  M. L. Vidal,  O. Vydrov,  M. A. Watson,  J. Wenzel,  
 M. de Wergifosse,  T. A. Wesolowski,  A. White,  J. Witte,  A. Yamada,  
 Jun Yang,  K. Yao,  S. Yeganeh,  S. R. Yost,  Zhi-Qiang You,  A. Zech,  
 Igor Ying Zhang,  Xing Zhang,  Yan Zhao,  Ying Zhu,  B. R. Brooks,  
 G. K. L. Chan,  C. J. Cramer,  M. S. Gordon,  W. J. Hehre,  A. Klamt,  
 M. W. Schmidt,  C. D. Sherrill,  D. G. Truhlar,  A. Aspuru-Guzik,  R. Baer,  
 A. T. Bell,  N. A. Besley,  Jeng-Da Chai,  A. E. DePrince, III,  
 R. A. DiStasio Jr.,  A. Dreuw,  B. D. Dunietz,  T. R. Furlani,  
 Chao-Ping Hsu,  Yousung Jung,  Jing Kong,  D. S. Lambrecht,  WanZhen Liang,  
 C. Ochsenfeld,  V. A. Rassolov,  L. V. Slipchenko,  J. E. Subotnik,  
 T. Van Voorhis,  J. M. Herbert,  A. I. Krylov,  P. M. W. Gill,  M. Head-Gordon

 Contributors to earlier versions of Q-Chem not listed above: 
 R. D. Adamson,  B. Austin,  J. Baker,  G. J. O. Beran,  K. Brandhorst,  
 S. T. Brown,  E. F. C. Byrd,  A. K. Chakraborty,  C.-L. Cheng,  
 Siu Hung Chien,  D. M. Chipman,  D. L. Crittenden,  H. Dachsel,  
 R. J. Doerksen,  A. D. Dutoi,  L. Fusti-Molnar,  W. A. Goddard III,  
 A. Golubeva-Zadorozhnaya,  S. R. Gwaltney,  G. Hawkins,  A. Heyden,  
 S. Hirata,  G. Kedziora,  F. J. Keil,  C. Kelley,  Jihan Kim,  R. A. King,  
 R. Z. Khaliullin,  P. P. Korambath,  W. Kurlancheek,  A. M. Lee,  M. S. Lee,  
 S. V. Levchenko,  Ching Yeh Lin,  D. Liotard,  R. C. Lochan,  I. Lotan,  
 P. E. Maslen,  N. Nair,  D. P. O'Neill,  D. Neuhauser,  E. Neuscamman,  
 C. M. Oana,  R. Olson,  B. Peters,  R. Peverati,  P. A. Pieniazek,  
 Y. M. Rhee,  J. Ritchie,  M. A. Rohrdanz,  E. Rosta,  N. J. Russ,  
 H. F. Schaefer III,  N. E. Schultz,  N. Shenvi,  A. C. Simmonett,  A. Sodt,  
 D. Stuck,  K. S. Thanthiriwatte,  V. Vanovschi,  Tao Wang,  A. Warshel,  
 C. F. Williams,  Q. Wu,  X. Xu,  W. Zhang

 Please cite Q-Chem as follows:
 Y. Shao et al., Mol. Phys. 113, 184-215 (2015)
 DOI: 10.1080/00268976.2014.952696

 Q-Chem 5.1.2 for Intel X86 EM64T Linux

 Parts of Q-Chem use Armadillo 8.300.2 (Tropical Shenanigans).
 http://arma.sourceforge.net/

 Q-Chem begins on Sun Nov 25 22:11:59 2018  

Host: 
0

     Scratch files written to /scratch/taweetham/qchem54052//
The previous job contains 0 fragments, simply inherited here
Input Ideriv = 2
Curr. Ideriv = -1
Max.  Ideriv = 2

Checking the input file for inconsistencies... 	...done.

--------------------------------------------------------------
User input:
--------------------------------------------------------------

$molecule
read
$end

$rem
   job_type 	frequency
   basis 	6-311++g**
   method	b3lyp	
$end


--------------------------------------------------------------
 ----------------------------------------------------------------
             Standard Nuclear Orientation (Angstroms)
    I     Atom           X                Y                Z
 ----------------------------------------------------------------
    1      C       1.0711274470    -0.2217008319    -0.0000000000
    2      N       0.0882328664     0.5722222532     0.0000000000
    3      F      -1.1179111653    -0.1805981329     0.0000000000
    4      H       2.0463990679     0.2539599143    -0.0000000000
    5      H       0.9704066729    -1.3039274988    -0.0000000000
 ----------------------------------------------------------------
 Molecular Point Group                 Cs    NOp =  2
 Largest Abelian Subgroup              Cs    NOp =  2
 Nuclear Repulsion Energy =    67.3702929320 hartrees
 There are       12 alpha and       12 beta electrons
 Requested basis set is 6-311++G(d,p)
 There are 28 shells and 80 basis functions

 Total QAlloc Memory Limit   2000 MB
 Mega-Array Size       188 MB
 MEM_STATIC part       192 MB

                       Distance Matrix (Angstroms)
             C (  1)   N (  2)   F (  3)   H (  4)
   N (  2)  1.263486
   F (  3)  2.189424  1.421802
   H (  4)  1.085084  1.983861  3.194010
   H (  5)  1.086904  2.073202  2.371274  1.893350

 A cutoff of  1.0D-11 yielded    404 shell pairs
 There are      3343 function pairs (      3604 Cartesian)

 -------------------------------------------------------
 OpenMP Integral Computing Module                       
 Release: version 1.0, May 2013, Q-Chem Inc. Pittsburgh 
 -------------------------------------------------------
 Integral Job Info:
 Integral job number is                      11
 Integral operator is                         1
 short-range coefficients                     0
 long-range coefficients              100000000
 Omega coefficients                           0
 if combine SR and LR in K                    0
 Integral screening is                        0
 Integral computing path is                   2
 max size of driver memory is            800000
 size of driver memory is                593474
 size of scratch memory is              2361544
 max col of scratch BK array               1296
 max len of scratch array in speh3          155
 max len of scratch index in speh4           18
 max int batch size is                      520
 min int batch size is                       52
 fixed nKL is                                52
 max L of basis functions is                  2
 order of int derivative is                   0
 number of shells is                         28
 number of basis is                          83
 number of cartesian basis is                83
 number of contracted shell pairs           404
 number of primitive shell pairs           1214
 maxK2 (contraction) of shell pair           36
 max number of K2 of shell pair               1
 max number of CS2 of shell pair             56
 max number of PS2 of shell pair            168
 mem total for path MDJ                  511554
 -------------------------------------------------------
 Smallest overlap matrix eigenvalue = 9.49E-04
 Guess from superposition of atomic densities
 Warning:  Energy on first SCF cycle will be non-variational
 SAD guess density has 24.000000 electrons

 -----------------------------------------------------------------------
  General SCF calculation program by
  Eric Jon Sundstrom, Paul Horn, Yuezhi Mao, Dmitri Zuev, Alec White,
  David Stuck, Shaama M.S., Shane Yost, Joonho Lee, David Small,
  Daniel Levine, Susi Lehtola, Hugh Burton, Evgeny Epifanovsky
 -----------------------------------------------------------------------
 Exchange:     0.2000 Hartree-Fock + 0.0800 Slater + 0.7200 B88
 Correlation:  0.1900 VWN1RPA + 0.8100 LYP
 Using SG-1 standard quadrature grid
 using 4 threads for integral computing
 -------------------------------------------------------
 OpenMP Integral computing Module                
 Release: version 2.0, May 2017, Q-Chem Inc. Pleasanton 
 -------------------------------------------------------
 -------------------------------------------------------
 OpenMP BLAS3 based DFT computing Module                
 Release: version 1.0, May 2013, Q-Chem Inc. Pittsburgh 
 -------------------------------------------------------
 A restricted SCF calculation will be
 performed using DIIS
 SCF converges when DIIS error is below 1.0e-08
 ---------------------------------------
  Cycle       Energy         DIIS error
 ---------------------------------------
    1    -194.1473287507      6.05e-02  
    2    -193.8508485081      6.61e-03  
    3    -193.8346304910      8.40e-03  
    4    -193.8714155825      2.73e-03  
    5    -193.8763048476      4.26e-04  
    6    -193.8764275997      5.92e-05  
    7    -193.8764289498      3.02e-05  
    8    -193.8764294894      8.42e-06  
    9    -193.8764295318      5.80e-07  
   10    -193.8764295320      5.91e-08  
   11    -193.8764295320      1.09e-08  
   12    -193.8764295320      1.80e-09  Convergence criterion met
 ---------------------------------------
 SCF time:   CPU 4.19s  wall 2.00s 
 SCF   energy in the final basis set =     -193.8764295320
 Total energy in the final basis set =     -193.8764295320

 --------------------------------------------------------------
             Orbital Energies (a.u.) and Symmetries
 --------------------------------------------------------------

 Alpha MOs, Restricted
 -- Occupied --                  
-24.697 -14.424 -10.246  -1.226  -0.925  -0.647  -0.550  -0.511
  1 A'    2 A'    3 A'    4 A'    5 A'    6 A'    7 A'    8 A'                 
 -0.472  -0.419  -0.341  -0.331
  1 A"    9 A'    2 A"   10 A'                                                 
 -- Virtual --                   
 -0.057  -0.007   0.004   0.025   0.041   0.063   0.098   0.115
  3 A"   11 A'   12 A'   13 A'   14 A'    4 A"   15 A'   16 A'                 
  0.129   0.138   0.160   0.178   0.225   0.241   0.258   0.261
 17 A'   18 A'    5 A"   19 A'   20 A'   21 A'    6 A"   22 A'                 
  0.334   0.345   0.442   0.452   0.508   0.550   0.622   0.650
 23 A'   24 A'   25 A'   26 A'    7 A"   27 A'   28 A'   29 A'                 
  0.752   0.805   0.833   0.869   0.996   1.141   1.201   1.291
 30 A'    8 A"   31 A'   32 A'    9 A"   33 A'   10 A"   11 A"                 
  1.292   1.361   1.384   1.480   1.626   1.689   1.715   1.775
 34 A'   35 A'   36 A'   37 A'   38 A'   12 A"   39 A'   13 A"                 
  1.933   2.072   2.121   2.161   2.254   2.397   2.473   2.570
 40 A'   41 A'   14 A"   42 A'   43 A'   15 A"   44 A'   45 A'                 
  2.652   2.748   2.776   2.858   3.533   3.659   3.697   3.724
 46 A'   47 A'   16 A"   48 A'   49 A'   50 A'   51 A'   17 A"                 
  3.781   3.799   3.908   3.926   4.400   4.926   6.273   6.341
 18 A"   52 A'   53 A'   19 A"   54 A'   55 A'   20 A"   56 A'                 
  6.496  23.936  35.464  66.769
 57 A'   58 A'   59 A'   60 A'                                                 

 Beta MOs, Restricted
 -- Occupied --                  
-24.697 -14.424 -10.246  -1.226  -0.925  -0.647  -0.550  -0.511
  1 A'    2 A'    3 A'    4 A'    5 A'    6 A'    7 A'    8 A'                 
 -0.472  -0.419  -0.341  -0.331
  1 A"    9 A'    2 A"   10 A'                                                 
 -- Virtual --                   
 -0.057  -0.007   0.004   0.025   0.041   0.063   0.098   0.115
  3 A"   11 A'   12 A'   13 A'   14 A'    4 A"   15 A'   16 A'                 
  0.129   0.138   0.160   0.178   0.225   0.241   0.258   0.261
 17 A'   18 A'    5 A"   19 A'   20 A'   21 A'    6 A"   22 A'                 
  0.334   0.345   0.442   0.452   0.508   0.550   0.622   0.650
 23 A'   24 A'   25 A'   26 A'    7 A"   27 A'   28 A'   29 A'                 
  0.752   0.805   0.833   0.869   0.996   1.141   1.201   1.291
 30 A'    8 A"   31 A'   32 A'    9 A"   33 A'   10 A"   11 A"                 
  1.292   1.361   1.384   1.480   1.626   1.689   1.715   1.775
 34 A'   35 A'   36 A'   37 A'   38 A'   12 A"   39 A'   13 A"                 
  1.933   2.072   2.121   2.161   2.254   2.397   2.473   2.570
 40 A'   41 A'   14 A"   42 A'   43 A'   15 A"   44 A'   45 A'                 
  2.652   2.748   2.776   2.858   3.533   3.659   3.697   3.724
 46 A'   47 A'   16 A"   48 A'   49 A'   50 A'   51 A'   17 A"                 
  3.781   3.799   3.908   3.926   4.400   4.926   6.273   6.341
 18 A"   52 A'   53 A'   19 A"   54 A'   55 A'   20 A"   56 A'                 
  6.496  23.936  35.464  66.769
 57 A'   58 A'   59 A'   60 A'                                                 
 --------------------------------------------------------------

          Ground-State Mulliken Net Atomic Charges

     Atom                 Charge (a.u.)
  ----------------------------------------
      1 C                    -0.131801
      2 N                    -0.089258
      3 F                    -0.098302
      4 H                     0.170704
      5 H                     0.148658
  ----------------------------------------
  Sum of atomic charges =    -0.000000

 -----------------------------------------------------------------
                    Cartesian Multipole Moments
 -----------------------------------------------------------------
    Charge (ESU x 10^10)
                -0.0000
    Dipole Moment (Debye)
         X       2.7929      Y      -1.3110      Z       0.0000
       Tot       3.0853
    Quadrupole Moments (Debye-Ang)
        XX     -15.2432     XY      -0.5516     YY     -17.4272
        XZ      -0.0000     YZ      -0.0000     ZZ     -17.5474
    Octopole Moments (Debye-Ang^2)
       XXX       0.1986    XXY       0.3442    XYY      -1.2569
       YYY      -5.0852    XXZ      -0.0000    XYZ      -0.0000
       YYZ       0.0000    XZZ      -2.9371    YZZ      -0.5478
       ZZZ       0.0000
    Hexadecapole Moments (Debye-Ang^3)
      XXXX     -97.7700   XXXY       4.0153   XXYY     -23.0376
      XYYY      -0.2059   YYYY     -37.5925   XXXZ      -0.0000
      XXYZ      -0.0000   XYYZ       0.0000   YYYZ      -0.0000
      XXZZ     -21.7707   XYZZ       0.3691   YYZZ      -9.3157
      XZZZ      -0.0000   YZZZ      -0.0000   ZZZZ     -16.2221
 -----------------------------------------------------------------
 Calculating MO derivatives via CPSCF
 D1JvT checksum  = 58620 5171.8656926524
 D1KAT checksum  = 111960 631.3039905295
   1         3          15      0.211521    0.061913
   2         3          15      0.019144    0.006393
   3         3          15      0.001343    0.000564
   4         5          13      0.000090    0.000044
   5        17           1      0.000002    0.000002
   6        18           0      0.000000    0.000000    Roots Converged
 Time for AOints: 0.7 s (CPU) 0.2 s (wall)
 ------------------------------------------------------------------------------
                     AOints        : Timing summary (seconds)
 ------------------------------------------------------------------------------
     job step          cpu (% of tot)      sys (% of tot)     wall (% of tot)
 ------------------------------------------------------------------------------
  cpscf_lag         0.5876E+01 (29.7)   0.3000E-05 (60.0)   0.1590E+01 (30.2)
  iterzp            0.1321E+02 (66.8)   0.2000E-05 (40.0)   0.3476E+01 (66.1)
  make_fx           0.0000E+00 ( 0.0)   0.0000E+00 ( 0.0)   0.0000E+00 ( 0.0)
  AOints            0.6607E+00 ( 3.3)   0.0000E+00 ( 0.0)   0.1769E+00 ( 3.4)
 ------------------------------------------------------------------------------
   Grand Totals     0.1976E+02          0.5000E-05          0.5260E+01
 ------------------------------------------------------------------------------
 Calculating analytic Hessian of the SCF energy
 Polarizability Matrix (a.u.)
            1           2           3
    1 -30.5039184   1.8245308  -0.0000000
    2   1.8245308 -21.4089515  -0.0000000
    3  -0.0000000  -0.0000000 -14.0274288

 Direct stationary perturbation theory relativistic correction:

 rels  =       0.075276765838
 relv  =      -0.302802236863
 rel2e =       0.099183150592
 E_rel =      -0.128342320433

 Hessian of the SCF Energy
            1           2           3           4           5           6
    1   0.8211612  -0.1084491   0.0000000  -0.3924395   0.2464749  -0.0000000
    2  -0.1084491   0.7799182  -0.0000000   0.2938881  -0.3568027   0.0000000
    3   0.0000000  -0.0000000   0.1169019  -0.0000000   0.0000000  -0.0408972
    4  -0.3924395   0.2938881  -0.0000000   0.5647475  -0.2215219   0.0000000
    5   0.2464749  -0.3568027   0.0000000  -0.2215219   0.4772893  -0.0000000
    6  -0.0000000   0.0000000  -0.0408972   0.0000000  -0.0000000   0.0473975
    7  -0.0915095  -0.0364584   0.0000000  -0.1449722  -0.0435192  -0.0000000
    8   0.0107034   0.0226853   0.0000000  -0.0896412  -0.1088258  -0.0000000
    9   0.0000000   0.0000000   0.0047120  -0.0000000  -0.0000000  -0.0264805
   10  -0.2763234  -0.1119122  -0.0000000  -0.0273463  -0.0133600   0.0000000
   11  -0.1209259  -0.1184243   0.0000000   0.0158438   0.0099412  -0.0000000
   12  -0.0000000   0.0000000  -0.0353426   0.0000000  -0.0000000  -0.0100798
   13  -0.0608888  -0.0370684  -0.0000000   0.0000106   0.0319262   0.0000000
   14  -0.0278033  -0.3273765  -0.0000000   0.0014312  -0.0216019   0.0000000
   15  -0.0000000  -0.0000000  -0.0453741  -0.0000000   0.0000000   0.0300600
            7           8           9          10          11          12
    1  -0.0915095   0.0107034   0.0000000  -0.2763234  -0.1209259  -0.0000000
    2  -0.0364584   0.0226853   0.0000000  -0.1119122  -0.1184243   0.0000000
    3   0.0000000   0.0000000   0.0047120  -0.0000000   0.0000000  -0.0353426
    4  -0.1449722  -0.0896412  -0.0000000  -0.0273463   0.0158438   0.0000000
    5  -0.0435192  -0.1088258  -0.0000000  -0.0133600   0.0099412  -0.0000000
    6  -0.0000000  -0.0000000  -0.0264805   0.0000000  -0.0000000  -0.0100798
    7   0.2334692   0.0740686  -0.0000000  -0.0013770   0.0085665  -0.0000000
    8   0.0740686   0.0798413   0.0000000   0.0044557   0.0023024   0.0000000
    9  -0.0000000   0.0000000   0.0188045  -0.0000000   0.0000000   0.0156317
   10  -0.0013770   0.0044557  -0.0000000   0.3020967   0.1186383   0.0000000
   11   0.0085665   0.0023024   0.0000000   0.1186383   0.1104515  -0.0000000
   12  -0.0000000   0.0000000   0.0156317   0.0000000  -0.0000000   0.0253882
   13   0.0043896   0.0004135  -0.0000000   0.0029500  -0.0221227  -0.0000000
   14  -0.0026575   0.0039968  -0.0000000   0.0021782  -0.0042707  -0.0000000
   15   0.0000000  -0.0000000  -0.0126677  -0.0000000   0.0000000   0.0044025
           13          14          15
    1  -0.0608888  -0.0278033  -0.0000000
    2  -0.0370684  -0.3273765  -0.0000000
    3  -0.0000000  -0.0000000  -0.0453741
    4   0.0000106   0.0014312  -0.0000000
    5   0.0319262  -0.0216019   0.0000000
    6   0.0000000   0.0000000   0.0300600
    7   0.0043896  -0.0026575   0.0000000
    8   0.0004135   0.0039968  -0.0000000
    9  -0.0000000  -0.0000000  -0.0126677
   10   0.0029500   0.0021782  -0.0000000
   11  -0.0221227  -0.0042707   0.0000000
   12  -0.0000000  -0.0000000   0.0044025
   13   0.0535385   0.0268514   0.0000000
   14   0.0268514   0.3492524   0.0000000
   15   0.0000000   0.0000000   0.0235793
 Gradient time:  CPU 27.83 s  wall 7.55 s
 **********************************************************************
 **                                                                  **
 **                       VIBRATIONAL ANALYSIS                       **
 **                       --------------------                       **
 **                                                                  **
 **        VIBRATIONAL FREQUENCIES (CM**-1) AND NORMAL MODES         **
 **     FORCE CONSTANTS (mDYN/ANGSTROM) AND REDUCED MASSES (AMU)     **
 **                  INFRARED INTENSITIES (KM/MOL)                   **
 **                                                                  **
 **********************************************************************


 Mode:                 1                      2                      3
 Frequency:       539.87                 794.72                 836.13
 Force Cnst:      0.4672                 0.4370                 3.1458
 Red. Mass:       2.7205                 1.1742                 7.6372
 IR Active:          YES                    YES                    YES
 IR Intens:        1.328                  0.168                128.418
 Raman Active:       YES                    YES                    YES
               X      Y      Z        X      Y      Z        X      Y      Z
 C          0.204  0.032  0.000   -0.000 -0.000  0.008   -0.184 -0.033 -0.000
 N          0.003 -0.202 -0.000   -0.000 -0.000 -0.095   -0.361 -0.284  0.000
 F         -0.171  0.102  0.000    0.000  0.000  0.052    0.389  0.209 -0.000
 H         -0.026  0.521  0.000   -0.000  0.000  0.812   -0.457  0.478 -0.000
 H          0.777 -0.023 -0.000    0.000 -0.000 -0.573    0.338 -0.084  0.000
 TransDip   0.037 -0.001  0.000   -0.000 -0.000  0.013   -0.361 -0.035 -0.000

 Mode:                 4                      5                      6
 Frequency:      1013.89                1152.53                1400.78
 Force Cnst:      0.8146                 1.3395                 1.3273
 Red. Mass:       1.3449                 1.7115                 1.1481
 IR Active:          YES                    YES                    YES
 IR Intens:       39.685                 10.443                  6.507
 Raman Active:       YES                    YES                    YES
               X      Y      Z        X      Y      Z        X      Y      Z
 C          0.000  0.000 -0.167   -0.137 -0.123 -0.000   -0.001 -0.015 -0.000
 N         -0.000 -0.000  0.047    0.097  0.121  0.000   -0.079  0.065  0.000
 F         -0.000  0.000 -0.002    0.005 -0.031 -0.000    0.006 -0.000 -0.000
 H          0.000 -0.000  0.632   -0.455  0.555 -0.000    0.304 -0.626 -0.000
 H         -0.000  0.000  0.755    0.626 -0.184  0.000    0.704 -0.094  0.000
 TransDip  -0.000  0.000  0.202    0.103  0.001  0.000    0.014 -0.081  0.000

 Mode:                 7                      8                      9
 Frequency:      1699.49                3115.43                3229.67
 Force Cnst:      9.8429                 6.0461                 6.8888
 Red. Mass:       5.7841                 1.0573                 1.1209
 IR Active:          YES                    YES                    YES
 IR Intens:       11.628                  0.119                  0.407
 Raman Active:       YES                    YES                    YES
               X      Y      Z        X      Y      Z        X      Y      Z
 C          0.378 -0.322  0.000    0.046 -0.048  0.000   -0.064 -0.079 -0.000
 N         -0.303  0.260 -0.000   -0.005  0.004  0.000   -0.002 -0.001 -0.000
 F          0.007 -0.002  0.000   -0.001 -0.000 -0.000    0.001  0.001  0.000
 H         -0.009  0.566 -0.000   -0.547 -0.269 -0.000    0.716  0.342  0.000
 H         -0.419 -0.314 -0.000    0.078  0.786  0.000    0.050  0.598  0.000
 TransDip  -0.109 -0.002 -0.000   -0.005 -0.010 -0.000    0.016 -0.012 -0.000

 STANDARD THERMODYNAMIC QUANTITIES AT   298.15 K  AND     1.00 ATM

   This Molecule has  0 Imaginary Frequencies
   Zero point vibrational energy:       19.703 kcal/mol

   Atom    1 Element C  Has Mass   12.00000
   Atom    2 Element N  Has Mass   14.00307
   Atom    3 Element F  Has Mass   18.99840
   Atom    4 Element H  Has Mass    1.00783
   Atom    5 Element H  Has Mass    1.00783
   Molecular Mass:    47.017130 amu
   Principal axes and moments of inertia in amu*Bohr^2:
                             1           2           3
    Eigenvalues --       26.88178   151.62631   178.50809
          X               0.99958    -0.02912     0.00000
          Y               0.02912     0.99958     0.00000
          Z               0.00000    -0.00000     1.00000
   Rotational Symmetry Number is   1
   The Molecule is an Asymmetric Top
   Translational Enthalpy:        0.889 kcal/mol
   Rotational Enthalpy:           0.889 kcal/mol
   Vibrational Enthalpy:         19.960 kcal/mol
   gas constant (RT):             0.592 kcal/mol
   Translational Entropy:        37.468  cal/mol.K
   Rotational Entropy:           21.214  cal/mol.K
   Vibrational Entropy:           1.119  cal/mol.K

   Total Enthalpy:               22.330 kcal/mol
   Total Entropy:                59.801  cal/mol.K
Archival summary:
1\1\TWL01\FREQ\ProcedureUnspecified\BasisUnspecified\1112\taweetha\SunNov2522:12:082018SunNov2522:12:082018\0\\#,FREQ,ProcedureUnspecified,BasisUnspecified,\\0,1\N\C,1,1.26349\H,2,1.08508,1,115.071\H,2,1.0869,1,123.612,3,-180,0\F,1,1.4218,2,109.1,3,180,0\\\@

 Total job time:  8.82s(wall), 32.10s(cpu) 
 Sun Nov 25 22:12:08 2018

        *************************************************************
        *                                                           *
        *  Thank you very much for using Q-Chem.  Have a nice day.  *
        *                                                           *
        *************************************************************
