# Supplementary material for: Geometric and energetic data from ab initio calculations of haloethene, haloimine, halomethylenephosphine, haloiminophosphine, halodiazene, halodiphosphene and halocyclopropane
Source: Data Brief. 2019 Nov 2;27:104738. doi: 10.1016/j.dib.2019.104738 (PMC6861602; doi:10.1016/j.dib.2019.104738)
Supplement: Multimedia component 4 [file mmc4.zip › CN/B3LYP/HHCNHE.out]

Q-Chem Developer Version!
                  Welcome to Q-Chem
     A Quantum Leap Into The Future Of Chemistry


 Q-Chem 5.1, Q-Chem, Inc., Pleasanton, CA (2018)

 Yihan Shao,  Zhengting Gan,  E. Epifanovsky,  A. T. B. Gilbert,  M. Wormit,  
 J. Kussmann,  A. W. Lange,  A. Behn,  Jia Deng,  Xintian Feng,  D. Ghosh,  
 M. Goldey,  P. R. Horn,  L. D. Jacobson,  I. Kaliman,  T. Kus,  A. Landau,  
 Jie Liu,  E. I. Proynov,  R. M. Richard,  R. P. Steele,  E. J. Sundstrom,  
 H. L. Woodcock III,  P. M. Zimmerman,  D. Zuev,  B. Albrecht,  E. Alguire,  
 S. A. Baeppler,  D. Barton,  Z. Benda,  Y. A. Bernard,  E. J. Berquist,  
 K. B. Bravaya,  H. Burton,  D. Casanova,  Chun-Min Chang,  Yunqing Chen,  
 A. Chien,  K. D. Closser,  M. P. Coons,  S. Coriani,  S. Dasgupta,  
 A. L. Dempwolff,  M. Diedenhofen,  Hainam Do,  R. G. Edgar,  Po-Tung Fang,  
 S. Faraji,  S. Fatehi,  Qingguo Feng,  K. D. Fenk,  J. Fosso-Tande,  
 Qinghui Ge,  A. Ghysels,  G. Gidofalvi,  J. Gomes,  J. Gonthier,  A. Gunina,  
 D. Hait,  M. W. D. Hanson-Heine,  P. H. P. Harbach,  A. W. Hauser,  
 J. E. Herr,  E. G. Hohenstein,  Z. C. Holden,  Kerwin Hui,  B. C. Huynh,  
 T.-C. Jagau,  Hyunjun Ji,  B. Kaduk,  K. Khistyaev,  Jaehoon Kim,  
 P. Klunzinger,  K. Koh,  D. Kosenkov,  L. Koulias,  T. Kowalczyk,  
 C. M. Krauter,  A. Kunitsa,  Ka Un Lao,  A. Laurent,  K. V. Lawler,  
 Joonho Lee,  D. Lefrancois,  S. Lehtola,  D. S. Levine,  Yi-Pei Li,  
 You-Sheng Lin,  Fenglai Liu,  E. Livshits,  A. Luenser,  P. Manohar,  
 E. Mansoor,  S. F. Manzer,  Shan-Ping Mao,  Yuezhi Mao,  N. Mardirossian,  
 A. V. Marenich,  T. Markovich,  L. A. Martinez-Martinez,  S. A. Maurer,  
 N. J. Mayhall,  S. C. McKenzie,  J.-M. Mewes,  A. F. Morrison,  
 J. W. Mullinax,  K. Nanda,  T. S. Nguyen-Beck,  R. Olivares-Amaya,  
 J. A. Parkhill,  T. M. Perrine,  F. Plasser,  P. Pokhilko,  S. Prager,  
 A. Prociuk,  E. Ramos,  D. R. Rehn,  F. Rob,  M. Schneider,  N. Sergueev,  
 S. M. Sharada,  S. Sharma,  D. W. Small,  T. Stauch,  T. Stein,  
 Yu-Chuan Su,  A. J. W. Thom,  A. Tkatchenko,  T. Tsuchimochi,  N. M. Tubman,  
 L. Vogt,  M. L. Vidal,  O. Vydrov,  M. A. Watson,  J. Wenzel,  
 M. de Wergifosse,  T. A. Wesolowski,  A. White,  J. Witte,  A. Yamada,  
 Jun Yang,  K. Yao,  S. Yeganeh,  S. R. Yost,  Zhi-Qiang You,  A. Zech,  
 Igor Ying Zhang,  Xing Zhang,  Yan Zhao,  Ying Zhu,  B. R. Brooks,  
 G. K. L. Chan,  C. J. Cramer,  M. S. Gordon,  W. J. Hehre,  A. Klamt,  
 M. W. Schmidt,  C. D. Sherrill,  D. G. Truhlar,  A. Aspuru-Guzik,  R. Baer,  
 A. T. Bell,  N. A. Besley,  Jeng-Da Chai,  A. E. DePrince, III,  
 R. A. DiStasio Jr.,  A. Dreuw,  B. D. Dunietz,  T. R. Furlani,  
 Chao-Ping Hsu,  Yousung Jung,  Jing Kong,  D. S. Lambrecht,  WanZhen Liang,  
 C. Ochsenfeld,  V. A. Rassolov,  L. V. Slipchenko,  J. E. Subotnik,  
 T. Van Voorhis,  J. M. Herbert,  A. I. Krylov,  P. M. W. Gill,  M. Head-Gordon

 Contributors to earlier versions of Q-Chem not listed above: 
 R. D. Adamson,  B. Austin,  J. Baker,  G. J. O. Beran,  K. Brandhorst,  
 S. T. Brown,  E. F. C. Byrd,  A. K. Chakraborty,  C.-L. Cheng,  
 Siu Hung Chien,  D. M. Chipman,  D. L. Crittenden,  H. Dachsel,  
 R. J. Doerksen,  A. D. Dutoi,  L. Fusti-Molnar,  W. A. Goddard III,  
 A. Golubeva-Zadorozhnaya,  S. R. Gwaltney,  G. Hawkins,  A. Heyden,  
 S. Hirata,  G. Kedziora,  F. J. Keil,  C. Kelley,  Jihan Kim,  R. A. King,  
 R. Z. Khaliullin,  P. P. Korambath,  W. Kurlancheek,  A. M. Lee,  M. S. Lee,  
 S. V. Levchenko,  Ching Yeh Lin,  D. Liotard,  R. C. Lochan,  I. Lotan,  
 P. E. Maslen,  N. Nair,  D. P. O'Neill,  D. Neuhauser,  E. Neuscamman,  
 C. M. Oana,  R. Olson,  B. Peters,  R. Peverati,  P. A. Pieniazek,  
 Y. M. Rhee,  J. Ritchie,  M. A. Rohrdanz,  E. Rosta,  N. J. Russ,  
 H. F. Schaefer III,  N. E. Schultz,  N. Shenvi,  A. C. Simmonett,  A. Sodt,  
 D. Stuck,  K. S. Thanthiriwatte,  V. Vanovschi,  Tao Wang,  A. Warshel,  
 C. F. Williams,  Q. Wu,  X. Xu,  W. Zhang

 Please cite Q-Chem as follows:
 Y. Shao et al., Mol. Phys. 113, 184-215 (2015)
 DOI: 10.1080/00268976.2014.952696

 Q-Chem 5.1.2 for Intel X86 EM64T Linux

 Parts of Q-Chem use Armadillo 8.300.2 (Tropical Shenanigans).
 http://arma.sourceforge.net/

 Q-Chem begins on Sun Nov 25 22:36:08 2018  

Host: 
0

     Scratch files written to /scratch/taweetham/qchem55439//
Input Ideriv = 2
Curr. Ideriv = -1
Max.  Ideriv = 2

Checking the input file for inconsistencies... 	...done.

--------------------------------------------------------------
User input:
--------------------------------------------------------------
$molecule
0 1
C 
N 1 1.3 
H 2 CH 1 120. 
H 1 CH 2 120.  3 180.0
H 1 CH 2 120.  3 0.0

CC=1.54
CH=1.09
CF=1.35
CCl=1.77
CBr=1.94
CI=2.14
DHA=180.0
$end

$rem
   job_type	optimization
   basis	6-311++g**
   method	b3lyp
$end

--------------------------------------------------------------
 ----------------------------------------------------------------
             Standard Nuclear Orientation (Angstroms)
    I     Atom           X                Y                Z
 ----------------------------------------------------------------
    1      C       0.6175828604    -0.0380943065     0.0000000000
    2      N      -0.6664080074     0.1652955939    -0.0000000000
    3      H      -1.3523837899    -0.6817800968     0.0000000000
    4      H       1.3035586430     0.8089813842    -0.0000000000
    5      H       1.0081840361    -1.0557046059     0.0000000000
 ----------------------------------------------------------------
 Molecular Point Group                 Cs    NOp =  2
 Largest Abelian Subgroup              Cs    NOp =  2
 Nuclear Repulsion Energy =    32.1028849612 hartrees
 There are        8 alpha and        8 beta electrons
 Requested basis set is 6-311++G(d,p)
 There are 27 shells and 65 basis functions

 Total QAlloc Memory Limit   2000 MB
 Mega-Array Size       188 MB
 MEM_STATIC part       192 MB
 A cutoff of  1.0D-11 yielded    378 shell pairs
 There are      2222 function pairs (      2365 Cartesian)

 -------------------------------------------------------
 OpenMP Integral Computing Module                       
 Release: version 1.0, May 2013, Q-Chem Inc. Pittsburgh 
 -------------------------------------------------------
 Integral Job Info:
 Integral job number is                      11
 Integral operator is                         1
 short-range coefficients                     0
 long-range coefficients              100000000
 Omega coefficients                           0
 if combine SR and LR in K                    0
 Integral screening is                        0
 Integral computing path is                   2
 max size of driver memory is            800000
 size of driver memory is                593474
 size of scratch memory is              2361544
 max col of scratch BK array               1296
 max len of scratch array in speh3          155
 max len of scratch index in speh4           18
 max int batch size is                      520
 min int batch size is                       52
 fixed nKL is                                52
 max L of basis functions is                  2
 order of int derivative is                   0
 number of shells is                         27
 number of basis is                          67
 number of cartesian basis is                67
 number of contracted shell pairs           378
 number of primitive shell pairs           1044
 maxK2 (contraction) of shell pair           36
 max number of K2 of shell pair               1
 max number of CS2 of shell pair             54
 max number of PS2 of shell pair            120
 mem total for path MDJ                  509160
 -------------------------------------------------------
 Smallest overlap matrix eigenvalue = 1.07E-03

 Scale SEOQF with 1.000000e-01/1.000000e-01/1.000000e-01

 Standard Electronic Orientation quadrupole field applied
 Nucleus-field energy     =     0.0000000005 hartrees
 Guess from superposition of atomic densities
 Warning:  Energy on first SCF cycle will be non-variational
 SAD guess density has 16.000000 electrons

 -----------------------------------------------------------------------
  General SCF calculation program by
  Eric Jon Sundstrom, Paul Horn, Yuezhi Mao, Dmitri Zuev, Alec White,
  David Stuck, Shaama M.S., Shane Yost, Joonho Lee, David Small,
  Daniel Levine, Susi Lehtola, Hugh Burton, Evgeny Epifanovsky
 -----------------------------------------------------------------------
 Exchange:     0.2000 Hartree-Fock + 0.0800 Slater + 0.7200 B88
 Correlation:  0.1900 VWN1RPA + 0.8100 LYP
 Using SG-1 standard quadrature grid
 using 4 threads for integral computing
 -------------------------------------------------------
 OpenMP Integral computing Module                
 Release: version 2.0, May 2017, Q-Chem Inc. Pleasanton 
 -------------------------------------------------------
 -------------------------------------------------------
 OpenMP BLAS3 based DFT computing Module                
 Release: version 1.0, May 2013, Q-Chem Inc. Pittsburgh 
 -------------------------------------------------------
 A restricted SCF calculation will be
 performed using DIIS
 SCF converges when DIIS error is below 1.0e-08
 ---------------------------------------
  Cycle       Energy         DIIS error
 ---------------------------------------
    1     -94.7510108986      6.64e-02  
    2     -94.6078034233      9.38e-03  
    3     -94.5396056935      1.51e-02  
    4     -94.6495644815      3.00e-03  
    5     -94.6540747723      5.39e-04  
    6     -94.6542177951      5.15e-05  
    7     -94.6542188825      7.71e-06  
    8     -94.6542189093      1.99e-06  
    9     -94.6542189114      3.35e-07  
   10     -94.6542189114      3.74e-08  
   11     -94.6542189114      2.68e-09  Convergence criterion met
 ---------------------------------------
 SCF time:   CPU 2.82s  wall 0.00s 
 SCF   energy in the final basis set =      -94.6542189114
 Total energy in the final basis set =      -94.6542189114

 --------------------------------------------------------------
             Orbital Energies (a.u.) and Symmetries
 --------------------------------------------------------------

 Alpha MOs, Restricted
 -- Occupied --                  
-14.325 -10.231  -0.894  -0.628  -0.502  -0.449  -0.335  -0.267
  1 A'    2 A'    3 A'    4 A'    5 A'    6 A'    1 A"    7 A'                 
 -- Virtual --                   
 -0.041  -0.009   0.010   0.031   0.067   0.073   0.103   0.113
  2 A"    8 A'    9 A'   10 A'    3 A"   11 A'   12 A'   13 A'                 
  0.141   0.148   0.165   0.173   0.197   0.259   0.267   0.337
 14 A'   15 A'    4 A"   16 A'   17 A'   18 A'   19 A'   20 A'                 
  0.467   0.479   0.529   0.562   0.620   0.654   0.780   0.825
 21 A'   22 A'    5 A"   23 A'   24 A'   25 A'   26 A'    6 A"                 
  0.831   0.913   1.014   1.144   1.164   1.384   1.384   1.444
 27 A'   28 A'    7 A"   29 A'    8 A"    9 A"   30 A'   31 A'                 
  1.498   1.645   1.699   1.721   1.870   1.915   2.108   2.246
 32 A'   33 A'   34 A'   10 A"   11 A"   35 A'   36 A'   37 A'                 
  2.314   2.449   2.450   2.487   2.586   2.667   2.779   2.794
 12 A"   13 A"   38 A'   39 A'   40 A'   41 A'   42 A'   14 A"                 
  2.872   3.179   3.570   3.702   3.846   4.166   4.789  23.896
 43 A'   44 A'   45 A'   46 A'   15 A"   47 A'   48 A'   49 A'                 
 35.532
 50 A'                                                                         

 Beta MOs, Restricted
 -- Occupied --                  
-14.325 -10.231  -0.894  -0.628  -0.502  -0.449  -0.335  -0.267
  1 A'    2 A'    3 A'    4 A'    5 A'    6 A'    1 A"    7 A'                 
 -- Virtual --                   
 -0.041  -0.009   0.010   0.031   0.067   0.073   0.103   0.113
  2 A"    8 A'    9 A'   10 A'    3 A"   11 A'   12 A'   13 A'                 
  0.141   0.148   0.165   0.173   0.197   0.259   0.267   0.337
 14 A'   15 A'    4 A"   16 A'   17 A'   18 A'   19 A'   20 A'                 
  0.467   0.479   0.529   0.562   0.620   0.654   0.780   0.825
 21 A'   22 A'    5 A"   23 A'   24 A'   25 A'   26 A'    6 A"                 
  0.831   0.913   1.014   1.144   1.164   1.384   1.384   1.444
 27 A'   28 A'    7 A"   29 A'    8 A"    9 A"   30 A'   31 A'                 
  1.498   1.645   1.699   1.721   1.870   1.915   2.108   2.246
 32 A'   33 A'   34 A'   10 A"   11 A"   35 A'   36 A'   37 A'                 
  2.314   2.449   2.450   2.487   2.586   2.667   2.779   2.794
 12 A"   13 A"   38 A'   39 A'   40 A'   41 A'   42 A'   14 A"                 
  2.872   3.179   3.570   3.702   3.846   4.166   4.789  23.896
 43 A'   44 A'   45 A'   46 A'   15 A"   47 A'   48 A'   49 A'                 
 35.532
 50 A'                                                                         
 --------------------------------------------------------------

          Ground-State Mulliken Net Atomic Charges

     Atom                 Charge (a.u.)
  ----------------------------------------
      1 C                    -0.170280
      2 N                    -0.287481
      3 H                     0.203806
      4 H                     0.159111
      5 H                     0.094843
  ----------------------------------------
  Sum of atomic charges =    -0.000000

 -----------------------------------------------------------------
                    Cartesian Multipole Moments
 -----------------------------------------------------------------
    Charge (ESU x 10^10)
                -0.0000
    Dipole Moment (Debye)
         X       1.1674      Y      -1.6906      Z      -0.0000
       Tot       2.0545
    Quadrupole Moments (Debye-Ang)
        XX     -11.6769     XY       2.5151     YY     -12.8799
        XZ       0.0000     YZ      -0.0000     ZZ     -14.0243
    Octopole Moments (Debye-Ang^2)
       XXX      -1.0235    XXY      -2.4870    XYY       1.2252
       YYY      -2.1213    XXZ      -0.0000    XYZ      -0.0000
       YYZ      -0.0000    XZZ      -0.0926    YZZ      -0.4471
       ZZZ       0.0000
    Hexadecapole Moments (Debye-Ang^3)
      XXXX     -57.0471   XXXY       6.2842   XXYY     -13.3093
      XYYY       2.9128   YYYY     -24.9058   XXXZ       0.0000
      XXYZ      -0.0000   XYYZ       0.0000   YYYZ      -0.0000
      XXZZ     -13.1134   XYZZ       0.6848   YYZZ      -7.1776
      XZZZ       0.0000   YZZZ       0.0000   ZZZZ     -15.5744
 -----------------------------------------------------------------
 Calculating analytic gradient of the SCF energy
 Gradient of SCF Energy
            1           2           3           4           5
    1   0.0569717  -0.0078938  -0.0420334   0.0027138  -0.0097583
    2   0.0150033   0.0109181  -0.0261832   0.0003761  -0.0001142
    3   0.0000000  -0.0000000  -0.0000000   0.0000000   0.0000000
 Max gradient component =       5.697E-02
 RMS gradient           =       2.034E-02
 Gradient time:  CPU 0.67 s  wall 0.26 s
 Geometry Optimization Parameters
   NAtoms,    NIC,     NZ,  NCons,   NDum,   NFix, NCnnct, MaxDiis
        5      20       5       0       0       0       0       0


** GEOMETRY OPTIMIZATION IN DELOCALIZED INTERNAL COORDINATES **
   Searching for a Minimum

   Optimization Cycle:   1

                       Coordinates (Angstroms)
     ATOM                X               Y               Z
      1  C         0.6175828604   -0.0380943065    0.0000000000
      2  N        -0.6664080074    0.1652955939    0.0000000000
      3  H        -1.3523837899   -0.6817800968    0.0000000000
      4  H         1.3035586430    0.8089813842    0.0000000000
      5  H         1.0081840361   -1.0557046059    0.0000000000
   Point Group: cs    Number of degrees of freedom:     7


   Energy is    -94.654218911


 Attempting to Generate Delocalized Internal Coordinates

  7 Hessian modes will be used to form the next step
  Hessian Eigenvalues:
     0.160000    0.160000    0.160000    0.348126    0.348126    0.348126
     0.671931

 Minimum Search - Taking Simple RFO Step
 Searching for Lamda that Minimizes Along All modes
 Value Taken    Lamda =  -0.01719378
 Step Taken.  Stepsize is  0.257093

                             Maximum     Tolerance    Cnvgd?
         Gradient           0.052928      0.000300      NO
         Displacement       0.153929      0.001200      NO
         Energy change     *********      0.000001      NO


 New Cartesian Coordinates Obtained by Inverse Iteration

 Displacement from previous Coordinates is:  0.337109
 ----------------------------------------------------------------
             Standard Nuclear Orientation (Angstroms)
    I     Atom           X                Y                Z
 ----------------------------------------------------------------
    1      C       0.5618747038    -0.0578323941     0.0000000000
    2      N      -0.6737868051     0.2081362135     0.0000000000
    3      H      -1.2056724401    -0.6648120437     0.0000000000
    4      H       1.2500251344     0.7837446551     0.0000000000
    5      H       0.9780931491    -1.0705384618     0.0000000000
 ----------------------------------------------------------------
 Molecular Point Group                 Cs    NOp =  2
 Largest Abelian Subgroup              Cs    NOp =  2
 Nuclear Repulsion Energy =    33.0512394816 hartrees
 There are        8 alpha and        8 beta electrons
 Applying Cartesian multipole field
    Component          Value
    ---------          -----
     (2,0,0)        1.00000E-11
     (0,2,0)        2.00000E-11
     (0,0,2)       -3.00000E-11
 Nucleus-field energy     =     0.0000000005 hartrees
 Requested basis set is 6-311++G(d,p)
 There are 27 shells and 65 basis functions
 A cutoff of  1.0D-11 yielded    378 shell pairs
 There are      2222 function pairs (      2365 Cartesian)
 Smallest overlap matrix eigenvalue = 9.77E-04
 Guess MOs from SCF MO coefficient file

 -----------------------------------------------------------------------
  General SCF calculation program by
  Eric Jon Sundstrom, Paul Horn, Yuezhi Mao, Dmitri Zuev, Alec White,
  David Stuck, Shaama M.S., Shane Yost, Joonho Lee, David Small,
  Daniel Levine, Susi Lehtola, Hugh Burton, Evgeny Epifanovsky
 -----------------------------------------------------------------------
 Exchange:     0.2000 Hartree-Fock + 0.0800 Slater + 0.7200 B88
 Correlation:  0.1900 VWN1RPA + 0.8100 LYP
 Using SG-1 standard quadrature grid
 using 4 threads for integral computing
 -------------------------------------------------------
 OpenMP Integral computing Module                
 Release: version 2.0, May 2017, Q-Chem Inc. Pleasanton 
 -------------------------------------------------------
 -------------------------------------------------------
 OpenMP BLAS3 based DFT computing Module                
 Release: version 1.0, May 2013, Q-Chem Inc. Pittsburgh 
 -------------------------------------------------------
 A restricted SCF calculation will be
 performed using DIIS
 SCF converges when DIIS error is below 1.0e-08
 ---------------------------------------
  Cycle       Energy         DIIS error
 ---------------------------------------
    1     -94.6585762803      2.55e-03  
    2     -94.6612015996      1.47e-03  
    3     -94.6610649827      1.56e-03  
    4     -94.6621468596      2.56e-04  
    5     -94.6621795790      3.32e-05  
    6     -94.6621801546      4.25e-06  
    7     -94.6621801645      7.31e-07  
    8     -94.6621801648      7.31e-08  
    9     -94.6621801648      1.21e-08  
   10     -94.6621801648      2.45e-09  Convergence criterion met
 ---------------------------------------
 SCF time:   CPU 2.56s  wall 0.00s 
 SCF   energy in the final basis set =      -94.6621801648
 Total energy in the final basis set =      -94.6621801648

 --------------------------------------------------------------
             Orbital Energies (a.u.) and Symmetries
 --------------------------------------------------------------

 Alpha MOs, Restricted
 -- Occupied --                  
-14.318 -10.224  -0.919  -0.628  -0.514  -0.437  -0.345  -0.282
  1 A'    2 A'    3 A'    4 A'    5 A'    6 A'    1 A"    7 A'                 
 -- Virtual --                   
 -0.033  -0.008   0.015   0.032   0.067   0.075   0.102   0.112
  2 A"    8 A'    9 A'   10 A'    3 A"   11 A'   12 A'   13 A'                 
  0.142   0.161   0.168   0.181   0.199   0.243   0.273   0.357
 14 A'   15 A'    4 A"   16 A'   17 A'   18 A'   19 A'   20 A'                 
  0.466   0.500   0.527   0.544   0.645   0.657   0.789   0.826
 21 A'   22 A'    5 A"   23 A'   24 A'   25 A'   26 A'    6 A"                 
  0.859   0.864   1.011   1.144   1.198   1.342   1.404   1.422
 27 A'   28 A'    7 A"   29 A'    8 A"    9 A"   30 A'   31 A'                 
  1.466   1.719   1.731   1.755   1.886   1.956   2.133   2.328
 32 A'   33 A'   10 A"   34 A'   11 A"   35 A'   36 A'   37 A'                 
  2.389   2.442   2.471   2.482   2.613   2.669   2.782   2.804
 12 A"   38 A'   13 A"   39 A'   40 A'   41 A'   42 A'   14 A"                 
  2.933   3.199   3.589   3.705   3.859   4.300   4.835  23.956
 43 A'   44 A'   45 A'   46 A'   15 A"   47 A'   48 A'   49 A'                 
 35.619
 50 A'                                                                         

 Beta MOs, Restricted
 -- Occupied --                  
-14.318 -10.224  -0.919  -0.628  -0.514  -0.437  -0.345  -0.282
  1 A'    2 A'    3 A'    4 A'    5 A'    6 A'    1 A"    7 A'                 
 -- Virtual --                   
 -0.033  -0.008   0.015   0.032   0.067   0.075   0.102   0.112
  2 A"    8 A'    9 A'   10 A'    3 A"   11 A'   12 A'   13 A'                 
  0.142   0.161   0.168   0.181   0.199   0.243   0.273   0.357
 14 A'   15 A'    4 A"   16 A'   17 A'   18 A'   19 A'   20 A'                 
  0.466   0.500   0.527   0.544   0.645   0.657   0.789   0.826
 21 A'   22 A'    5 A"   23 A'   24 A'   25 A'   26 A'    6 A"                 
  0.859   0.864   1.011   1.144   1.198   1.342   1.404   1.422
 27 A'   28 A'    7 A"   29 A'    8 A"    9 A"   30 A'   31 A'                 
  1.466   1.719   1.731   1.755   1.886   1.956   2.133   2.328
 32 A'   33 A'   10 A"   34 A'   11 A"   35 A'   36 A'   37 A'                 
  2.389   2.442   2.471   2.482   2.613   2.669   2.782   2.804
 12 A"   38 A'   13 A"   39 A'   40 A'   41 A'   42 A'   14 A"                 
  2.933   3.199   3.589   3.705   3.859   4.300   4.835  23.956
 43 A'   44 A'   45 A'   46 A'   15 A"   47 A'   48 A'   49 A'                 
 35.619
 50 A'                                                                         
 --------------------------------------------------------------

          Ground-State Mulliken Net Atomic Charges

     Atom                 Charge (a.u.)
  ----------------------------------------
      1 C                    -0.154263
      2 N                    -0.273813
      3 H                     0.192935
      4 H                     0.143564
      5 H                     0.091577
  ----------------------------------------
  Sum of atomic charges =    -0.000000

 -----------------------------------------------------------------
                    Cartesian Multipole Moments
 -----------------------------------------------------------------
    Charge (ESU x 10^10)
                 0.0000
    Dipole Moment (Debye)
         X       1.2235      Y      -1.7917      Z       0.0000
       Tot       2.1696
    Quadrupole Moments (Debye-Ang)
        XX     -12.3427     XY       2.2263     YY     -12.7154
        XZ      -0.0000     YZ       0.0000     ZZ     -13.8072
    Octopole Moments (Debye-Ang^2)
       XXX       0.5579    XXY      -2.5244    XYY       1.3360
       YYY      -2.6585    XXZ       0.0000    XYZ      -0.0000
       YYZ       0.0000    XZZ       0.1214    YZZ      -0.6190
       ZZZ       0.0000
    Hexadecapole Moments (Debye-Ang^3)
      XXXX     -55.2801   XXXY       5.9163   XXYY     -12.8982
      XYYY       3.8506   YYYY     -24.8466   XXXZ      -0.0000
      XXYZ       0.0000   XYYZ      -0.0000   YYYZ       0.0000
      XXZZ     -12.2400   XYZZ       1.0326   YYZZ      -7.0543
      XZZZ      -0.0000   YZZZ       0.0000   ZZZZ     -15.0074
 -----------------------------------------------------------------
 Calculating analytic gradient of the SCF energy
 Gradient of SCF Energy
            1           2           3           4           5
    1  -0.0022029   0.0056435   0.0041289  -0.0054061  -0.0021633
    2  -0.0031681   0.0035983  -0.0004881   0.0006960  -0.0006381
    3   0.0000000  -0.0000000   0.0000000  -0.0000000  -0.0000000
 Max gradient component =       5.643E-03
 RMS gradient           =       2.730E-03
 Gradient time:  CPU 0.66 s  wall 0.26 s
 Geometry Optimization Parameters
   NAtoms,    NIC,     NZ,  NCons,   NDum,   NFix, NCnnct, MaxDiis
        5      20       5       0       0       0       0       0

 Cartesian Hessian Update
 Hessian Updated using BFGS Update


** GEOMETRY OPTIMIZATION IN DELOCALIZED INTERNAL COORDINATES **
   Searching for a Minimum

   Optimization Cycle:   2

                       Coordinates (Angstroms)
     ATOM                X               Y               Z
      1  C         0.5618747038   -0.0578323941    0.0000000000
      2  N        -0.6737868051    0.2081362135    0.0000000000
      3  H        -1.2056724401   -0.6648120437    0.0000000000
      4  H         1.2500251344    0.7837446551    0.0000000000
      5  H         0.9780931491   -1.0705384618    0.0000000000
   Point Group: cs    Number of degrees of freedom:     7


   Energy is    -94.662180165

 Hessian Updated using BFGS Update

  5 Hessian modes will be used to form the next step
  Hessian Eigenvalues:
     0.154661    0.191733    0.341010    0.355765    0.704581

 Minimum Search - Taking Simple RFO Step
 Searching for Lamda that Minimizes Along All modes
 Value Taken    Lamda =  -0.00060416
 Step Taken.  Stepsize is  0.051311

                             Maximum     Tolerance    Cnvgd?
         Gradient           0.010487      0.000300      NO
         Displacement       0.032007      0.001200      NO
         Energy change     -0.007961      0.000001      NO


 New Cartesian Coordinates Obtained by Inverse Iteration

 Displacement from previous Coordinates is:  0.070763
 ----------------------------------------------------------------
             Standard Nuclear Orientation (Angstroms)
    I     Atom           X                Y                Z
 ----------------------------------------------------------------
    1      C       0.5636271498    -0.0547269478     0.0000000000
    2      N      -0.6802450733     0.1980675764     0.0000000000
    3      H      -1.2318504026    -0.6632239493     0.0000000000
    4      H       1.2651952005     0.7806388865     0.0000000000
    5      H       0.9938068677    -1.0620575968     0.0000000000
 ----------------------------------------------------------------
 Molecular Point Group                 Cs    NOp =  2
 Largest Abelian Subgroup              Cs    NOp =  2
 Nuclear Repulsion Energy =    32.9092500978 hartrees
 There are        8 alpha and        8 beta electrons
 Applying Cartesian multipole field
    Component          Value
    ---------          -----
     (2,0,0)        1.00000E-11
     (0,2,0)        2.00000E-11
     (0,0,2)       -3.00000E-11
 Nucleus-field energy     =     0.0000000005 hartrees
 Requested basis set is 6-311++G(d,p)
 There are 27 shells and 65 basis functions
 A cutoff of  1.0D-11 yielded    378 shell pairs
 There are      2222 function pairs (      2365 Cartesian)
 Smallest overlap matrix eigenvalue = 9.93E-04
 Guess MOs from SCF MO coefficient file

 -----------------------------------------------------------------------
  General SCF calculation program by
  Eric Jon Sundstrom, Paul Horn, Yuezhi Mao, Dmitri Zuev, Alec White,
  David Stuck, Shaama M.S., Shane Yost, Joonho Lee, David Small,
  Daniel Levine, Susi Lehtola, Hugh Burton, Evgeny Epifanovsky
 -----------------------------------------------------------------------
 Exchange:     0.2000 Hartree-Fock + 0.0800 Slater + 0.7200 B88
 Correlation:  0.1900 VWN1RPA + 0.8100 LYP
 Using SG-1 standard quadrature grid
 using 4 threads for integral computing
 -------------------------------------------------------
 OpenMP Integral computing Module                
 Release: version 2.0, May 2017, Q-Chem Inc. Pleasanton 
 -------------------------------------------------------
 -------------------------------------------------------
 OpenMP BLAS3 based DFT computing Module                
 Release: version 1.0, May 2013, Q-Chem Inc. Pittsburgh 
 -------------------------------------------------------
 A restricted SCF calculation will be
 performed using DIIS
 SCF converges when DIIS error is below 1.0e-08
 ---------------------------------------
  Cycle       Energy         DIIS error
 ---------------------------------------
    1     -94.6623711802      4.23e-04  
    2     -94.6624757043      1.03e-04  
    3     -94.6624767044      9.32e-05  
    4     -94.6624812003      1.34e-05  
    5     -94.6624812485      9.45e-06  
    6     -94.6624812891      4.77e-07  
    7     -94.6624812892      9.10e-08  
    8     -94.6624812892      2.15e-08  
    9     -94.6624812892      1.22e-09  Convergence criterion met
 ---------------------------------------
 SCF time:   CPU 2.30s  wall 0.00s 
 SCF   energy in the final basis set =      -94.6624812892
 Total energy in the final basis set =      -94.6624812892

 --------------------------------------------------------------
             Orbital Energies (a.u.) and Symmetries
 --------------------------------------------------------------

 Alpha MOs, Restricted
 -- Occupied --                  
-14.319 -10.225  -0.915  -0.630  -0.512  -0.440  -0.343  -0.280
  1 A'    2 A'    3 A'    4 A'    5 A'    6 A'    1 A"    7 A'                 
 -- Virtual --                   
 -0.035  -0.008   0.014   0.032   0.067   0.075   0.103   0.113
  2 A"    8 A'    9 A'   10 A'    3 A"   11 A'   12 A'   13 A'                 
  0.143   0.160   0.167   0.180   0.198   0.245   0.272   0.354
 14 A'   15 A'    4 A"   16 A'   17 A'   18 A'   19 A'   20 A'                 
  0.467   0.494   0.527   0.549   0.642   0.655   0.788   0.826
 21 A'   22 A'    5 A"   23 A'   24 A'   25 A'   26 A'    6 A"                 
  0.854   0.871   1.014   1.141   1.188   1.350   1.404   1.435
 27 A'   28 A'    7 A"   29 A'    8 A"    9 A"   30 A'   31 A'                 
  1.468   1.704   1.736   1.737   1.876   1.960   2.153   2.314
 32 A'   33 A'   34 A'   10 A"   11 A"   35 A'   36 A'   37 A'                 
  2.380   2.440   2.474   2.483   2.602   2.667   2.784   2.801
 12 A"   38 A'   13 A"   39 A'   40 A'   41 A'   42 A'   14 A"                 
  2.924   3.202   3.583   3.703   3.858   4.280   4.844  23.945
 43 A'   44 A'   45 A'   46 A'   15 A"   47 A'   48 A'   49 A'                 
 35.611
 50 A'                                                                         

 Beta MOs, Restricted
 -- Occupied --                  
-14.319 -10.225  -0.915  -0.630  -0.512  -0.440  -0.343  -0.280
  1 A'    2 A'    3 A'    4 A'    5 A'    6 A'    1 A"    7 A'                 
 -- Virtual --                   
 -0.035  -0.008   0.014   0.032   0.067   0.075   0.103   0.113
  2 A"    8 A'    9 A'   10 A'    3 A"   11 A'   12 A'   13 A'                 
  0.143   0.160   0.167   0.180   0.198   0.245   0.272   0.354
 14 A'   15 A'    4 A"   16 A'   17 A'   18 A'   19 A'   20 A'                 
  0.467   0.494   0.527   0.549   0.642   0.655   0.788   0.826
 21 A'   22 A'    5 A"   23 A'   24 A'   25 A'   26 A'    6 A"                 
  0.854   0.871   1.014   1.141   1.188   1.350   1.404   1.435
 27 A'   28 A'    7 A"   29 A'    8 A"    9 A"   30 A'   31 A'                 
  1.468   1.704   1.736   1.737   1.876   1.960   2.153   2.314
 32 A'   33 A'   34 A'   10 A"   11 A"   35 A'   36 A'   37 A'                 
  2.380   2.440   2.474   2.483   2.602   2.667   2.784   2.801
 12 A"   38 A'   13 A"   39 A'   40 A'   41 A'   42 A'   14 A"                 
  2.924   3.202   3.583   3.703   3.858   4.280   4.844  23.945
 43 A'   44 A'   45 A'   46 A'   15 A"   47 A'   48 A'   49 A'                 
 35.611
 50 A'                                                                         
 --------------------------------------------------------------

          Ground-State Mulliken Net Atomic Charges

     Atom                 Charge (a.u.)
  ----------------------------------------
      1 C                    -0.155450
      2 N                    -0.277038
      3 H                     0.196881
      4 H                     0.144396
      5 H                     0.091211
  ----------------------------------------
  Sum of atomic charges =    -0.000000

 -----------------------------------------------------------------
                    Cartesian Multipole Moments
 -----------------------------------------------------------------
    Charge (ESU x 10^10)
                -0.0000
    Dipole Moment (Debye)
         X       1.2159      Y      -1.7763      Z      -0.0000
       Tot       2.1526
    Quadrupole Moments (Debye-Ang)
        XX     -12.1981     XY       2.2723     YY     -12.7853
        XZ      -0.0000     YZ       0.0000     ZZ     -13.8296
    Octopole Moments (Debye-Ang^2)
       XXX       0.5444    XXY      -2.5569    XYY       1.3276
       YYY      -2.5198    XXZ       0.0000    XYZ       0.0000
       YYZ      -0.0000    XZZ       0.1432    YZZ      -0.5835
       ZZZ      -0.0000
    Hexadecapole Moments (Debye-Ang^3)
      XXXX     -55.6393   XXXY       6.0231   XXYY     -12.9837
      XYYY       3.7259   YYYY     -24.7905   XXXZ      -0.0000
      XXYZ       0.0000   XYYZ      -0.0000   YYYZ       0.0000
      XXZZ     -12.4031   XYZZ       0.9942   YYZZ      -7.0413
      XZZZ      -0.0000   YZZZ       0.0000   ZZZZ     -15.0718
 -----------------------------------------------------------------
 Calculating analytic gradient of the SCF energy
 Gradient of SCF Energy
            1           2           3           4           5
    1   0.0040756  -0.0023827  -0.0000995  -0.0007107  -0.0008827
    2  -0.0008655  -0.0000613   0.0003740   0.0004220   0.0001307
    3   0.0000000  -0.0000000   0.0000000  -0.0000000  -0.0000000
 Max gradient component =       4.076E-03
 RMS gradient           =       1.282E-03
 Gradient time:  CPU 0.66 s  wall 0.26 s
 Geometry Optimization Parameters
   NAtoms,    NIC,     NZ,  NCons,   NDum,   NFix, NCnnct, MaxDiis
        5      20       5       0       0       0       0       0

 Cartesian Hessian Update
 Hessian Updated using BFGS Update


** GEOMETRY OPTIMIZATION IN DELOCALIZED INTERNAL COORDINATES **
   Searching for a Minimum

   Optimization Cycle:   3

                       Coordinates (Angstroms)
     ATOM                X               Y               Z
      1  C         0.5636271498   -0.0547269478    0.0000000000
      2  N        -0.6802450733    0.1980675764    0.0000000000
      3  H        -1.2318504026   -0.6632239493    0.0000000000
      4  H         1.2651952005    0.7806388865    0.0000000000
      5  H         0.9938068677   -1.0620575968    0.0000000000
   Point Group: cs    Number of degrees of freedom:     7


   Energy is    -94.662481289

 Hessian Updated using BFGS Update

  7 Hessian modes will be used to form the next step
  Hessian Eigenvalues:
     0.134338    0.160031    0.197131    0.340993    0.347150    0.352340
     0.797594

 Minimum Search - Taking Simple RFO Step
 Searching for Lamda that Minimizes Along All modes
 Value Taken    Lamda =  -0.00002360
 Step Taken.  Stepsize is  0.011018

                             Maximum     Tolerance    Cnvgd?
         Gradient           0.002542      0.000300      NO
         Displacement       0.008270      0.001200      NO
         Energy change     -0.000301      0.000001      NO


 New Cartesian Coordinates Obtained by Inverse Iteration

 Displacement from previous Coordinates is:  0.008816
 ----------------------------------------------------------------
             Standard Nuclear Orientation (Angstroms)
    I     Atom           X                Y                Z
 ----------------------------------------------------------------
    1      C       0.5610902383    -0.0537975161     0.0000000000
    2      N      -0.6811118718     0.1985211167     0.0000000000
    3      H      -1.2314224118    -0.6640195129     0.0000000000
    4      H       1.2670803507     0.7783732183     0.0000000000
    5      H       0.9948974368    -1.0603793371     0.0000000000
 ----------------------------------------------------------------
 Molecular Point Group                 Cs    NOp =  2
 Largest Abelian Subgroup              Cs    NOp =  2
 Nuclear Repulsion Energy =    32.9290011061 hartrees
 There are        8 alpha and        8 beta electrons
 Applying Cartesian multipole field
    Component          Value
    ---------          -----
     (2,0,0)        1.00000E-11
     (0,2,0)        2.00000E-11
     (0,0,2)       -3.00000E-11
 Nucleus-field energy     =     0.0000000005 hartrees
 Requested basis set is 6-311++G(d,p)
 There are 27 shells and 65 basis functions
 A cutoff of  1.0D-11 yielded    378 shell pairs
 There are      2222 function pairs (      2365 Cartesian)
 Smallest overlap matrix eigenvalue = 9.93E-04
 Guess MOs from SCF MO coefficient file

 -----------------------------------------------------------------------
  General SCF calculation program by
  Eric Jon Sundstrom, Paul Horn, Yuezhi Mao, Dmitri Zuev, Alec White,
  David Stuck, Shaama M.S., Shane Yost, Joonho Lee, David Small,
  Daniel Levine, Susi Lehtola, Hugh Burton, Evgeny Epifanovsky
 -----------------------------------------------------------------------
 Exchange:     0.2000 Hartree-Fock + 0.0800 Slater + 0.7200 B88
 Correlation:  0.1900 VWN1RPA + 0.8100 LYP
 Using SG-1 standard quadrature grid
 using 4 threads for integral computing
 -------------------------------------------------------
 OpenMP Integral computing Module                
 Release: version 2.0, May 2017, Q-Chem Inc. Pleasanton 
 -------------------------------------------------------
 -------------------------------------------------------
 OpenMP BLAS3 based DFT computing Module                
 Release: version 1.0, May 2013, Q-Chem Inc. Pittsburgh 
 -------------------------------------------------------
 A restricted SCF calculation will be
 performed using DIIS
 SCF converges when DIIS error is below 1.0e-08
 ---------------------------------------
  Cycle       Energy         DIIS error
 ---------------------------------------
    1     -94.6624913232      8.29e-05  
    2     -94.6624944965      4.51e-05  
    3     -94.6624941527      5.14e-05  
    4     -94.6624953363      7.64e-06  
    5     -94.6624953659      1.10e-06  
    6     -94.6624953665      9.69e-08  
    7     -94.6624953665      1.23e-08  
    8     -94.6624953665      2.88e-09  Convergence criterion met
 ---------------------------------------
 SCF time:   CPU 2.05s  wall 0.00s 
 SCF   energy in the final basis set =      -94.6624953665
 Total energy in the final basis set =      -94.6624953665

 --------------------------------------------------------------
             Orbital Energies (a.u.) and Symmetries
 --------------------------------------------------------------

 Alpha MOs, Restricted
 -- Occupied --                  
-14.319 -10.225  -0.916  -0.630  -0.512  -0.439  -0.344  -0.280
  1 A'    2 A'    3 A'    4 A'    5 A'    6 A'    1 A"    7 A'                 
 -- Virtual --                   
 -0.034  -0.008   0.014   0.032   0.067   0.075   0.103   0.113
  2 A"    8 A'    9 A'   10 A'    3 A"   11 A'   12 A'   13 A'                 
  0.143   0.160   0.167   0.180   0.197   0.245   0.272   0.355
 14 A'   15 A'    4 A"   16 A'   17 A'   18 A'   19 A'   20 A'                 
  0.467   0.494   0.527   0.548   0.643   0.655   0.788   0.826
 21 A'   22 A'    5 A"   23 A'   24 A'   25 A'   26 A'    6 A"                 
  0.855   0.871   1.014   1.141   1.188   1.349   1.403   1.437
 27 A'   28 A'    7 A"   29 A'    8 A"    9 A"   30 A'   31 A'                 
  1.468   1.703   1.737   1.739   1.873   1.959   2.159   2.314
 32 A'   33 A'   34 A'   10 A"   11 A"   35 A'   36 A'   37 A'                 
  2.381   2.438   2.475   2.483   2.601   2.668   2.785   2.802
 12 A"   38 A'   13 A"   39 A'   40 A'   41 A'   42 A'   14 A"                 
  2.925   3.201   3.583   3.703   3.858   4.280   4.843  23.948
 43 A'   44 A'   45 A'   46 A'   15 A"   47 A'   48 A'   49 A'                 
 35.613
 50 A'                                                                         

 Beta MOs, Restricted
 -- Occupied --                  
-14.319 -10.225  -0.916  -0.630  -0.512  -0.439  -0.344  -0.280
  1 A'    2 A'    3 A'    4 A'    5 A'    6 A'    1 A"    7 A'                 
 -- Virtual --                   
 -0.034  -0.008   0.014   0.032   0.067   0.075   0.103   0.113
  2 A"    8 A'    9 A'   10 A'    3 A"   11 A'   12 A'   13 A'                 
  0.143   0.160   0.167   0.180   0.197   0.245   0.272   0.355
 14 A'   15 A'    4 A"   16 A'   17 A'   18 A'   19 A'   20 A'                 
  0.467   0.494   0.527   0.548   0.643   0.655   0.788   0.826
 21 A'   22 A'    5 A"   23 A'   24 A'   25 A'   26 A'    6 A"                 
  0.855   0.871   1.014   1.141   1.188   1.349   1.403   1.437
 27 A'   28 A'    7 A"   29 A'    8 A"    9 A"   30 A'   31 A'                 
  1.468   1.703   1.737   1.739   1.873   1.959   2.159   2.314
 32 A'   33 A'   34 A'   10 A"   11 A"   35 A'   36 A'   37 A'                 
  2.381   2.438   2.475   2.483   2.601   2.668   2.785   2.802
 12 A"   38 A'   13 A"   39 A'   40 A'   41 A'   42 A'   14 A"                 
  2.925   3.201   3.583   3.703   3.858   4.280   4.843  23.948
 43 A'   44 A'   45 A'   46 A'   15 A"   47 A'   48 A'   49 A'                 
 35.613
 50 A'                                                                         
 --------------------------------------------------------------

          Ground-State Mulliken Net Atomic Charges

     Atom                 Charge (a.u.)
  ----------------------------------------
      1 C                    -0.154258
      2 N                    -0.277149
      3 H                     0.196892
      4 H                     0.143706
      5 H                     0.090809
  ----------------------------------------
  Sum of atomic charges =     0.000000

 -----------------------------------------------------------------
                    Cartesian Multipole Moments
 -----------------------------------------------------------------
    Charge (ESU x 10^10)
                 0.0000
    Dipole Moment (Debye)
         X       1.2147      Y      -1.7757      Z       0.0000
       Tot       2.1514
    Quadrupole Moments (Debye-Ang)
        XX     -12.1980     XY       2.2725     YY     -12.7963
        XZ      -0.0000     YZ       0.0000     ZZ     -13.8235
    Octopole Moments (Debye-Ang^2)
       XXX       0.6095    XXY      -2.5680    XYY       1.3216
       YYY      -2.5323    XXZ      -0.0000    XYZ      -0.0000
       YYZ      -0.0000    XZZ       0.1575    YZZ      -0.5882
       ZZZ      -0.0000
    Hexadecapole Moments (Debye-Ang^3)
      XXXX     -55.6090   XXXY       6.0211   XXYY     -12.9896
      XYYY       3.7261   YYYY     -24.8080   XXXZ      -0.0000
      XXYZ      -0.0000   XYYZ      -0.0000   YYYZ      -0.0000
      XXZZ     -12.3969   XYZZ       0.9938   YYZZ      -7.0364
      XZZZ      -0.0000   YZZZ      -0.0000   ZZZZ     -15.0514
 -----------------------------------------------------------------
 Calculating analytic gradient of the SCF energy
 Gradient of SCF Energy
            1           2           3           4           5
    1   0.0008281  -0.0004172  -0.0000486  -0.0001036  -0.0002588
    2  -0.0001368  -0.0000396   0.0000194   0.0000673   0.0000898
    3   0.0000000  -0.0000000   0.0000000   0.0000000  -0.0000000
 Max gradient component =       8.281E-04
 RMS gradient           =       2.547E-04
 Gradient time:  CPU 0.66 s  wall 0.26 s
 Geometry Optimization Parameters
   NAtoms,    NIC,     NZ,  NCons,   NDum,   NFix, NCnnct, MaxDiis
        5      20       5       0       0       0       0       0

 Cartesian Hessian Update
 Hessian Updated using BFGS Update


** GEOMETRY OPTIMIZATION IN DELOCALIZED INTERNAL COORDINATES **
   Searching for a Minimum

   Optimization Cycle:   4

                       Coordinates (Angstroms)
     ATOM                X               Y               Z
      1  C         0.5610902383   -0.0537975161    0.0000000000
      2  N        -0.6811118718    0.1985211167    0.0000000000
      3  H        -1.2314224118   -0.6640195129    0.0000000000
      4  H         1.2670803507    0.7783732183    0.0000000000
      5  H         0.9948974368   -1.0603793371    0.0000000000
   Point Group: cs    Number of degrees of freedom:     7


   Energy is    -94.662495367

 Hessian Updated using BFGS Update

  7 Hessian modes will be used to form the next step
  Hessian Eigenvalues:
     0.114865    0.162827    0.195778    0.341505    0.342130    0.353735
     0.752674

 Minimum Search - Taking Simple RFO Step
 Searching for Lamda that Minimizes Along All modes
 Value Taken    Lamda =  -0.00000130
 Step Taken.  Stepsize is  0.002957

                             Maximum     Tolerance    Cnvgd?
         Gradient           0.000499      0.000300      NO
         Displacement       0.002228      0.001200      NO
         Energy change     -0.000014      0.000001      NO


 New Cartesian Coordinates Obtained by Inverse Iteration

 Displacement from previous Coordinates is:  0.002413
 ----------------------------------------------------------------
             Standard Nuclear Orientation (Angstroms)
    I     Atom           X                Y                Z
 ----------------------------------------------------------------
    1      C       0.5604501238    -0.0538149080     0.0000000000
    2      N      -0.6813154527     0.1986889338     0.0000000000
    3      H      -1.2315547390    -0.6638705551     0.0000000000
    4      H       1.2671896659     0.7778341834     0.0000000000
    5      H       0.9957641442    -1.0601396852     0.0000000000
 ----------------------------------------------------------------
 Molecular Point Group                 Cs    NOp =  2
 Largest Abelian Subgroup              Cs    NOp =  2
 Nuclear Repulsion Energy =    32.9330453284 hartrees
 There are        8 alpha and        8 beta electrons
 Applying Cartesian multipole field
    Component          Value
    ---------          -----
     (2,0,0)        1.00000E-11
     (0,2,0)        2.00000E-11
     (0,0,2)       -3.00000E-11
 Nucleus-field energy     =     0.0000000005 hartrees
 Requested basis set is 6-311++G(d,p)
 There are 27 shells and 65 basis functions
 A cutoff of  1.0D-11 yielded    378 shell pairs
 There are      2222 function pairs (      2365 Cartesian)
 Smallest overlap matrix eigenvalue = 9.93E-04
 Guess MOs from SCF MO coefficient file

 -----------------------------------------------------------------------
  General SCF calculation program by
  Eric Jon Sundstrom, Paul Horn, Yuezhi Mao, Dmitri Zuev, Alec White,
  David Stuck, Shaama M.S., Shane Yost, Joonho Lee, David Small,
  Daniel Levine, Susi Lehtola, Hugh Burton, Evgeny Epifanovsky
 -----------------------------------------------------------------------
 Exchange:     0.2000 Hartree-Fock + 0.0800 Slater + 0.7200 B88
 Correlation:  0.1900 VWN1RPA + 0.8100 LYP
 Using SG-1 standard quadrature grid
 using 4 threads for integral computing
 -------------------------------------------------------
 OpenMP Integral computing Module                
 Release: version 2.0, May 2017, Q-Chem Inc. Pleasanton 
 -------------------------------------------------------
 -------------------------------------------------------
 OpenMP BLAS3 based DFT computing Module                
 Release: version 1.0, May 2013, Q-Chem Inc. Pittsburgh 
 -------------------------------------------------------
 A restricted SCF calculation will be
 performed using DIIS
 SCF converges when DIIS error is below 1.0e-08
 ---------------------------------------
  Cycle       Energy         DIIS error
 ---------------------------------------
    1     -94.6624957532      2.07e-05  
    2     -94.6624959409      1.28e-05  
    3     -94.6624959272      1.35e-05  
    4     -94.6624960102      1.63e-06  
    5     -94.6624960115      3.18e-07  
    6     -94.6624960116      3.37e-08  
    7     -94.6624960116      5.56e-09  Convergence criterion met
 ---------------------------------------
 SCF time:   CPU 1.80s  wall 0.00s 
 SCF   energy in the final basis set =      -94.6624960116
 Total energy in the final basis set =      -94.6624960116

 --------------------------------------------------------------
             Orbital Energies (a.u.) and Symmetries
 --------------------------------------------------------------

 Alpha MOs, Restricted
 -- Occupied --                  
-14.319 -10.225  -0.916  -0.630  -0.512  -0.439  -0.344  -0.280
  1 A'    2 A'    3 A'    4 A'    5 A'    6 A'    1 A"    7 A'                 
 -- Virtual --                   
 -0.034  -0.008   0.014   0.032   0.067   0.075   0.103   0.113
  2 A"    8 A'    9 A'   10 A'    3 A"   11 A'   12 A'   13 A'                 
  0.142   0.160   0.167   0.181   0.197   0.245   0.272   0.355
 14 A'   15 A'    4 A"   16 A'   17 A'   18 A'   19 A'   20 A'                 
  0.467   0.494   0.527   0.548   0.643   0.655   0.788   0.826
 21 A'   22 A'    5 A"   23 A'   24 A'   25 A'   26 A'    6 A"                 
  0.856   0.870   1.015   1.141   1.188   1.349   1.403   1.438
 27 A'   28 A'    7 A"   29 A'    8 A"    9 A"   30 A'   31 A'                 
  1.467   1.703   1.737   1.739   1.873   1.959   2.161   2.314
 32 A'   33 A'   34 A'   10 A"   11 A"   35 A'   36 A'   37 A'                 
  2.382   2.437   2.475   2.484   2.601   2.668   2.785   2.802
 12 A"   38 A'   13 A"   39 A'   40 A'   41 A'   42 A'   14 A"                 
  2.926   3.201   3.583   3.703   3.859   4.280   4.843  23.948
 43 A'   44 A'   45 A'   46 A'   15 A"   47 A'   48 A'   49 A'                 
 35.614
 50 A'                                                                         

 Beta MOs, Restricted
 -- Occupied --                  
-14.319 -10.225  -0.916  -0.630  -0.512  -0.439  -0.344  -0.280
  1 A'    2 A'    3 A'    4 A'    5 A'    6 A'    1 A"    7 A'                 
 -- Virtual --                   
 -0.034  -0.008   0.014   0.032   0.067   0.075   0.103   0.113
  2 A"    8 A'    9 A'   10 A'    3 A"   11 A'   12 A'   13 A'                 
  0.142   0.160   0.167   0.181   0.197   0.245   0.272   0.355
 14 A'   15 A'    4 A"   16 A'   17 A'   18 A'   19 A'   20 A'                 
  0.467   0.494   0.527   0.548   0.643   0.655   0.788   0.826
 21 A'   22 A'    5 A"   23 A'   24 A'   25 A'   26 A'    6 A"                 
  0.856   0.870   1.015   1.141   1.188   1.349   1.403   1.438
 27 A'   28 A'    7 A"   29 A'    8 A"    9 A"   30 A'   31 A'                 
  1.467   1.703   1.737   1.739   1.873   1.959   2.161   2.314
 32 A'   33 A'   34 A'   10 A"   11 A"   35 A'   36 A'   37 A'                 
  2.382   2.437   2.475   2.484   2.601   2.668   2.785   2.802
 12 A"   38 A'   13 A"   39 A'   40 A'   41 A'   42 A'   14 A"                 
  2.926   3.201   3.583   3.703   3.859   4.280   4.843  23.948
 43 A'   44 A'   45 A'   46 A'   15 A"   47 A'   48 A'   49 A'                 
 35.614
 50 A'                                                                         
 --------------------------------------------------------------

          Ground-State Mulliken Net Atomic Charges

     Atom                 Charge (a.u.)
  ----------------------------------------
      1 C                    -0.154082
      2 N                    -0.277099
      3 H                     0.196908
      4 H                     0.143524
      5 H                     0.090749
  ----------------------------------------
  Sum of atomic charges =     0.000000

 -----------------------------------------------------------------
                    Cartesian Multipole Moments
 -----------------------------------------------------------------
    Charge (ESU x 10^10)
                 0.0000
    Dipole Moment (Debye)
         X       1.2137      Y      -1.7756      Z       0.0000
       Tot       2.1508
    Quadrupole Moments (Debye-Ang)
        XX     -12.1967     XY       2.2709     YY     -12.8000
        XZ       0.0000     YZ       0.0000     ZZ     -13.8222
    Octopole Moments (Debye-Ang^2)
       XXX       0.6211    XXY      -2.5715    XYY       1.3213
       YYY      -2.5319    XXZ       0.0000    XYZ      -0.0000
       YYZ       0.0000    XZZ       0.1606    YZZ      -0.5884
       ZZZ       0.0000
    Hexadecapole Moments (Debye-Ang^3)
      XXXX     -55.6007   XXXY       6.0217   XXYY     -12.9913
      XYYY       3.7303   YYYY     -24.8165   XXXZ       0.0000
      XXYZ       0.0000   XYYZ       0.0000   YYYZ       0.0000
      XXZZ     -12.3957   XYZZ       0.9955   YYZZ      -7.0360
      XZZZ       0.0000   YZZZ       0.0000   ZZZZ     -15.0467
 -----------------------------------------------------------------
 Calculating analytic gradient of the SCF energy
 Gradient of SCF Energy
            1           2           3           4           5
    1   0.0000039  -0.0000198   0.0000129  -0.0000021   0.0000052
    2  -0.0000014  -0.0000113   0.0000161  -0.0000054   0.0000020
    3  -0.0000000   0.0000000   0.0000000   0.0000000  -0.0000000
 Max gradient component =       1.982E-05
 RMS gradient           =       8.267E-06
 Gradient time:  CPU 0.65 s  wall 0.26 s
 Geometry Optimization Parameters
   NAtoms,    NIC,     NZ,  NCons,   NDum,   NFix, NCnnct, MaxDiis
        5      20       5       0       0       0       0       0

 Cartesian Hessian Update
 Hessian Updated using BFGS Update


** GEOMETRY OPTIMIZATION IN DELOCALIZED INTERNAL COORDINATES **
   Searching for a Minimum

   Optimization Cycle:   5

                       Coordinates (Angstroms)
     ATOM                X               Y               Z
      1  C         0.5604501238   -0.0538149080    0.0000000000
      2  N        -0.6813154527    0.1986889338    0.0000000000
      3  H        -1.2315547390   -0.6638705551    0.0000000000
      4  H         1.2671896659    0.7778341834    0.0000000000
      5  H         0.9957641442   -1.0601396852    0.0000000000
   Point Group: cs    Number of degrees of freedom:     7


   Energy is    -94.662496012

 Hessian Updated using BFGS Update

  7 Hessian modes will be used to form the next step
  Hessian Eigenvalues:
     0.116962    0.163000    0.196128    0.339153    0.342310    0.355488
     0.746698

 Minimum Search - Taking Simple RFO Step
 Searching for Lamda that Minimizes Along All modes
 Value Taken    Lamda =   0.00000000
 Step Taken.  Stepsize is  0.000084

                             Maximum     Tolerance    Cnvgd?
         Gradient           0.000016      0.000300     YES
         Displacement       0.000053      0.001200     YES
         Energy change     -0.000001      0.000001     YES


                       Distance Matrix (Angstroms)
             C (  1)   N (  2)   H (  3)   H (  4)
   N (  2)  1.267178
   H (  3)  1.893000  1.023119
   H (  4)  1.091385  2.032752  2.884829
   H (  5)  1.096443  2.096961  2.262295  1.857907

 Final energy is   -94.662496011596033     


 ******************************
 **  OPTIMIZATION CONVERGED  **
 ******************************

                       Coordinates (Angstroms)
     ATOM                X               Y               Z
      1  C         0.5604501238   -0.0538149080    0.0000000000
      2  N        -0.6813154527    0.1986889338    0.0000000000
      3  H        -1.2315547390   -0.6638705551    0.0000000000
      4  H         1.2671896659    0.7778341834    0.0000000000
      5  H         0.9957641442   -1.0601396852    0.0000000000

Z-matrix Print:
$molecule
0 1
C 
H  1 1.091385
H  1 1.096443 2 116.249701
N  1 1.267178 2 118.864085 3 -180.000000 0
H  4 1.023119 1 111.040433 2 -180.000000 0
$end


 --------------------------------------------------------------
             Orbital Energies (a.u.) and Symmetries
 --------------------------------------------------------------

 Alpha MOs, Restricted
 -- Occupied --                  
-14.319 -10.225  -0.916  -0.630  -0.512  -0.439  -0.344  -0.280
  1 A'    2 A'    3 A'    4 A'    5 A'    6 A'    1 A"    7 A'                 
 -- Virtual --                   
 -0.034  -0.008   0.014   0.032   0.067   0.075   0.103   0.113
  2 A"    8 A'    9 A'   10 A'    3 A"   11 A'   12 A'   13 A'                 
  0.142   0.160   0.167   0.181   0.197   0.245   0.272   0.355
 14 A'   15 A'    4 A"   16 A'   17 A'   18 A'   19 A'   20 A'                 
  0.467   0.494   0.527   0.548   0.643   0.655   0.788   0.826
 21 A'   22 A'    5 A"   23 A'   24 A'   25 A'   26 A'    6 A"                 
  0.856   0.870   1.015   1.141   1.188   1.349   1.403   1.438
 27 A'   28 A'    7 A"   29 A'    8 A"    9 A"   30 A'   31 A'                 
  1.467   1.703   1.737   1.739   1.873   1.959   2.161   2.314
 32 A'   33 A'   34 A'   10 A"   11 A"   35 A'   36 A'   37 A'                 
  2.382   2.437   2.475   2.484   2.601   2.668   2.785   2.802
 12 A"   38 A'   13 A"   39 A'   40 A'   41 A'   42 A'   14 A"                 
  2.926   3.201   3.583   3.703   3.859   4.280   4.843  23.948
 43 A'   44 A'   45 A'   46 A'   15 A"   47 A'   48 A'   49 A'                 
 35.614
 50 A'                                                                         

 Beta MOs, Restricted
 -- Occupied --                  
-14.319 -10.225  -0.916  -0.630  -0.512  -0.439  -0.344  -0.280
  1 A'    2 A'    3 A'    4 A'    5 A'    6 A'    1 A"    7 A'                 
 -- Virtual --                   
 -0.034  -0.008   0.014   0.032   0.067   0.075   0.103   0.113
  2 A"    8 A'    9 A'   10 A'    3 A"   11 A'   12 A'   13 A'                 
  0.142   0.160   0.167   0.181   0.197   0.245   0.272   0.355
 14 A'   15 A'    4 A"   16 A'   17 A'   18 A'   19 A'   20 A'                 
  0.467   0.494   0.527   0.548   0.643   0.655   0.788   0.826
 21 A'   22 A'    5 A"   23 A'   24 A'   25 A'   26 A'    6 A"                 
  0.856   0.870   1.015   1.141   1.188   1.349   1.403   1.438
 27 A'   28 A'    7 A"   29 A'    8 A"    9 A"   30 A'   31 A'                 
  1.467   1.703   1.737   1.739   1.873   1.959   2.161   2.314
 32 A'   33 A'   34 A'   10 A"   11 A"   35 A'   36 A'   37 A'                 
  2.382   2.437   2.475   2.484   2.601   2.668   2.785   2.802
 12 A"   38 A'   13 A"   39 A'   40 A'   41 A'   42 A'   14 A"                 
  2.926   3.201   3.583   3.703   3.859   4.280   4.843  23.948
 43 A'   44 A'   45 A'   46 A'   15 A"   47 A'   48 A'   49 A'                 
 35.614
 50 A'                                                                         
 --------------------------------------------------------------

          Ground-State Mulliken Net Atomic Charges

     Atom                 Charge (a.u.)
  ----------------------------------------
      1 C                    -0.154082
      2 N                    -0.277099
      3 H                     0.196908
      4 H                     0.143524
      5 H                     0.090749
  ----------------------------------------
  Sum of atomic charges =     0.000000

 -----------------------------------------------------------------
                    Cartesian Multipole Moments
 -----------------------------------------------------------------
    Charge (ESU x 10^10)
                 0.0000
    Dipole Moment (Debye)
         X       1.2137      Y      -1.7756      Z       0.0000
       Tot       2.1508
    Quadrupole Moments (Debye-Ang)
        XX     -12.1967     XY       2.2709     YY     -12.8000
        XZ       0.0000     YZ       0.0000     ZZ     -13.8222
    Octopole Moments (Debye-Ang^2)
       XXX       0.6211    XXY      -2.5715    XYY       1.3213
       YYY      -2.5319    XXZ       0.0000    XYZ      -0.0000
       YYZ       0.0000    XZZ       0.1606    YZZ      -0.5884
       ZZZ       0.0000
    Hexadecapole Moments (Debye-Ang^3)
      XXXX     -55.6007   XXXY       6.0217   XXYY     -12.9913
      XYYY       3.7303   YYYY     -24.8165   XXXZ       0.0000
      XXYZ       0.0000   XYYZ       0.0000   YYYZ       0.0000
      XXZZ     -12.3957   XYZZ       0.9955   YYZZ      -7.0360
      XZZZ       0.0000   YZZZ       0.0000   ZZZZ     -15.0467
 -----------------------------------------------------------------
Archival summary:
1\1\TWL01\OPT\ProcedureUnspecified\BasisUnspecified\113\taweetha\SunNov2522:36:122018SunNov2522:36:122018\0\\#,OPT,ProcedureUnspecified,BasisUnspecified,\\0,1\C\H,1,1.09138\H,1,1.09644,2,116.25\N,1,1.26718,2,118.864,3,-180,0\H,4,1.02312,1,111.04,2,-180,0\\\@

 Total job time:  4.97s(wall), 15.09s(cpu) 
 Sun Nov 25 22:36:12 2018

        *************************************************************
        *                                                           *
        *  Thank you very much for using Q-Chem.  Have a nice day.  *
        *                                                           *
        *************************************************************


 
User input: 2 of 2 
 
Q-Chem Developer Version!
                  Welcome to Q-Chem
     A Quantum Leap Into The Future Of Chemistry


 Q-Chem 5.1, Q-Chem, Inc., Pleasanton, CA (2018)

 Yihan Shao,  Zhengting Gan,  E. Epifanovsky,  A. T. B. Gilbert,  M. Wormit,  
 J. Kussmann,  A. W. Lange,  A. Behn,  Jia Deng,  Xintian Feng,  D. Ghosh,  
 M. Goldey,  P. R. Horn,  L. D. Jacobson,  I. Kaliman,  T. Kus,  A. Landau,  
 Jie Liu,  E. I. Proynov,  R. M. Richard,  R. P. Steele,  E. J. Sundstrom,  
 H. L. Woodcock III,  P. M. Zimmerman,  D. Zuev,  B. Albrecht,  E. Alguire,  
 S. A. Baeppler,  D. Barton,  Z. Benda,  Y. A. Bernard,  E. J. Berquist,  
 K. B. Bravaya,  H. Burton,  D. Casanova,  Chun-Min Chang,  Yunqing Chen,  
 A. Chien,  K. D. Closser,  M. P. Coons,  S. Coriani,  S. Dasgupta,  
 A. L. Dempwolff,  M. Diedenhofen,  Hainam Do,  R. G. Edgar,  Po-Tung Fang,  
 S. Faraji,  S. Fatehi,  Qingguo Feng,  K. D. Fenk,  J. Fosso-Tande,  
 Qinghui Ge,  A. Ghysels,  G. Gidofalvi,  J. Gomes,  J. Gonthier,  A. Gunina,  
 D. Hait,  M. W. D. Hanson-Heine,  P. H. P. Harbach,  A. W. Hauser,  
 J. E. Herr,  E. G. Hohenstein,  Z. C. Holden,  Kerwin Hui,  B. C. Huynh,  
 T.-C. Jagau,  Hyunjun Ji,  B. Kaduk,  K. Khistyaev,  Jaehoon Kim,  
 P. Klunzinger,  K. Koh,  D. Kosenkov,  L. Koulias,  T. Kowalczyk,  
 C. M. Krauter,  A. Kunitsa,  Ka Un Lao,  A. Laurent,  K. V. Lawler,  
 Joonho Lee,  D. Lefrancois,  S. Lehtola,  D. S. Levine,  Yi-Pei Li,  
 You-Sheng Lin,  Fenglai Liu,  E. Livshits,  A. Luenser,  P. Manohar,  
 E. Mansoor,  S. F. Manzer,  Shan-Ping Mao,  Yuezhi Mao,  N. Mardirossian,  
 A. V. Marenich,  T. Markovich,  L. A. Martinez-Martinez,  S. A. Maurer,  
 N. J. Mayhall,  S. C. McKenzie,  J.-M. Mewes,  A. F. Morrison,  
 J. W. Mullinax,  K. Nanda,  T. S. Nguyen-Beck,  R. Olivares-Amaya,  
 J. A. Parkhill,  T. M. Perrine,  F. Plasser,  P. Pokhilko,  S. Prager,  
 A. Prociuk,  E. Ramos,  D. R. Rehn,  F. Rob,  M. Schneider,  N. Sergueev,  
 S. M. Sharada,  S. Sharma,  D. W. Small,  T. Stauch,  T. Stein,  
 Yu-Chuan Su,  A. J. W. Thom,  A. Tkatchenko,  T. Tsuchimochi,  N. M. Tubman,  
 L. Vogt,  M. L. Vidal,  O. Vydrov,  M. A. Watson,  J. Wenzel,  
 M. de Wergifosse,  T. A. Wesolowski,  A. White,  J. Witte,  A. Yamada,  
 Jun Yang,  K. Yao,  S. Yeganeh,  S. R. Yost,  Zhi-Qiang You,  A. Zech,  
 Igor Ying Zhang,  Xing Zhang,  Yan Zhao,  Ying Zhu,  B. R. Brooks,  
 G. K. L. Chan,  C. J. Cramer,  M. S. Gordon,  W. J. Hehre,  A. Klamt,  
 M. W. Schmidt,  C. D. Sherrill,  D. G. Truhlar,  A. Aspuru-Guzik,  R. Baer,  
 A. T. Bell,  N. A. Besley,  Jeng-Da Chai,  A. E. DePrince, III,  
 R. A. DiStasio Jr.,  A. Dreuw,  B. D. Dunietz,  T. R. Furlani,  
 Chao-Ping Hsu,  Yousung Jung,  Jing Kong,  D. S. Lambrecht,  WanZhen Liang,  
 C. Ochsenfeld,  V. A. Rassolov,  L. V. Slipchenko,  J. E. Subotnik,  
 T. Van Voorhis,  J. M. Herbert,  A. I. Krylov,  P. M. W. Gill,  M. Head-Gordon

 Contributors to earlier versions of Q-Chem not listed above: 
 R. D. Adamson,  B. Austin,  J. Baker,  G. J. O. Beran,  K. Brandhorst,  
 S. T. Brown,  E. F. C. Byrd,  A. K. Chakraborty,  C.-L. Cheng,  
 Siu Hung Chien,  D. M. Chipman,  D. L. Crittenden,  H. Dachsel,  
 R. J. Doerksen,  A. D. Dutoi,  L. Fusti-Molnar,  W. A. Goddard III,  
 A. Golubeva-Zadorozhnaya,  S. R. Gwaltney,  G. Hawkins,  A. Heyden,  
 S. Hirata,  G. Kedziora,  F. J. Keil,  C. Kelley,  Jihan Kim,  R. A. King,  
 R. Z. Khaliullin,  P. P. Korambath,  W. Kurlancheek,  A. M. Lee,  M. S. Lee,  
 S. V. Levchenko,  Ching Yeh Lin,  D. Liotard,  R. C. Lochan,  I. Lotan,  
 P. E. Maslen,  N. Nair,  D. P. O'Neill,  D. Neuhauser,  E. Neuscamman,  
 C. M. Oana,  R. Olson,  B. Peters,  R. Peverati,  P. A. Pieniazek,  
 Y. M. Rhee,  J. Ritchie,  M. A. Rohrdanz,  E. Rosta,  N. J. Russ,  
 H. F. Schaefer III,  N. E. Schultz,  N. Shenvi,  A. C. Simmonett,  A. Sodt,  
 D. Stuck,  K. S. Thanthiriwatte,  V. Vanovschi,  Tao Wang,  A. Warshel,  
 C. F. Williams,  Q. Wu,  X. Xu,  W. Zhang

 Please cite Q-Chem as follows:
 Y. Shao et al., Mol. Phys. 113, 184-215 (2015)
 DOI: 10.1080/00268976.2014.952696

 Q-Chem 5.1.2 for Intel X86 EM64T Linux

 Parts of Q-Chem use Armadillo 8.300.2 (Tropical Shenanigans).
 http://arma.sourceforge.net/

 Q-Chem begins on Sun Nov 25 22:36:13 2018  

Host: 
0

     Scratch files written to /scratch/taweetham/qchem55439//
The previous job contains 0 fragments, simply inherited here
Input Ideriv = 2
Curr. Ideriv = -1
Max.  Ideriv = 2

Checking the input file for inconsistencies... 	...done.

--------------------------------------------------------------
User input:
--------------------------------------------------------------

$molecule
read
$end

$rem
   job_type 	frequency
   basis 	6-311++g**
   method	b3lyp	
$end


--------------------------------------------------------------
 ----------------------------------------------------------------
             Standard Nuclear Orientation (Angstroms)
    I     Atom           X                Y                Z
 ----------------------------------------------------------------
    1      C       0.5864044799    -0.0289041202    -0.0000000000
    2      N      -0.6674672920     0.1542502321    -0.0000000000
    3      H      -1.1689563421    -0.7375349868     0.0000000000
    4      H       1.2458688453     0.8407094390    -0.0000000000
    5      H       1.0769316616    -1.0095013553     0.0000000000
 ----------------------------------------------------------------
 Molecular Point Group                 Cs    NOp =  2
 Largest Abelian Subgroup              Cs    NOp =  2
 Nuclear Repulsion Energy =    32.9330453284 hartrees
 There are        8 alpha and        8 beta electrons
 Requested basis set is 6-311++G(d,p)
 There are 27 shells and 65 basis functions

 Total QAlloc Memory Limit   2000 MB
 Mega-Array Size       188 MB
 MEM_STATIC part       192 MB

                       Distance Matrix (Angstroms)
             C (  1)   N (  2)   H (  3)   H (  4)
   N (  2)  1.267178
   H (  3)  1.893000  1.023119
   H (  4)  1.091385  2.032752  2.884829
   H (  5)  1.096443  2.096961  2.262295  1.857907

 A cutoff of  1.0D-11 yielded    378 shell pairs
 There are      2222 function pairs (      2365 Cartesian)

 -------------------------------------------------------
 OpenMP Integral Computing Module                       
 Release: version 1.0, May 2013, Q-Chem Inc. Pittsburgh 
 -------------------------------------------------------
 Integral Job Info:
 Integral job number is                      11
 Integral operator is                         1
 short-range coefficients                     0
 long-range coefficients              100000000
 Omega coefficients                           0
 if combine SR and LR in K                    0
 Integral screening is                        0
 Integral computing path is                   2
 max size of driver memory is            800000
 size of driver memory is                593474
 size of scratch memory is              2361544
 max col of scratch BK array               1296
 max len of scratch array in speh3          155
 max len of scratch index in speh4           18
 max int batch size is                      520
 min int batch size is                       52
 fixed nKL is                                52
 max L of basis functions is                  2
 order of int derivative is                   0
 number of shells is                         27
 number of basis is                          67
 number of cartesian basis is                67
 number of contracted shell pairs           378
 number of primitive shell pairs           1048
 maxK2 (contraction) of shell pair           36
 max number of K2 of shell pair               1
 max number of CS2 of shell pair             54
 max number of PS2 of shell pair            120
 mem total for path MDJ                  509160
 -------------------------------------------------------
 Smallest overlap matrix eigenvalue = 9.93E-04
 Guess from superposition of atomic densities
 Warning:  Energy on first SCF cycle will be non-variational
 SAD guess density has 16.000000 electrons

 -----------------------------------------------------------------------
  General SCF calculation program by
  Eric Jon Sundstrom, Paul Horn, Yuezhi Mao, Dmitri Zuev, Alec White,
  David Stuck, Shaama M.S., Shane Yost, Joonho Lee, David Small,
  Daniel Levine, Susi Lehtola, Hugh Burton, Evgeny Epifanovsky
 -----------------------------------------------------------------------
 Exchange:     0.2000 Hartree-Fock + 0.0800 Slater + 0.7200 B88
 Correlation:  0.1900 VWN1RPA + 0.8100 LYP
 Using SG-1 standard quadrature grid
 using 4 threads for integral computing
 -------------------------------------------------------
 OpenMP Integral computing Module                
 Release: version 2.0, May 2017, Q-Chem Inc. Pleasanton 
 -------------------------------------------------------
 -------------------------------------------------------
 OpenMP BLAS3 based DFT computing Module                
 Release: version 1.0, May 2013, Q-Chem Inc. Pittsburgh 
 -------------------------------------------------------
 A restricted SCF calculation will be
 performed using DIIS
 SCF converges when DIIS error is below 1.0e-08
 ---------------------------------------
  Cycle       Energy         DIIS error
 ---------------------------------------
    1     -94.8367760688      7.13e-02  
    2     -94.6112030163      9.99e-03  
    3     -94.5419610538      1.56e-02  
    4     -94.6582558632      2.88e-03  
    5     -94.6623853580      4.78e-04  
    6     -94.6624946334      5.38e-05  
    7     -94.6624959174      7.43e-06  
    8     -94.6624959422      1.92e-06  
    9     -94.6624959440      3.19e-07  
   10     -94.6624959441      2.57e-08  
   11     -94.6624959441      2.46e-09  Convergence criterion met
 ---------------------------------------
 SCF time:   CPU 2.80s  wall 0.00s 
 SCF   energy in the final basis set =      -94.6624959441
 Total energy in the final basis set =      -94.6624959441

 --------------------------------------------------------------
             Orbital Energies (a.u.) and Symmetries
 --------------------------------------------------------------

 Alpha MOs, Restricted
 -- Occupied --                  
-14.319 -10.225  -0.916  -0.630  -0.512  -0.439  -0.344  -0.280
  1 A'    2 A'    3 A'    4 A'    5 A'    6 A'    1 A"    7 A'                 
 -- Virtual --                   
 -0.034  -0.008   0.014   0.032   0.067   0.075   0.103   0.113
  2 A"    8 A'    9 A'   10 A'    3 A"   11 A'   12 A'   13 A'                 
  0.142   0.160   0.167   0.180   0.197   0.245   0.272   0.355
 14 A'   15 A'    4 A"   16 A'   17 A'   18 A'   19 A'   20 A'                 
  0.467   0.494   0.527   0.548   0.643   0.655   0.788   0.826
 21 A'   22 A'    5 A"   23 A'   24 A'   25 A'   26 A'    6 A"                 
  0.856   0.870   1.015   1.141   1.188   1.349   1.403   1.438
 27 A'   28 A'    7 A"   29 A'    8 A"    9 A"   30 A'   31 A'                 
  1.467   1.703   1.737   1.739   1.873   1.959   2.161   2.314
 32 A'   33 A'   34 A'   10 A"   11 A"   35 A'   36 A'   37 A'                 
  2.382   2.437   2.475   2.484   2.601   2.668   2.785   2.802
 12 A"   38 A'   13 A"   39 A'   40 A'   41 A'   42 A'   14 A"                 
  2.926   3.201   3.583   3.703   3.859   4.280   4.843  23.948
 43 A'   44 A'   45 A'   46 A'   15 A"   47 A'   48 A'   49 A'                 
 35.614
 50 A'                                                                         

 Beta MOs, Restricted
 -- Occupied --                  
-14.319 -10.225  -0.916  -0.630  -0.512  -0.439  -0.344  -0.280
  1 A'    2 A'    3 A'    4 A'    5 A'    6 A'    1 A"    7 A'                 
 -- Virtual --                   
 -0.034  -0.008   0.014   0.032   0.067   0.075   0.103   0.113
  2 A"    8 A'    9 A'   10 A'    3 A"   11 A'   12 A'   13 A'                 
  0.142   0.160   0.167   0.180   0.197   0.245   0.272   0.355
 14 A'   15 A'    4 A"   16 A'   17 A'   18 A'   19 A'   20 A'                 
  0.467   0.494   0.527   0.548   0.643   0.655   0.788   0.826
 21 A'   22 A'    5 A"   23 A'   24 A'   25 A'   26 A'    6 A"                 
  0.856   0.870   1.015   1.141   1.188   1.349   1.403   1.438
 27 A'   28 A'    7 A"   29 A'    8 A"    9 A"   30 A'   31 A'                 
  1.467   1.703   1.737   1.739   1.873   1.959   2.161   2.314
 32 A'   33 A'   34 A'   10 A"   11 A"   35 A'   36 A'   37 A'                 
  2.382   2.437   2.475   2.484   2.601   2.668   2.785   2.802
 12 A"   38 A'   13 A"   39 A'   40 A'   41 A'   42 A'   14 A"                 
  2.926   3.201   3.583   3.703   3.859   4.280   4.843  23.948
 43 A'   44 A'   45 A'   46 A'   15 A"   47 A'   48 A'   49 A'                 
 35.614
 50 A'                                                                         
 --------------------------------------------------------------

          Ground-State Mulliken Net Atomic Charges

     Atom                 Charge (a.u.)
  ----------------------------------------
      1 C                    -0.154198
      2 N                    -0.277019
      3 H                     0.196921
      4 H                     0.143527
      5 H                     0.090769
  ----------------------------------------
  Sum of atomic charges =    -0.000000

 -----------------------------------------------------------------
                    Cartesian Multipole Moments
 -----------------------------------------------------------------
    Charge (ESU x 10^10)
                -0.0000
    Dipole Moment (Debye)
         X       1.3104      Y      -1.7054      Z       0.0000
       Tot       2.1507
    Quadrupole Moments (Debye-Ang)
        XX     -12.3879     XY       2.2414     YY     -12.5247
        XZ      -0.0000     YZ       0.0000     ZZ     -13.8221
    Octopole Moments (Debye-Ang^2)
       XXX       0.1700    XXY      -2.4770    XYY       0.8374
       YYY      -2.0873    XXZ       0.0000    XYZ      -0.0000
       YYZ       0.0000    XZZ      -0.1365    YZZ      -0.4915
       ZZZ       0.0000
    Hexadecapole Moments (Debye-Ang^3)
      XXXX     -56.7736   XXXY       4.8541   XXYY     -12.6661
      XYYY       2.8710   YYYY     -24.0187   XXXZ      -0.0000
      XXYZ       0.0000   XYYZ      -0.0000   YYYZ       0.0000
      XXZZ     -12.4881   XYZZ       0.6792   YYZZ      -6.9352
      XZZZ      -0.0000   YZZZ       0.0000   ZZZZ     -15.0463
 -----------------------------------------------------------------
 Calculating MO derivatives via CPSCF
 D1JvT checksum  = 42120 3344.8757051235
 D1KAT checksum  = 79860 509.6773119946
   1         3          15      0.245367    0.095683
   2         3          15      0.025032    0.011009
   3         3          15      0.001547    0.000661
   4         6          12      0.000067    0.000028
   5        18           0      0.000000    0.000000    Roots Converged
 Time for AOints: 0.3 s (CPU) 0.1 s (wall)
 ------------------------------------------------------------------------------
                     AOints        : Timing summary (seconds)
 ------------------------------------------------------------------------------
     job step          cpu (% of tot)      sys (% of tot)     wall (% of tot)
 ------------------------------------------------------------------------------
  cpscf_lag         0.3843E+01 (30.5)   0.4000E-05 (66.7)   0.1071E+01 (31.5)
  iterzp            0.8421E+01 (66.9)   0.2000E-05 (33.3)   0.2230E+01 (65.5)
  make_fx           0.0000E+00 ( 0.0)   0.0000E+00 ( 0.0)   0.0000E+00 ( 0.0)
  AOints            0.3199E+00 ( 2.5)   0.0000E+00 ( 0.0)   0.9202E-01 ( 2.7)
 ------------------------------------------------------------------------------
   Grand Totals     0.1259E+02          0.6000E-05          0.3403E+01
 ------------------------------------------------------------------------------
 Calculating analytic Hessian of the SCF energy
 Polarizability Matrix (a.u.)
            1           2           3
    1 -29.1642605   0.5719130  -0.0000000
    2   0.5719130 -19.9264692   0.0000000
    3  -0.0000000   0.0000000 -13.7769544

 Direct stationary perturbation theory relativistic correction:

 rels  =       0.025765847434
 relv  =      -0.104178429712
 rel2e =       0.035737616128
 E_rel =      -0.042674966151

 Hessian of the SCF Energy
            1           2           3           4           5           6
    1   0.9012356  -0.0168761   0.0000000  -0.6365448   0.0353635  -0.0000000
    2  -0.0168761   0.6280823   0.0000000   0.0966400  -0.1224686  -0.0000000
    3   0.0000000   0.0000000   0.1422280  -0.0000000  -0.0000000  -0.0484070
    4  -0.6365448   0.0966400  -0.0000000   0.8084052   0.0763652   0.0000000
    5   0.0353635  -0.1224686  -0.0000000   0.0763652   0.4331448   0.0000000
    6  -0.0000000  -0.0000000  -0.0484070   0.0000000   0.0000000   0.0629231
    7  -0.0347873  -0.0455577  -0.0000000  -0.1136399  -0.1197308   0.0000000
    8   0.0168577  -0.0029597  -0.0000000  -0.1800829  -0.3257628   0.0000000
    9   0.0000000   0.0000000   0.0032791   0.0000000   0.0000000  -0.0389903
   10  -0.1324817  -0.1145614  -0.0000000  -0.0331669  -0.0282969   0.0000000
   11  -0.1190825  -0.2380340  -0.0000000  -0.0020314   0.0130483   0.0000000
   12  -0.0000000   0.0000000  -0.0454733   0.0000000   0.0000000  -0.0083146
   13  -0.0974218   0.0803551  -0.0000000  -0.0250536   0.0362990   0.0000000
   14   0.0837375  -0.2646200  -0.0000000   0.0091091   0.0020383   0.0000000
   15   0.0000000  -0.0000000  -0.0516268  -0.0000000   0.0000000   0.0327888
            7           8           9          10          11          12
    1  -0.0347873   0.0168577   0.0000000  -0.1324817  -0.1190825  -0.0000000
    2  -0.0455577  -0.0029597   0.0000000  -0.1145614  -0.2380340   0.0000000
    3  -0.0000000  -0.0000000   0.0032791  -0.0000000  -0.0000000  -0.0454733
    4  -0.1136399  -0.1800829   0.0000000  -0.0331669  -0.0020314   0.0000000
    5  -0.1197308  -0.3257628   0.0000000  -0.0282969   0.0130483   0.0000000
    6   0.0000000   0.0000000  -0.0389903   0.0000000   0.0000000  -0.0083146
    7   0.1505651   0.1631577  -0.0000000  -0.0053931   0.0024104  -0.0000000
    8   0.1631577   0.3209751  -0.0000000  -0.0011234   0.0027883  -0.0000000
    9  -0.0000000  -0.0000000   0.0307918  -0.0000000  -0.0000000   0.0184126
   10  -0.0053931  -0.0011234  -0.0000000   0.1624134   0.1333281   0.0000000
   11   0.0024104   0.0027883  -0.0000000   0.1333281   0.2395473   0.0000000
   12  -0.0000000  -0.0000000   0.0184126   0.0000000   0.0000000   0.0265981
   13   0.0032553   0.0011909  -0.0000000   0.0086283  -0.0146246   0.0000000
   14  -0.0002797   0.0049593  -0.0000000   0.0106535  -0.0173498  -0.0000000
   15   0.0000000   0.0000000  -0.0134932  -0.0000000  -0.0000000   0.0087772
           13          14          15
    1  -0.0974218   0.0837375   0.0000000
    2   0.0803551  -0.2646200  -0.0000000
    3  -0.0000000  -0.0000000  -0.0516268
    4  -0.0250536   0.0091091  -0.0000000
    5   0.0362990   0.0020383   0.0000000
    6   0.0000000   0.0000000   0.0327888
    7   0.0032553  -0.0002797   0.0000000
    8   0.0011909   0.0049593   0.0000000
    9  -0.0000000  -0.0000000  -0.0134932
   10   0.0086283   0.0106535  -0.0000000
   11  -0.0146246  -0.0173498  -0.0000000
   12   0.0000000  -0.0000000   0.0087772
   13   0.1105919  -0.1032204  -0.0000000
   14  -0.1032204   0.2749722   0.0000000
   15  -0.0000000   0.0000000   0.0235540
 Gradient time:  CPU 17.11 s  wall 4.77 s
 **********************************************************************
 **                                                                  **
 **                       VIBRATIONAL ANALYSIS                       **
 **                       --------------------                       **
 **                                                                  **
 **        VIBRATIONAL FREQUENCIES (CM**-1) AND NORMAL MODES         **
 **     FORCE CONSTANTS (mDYN/ANGSTROM) AND REDUCED MASSES (AMU)     **
 **                  INFRARED INTENSITIES (KM/MOL)                   **
 **                                                                  **
 **********************************************************************


 Mode:                 1                      2                      3
 Frequency:      1075.30                1103.04                1159.04
 Force Cnst:      0.7317                 0.9803                 0.8466
 Red. Mass:       1.0741                 1.3674                 1.0696
 IR Active:          YES                    YES                    YES
 IR Intens:       33.774                 17.153                 48.219
 Raman Active:       YES                    YES                    YES
               X      Y      Z        X      Y      Z        X      Y      Z
 C         -0.006  0.070 -0.000    0.000  0.000 -0.171   -0.000 -0.000 -0.007
 N         -0.030 -0.003  0.000   -0.000 -0.000  0.054   -0.000  0.000 -0.069
 H          0.567 -0.346 -0.000   -0.000  0.000 -0.088    0.000 -0.000  0.798
 H          0.430 -0.267  0.000   -0.000  0.000  0.623    0.000 -0.000  0.524
 H         -0.515 -0.178  0.000    0.000 -0.000  0.756    0.000  0.000 -0.290
 TransDip   0.186 -0.014  0.000   -0.000  0.000  0.133    0.000 -0.000  0.222

 Mode:                 4                      5                      6
 Frequency:      1372.03                1492.21                1706.29
 Force Cnst:      1.5485                 1.5556                 7.6518
 Red. Mass:       1.3961                 1.1857                 4.4608
 IR Active:          YES                    YES                    YES
 IR Intens:       35.366                  6.959                 24.993
 Raman Active:       YES                    YES                    YES
               X      Y      Z        X      Y      Z        X      Y      Z
 C         -0.019 -0.129 -0.000    0.035  0.001  0.000    0.440 -0.042  0.000
 N         -0.037  0.119  0.000   -0.112  0.011  0.000   -0.315  0.038 -0.000
 H          0.713 -0.345 -0.000   -0.089 -0.013 -0.000   -0.232 -0.061  0.000
 H         -0.380  0.137 -0.000    0.603 -0.405 -0.000   -0.246  0.478 -0.000
 H          0.410  0.090  0.000    0.620  0.257  0.000   -0.390 -0.453 -0.000
 TransDip   0.182 -0.056 -0.000    0.084 -0.005 -0.000    0.160 -0.012  0.000

 Mode:                 7                      8                      9
 Frequency:      3012.57                3113.67                3431.36
 Force Cnst:      5.6715                 6.3345                 7.4599
 Red. Mass:       1.0607                 1.1090                 1.0754
 IR Active:          YES                    YES                    YES
 IR Intens:       52.657                 32.671                  1.506
 Raman Active:       YES                    YES                    YES
               X      Y      Z        X      Y      Z        X      Y      Z
 C          0.055 -0.042 -0.000   -0.033 -0.090 -0.000    0.005 -0.009 -0.000
 N         -0.002  0.002  0.000    0.002  0.003  0.000   -0.041 -0.059  0.000
 H         -0.027 -0.025 -0.000   -0.020 -0.044 -0.000    0.508  0.857 -0.000
 H         -0.224 -0.332 -0.000    0.553  0.735  0.000    0.013  0.027 -0.000
 H         -0.387  0.827  0.000   -0.172  0.335  0.000   -0.013  0.042  0.000
 TransDip   0.197 -0.124 -0.000   -0.056 -0.174 -0.000    0.005 -0.039  0.000

 STANDARD THERMODYNAMIC QUANTITIES AT   298.15 K  AND     1.00 ATM

   This Molecule has  0 Imaginary Frequencies
   Zero point vibrational energy:       24.968 kcal/mol

   Atom    1 Element C  Has Mass   12.00000
   Atom    2 Element N  Has Mass   14.00307
   Atom    3 Element H  Has Mass    1.00783
   Atom    4 Element H  Has Mass    1.00783
   Atom    5 Element H  Has Mass    1.00783
   Molecular Mass:    29.026560 amu
   Principal axes and moments of inertia in amu*Bohr^2:
                             1           2           3
    Eigenvalues --        9.11199    51.71385    60.82584
          X               0.99785     0.06558     0.00000
          Y              -0.06558     0.99785     0.00000
          Z              -0.00000    -0.00000     1.00000
   Rotational Symmetry Number is   1
   The Molecule is an Asymmetric Top
   Translational Enthalpy:        0.889 kcal/mol
   Rotational Enthalpy:           0.889 kcal/mol
   Vibrational Enthalpy:         25.023 kcal/mol
   gas constant (RT):             0.592 kcal/mol
   Translational Entropy:        36.031  cal/mol.K
   Rotational Entropy:           18.000  cal/mol.K
   Vibrational Entropy:           0.217  cal/mol.K

   Total Enthalpy:               27.393 kcal/mol
   Total Entropy:                54.248  cal/mol.K
Archival summary:
1\1\TWL01\FREQ\ProcedureUnspecified\BasisUnspecified\113\taweetha\SunNov2522:36:182018SunNov2522:36:182018\0\\#,FREQ,ProcedureUnspecified,BasisUnspecified,\\0,1\C\H,1,1.09138\H,1,1.09644,2,116.25\N,1,1.26718,2,118.864,3,-180,0\H,4,1.02312,1,111.04,2,-180,0\\\@

 Total job time:  5.66s(wall), 19.98s(cpu) 
 Sun Nov 25 22:36:18 2018

        *************************************************************
        *                                                           *
        *  Thank you very much for using Q-Chem.  Have a nice day.  *
        *                                                           *
        *************************************************************
