# Supplementary material for: Geometric and energetic data from ab initio calculations of haloethene, haloimine, halomethylenephosphine, haloiminophosphine, halodiazene, halodiphosphene and halocyclopropane
Source: Data Brief. 2019 Nov 2;27:104738. doi: 10.1016/j.dib.2019.104738 (PMC6861602; doi:10.1016/j.dib.2019.104738)
Supplement: Multimedia component 4 [file mmc4.zip › CN/B3LYP/HHCNIE.out]

Q-Chem Developer Version!
                  Welcome to Q-Chem
     A Quantum Leap Into The Future Of Chemistry


 Q-Chem 5.1, Q-Chem, Inc., Pleasanton, CA (2018)

 Yihan Shao,  Zhengting Gan,  E. Epifanovsky,  A. T. B. Gilbert,  M. Wormit,  
 J. Kussmann,  A. W. Lange,  A. Behn,  Jia Deng,  Xintian Feng,  D. Ghosh,  
 M. Goldey,  P. R. Horn,  L. D. Jacobson,  I. Kaliman,  T. Kus,  A. Landau,  
 Jie Liu,  E. I. Proynov,  R. M. Richard,  R. P. Steele,  E. J. Sundstrom,  
 H. L. Woodcock III,  P. M. Zimmerman,  D. Zuev,  B. Albrecht,  E. Alguire,  
 S. A. Baeppler,  D. Barton,  Z. Benda,  Y. A. Bernard,  E. J. Berquist,  
 K. B. Bravaya,  H. Burton,  D. Casanova,  Chun-Min Chang,  Yunqing Chen,  
 A. Chien,  K. D. Closser,  M. P. Coons,  S. Coriani,  S. Dasgupta,  
 A. L. Dempwolff,  M. Diedenhofen,  Hainam Do,  R. G. Edgar,  Po-Tung Fang,  
 S. Faraji,  S. Fatehi,  Qingguo Feng,  K. D. Fenk,  J. Fosso-Tande,  
 Qinghui Ge,  A. Ghysels,  G. Gidofalvi,  J. Gomes,  J. Gonthier,  A. Gunina,  
 D. Hait,  M. W. D. Hanson-Heine,  P. H. P. Harbach,  A. W. Hauser,  
 J. E. Herr,  E. G. Hohenstein,  Z. C. Holden,  Kerwin Hui,  B. C. Huynh,  
 T.-C. Jagau,  Hyunjun Ji,  B. Kaduk,  K. Khistyaev,  Jaehoon Kim,  
 P. Klunzinger,  K. Koh,  D. Kosenkov,  L. Koulias,  T. Kowalczyk,  
 C. M. Krauter,  A. Kunitsa,  Ka Un Lao,  A. Laurent,  K. V. Lawler,  
 Joonho Lee,  D. Lefrancois,  S. Lehtola,  D. S. Levine,  Yi-Pei Li,  
 You-Sheng Lin,  Fenglai Liu,  E. Livshits,  A. Luenser,  P. Manohar,  
 E. Mansoor,  S. F. Manzer,  Shan-Ping Mao,  Yuezhi Mao,  N. Mardirossian,  
 A. V. Marenich,  T. Markovich,  L. A. Martinez-Martinez,  S. A. Maurer,  
 N. J. Mayhall,  S. C. McKenzie,  J.-M. Mewes,  A. F. Morrison,  
 J. W. Mullinax,  K. Nanda,  T. S. Nguyen-Beck,  R. Olivares-Amaya,  
 J. A. Parkhill,  T. M. Perrine,  F. Plasser,  P. Pokhilko,  S. Prager,  
 A. Prociuk,  E. Ramos,  D. R. Rehn,  F. Rob,  M. Schneider,  N. Sergueev,  
 S. M. Sharada,  S. Sharma,  D. W. Small,  T. Stauch,  T. Stein,  
 Yu-Chuan Su,  A. J. W. Thom,  A. Tkatchenko,  T. Tsuchimochi,  N. M. Tubman,  
 L. Vogt,  M. L. Vidal,  O. Vydrov,  M. A. Watson,  J. Wenzel,  
 M. de Wergifosse,  T. A. Wesolowski,  A. White,  J. Witte,  A. Yamada,  
 Jun Yang,  K. Yao,  S. Yeganeh,  S. R. Yost,  Zhi-Qiang You,  A. Zech,  
 Igor Ying Zhang,  Xing Zhang,  Yan Zhao,  Ying Zhu,  B. R. Brooks,  
 G. K. L. Chan,  C. J. Cramer,  M. S. Gordon,  W. J. Hehre,  A. Klamt,  
 M. W. Schmidt,  C. D. Sherrill,  D. G. Truhlar,  A. Aspuru-Guzik,  R. Baer,  
 A. T. Bell,  N. A. Besley,  Jeng-Da Chai,  A. E. DePrince, III,  
 R. A. DiStasio Jr.,  A. Dreuw,  B. D. Dunietz,  T. R. Furlani,  
 Chao-Ping Hsu,  Yousung Jung,  Jing Kong,  D. S. Lambrecht,  WanZhen Liang,  
 C. Ochsenfeld,  V. A. Rassolov,  L. V. Slipchenko,  J. E. Subotnik,  
 T. Van Voorhis,  J. M. Herbert,  A. I. Krylov,  P. M. W. Gill,  M. Head-Gordon

 Contributors to earlier versions of Q-Chem not listed above: 
 R. D. Adamson,  B. Austin,  J. Baker,  G. J. O. Beran,  K. Brandhorst,  
 S. T. Brown,  E. F. C. Byrd,  A. K. Chakraborty,  C.-L. Cheng,  
 Siu Hung Chien,  D. M. Chipman,  D. L. Crittenden,  H. Dachsel,  
 R. J. Doerksen,  A. D. Dutoi,  L. Fusti-Molnar,  W. A. Goddard III,  
 A. Golubeva-Zadorozhnaya,  S. R. Gwaltney,  G. Hawkins,  A. Heyden,  
 S. Hirata,  G. Kedziora,  F. J. Keil,  C. Kelley,  Jihan Kim,  R. A. King,  
 R. Z. Khaliullin,  P. P. Korambath,  W. Kurlancheek,  A. M. Lee,  M. S. Lee,  
 S. V. Levchenko,  Ching Yeh Lin,  D. Liotard,  R. C. Lochan,  I. Lotan,  
 P. E. Maslen,  N. Nair,  D. P. O'Neill,  D. Neuhauser,  E. Neuscamman,  
 C. M. Oana,  R. Olson,  B. Peters,  R. Peverati,  P. A. Pieniazek,  
 Y. M. Rhee,  J. Ritchie,  M. A. Rohrdanz,  E. Rosta,  N. J. Russ,  
 H. F. Schaefer III,  N. E. Schultz,  N. Shenvi,  A. C. Simmonett,  A. Sodt,  
 D. Stuck,  K. S. Thanthiriwatte,  V. Vanovschi,  Tao Wang,  A. Warshel,  
 C. F. Williams,  Q. Wu,  X. Xu,  W. Zhang

 Please cite Q-Chem as follows:
 Y. Shao et al., Mol. Phys. 113, 184-215 (2015)
 DOI: 10.1080/00268976.2014.952696

 Q-Chem 5.1.2 for Intel X86 EM64T Linux

 Parts of Q-Chem use Armadillo 8.300.2 (Tropical Shenanigans).
 http://arma.sourceforge.net/

 Q-Chem begins on Sun Nov 25 23:20:02 2018  

Host: 
0

     Scratch files written to /scratch/taweetham/qchem56855//
Input Ideriv = 2
Curr. Ideriv = -1
Max.  Ideriv = 2

Checking the input file for inconsistencies... 	...done.

--------------------------------------------------------------
User input:
--------------------------------------------------------------
$molecule
0 1
C 
N 1 1.3 
I 2 CI 1 120. 
H 1 CH 2 120.  3 180.0
H 1 CH 2 120.  3 0.0

CC=1.54
CH=1.09
CF=1.35
CCl=1.77
CBr=1.94
CI=2.14
DHA=180.0
$end

$rem
   job_type	optimization
   basis	6-311++g**
   method	b3lyp
$end

--------------------------------------------------------------
 ----------------------------------------------------------------
             Standard Nuclear Orientation (Angstroms)
    I     Atom           X                Y                Z
 ----------------------------------------------------------------
    1      C       2.4223402453    -0.2828666864     0.0000000000
    2      N       1.4712749713     0.6034035008    -0.0000000000
    3      I      -0.5750014795    -0.0229771236     0.0000000000
    4      H       3.4646025497     0.0361776504    -0.0000000000
    5      H       2.1775095936    -1.3450144878     0.0000000000
 ----------------------------------------------------------------
 Molecular Point Group                 Cs    NOp =  2
 Largest Abelian Subgroup              Cs    NOp =  2
 Nuclear Repulsion Energy =   190.5775188520 hartrees
 There are       34 alpha and       34 beta electrons
 Requested basis set is 6-311++G(d,p)
 There are 46 shells and 120 basis functions

 Total QAlloc Memory Limit   2000 MB
 Mega-Array Size       188 MB
 MEM_STATIC part       192 MB
 A cutoff of  1.0D-11 yielded    979 shell pairs
 There are      6918 function pairs (      7785 Cartesian)

 -------------------------------------------------------
 OpenMP Integral Computing Module                       
 Release: version 1.0, May 2013, Q-Chem Inc. Pittsburgh 
 -------------------------------------------------------
 Integral Job Info:
 Integral job number is                      11
 Integral operator is                         1
 short-range coefficients                     0
 long-range coefficients              100000000
 Omega coefficients                           0
 if combine SR and LR in K                    0
 Integral screening is                        0
 Integral computing path is                   2
 max size of driver memory is            800000
 size of driver memory is                593474
 size of scratch memory is             11861008
 max col of scratch BK array               1296
 max len of scratch array in speh3          155
 max len of scratch index in speh4           18
 max int batch size is                      520
 min int batch size is                       52
 fixed nKL is                                52
 max L of basis functions is                  2
 order of int derivative is                   0
 number of shells is                         46
 number of basis is                         127
 number of cartesian basis is               127
 number of contracted shell pairs           979
 number of primitive shell pairs           2086
 maxK2 (contraction) of shell pair           36
 max number of K2 of shell pair               1
 max number of CS2 of shell pair            137
 max number of PS2 of shell pair            137
 mem total for path MDJ                  517980
 -------------------------------------------------------
 Smallest overlap matrix eigenvalue = 1.32E-03

 Scale SEOQF with 1.000000e-01/1.000000e-01/1.000000e-01

 Standard Electronic Orientation quadrupole field applied
 Nucleus-field energy     =     0.0000000034 hartrees
 Guess from superposition of atomic densities
 Warning:  Energy on first SCF cycle will be non-variational
 SAD guess density has 68.000000 electrons

 -----------------------------------------------------------------------
  General SCF calculation program by
  Eric Jon Sundstrom, Paul Horn, Yuezhi Mao, Dmitri Zuev, Alec White,
  David Stuck, Shaama M.S., Shane Yost, Joonho Lee, David Small,
  Daniel Levine, Susi Lehtola, Hugh Burton, Evgeny Epifanovsky
 -----------------------------------------------------------------------
 Exchange:     0.2000 Hartree-Fock + 0.0800 Slater + 0.7200 B88
 Correlation:  0.1900 VWN1RPA + 0.8100 LYP
 Using SG-1 standard quadrature grid
 using 4 threads for integral computing
 -------------------------------------------------------
 OpenMP Integral computing Module                
 Release: version 2.0, May 2017, Q-Chem Inc. Pleasanton 
 -------------------------------------------------------
 -------------------------------------------------------
 OpenMP BLAS3 based DFT computing Module                
 Release: version 1.0, May 2013, Q-Chem Inc. Pittsburgh 
 -------------------------------------------------------
 A restricted SCF calculation will be
 performed using DIIS
 SCF converges when DIIS error is below 1.0e-08
 ---------------------------------------
  Cycle       Energy         DIIS error
 ---------------------------------------
    1   -7013.6960071386      4.37e-02  
    2   -7013.5311835725      4.00e-03  
    3   -7013.4770715014      6.59e-03  
    4   -7013.5518350013      1.95e-03  
    5   -7013.5576145104      5.61e-04  
    6   -7013.5581597808      1.54e-04  
    7   -7013.5582102408      2.84e-05  
    8   -7013.5582110836      4.15e-06  
    9   -7013.5582111174      4.86e-07  
   10   -7013.5582111180      2.74e-07  
   11   -7013.5582111181      7.21e-08  
   12   -7013.5582111181      7.60e-09  Convergence criterion met
 ---------------------------------------
 SCF time:   CPU 10.22s  wall 3.00s 
 SCF   energy in the final basis set =    -7013.5582111181
 Total energy in the final basis set =    -7013.5582111181

 --------------------------------------------------------------
             Orbital Energies (a.u.) and Symmetries
 --------------------------------------------------------------

 Alpha MOs, Restricted
 -- Occupied --                  
******* -176.31 -165.72 -165.71 -165.71  -35.81  -31.30  -31.30
  1 A'    2 A'    3 A'    1 A"    4 A'    5 A'    6 A'    2 A"                 
-31.296 -22.954 -22.952 -22.952 -22.947 -22.947 -14.377 -10.249
  7 A'    8 A'    3 A"    9 A'   10 A'    4 A"   11 A'   12 A'                 
 -6.358  -4.772  -4.755  -4.755  -2.037  -2.032  -2.032  -2.017
 13 A'   14 A'    5 A"   15 A'   16 A'    6 A"   17 A'   18 A'                 
 -2.017  -0.922  -0.676  -0.603  -0.499  -0.442  -0.374  -0.306
  7 A"   19 A'   20 A'   21 A'   22 A'   23 A'    8 A"   24 A'                 
 -0.269  -0.262
  9 A"   25 A'                                                                 
 -- Virtual --                   
 -0.096  -0.063  -0.005   0.024   0.043   0.065   0.099   0.115
 26 A'   10 A"   27 A'   28 A'   29 A'   11 A"   30 A'   31 A'                 
  0.124   0.139   0.162   0.165   0.184   0.216   0.220   0.240
 32 A'   33 A'   12 A"   34 A'   35 A'   13 A"   36 A'   37 A'                 
  0.279   0.307   0.390   0.396   0.425   0.429   0.437   0.476
 38 A'   39 A'   40 A'   14 A"   41 A'   15 A"   42 A'   43 A'                 
  0.520   0.528   0.637   0.643   0.697   0.761   0.828   0.852
 16 A"   44 A'   45 A'   46 A'   47 A'   48 A'   17 A"   49 A'                 
  0.963   0.999   1.183   1.205   1.286   1.303   1.316   1.397
 50 A'   18 A"   51 A'   19 A"   20 A"   52 A'   53 A'   54 A'                 
  1.465   1.585   1.698   1.714   1.774   2.083   2.091   2.128
 55 A'   56 A'   21 A"   57 A'   22 A"   58 A'   59 A'   23 A"                 
  2.218   2.385   2.469   2.559   2.632   2.740   2.775   2.895
 60 A'   24 A"   61 A'   62 A'   63 A'   64 A'   25 A"   65 A'                 
  3.537   3.675   3.816   3.913   3.958   3.975   3.993   4.048
 66 A'   67 A'   26 A"   68 A'   27 A"   69 A'   28 A"   70 A'                 
  4.211   4.356   4.518   5.976   5.997   6.020  23.874  27.807
 71 A'   72 A'   73 A'   29 A"   74 A'   75 A'   76 A'   77 A'                 
 28.322  28.339  28.353  28.531  28.537  28.543  28.566  28.648
 30 A"   78 A'   79 A'   31 A"   80 A'   32 A"   81 A'   82 A'                 
 35.460 127.870 127.882 127.903 151.6131901.774
 83 A'   33 A"   84 A'   85 A'   86 A'   87 A'                                 

 Beta MOs, Restricted
 -- Occupied --                  
******* -176.31 -165.72 -165.71 -165.71  -35.81  -31.30  -31.30
  1 A'    2 A'    3 A'    1 A"    4 A'    5 A'    6 A'    2 A"                 
-31.296 -22.954 -22.952 -22.952 -22.947 -22.947 -14.377 -10.249
  7 A'    8 A'    3 A"    9 A'   10 A'    4 A"   11 A'   12 A'                 
 -6.358  -4.772  -4.755  -4.755  -2.037  -2.032  -2.032  -2.017
 13 A'   14 A'    5 A"   15 A'   16 A'    6 A"   17 A'   18 A'                 
 -2.017  -0.922  -0.676  -0.603  -0.499  -0.442  -0.374  -0.306
  7 A"   19 A'   20 A'   21 A'   22 A'   23 A'    8 A"   24 A'                 
 -0.269  -0.262
  9 A"   25 A'                                                                 
 -- Virtual --                   
 -0.096  -0.063  -0.005   0.024   0.043   0.065   0.099   0.115
 26 A'   10 A"   27 A'   28 A'   29 A'   11 A"   30 A'   31 A'                 
  0.124   0.139   0.162   0.165   0.184   0.216   0.220   0.240
 32 A'   33 A'   12 A"   34 A'   35 A'   13 A"   36 A'   37 A'                 
  0.279   0.307   0.390   0.396   0.425   0.429   0.437   0.476
 38 A'   39 A'   40 A'   14 A"   41 A'   15 A"   42 A'   43 A'                 
  0.520   0.528   0.637   0.643   0.697   0.761   0.828   0.852
 16 A"   44 A'   45 A'   46 A'   47 A'   48 A'   17 A"   49 A'                 
  0.963   0.999   1.183   1.205   1.286   1.303   1.316   1.397
 50 A'   18 A"   51 A'   19 A"   20 A"   52 A'   53 A'   54 A'                 
  1.465   1.585   1.698   1.714   1.774   2.083   2.091   2.128
 55 A'   56 A'   21 A"   57 A'   22 A"   58 A'   59 A'   23 A"                 
  2.218   2.385   2.469   2.559   2.632   2.740   2.775   2.895
 60 A'   24 A"   61 A'   62 A'   63 A'   64 A'   25 A"   65 A'                 
  3.537   3.675   3.816   3.913   3.958   3.975   3.993   4.048
 66 A'   67 A'   26 A"   68 A'   27 A"   69 A'   28 A"   70 A'                 
  4.211   4.356   4.518   5.976   5.997   6.020  23.874  27.807
 71 A'   72 A'   73 A'   29 A"   74 A'   75 A'   76 A'   77 A'                 
 28.322  28.339  28.353  28.531  28.537  28.543  28.566  28.648
 30 A"   78 A'   79 A'   31 A"   80 A'   32 A"   81 A'   82 A'                 
 35.460 127.870 127.882 127.903 151.6131901.774
 83 A'   33 A"   84 A'   85 A'   86 A'   87 A'                                 
 --------------------------------------------------------------

          Ground-State Mulliken Net Atomic Charges

     Atom                 Charge (a.u.)
  ----------------------------------------
      1 C                    -0.173285
      2 N                    -0.193293
      3 I                     0.071057
      4 H                     0.170810
      5 H                     0.124711
  ----------------------------------------
  Sum of atomic charges =     0.000000

 -----------------------------------------------------------------
                    Cartesian Multipole Moments
 -----------------------------------------------------------------
    Charge (ESU x 10^10)
                 0.0000
    Dipole Moment (Debye)
         X       1.5021      Y      -1.6692      Z       0.0000
       Tot       2.2456
    Quadrupole Moments (Debye-Ang)
        XX     -31.7347     XY      -2.5903     YY     -42.3989
        XZ      -0.0000     YZ      -0.0000     ZZ     -41.9590
    Octopole Moments (Debye-Ang^2)
       XXX      -3.7184    XXY      -6.4800    XYY      -9.2164
       YYY      -3.7704    XXZ      -0.0000    XYZ      -0.0000
       YYZ       0.0000    XZZ      -8.9525    YZZ      -0.2134
       ZZZ       0.0000
    Hexadecapole Moments (Debye-Ang^3)
      XXXX    -326.2723   XXXY      -3.3123   XXYY     -86.8189
      XYYY      -5.2320   YYYY     -81.0371   XXXZ      -0.0000
      XXYZ       0.0000   XYYZ      -0.0000   YYYZ      -0.0000
      XXZZ     -84.3249   XYZZ       0.1346   YYZZ     -22.8042
      XZZZ      -0.0000   YZZZ      -0.0000   ZZZZ     -55.4646
 -----------------------------------------------------------------
 Calculating analytic gradient of the SCF energy
 Gradient of SCF Energy
            1           2           3           4           5
    1   0.0514163  -0.0409675  -0.0048844   0.0027339  -0.0082983
    2  -0.0125770   0.0120262   0.0018940  -0.0047600   0.0034169
    3   0.0000000  -0.0000000   0.0000000  -0.0000000   0.0000000
 Max gradient component =       5.142E-02
 RMS gradient           =       1.782E-02
 Gradient time:  CPU 2.85 s  wall 0.81 s
 Geometry Optimization Parameters
   NAtoms,    NIC,     NZ,  NCons,   NDum,   NFix, NCnnct, MaxDiis
        5      20       5       0       0       0       0       0


** GEOMETRY OPTIMIZATION IN DELOCALIZED INTERNAL COORDINATES **
   Searching for a Minimum

   Optimization Cycle:   1

                       Coordinates (Angstroms)
     ATOM                X               Y               Z
      1  C         2.4223402453   -0.2828666864    0.0000000000
      2  N         1.4712749713    0.6034035008    0.0000000000
      3  I        -0.5750014795   -0.0229771236    0.0000000000
      4  H         3.4646025497    0.0361776504    0.0000000000
      5  H         2.1775095936   -1.3450144878    0.0000000000
   Point Group: cs    Number of degrees of freedom:     7


   Energy is  -7013.558211118


 Attempting to Generate Delocalized Internal Coordinates

  7 Hessian modes will be used to form the next step
  Hessian Eigenvalues:
     0.108095    0.160000    0.160000    0.250000    0.348126    0.348126
     0.671931

 Minimum Search - Taking Simple RFO Step
 Searching for Lamda that Minimizes Along All modes
 Value Taken    Lamda =  -0.00711855
 Step Taken.  Stepsize is  0.167093

                             Maximum     Tolerance    Cnvgd?
         Gradient           0.035907      0.000300      NO
         Displacement       0.130775      0.001200      NO
         Energy change     *********      0.000001      NO


 New Cartesian Coordinates Obtained by Inverse Iteration

 Displacement from previous Coordinates is:  0.191912
 ----------------------------------------------------------------
             Standard Nuclear Orientation (Angstroms)
    I     Atom           X                Y                Z
 ----------------------------------------------------------------
    1      C       2.3807413922    -0.2946005550     0.0000000000
    2      N       1.5039742393     0.6187583277     0.0000000000
    3      I      -0.5190465007    -0.0246600154     0.0000000000
    4      H       3.4104582734     0.0578226511     0.0000000000
    5      H       2.1845984762    -1.3685975550     0.0000000000
 ----------------------------------------------------------------
 Molecular Point Group                 Cs    NOp =  2
 Largest Abelian Subgroup              Cs    NOp =  2
 Nuclear Repulsion Energy =   193.9758224869 hartrees
 There are       34 alpha and       34 beta electrons
 Applying Cartesian multipole field
    Component          Value
    ---------          -----
     (2,0,0)        1.00000E-11
     (0,2,0)        2.00000E-11
     (0,0,2)       -3.00000E-11
 Nucleus-field energy     =     0.0000000032 hartrees
 Requested basis set is 6-311++G(d,p)
 There are 46 shells and 120 basis functions
 A cutoff of  1.0D-11 yielded    982 shell pairs
 There are      6948 function pairs (      7818 Cartesian)
 Smallest overlap matrix eigenvalue = 1.23E-03
 Guess MOs from SCF MO coefficient file

 -----------------------------------------------------------------------
  General SCF calculation program by
  Eric Jon Sundstrom, Paul Horn, Yuezhi Mao, Dmitri Zuev, Alec White,
  David Stuck, Shaama M.S., Shane Yost, Joonho Lee, David Small,
  Daniel Levine, Susi Lehtola, Hugh Burton, Evgeny Epifanovsky
 -----------------------------------------------------------------------
 Exchange:     0.2000 Hartree-Fock + 0.0800 Slater + 0.7200 B88
 Correlation:  0.1900 VWN1RPA + 0.8100 LYP
 Using SG-1 standard quadrature grid
 using 4 threads for integral computing
 -------------------------------------------------------
 OpenMP Integral computing Module                
 Release: version 2.0, May 2017, Q-Chem Inc. Pleasanton 
 -------------------------------------------------------
 -------------------------------------------------------
 OpenMP BLAS3 based DFT computing Module                
 Release: version 1.0, May 2013, Q-Chem Inc. Pittsburgh 
 -------------------------------------------------------
 A restricted SCF calculation will be
 performed using DIIS
 SCF converges when DIIS error is below 1.0e-08
 ---------------------------------------
  Cycle       Energy         DIIS error
 ---------------------------------------
    1   -7013.5599524643      9.30e-04  
    2   -7013.5613977157      5.51e-04  
    3   -7013.5609992525      7.24e-04  
    4   -7013.5618741891      1.19e-04  
    5   -7013.5618950378      3.55e-05  
    6   -7013.5618977902      8.31e-06  
    7   -7013.5618978852      1.65e-06  
    8   -7013.5618978892      3.71e-07  
    9   -7013.5618978896      7.72e-08  
   10   -7013.5618978896      2.94e-08  
   11   -7013.5618978896      5.24e-09  Convergence criterion met
 ---------------------------------------
 SCF time:   CPU 9.40s  wall 2.00s 
 SCF   energy in the final basis set =    -7013.5618978896
 Total energy in the final basis set =    -7013.5618978896

 --------------------------------------------------------------
             Orbital Energies (a.u.) and Symmetries
 --------------------------------------------------------------

 Alpha MOs, Restricted
 -- Occupied --                  
******* -176.31 -165.71 -165.71 -165.71  -35.81  -31.30  -31.29
  1 A'    2 A'    3 A'    1 A"    4 A'    5 A'    6 A'    2 A"                 
-31.294 -22.951 -22.950 -22.950 -22.945 -22.945 -14.375 -10.245
  7 A'    8 A'    3 A"    9 A'   10 A'    4 A"   11 A'   12 A'                 
 -6.356  -4.770  -4.753  -4.753  -2.036  -2.030  -2.030  -2.016
 13 A'   14 A'    5 A"   15 A'   16 A'    6 A"   17 A'   18 A'                 
 -2.016  -0.939  -0.676  -0.603  -0.503  -0.442  -0.384  -0.307
  7 A"   19 A'   20 A'   21 A'   22 A'   23 A'    8 A"   24 A'                 
 -0.269  -0.264
  9 A"   25 A'                                                                 
 -- Virtual --                   
 -0.090  -0.057  -0.004   0.024   0.043   0.065   0.100   0.115
 26 A'   10 A"   27 A'   28 A'   29 A'   11 A"   30 A'   31 A'                 
  0.125   0.139   0.161   0.167   0.188   0.216   0.220   0.237
 32 A'   33 A'   12 A"   34 A'   35 A'   13 A"   36 A'   37 A'                 
  0.272   0.319   0.395   0.398   0.426   0.429   0.433   0.481
 38 A'   39 A'   14 A"   40 A'   41 A'   15 A"   42 A'   43 A'                 
  0.520   0.540   0.633   0.653   0.714   0.763   0.827   0.862
 16 A"   44 A'   45 A'   46 A'   47 A'   48 A'   17 A"   49 A'                 
  0.942   1.001   1.176   1.212   1.284   1.309   1.315   1.402
 50 A'   18 A"   51 A'   19 A"   20 A"   52 A'   53 A'   54 A'                 
  1.480   1.576   1.705   1.746   1.764   2.097   2.105   2.140
 55 A'   56 A'   21 A"   57 A'   22 A"   58 A'   59 A'   23 A"                 
  2.223   2.415   2.471   2.558   2.653   2.775   2.786   2.926
 60 A'   24 A"   61 A'   62 A'   63 A'   64 A'   25 A"   65 A'                 
  3.549   3.684   3.822   3.930   3.961   3.979   3.995   4.059
 66 A'   67 A'   26 A"   68 A'   27 A"   69 A'   28 A"   70 A'                 
  4.220   4.364   4.508   5.977   6.002   6.023  23.927  27.814
 71 A'   72 A'   73 A'   29 A"   74 A'   75 A'   76 A'   77 A'                 
 28.324  28.342  28.355  28.533  28.540  28.545  28.572  28.652
 30 A"   78 A'   79 A'   31 A"   80 A'   32 A"   81 A'   82 A'                 
 35.508 127.872 127.885 127.905 151.6201901.781
 83 A'   33 A"   84 A'   85 A'   86 A'   87 A'                                 

 Beta MOs, Restricted
 -- Occupied --                  
******* -176.31 -165.71 -165.71 -165.71  -35.81  -31.30  -31.29
  1 A'    2 A'    3 A'    1 A"    4 A'    5 A'    6 A'    2 A"                 
-31.294 -22.951 -22.950 -22.950 -22.945 -22.945 -14.375 -10.245
  7 A'    8 A'    3 A"    9 A'   10 A'    4 A"   11 A'   12 A'                 
 -6.356  -4.770  -4.753  -4.753  -2.036  -2.030  -2.030  -2.016
 13 A'   14 A'    5 A"   15 A'   16 A'    6 A"   17 A'   18 A'                 
 -2.016  -0.939  -0.676  -0.603  -0.503  -0.442  -0.384  -0.307
  7 A"   19 A'   20 A'   21 A'   22 A'   23 A'    8 A"   24 A'                 
 -0.269  -0.264
  9 A"   25 A'                                                                 
 -- Virtual --                   
 -0.090  -0.057  -0.004   0.024   0.043   0.065   0.100   0.115
 26 A'   10 A"   27 A'   28 A'   29 A'   11 A"   30 A'   31 A'                 
  0.125   0.139   0.161   0.167   0.188   0.216   0.220   0.237
 32 A'   33 A'   12 A"   34 A'   35 A'   13 A"   36 A'   37 A'                 
  0.272   0.319   0.395   0.398   0.426   0.429   0.433   0.481
 38 A'   39 A'   14 A"   40 A'   41 A'   15 A"   42 A'   43 A'                 
  0.520   0.540   0.633   0.653   0.714   0.763   0.827   0.862
 16 A"   44 A'   45 A'   46 A'   47 A'   48 A'   17 A"   49 A'                 
  0.942   1.001   1.176   1.212   1.284   1.309   1.315   1.402
 50 A'   18 A"   51 A'   19 A"   20 A"   52 A'   53 A'   54 A'                 
  1.480   1.576   1.705   1.746   1.764   2.097   2.105   2.140
 55 A'   56 A'   21 A"   57 A'   22 A"   58 A'   59 A'   23 A"                 
  2.223   2.415   2.471   2.558   2.653   2.775   2.786   2.926
 60 A'   24 A"   61 A'   62 A'   63 A'   64 A'   25 A"   65 A'                 
  3.549   3.684   3.822   3.930   3.961   3.979   3.995   4.059
 66 A'   67 A'   26 A"   68 A'   27 A"   69 A'   28 A"   70 A'                 
  4.220   4.364   4.508   5.977   6.002   6.023  23.927  27.814
 71 A'   72 A'   73 A'   29 A"   74 A'   75 A'   76 A'   77 A'                 
 28.324  28.342  28.355  28.533  28.540  28.545  28.572  28.652
 30 A"   78 A'   79 A'   31 A"   80 A'   32 A"   81 A'   82 A'                 
 35.508 127.872 127.885 127.905 151.6201901.781
 83 A'   33 A"   84 A'   85 A'   86 A'   87 A'                                 
 --------------------------------------------------------------

          Ground-State Mulliken Net Atomic Charges

     Atom                 Charge (a.u.)
  ----------------------------------------
      1 C                    -0.165659
      2 N                    -0.183743
      3 I                     0.059456
      4 H                     0.162678
      5 H                     0.127269
  ----------------------------------------
  Sum of atomic charges =     0.000000

 -----------------------------------------------------------------
                    Cartesian Multipole Moments
 -----------------------------------------------------------------
    Charge (ESU x 10^10)
                 0.0000
    Dipole Moment (Debye)
         X       1.5034      Y      -1.6928      Z       0.0000
       Tot       2.2640
    Quadrupole Moments (Debye-Ang)
        XX     -32.4293     XY      -2.6005     YY     -42.1324
        XZ      -0.0000     YZ       0.0000     ZZ     -41.8491
    Octopole Moments (Debye-Ang^2)
       XXX     -10.6166    XXY      -6.8591    XYY     -10.3304
       YYY      -3.8302    XXZ       0.0000    XYZ       0.0000
       YYZ       0.0000    XZZ     -10.1499    YZZ      -0.1685
       ZZZ       0.0000
    Hexadecapole Moments (Debye-Ang^3)
      XXXX    -326.5795   XXXY      -4.1288   XXYY     -83.2777
      XYYY      -6.1135   YYYY     -81.2459   XXXZ       0.0000
      XXYZ       0.0000   XYYZ       0.0000   YYYZ       0.0000
      XXZZ     -81.2361   XYZZ       0.0320   YYZZ     -22.8468
      XZZZ       0.0000   YZZZ       0.0000   ZZZZ     -55.2179
 -----------------------------------------------------------------
 Calculating analytic gradient of the SCF energy
 Gradient of SCF Energy
            1           2           3           4           5
    1   0.0064340  -0.0039838   0.0032106  -0.0033330  -0.0023277
    2  -0.0003757  -0.0003695  -0.0003082   0.0008670   0.0001865
    3   0.0000000  -0.0000000   0.0000000  -0.0000000   0.0000000
 Max gradient component =       6.434E-03
 RMS gradient           =       2.384E-03
 Gradient time:  CPU 2.89 s  wall 0.82 s
 Geometry Optimization Parameters
   NAtoms,    NIC,     NZ,  NCons,   NDum,   NFix, NCnnct, MaxDiis
        5      20       5       0       0       0       0       0

 Cartesian Hessian Update
 Hessian Updated using BFGS Update


** GEOMETRY OPTIMIZATION IN DELOCALIZED INTERNAL COORDINATES **
   Searching for a Minimum

   Optimization Cycle:   2

                       Coordinates (Angstroms)
     ATOM                X               Y               Z
      1  C         2.3807413922   -0.2946005550    0.0000000000
      2  N         1.5039742393    0.6187583277    0.0000000000
      3  I        -0.5190465007   -0.0246600154    0.0000000000
      4  H         3.4104582734    0.0578226511    0.0000000000
      5  H         2.1845984762   -1.3685975550    0.0000000000
   Point Group: cs    Number of degrees of freedom:     7


   Energy is  -7013.561897890

 Hessian Updated using BFGS Update

  7 Hessian modes will be used to form the next step
  Hessian Eigenvalues:
     0.109654    0.146018    0.166061    0.263328    0.348048    0.350725
     0.670885

 Minimum Search - Taking Simple RFO Step
 Searching for Lamda that Minimizes Along All modes
 Value Taken    Lamda =  -0.00024458
 Step Taken.  Stepsize is  0.041770

                             Maximum     Tolerance    Cnvgd?
         Gradient           0.004682      0.000300      NO
         Displacement       0.029574      0.001200      NO
         Energy change     -0.003687      0.000001      NO


 New Cartesian Coordinates Obtained by Inverse Iteration

 Displacement from previous Coordinates is:  0.056315
 ----------------------------------------------------------------
             Standard Nuclear Orientation (Angstroms)
    I     Atom           X                Y                Z
 ----------------------------------------------------------------
    1      C       2.3788850350    -0.2970333060     0.0000000000
    2      N       1.5044218540     0.6164565231     0.0000000000
    3      I      -0.5385996665    -0.0149356270     0.0000000000
    4      H       3.4123682123     0.0582644730     0.0000000000
    5      H       2.2036504457    -1.3740292095     0.0000000000
 ----------------------------------------------------------------
 Molecular Point Group                 Cs    NOp =  2
 Largest Abelian Subgroup              Cs    NOp =  2
 Nuclear Repulsion Energy =   192.7755413659 hartrees
 There are       34 alpha and       34 beta electrons
 Applying Cartesian multipole field
    Component          Value
    ---------          -----
     (2,0,0)        1.00000E-11
     (0,2,0)        2.00000E-11
     (0,0,2)       -3.00000E-11
 Nucleus-field energy     =     0.0000000033 hartrees
 Requested basis set is 6-311++G(d,p)
 There are 46 shells and 120 basis functions
 A cutoff of  1.0D-11 yielded    981 shell pairs
 There are      6936 function pairs (      7806 Cartesian)
 Smallest overlap matrix eigenvalue = 1.24E-03
 Guess MOs from SCF MO coefficient file

 -----------------------------------------------------------------------
  General SCF calculation program by
  Eric Jon Sundstrom, Paul Horn, Yuezhi Mao, Dmitri Zuev, Alec White,
  David Stuck, Shaama M.S., Shane Yost, Joonho Lee, David Small,
  Daniel Levine, Susi Lehtola, Hugh Burton, Evgeny Epifanovsky
 -----------------------------------------------------------------------
 Exchange:     0.2000 Hartree-Fock + 0.0800 Slater + 0.7200 B88
 Correlation:  0.1900 VWN1RPA + 0.8100 LYP
 Using SG-1 standard quadrature grid
 using 4 threads for integral computing
 -------------------------------------------------------
 OpenMP Integral computing Module                
 Release: version 2.0, May 2017, Q-Chem Inc. Pleasanton 
 -------------------------------------------------------
 -------------------------------------------------------
 OpenMP BLAS3 based DFT computing Module                
 Release: version 1.0, May 2013, Q-Chem Inc. Pittsburgh 
 -------------------------------------------------------
 A restricted SCF calculation will be
 performed using DIIS
 SCF converges when DIIS error is below 1.0e-08
 ---------------------------------------
  Cycle       Energy         DIIS error
 ---------------------------------------
    1   -7013.5619641719      1.79e-04  
    2   -7013.5620369468      9.70e-05  
    3   -7013.5620167636      1.48e-04  
    4   -7013.5620534660      1.97e-05  
    5   -7013.5620541125      7.50e-06  
    6   -7013.5620542122      1.25e-06  
    7   -7013.5620542156      3.00e-07  
    8   -7013.5620542158      9.00e-08  
    9   -7013.5620542158      2.30e-08  
   10   -7013.5620542158      2.94e-09  Convergence criterion met
 ---------------------------------------
 SCF time:   CPU 8.51s  wall 3.00s 
 SCF   energy in the final basis set =    -7013.5620542158
 Total energy in the final basis set =    -7013.5620542158

 --------------------------------------------------------------
             Orbital Energies (a.u.) and Symmetries
 --------------------------------------------------------------

 Alpha MOs, Restricted
 -- Occupied --                  
******* -176.31 -165.71 -165.71 -165.71  -35.81  -31.30  -31.29
  1 A'    2 A'    3 A'    1 A"    4 A'    5 A'    6 A'    2 A"                 
-31.293 -22.951 -22.949 -22.949 -22.944 -22.944 -14.376 -10.246
  7 A'    8 A'    3 A"    9 A'   10 A'    4 A"   11 A'   12 A'                 
 -6.356  -4.770  -4.753  -4.752  -2.035  -2.030  -2.030  -2.015
 13 A'   14 A'    5 A"   15 A'   16 A'    6 A"   17 A'   18 A'                 
 -2.015  -0.939  -0.675  -0.604  -0.502  -0.441  -0.384  -0.306
  7 A"   19 A'   20 A'   21 A'   22 A'   23 A'    8 A"   24 A'                 
 -0.269  -0.264
  9 A"   25 A'                                                                 
 -- Virtual --                   
 -0.093  -0.057  -0.005   0.024   0.043   0.065   0.100   0.115
 26 A'   10 A"   27 A'   28 A'   29 A'   11 A"   30 A'   31 A'                 
  0.124   0.139   0.161   0.167   0.186   0.216   0.220   0.235
 32 A'   33 A'   12 A"   34 A'   35 A'   13 A"   36 A'   37 A'                 
  0.272   0.320   0.396   0.397   0.425   0.429   0.433   0.479
 38 A'   39 A'   14 A"   40 A'   41 A'   15 A"   42 A'   43 A'                 
  0.519   0.536   0.631   0.652   0.711   0.761   0.827   0.864
 16 A"   44 A'   45 A'   46 A'   47 A'   48 A'   17 A"   49 A'                 
  0.945   1.001   1.175   1.210   1.284   1.306   1.313   1.411
 50 A'   18 A"   51 A'   19 A"   20 A"   52 A'   53 A'   54 A'                 
  1.477   1.570   1.708   1.744   1.758   2.093   2.117   2.136
 55 A'   56 A'   21 A"   57 A'   22 A"   58 A'   59 A'   23 A"                 
  2.219   2.419   2.470   2.550   2.650   2.779   2.786   2.926
 60 A'   24 A"   61 A'   62 A'   63 A'   64 A'   25 A"   65 A'                 
  3.544   3.680   3.823   3.934   3.961   3.978   3.994   4.057
 66 A'   67 A'   26 A"   68 A'   27 A"   69 A'   28 A"   70 A'                 
  4.218   4.359   4.507   5.978   6.001   6.023  23.928  27.811
 71 A'   72 A'   73 A'   29 A"   74 A'   75 A'   76 A'   77 A'                 
 28.325  28.342  28.355  28.533  28.540  28.545  28.571  28.650
 30 A"   78 A'   79 A'   31 A"   80 A'   32 A"   81 A'   82 A'                 
 35.508 127.872 127.885 127.905 151.6171901.778
 83 A'   33 A"   84 A'   85 A'   86 A'   87 A'                                 

 Beta MOs, Restricted
 -- Occupied --                  
******* -176.31 -165.71 -165.71 -165.71  -35.81  -31.30  -31.29
  1 A'    2 A'    3 A'    1 A"    4 A'    5 A'    6 A'    2 A"                 
-31.293 -22.951 -22.949 -22.949 -22.944 -22.944 -14.376 -10.246
  7 A'    8 A'    3 A"    9 A'   10 A'    4 A"   11 A'   12 A'                 
 -6.356  -4.770  -4.753  -4.752  -2.035  -2.030  -2.030  -2.015
 13 A'   14 A'    5 A"   15 A'   16 A'    6 A"   17 A'   18 A'                 
 -2.015  -0.939  -0.675  -0.604  -0.502  -0.441  -0.384  -0.306
  7 A"   19 A'   20 A'   21 A'   22 A'   23 A'    8 A"   24 A'                 
 -0.269  -0.264
  9 A"   25 A'                                                                 
 -- Virtual --                   
 -0.093  -0.057  -0.005   0.024   0.043   0.065   0.100   0.115
 26 A'   10 A"   27 A'   28 A'   29 A'   11 A"   30 A'   31 A'                 
  0.124   0.139   0.161   0.167   0.186   0.216   0.220   0.235
 32 A'   33 A'   12 A"   34 A'   35 A'   13 A"   36 A'   37 A'                 
  0.272   0.320   0.396   0.397   0.425   0.429   0.433   0.479
 38 A'   39 A'   14 A"   40 A'   41 A'   15 A"   42 A'   43 A'                 
  0.519   0.536   0.631   0.652   0.711   0.761   0.827   0.864
 16 A"   44 A'   45 A'   46 A'   47 A'   48 A'   17 A"   49 A'                 
  0.945   1.001   1.175   1.210   1.284   1.306   1.313   1.411
 50 A'   18 A"   51 A'   19 A"   20 A"   52 A'   53 A'   54 A'                 
  1.477   1.570   1.708   1.744   1.758   2.093   2.117   2.136
 55 A'   56 A'   21 A"   57 A'   22 A"   58 A'   59 A'   23 A"                 
  2.219   2.419   2.470   2.550   2.650   2.779   2.786   2.926
 60 A'   24 A"   61 A'   62 A'   63 A'   64 A'   25 A"   65 A'                 
  3.544   3.680   3.823   3.934   3.961   3.978   3.994   4.057
 66 A'   67 A'   26 A"   68 A'   27 A"   69 A'   28 A"   70 A'                 
  4.218   4.359   4.507   5.978   6.001   6.023  23.928  27.811
 71 A'   72 A'   73 A'   29 A"   74 A'   75 A'   76 A'   77 A'                 
 28.325  28.342  28.355  28.533  28.540  28.545  28.571  28.650
 30 A"   78 A'   79 A'   31 A"   80 A'   32 A"   81 A'   82 A'                 
 35.508 127.872 127.885 127.905 151.6171901.778
 83 A'   33 A"   84 A'   85 A'   86 A'   87 A'                                 
 --------------------------------------------------------------

          Ground-State Mulliken Net Atomic Charges

     Atom                 Charge (a.u.)
  ----------------------------------------
      1 C                    -0.165700
      2 N                    -0.181734
      3 I                     0.055038
      4 H                     0.161163
      5 H                     0.131233
  ----------------------------------------
  Sum of atomic charges =     0.000000

 -----------------------------------------------------------------
                    Cartesian Multipole Moments
 -----------------------------------------------------------------
    Charge (ESU x 10^10)
                 0.0000
    Dipole Moment (Debye)
         X       1.5417      Y      -1.7007      Z       0.0000
       Tot       2.2955
    Quadrupole Moments (Debye-Ang)
        XX     -32.3283     XY      -2.6709     YY     -42.1099
        XZ      -0.0000     YZ       0.0000     ZZ     -41.8740
    Octopole Moments (Debye-Ang^2)
       XXX      -8.8955    XXY      -7.2208    XYY      -9.5983
       YYY      -4.6458    XXZ      -0.0000    XYZ       0.0000
       YYZ       0.0000    XZZ      -9.5925    YZZ      -0.4339
       ZZZ       0.0000
    Hexadecapole Moments (Debye-Ang^3)
      XXXX    -329.5976   XXXY      -4.1192   XXYY     -83.6030
      XYYY      -5.6727   YYYY     -81.0008   XXXZ      -0.0000
      XXYZ       0.0000   XYYZ      -0.0000   YYYZ       0.0000
      XXZZ     -81.9100   XYZZ       0.2221   YYZZ     -22.8441
      XZZZ       0.0000   YZZZ       0.0000   ZZZZ     -55.2986
 -----------------------------------------------------------------
 Calculating analytic gradient of the SCF energy
 Gradient of SCF Energy
            1           2           3           4           5
    1   0.0019921  -0.0023410   0.0012596  -0.0008165  -0.0000941
    2  -0.0007233   0.0000764  -0.0005529   0.0009873   0.0002125
    3  -0.0000000  -0.0000000   0.0000000   0.0000000   0.0000000
 Max gradient component =       2.341E-03
 RMS gradient           =       9.510E-04
 Gradient time:  CPU 2.87 s  wall 0.81 s
 Geometry Optimization Parameters
   NAtoms,    NIC,     NZ,  NCons,   NDum,   NFix, NCnnct, MaxDiis
        5      20       5       0       0       0       0       0

 Cartesian Hessian Update
 Hessian Updated using BFGS Update


** GEOMETRY OPTIMIZATION IN DELOCALIZED INTERNAL COORDINATES **
   Searching for a Minimum

   Optimization Cycle:   3

                       Coordinates (Angstroms)
     ATOM                X               Y               Z
      1  C         2.3788850350   -0.2970333060    0.0000000000
      2  N         1.5044218540    0.6164565231    0.0000000000
      3  I        -0.5385996665   -0.0149356270    0.0000000000
      4  H         3.4123682123    0.0582644730    0.0000000000
      5  H         2.2036504457   -1.3740292095    0.0000000000
   Point Group: cs    Number of degrees of freedom:     7


   Energy is  -7013.562054216

 Hessian Updated using BFGS Update

  7 Hessian modes will be used to form the next step
  Hessian Eigenvalues:
     0.076773    0.147281    0.164289    0.269411    0.346764    0.348655
     0.676413

 Minimum Search - Taking Simple RFO Step
 Searching for Lamda that Minimizes Along All modes
 Value Taken    Lamda =  -0.00004076
 Step Taken.  Stepsize is  0.022348

                             Maximum     Tolerance    Cnvgd?
         Gradient           0.001619      0.000300      NO
         Displacement       0.014465      0.001200      NO
         Energy change     -0.000156      0.000001      NO


 New Cartesian Coordinates Obtained by Inverse Iteration

 Displacement from previous Coordinates is:  0.019477
 ----------------------------------------------------------------
             Standard Nuclear Orientation (Angstroms)
    I     Atom           X                Y                Z
 ----------------------------------------------------------------
    1      C       2.3784114544    -0.2963522475     0.0000000000
    2      N       1.5066363440     0.6175564082     0.0000000000
    3      I      -0.5469352600    -0.0145064209     0.0000000000
    4      H       3.4144150548     0.0560533775     0.0000000000
    5      H       2.2081982871    -1.3740282639     0.0000000000
 ----------------------------------------------------------------
 Molecular Point Group                 Cs    NOp =  2
 Largest Abelian Subgroup              Cs    NOp =  2
 Nuclear Repulsion Energy =   192.1467731333 hartrees
 There are       34 alpha and       34 beta electrons
 Applying Cartesian multipole field
    Component          Value
    ---------          -----
     (2,0,0)        1.00000E-11
     (0,2,0)        2.00000E-11
     (0,0,2)       -3.00000E-11
 Nucleus-field energy     =     0.0000000033 hartrees
 Requested basis set is 6-311++G(d,p)
 There are 46 shells and 120 basis functions
 A cutoff of  1.0D-11 yielded    981 shell pairs
 There are      6936 function pairs (      7806 Cartesian)
 Smallest overlap matrix eigenvalue = 1.24E-03
 Guess MOs from SCF MO coefficient file

 -----------------------------------------------------------------------
  General SCF calculation program by
  Eric Jon Sundstrom, Paul Horn, Yuezhi Mao, Dmitri Zuev, Alec White,
  David Stuck, Shaama M.S., Shane Yost, Joonho Lee, David Small,
  Daniel Levine, Susi Lehtola, Hugh Burton, Evgeny Epifanovsky
 -----------------------------------------------------------------------
 Exchange:     0.2000 Hartree-Fock + 0.0800 Slater + 0.7200 B88
 Correlation:  0.1900 VWN1RPA + 0.8100 LYP
 Using SG-1 standard quadrature grid
 using 4 threads for integral computing
 -------------------------------------------------------
 OpenMP Integral computing Module                
 Release: version 2.0, May 2017, Q-Chem Inc. Pleasanton 
 -------------------------------------------------------
 -------------------------------------------------------
 OpenMP BLAS3 based DFT computing Module                
 Release: version 1.0, May 2013, Q-Chem Inc. Pittsburgh 
 -------------------------------------------------------
 A restricted SCF calculation will be
 performed using DIIS
 SCF converges when DIIS error is below 1.0e-08
 ---------------------------------------
  Cycle       Energy         DIIS error
 ---------------------------------------
    1   -7013.5620519005      9.43e-05  
    2   -7013.5620695555      5.81e-05  
    3   -7013.5620635149      8.50e-05  
    4   -7013.5620754718      7.86e-06  
    5   -7013.5620755653      3.75e-06  
    6   -7013.5620755875      5.21e-07  
    7   -7013.5620755879      2.50e-07  
    8   -7013.5620755881      3.50e-08  
    9   -7013.5620755881      8.15e-09  Convergence criterion met
 ---------------------------------------
 SCF time:   CPU 7.66s  wall 2.00s 
 SCF   energy in the final basis set =    -7013.5620755881
 Total energy in the final basis set =    -7013.5620755881

 --------------------------------------------------------------
             Orbital Energies (a.u.) and Symmetries
 --------------------------------------------------------------

 Alpha MOs, Restricted
 -- Occupied --                  
******* -176.31 -165.71 -165.71 -165.71  -35.81  -31.30  -31.29
  1 A'    2 A'    3 A'    1 A"    4 A'    5 A'    6 A'    2 A"                 
-31.293 -22.951 -22.949 -22.949 -22.944 -22.944 -14.377 -10.246
  7 A'    8 A'    3 A"    9 A'   10 A'    4 A"   11 A'   12 A'                 
 -6.356  -4.769  -4.752  -4.752  -2.035  -2.029  -2.029  -2.015
 13 A'   14 A'    5 A"   15 A'   16 A'    6 A"   17 A'   18 A'                 
 -2.015  -0.939  -0.674  -0.605  -0.501  -0.441  -0.384  -0.306
  7 A"   19 A'   20 A'   21 A'   22 A'   23 A'    8 A"   24 A'                 
 -0.269  -0.264
  9 A"   25 A'                                                                 
 -- Virtual --                   
 -0.095  -0.056  -0.005   0.024   0.043   0.065   0.100   0.114
 26 A'   10 A"   27 A'   28 A'   29 A'   11 A"   30 A'   31 A'                 
  0.124   0.139   0.161   0.168   0.186   0.217   0.220   0.235
 32 A'   33 A'   12 A"   34 A'   35 A'   13 A"   36 A'   37 A'                 
  0.271   0.321   0.396   0.397   0.423   0.429   0.433   0.479
 38 A'   39 A'   14 A"   40 A'   41 A'   15 A"   42 A'   43 A'                 
  0.519   0.534   0.630   0.650   0.710   0.761   0.826   0.865
 16 A"   44 A'   45 A'   46 A'   47 A'   48 A'   17 A"   49 A'                 
  0.946   1.001   1.175   1.209   1.284   1.305   1.313   1.414
 50 A'   18 A"   51 A'   19 A"   20 A"   52 A'   53 A'   54 A'                 
  1.475   1.567   1.710   1.743   1.756   2.091   2.123   2.135
 55 A'   56 A'   21 A"   57 A'   22 A"   58 A'   59 A'   23 A"                 
  2.218   2.421   2.469   2.546   2.650   2.782   2.786   2.927
 60 A'   24 A"   61 A'   62 A'   63 A'   64 A'   25 A"   65 A'                 
  3.542   3.679   3.823   3.935   3.961   3.978   3.993   4.057
 66 A'   67 A'   26 A"   68 A'   27 A"   69 A'   28 A"   70 A'                 
  4.216   4.356   4.508   5.978   6.001   6.023  23.929  27.808
 71 A'   72 A'   73 A'   29 A"   74 A'   75 A'   76 A'   77 A'                 
 28.325  28.342  28.355  28.534  28.541  28.545  28.571  28.650
 30 A"   78 A'   79 A'   31 A"   80 A'   32 A"   81 A'   82 A'                 
 35.510 127.872 127.886 127.905 151.6151901.776
 83 A'   33 A"   84 A'   85 A'   86 A'   87 A'                                 

 Beta MOs, Restricted
 -- Occupied --                  
******* -176.31 -165.71 -165.71 -165.71  -35.81  -31.30  -31.29
  1 A'    2 A'    3 A'    1 A"    4 A'    5 A'    6 A'    2 A"                 
-31.293 -22.951 -22.949 -22.949 -22.944 -22.944 -14.377 -10.246
  7 A'    8 A'    3 A"    9 A'   10 A'    4 A"   11 A'   12 A'                 
 -6.356  -4.769  -4.752  -4.752  -2.035  -2.029  -2.029  -2.015
 13 A'   14 A'    5 A"   15 A'   16 A'    6 A"   17 A'   18 A'                 
 -2.015  -0.939  -0.674  -0.605  -0.501  -0.441  -0.384  -0.306
  7 A"   19 A'   20 A'   21 A'   22 A'   23 A'    8 A"   24 A'                 
 -0.269  -0.264
  9 A"   25 A'                                                                 
 -- Virtual --                   
 -0.095  -0.056  -0.005   0.024   0.043   0.065   0.100   0.114
 26 A'   10 A"   27 A'   28 A'   29 A'   11 A"   30 A'   31 A'                 
  0.124   0.139   0.161   0.168   0.186   0.217   0.220   0.235
 32 A'   33 A'   12 A"   34 A'   35 A'   13 A"   36 A'   37 A'                 
  0.271   0.321   0.396   0.397   0.423   0.429   0.433   0.479
 38 A'   39 A'   14 A"   40 A'   41 A'   15 A"   42 A'   43 A'                 
  0.519   0.534   0.630   0.650   0.710   0.761   0.826   0.865
 16 A"   44 A'   45 A'   46 A'   47 A'   48 A'   17 A"   49 A'                 
  0.946   1.001   1.175   1.209   1.284   1.305   1.313   1.414
 50 A'   18 A"   51 A'   19 A"   20 A"   52 A'   53 A'   54 A'                 
  1.475   1.567   1.710   1.743   1.756   2.091   2.123   2.135
 55 A'   56 A'   21 A"   57 A'   22 A"   58 A'   59 A'   23 A"                 
  2.218   2.421   2.469   2.546   2.650   2.782   2.786   2.927
 60 A'   24 A"   61 A'   62 A'   63 A'   64 A'   25 A"   65 A'                 
  3.542   3.679   3.823   3.935   3.961   3.978   3.993   4.057
 66 A'   67 A'   26 A"   68 A'   27 A"   69 A'   28 A"   70 A'                 
  4.216   4.356   4.508   5.978   6.001   6.023  23.929  27.808
 71 A'   72 A'   73 A'   29 A"   74 A'   75 A'   76 A'   77 A'                 
 28.325  28.342  28.355  28.534  28.541  28.545  28.571  28.650
 30 A"   78 A'   79 A'   31 A"   80 A'   32 A"   81 A'   82 A'                 
 35.510 127.872 127.886 127.905 151.6151901.776
 83 A'   33 A"   84 A'   85 A'   86 A'   87 A'                                 
 --------------------------------------------------------------

          Ground-State Mulliken Net Atomic Charges

     Atom                 Charge (a.u.)
  ----------------------------------------
      1 C                    -0.164776
      2 N                    -0.180350
      3 I                     0.051672
      4 H                     0.160567
      5 H                     0.132887
  ----------------------------------------
  Sum of atomic charges =    -0.000000

 -----------------------------------------------------------------
                    Cartesian Multipole Moments
 -----------------------------------------------------------------
    Charge (ESU x 10^10)
                 0.0000
    Dipole Moment (Debye)
         X       1.5676      Y      -1.7053      Z       0.0000
       Tot       2.3163
    Quadrupole Moments (Debye-Ang)
        XX     -32.2661     XY      -2.6905     YY     -42.1057
        XZ       0.0000     YZ       0.0000     ZZ     -41.8877
    Octopole Moments (Debye-Ang^2)
       XXX      -8.0676    XXY      -7.3105    XYY      -9.3277
       YYY      -4.7313    XXZ       0.0000    XYZ      -0.0000
       YYZ       0.0000    XZZ      -9.3539    YZZ      -0.4593
       ZZZ       0.0000
    Hexadecapole Moments (Debye-Ang^3)
      XXXX    -330.7499   XXXY      -4.3961   XXYY     -83.8245
      XYYY      -5.7597   YYYY     -80.9877   XXXZ       0.0000
      XXYZ       0.0000   XYYZ      -0.0000   YYYZ      -0.0000
      XXZZ     -82.2180   XYZZ       0.2024   YYZZ     -22.8543
      XZZZ      -0.0000   YZZZ      -0.0000   ZZZZ     -55.3463
 -----------------------------------------------------------------
 Calculating analytic gradient of the SCF energy
 Gradient of SCF Energy
            1           2           3           4           5
    1  -0.0001938  -0.0004578   0.0000646  -0.0000076   0.0005946
    2   0.0003679  -0.0003780  -0.0009700   0.0007513   0.0002288
    3   0.0000000  -0.0000000   0.0000000   0.0000000  -0.0000000
 Max gradient component =       9.700E-04
 RMS gradient           =       4.034E-04
 Gradient time:  CPU 2.86 s  wall 0.81 s
 Geometry Optimization Parameters
   NAtoms,    NIC,     NZ,  NCons,   NDum,   NFix, NCnnct, MaxDiis
        5      20       5       0       0       0       0       0

 Cartesian Hessian Update
 Hessian Updated using BFGS Update


** GEOMETRY OPTIMIZATION IN DELOCALIZED INTERNAL COORDINATES **
   Searching for a Minimum

   Optimization Cycle:   4

                       Coordinates (Angstroms)
     ATOM                X               Y               Z
      1  C         2.3784114544   -0.2963522475    0.0000000000
      2  N         1.5066363440    0.6175564082    0.0000000000
      3  I        -0.5469352600   -0.0145064209    0.0000000000
      4  H         3.4144150548    0.0560533775    0.0000000000
      5  H         2.2081982871   -1.3740282639    0.0000000000
   Point Group: cs    Number of degrees of freedom:     7


   Energy is  -7013.562075588

 Hessian Updated using BFGS Update

  7 Hessian modes will be used to form the next step
  Hessian Eigenvalues:
     0.069690    0.150271    0.164009    0.270901    0.347774    0.353259
     0.682657

 Minimum Search - Taking Simple RFO Step
 Searching for Lamda that Minimizes Along All modes
 Value Taken    Lamda =   0.00000000
 Step Taken.  Stepsize is  0.002280

                             Maximum     Tolerance    Cnvgd?
         Gradient           0.000220      0.000300     YES
         Displacement       0.002008      0.001200      NO
         Energy change     -0.000021      0.000001      NO


 New Cartesian Coordinates Obtained by Inverse Iteration

 Displacement from previous Coordinates is:  0.002212
 ----------------------------------------------------------------
             Standard Nuclear Orientation (Angstroms)
    I     Atom           X                Y                Z
 ----------------------------------------------------------------
    1      C       2.3785680076    -0.2962030508     0.0000000000
    2      N       1.5070897995     0.6181193910     0.0000000000
    3      I      -0.5472974806    -0.0150798058     0.0000000000
    4      H       3.4145959914     0.0557449217     0.0000000000
    5      H       2.2077695626    -1.3738586026     0.0000000000
 ----------------------------------------------------------------
 Molecular Point Group                 Cs    NOp =  2
 Largest Abelian Subgroup              Cs    NOp =  2
 Nuclear Repulsion Energy =   192.0896540661 hartrees
 There are       34 alpha and       34 beta electrons
 Applying Cartesian multipole field
    Component          Value
    ---------          -----
     (2,0,0)        1.00000E-11
     (0,2,0)        2.00000E-11
     (0,0,2)       -3.00000E-11
 Nucleus-field energy     =     0.0000000033 hartrees
 Requested basis set is 6-311++G(d,p)
 There are 46 shells and 120 basis functions
 A cutoff of  1.0D-11 yielded    981 shell pairs
 There are      6936 function pairs (      7806 Cartesian)
 Smallest overlap matrix eigenvalue = 1.24E-03
 Guess MOs from SCF MO coefficient file

 -----------------------------------------------------------------------
  General SCF calculation program by
  Eric Jon Sundstrom, Paul Horn, Yuezhi Mao, Dmitri Zuev, Alec White,
  David Stuck, Shaama M.S., Shane Yost, Joonho Lee, David Small,
  Daniel Levine, Susi Lehtola, Hugh Burton, Evgeny Epifanovsky
 -----------------------------------------------------------------------
 Exchange:     0.2000 Hartree-Fock + 0.0800 Slater + 0.7200 B88
 Correlation:  0.1900 VWN1RPA + 0.8100 LYP
 Using SG-1 standard quadrature grid
 using 4 threads for integral computing
 -------------------------------------------------------
 OpenMP Integral computing Module                
 Release: version 2.0, May 2017, Q-Chem Inc. Pleasanton 
 -------------------------------------------------------
 -------------------------------------------------------
 OpenMP BLAS3 based DFT computing Module                
 Release: version 1.0, May 2013, Q-Chem Inc. Pittsburgh 
 -------------------------------------------------------
 A restricted SCF calculation will be
 performed using DIIS
 SCF converges when DIIS error is below 1.0e-08
 ---------------------------------------
  Cycle       Energy         DIIS error
 ---------------------------------------
    1   -7013.5620755733      1.14e-05  
    2   -7013.5620758048      9.25e-06  
    3   -7013.5620757820      1.01e-05  
    4   -7013.5620759512      8.17e-07  
    5   -7013.5620759521      4.33e-07  
    6   -7013.5620759524      4.47e-08  
    7   -7013.5620759525      2.15e-08  
    8   -7013.5620759525      3.36e-09  Convergence criterion met
 ---------------------------------------
 SCF time:   CPU 6.80s  wall 1.00s 
 SCF   energy in the final basis set =    -7013.5620759525
 Total energy in the final basis set =    -7013.5620759525

 --------------------------------------------------------------
             Orbital Energies (a.u.) and Symmetries
 --------------------------------------------------------------

 Alpha MOs, Restricted
 -- Occupied --                  
******* -176.31 -165.71 -165.71 -165.71  -35.81  -31.30  -31.29
  1 A'    2 A'    3 A'    1 A"    4 A'    5 A'    6 A'    2 A"                 
-31.293 -22.951 -22.949 -22.949 -22.944 -22.944 -14.377 -10.246
  7 A'    8 A'    3 A"    9 A'   10 A'    4 A"   11 A'   12 A'                 
 -6.356  -4.769  -4.752  -4.752  -2.035  -2.029  -2.029  -2.015
 13 A'   14 A'    5 A"   15 A'   16 A'    6 A"   17 A'   18 A'                 
 -2.015  -0.939  -0.673  -0.605  -0.501  -0.441  -0.384  -0.306
  7 A"   19 A'   20 A'   21 A'   22 A'   23 A'    8 A"   24 A'                 
 -0.269  -0.264
  9 A"   25 A'                                                                 
 -- Virtual --                   
 -0.095  -0.056  -0.005   0.024   0.043   0.065   0.100   0.114
 26 A'   10 A"   27 A'   28 A'   29 A'   11 A"   30 A'   31 A'                 
  0.124   0.139   0.161   0.168   0.186   0.217   0.220   0.235
 32 A'   33 A'   12 A"   34 A'   35 A'   13 A"   36 A'   37 A'                 
  0.271   0.321   0.396   0.397   0.423   0.429   0.433   0.479
 38 A'   39 A'   14 A"   40 A'   41 A'   15 A"   42 A'   43 A'                 
  0.519   0.534   0.629   0.650   0.710   0.761   0.826   0.864
 16 A"   44 A'   45 A'   46 A'   47 A'   48 A'   17 A"   49 A'                 
  0.946   1.001   1.175   1.209   1.284   1.305   1.312   1.414
 50 A'   18 A"   51 A'   19 A"   20 A"   52 A'   53 A'   54 A'                 
  1.475   1.567   1.710   1.743   1.756   2.091   2.123   2.135
 55 A'   56 A'   21 A"   57 A'   22 A"   58 A'   59 A'   23 A"                 
  2.217   2.421   2.469   2.546   2.650   2.782   2.786   2.927
 60 A'   24 A"   61 A'   62 A'   63 A'   64 A'   25 A"   65 A'                 
  3.542   3.679   3.823   3.935   3.961   3.978   3.993   4.057
 66 A'   67 A'   26 A"   68 A'   27 A"   69 A'   28 A"   70 A'                 
  4.216   4.356   4.508   5.978   6.001   6.023  23.929  27.808
 71 A'   72 A'   73 A'   29 A"   74 A'   75 A'   76 A'   77 A'                 
 28.325  28.342  28.355  28.534  28.541  28.545  28.571  28.649
 30 A"   78 A'   79 A'   31 A"   80 A'   32 A"   81 A'   82 A'                 
 35.509 127.872 127.886 127.905 151.6151901.776
 83 A'   33 A"   84 A'   85 A'   86 A'   87 A'                                 

 Beta MOs, Restricted
 -- Occupied --                  
******* -176.31 -165.71 -165.71 -165.71  -35.81  -31.30  -31.29
  1 A'    2 A'    3 A'    1 A"    4 A'    5 A'    6 A'    2 A"                 
-31.293 -22.951 -22.949 -22.949 -22.944 -22.944 -14.377 -10.246
  7 A'    8 A'    3 A"    9 A'   10 A'    4 A"   11 A'   12 A'                 
 -6.356  -4.769  -4.752  -4.752  -2.035  -2.029  -2.029  -2.015
 13 A'   14 A'    5 A"   15 A'   16 A'    6 A"   17 A'   18 A'                 
 -2.015  -0.939  -0.673  -0.605  -0.501  -0.441  -0.384  -0.306
  7 A"   19 A'   20 A'   21 A'   22 A'   23 A'    8 A"   24 A'                 
 -0.269  -0.264
  9 A"   25 A'                                                                 
 -- Virtual --                   
 -0.095  -0.056  -0.005   0.024   0.043   0.065   0.100   0.114
 26 A'   10 A"   27 A'   28 A'   29 A'   11 A"   30 A'   31 A'                 
  0.124   0.139   0.161   0.168   0.186   0.217   0.220   0.235
 32 A'   33 A'   12 A"   34 A'   35 A'   13 A"   36 A'   37 A'                 
  0.271   0.321   0.396   0.397   0.423   0.429   0.433   0.479
 38 A'   39 A'   14 A"   40 A'   41 A'   15 A"   42 A'   43 A'                 
  0.519   0.534   0.629   0.650   0.710   0.761   0.826   0.864
 16 A"   44 A'   45 A'   46 A'   47 A'   48 A'   17 A"   49 A'                 
  0.946   1.001   1.175   1.209   1.284   1.305   1.312   1.414
 50 A'   18 A"   51 A'   19 A"   20 A"   52 A'   53 A'   54 A'                 
  1.475   1.567   1.710   1.743   1.756   2.091   2.123   2.135
 55 A'   56 A'   21 A"   57 A'   22 A"   58 A'   59 A'   23 A"                 
  2.217   2.421   2.469   2.546   2.650   2.782   2.786   2.927
 60 A'   24 A"   61 A'   62 A'   63 A'   64 A'   25 A"   65 A'                 
  3.542   3.679   3.823   3.935   3.961   3.978   3.993   4.057
 66 A'   67 A'   26 A"   68 A'   27 A"   69 A'   28 A"   70 A'                 
  4.216   4.356   4.508   5.978   6.001   6.023  23.929  27.808
 71 A'   72 A'   73 A'   29 A"   74 A'   75 A'   76 A'   77 A'                 
 28.325  28.342  28.355  28.534  28.541  28.545  28.571  28.649
 30 A"   78 A'   79 A'   31 A"   80 A'   32 A"   81 A'   82 A'                 
 35.509 127.872 127.886 127.905 151.6151901.776
 83 A'   33 A"   84 A'   85 A'   86 A'   87 A'                                 
 --------------------------------------------------------------

          Ground-State Mulliken Net Atomic Charges

     Atom                 Charge (a.u.)
  ----------------------------------------
      1 C                    -0.164706
      2 N                    -0.180142
      3 I                     0.051246
      4 H                     0.160597
      5 H                     0.133005
  ----------------------------------------
  Sum of atomic charges =     0.000000

 -----------------------------------------------------------------
                    Cartesian Multipole Moments
 -----------------------------------------------------------------
    Charge (ESU x 10^10)
                 0.0000
    Dipole Moment (Debye)
         X       1.5705      Y      -1.7060      Z       0.0000
       Tot       2.3188
    Quadrupole Moments (Debye-Ang)
        XX     -32.2603     XY      -2.6897     YY     -42.1058
        XZ      -0.0000     YZ      -0.0000     ZZ     -41.8899
    Octopole Moments (Debye-Ang^2)
       XXX      -8.0181    XXY      -7.3037    XYY      -9.3223
       YYY      -4.6966    XXZ      -0.0000    XYZ      -0.0000
       YYZ       0.0000    XZZ      -9.3461    YZZ      -0.4468
       ZZZ       0.0000
    Hexadecapole Moments (Debye-Ang^3)
      XXXX    -330.7915   XXXY      -4.4434   XXYY     -83.8486
      XYYY      -5.8129   YYYY     -81.0101   XXXZ      -0.0000
      XXYZ      -0.0000   XYYZ      -0.0000   YYYZ      -0.0000
      XXZZ     -82.2406   XYZZ       0.1852   YYZZ     -22.8590
      XZZZ      -0.0000   YZZZ      -0.0000   ZZZZ     -55.3533
 -----------------------------------------------------------------
 Calculating analytic gradient of the SCF energy
 Gradient of SCF Energy
            1           2           3           4           5
    1  -0.0000147  -0.0004115  -0.0000609  -0.0000820   0.0005692
    2   0.0003374  -0.0001855  -0.0010456   0.0007212   0.0001724
    3  -0.0000000   0.0000000  -0.0000000   0.0000000  -0.0000000
 Max gradient component =       1.046E-03
 RMS gradient           =       3.912E-04
 Gradient time:  CPU 2.86 s  wall 0.81 s
 Geometry Optimization Parameters
   NAtoms,    NIC,     NZ,  NCons,   NDum,   NFix, NCnnct, MaxDiis
        5      20       5       0       0       0       0       0

 Cartesian Hessian Update
 Hessian Updated using BFGS Update


** GEOMETRY OPTIMIZATION IN DELOCALIZED INTERNAL COORDINATES **
   Searching for a Minimum

   Optimization Cycle:   5

                       Coordinates (Angstroms)
     ATOM                X               Y               Z
      1  C         2.3785680076   -0.2962030508    0.0000000000
      2  N         1.5070897995    0.6181193910    0.0000000000
      3  I        -0.5472974806   -0.0150798058    0.0000000000
      4  H         3.4145959914    0.0557449217    0.0000000000
      5  H         2.2077695626   -1.3738586026    0.0000000000
   Point Group: cs    Number of degrees of freedom:     7


   Energy is  -7013.562075952

 Hessian Updated using BFGS Update

  7 Hessian modes will be used to form the next step
  Hessian Eigenvalues:
     0.065734    0.131959    0.167154    0.244937    0.343294    0.354879
     0.689634

 Minimum Search - Taking Simple RFO Step
 Searching for Lamda that Minimizes Along All modes
 Value Taken    Lamda =   0.00000000
 Step Taken.  Stepsize is  0.000796

                             Maximum     Tolerance    Cnvgd?
         Gradient           0.000064      0.000300     YES
         Displacement       0.000635      0.001200     YES
         Energy change     -0.000000      0.000001     YES


                       Distance Matrix (Angstroms)
             C (  1)   N (  2)   I (  3)   H (  4)
   N (  2)  1.263115
   I (  3)  2.939340  2.149755
   H (  4)  1.094176  1.988679  3.962526
   H (  5)  1.091107  2.111617  3.071917  1.870881

 Final energy is   -7013.5620759524609     


 ******************************
 **  OPTIMIZATION CONVERGED  **
 ******************************

                       Coordinates (Angstroms)
     ATOM                X               Y               Z
      1  C         2.3785680076   -0.2962030508    0.0000000000
      2  N         1.5070897995    0.6181193910    0.0000000000
      3  I        -0.5472974806   -0.0150798058    0.0000000000
      4  H         3.4145959914    0.0557449217    0.0000000000
      5  H         2.2077695626   -1.3738586026    0.0000000000

Z-matrix Print:
$molecule
0 1
I 
N  1 2.149755
C  2 1.263115 1 116.495404
H  3 1.091107 2 127.368412 1 -0.000000 0
H  3 1.094176 2 114.862562 1 -180.000000 0
$end


 --------------------------------------------------------------
             Orbital Energies (a.u.) and Symmetries
 --------------------------------------------------------------

 Alpha MOs, Restricted
 -- Occupied --                  
******* -176.31 -165.71 -165.71 -165.71  -35.81  -31.30  -31.29
  1 A'    2 A'    3 A'    1 A"    4 A'    5 A'    6 A'    2 A"                 
-31.293 -22.951 -22.949 -22.949 -22.944 -22.944 -14.377 -10.246
  7 A'    8 A'    3 A"    9 A'   10 A'    4 A"   11 A'   12 A'                 
 -6.356  -4.769  -4.752  -4.752  -2.035  -2.029  -2.029  -2.015
 13 A'   14 A'    5 A"   15 A'   16 A'    6 A"   17 A'   18 A'                 
 -2.015  -0.939  -0.673  -0.605  -0.501  -0.441  -0.384  -0.306
  7 A"   19 A'   20 A'   21 A'   22 A'   23 A'    8 A"   24 A'                 
 -0.269  -0.264
  9 A"   25 A'                                                                 
 -- Virtual --                   
 -0.095  -0.056  -0.005   0.024   0.043   0.065   0.100   0.114
 26 A'   10 A"   27 A'   28 A'   29 A'   11 A"   30 A'   31 A'                 
  0.124   0.139   0.161   0.168   0.186   0.217   0.220   0.235
 32 A'   33 A'   12 A"   34 A'   35 A'   13 A"   36 A'   37 A'                 
  0.271   0.321   0.396   0.397   0.423   0.429   0.433   0.479
 38 A'   39 A'   14 A"   40 A'   41 A'   15 A"   42 A'   43 A'                 
  0.519   0.534   0.629   0.650   0.710   0.761   0.826   0.864
 16 A"   44 A'   45 A'   46 A'   47 A'   48 A'   17 A"   49 A'                 
  0.946   1.001   1.175   1.209   1.284   1.305   1.312   1.414
 50 A'   18 A"   51 A'   19 A"   20 A"   52 A'   53 A'   54 A'                 
  1.475   1.567   1.710   1.743   1.756   2.091   2.123   2.135
 55 A'   56 A'   21 A"   57 A'   22 A"   58 A'   59 A'   23 A"                 
  2.217   2.421   2.469   2.546   2.650   2.782   2.786   2.927
 60 A'   24 A"   61 A'   62 A'   63 A'   64 A'   25 A"   65 A'                 
  3.542   3.679   3.823   3.935   3.961   3.978   3.993   4.057
 66 A'   67 A'   26 A"   68 A'   27 A"   69 A'   28 A"   70 A'                 
  4.216   4.356   4.508   5.978   6.001   6.023  23.929  27.808
 71 A'   72 A'   73 A'   29 A"   74 A'   75 A'   76 A'   77 A'                 
 28.325  28.342  28.355  28.534  28.541  28.545  28.571  28.649
 30 A"   78 A'   79 A'   31 A"   80 A'   32 A"   81 A'   82 A'                 
 35.509 127.872 127.886 127.905 151.6151901.776
 83 A'   33 A"   84 A'   85 A'   86 A'   87 A'                                 

 Beta MOs, Restricted
 -- Occupied --                  
******* -176.31 -165.71 -165.71 -165.71  -35.81  -31.30  -31.29
  1 A'    2 A'    3 A'    1 A"    4 A'    5 A'    6 A'    2 A"                 
-31.293 -22.951 -22.949 -22.949 -22.944 -22.944 -14.377 -10.246
  7 A'    8 A'    3 A"    9 A'   10 A'    4 A"   11 A'   12 A'                 
 -6.356  -4.769  -4.752  -4.752  -2.035  -2.029  -2.029  -2.015
 13 A'   14 A'    5 A"   15 A'   16 A'    6 A"   17 A'   18 A'                 
 -2.015  -0.939  -0.673  -0.605  -0.501  -0.441  -0.384  -0.306
  7 A"   19 A'   20 A'   21 A'   22 A'   23 A'    8 A"   24 A'                 
 -0.269  -0.264
  9 A"   25 A'                                                                 
 -- Virtual --                   
 -0.095  -0.056  -0.005   0.024   0.043   0.065   0.100   0.114
 26 A'   10 A"   27 A'   28 A'   29 A'   11 A"   30 A'   31 A'                 
  0.124   0.139   0.161   0.168   0.186   0.217   0.220   0.235
 32 A'   33 A'   12 A"   34 A'   35 A'   13 A"   36 A'   37 A'                 
  0.271   0.321   0.396   0.397   0.423   0.429   0.433   0.479
 38 A'   39 A'   14 A"   40 A'   41 A'   15 A"   42 A'   43 A'                 
  0.519   0.534   0.629   0.650   0.710   0.761   0.826   0.864
 16 A"   44 A'   45 A'   46 A'   47 A'   48 A'   17 A"   49 A'                 
  0.946   1.001   1.175   1.209   1.284   1.305   1.312   1.414
 50 A'   18 A"   51 A'   19 A"   20 A"   52 A'   53 A'   54 A'                 
  1.475   1.567   1.710   1.743   1.756   2.091   2.123   2.135
 55 A'   56 A'   21 A"   57 A'   22 A"   58 A'   59 A'   23 A"                 
  2.217   2.421   2.469   2.546   2.650   2.782   2.786   2.927
 60 A'   24 A"   61 A'   62 A'   63 A'   64 A'   25 A"   65 A'                 
  3.542   3.679   3.823   3.935   3.961   3.978   3.993   4.057
 66 A'   67 A'   26 A"   68 A'   27 A"   69 A'   28 A"   70 A'                 
  4.216   4.356   4.508   5.978   6.001   6.023  23.929  27.808
 71 A'   72 A'   73 A'   29 A"   74 A'   75 A'   76 A'   77 A'                 
 28.325  28.342  28.355  28.534  28.541  28.545  28.571  28.649
 30 A"   78 A'   79 A'   31 A"   80 A'   32 A"   81 A'   82 A'                 
 35.509 127.872 127.886 127.905 151.6151901.776
 83 A'   33 A"   84 A'   85 A'   86 A'   87 A'                                 
 --------------------------------------------------------------

          Ground-State Mulliken Net Atomic Charges

     Atom                 Charge (a.u.)
  ----------------------------------------
      1 C                    -0.164706
      2 N                    -0.180142
      3 I                     0.051246
      4 H                     0.160597
      5 H                     0.133005
  ----------------------------------------
  Sum of atomic charges =     0.000000

 -----------------------------------------------------------------
                    Cartesian Multipole Moments
 -----------------------------------------------------------------
    Charge (ESU x 10^10)
                 0.0000
    Dipole Moment (Debye)
         X       1.5705      Y      -1.7060      Z       0.0000
       Tot       2.3188
    Quadrupole Moments (Debye-Ang)
        XX     -32.2603     XY      -2.6897     YY     -42.1058
        XZ      -0.0000     YZ      -0.0000     ZZ     -41.8899
    Octopole Moments (Debye-Ang^2)
       XXX      -8.0181    XXY      -7.3037    XYY      -9.3223
       YYY      -4.6966    XXZ      -0.0000    XYZ      -0.0000
       YYZ       0.0000    XZZ      -9.3461    YZZ      -0.4468
       ZZZ       0.0000
    Hexadecapole Moments (Debye-Ang^3)
      XXXX    -330.7915   XXXY      -4.4434   XXYY     -83.8486
      XYYY      -5.8129   YYYY     -81.0101   XXXZ      -0.0000
      XXYZ      -0.0000   XYYZ      -0.0000   YYYZ      -0.0000
      XXZZ     -82.2406   XYZZ       0.1852   YYZZ     -22.8590
      XZZZ      -0.0000   YZZZ      -0.0000   ZZZZ     -55.3533
 -----------------------------------------------------------------
Archival summary:
1\1\TWL01\OPT\ProcedureUnspecified\BasisUnspecified\1112\taweetha\SunNov2523:20:182018SunNov2523:20:182018\0\\#,OPT,ProcedureUnspecified,BasisUnspecified,\\0,1\I\N,1,2.14976\C,2,1.26312,1,116.495\H,3,1.09111,2,127.368,1,-0,0\H,3,1.09418,2,114.863,1,-180,0\\\@

 Total job time:  16.21s(wall), 57.33s(cpu) 
 Sun Nov 25 23:20:18 2018

        *************************************************************
        *                                                           *
        *  Thank you very much for using Q-Chem.  Have a nice day.  *
        *                                                           *
        *************************************************************


 
User input: 2 of 2 
 
Q-Chem Developer Version!
                  Welcome to Q-Chem
     A Quantum Leap Into The Future Of Chemistry


 Q-Chem 5.1, Q-Chem, Inc., Pleasanton, CA (2018)

 Yihan Shao,  Zhengting Gan,  E. Epifanovsky,  A. T. B. Gilbert,  M. Wormit,  
 J. Kussmann,  A. W. Lange,  A. Behn,  Jia Deng,  Xintian Feng,  D. Ghosh,  
 M. Goldey,  P. R. Horn,  L. D. Jacobson,  I. Kaliman,  T. Kus,  A. Landau,  
 Jie Liu,  E. I. Proynov,  R. M. Richard,  R. P. Steele,  E. J. Sundstrom,  
 H. L. Woodcock III,  P. M. Zimmerman,  D. Zuev,  B. Albrecht,  E. Alguire,  
 S. A. Baeppler,  D. Barton,  Z. Benda,  Y. A. Bernard,  E. J. Berquist,  
 K. B. Bravaya,  H. Burton,  D. Casanova,  Chun-Min Chang,  Yunqing Chen,  
 A. Chien,  K. D. Closser,  M. P. Coons,  S. Coriani,  S. Dasgupta,  
 A. L. Dempwolff,  M. Diedenhofen,  Hainam Do,  R. G. Edgar,  Po-Tung Fang,  
 S. Faraji,  S. Fatehi,  Qingguo Feng,  K. D. Fenk,  J. Fosso-Tande,  
 Qinghui Ge,  A. Ghysels,  G. Gidofalvi,  J. Gomes,  J. Gonthier,  A. Gunina,  
 D. Hait,  M. W. D. Hanson-Heine,  P. H. P. Harbach,  A. W. Hauser,  
 J. E. Herr,  E. G. Hohenstein,  Z. C. Holden,  Kerwin Hui,  B. C. Huynh,  
 T.-C. Jagau,  Hyunjun Ji,  B. Kaduk,  K. Khistyaev,  Jaehoon Kim,  
 P. Klunzinger,  K. Koh,  D. Kosenkov,  L. Koulias,  T. Kowalczyk,  
 C. M. Krauter,  A. Kunitsa,  Ka Un Lao,  A. Laurent,  K. V. Lawler,  
 Joonho Lee,  D. Lefrancois,  S. Lehtola,  D. S. Levine,  Yi-Pei Li,  
 You-Sheng Lin,  Fenglai Liu,  E. Livshits,  A. Luenser,  P. Manohar,  
 E. Mansoor,  S. F. Manzer,  Shan-Ping Mao,  Yuezhi Mao,  N. Mardirossian,  
 A. V. Marenich,  T. Markovich,  L. A. Martinez-Martinez,  S. A. Maurer,  
 N. J. Mayhall,  S. C. McKenzie,  J.-M. Mewes,  A. F. Morrison,  
 J. W. Mullinax,  K. Nanda,  T. S. Nguyen-Beck,  R. Olivares-Amaya,  
 J. A. Parkhill,  T. M. Perrine,  F. Plasser,  P. Pokhilko,  S. Prager,  
 A. Prociuk,  E. Ramos,  D. R. Rehn,  F. Rob,  M. Schneider,  N. Sergueev,  
 S. M. Sharada,  S. Sharma,  D. W. Small,  T. Stauch,  T. Stein,  
 Yu-Chuan Su,  A. J. W. Thom,  A. Tkatchenko,  T. Tsuchimochi,  N. M. Tubman,  
 L. Vogt,  M. L. Vidal,  O. Vydrov,  M. A. Watson,  J. Wenzel,  
 M. de Wergifosse,  T. A. Wesolowski,  A. White,  J. Witte,  A. Yamada,  
 Jun Yang,  K. Yao,  S. Yeganeh,  S. R. Yost,  Zhi-Qiang You,  A. Zech,  
 Igor Ying Zhang,  Xing Zhang,  Yan Zhao,  Ying Zhu,  B. R. Brooks,  
 G. K. L. Chan,  C. J. Cramer,  M. S. Gordon,  W. J. Hehre,  A. Klamt,  
 M. W. Schmidt,  C. D. Sherrill,  D. G. Truhlar,  A. Aspuru-Guzik,  R. Baer,  
 A. T. Bell,  N. A. Besley,  Jeng-Da Chai,  A. E. DePrince, III,  
 R. A. DiStasio Jr.,  A. Dreuw,  B. D. Dunietz,  T. R. Furlani,  
 Chao-Ping Hsu,  Yousung Jung,  Jing Kong,  D. S. Lambrecht,  WanZhen Liang,  
 C. Ochsenfeld,  V. A. Rassolov,  L. V. Slipchenko,  J. E. Subotnik,  
 T. Van Voorhis,  J. M. Herbert,  A. I. Krylov,  P. M. W. Gill,  M. Head-Gordon

 Contributors to earlier versions of Q-Chem not listed above: 
 R. D. Adamson,  B. Austin,  J. Baker,  G. J. O. Beran,  K. Brandhorst,  
 S. T. Brown,  E. F. C. Byrd,  A. K. Chakraborty,  C.-L. Cheng,  
 Siu Hung Chien,  D. M. Chipman,  D. L. Crittenden,  H. Dachsel,  
 R. J. Doerksen,  A. D. Dutoi,  L. Fusti-Molnar,  W. A. Goddard III,  
 A. Golubeva-Zadorozhnaya,  S. R. Gwaltney,  G. Hawkins,  A. Heyden,  
 S. Hirata,  G. Kedziora,  F. J. Keil,  C. Kelley,  Jihan Kim,  R. A. King,  
 R. Z. Khaliullin,  P. P. Korambath,  W. Kurlancheek,  A. M. Lee,  M. S. Lee,  
 S. V. Levchenko,  Ching Yeh Lin,  D. Liotard,  R. C. Lochan,  I. Lotan,  
 P. E. Maslen,  N. Nair,  D. P. O'Neill,  D. Neuhauser,  E. Neuscamman,  
 C. M. Oana,  R. Olson,  B. Peters,  R. Peverati,  P. A. Pieniazek,  
 Y. M. Rhee,  J. Ritchie,  M. A. Rohrdanz,  E. Rosta,  N. J. Russ,  
 H. F. Schaefer III,  N. E. Schultz,  N. Shenvi,  A. C. Simmonett,  A. Sodt,  
 D. Stuck,  K. S. Thanthiriwatte,  V. Vanovschi,  Tao Wang,  A. Warshel,  
 C. F. Williams,  Q. Wu,  X. Xu,  W. Zhang

 Please cite Q-Chem as follows:
 Y. Shao et al., Mol. Phys. 113, 184-215 (2015)
 DOI: 10.1080/00268976.2014.952696

 Q-Chem 5.1.2 for Intel X86 EM64T Linux

 Parts of Q-Chem use Armadillo 8.300.2 (Tropical Shenanigans).
 http://arma.sourceforge.net/

 Q-Chem begins on Sun Nov 25 23:20:18 2018  

Host: 
0

     Scratch files written to /scratch/taweetham/qchem56855//
The previous job contains 0 fragments, simply inherited here
Input Ideriv = 2
Curr. Ideriv = -1
Max.  Ideriv = 2

Checking the input file for inconsistencies... 	...done.

--------------------------------------------------------------
User input:
--------------------------------------------------------------

$molecule
read
$end

$rem
   job_type 	frequency
   basis 	6-311++g**
   method	b3lyp	
$end


--------------------------------------------------------------
 ----------------------------------------------------------------
             Standard Nuclear Orientation (Angstroms)
    I     Atom           X                Y                Z
 ----------------------------------------------------------------
    1      C       2.3579121749    -0.2988659665    -0.0000000000
    2      N       1.4850024584     0.6140899041     0.0000000000
    3      I      -0.5683901913    -0.0223273692    -0.0000000000
    4      H       3.3933874481     0.0547048427     0.0000000000
    5      H       2.1888024311    -1.3767878059    -0.0000000000
 ----------------------------------------------------------------
 Molecular Point Group                 Cs    NOp =  2
 Largest Abelian Subgroup              Cs    NOp =  2
 Nuclear Repulsion Energy =   192.0896540661 hartrees
 There are       34 alpha and       34 beta electrons
 Requested basis set is 6-311++G(d,p)
 There are 46 shells and 120 basis functions

 Total QAlloc Memory Limit   2000 MB
 Mega-Array Size       188 MB
 MEM_STATIC part       192 MB

                       Distance Matrix (Angstroms)
             C (  1)   N (  2)   I (  3)   H (  4)
   N (  2)  1.263115
   I (  3)  2.939340  2.149755
   H (  4)  1.094176  1.988679  3.962526
   H (  5)  1.091107  2.111617  3.071917  1.870881

 A cutoff of  1.0D-11 yielded    981 shell pairs
 There are      6936 function pairs (      7806 Cartesian)

 -------------------------------------------------------
 OpenMP Integral Computing Module                       
 Release: version 1.0, May 2013, Q-Chem Inc. Pittsburgh 
 -------------------------------------------------------
 Integral Job Info:
 Integral job number is                      11
 Integral operator is                         1
 short-range coefficients                     0
 long-range coefficients              100000000
 Omega coefficients                           0
 if combine SR and LR in K                    0
 Integral screening is                        0
 Integral computing path is                   2
 max size of driver memory is            800000
 size of driver memory is                593474
 size of scratch memory is             11861008
 max col of scratch BK array               1296
 max len of scratch array in speh3          155
 max len of scratch index in speh4           18
 max int batch size is                      520
 min int batch size is                       52
 fixed nKL is                                52
 max L of basis functions is                  2
 order of int derivative is                   0
 number of shells is                         46
 number of basis is                         127
 number of cartesian basis is               127
 number of contracted shell pairs           981
 number of primitive shell pairs           2089
 maxK2 (contraction) of shell pair           36
 max number of K2 of shell pair               1
 max number of CS2 of shell pair            138
 max number of PS2 of shell pair            138
 mem total for path MDJ                  518084
 -------------------------------------------------------
 Smallest overlap matrix eigenvalue = 1.24E-03
 Guess from superposition of atomic densities
 Warning:  Energy on first SCF cycle will be non-variational
 SAD guess density has 68.000000 electrons

 -----------------------------------------------------------------------
  General SCF calculation program by
  Eric Jon Sundstrom, Paul Horn, Yuezhi Mao, Dmitri Zuev, Alec White,
  David Stuck, Shaama M.S., Shane Yost, Joonho Lee, David Small,
  Daniel Levine, Susi Lehtola, Hugh Burton, Evgeny Epifanovsky
 -----------------------------------------------------------------------
 Exchange:     0.2000 Hartree-Fock + 0.0800 Slater + 0.7200 B88
 Correlation:  0.1900 VWN1RPA + 0.8100 LYP
 Using SG-1 standard quadrature grid
 using 4 threads for integral computing
 -------------------------------------------------------
 OpenMP Integral computing Module                
 Release: version 2.0, May 2017, Q-Chem Inc. Pleasanton 
 -------------------------------------------------------
 -------------------------------------------------------
 OpenMP BLAS3 based DFT computing Module                
 Release: version 1.0, May 2013, Q-Chem Inc. Pittsburgh 
 -------------------------------------------------------
 A restricted SCF calculation will be
 performed using DIIS
 SCF converges when DIIS error is below 1.0e-08
 ---------------------------------------
  Cycle       Energy         DIIS error
 ---------------------------------------
    1   -7013.7473239551      4.51e-02  
    2   -7013.5333818326      4.13e-03  
    3   -7013.4773600801      6.73e-03  
    4   -7013.5558298957      1.92e-03  
    5   -7013.5615828097      5.00e-04  
    6   -7013.5620073359      1.59e-04  
    7   -7013.5620603365      2.95e-05  
    8   -7013.5620612415      3.63e-06  
    9   -7013.5620612648      5.18e-07  
   10   -7013.5620612654      2.92e-07  
   11   -7013.5620612655      6.09e-08  
   12   -7013.5620612656      7.71e-09  Convergence criterion met
 ---------------------------------------
 SCF time:   CPU 10.37s  wall 3.00s 
 SCF   energy in the final basis set =    -7013.5620612656
 Total energy in the final basis set =    -7013.5620612656

 --------------------------------------------------------------
             Orbital Energies (a.u.) and Symmetries
 --------------------------------------------------------------

 Alpha MOs, Restricted
 -- Occupied --                  
******* -176.31 -165.71 -165.71 -165.71  -35.81  -31.30  -31.29
  1 A'    2 A'    3 A'    1 A"    4 A'    5 A'    6 A'    2 A"                 
-31.293 -22.951 -22.949 -22.949 -22.944 -22.944 -14.377 -10.246
  7 A'    8 A'    3 A"    9 A'   10 A'    4 A"   11 A'   12 A'                 
 -6.356  -4.769  -4.752  -4.752  -2.035  -2.029  -2.029  -2.015
 13 A'   14 A'    5 A"   15 A'   16 A'    6 A"   17 A'   18 A'                 
 -2.015  -0.939  -0.673  -0.605  -0.501  -0.441  -0.384  -0.306
  7 A"   19 A'   20 A'   21 A'   22 A'   23 A'    8 A"   24 A'                 
 -0.269  -0.264
  9 A"   25 A'                                                                 
 -- Virtual --                   
 -0.095  -0.056  -0.005   0.024   0.043   0.065   0.100   0.114
 26 A'   10 A"   27 A'   28 A'   29 A'   11 A"   30 A'   31 A'                 
  0.124   0.139   0.161   0.168   0.186   0.217   0.220   0.235
 32 A'   33 A'   12 A"   34 A'   35 A'   13 A"   36 A'   37 A'                 
  0.271   0.321   0.396   0.397   0.423   0.429   0.433   0.479
 38 A'   39 A'   14 A"   40 A'   41 A'   15 A"   42 A'   43 A'                 
  0.519   0.534   0.629   0.650   0.710   0.761   0.826   0.864
 16 A"   44 A'   45 A'   46 A'   47 A'   48 A'   17 A"   49 A'                 
  0.946   1.001   1.175   1.209   1.284   1.305   1.312   1.414
 50 A'   18 A"   51 A'   19 A"   20 A"   52 A'   53 A'   54 A'                 
  1.475   1.567   1.710   1.743   1.756   2.091   2.123   2.135
 55 A'   56 A'   21 A"   57 A'   22 A"   58 A'   59 A'   23 A"                 
  2.217   2.421   2.469   2.546   2.650   2.782   2.786   2.927
 60 A'   24 A"   61 A'   62 A'   63 A'   64 A'   25 A"   65 A'                 
  3.542   3.679   3.823   3.935   3.961   3.978   3.993   4.057
 66 A'   67 A'   26 A"   68 A'   27 A"   69 A'   28 A"   70 A'                 
  4.216   4.356   4.508   5.978   6.001   6.023  23.929  27.808
 71 A'   72 A'   73 A'   29 A"   74 A'   75 A'   76 A'   77 A'                 
 28.325  28.342  28.355  28.534  28.541  28.545  28.571  28.649
 30 A"   78 A'   79 A'   31 A"   80 A'   32 A"   81 A'   82 A'                 
 35.509 127.872 127.886 127.905 151.6151901.776
 83 A'   33 A"   84 A'   85 A'   86 A'   87 A'                                 

 Beta MOs, Restricted
 -- Occupied --                  
******* -176.31 -165.71 -165.71 -165.71  -35.81  -31.30  -31.29
  1 A'    2 A'    3 A'    1 A"    4 A'    5 A'    6 A'    2 A"                 
-31.293 -22.951 -22.949 -22.949 -22.944 -22.944 -14.377 -10.246
  7 A'    8 A'    3 A"    9 A'   10 A'    4 A"   11 A'   12 A'                 
 -6.356  -4.769  -4.752  -4.752  -2.035  -2.029  -2.029  -2.015
 13 A'   14 A'    5 A"   15 A'   16 A'    6 A"   17 A'   18 A'                 
 -2.015  -0.939  -0.673  -0.605  -0.501  -0.441  -0.384  -0.306
  7 A"   19 A'   20 A'   21 A'   22 A'   23 A'    8 A"   24 A'                 
 -0.269  -0.264
  9 A"   25 A'                                                                 
 -- Virtual --                   
 -0.095  -0.056  -0.005   0.024   0.043   0.065   0.100   0.114
 26 A'   10 A"   27 A'   28 A'   29 A'   11 A"   30 A'   31 A'                 
  0.124   0.139   0.161   0.168   0.186   0.217   0.220   0.235
 32 A'   33 A'   12 A"   34 A'   35 A'   13 A"   36 A'   37 A'                 
  0.271   0.321   0.396   0.397   0.423   0.429   0.433   0.479
 38 A'   39 A'   14 A"   40 A'   41 A'   15 A"   42 A'   43 A'                 
  0.519   0.534   0.629   0.650   0.710   0.761   0.826   0.864
 16 A"   44 A'   45 A'   46 A'   47 A'   48 A'   17 A"   49 A'                 
  0.946   1.001   1.175   1.209   1.284   1.305   1.312   1.414
 50 A'   18 A"   51 A'   19 A"   20 A"   52 A'   53 A'   54 A'                 
  1.475   1.567   1.710   1.743   1.756   2.091   2.123   2.135
 55 A'   56 A'   21 A"   57 A'   22 A"   58 A'   59 A'   23 A"                 
  2.217   2.421   2.469   2.546   2.650   2.782   2.786   2.927
 60 A'   24 A"   61 A'   62 A'   63 A'   64 A'   25 A"   65 A'                 
  3.542   3.679   3.823   3.935   3.961   3.978   3.993   4.057
 66 A'   67 A'   26 A"   68 A'   27 A"   69 A'   28 A"   70 A'                 
  4.216   4.356   4.508   5.978   6.001   6.023  23.929  27.808
 71 A'   72 A'   73 A'   29 A"   74 A'   75 A'   76 A'   77 A'                 
 28.325  28.342  28.355  28.534  28.541  28.545  28.571  28.649
 30 A"   78 A'   79 A'   31 A"   80 A'   32 A"   81 A'   82 A'                 
 35.509 127.872 127.886 127.905 151.6151901.776
 83 A'   33 A"   84 A'   85 A'   86 A'   87 A'                                 
 --------------------------------------------------------------

          Ground-State Mulliken Net Atomic Charges

     Atom                 Charge (a.u.)
  ----------------------------------------
      1 C                    -0.164696
      2 N                    -0.180145
      3 I                     0.051248
      4 H                     0.160598
      5 H                     0.132996
  ----------------------------------------
  Sum of atomic charges =     0.000000

 -----------------------------------------------------------------
                    Cartesian Multipole Moments
 -----------------------------------------------------------------
    Charge (ESU x 10^10)
                 0.0000
    Dipole Moment (Debye)
         X       1.5732      Y      -1.7036      Z       0.0000
       Tot       2.3188
    Quadrupole Moments (Debye-Ang)
        XX     -32.3184     XY      -2.6483     YY     -42.0925
        XZ      -0.0000     YZ       0.0000     ZZ     -41.8898
    Octopole Moments (Debye-Ang^2)
       XXX      -5.9386    XXY      -6.9683    XYY      -8.4146
       YYY      -3.9335    XXZ       0.0000    XYZ      -0.0000
       YYZ      -0.0000    XZZ      -8.4608    YZZ      -0.1938
       ZZZ       0.0000
    Hexadecapole Moments (Debye-Ang^3)
      XXXX    -330.1759   XXXY      -4.0714   XXYY     -83.3784
      XYYY      -5.8182   YYYY     -80.9369   XXXZ      -0.0000
      XXYZ       0.0000   XYYZ      -0.0000   YYYZ       0.0000
      XXZZ     -81.8651   XYZZ       0.1560   YYZZ     -22.8544
      XZZZ      -0.0000   YZZZ       0.0000   ZZZZ     -55.3530
 -----------------------------------------------------------------
 Calculating MO derivatives via CPSCF
 D1JvT checksum  = 136920 9536.2860729042
 D1KAT checksum  = 285000 578.7168804815
   1         3          15      0.160703    0.052652
   2         3          15      0.017262    0.007232
   3         3          15      0.002040    0.001221
   4         5          13      0.000175    0.000117
   5        16           2      0.000014    0.000013
   6        18           0      0.000000    0.000000    Roots Converged
 Time for AOints: 2.9 s (CPU) 0.8 s (wall)
 ------------------------------------------------------------------------------
                     AOints        : Timing summary (seconds)
 ------------------------------------------------------------------------------
     job step          cpu (% of tot)      sys (% of tot)     wall (% of tot)
 ------------------------------------------------------------------------------
  cpscf_lag         0.1787E+02 (34.4)   0.4000E-05 (33.3)   0.4673E+01 (34.0)
  iterzp            0.3109E+02 (59.8)   0.8000E-05 (66.7)   0.8261E+01 (60.1)
  make_fx           0.0000E+00 ( 0.0)   0.0000E+00 ( 0.0)   0.0000E+00 ( 0.0)
  AOints            0.2931E+01 ( 5.6)   0.0000E+00 ( 0.0)   0.7505E+00 ( 5.5)
 ------------------------------------------------------------------------------
   Grand Totals     0.5195E+02          0.1200E-04          0.1374E+02
 ------------------------------------------------------------------------------
 Calculating analytic Hessian of the SCF energy
 Polarizability Matrix (a.u.)
            1           2           3
    1 -82.3920536   0.6527435  -0.0000000
    2   0.6527435 -40.2404641  -0.0000000
    3  -0.0000000  -0.0000000 -30.8214776

 Direct stationary perturbation theory relativistic correction:

 rels  =      96.975849070617
 relv  =    -320.510907868349
 rel2e =      40.792665994277
 E_rel =    -182.742392803455

 Hessian of the SCF Energy
            1           2           3           4           5           6
    1   0.7166447  -0.1291843   0.0000000  -0.3331836   0.2561622  -0.0000000
    2  -0.1291843   0.7785104  -0.0000000   0.2808883  -0.3926935   0.0000000
    3   0.0000000  -0.0000000   0.1317037   0.0000000   0.0000000  -0.0451067
    4  -0.3331836   0.2808883   0.0000000   0.3911097  -0.2762687   0.0000000
    5   0.2561622  -0.3926935   0.0000000  -0.2762687   0.4334725  -0.0000000
    6  -0.0000000   0.0000000  -0.0451067   0.0000000  -0.0000000   0.0227724
    7  -0.0456986  -0.0049244   0.0000000  -0.0262661  -0.0170944  -0.0000000
    8   0.0114730   0.0061205   0.0000000  -0.0301531  -0.0240040  -0.0000000
    9   0.0000000   0.0000000   0.0026149  -0.0000000  -0.0000000  -0.0018521
   10  -0.2712366  -0.0908839  -0.0000000  -0.0340957   0.0049349   0.0000000
   11  -0.0892731  -0.0890806   0.0000000   0.0241788   0.0076057  -0.0000000
   12   0.0000000   0.0000000  -0.0388793  -0.0000000   0.0000000  -0.0007312
   13  -0.0665259  -0.0558958  -0.0000000   0.0024356   0.0322661   0.0000000
   14  -0.0491779  -0.3028568   0.0000000   0.0013547  -0.0243807   0.0000000
   15  -0.0000000   0.0000000  -0.0503325   0.0000000  -0.0000000   0.0249176
            7           8           9          10          11          12
    1  -0.0456986   0.0114730   0.0000000  -0.2712366  -0.0892731   0.0000000
    2  -0.0049244   0.0061205   0.0000000  -0.0908839  -0.0890806   0.0000000
    3   0.0000000   0.0000000   0.0026149  -0.0000000   0.0000000  -0.0388793
    4  -0.0262661  -0.0301531  -0.0000000  -0.0340957   0.0241788  -0.0000000
    5  -0.0170944  -0.0240040  -0.0000000   0.0049349   0.0076057   0.0000000
    6  -0.0000000  -0.0000000  -0.0018521   0.0000000  -0.0000000  -0.0007312
    7   0.0696862   0.0156225  -0.0000000   0.0005753   0.0051089   0.0000000
    8   0.0156225   0.0152716   0.0000000   0.0014872   0.0010861   0.0000000
    9  -0.0000000   0.0000000  -0.0025104  -0.0000000  -0.0000000   0.0078711
   10   0.0005753   0.0014872  -0.0000000   0.3064209   0.0843292   0.0000000
   11   0.0051089   0.0010861  -0.0000000   0.0843292   0.0854226  -0.0000000
   12   0.0000000   0.0000000   0.0078711   0.0000000  -0.0000000   0.0231287
   13   0.0017031   0.0015704  -0.0000000  -0.0016640  -0.0243438   0.0000000
   14   0.0012874   0.0015257  -0.0000000   0.0001326  -0.0050338   0.0000000
   15  -0.0000000  -0.0000000  -0.0061235   0.0000000   0.0000000   0.0086108
           13          14          15
    1  -0.0665259  -0.0491779  -0.0000000
    2  -0.0558958  -0.3028568   0.0000000
    3  -0.0000000   0.0000000  -0.0503325
    4   0.0024356   0.0013547   0.0000000
    5   0.0322661  -0.0243807  -0.0000000
    6   0.0000000   0.0000000   0.0249176
    7   0.0017031   0.0012874  -0.0000000
    8   0.0015704   0.0015257  -0.0000000
    9  -0.0000000  -0.0000000  -0.0061235
   10  -0.0016640   0.0001326   0.0000000
   11  -0.0243438  -0.0050338   0.0000000
   12   0.0000000   0.0000000   0.0086108
   13   0.0640511   0.0464032  -0.0000000
   14   0.0464032   0.3307455  -0.0000000
   15  -0.0000000  -0.0000000   0.0229276
 Gradient time:  CPU 77.83 s  wall 20.69 s
 **********************************************************************
 **                                                                  **
 **                       VIBRATIONAL ANALYSIS                       **
 **                       --------------------                       **
 **                                                                  **
 **        VIBRATIONAL FREQUENCIES (CM**-1) AND NORMAL MODES         **
 **     FORCE CONSTANTS (mDYN/ANGSTROM) AND REDUCED MASSES (AMU)     **
 **                  INFRARED INTENSITIES (KM/MOL)                   **
 **                                                                  **
 **********************************************************************


 Mode:                 1                      2                      3
 Frequency:       276.14                 420.11                 649.82
 Force Cnst:      0.2720                 0.3655                 0.2770
 Red. Mass:       6.0545                 3.5148                 1.1136
 IR Active:          YES                    YES                    YES
 IR Intens:        9.403                 10.716                  3.730
 Raman Active:       YES                    YES                    YES
               X      Y      Z        X      Y      Z        X      Y      Z
 C          0.457  0.047  0.000   -0.120 -0.075 -0.000   -0.000 -0.000  0.023
 N          0.355 -0.065 -0.000    0.277  0.305  0.000    0.000  0.000 -0.086
 I         -0.091  0.001  0.000   -0.014 -0.022 -0.000    0.000 -0.000  0.005
 H          0.400  0.241  0.000    0.061 -0.603 -0.000   -0.000  0.000  0.816
 H          0.658  0.016 -0.000   -0.665  0.020  0.000   -0.000 -0.000 -0.571
 TransDip   0.098  0.010  0.000    0.074 -0.074 -0.000    0.000  0.000  0.062

 Mode:                 4                      5                      6
 Frequency:      1064.63                1145.20                1447.71
 Force Cnst:      0.9013                 1.0888                 1.4151
 Red. Mass:       1.3496                 1.4091                 1.1459
 IR Active:          YES                    YES                    YES
 IR Intens:       27.222                 27.120                 14.357
 Raman Active:       YES                    YES                    YES
               X      Y      Z        X      Y      Z        X      Y      Z
 C         -0.000 -0.000 -0.169   -0.121 -0.102  0.000    0.004 -0.020 -0.000
 N          0.000  0.000  0.045    0.074  0.064 -0.000   -0.069  0.075 -0.000
 I          0.000 -0.000 -0.000    0.001 -0.001 -0.000   -0.000  0.000  0.000
 H         -0.000  0.000  0.644   -0.358  0.628 -0.000    0.231 -0.647  0.000
 H          0.000 -0.000  0.744    0.629 -0.218 -0.000    0.701 -0.158  0.000
 TransDip   0.000 -0.000  0.167    0.165 -0.022 -0.000   -0.055 -0.108  0.000

 Mode:                 7                      8                      9
 Frequency:      1672.21                3041.70                3128.07
 Force Cnst:      9.4025                 5.7356                 6.4529
 Red. Mass:       5.7070                 1.0522                 1.1193
 IR Active:          YES                    YES                    YES
 IR Intens:        2.948                 15.782                  7.977
 Raman Active:       YES                    YES                    YES
               X      Y      Z        X      Y      Z        X      Y      Z
 C         -0.352  0.356 -0.000   -0.055  0.031 -0.000   -0.056 -0.084  0.000
 N          0.262 -0.285  0.000    0.002 -0.002  0.000   -0.004  0.002 -0.000
 I          0.001  0.000 -0.000    0.000 -0.000 -0.000    0.000  0.000  0.000
 H         -0.028 -0.550  0.000    0.741  0.264 -0.000    0.578  0.188  0.000
 H          0.478  0.261  0.000   -0.117 -0.603  0.000    0.126  0.777 -0.000
 TransDip   0.031  0.046  0.000   -0.119  0.044  0.000    0.038 -0.082  0.000

 STANDARD THERMODYNAMIC QUANTITIES AT   298.15 K  AND     1.00 ATM

   This Molecule has  0 Imaginary Frequencies
   Zero point vibrational energy:       18.364 kcal/mol

   Atom    1 Element C  Has Mass   12.00000
   Atom    2 Element N  Has Mass   14.00307
   Atom    3 Element I  Has Mass  126.90440
   Atom    4 Element H  Has Mass    1.00783
   Atom    5 Element H  Has Mass    1.00783
   Molecular Mass:   154.923130 amu
   Principal axes and moments of inertia in amu*Bohr^2:
                             1           2           3
    Eigenvalues --       29.47981   546.87590   576.35570
          X               0.99976    -0.02188    -0.00000
          Y               0.02188     0.99976    -0.00000
          Z               0.00000     0.00000     1.00000
   Rotational Symmetry Number is   1
   The Molecule is an Asymmetric Top
   Translational Enthalpy:        0.889 kcal/mol
   Rotational Enthalpy:           0.889 kcal/mol
   Vibrational Enthalpy:         18.950 kcal/mol
   gas constant (RT):             0.592 kcal/mol
   Translational Entropy:        41.023  cal/mol.K
   Rotational Entropy:           23.745  cal/mol.K
   Vibrational Entropy:           2.965  cal/mol.K

   Total Enthalpy:               21.320 kcal/mol
   Total Entropy:                67.732  cal/mol.K
Archival summary:
1\1\TWL01\FREQ\ProcedureUnspecified\BasisUnspecified\1112\taweetha\SunNov2523:20:422018SunNov2523:20:422018\0\\#,FREQ,ProcedureUnspecified,BasisUnspecified,\\0,1\I\N,1,2.14976\C,2,1.26312,1,116.495\H,3,1.09111,2,127.368,1,-0,0\H,3,1.09418,2,114.863,1,180,0\\\@

 Total job time:  23.64s(wall), 88.30s(cpu) 
 Sun Nov 25 23:20:42 2018

        *************************************************************
        *                                                           *
        *  Thank you very much for using Q-Chem.  Have a nice day.  *
        *                                                           *
        *************************************************************
