# Supplementary material for: Geometric and energetic data from ab initio calculations of haloethene, haloimine, halomethylenephosphine, haloiminophosphine, halodiazene, halodiphosphene and halocyclopropane
Source: Data Brief. 2019 Nov 2;27:104738. doi: 10.1016/j.dib.2019.104738 (PMC6861602; doi:10.1016/j.dib.2019.104738)
Supplement: Multimedia component 4 [file mmc4.zip › CN/B3LYP/HICNBrE.out]

Q-Chem Developer Version!
                  Welcome to Q-Chem
     A Quantum Leap Into The Future Of Chemistry


 Q-Chem 5.1, Q-Chem, Inc., Pleasanton, CA (2018)

 Yihan Shao,  Zhengting Gan,  E. Epifanovsky,  A. T. B. Gilbert,  M. Wormit,  
 J. Kussmann,  A. W. Lange,  A. Behn,  Jia Deng,  Xintian Feng,  D. Ghosh,  
 M. Goldey,  P. R. Horn,  L. D. Jacobson,  I. Kaliman,  T. Kus,  A. Landau,  
 Jie Liu,  E. I. Proynov,  R. M. Richard,  R. P. Steele,  E. J. Sundstrom,  
 H. L. Woodcock III,  P. M. Zimmerman,  D. Zuev,  B. Albrecht,  E. Alguire,  
 S. A. Baeppler,  D. Barton,  Z. Benda,  Y. A. Bernard,  E. J. Berquist,  
 K. B. Bravaya,  H. Burton,  D. Casanova,  Chun-Min Chang,  Yunqing Chen,  
 A. Chien,  K. D. Closser,  M. P. Coons,  S. Coriani,  S. Dasgupta,  
 A. L. Dempwolff,  M. Diedenhofen,  Hainam Do,  R. G. Edgar,  Po-Tung Fang,  
 S. Faraji,  S. Fatehi,  Qingguo Feng,  K. D. Fenk,  J. Fosso-Tande,  
 Qinghui Ge,  A. Ghysels,  G. Gidofalvi,  J. Gomes,  J. Gonthier,  A. Gunina,  
 D. Hait,  M. W. D. Hanson-Heine,  P. H. P. Harbach,  A. W. Hauser,  
 J. E. Herr,  E. G. Hohenstein,  Z. C. Holden,  Kerwin Hui,  B. C. Huynh,  
 T.-C. Jagau,  Hyunjun Ji,  B. Kaduk,  K. Khistyaev,  Jaehoon Kim,  
 P. Klunzinger,  K. Koh,  D. Kosenkov,  L. Koulias,  T. Kowalczyk,  
 C. M. Krauter,  A. Kunitsa,  Ka Un Lao,  A. Laurent,  K. V. Lawler,  
 Joonho Lee,  D. Lefrancois,  S. Lehtola,  D. S. Levine,  Yi-Pei Li,  
 You-Sheng Lin,  Fenglai Liu,  E. Livshits,  A. Luenser,  P. Manohar,  
 E. Mansoor,  S. F. Manzer,  Shan-Ping Mao,  Yuezhi Mao,  N. Mardirossian,  
 A. V. Marenich,  T. Markovich,  L. A. Martinez-Martinez,  S. A. Maurer,  
 N. J. Mayhall,  S. C. McKenzie,  J.-M. Mewes,  A. F. Morrison,  
 J. W. Mullinax,  K. Nanda,  T. S. Nguyen-Beck,  R. Olivares-Amaya,  
 J. A. Parkhill,  T. M. Perrine,  F. Plasser,  P. Pokhilko,  S. Prager,  
 A. Prociuk,  E. Ramos,  D. R. Rehn,  F. Rob,  M. Schneider,  N. Sergueev,  
 S. M. Sharada,  S. Sharma,  D. W. Small,  T. Stauch,  T. Stein,  
 Yu-Chuan Su,  A. J. W. Thom,  A. Tkatchenko,  T. Tsuchimochi,  N. M. Tubman,  
 L. Vogt,  M. L. Vidal,  O. Vydrov,  M. A. Watson,  J. Wenzel,  
 M. de Wergifosse,  T. A. Wesolowski,  A. White,  J. Witte,  A. Yamada,  
 Jun Yang,  K. Yao,  S. Yeganeh,  S. R. Yost,  Zhi-Qiang You,  A. Zech,  
 Igor Ying Zhang,  Xing Zhang,  Yan Zhao,  Ying Zhu,  B. R. Brooks,  
 G. K. L. Chan,  C. J. Cramer,  M. S. Gordon,  W. J. Hehre,  A. Klamt,  
 M. W. Schmidt,  C. D. Sherrill,  D. G. Truhlar,  A. Aspuru-Guzik,  R. Baer,  
 A. T. Bell,  N. A. Besley,  Jeng-Da Chai,  A. E. DePrince, III,  
 R. A. DiStasio Jr.,  A. Dreuw,  B. D. Dunietz,  T. R. Furlani,  
 Chao-Ping Hsu,  Yousung Jung,  Jing Kong,  D. S. Lambrecht,  WanZhen Liang,  
 C. Ochsenfeld,  V. A. Rassolov,  L. V. Slipchenko,  J. E. Subotnik,  
 T. Van Voorhis,  J. M. Herbert,  A. I. Krylov,  P. M. W. Gill,  M. Head-Gordon

 Contributors to earlier versions of Q-Chem not listed above: 
 R. D. Adamson,  B. Austin,  J. Baker,  G. J. O. Beran,  K. Brandhorst,  
 S. T. Brown,  E. F. C. Byrd,  A. K. Chakraborty,  C.-L. Cheng,  
 Siu Hung Chien,  D. M. Chipman,  D. L. Crittenden,  H. Dachsel,  
 R. J. Doerksen,  A. D. Dutoi,  L. Fusti-Molnar,  W. A. Goddard III,  
 A. Golubeva-Zadorozhnaya,  S. R. Gwaltney,  G. Hawkins,  A. Heyden,  
 S. Hirata,  G. Kedziora,  F. J. Keil,  C. Kelley,  Jihan Kim,  R. A. King,  
 R. Z. Khaliullin,  P. P. Korambath,  W. Kurlancheek,  A. M. Lee,  M. S. Lee,  
 S. V. Levchenko,  Ching Yeh Lin,  D. Liotard,  R. C. Lochan,  I. Lotan,  
 P. E. Maslen,  N. Nair,  D. P. O'Neill,  D. Neuhauser,  E. Neuscamman,  
 C. M. Oana,  R. Olson,  B. Peters,  R. Peverati,  P. A. Pieniazek,  
 Y. M. Rhee,  J. Ritchie,  M. A. Rohrdanz,  E. Rosta,  N. J. Russ,  
 H. F. Schaefer III,  N. E. Schultz,  N. Shenvi,  A. C. Simmonett,  A. Sodt,  
 D. Stuck,  K. S. Thanthiriwatte,  V. Vanovschi,  Tao Wang,  A. Warshel,  
 C. F. Williams,  Q. Wu,  X. Xu,  W. Zhang

 Please cite Q-Chem as follows:
 Y. Shao et al., Mol. Phys. 113, 184-215 (2015)
 DOI: 10.1080/00268976.2014.952696

 Q-Chem 5.1.2 for Intel X86 EM64T Linux

 Parts of Q-Chem use Armadillo 8.300.2 (Tropical Shenanigans).
 http://arma.sourceforge.net/

 Q-Chem begins on Sun Nov 25 21:15:02 2018  

Host: 
0

     Scratch files written to /scratch/taweetham/qchem51536//
Input Ideriv = 2
Curr. Ideriv = -1
Max.  Ideriv = 2

Checking the input file for inconsistencies... 	...done.

--------------------------------------------------------------
User input:
--------------------------------------------------------------
$molecule
0 1
C 
N 1 1.3 
Br 2 CBr 1 120. 
I 1 CI 2 120.  3 180.0
H 1 CH 2 120.  3 0.0

CC=1.54
CH=1.09
CF=1.35
CCl=1.77
CBr=1.94
CI=2.14
DHA=180.0
$end

$rem
   job_type	optimization
   basis	6-311++g**
   method	b3lyp
$end

--------------------------------------------------------------
 ----------------------------------------------------------------
             Standard Nuclear Orientation (Angstroms)
    I     Atom           X                Y                Z
 ----------------------------------------------------------------
    1      C      -0.0612153082    -0.4823797065     0.0000000000
    2      N      -0.9584614030     0.4583378098    -0.0000000000
    3      Br     -2.8437061181     0.0006781502    -0.0000000000
    4      I       2.0183845322     0.0224613613     0.0000000000
    5      H      -0.3681444000    -1.5282738372     0.0000000000
 ----------------------------------------------------------------
 Molecular Point Group                 Cs    NOp =  2
 Largest Abelian Subgroup              Cs    NOp =  2
 Nuclear Repulsion Energy =   489.9758825039 hartrees
 There are       51 alpha and       51 beta electrons
 Requested basis set is 6-311++G(d,p)
 There are 60 shells and 161 basis functions

 Total QAlloc Memory Limit   2000 MB
 Mega-Array Size       188 MB
 MEM_STATIC part       192 MB
 A cutoff of  1.0D-11 yielded   1458 shell pairs
 There are     11080 function pairs (     12465 Cartesian)

 -------------------------------------------------------
 OpenMP Integral Computing Module                       
 Release: version 1.0, May 2013, Q-Chem Inc. Pittsburgh 
 -------------------------------------------------------
 Integral Job Info:
 Integral job number is                      11
 Integral operator is                         1
 short-range coefficients                     0
 long-range coefficients              100000000
 Omega coefficients                           0
 if combine SR and LR in K                    0
 Integral screening is                        0
 Integral computing path is                   2
 max size of driver memory is            800000
 size of driver memory is                593474
 size of scratch memory is             29623520
 max col of scratch BK array               1296
 max len of scratch array in speh3          155
 max len of scratch index in speh4           18
 max int batch size is                      520
 min int batch size is                       52
 fixed nKL is                                45
 max L of basis functions is                  2
 order of int derivative is                   0
 number of shells is                         60
 number of basis is                         171
 number of cartesian basis is               171
 number of contracted shell pairs          1458
 number of primitive shell pairs           3332
 maxK2 (contraction) of shell pair           36
 max number of K2 of shell pair               1
 max number of CS2 of shell pair            187
 max number of PS2 of shell pair            187
 mem total for path MDJ                  523170
 -------------------------------------------------------
 Smallest overlap matrix eigenvalue = 1.05E-03

 Scale SEOQF with 1.000000e-01/1.000000e-01/1.000000e-01

 Standard Electronic Orientation quadrupole field applied
 Nucleus-field energy     =     0.0000000184 hartrees
 Guess from superposition of atomic densities
 Warning:  Energy on first SCF cycle will be non-variational
 SAD guess density has 102.000000 electrons

 -----------------------------------------------------------------------
  General SCF calculation program by
  Eric Jon Sundstrom, Paul Horn, Yuezhi Mao, Dmitri Zuev, Alec White,
  David Stuck, Shaama M.S., Shane Yost, Joonho Lee, David Small,
  Daniel Levine, Susi Lehtola, Hugh Burton, Evgeny Epifanovsky
 -----------------------------------------------------------------------
 Exchange:     0.2000 Hartree-Fock + 0.0800 Slater + 0.7200 B88
 Correlation:  0.1900 VWN1RPA + 0.8100 LYP
 Using SG-1 standard quadrature grid
 using 4 threads for integral computing
 -------------------------------------------------------
 OpenMP Integral computing Module                
 Release: version 2.0, May 2017, Q-Chem Inc. Pleasanton 
 -------------------------------------------------------
 -------------------------------------------------------
 OpenMP BLAS3 based DFT computing Module                
 Release: version 1.0, May 2013, Q-Chem Inc. Pittsburgh 
 -------------------------------------------------------
 A restricted SCF calculation will be
 performed using DIIS
 SCF converges when DIIS error is below 1.0e-08
 ---------------------------------------
  Cycle       Energy         DIIS error
 ---------------------------------------
    1   -9587.3557214392      3.81e-02  
    2   -9587.0717575267      3.19e-03  
    3   -9587.0281769292      4.94e-03  
    4   -9587.0845340863      1.63e-03  
    5   -9587.0919035925      2.90e-04  
    6   -9587.0920168373      1.56e-04  
    7   -9587.0921075136      2.80e-05  
    8   -9587.0921097886      6.19e-06  
    9   -9587.0921098404      1.69e-06  
   10   -9587.0921098468      5.60e-07  
   11   -9587.0921098477      1.01e-07  
   12   -9587.0921098477      2.13e-08  
   13   -9587.0921098478      4.40e-09  Convergence criterion met
 ---------------------------------------
 SCF time:   CPU 25.62s  wall 7.00s 
 SCF   energy in the final basis set =    -9587.0921098478
 Total energy in the final basis set =    -9587.0921098478

 --------------------------------------------------------------
             Orbital Energies (a.u.) and Symmetries
 --------------------------------------------------------------

 Alpha MOs, Restricted
 -- Occupied --                  
******* -482.86 -176.33 -165.73 -165.73 -165.73  -62.51  -56.33
  1 A'    2 A'    3 A'    4 A'    1 A"    5 A'    6 A'    7 A'                 
-56.327 -56.327 -35.827 -31.321 -31.315 -31.314 -22.971 -22.970
  2 A"    8 A'    9 A'   10 A'    3 A"   11 A'   12 A'    4 A"                 
-22.970 -22.965 -22.965 -14.394 -10.293  -8.719  -6.553  -6.536
 13 A'    5 A"   14 A'   15 A'   16 A'   17 A'   18 A'    6 A"                 
 -6.536  -6.376  -4.789  -4.774  -4.773  -2.663  -2.659  -2.658
 19 A'   20 A'   21 A'    7 A"   22 A'   23 A'    8 A"   24 A'                 
 -2.645  -2.645  -2.055  -2.050  -2.050  -2.037  -2.037  -0.952
  9 A"   25 A'   26 A'   10 A"   27 A'   11 A"   28 A'   29 A'                 
 -0.790  -0.695  -0.594  -0.502  -0.434  -0.404  -0.336  -0.316
 30 A'   31 A'   32 A'   33 A'   34 A'   12 A"   35 A'   13 A"                 
 -0.295  -0.286  -0.280
 36 A'   37 A'   14 A"                                                         
 -- Virtual --                   
 -0.110  -0.072  -0.050   0.006   0.027   0.036   0.051   0.072
 38 A'   15 A"   39 A'   40 A'   41 A'   42 A'   16 A"   43 A'                 
  0.080   0.085   0.109   0.118   0.149   0.159   0.160   0.180
 44 A'   17 A"   45 A'   46 A'   47 A'   18 A"   48 A'   49 A'                 
  0.219   0.228   0.240   0.266   0.308   0.383   0.384   0.387
 19 A"   50 A'   51 A'   52 A'   53 A'   54 A'   20 A"   21 A"                 
  0.406   0.411   0.422   0.426   0.448   0.485   0.527   0.543
 55 A'   56 A'   22 A"   57 A'   58 A'   59 A'   23 A"   60 A'                 
  0.556   0.574   0.578   0.610   0.666   0.686   0.745   0.798
 24 A"   25 A"   61 A'   62 A'   63 A'   64 A'   65 A'   66 A'                 
  0.851   0.874   0.897   0.991   1.111   1.187   1.247   1.297
 26 A"   67 A'   68 A'   69 A'   27 A"   70 A'   28 A"   71 A'                 
  1.334   1.339   1.516   1.556   1.666   1.723   1.909   1.947
 72 A'   29 A"   73 A'   74 A'   75 A'   30 A"   76 A'   31 A"                 
  1.955   2.026   2.098   2.281   2.348   2.352   2.581   2.679
 77 A'   78 A'   32 A"   79 A'   80 A'   33 A"   81 A'   82 A'                 
  2.737   2.751   2.972   3.554   3.807   3.867   3.942   3.953
 83 A'   34 A"   84 A'   85 A'   35 A"   86 A'   36 A"   87 A'                 
  3.979   3.992   4.001   4.031   4.064   4.093   4.206   4.314
 37 A"   38 A"   88 A'   39 A"   89 A'   90 A'   91 A'   92 A'                 
  4.364   4.496   5.973   6.005   6.040   6.607   7.536   7.551
 93 A'   94 A'   40 A"   95 A'   96 A'   97 A'   41 A"   98 A'                 
  7.634  23.746  27.802  28.316  28.339  28.353  28.513  28.518
 99 A'  100 A'  101 A'   42 A"  102 A'  103 A'   43 A"  104 A'                 
 28.531  28.564  28.651  35.428  47.891 127.861 127.878 127.901
 44 A"  105 A'  106 A'  107 A'  108 A'   45 A"  109 A'  110 A'                 
151.603 289.727 289.742 289.8531020.6801901.764
111 A'   46 A"  112 A'  113 A'  114 A'  115 A'                                 

 Beta MOs, Restricted
 -- Occupied --                  
******* -482.86 -176.33 -165.73 -165.73 -165.73  -62.51  -56.33
  1 A'    2 A'    3 A'    4 A'    1 A"    5 A'    6 A'    7 A'                 
-56.327 -56.327 -35.827 -31.321 -31.315 -31.314 -22.971 -22.970
  2 A"    8 A'    9 A'   10 A'    3 A"   11 A'   12 A'    4 A"                 
-22.970 -22.965 -22.965 -14.394 -10.293  -8.719  -6.553  -6.536
 13 A'    5 A"   14 A'   15 A'   16 A'   17 A'   18 A'    6 A"                 
 -6.536  -6.376  -4.789  -4.774  -4.773  -2.663  -2.659  -2.658
 19 A'   20 A'   21 A'    7 A"   22 A'   23 A'    8 A"   24 A'                 
 -2.645  -2.645  -2.055  -2.050  -2.050  -2.037  -2.037  -0.952
  9 A"   25 A'   26 A'   10 A"   27 A'   11 A"   28 A'   29 A'                 
 -0.790  -0.695  -0.594  -0.502  -0.434  -0.404  -0.336  -0.316
 30 A'   31 A'   32 A'   33 A'   34 A'   12 A"   35 A'   13 A"                 
 -0.295  -0.286  -0.280
 36 A'   37 A'   14 A"                                                         
 -- Virtual --                   
 -0.110  -0.072  -0.050   0.006   0.027   0.036   0.051   0.072
 38 A'   15 A"   39 A'   40 A'   41 A'   42 A'   16 A"   43 A'                 
  0.080   0.085   0.109   0.118   0.149   0.159   0.160   0.180
 44 A'   17 A"   45 A'   46 A'   47 A'   18 A"   48 A'   49 A'                 
  0.219   0.228   0.240   0.266   0.308   0.383   0.384   0.387
 19 A"   50 A'   51 A'   52 A'   53 A'   54 A'   20 A"   21 A"                 
  0.406   0.411   0.422   0.426   0.448   0.485   0.527   0.543
 55 A'   56 A'   22 A"   57 A'   58 A'   59 A'   23 A"   60 A'                 
  0.556   0.574   0.578   0.610   0.666   0.686   0.745   0.798
 24 A"   25 A"   61 A'   62 A'   63 A'   64 A'   65 A'   66 A'                 
  0.851   0.874   0.897   0.991   1.111   1.187   1.247   1.297
 26 A"   67 A'   68 A'   69 A'   27 A"   70 A'   28 A"   71 A'                 
  1.334   1.339   1.516   1.556   1.666   1.723   1.909   1.947
 72 A'   29 A"   73 A'   74 A'   75 A'   30 A"   76 A'   31 A"                 
  1.955   2.026   2.098   2.281   2.348   2.352   2.581   2.679
 77 A'   78 A'   32 A"   79 A'   80 A'   33 A"   81 A'   82 A'                 
  2.737   2.751   2.972   3.554   3.807   3.867   3.942   3.953
 83 A'   34 A"   84 A'   85 A'   35 A"   86 A'   36 A"   87 A'                 
  3.979   3.992   4.001   4.031   4.064   4.093   4.206   4.314
 37 A"   38 A"   88 A'   39 A"   89 A'   90 A'   91 A'   92 A'                 
  4.364   4.496   5.973   6.005   6.040   6.607   7.536   7.551
 93 A'   94 A'   40 A"   95 A'   96 A'   97 A'   41 A"   98 A'                 
  7.634  23.746  27.802  28.316  28.339  28.353  28.513  28.518
 99 A'  100 A'  101 A'   42 A"  102 A'  103 A'   43 A"  104 A'                 
 28.531  28.564  28.651  35.428  47.891 127.861 127.878 127.901
 44 A"  105 A'  106 A'  107 A'  108 A'   45 A"  109 A'  110 A'                 
151.603 289.727 289.742 289.8531020.6801901.764
111 A'   46 A"  112 A'  113 A'  114 A'  115 A'                                 
 --------------------------------------------------------------

          Ground-State Mulliken Net Atomic Charges

     Atom                 Charge (a.u.)
  ----------------------------------------
      1 C                    -0.282270
      2 N                    -0.040221
      3 Br                    0.015972
      4 I                     0.133744
      5 H                     0.172776
  ----------------------------------------
  Sum of atomic charges =     0.000000

 -----------------------------------------------------------------
                    Cartesian Multipole Moments
 -----------------------------------------------------------------
    Charge (ESU x 10^10)
                 0.0000
    Dipole Moment (Debye)
         X       1.0741      Y      -1.6841      Z       0.0000
       Tot       1.9975
    Quadrupole Moments (Debye-Ang)
        XX     -54.5727     XY       2.1238     YY     -58.8695
        XZ       0.0000     YZ      -0.0000     ZZ     -59.5133
    Octopole Moments (Debye-Ang^2)
       XXX       8.6709    XXY       2.9104    XYY       2.0365
       YYY      -2.4627    XXZ       0.0000    XYZ       0.0000
       YYZ       0.0000    XZZ       1.6160    YZZ       0.5913
       ZZZ       0.0000
    Hexadecapole Moments (Debye-Ang^3)
      XXXX   -1526.6863   XXXY      20.8554   XXYY    -305.2534
      XYYY       4.7341   YYYY     -99.2449   XXXZ       0.0000
      XXYZ      -0.0000   XYYZ       0.0000   YYYZ      -0.0000
      XXZZ    -300.5515   XYZZ       0.8941   YYZZ     -30.0358
      XZZZ       0.0000   YZZZ      -0.0000   ZZZZ     -76.7559
 -----------------------------------------------------------------
 Calculating analytic gradient of the SCF energy
 Gradient of SCF Energy
            1           2           3           4           5
    1   0.0591798  -0.0438605  -0.0109316   0.0083799  -0.0127675
    2  -0.0272198   0.0141068   0.0068192   0.0028220   0.0034718
    3   0.0000000   0.0000000  -0.0000000  -0.0000000  -0.0000000
 Max gradient component =       5.918E-02
 RMS gradient           =       2.127E-02
 Gradient time:  CPU 6.76 s  wall 1.79 s
 Geometry Optimization Parameters
   NAtoms,    NIC,     NZ,  NCons,   NDum,   NFix, NCnnct, MaxDiis
        5      20       5       0       0       0       0       0


** GEOMETRY OPTIMIZATION IN DELOCALIZED INTERNAL COORDINATES **
   Searching for a Minimum

   Optimization Cycle:   1

                       Coordinates (Angstroms)
     ATOM                X               Y               Z
      1  C        -0.0612153082   -0.4823797065    0.0000000000
      2  N        -0.9584614030    0.4583378098    0.0000000000
      3  Br       -2.8437061181    0.0006781502    0.0000000000
      4  I         2.0183845322    0.0224613613    0.0000000000
      5  H        -0.3681444000   -1.5282738372    0.0000000000
   Point Group: cs    Number of degrees of freedom:     7


   Energy is  -9587.092109848


 Attempting to Generate Delocalized Internal Coordinates

  7 Hessian modes will be used to form the next step
  Hessian Eigenvalues:
     0.108095    0.160000    0.175927    0.220000    0.250000    0.348126
     0.671931

 Minimum Search - Taking Simple RFO Step
 Searching for Lamda that Minimizes Along All modes
 Value Taken    Lamda =  -0.01247513
 Step Taken.  Stepsize is  0.214282

                             Maximum     Tolerance    Cnvgd?
         Gradient           0.036622      0.000300      NO
         Displacement       0.166765      0.001200      NO
         Energy change     *********      0.000001      NO


 New Cartesian Coordinates Obtained by Inverse Iteration

 Displacement from previous Coordinates is:  0.325374
 ----------------------------------------------------------------
             Standard Nuclear Orientation (Angstroms)
    I     Atom           X                Y                Z
 ----------------------------------------------------------------
    1      C      -0.1107533636    -0.4518048482     0.0000000000
    2      N      -0.9202440456     0.5123249989     0.0000000000
    3      Br     -2.7451455568    -0.0682752219     0.0000000000
    4      I       1.9447111197    -0.0143231745     0.0000000000
    5      H      -0.3817108508    -1.5070979767     0.0000000000
 ----------------------------------------------------------------
 Molecular Point Group                 Cs    NOp =  2
 Largest Abelian Subgroup              Cs    NOp =  2
 Nuclear Repulsion Energy =   505.3909830295 hartrees
 There are       51 alpha and       51 beta electrons
 Applying Cartesian multipole field
    Component          Value
    ---------          -----
     (2,0,0)        1.00000E-11
     (0,2,0)        2.00000E-11
     (0,0,2)       -3.00000E-11
 Nucleus-field energy     =     0.0000000172 hartrees
 Requested basis set is 6-311++G(d,p)
 There are 60 shells and 161 basis functions
 A cutoff of  1.0D-11 yielded   1482 shell pairs
 There are     11226 function pairs (     12637 Cartesian)
 Smallest overlap matrix eigenvalue = 9.80E-04
 Guess MOs from SCF MO coefficient file

 -----------------------------------------------------------------------
  General SCF calculation program by
  Eric Jon Sundstrom, Paul Horn, Yuezhi Mao, Dmitri Zuev, Alec White,
  David Stuck, Shaama M.S., Shane Yost, Joonho Lee, David Small,
  Daniel Levine, Susi Lehtola, Hugh Burton, Evgeny Epifanovsky
 -----------------------------------------------------------------------
 Exchange:     0.2000 Hartree-Fock + 0.0800 Slater + 0.7200 B88
 Correlation:  0.1900 VWN1RPA + 0.8100 LYP
 Using SG-1 standard quadrature grid
 using 4 threads for integral computing
 -------------------------------------------------------
 OpenMP Integral computing Module                
 Release: version 2.0, May 2017, Q-Chem Inc. Pleasanton 
 -------------------------------------------------------
 -------------------------------------------------------
 OpenMP BLAS3 based DFT computing Module                
 Release: version 1.0, May 2013, Q-Chem Inc. Pittsburgh 
 -------------------------------------------------------
 A restricted SCF calculation will be
 performed using DIIS
 SCF converges when DIIS error is below 1.0e-08
 ---------------------------------------
  Cycle       Energy         DIIS error
 ---------------------------------------
    1   -9587.0934944537      9.92e-04  
    2   -9587.0971720496      5.59e-04  
    3   -9587.0967794665      6.50e-04  
    4   -9587.0980964877      1.32e-04  
    5   -9587.0981384789      5.18e-05  
    6   -9587.0981478082      9.99e-06  
    7   -9587.0981480540      2.44e-06  
    8   -9587.0981480701      7.36e-07  
    9   -9587.0981480713      2.65e-07  
   10   -9587.0981480715      3.02e-08  
   11   -9587.0981480715      1.19e-08  
   12   -9587.0981480715      2.04e-09  Convergence criterion met
 ---------------------------------------
 SCF time:   CPU 24.23s  wall 7.00s 
 SCF   energy in the final basis set =    -9587.0981480715
 Total energy in the final basis set =    -9587.0981480715

 --------------------------------------------------------------
             Orbital Energies (a.u.) and Symmetries
 --------------------------------------------------------------

 Alpha MOs, Restricted
 -- Occupied --                  
******* -482.86 -176.33 -165.73 -165.73 -165.73  -62.51  -56.33
  1 A'    2 A'    3 A'    4 A'    1 A"    5 A'    6 A'    7 A'                 
-56.326 -56.326 -35.823 -31.316 -31.310 -31.310 -22.967 -22.965
  2 A"    8 A'    9 A'   10 A'    3 A"   11 A'   12 A'    4 A"                 
-22.965 -22.961 -22.961 -14.394 -10.288  -8.718  -6.552  -6.536
 13 A'    5 A"   14 A'   15 A'   16 A'   17 A'   18 A'    6 A"                 
 -6.535  -6.372  -4.785  -4.770  -4.769  -2.663  -2.658  -2.658
 19 A'   20 A'   21 A'    7 A"   22 A'   23 A'    8 A"   24 A'                 
 -2.645  -2.645  -2.051  -2.046  -2.046  -2.033  -2.033  -0.977
  9 A"   25 A'   26 A'   10 A"   27 A'   28 A'   11 A"   29 A'                 
 -0.792  -0.698  -0.597  -0.508  -0.438  -0.419  -0.335  -0.316
 30 A'   31 A'   32 A'   33 A'   34 A'   12 A"   35 A'   13 A"                 
 -0.297  -0.290  -0.279
 36 A'   37 A'   14 A"                                                         
 -- Virtual --                   
 -0.098  -0.067  -0.043   0.008   0.027   0.035   0.051   0.073
 38 A'   15 A"   39 A'   40 A'   41 A'   42 A'   16 A"   43 A'                 
  0.081   0.085   0.108   0.122   0.149   0.154   0.162   0.183
 44 A'   17 A"   45 A'   46 A'   47 A'   18 A"   48 A'   49 A'                 
  0.222   0.228   0.238   0.265   0.312   0.388   0.388   0.389
 19 A"   50 A'   51 A'   52 A'   53 A'   54 A'   20 A"   21 A"                 
  0.400   0.414   0.421   0.428   0.448   0.496   0.512   0.557
 55 A'   56 A'   22 A"   57 A'   58 A'   59 A'   23 A"   24 A"                 
  0.562   0.580   0.585   0.614   0.667   0.689   0.777   0.809
 60 A'   61 A'   25 A"   62 A'   63 A'   64 A'   65 A'   66 A'                 
  0.843   0.887   0.889   0.971   1.117   1.187   1.249   1.316
 26 A"   67 A'   68 A'   69 A'   27 A"   70 A'   28 A"   71 A'                 
  1.348   1.351   1.509   1.562   1.651   1.714   1.944   1.957
 29 A"   72 A'   73 A'   74 A'   75 A'   30 A"   31 A"   76 A'                 
  1.975   2.061   2.112   2.269   2.375   2.391   2.597   2.724
 77 A'   78 A'   32 A"   79 A'   80 A'   33 A"   81 A'   82 A'                 
  2.760   2.792   2.949   3.553   3.811   3.871   3.946   3.959
 34 A"   83 A'   84 A'   85 A'   35 A"   86 A'   36 A"   87 A'                 
  3.981   3.999   4.008   4.034   4.076   4.112   4.215   4.346
 37 A"   38 A"   88 A'   39 A"   89 A'   90 A'   91 A'   92 A'                 
  4.379   4.486   5.979   6.009   6.056   6.614   7.536   7.555
 93 A'   94 A'   40 A"   95 A'   96 A'   97 A'   41 A"   98 A'                 
  7.630  23.825  27.819  28.321  28.344  28.363  28.518  28.523
 99 A'  100 A'  101 A'   42 A"  102 A'  103 A'   43 A"  104 A'                 
 28.537  28.574  28.662  35.484  47.895 127.866 127.884 127.911
 44 A"  105 A'  106 A'  107 A'  108 A'   45 A"  109 A'  110 A'                 
151.619 289.729 289.748 289.8531020.6851901.781
111 A'   46 A"  112 A'  113 A'  114 A'  115 A'                                 

 Beta MOs, Restricted
 -- Occupied --                  
******* -482.86 -176.33 -165.73 -165.73 -165.73  -62.51  -56.33
  1 A'    2 A'    3 A'    4 A'    1 A"    5 A'    6 A'    7 A'                 
-56.326 -56.326 -35.823 -31.316 -31.310 -31.310 -22.967 -22.965
  2 A"    8 A'    9 A'   10 A'    3 A"   11 A'   12 A'    4 A"                 
-22.965 -22.961 -22.961 -14.394 -10.288  -8.718  -6.552  -6.536
 13 A'    5 A"   14 A'   15 A'   16 A'   17 A'   18 A'    6 A"                 
 -6.535  -6.372  -4.785  -4.770  -4.769  -2.663  -2.658  -2.658
 19 A'   20 A'   21 A'    7 A"   22 A'   23 A'    8 A"   24 A'                 
 -2.645  -2.645  -2.051  -2.046  -2.046  -2.033  -2.033  -0.977
  9 A"   25 A'   26 A'   10 A"   27 A'   28 A'   11 A"   29 A'                 
 -0.792  -0.698  -0.597  -0.508  -0.438  -0.419  -0.335  -0.316
 30 A'   31 A'   32 A'   33 A'   34 A'   12 A"   35 A'   13 A"                 
 -0.297  -0.290  -0.279
 36 A'   37 A'   14 A"                                                         
 -- Virtual --                   
 -0.098  -0.067  -0.043   0.008   0.027   0.035   0.051   0.073
 38 A'   15 A"   39 A'   40 A'   41 A'   42 A'   16 A"   43 A'                 
  0.081   0.085   0.108   0.122   0.149   0.154   0.162   0.183
 44 A'   17 A"   45 A'   46 A'   47 A'   18 A"   48 A'   49 A'                 
  0.222   0.228   0.238   0.265   0.312   0.388   0.388   0.389
 19 A"   50 A'   51 A'   52 A'   53 A'   54 A'   20 A"   21 A"                 
  0.400   0.414   0.421   0.428   0.448   0.496   0.512   0.557
 55 A'   56 A'   22 A"   57 A'   58 A'   59 A'   23 A"   24 A"                 
  0.562   0.580   0.585   0.614   0.667   0.689   0.777   0.809
 60 A'   61 A'   25 A"   62 A'   63 A'   64 A'   65 A'   66 A'                 
  0.843   0.887   0.889   0.971   1.117   1.187   1.249   1.316
 26 A"   67 A'   68 A'   69 A'   27 A"   70 A'   28 A"   71 A'                 
  1.348   1.351   1.509   1.562   1.651   1.714   1.944   1.957
 29 A"   72 A'   73 A'   74 A'   75 A'   30 A"   31 A"   76 A'                 
  1.975   2.061   2.112   2.269   2.375   2.391   2.597   2.724
 77 A'   78 A'   32 A"   79 A'   80 A'   33 A"   81 A'   82 A'                 
  2.760   2.792   2.949   3.553   3.811   3.871   3.946   3.959
 34 A"   83 A'   84 A'   85 A'   35 A"   86 A'   36 A"   87 A'                 
  3.981   3.999   4.008   4.034   4.076   4.112   4.215   4.346
 37 A"   38 A"   88 A'   39 A"   89 A'   90 A'   91 A'   92 A'                 
  4.379   4.486   5.979   6.009   6.056   6.614   7.536   7.555
 93 A'   94 A'   40 A"   95 A'   96 A'   97 A'   41 A"   98 A'                 
  7.630  23.825  27.819  28.321  28.344  28.363  28.518  28.523
 99 A'  100 A'  101 A'   42 A"  102 A'  103 A'   43 A"  104 A'                 
 28.537  28.574  28.662  35.484  47.895 127.866 127.884 127.911
 44 A"  105 A'  106 A'  107 A'  108 A'   45 A"  109 A'  110 A'                 
151.619 289.729 289.748 289.8531020.6851901.781
111 A'   46 A"  112 A'  113 A'  114 A'  115 A'                                 
 --------------------------------------------------------------

          Ground-State Mulliken Net Atomic Charges

     Atom                 Charge (a.u.)
  ----------------------------------------
      1 C                    -0.272583
      2 N                    -0.027755
      3 Br                    0.005756
      4 I                     0.119505
      5 H                     0.175077
  ----------------------------------------
  Sum of atomic charges =    -0.000000

 -----------------------------------------------------------------
                    Cartesian Multipole Moments
 -----------------------------------------------------------------
    Charge (ESU x 10^10)
                -0.0000
    Dipole Moment (Debye)
         X       0.8766      Y      -1.7199      Z      -0.0000
       Tot       1.9304
    Quadrupole Moments (Debye-Ang)
        XX     -55.5819     XY       2.2151     YY     -58.7410
        XZ      -0.0000     YZ      -0.0000     ZZ     -59.3309
    Octopole Moments (Debye-Ang^2)
       XXX       9.7184    XXY       2.7129    XYY       1.6597
       YYY       3.0612    XXZ      -0.0000    XYZ      -0.0000
       YYZ      -0.0000    XZZ       1.8049    YZZ       2.4691
       ZZZ      -0.0000
    Hexadecapole Moments (Debye-Ang^3)
      XXXX   -1440.2508   XXXY      21.0990   XXYY    -285.5380
      XYYY       0.5546   YYYY    -100.1753   XXXZ      -0.0000
      XXYZ      -0.0000   XYYZ      -0.0000   YYYZ      -0.0000
      XXZZ    -281.9598   XYZZ      -0.4963   YYZZ     -30.0796
      XZZZ      -0.0000   YZZZ      -0.0000   ZZZZ     -76.4041
 -----------------------------------------------------------------
 Calculating analytic gradient of the SCF energy
 Gradient of SCF Energy
            1           2           3           4           5
    1   0.0103714  -0.0048507   0.0065650  -0.0071263  -0.0049594
    2   0.0018148  -0.0018589   0.0003497  -0.0004081   0.0001026
    3  -0.0000000  -0.0000000   0.0000000   0.0000000  -0.0000000
 Max gradient component =       1.037E-02
 RMS gradient           =       4.136E-03
 Gradient time:  CPU 6.93 s  wall 1.83 s
 Geometry Optimization Parameters
   NAtoms,    NIC,     NZ,  NCons,   NDum,   NFix, NCnnct, MaxDiis
        5      20       5       0       0       0       0       0

 Cartesian Hessian Update
 Hessian Updated using BFGS Update


** GEOMETRY OPTIMIZATION IN DELOCALIZED INTERNAL COORDINATES **
   Searching for a Minimum

   Optimization Cycle:   2

                       Coordinates (Angstroms)
     ATOM                X               Y               Z
      1  C        -0.1107533636   -0.4518048482    0.0000000000
      2  N        -0.9202440456    0.5123249989    0.0000000000
      3  Br       -2.7451455568   -0.0682752219    0.0000000000
      4  I         1.9447111197   -0.0143231745    0.0000000000
      5  H        -0.3817108508   -1.5070979767    0.0000000000
   Point Group: cs    Number of degrees of freedom:     7


   Energy is  -9587.098148071

 Hessian Updated using BFGS Update

  7 Hessian modes will be used to form the next step
  Hessian Eigenvalues:
     0.113867    0.141945    0.182088    0.219821    0.290156    0.348282
     0.677724

 Minimum Search - Taking Simple RFO Step
 Searching for Lamda that Minimizes Along All modes
 Value Taken    Lamda =  -0.00098668
 Step Taken.  Stepsize is  0.079966

                             Maximum     Tolerance    Cnvgd?
         Gradient           0.008264      0.000300      NO
         Displacement       0.065147      0.001200      NO
         Energy change     -0.006038      0.000001      NO


 New Cartesian Coordinates Obtained by Inverse Iteration

 Displacement from previous Coordinates is:  0.096351
 ----------------------------------------------------------------
             Standard Nuclear Orientation (Angstroms)
    I     Atom           X                Y                Z
 ----------------------------------------------------------------
    1      C      -0.1202711707    -0.4572196268     0.0000000000
    2      N      -0.9260616616     0.5081344181     0.0000000000
    3      Br     -2.7745081854    -0.0492044057     0.0000000000
    4      I       1.9625723853    -0.0113597170     0.0000000000
    5      H      -0.3548740648    -1.5195268910     0.0000000000
 ----------------------------------------------------------------
 Molecular Point Group                 Cs    NOp =  2
 Largest Abelian Subgroup              Cs    NOp =  2
 Nuclear Repulsion Energy =   500.6803604496 hartrees
 There are       51 alpha and       51 beta electrons
 Applying Cartesian multipole field
    Component          Value
    ---------          -----
     (2,0,0)        1.00000E-11
     (0,2,0)        2.00000E-11
     (0,0,2)       -3.00000E-11
 Nucleus-field energy     =     0.0000000175 hartrees
 Requested basis set is 6-311++G(d,p)
 There are 60 shells and 161 basis functions
 A cutoff of  1.0D-11 yielded   1477 shell pairs
 There are     11197 function pairs (     12605 Cartesian)
 Smallest overlap matrix eigenvalue = 1.01E-03
 Guess MOs from SCF MO coefficient file

 -----------------------------------------------------------------------
  General SCF calculation program by
  Eric Jon Sundstrom, Paul Horn, Yuezhi Mao, Dmitri Zuev, Alec White,
  David Stuck, Shaama M.S., Shane Yost, Joonho Lee, David Small,
  Daniel Levine, Susi Lehtola, Hugh Burton, Evgeny Epifanovsky
 -----------------------------------------------------------------------
 Exchange:     0.2000 Hartree-Fock + 0.0800 Slater + 0.7200 B88
 Correlation:  0.1900 VWN1RPA + 0.8100 LYP
 Using SG-1 standard quadrature grid
 using 4 threads for integral computing
 -------------------------------------------------------
 OpenMP Integral computing Module                
 Release: version 2.0, May 2017, Q-Chem Inc. Pleasanton 
 -------------------------------------------------------
 -------------------------------------------------------
 OpenMP BLAS3 based DFT computing Module                
 Release: version 1.0, May 2013, Q-Chem Inc. Pittsburgh 
 -------------------------------------------------------
 A restricted SCF calculation will be
 performed using DIIS
 SCF converges when DIIS error is below 1.0e-08
 ---------------------------------------
  Cycle       Energy         DIIS error
 ---------------------------------------
    1   -9587.0984210637      2.61e-04  
    2   -9587.0987293155      1.17e-04  
    3   -9587.0986954174      1.55e-04  
    4   -9587.0987814568      1.14e-05  
    5   -9587.0987817318      7.86e-06  
    6   -9587.0987818901      3.33e-06  
    7   -9587.0987819184      1.33e-06  
    8   -9587.0987819221      1.60e-07  
    9   -9587.0987819222      3.80e-08  
   10   -9587.0987819222      9.19e-09  Convergence criterion met
 ---------------------------------------
 SCF time:   CPU 20.05s  wall 5.00s 
 SCF   energy in the final basis set =    -9587.0987819222
 Total energy in the final basis set =    -9587.0987819222

 --------------------------------------------------------------
             Orbital Energies (a.u.) and Symmetries
 --------------------------------------------------------------

 Alpha MOs, Restricted
 -- Occupied --                  
******* -482.86 -176.33 -165.73 -165.73 -165.73  -62.51  -56.33
  1 A'    2 A'    3 A'    4 A'    1 A"    5 A'    6 A'    7 A'                 
-56.327 -56.327 -35.822 -31.315 -31.309 -31.309 -22.966 -22.964
  2 A"    8 A'    9 A'   10 A'    3 A"   11 A'   12 A'    4 A"                 
-22.964 -22.960 -22.960 -14.396 -10.291  -8.719  -6.553  -6.536
 13 A'    5 A"   14 A'   15 A'   16 A'   17 A'   18 A'    6 A"                 
 -6.536  -6.371  -4.784  -4.769  -4.769  -2.663  -2.658  -2.658
 19 A'   20 A'   21 A'    7 A"   22 A'   23 A'    8 A"   24 A'                 
 -2.645  -2.645  -2.050  -2.045  -2.045  -2.032  -2.032  -0.976
  9 A"   25 A'   26 A'   10 A"   27 A'   28 A'   11 A"   29 A'                 
 -0.791  -0.695  -0.599  -0.508  -0.437  -0.418  -0.334  -0.315
 30 A'   31 A'   32 A'   33 A'   34 A'   12 A"   35 A'   13 A"                 
 -0.297  -0.290  -0.280
 36 A'   37 A'   14 A"                                                         
 -- Virtual --                   
 -0.105  -0.067  -0.045   0.007   0.026   0.036   0.051   0.072
 38 A'   15 A"   39 A'   40 A'   41 A'   42 A'   16 A"   43 A'                 
  0.080   0.085   0.108   0.121   0.148   0.154   0.163   0.183
 44 A'   17 A"   45 A'   46 A'   47 A'   18 A"   48 A'   49 A'                 
  0.221   0.226   0.240   0.262   0.309   0.387   0.388   0.389
 19 A"   50 A'   51 A'   52 A'   53 A'   54 A'   20 A"   21 A"                 
  0.400   0.414   0.421   0.426   0.447   0.493   0.513   0.556
 55 A'   56 A'   22 A"   57 A'   58 A'   59 A'   23 A"   24 A"                 
  0.562   0.577   0.582   0.614   0.661   0.688   0.772   0.807
 60 A'   61 A'   25 A"   62 A'   63 A'   64 A'   65 A'   66 A'                 
  0.843   0.884   0.890   0.971   1.115   1.186   1.246   1.315
 26 A"   67 A'   68 A'   69 A'   27 A"   70 A'   28 A"   71 A'                 
  1.345   1.346   1.506   1.563   1.639   1.714   1.943   1.955
 72 A'   29 A"   73 A'   74 A'   75 A'   30 A"   31 A"   76 A'                 
  1.972   2.070   2.107   2.257   2.375   2.397   2.597   2.728
 77 A'   78 A'   32 A"   79 A'   80 A'   33 A"   81 A'   82 A'                 
  2.759   2.803   2.937   3.544   3.811   3.873   3.946   3.959
 34 A"   83 A'   84 A'   85 A'   35 A"   86 A'   36 A"   87 A'                 
  3.981   3.997   4.007   4.031   4.075   4.109   4.213   4.339
 37 A"   38 A"   88 A'   39 A"   89 A'   90 A'   91 A'   92 A'                 
  4.373   4.485   5.979   6.008   6.047   6.609   7.536   7.553
 93 A'   94 A'   40 A"   95 A'   96 A'   97 A'   41 A"   98 A'                 
  7.631  23.829  27.814  28.322  28.344  28.359  28.518  28.524
 99 A'  100 A'  101 A'   42 A"  102 A'  103 A'   43 A"  104 A'                 
 28.537  28.573  28.659  35.483  47.891 127.867 127.884 127.908
 44 A"  105 A'  106 A'  107 A'  108 A'   45 A"  109 A'  110 A'                 
151.615 289.728 289.745 289.8521020.6801901.776
111 A'   46 A"  112 A'  113 A'  114 A'  115 A'                                 

 Beta MOs, Restricted
 -- Occupied --                  
******* -482.86 -176.33 -165.73 -165.73 -165.73  -62.51  -56.33
  1 A'    2 A'    3 A'    4 A'    1 A"    5 A'    6 A'    7 A'                 
-56.327 -56.327 -35.822 -31.315 -31.309 -31.309 -22.966 -22.964
  2 A"    8 A'    9 A'   10 A'    3 A"   11 A'   12 A'    4 A"                 
-22.964 -22.960 -22.960 -14.396 -10.291  -8.719  -6.553  -6.536
 13 A'    5 A"   14 A'   15 A'   16 A'   17 A'   18 A'    6 A"                 
 -6.536  -6.371  -4.784  -4.769  -4.769  -2.663  -2.658  -2.658
 19 A'   20 A'   21 A'    7 A"   22 A'   23 A'    8 A"   24 A'                 
 -2.645  -2.645  -2.050  -2.045  -2.045  -2.032  -2.032  -0.976
  9 A"   25 A'   26 A'   10 A"   27 A'   28 A'   11 A"   29 A'                 
 -0.791  -0.695  -0.599  -0.508  -0.437  -0.418  -0.334  -0.315
 30 A'   31 A'   32 A'   33 A'   34 A'   12 A"   35 A'   13 A"                 
 -0.297  -0.290  -0.280
 36 A'   37 A'   14 A"                                                         
 -- Virtual --                   
 -0.105  -0.067  -0.045   0.007   0.026   0.036   0.051   0.072
 38 A'   15 A"   39 A'   40 A'   41 A'   42 A'   16 A"   43 A'                 
  0.080   0.085   0.108   0.121   0.148   0.154   0.163   0.183
 44 A'   17 A"   45 A'   46 A'   47 A'   18 A"   48 A'   49 A'                 
  0.221   0.226   0.240   0.262   0.309   0.387   0.388   0.389
 19 A"   50 A'   51 A'   52 A'   53 A'   54 A'   20 A"   21 A"                 
  0.400   0.414   0.421   0.426   0.447   0.493   0.513   0.556
 55 A'   56 A'   22 A"   57 A'   58 A'   59 A'   23 A"   24 A"                 
  0.562   0.577   0.582   0.614   0.661   0.688   0.772   0.807
 60 A'   61 A'   25 A"   62 A'   63 A'   64 A'   65 A'   66 A'                 
  0.843   0.884   0.890   0.971   1.115   1.186   1.246   1.315
 26 A"   67 A'   68 A'   69 A'   27 A"   70 A'   28 A"   71 A'                 
  1.345   1.346   1.506   1.563   1.639   1.714   1.943   1.955
 72 A'   29 A"   73 A'   74 A'   75 A'   30 A"   31 A"   76 A'                 
  1.972   2.070   2.107   2.257   2.375   2.397   2.597   2.728
 77 A'   78 A'   32 A"   79 A'   80 A'   33 A"   81 A'   82 A'                 
  2.759   2.803   2.937   3.544   3.811   3.873   3.946   3.959
 34 A"   83 A'   84 A'   85 A'   35 A"   86 A'   36 A"   87 A'                 
  3.981   3.997   4.007   4.031   4.075   4.109   4.213   4.339
 37 A"   38 A"   88 A'   39 A"   89 A'   90 A'   91 A'   92 A'                 
  4.373   4.485   5.979   6.008   6.047   6.609   7.536   7.553
 93 A'   94 A'   40 A"   95 A'   96 A'   97 A'   41 A"   98 A'                 
  7.631  23.829  27.814  28.322  28.344  28.359  28.518  28.524
 99 A'  100 A'  101 A'   42 A"  102 A'  103 A'   43 A"  104 A'                 
 28.537  28.573  28.659  35.483  47.891 127.867 127.884 127.908
 44 A"  105 A'  106 A'  107 A'  108 A'   45 A"  109 A'  110 A'                 
151.615 289.728 289.745 289.8521020.6801901.776
111 A'   46 A"  112 A'  113 A'  114 A'  115 A'                                 
 --------------------------------------------------------------

          Ground-State Mulliken Net Atomic Charges

     Atom                 Charge (a.u.)
  ----------------------------------------
      1 C                    -0.272762
      2 N                    -0.021470
      3 Br                    0.006196
      4 I                     0.108459
      5 H                     0.179577
  ----------------------------------------
  Sum of atomic charges =     0.000000

 -----------------------------------------------------------------
                    Cartesian Multipole Moments
 -----------------------------------------------------------------
    Charge (ESU x 10^10)
                 0.0000
    Dipole Moment (Debye)
         X       0.8154      Y      -1.7470      Z       0.0000
       Tot       1.9280
    Quadrupole Moments (Debye-Ang)
        XX     -55.6385     XY       2.1528     YY     -58.6919
        XZ      -0.0000     YZ      -0.0000     ZZ     -59.4109
    Octopole Moments (Debye-Ang^2)
       XXX       9.3993    XXY       2.5886    XYY       1.7768
       YYY       1.7640    XXZ       0.0000    XYZ      -0.0000
       YYZ       0.0000    XZZ       1.8062    YZZ       2.0783
       ZZZ       0.0000
    Hexadecapole Moments (Debye-Ang^3)
      XXXX   -1466.6010   XXXY      22.4786   XXYY    -291.2087
      XYYY       2.8435   YYYY     -99.6562   XXXZ      -0.0000
      XXYZ       0.0000   XYYZ       0.0000   YYYZ      -0.0000
      XXZZ    -287.3408   XYZZ       0.3090   YYZZ     -30.1024
      XZZZ       0.0000   YZZZ      -0.0000   ZZZZ     -76.6634
 -----------------------------------------------------------------
 Calculating analytic gradient of the SCF energy
 Gradient of SCF Energy
            1           2           3           4           5
    1   0.0059979  -0.0031470   0.0012732  -0.0022000  -0.0019240
    2  -0.0008771   0.0006141   0.0003603   0.0000657  -0.0001630
    3   0.0000000   0.0000000  -0.0000000  -0.0000000  -0.0000000
 Max gradient component =       5.998E-03
 RMS gradient           =       1.955E-03
 Gradient time:  CPU 6.89 s  wall 1.82 s
 Geometry Optimization Parameters
   NAtoms,    NIC,     NZ,  NCons,   NDum,   NFix, NCnnct, MaxDiis
        5      20       5       0       0       0       0       0

 Cartesian Hessian Update
 Hessian Updated using BFGS Update


** GEOMETRY OPTIMIZATION IN DELOCALIZED INTERNAL COORDINATES **
   Searching for a Minimum

   Optimization Cycle:   3

                       Coordinates (Angstroms)
     ATOM                X               Y               Z
      1  C        -0.1202711707   -0.4572196268    0.0000000000
      2  N        -0.9260616616    0.5081344181    0.0000000000
      3  Br       -2.7745081854   -0.0492044057    0.0000000000
      4  I         1.9625723853   -0.0113597170    0.0000000000
      5  H        -0.3548740648   -1.5195268910    0.0000000000
   Point Group: cs    Number of degrees of freedom:     7


   Energy is  -9587.098781922

 Hessian Updated using BFGS Update

  7 Hessian modes will be used to form the next step
  Hessian Eigenvalues:
     0.080766    0.132662    0.180153    0.219897    0.299876    0.347473
     0.707430

 Minimum Search - Taking Simple RFO Step
 Searching for Lamda that Minimizes Along All modes
 Value Taken    Lamda =  -0.00018162
 Step Taken.  Stepsize is  0.046089

                             Maximum     Tolerance    Cnvgd?
         Gradient           0.003827      0.000300      NO
         Displacement       0.041095      0.001200      NO
         Energy change     -0.000634      0.000001      NO


 New Cartesian Coordinates Obtained by Inverse Iteration

 Displacement from previous Coordinates is:  0.036146
 ----------------------------------------------------------------
             Standard Nuclear Orientation (Angstroms)
    I     Atom           X                Y                Z
 ----------------------------------------------------------------
    1      C      -0.1291071540    -0.4562909052     0.0000000000
    2      N      -0.9280149911     0.5099419402     0.0000000000
    3      Br     -2.7830242379    -0.0470267576     0.0000000000
    4      I       1.9709333204    -0.0144567093     0.0000000000
    5      H      -0.3439296345    -1.5213437905     0.0000000000
 ----------------------------------------------------------------
 Molecular Point Group                 Cs    NOp =  2
 Largest Abelian Subgroup              Cs    NOp =  2
 Nuclear Repulsion Energy =   498.9134253577 hartrees
 There are       51 alpha and       51 beta electrons
 Applying Cartesian multipole field
    Component          Value
    ---------          -----
     (2,0,0)        1.00000E-11
     (0,2,0)        2.00000E-11
     (0,0,2)       -3.00000E-11
 Nucleus-field energy     =     0.0000000176 hartrees
 Requested basis set is 6-311++G(d,p)
 There are 60 shells and 161 basis functions
 A cutoff of  1.0D-11 yielded   1476 shell pairs
 There are     11192 function pairs (     12599 Cartesian)
 Smallest overlap matrix eigenvalue = 1.02E-03
 Guess MOs from SCF MO coefficient file

 -----------------------------------------------------------------------
  General SCF calculation program by
  Eric Jon Sundstrom, Paul Horn, Yuezhi Mao, Dmitri Zuev, Alec White,
  David Stuck, Shaama M.S., Shane Yost, Joonho Lee, David Small,
  Daniel Levine, Susi Lehtola, Hugh Burton, Evgeny Epifanovsky
 -----------------------------------------------------------------------
 Exchange:     0.2000 Hartree-Fock + 0.0800 Slater + 0.7200 B88
 Correlation:  0.1900 VWN1RPA + 0.8100 LYP
 Using SG-1 standard quadrature grid
 using 4 threads for integral computing
 -------------------------------------------------------
 OpenMP Integral computing Module                
 Release: version 2.0, May 2017, Q-Chem Inc. Pleasanton 
 -------------------------------------------------------
 -------------------------------------------------------
 OpenMP BLAS3 based DFT computing Module                
 Release: version 1.0, May 2013, Q-Chem Inc. Pittsburgh 
 -------------------------------------------------------
 A restricted SCF calculation will be
 performed using DIIS
 SCF converges when DIIS error is below 1.0e-08
 ---------------------------------------
  Cycle       Energy         DIIS error
 ---------------------------------------
    1   -9587.0987698089      1.44e-04  
    2   -9587.0988602947      6.36e-05  
    3   -9587.0988456463      9.62e-05  
    4   -9587.0988732028      1.27e-05  
    5   -9587.0988736407      6.75e-06  
    6   -9587.0988737825      1.18e-06  
    7   -9587.0988737872      6.62e-07  
    8   -9587.0988737882      6.98e-08  
    9   -9587.0988737882      9.36e-09  Convergence criterion met
 ---------------------------------------
 SCF time:   CPU 18.00s  wall 5.00s 
 SCF   energy in the final basis set =    -9587.0988737882
 Total energy in the final basis set =    -9587.0988737882

 --------------------------------------------------------------
             Orbital Energies (a.u.) and Symmetries
 --------------------------------------------------------------

 Alpha MOs, Restricted
 -- Occupied --                  
******* -482.86 -176.32 -165.73 -165.73 -165.73  -62.51  -56.33
  1 A'    2 A'    3 A'    4 A'    1 A"    5 A'    6 A'    7 A'                 
-56.327 -56.327 -35.821 -31.315 -31.309 -31.308 -22.965 -22.964
  2 A"    8 A'    9 A'   10 A'    3 A"   11 A'   12 A'    4 A"                 
-22.963 -22.959 -22.959 -14.397 -10.291  -8.719  -6.553  -6.536
 13 A'    5 A"   14 A'   15 A'   16 A'   17 A'   18 A'    6 A"                 
 -6.536  -6.371  -4.783  -4.768  -4.768  -2.664  -2.659  -2.659
 19 A'   20 A'   21 A'    7 A"   22 A'   23 A'    8 A"   24 A'                 
 -2.645  -2.645  -2.049  -2.044  -2.044  -2.031  -2.031  -0.977
  9 A"   25 A'   26 A'   10 A"   27 A'   28 A'   11 A"   29 A'                 
 -0.791  -0.694  -0.600  -0.508  -0.436  -0.419  -0.334  -0.315
 30 A'   31 A'   32 A'   33 A'   34 A'   12 A"   35 A'   13 A"                 
 -0.297  -0.290  -0.280
 36 A'   37 A'   14 A"                                                         
 -- Virtual --                   
 -0.108  -0.067  -0.046   0.007   0.026   0.036   0.051   0.072
 38 A'   15 A"   39 A'   40 A'   41 A'   42 A'   16 A"   43 A'                 
  0.080   0.085   0.108   0.121   0.147   0.154   0.164   0.184
 44 A'   17 A"   45 A'   46 A'   47 A'   18 A"   48 A'   49 A'                 
  0.221   0.224   0.241   0.261   0.308   0.387   0.387   0.390
 19 A"   50 A'   51 A'   52 A'   53 A'   54 A'   20 A"   21 A"                 
  0.399   0.414   0.421   0.426   0.447   0.493   0.513   0.556
 55 A'   56 A'   22 A"   57 A'   58 A'   59 A'   23 A"   24 A"                 
  0.562   0.576   0.582   0.614   0.657   0.688   0.771   0.807
 60 A'   61 A'   25 A"   62 A'   63 A'   64 A'   65 A'   66 A'                 
  0.842   0.883   0.891   0.970   1.113   1.185   1.245   1.315
 26 A"   67 A'   68 A'   69 A'   27 A"   70 A'   28 A"   71 A'                 
  1.342   1.346   1.504   1.563   1.634   1.713   1.943   1.954
 72 A'   29 A"   73 A'   74 A'   75 A'   30 A"   31 A"   76 A'                 
  1.973   2.078   2.105   2.250   2.376   2.403   2.597   2.733
 77 A'   78 A'   32 A"   79 A'   80 A'   33 A"   81 A'   82 A'                 
  2.760   2.813   2.929   3.539   3.812   3.875   3.947   3.959
 34 A"   83 A'   84 A'   85 A'   35 A"   86 A'   36 A"   87 A'                 
  3.980   3.997   4.006   4.029   4.075   4.109   4.213   4.337
 37 A"   38 A"   88 A'   39 A"   89 A'   90 A'   91 A'   92 A'                 
  4.370   4.484   5.979   6.008   6.044   6.606   7.535   7.552
 93 A'   94 A'   40 A"   95 A'   96 A'   97 A'   41 A"   98 A'                 
  7.631  23.838  27.812  28.322  28.344  28.358  28.519  28.524
 99 A'  100 A'  101 A'   42 A"  102 A'  103 A'   43 A"  104 A'                 
 28.536  28.574  28.659  35.487  47.888 127.867 127.884 127.907
 44 A"  105 A'  106 A'  107 A'  108 A'   45 A"  109 A'  110 A'                 
151.613 289.727 289.744 289.8521020.6771901.774
111 A'   46 A"  112 A'  113 A'  114 A'  115 A'                                 

 Beta MOs, Restricted
 -- Occupied --                  
******* -482.86 -176.32 -165.73 -165.73 -165.73  -62.51  -56.33
  1 A'    2 A'    3 A'    4 A'    1 A"    5 A'    6 A'    7 A'                 
-56.327 -56.327 -35.821 -31.315 -31.309 -31.308 -22.965 -22.964
  2 A"    8 A'    9 A'   10 A'    3 A"   11 A'   12 A'    4 A"                 
-22.963 -22.959 -22.959 -14.397 -10.291  -8.719  -6.553  -6.536
 13 A'    5 A"   14 A'   15 A'   16 A'   17 A'   18 A'    6 A"                 
 -6.536  -6.371  -4.783  -4.768  -4.768  -2.664  -2.659  -2.659
 19 A'   20 A'   21 A'    7 A"   22 A'   23 A'    8 A"   24 A'                 
 -2.645  -2.645  -2.049  -2.044  -2.044  -2.031  -2.031  -0.977
  9 A"   25 A'   26 A'   10 A"   27 A'   28 A'   11 A"   29 A'                 
 -0.791  -0.694  -0.600  -0.508  -0.436  -0.419  -0.334  -0.315
 30 A'   31 A'   32 A'   33 A'   34 A'   12 A"   35 A'   13 A"                 
 -0.297  -0.290  -0.280
 36 A'   37 A'   14 A"                                                         
 -- Virtual --                   
 -0.108  -0.067  -0.046   0.007   0.026   0.036   0.051   0.072
 38 A'   15 A"   39 A'   40 A'   41 A'   42 A'   16 A"   43 A'                 
  0.080   0.085   0.108   0.121   0.147   0.154   0.164   0.184
 44 A'   17 A"   45 A'   46 A'   47 A'   18 A"   48 A'   49 A'                 
  0.221   0.224   0.241   0.261   0.308   0.387   0.387   0.390
 19 A"   50 A'   51 A'   52 A'   53 A'   54 A'   20 A"   21 A"                 
  0.399   0.414   0.421   0.426   0.447   0.493   0.513   0.556
 55 A'   56 A'   22 A"   57 A'   58 A'   59 A'   23 A"   24 A"                 
  0.562   0.576   0.582   0.614   0.657   0.688   0.771   0.807
 60 A'   61 A'   25 A"   62 A'   63 A'   64 A'   65 A'   66 A'                 
  0.842   0.883   0.891   0.970   1.113   1.185   1.245   1.315
 26 A"   67 A'   68 A'   69 A'   27 A"   70 A'   28 A"   71 A'                 
  1.342   1.346   1.504   1.563   1.634   1.713   1.943   1.954
 72 A'   29 A"   73 A'   74 A'   75 A'   30 A"   31 A"   76 A'                 
  1.973   2.078   2.105   2.250   2.376   2.403   2.597   2.733
 77 A'   78 A'   32 A"   79 A'   80 A'   33 A"   81 A'   82 A'                 
  2.760   2.813   2.929   3.539   3.812   3.875   3.947   3.959
 34 A"   83 A'   84 A'   85 A'   35 A"   86 A'   36 A"   87 A'                 
  3.980   3.997   4.006   4.029   4.075   4.109   4.213   4.337
 37 A"   38 A"   88 A'   39 A"   89 A'   90 A'   91 A'   92 A'                 
  4.370   4.484   5.979   6.008   6.044   6.606   7.535   7.552
 93 A'   94 A'   40 A"   95 A'   96 A'   97 A'   41 A"   98 A'                 
  7.631  23.838  27.812  28.322  28.344  28.358  28.519  28.524
 99 A'  100 A'  101 A'   42 A"  102 A'  103 A'   43 A"  104 A'                 
 28.536  28.574  28.659  35.487  47.888 127.867 127.884 127.907
 44 A"  105 A'  106 A'  107 A'  108 A'   45 A"  109 A'  110 A'                 
151.613 289.727 289.744 289.8521020.6771901.774
111 A'   46 A"  112 A'  113 A'  114 A'  115 A'                                 
 --------------------------------------------------------------

          Ground-State Mulliken Net Atomic Charges

     Atom                 Charge (a.u.)
  ----------------------------------------
      1 C                    -0.271225
      2 N                    -0.017486
      3 Br                    0.006386
      4 I                     0.100609
      5 H                     0.181716
  ----------------------------------------
  Sum of atomic charges =     0.000000

 -----------------------------------------------------------------
                    Cartesian Multipole Moments
 -----------------------------------------------------------------
    Charge (ESU x 10^10)
                 0.0000
    Dipole Moment (Debye)
         X       0.7581      Y      -1.7622      Z      -0.0000
       Tot       1.9184
    Quadrupole Moments (Debye-Ang)
        XX     -55.7133     XY       2.1258     YY     -58.6710
        XZ      -0.0000     YZ      -0.0000     ZZ     -59.4444
    Octopole Moments (Debye-Ang^2)
       XXX       8.9737    XXY       2.5475    XYY       1.6675
       YYY       1.8013    XXZ       0.0000    XYZ      -0.0000
       YYZ      -0.0000    XZZ       1.6962    YZZ       2.1096
       ZZZ       0.0000
    Hexadecapole Moments (Debye-Ang^3)
      XXXX   -1476.8789   XXXY      23.1128   XXYY    -293.2764
      XYYY       3.6826   YYYY     -99.5474   XXXZ       0.0000
      XXYZ      -0.0000   XYYZ      -0.0000   YYYZ      -0.0000
      XXZZ    -289.3748   XYZZ       0.6028   YYZZ     -30.1276
      XZZZ       0.0000   YZZZ      -0.0000   ZZZZ     -76.7909
 -----------------------------------------------------------------
 Calculating analytic gradient of the SCF energy
 Gradient of SCF Energy
            1           2           3           4           5
    1  -0.0001951  -0.0000786   0.0002817   0.0001244  -0.0001324
    2   0.0000791  -0.0000963  -0.0000743   0.0000420   0.0000494
    3   0.0000000  -0.0000000  -0.0000000   0.0000000   0.0000000
 Max gradient component =       2.817E-04
 RMS gradient           =       1.101E-04
 Gradient time:  CPU 6.85 s  wall 1.81 s
 Geometry Optimization Parameters
   NAtoms,    NIC,     NZ,  NCons,   NDum,   NFix, NCnnct, MaxDiis
        5      20       5       0       0       0       0       0

 Cartesian Hessian Update
 Hessian Updated using BFGS Update


** GEOMETRY OPTIMIZATION IN DELOCALIZED INTERNAL COORDINATES **
   Searching for a Minimum

   Optimization Cycle:   4

                       Coordinates (Angstroms)
     ATOM                X               Y               Z
      1  C        -0.1291071540   -0.4562909052    0.0000000000
      2  N        -0.9280149911    0.5099419402    0.0000000000
      3  Br       -2.7830242379   -0.0470267576    0.0000000000
      4  I         1.9709333204   -0.0144567093    0.0000000000
      5  H        -0.3439296345   -1.5213437905    0.0000000000
   Point Group: cs    Number of degrees of freedom:     7


   Energy is  -9587.098873788

 Hessian Updated using BFGS Update

  7 Hessian modes will be used to form the next step
  Hessian Eigenvalues:
     0.080996    0.130091    0.179802    0.220517    0.297946    0.347697
     0.713859

 Minimum Search - Taking Simple RFO Step
 Searching for Lamda that Minimizes Along All modes
 Value Taken    Lamda =  -0.00000181
 Step Taken.  Stepsize is  0.003127

                             Maximum     Tolerance    Cnvgd?
         Gradient           0.000554      0.000300      NO
         Displacement       0.002085      0.001200      NO
         Energy change     -0.000092      0.000001      NO


 New Cartesian Coordinates Obtained by Inverse Iteration

 Displacement from previous Coordinates is:  0.006678
 ----------------------------------------------------------------
             Standard Nuclear Orientation (Angstroms)
    I     Atom           X                Y                Z
 ----------------------------------------------------------------
    1      C      -0.1289511485    -0.4569684304     0.0000000000
    2      N      -0.9279661663     0.5092476543     0.0000000000
    3      Br     -2.7845215114    -0.0451656054     0.0000000000
    4      I       1.9702458850    -0.0138944555     0.0000000000
    5      H      -0.3419497560    -1.5223953853     0.0000000000
 ----------------------------------------------------------------
 Molecular Point Group                 Cs    NOp =  2
 Largest Abelian Subgroup              Cs    NOp =  2
 Nuclear Repulsion Energy =   498.8571709634 hartrees
 There are       51 alpha and       51 beta electrons
 Applying Cartesian multipole field
    Component          Value
    ---------          -----
     (2,0,0)        1.00000E-11
     (0,2,0)        2.00000E-11
     (0,0,2)       -3.00000E-11
 Nucleus-field energy     =     0.0000000177 hartrees
 Requested basis set is 6-311++G(d,p)
 There are 60 shells and 161 basis functions
 A cutoff of  1.0D-11 yielded   1476 shell pairs
 There are     11192 function pairs (     12599 Cartesian)
 Smallest overlap matrix eigenvalue = 1.02E-03
 Guess MOs from SCF MO coefficient file

 -----------------------------------------------------------------------
  General SCF calculation program by
  Eric Jon Sundstrom, Paul Horn, Yuezhi Mao, Dmitri Zuev, Alec White,
  David Stuck, Shaama M.S., Shane Yost, Joonho Lee, David Small,
  Daniel Levine, Susi Lehtola, Hugh Burton, Evgeny Epifanovsky
 -----------------------------------------------------------------------
 Exchange:     0.2000 Hartree-Fock + 0.0800 Slater + 0.7200 B88
 Correlation:  0.1900 VWN1RPA + 0.8100 LYP
 Using SG-1 standard quadrature grid
 using 4 threads for integral computing
 -------------------------------------------------------
 OpenMP Integral computing Module                
 Release: version 2.0, May 2017, Q-Chem Inc. Pleasanton 
 -------------------------------------------------------
 -------------------------------------------------------
 OpenMP BLAS3 based DFT computing Module                
 Release: version 1.0, May 2013, Q-Chem Inc. Pittsburgh 
 -------------------------------------------------------
 A restricted SCF calculation will be
 performed using DIIS
 SCF converges when DIIS error is below 1.0e-08
 ---------------------------------------
  Cycle       Energy         DIIS error
 ---------------------------------------
    1   -9587.0988733880      1.41e-05  
    2   -9587.0988744605      6.33e-06  
    3   -9587.0988743407      9.25e-06  
    4   -9587.0988745717      1.66e-06  
    5   -9587.0988745804      3.37e-07  
    6   -9587.0988745807      2.18e-07  
    7   -9587.0988745808      3.30e-08  
    8   -9587.0988745808      1.09e-08  
    9   -9587.0988745808      3.24e-09  Convergence criterion met
 ---------------------------------------
 SCF time:   CPU 18.00s  wall 5.00s 
 SCF   energy in the final basis set =    -9587.0988745808
 Total energy in the final basis set =    -9587.0988745808

 --------------------------------------------------------------
             Orbital Energies (a.u.) and Symmetries
 --------------------------------------------------------------

 Alpha MOs, Restricted
 -- Occupied --                  
******* -482.86 -176.32 -165.73 -165.73 -165.73  -62.51  -56.33
  1 A'    2 A'    3 A'    4 A'    1 A"    5 A'    6 A'    7 A'                 
-56.327 -56.327 -35.821 -31.315 -31.309 -31.308 -22.965 -22.964
  2 A"    8 A'    9 A'   10 A'    3 A"   11 A'   12 A'    4 A"                 
-22.963 -22.959 -22.959 -14.397 -10.291  -8.719  -6.553  -6.536
 13 A'    5 A"   14 A'   15 A'   16 A'   17 A'   18 A'    6 A"                 
 -6.536  -6.371  -4.783  -4.768  -4.768  -2.664  -2.659  -2.659
 19 A'   20 A'   21 A'    7 A"   22 A'   23 A'    8 A"   24 A'                 
 -2.645  -2.645  -2.049  -2.044  -2.044  -2.031  -2.031  -0.977
  9 A"   25 A'   26 A'   10 A"   27 A'   28 A'   11 A"   29 A'                 
 -0.791  -0.694  -0.600  -0.508  -0.436  -0.418  -0.333  -0.315
 30 A'   31 A'   32 A'   33 A'   34 A'   12 A"   35 A'   13 A"                 
 -0.297  -0.290  -0.280
 36 A'   37 A'   14 A"                                                         
 -- Virtual --                   
 -0.108  -0.067  -0.046   0.007   0.026   0.036   0.051   0.072
 38 A'   15 A"   39 A'   40 A'   41 A'   42 A'   16 A"   43 A'                 
  0.080   0.085   0.108   0.121   0.147   0.154   0.164   0.184
 44 A'   17 A"   45 A'   46 A'   47 A'   18 A"   48 A'   49 A'                 
  0.221   0.224   0.242   0.260   0.308   0.387   0.387   0.390
 19 A"   50 A'   51 A'   52 A'   53 A'   54 A'   20 A"   21 A"                 
  0.399   0.414   0.421   0.426   0.446   0.492   0.513   0.556
 55 A'   56 A'   22 A"   57 A'   58 A'   59 A'   23 A"   24 A"                 
  0.562   0.576   0.582   0.614   0.658   0.688   0.770   0.807
 60 A'   61 A'   25 A"   62 A'   63 A'   64 A'   65 A'   66 A'                 
  0.842   0.883   0.892   0.970   1.113   1.185   1.245   1.315
 26 A"   67 A'   68 A'   69 A'   27 A"   70 A'   28 A"   71 A'                 
  1.342   1.346   1.503   1.563   1.634   1.713   1.943   1.954
 72 A'   29 A"   73 A'   74 A'   75 A'   30 A"   31 A"   76 A'                 
  1.973   2.078   2.105   2.250   2.376   2.403   2.597   2.733
 77 A'   78 A'   32 A"   79 A'   80 A'   33 A"   81 A'   82 A'                 
  2.760   2.814   2.929   3.538   3.812   3.875   3.947   3.959
 34 A"   83 A'   84 A'   85 A'   35 A"   86 A'   36 A"   87 A'                 
  3.980   3.997   4.006   4.029   4.075   4.109   4.213   4.336
 37 A"   38 A"   88 A'   39 A"   89 A'   90 A'   91 A'   92 A'                 
  4.370   4.484   5.979   6.008   6.044   6.606   7.535   7.552
 93 A'   94 A'   40 A"   95 A'   96 A'   97 A'   41 A"   98 A'                 
  7.631  23.838  27.812  28.322  28.344  28.358  28.519  28.524
 99 A'  100 A'  101 A'   42 A"  102 A'  103 A'   43 A"  104 A'                 
 28.536  28.574  28.659  35.487  47.888 127.867 127.884 127.907
 44 A"  105 A'  106 A'  107 A'  108 A'   45 A"  109 A'  110 A'                 
151.613 289.727 289.744 289.8521020.6771901.775
111 A'   46 A"  112 A'  113 A'  114 A'  115 A'                                 

 Beta MOs, Restricted
 -- Occupied --                  
******* -482.86 -176.32 -165.73 -165.73 -165.73  -62.51  -56.33
  1 A'    2 A'    3 A'    4 A'    1 A"    5 A'    6 A'    7 A'                 
-56.327 -56.327 -35.821 -31.315 -31.309 -31.308 -22.965 -22.964
  2 A"    8 A'    9 A'   10 A'    3 A"   11 A'   12 A'    4 A"                 
-22.963 -22.959 -22.959 -14.397 -10.291  -8.719  -6.553  -6.536
 13 A'    5 A"   14 A'   15 A'   16 A'   17 A'   18 A'    6 A"                 
 -6.536  -6.371  -4.783  -4.768  -4.768  -2.664  -2.659  -2.659
 19 A'   20 A'   21 A'    7 A"   22 A'   23 A'    8 A"   24 A'                 
 -2.645  -2.645  -2.049  -2.044  -2.044  -2.031  -2.031  -0.977
  9 A"   25 A'   26 A'   10 A"   27 A'   28 A'   11 A"   29 A'                 
 -0.791  -0.694  -0.600  -0.508  -0.436  -0.418  -0.333  -0.315
 30 A'   31 A'   32 A'   33 A'   34 A'   12 A"   35 A'   13 A"                 
 -0.297  -0.290  -0.280
 36 A'   37 A'   14 A"                                                         
 -- Virtual --                   
 -0.108  -0.067  -0.046   0.007   0.026   0.036   0.051   0.072
 38 A'   15 A"   39 A'   40 A'   41 A'   42 A'   16 A"   43 A'                 
  0.080   0.085   0.108   0.121   0.147   0.154   0.164   0.184
 44 A'   17 A"   45 A'   46 A'   47 A'   18 A"   48 A'   49 A'                 
  0.221   0.224   0.242   0.260   0.308   0.387   0.387   0.390
 19 A"   50 A'   51 A'   52 A'   53 A'   54 A'   20 A"   21 A"                 
  0.399   0.414   0.421   0.426   0.446   0.492   0.513   0.556
 55 A'   56 A'   22 A"   57 A'   58 A'   59 A'   23 A"   24 A"                 
  0.562   0.576   0.582   0.614   0.658   0.688   0.770   0.807
 60 A'   61 A'   25 A"   62 A'   63 A'   64 A'   65 A'   66 A'                 
  0.842   0.883   0.892   0.970   1.113   1.185   1.245   1.315
 26 A"   67 A'   68 A'   69 A'   27 A"   70 A'   28 A"   71 A'                 
  1.342   1.346   1.503   1.563   1.634   1.713   1.943   1.954
 72 A'   29 A"   73 A'   74 A'   75 A'   30 A"   31 A"   76 A'                 
  1.973   2.078   2.105   2.250   2.376   2.403   2.597   2.733
 77 A'   78 A'   32 A"   79 A'   80 A'   33 A"   81 A'   82 A'                 
  2.760   2.814   2.929   3.538   3.812   3.875   3.947   3.959
 34 A"   83 A'   84 A'   85 A'   35 A"   86 A'   36 A"   87 A'                 
  3.980   3.997   4.006   4.029   4.075   4.109   4.213   4.336
 37 A"   38 A"   88 A'   39 A"   89 A'   90 A'   91 A'   92 A'                 
  4.370   4.484   5.979   6.008   6.044   6.606   7.535   7.552
 93 A'   94 A'   40 A"   95 A'   96 A'   97 A'   41 A"   98 A'                 
  7.631  23.838  27.812  28.322  28.344  28.358  28.519  28.524
 99 A'  100 A'  101 A'   42 A"  102 A'  103 A'   43 A"  104 A'                 
 28.536  28.574  28.659  35.487  47.888 127.867 127.884 127.907
 44 A"  105 A'  106 A'  107 A'  108 A'   45 A"  109 A'  110 A'                 
151.613 289.727 289.744 289.8521020.6771901.775
111 A'   46 A"  112 A'  113 A'  114 A'  115 A'                                 
 --------------------------------------------------------------

          Ground-State Mulliken Net Atomic Charges

     Atom                 Charge (a.u.)
  ----------------------------------------
      1 C                    -0.271401
      2 N                    -0.017524
      3 Br                    0.006236
      4 I                     0.100761
      5 H                     0.181928
  ----------------------------------------
  Sum of atomic charges =     0.000000

 -----------------------------------------------------------------
                    Cartesian Multipole Moments
 -----------------------------------------------------------------
    Charge (ESU x 10^10)
                 0.0000
    Dipole Moment (Debye)
         X       0.7614      Y      -1.7630      Z      -0.0000
       Tot       1.9204
    Quadrupole Moments (Debye-Ang)
        XX     -55.7190     XY       2.1209     YY     -58.6666
        XZ       0.0000     YZ       0.0000     ZZ     -59.4447
    Octopole Moments (Debye-Ang^2)
       XXX       9.0889    XXY       2.5405    XYY       1.7291
       YYY       1.6651    XXZ      -0.0000    XYZ      -0.0000
       YYZ       0.0000    XZZ       1.7460    YZZ       2.0661
       ZZZ      -0.0000
    Hexadecapole Moments (Debye-Ang^3)
      XXXX   -1477.2843   XXXY      23.2030   XXYY    -293.3887
      XYYY       3.8579   YYYY     -99.5069   XXXZ       0.0000
      XXYZ       0.0000   XYYZ       0.0000   YYYZ      -0.0000
      XXZZ    -289.4574   XYZZ       0.6658   YYZZ     -30.1249
      XZZZ       0.0000   YZZZ       0.0000   ZZZZ     -76.7918
 -----------------------------------------------------------------
 Calculating analytic gradient of the SCF energy
 Gradient of SCF Energy
            1           2           3           4           5
    1   0.0000118   0.0000149  -0.0000123  -0.0000566   0.0000422
    2   0.0000219  -0.0000231  -0.0000216   0.0000223   0.0000004
    3  -0.0000000  -0.0000000   0.0000000   0.0000000  -0.0000000
 Max gradient component =       5.657E-05
 RMS gradient           =       2.232E-05
 Gradient time:  CPU 6.86 s  wall 1.81 s
 Geometry Optimization Parameters
   NAtoms,    NIC,     NZ,  NCons,   NDum,   NFix, NCnnct, MaxDiis
        5      20       5       0       0       0       0       0

 Cartesian Hessian Update
 Hessian Updated using BFGS Update


** GEOMETRY OPTIMIZATION IN DELOCALIZED INTERNAL COORDINATES **
   Searching for a Minimum

   Optimization Cycle:   5

                       Coordinates (Angstroms)
     ATOM                X               Y               Z
      1  C        -0.1289511485   -0.4569684304    0.0000000000
      2  N        -0.9279661663    0.5092476543    0.0000000000
      3  Br       -2.7845215114   -0.0451656054    0.0000000000
      4  I         1.9702458850   -0.0138944555    0.0000000000
      5  H        -0.3419497560   -1.5223953853    0.0000000000
   Point Group: cs    Number of degrees of freedom:     7


   Energy is  -9587.098874581

 Hessian Updated using BFGS Update

  7 Hessian modes will be used to form the next step
  Hessian Eigenvalues:
     0.080151    0.145418    0.178556    0.223875    0.304315    0.347505
     0.703537

 Minimum Search - Taking Simple RFO Step
 Searching for Lamda that Minimizes Along All modes
 Value Taken    Lamda =   0.00000000
 Step Taken.  Stepsize is  0.000482

                             Maximum     Tolerance    Cnvgd?
         Gradient           0.000054      0.000300     YES
         Displacement       0.000369      0.001200     YES
         Energy change     -0.000001      0.000001     YES


                       Distance Matrix (Angstroms)
             C (  1)   N (  2)   Br(  3)   I (  4)
   N (  2)  1.253794
   Br(  3)  2.687310  1.937569
   I (  4)  2.145447  2.945049  4.754870
   H (  5)  1.086510  2.114471  2.854534  2.760765

 Final energy is   -9587.0988745808008     


 ******************************
 **  OPTIMIZATION CONVERGED  **
 ******************************

                       Coordinates (Angstroms)
     ATOM                X               Y               Z
      1  C        -0.1289511485   -0.4569684304    0.0000000000
      2  N        -0.9279661663    0.5092476543    0.0000000000
      3  Br       -2.7845215114   -0.0451656054    0.0000000000
      4  I         1.9702458850   -0.0138944555    0.0000000000
      5  H        -0.3419497560   -1.5223953853    0.0000000000

Z-matrix Print:
$molecule
0 1
I 
C  1 2.145447
H  2 1.086510 1 113.223836
N  2 1.253794 1 117.670749 3 -180.000000 0
Br 4 1.937569 2 112.962216 1 -180.000000 0
$end


 --------------------------------------------------------------
             Orbital Energies (a.u.) and Symmetries
 --------------------------------------------------------------

 Alpha MOs, Restricted
 -- Occupied --                  
******* -482.86 -176.32 -165.73 -165.73 -165.73  -62.51  -56.33
  1 A'    2 A'    3 A'    4 A'    1 A"    5 A'    6 A'    7 A'                 
-56.327 -56.327 -35.821 -31.315 -31.309 -31.308 -22.965 -22.964
  2 A"    8 A'    9 A'   10 A'    3 A"   11 A'   12 A'    4 A"                 
-22.963 -22.959 -22.959 -14.397 -10.291  -8.719  -6.553  -6.536
 13 A'    5 A"   14 A'   15 A'   16 A'   17 A'   18 A'    6 A"                 
 -6.536  -6.371  -4.783  -4.768  -4.768  -2.664  -2.659  -2.659
 19 A'   20 A'   21 A'    7 A"   22 A'   23 A'    8 A"   24 A'                 
 -2.645  -2.645  -2.049  -2.044  -2.044  -2.031  -2.031  -0.977
  9 A"   25 A'   26 A'   10 A"   27 A'   28 A'   11 A"   29 A'                 
 -0.791  -0.694  -0.600  -0.508  -0.436  -0.418  -0.333  -0.315
 30 A'   31 A'   32 A'   33 A'   34 A'   12 A"   35 A'   13 A"                 
 -0.297  -0.290  -0.280
 36 A'   37 A'   14 A"                                                         
 -- Virtual --                   
 -0.108  -0.067  -0.046   0.007   0.026   0.036   0.051   0.072
 38 A'   15 A"   39 A'   40 A'   41 A'   42 A'   16 A"   43 A'                 
  0.080   0.085   0.108   0.121   0.147   0.154   0.164   0.184
 44 A'   17 A"   45 A'   46 A'   47 A'   18 A"   48 A'   49 A'                 
  0.221   0.224   0.242   0.260   0.308   0.387   0.387   0.390
 19 A"   50 A'   51 A'   52 A'   53 A'   54 A'   20 A"   21 A"                 
  0.399   0.414   0.421   0.426   0.446   0.492   0.513   0.556
 55 A'   56 A'   22 A"   57 A'   58 A'   59 A'   23 A"   24 A"                 
  0.562   0.576   0.582   0.614   0.658   0.688   0.770   0.807
 60 A'   61 A'   25 A"   62 A'   63 A'   64 A'   65 A'   66 A'                 
  0.842   0.883   0.892   0.970   1.113   1.185   1.245   1.315
 26 A"   67 A'   68 A'   69 A'   27 A"   70 A'   28 A"   71 A'                 
  1.342   1.346   1.503   1.563   1.634   1.713   1.943   1.954
 72 A'   29 A"   73 A'   74 A'   75 A'   30 A"   31 A"   76 A'                 
  1.973   2.078   2.105   2.250   2.376   2.403   2.597   2.733
 77 A'   78 A'   32 A"   79 A'   80 A'   33 A"   81 A'   82 A'                 
  2.760   2.814   2.929   3.538   3.812   3.875   3.947   3.959
 34 A"   83 A'   84 A'   85 A'   35 A"   86 A'   36 A"   87 A'                 
  3.980   3.997   4.006   4.029   4.075   4.109   4.213   4.336
 37 A"   38 A"   88 A'   39 A"   89 A'   90 A'   91 A'   92 A'                 
  4.370   4.484   5.979   6.008   6.044   6.606   7.535   7.552
 93 A'   94 A'   40 A"   95 A'   96 A'   97 A'   41 A"   98 A'                 
  7.631  23.838  27.812  28.322  28.344  28.358  28.519  28.524
 99 A'  100 A'  101 A'   42 A"  102 A'  103 A'   43 A"  104 A'                 
 28.536  28.574  28.659  35.487  47.888 127.867 127.884 127.907
 44 A"  105 A'  106 A'  107 A'  108 A'   45 A"  109 A'  110 A'                 
151.613 289.727 289.744 289.8521020.6771901.775
111 A'   46 A"  112 A'  113 A'  114 A'  115 A'                                 

 Beta MOs, Restricted
 -- Occupied --                  
******* -482.86 -176.32 -165.73 -165.73 -165.73  -62.51  -56.33
  1 A'    2 A'    3 A'    4 A'    1 A"    5 A'    6 A'    7 A'                 
-56.327 -56.327 -35.821 -31.315 -31.309 -31.308 -22.965 -22.964
  2 A"    8 A'    9 A'   10 A'    3 A"   11 A'   12 A'    4 A"                 
-22.963 -22.959 -22.959 -14.397 -10.291  -8.719  -6.553  -6.536
 13 A'    5 A"   14 A'   15 A'   16 A'   17 A'   18 A'    6 A"                 
 -6.536  -6.371  -4.783  -4.768  -4.768  -2.664  -2.659  -2.659
 19 A'   20 A'   21 A'    7 A"   22 A'   23 A'    8 A"   24 A'                 
 -2.645  -2.645  -2.049  -2.044  -2.044  -2.031  -2.031  -0.977
  9 A"   25 A'   26 A'   10 A"   27 A'   28 A'   11 A"   29 A'                 
 -0.791  -0.694  -0.600  -0.508  -0.436  -0.418  -0.333  -0.315
 30 A'   31 A'   32 A'   33 A'   34 A'   12 A"   35 A'   13 A"                 
 -0.297  -0.290  -0.280
 36 A'   37 A'   14 A"                                                         
 -- Virtual --                   
 -0.108  -0.067  -0.046   0.007   0.026   0.036   0.051   0.072
 38 A'   15 A"   39 A'   40 A'   41 A'   42 A'   16 A"   43 A'                 
  0.080   0.085   0.108   0.121   0.147   0.154   0.164   0.184
 44 A'   17 A"   45 A'   46 A'   47 A'   18 A"   48 A'   49 A'                 
  0.221   0.224   0.242   0.260   0.308   0.387   0.387   0.390
 19 A"   50 A'   51 A'   52 A'   53 A'   54 A'   20 A"   21 A"                 
  0.399   0.414   0.421   0.426   0.446   0.492   0.513   0.556
 55 A'   56 A'   22 A"   57 A'   58 A'   59 A'   23 A"   24 A"                 
  0.562   0.576   0.582   0.614   0.658   0.688   0.770   0.807
 60 A'   61 A'   25 A"   62 A'   63 A'   64 A'   65 A'   66 A'                 
  0.842   0.883   0.892   0.970   1.113   1.185   1.245   1.315
 26 A"   67 A'   68 A'   69 A'   27 A"   70 A'   28 A"   71 A'                 
  1.342   1.346   1.503   1.563   1.634   1.713   1.943   1.954
 72 A'   29 A"   73 A'   74 A'   75 A'   30 A"   31 A"   76 A'                 
  1.973   2.078   2.105   2.250   2.376   2.403   2.597   2.733
 77 A'   78 A'   32 A"   79 A'   80 A'   33 A"   81 A'   82 A'                 
  2.760   2.814   2.929   3.538   3.812   3.875   3.947   3.959
 34 A"   83 A'   84 A'   85 A'   35 A"   86 A'   36 A"   87 A'                 
  3.980   3.997   4.006   4.029   4.075   4.109   4.213   4.336
 37 A"   38 A"   88 A'   39 A"   89 A'   90 A'   91 A'   92 A'                 
  4.370   4.484   5.979   6.008   6.044   6.606   7.535   7.552
 93 A'   94 A'   40 A"   95 A'   96 A'   97 A'   41 A"   98 A'                 
  7.631  23.838  27.812  28.322  28.344  28.358  28.519  28.524
 99 A'  100 A'  101 A'   42 A"  102 A'  103 A'   43 A"  104 A'                 
 28.536  28.574  28.659  35.487  47.888 127.867 127.884 127.907
 44 A"  105 A'  106 A'  107 A'  108 A'   45 A"  109 A'  110 A'                 
151.613 289.727 289.744 289.8521020.6771901.775
111 A'   46 A"  112 A'  113 A'  114 A'  115 A'                                 
 --------------------------------------------------------------

          Ground-State Mulliken Net Atomic Charges

     Atom                 Charge (a.u.)
  ----------------------------------------
      1 C                    -0.271401
      2 N                    -0.017524
      3 Br                    0.006236
      4 I                     0.100761
      5 H                     0.181928
  ----------------------------------------
  Sum of atomic charges =     0.000000

 -----------------------------------------------------------------
                    Cartesian Multipole Moments
 -----------------------------------------------------------------
    Charge (ESU x 10^10)
                 0.0000
    Dipole Moment (Debye)
         X       0.7614      Y      -1.7630      Z      -0.0000
       Tot       1.9204
    Quadrupole Moments (Debye-Ang)
        XX     -55.7190     XY       2.1209     YY     -58.6666
        XZ       0.0000     YZ       0.0000     ZZ     -59.4447
    Octopole Moments (Debye-Ang^2)
       XXX       9.0889    XXY       2.5405    XYY       1.7291
       YYY       1.6651    XXZ      -0.0000    XYZ      -0.0000
       YYZ       0.0000    XZZ       1.7460    YZZ       2.0661
       ZZZ      -0.0000
    Hexadecapole Moments (Debye-Ang^3)
      XXXX   -1477.2843   XXXY      23.2030   XXYY    -293.3887
      XYYY       3.8579   YYYY     -99.5069   XXXZ       0.0000
      XXYZ       0.0000   XYYZ       0.0000   YYYZ      -0.0000
      XXZZ    -289.4574   XYZZ       0.6658   YYZZ     -30.1249
      XZZZ       0.0000   YZZZ       0.0000   ZZZZ     -76.7918
 -----------------------------------------------------------------
Archival summary:
1\1\TWL01\OPT\ProcedureUnspecified\BasisUnspecified\1r1111\taweetha\SunNov2521:15:402018SunNov2521:15:402018\0\\#,OPT,ProcedureUnspecified,BasisUnspecified,\\0,1\I\C,1,2.14545\H,2,1.08651,1,113.224\N,2,1.25379,1,117.671,3,-180,0\Br,4,1.93757,2,112.962,1,-180,0\\\@

 Total job time:  38.12s(wall), 140.78s(cpu) 
 Sun Nov 25 21:15:40 2018

        *************************************************************
        *                                                           *
        *  Thank you very much for using Q-Chem.  Have a nice day.  *
        *                                                           *
        *************************************************************


 
User input: 2 of 2 
 
Q-Chem Developer Version!
                  Welcome to Q-Chem
     A Quantum Leap Into The Future Of Chemistry


 Q-Chem 5.1, Q-Chem, Inc., Pleasanton, CA (2018)

 Yihan Shao,  Zhengting Gan,  E. Epifanovsky,  A. T. B. Gilbert,  M. Wormit,  
 J. Kussmann,  A. W. Lange,  A. Behn,  Jia Deng,  Xintian Feng,  D. Ghosh,  
 M. Goldey,  P. R. Horn,  L. D. Jacobson,  I. Kaliman,  T. Kus,  A. Landau,  
 Jie Liu,  E. I. Proynov,  R. M. Richard,  R. P. Steele,  E. J. Sundstrom,  
 H. L. Woodcock III,  P. M. Zimmerman,  D. Zuev,  B. Albrecht,  E. Alguire,  
 S. A. Baeppler,  D. Barton,  Z. Benda,  Y. A. Bernard,  E. J. Berquist,  
 K. B. Bravaya,  H. Burton,  D. Casanova,  Chun-Min Chang,  Yunqing Chen,  
 A. Chien,  K. D. Closser,  M. P. Coons,  S. Coriani,  S. Dasgupta,  
 A. L. Dempwolff,  M. Diedenhofen,  Hainam Do,  R. G. Edgar,  Po-Tung Fang,  
 S. Faraji,  S. Fatehi,  Qingguo Feng,  K. D. Fenk,  J. Fosso-Tande,  
 Qinghui Ge,  A. Ghysels,  G. Gidofalvi,  J. Gomes,  J. Gonthier,  A. Gunina,  
 D. Hait,  M. W. D. Hanson-Heine,  P. H. P. Harbach,  A. W. Hauser,  
 J. E. Herr,  E. G. Hohenstein,  Z. C. Holden,  Kerwin Hui,  B. C. Huynh,  
 T.-C. Jagau,  Hyunjun Ji,  B. Kaduk,  K. Khistyaev,  Jaehoon Kim,  
 P. Klunzinger,  K. Koh,  D. Kosenkov,  L. Koulias,  T. Kowalczyk,  
 C. M. Krauter,  A. Kunitsa,  Ka Un Lao,  A. Laurent,  K. V. Lawler,  
 Joonho Lee,  D. Lefrancois,  S. Lehtola,  D. S. Levine,  Yi-Pei Li,  
 You-Sheng Lin,  Fenglai Liu,  E. Livshits,  A. Luenser,  P. Manohar,  
 E. Mansoor,  S. F. Manzer,  Shan-Ping Mao,  Yuezhi Mao,  N. Mardirossian,  
 A. V. Marenich,  T. Markovich,  L. A. Martinez-Martinez,  S. A. Maurer,  
 N. J. Mayhall,  S. C. McKenzie,  J.-M. Mewes,  A. F. Morrison,  
 J. W. Mullinax,  K. Nanda,  T. S. Nguyen-Beck,  R. Olivares-Amaya,  
 J. A. Parkhill,  T. M. Perrine,  F. Plasser,  P. Pokhilko,  S. Prager,  
 A. Prociuk,  E. Ramos,  D. R. Rehn,  F. Rob,  M. Schneider,  N. Sergueev,  
 S. M. Sharada,  S. Sharma,  D. W. Small,  T. Stauch,  T. Stein,  
 Yu-Chuan Su,  A. J. W. Thom,  A. Tkatchenko,  T. Tsuchimochi,  N. M. Tubman,  
 L. Vogt,  M. L. Vidal,  O. Vydrov,  M. A. Watson,  J. Wenzel,  
 M. de Wergifosse,  T. A. Wesolowski,  A. White,  J. Witte,  A. Yamada,  
 Jun Yang,  K. Yao,  S. Yeganeh,  S. R. Yost,  Zhi-Qiang You,  A. Zech,  
 Igor Ying Zhang,  Xing Zhang,  Yan Zhao,  Ying Zhu,  B. R. Brooks,  
 G. K. L. Chan,  C. J. Cramer,  M. S. Gordon,  W. J. Hehre,  A. Klamt,  
 M. W. Schmidt,  C. D. Sherrill,  D. G. Truhlar,  A. Aspuru-Guzik,  R. Baer,  
 A. T. Bell,  N. A. Besley,  Jeng-Da Chai,  A. E. DePrince, III,  
 R. A. DiStasio Jr.,  A. Dreuw,  B. D. Dunietz,  T. R. Furlani,  
 Chao-Ping Hsu,  Yousung Jung,  Jing Kong,  D. S. Lambrecht,  WanZhen Liang,  
 C. Ochsenfeld,  V. A. Rassolov,  L. V. Slipchenko,  J. E. Subotnik,  
 T. Van Voorhis,  J. M. Herbert,  A. I. Krylov,  P. M. W. Gill,  M. Head-Gordon

 Contributors to earlier versions of Q-Chem not listed above: 
 R. D. Adamson,  B. Austin,  J. Baker,  G. J. O. Beran,  K. Brandhorst,  
 S. T. Brown,  E. F. C. Byrd,  A. K. Chakraborty,  C.-L. Cheng,  
 Siu Hung Chien,  D. M. Chipman,  D. L. Crittenden,  H. Dachsel,  
 R. J. Doerksen,  A. D. Dutoi,  L. Fusti-Molnar,  W. A. Goddard III,  
 A. Golubeva-Zadorozhnaya,  S. R. Gwaltney,  G. Hawkins,  A. Heyden,  
 S. Hirata,  G. Kedziora,  F. J. Keil,  C. Kelley,  Jihan Kim,  R. A. King,  
 R. Z. Khaliullin,  P. P. Korambath,  W. Kurlancheek,  A. M. Lee,  M. S. Lee,  
 S. V. Levchenko,  Ching Yeh Lin,  D. Liotard,  R. C. Lochan,  I. Lotan,  
 P. E. Maslen,  N. Nair,  D. P. O'Neill,  D. Neuhauser,  E. Neuscamman,  
 C. M. Oana,  R. Olson,  B. Peters,  R. Peverati,  P. A. Pieniazek,  
 Y. M. Rhee,  J. Ritchie,  M. A. Rohrdanz,  E. Rosta,  N. J. Russ,  
 H. F. Schaefer III,  N. E. Schultz,  N. Shenvi,  A. C. Simmonett,  A. Sodt,  
 D. Stuck,  K. S. Thanthiriwatte,  V. Vanovschi,  Tao Wang,  A. Warshel,  
 C. F. Williams,  Q. Wu,  X. Xu,  W. Zhang

 Please cite Q-Chem as follows:
 Y. Shao et al., Mol. Phys. 113, 184-215 (2015)
 DOI: 10.1080/00268976.2014.952696

 Q-Chem 5.1.2 for Intel X86 EM64T Linux

 Parts of Q-Chem use Armadillo 8.300.2 (Tropical Shenanigans).
 http://arma.sourceforge.net/

 Q-Chem begins on Sun Nov 25 21:15:40 2018  

Host: 
0

     Scratch files written to /scratch/taweetham/qchem51536//
The previous job contains 0 fragments, simply inherited here
Input Ideriv = 2
Curr. Ideriv = -1
Max.  Ideriv = 2

Checking the input file for inconsistencies... 	...done.

--------------------------------------------------------------
User input:
--------------------------------------------------------------

$molecule
read
$end

$rem
   job_type 	frequency
   basis 	6-311++g**
   method	b3lyp	
$end


--------------------------------------------------------------
 ----------------------------------------------------------------
             Standard Nuclear Orientation (Angstroms)
    I     Atom           X                Y                Z
 ----------------------------------------------------------------
    1      C      -0.1230566972    -0.4272652273     0.0000000000
    2      N      -0.9210647392     0.5397826960    -0.0000000000
    3      Br     -2.7781966292    -0.0126962219    -0.0000000000
    4      I       1.9766007634     0.0136216976     0.0000000000
    5      H      -0.3371650829    -1.4924697158     0.0000000000
 ----------------------------------------------------------------
 Molecular Point Group                 Cs    NOp =  2
 Largest Abelian Subgroup              Cs    NOp =  2
 Nuclear Repulsion Energy =   498.8571709634 hartrees
 There are       51 alpha and       51 beta electrons
 Requested basis set is 6-311++G(d,p)
 There are 60 shells and 161 basis functions

 Total QAlloc Memory Limit   2000 MB
 Mega-Array Size       188 MB
 MEM_STATIC part       192 MB

                       Distance Matrix (Angstroms)
             C (  1)   N (  2)   Br(  3)   I (  4)
   N (  2)  1.253794
   Br(  3)  2.687310  1.937569
   I (  4)  2.145447  2.945049  4.754870
   H (  5)  1.086510  2.114471  2.854534  2.760765

 A cutoff of  1.0D-11 yielded   1476 shell pairs
 There are     11192 function pairs (     12599 Cartesian)

 -------------------------------------------------------
 OpenMP Integral Computing Module                       
 Release: version 1.0, May 2013, Q-Chem Inc. Pittsburgh 
 -------------------------------------------------------
 Integral Job Info:
 Integral job number is                      11
 Integral operator is                         1
 short-range coefficients                     0
 long-range coefficients              100000000
 Omega coefficients                           0
 if combine SR and LR in K                    0
 Integral screening is                        0
 Integral computing path is                   2
 max size of driver memory is            800000
 size of driver memory is                593474
 size of scratch memory is             29623520
 max col of scratch BK array               1296
 max len of scratch array in speh3          155
 max len of scratch index in speh4           18
 max int batch size is                      520
 min int batch size is                       52
 fixed nKL is                                45
 max L of basis functions is                  2
 order of int derivative is                   0
 number of shells is                         60
 number of basis is                         171
 number of cartesian basis is               171
 number of contracted shell pairs          1476
 number of primitive shell pairs           3358
 maxK2 (contraction) of shell pair           36
 max number of K2 of shell pair               1
 max number of CS2 of shell pair            192
 max number of PS2 of shell pair            192
 mem total for path MDJ                  523400
 -------------------------------------------------------
 Smallest overlap matrix eigenvalue = 1.02E-03
 Guess from superposition of atomic densities
 Warning:  Energy on first SCF cycle will be non-variational
 SAD guess density has 102.000000 electrons

 -----------------------------------------------------------------------
  General SCF calculation program by
  Eric Jon Sundstrom, Paul Horn, Yuezhi Mao, Dmitri Zuev, Alec White,
  David Stuck, Shaama M.S., Shane Yost, Joonho Lee, David Small,
  Daniel Levine, Susi Lehtola, Hugh Burton, Evgeny Epifanovsky
 -----------------------------------------------------------------------
 Exchange:     0.2000 Hartree-Fock + 0.0800 Slater + 0.7200 B88
 Correlation:  0.1900 VWN1RPA + 0.8100 LYP
 Using SG-1 standard quadrature grid
 using 4 threads for integral computing
 -------------------------------------------------------
 OpenMP Integral computing Module                
 Release: version 2.0, May 2017, Q-Chem Inc. Pleasanton 
 -------------------------------------------------------
 -------------------------------------------------------
 OpenMP BLAS3 based DFT computing Module                
 Release: version 1.0, May 2013, Q-Chem Inc. Pittsburgh 
 -------------------------------------------------------
 A restricted SCF calculation will be
 performed using DIIS
 SCF converges when DIIS error is below 1.0e-08
 ---------------------------------------
  Cycle       Energy         DIIS error
 ---------------------------------------
    1   -9587.4363508436      3.95e-02  
    2   -9587.0792316304      3.17e-03  
    3   -9587.0420988584      4.71e-03  
    4   -9587.0925545850      1.48e-03  
    5   -9587.0987375443      2.45e-04  
    6   -9587.0988093952      1.33e-04  
    7   -9587.0988731102      2.35e-05  
    8   -9587.0988748156      4.37e-06  
    9   -9587.0988748523      8.93e-07  
   10   -9587.0988748546      4.27e-07  
   11   -9587.0988748551      1.13e-07  
   12   -9587.0988748552      2.01e-08  
   13   -9587.0988748551      4.96e-09  Convergence criterion met
 ---------------------------------------
 SCF time:   CPU 26.94s  wall 7.00s 
 SCF   energy in the final basis set =    -9587.0988748551
 Total energy in the final basis set =    -9587.0988748551

 --------------------------------------------------------------
             Orbital Energies (a.u.) and Symmetries
 --------------------------------------------------------------

 Alpha MOs, Restricted
 -- Occupied --                  
******* -482.86 -176.32 -165.73 -165.73 -165.73  -62.51  -56.33
  1 A'    2 A'    3 A'    4 A'    1 A"    5 A'    6 A'    7 A'                 
-56.327 -56.327 -35.821 -31.315 -31.309 -31.308 -22.965 -22.964
  2 A"    8 A'    9 A'   10 A'    3 A"   11 A'   12 A'    4 A"                 
-22.963 -22.959 -22.959 -14.397 -10.291  -8.719  -6.553  -6.536
 13 A'    5 A"   14 A'   15 A'   16 A'   17 A'   18 A'    6 A"                 
 -6.536  -6.371  -4.783  -4.768  -4.768  -2.664  -2.659  -2.659
 19 A'   20 A'   21 A'    7 A"   22 A'   23 A'    8 A"   24 A'                 
 -2.645  -2.645  -2.049  -2.044  -2.044  -2.031  -2.031  -0.977
  9 A"   25 A'   26 A'   10 A"   27 A'   28 A'   11 A"   29 A'                 
 -0.791  -0.694  -0.600  -0.508  -0.436  -0.418  -0.333  -0.315
 30 A'   31 A'   32 A'   33 A'   34 A'   12 A"   35 A'   13 A"                 
 -0.297  -0.290  -0.280
 36 A'   37 A'   14 A"                                                         
 -- Virtual --                   
 -0.108  -0.067  -0.046   0.007   0.026   0.036   0.051   0.072
 38 A'   15 A"   39 A'   40 A'   41 A'   42 A'   16 A"   43 A'                 
  0.080   0.085   0.108   0.121   0.147   0.154   0.164   0.184
 44 A'   17 A"   45 A'   46 A'   47 A'   18 A"   48 A'   49 A'                 
  0.221   0.224   0.242   0.260   0.308   0.387   0.387   0.390
 19 A"   50 A'   51 A'   52 A'   53 A'   54 A'   20 A"   21 A"                 
  0.399   0.414   0.421   0.426   0.446   0.492   0.513   0.556
 55 A'   56 A'   22 A"   57 A'   58 A'   59 A'   23 A"   24 A"                 
  0.562   0.576   0.582   0.614   0.658   0.688   0.770   0.807
 60 A'   61 A'   25 A"   62 A'   63 A'   64 A'   65 A'   66 A'                 
  0.842   0.883   0.892   0.970   1.113   1.185   1.245   1.315
 26 A"   67 A'   68 A'   69 A'   27 A"   70 A'   28 A"   71 A'                 
  1.342   1.346   1.503   1.563   1.634   1.713   1.943   1.954
 72 A'   29 A"   73 A'   74 A'   75 A'   30 A"   31 A"   76 A'                 
  1.973   2.078   2.105   2.250   2.376   2.403   2.597   2.733
 77 A'   78 A'   32 A"   79 A'   80 A'   33 A"   81 A'   82 A'                 
  2.760   2.814   2.929   3.538   3.812   3.875   3.947   3.959
 34 A"   83 A'   84 A'   85 A'   35 A"   86 A'   36 A"   87 A'                 
  3.980   3.997   4.006   4.029   4.075   4.109   4.213   4.336
 37 A"   38 A"   88 A'   39 A"   89 A'   90 A'   91 A'   92 A'                 
  4.370   4.484   5.979   6.008   6.044   6.606   7.535   7.552
 93 A'   94 A'   40 A"   95 A'   96 A'   97 A'   41 A"   98 A'                 
  7.631  23.838  27.812  28.322  28.344  28.358  28.519  28.524
 99 A'  100 A'  101 A'   42 A"  102 A'  103 A'   43 A"  104 A'                 
 28.536  28.574  28.659  35.487  47.888 127.867 127.884 127.907
 44 A"  105 A'  106 A'  107 A'  108 A'   45 A"  109 A'  110 A'                 
151.613 289.727 289.744 289.8521020.6771901.775
111 A'   46 A"  112 A'  113 A'  114 A'  115 A'                                 

 Beta MOs, Restricted
 -- Occupied --                  
******* -482.86 -176.32 -165.73 -165.73 -165.73  -62.51  -56.33
  1 A'    2 A'    3 A'    4 A'    1 A"    5 A'    6 A'    7 A'                 
-56.327 -56.327 -35.821 -31.315 -31.309 -31.308 -22.965 -22.964
  2 A"    8 A'    9 A'   10 A'    3 A"   11 A'   12 A'    4 A"                 
-22.963 -22.959 -22.959 -14.397 -10.291  -8.719  -6.553  -6.536
 13 A'    5 A"   14 A'   15 A'   16 A'   17 A'   18 A'    6 A"                 
 -6.536  -6.371  -4.783  -4.768  -4.768  -2.664  -2.659  -2.659
 19 A'   20 A'   21 A'    7 A"   22 A'   23 A'    8 A"   24 A'                 
 -2.645  -2.645  -2.049  -2.044  -2.044  -2.031  -2.031  -0.977
  9 A"   25 A'   26 A'   10 A"   27 A'   28 A'   11 A"   29 A'                 
 -0.791  -0.694  -0.600  -0.508  -0.436  -0.418  -0.333  -0.315
 30 A'   31 A'   32 A'   33 A'   34 A'   12 A"   35 A'   13 A"                 
 -0.297  -0.290  -0.280
 36 A'   37 A'   14 A"                                                         
 -- Virtual --                   
 -0.108  -0.067  -0.046   0.007   0.026   0.036   0.051   0.072
 38 A'   15 A"   39 A'   40 A'   41 A'   42 A'   16 A"   43 A'                 
  0.080   0.085   0.108   0.121   0.147   0.154   0.164   0.184
 44 A'   17 A"   45 A'   46 A'   47 A'   18 A"   48 A'   49 A'                 
  0.221   0.224   0.242   0.260   0.308   0.387   0.387   0.390
 19 A"   50 A'   51 A'   52 A'   53 A'   54 A'   20 A"   21 A"                 
  0.399   0.414   0.421   0.426   0.446   0.492   0.513   0.556
 55 A'   56 A'   22 A"   57 A'   58 A'   59 A'   23 A"   24 A"                 
  0.562   0.576   0.582   0.614   0.658   0.688   0.770   0.807
 60 A'   61 A'   25 A"   62 A'   63 A'   64 A'   65 A'   66 A'                 
  0.842   0.883   0.892   0.970   1.113   1.185   1.245   1.315
 26 A"   67 A'   68 A'   69 A'   27 A"   70 A'   28 A"   71 A'                 
  1.342   1.346   1.503   1.563   1.634   1.713   1.943   1.954
 72 A'   29 A"   73 A'   74 A'   75 A'   30 A"   31 A"   76 A'                 
  1.973   2.078   2.105   2.250   2.376   2.403   2.597   2.733
 77 A'   78 A'   32 A"   79 A'   80 A'   33 A"   81 A'   82 A'                 
  2.760   2.814   2.929   3.538   3.812   3.875   3.947   3.959
 34 A"   83 A'   84 A'   85 A'   35 A"   86 A'   36 A"   87 A'                 
  3.980   3.997   4.006   4.029   4.075   4.109   4.213   4.336
 37 A"   38 A"   88 A'   39 A"   89 A'   90 A'   91 A'   92 A'                 
  4.370   4.484   5.979   6.008   6.044   6.606   7.535   7.552
 93 A'   94 A'   40 A"   95 A'   96 A'   97 A'   41 A"   98 A'                 
  7.631  23.838  27.812  28.322  28.344  28.358  28.519  28.524
 99 A'  100 A'  101 A'   42 A"  102 A'  103 A'   43 A"  104 A'                 
 28.536  28.574  28.659  35.487  47.888 127.867 127.884 127.907
 44 A"  105 A'  106 A'  107 A'  108 A'   45 A"  109 A'  110 A'                 
151.613 289.727 289.744 289.8521020.6771901.775
111 A'   46 A"  112 A'  113 A'  114 A'  115 A'                                 
 --------------------------------------------------------------

          Ground-State Mulliken Net Atomic Charges

     Atom                 Charge (a.u.)
  ----------------------------------------
      1 C                    -0.271399
      2 N                    -0.017531
      3 Br                    0.006238
      4 I                     0.100763
      5 H                     0.181929
  ----------------------------------------
  Sum of atomic charges =     0.000000

 -----------------------------------------------------------------
                    Cartesian Multipole Moments
 -----------------------------------------------------------------
    Charge (ESU x 10^10)
                 0.0000
    Dipole Moment (Debye)
         X       0.7596      Y      -1.7638      Z      -0.0000
       Tot       1.9204
    Quadrupole Moments (Debye-Ang)
        XX     -55.7050     XY       2.1289     YY     -58.7754
        XZ      -0.0000     YZ      -0.0000     ZZ     -59.4447
    Octopole Moments (Debye-Ang^2)
       XXX       8.0322    XXY       0.9143    XYY       1.4771
       YYY      -3.5495    XXZ      -0.0000    XYZ      -0.0000
       YYZ      -0.0000    XZZ       1.3695    YZZ       0.3065
       ZZZ      -0.0000
    Hexadecapole Moments (Debye-Ang^3)
      XXXX   -1476.9685   XXXY      24.1107   XXYY    -293.3066
      XYYY       4.8068   YYYY     -99.6365   XXXZ      -0.0000
      XXYZ       0.0000   XYYZ      -0.0000   YYYZ      -0.0000
      XXZZ    -289.4359   XYZZ       0.9895   YYZZ     -30.0565
      XZZZ      -0.0000   YZZZ      -0.0000   ZZZZ     -76.7918
 -----------------------------------------------------------------
 Calculating MO derivatives via CPSCF
 D1JvT checksum  = 217860 15254.2614634412
 D1KAT checksum  = 514380 694.2351675611
   1         3          15      0.137241    0.041404
   2         3          15      0.018037    0.006997
   3         3          15      0.002791    0.001201
   4         4          14      0.000283    0.000130
   5        15           3      0.000018    0.000011
   6        18           0      0.000000    0.000000    Roots Converged
 Time for AOints: 7.4 s (CPU) 1.9 s (wall)
 ------------------------------------------------------------------------------
                     AOints        : Timing summary (seconds)
 ------------------------------------------------------------------------------
     job step          cpu (% of tot)      sys (% of tot)     wall (% of tot)
 ------------------------------------------------------------------------------
  cpscf_lag         0.4308E+02 (35.8)   0.5000E-05 (29.4)   0.1111E+02 (35.2)
  iterzp            0.6982E+02 (58.0)   0.1000E-04 (58.8)   0.1845E+02 (58.4)
  make_fx           0.0000E+00 ( 0.0)   0.0000E+00 ( 0.0)   0.0000E+00 ( 0.0)
  AOints            0.7367E+01 ( 6.1)   0.1000E-05 ( 5.9)   0.1872E+01 ( 5.9)
 ------------------------------------------------------------------------------
   Grand Totals     0.1204E+03          0.1700E-04          0.3157E+02
 ------------------------------------------------------------------------------
 Calculating analytic Hessian of the SCF energy
 Polarizability Matrix (a.u.)
            1           2           3
    1-136.8420521  -0.9072726  -0.0000000
    2  -0.9072726 -50.7417059  -0.0000000
    3  -0.0000000  -0.0000000 -44.4002670

 Direct stationary perturbation theory relativistic correction:

 rels  =     113.772237759041
 relv  =    -378.086383154794
 rel2e =      50.488353059058
 E_rel =    -213.825792336695

 Hessian of the SCF Energy
            1           2           3           4           5           6
    1   0.4200232  -0.1802529  -0.0000000  -0.2652916   0.2278991   0.0000000
    2  -0.1802529   0.7971183   0.0000000   0.2995533  -0.4374247  -0.0000000
    3  -0.0000000   0.0000000   0.0974881   0.0000000  -0.0000000  -0.0429705
    4  -0.2652916   0.2995533   0.0000000   0.3949160  -0.2612218  -0.0000000
    5   0.2278991  -0.4374247  -0.0000000  -0.2612218   0.4761302   0.0000000
    6   0.0000000  -0.0000000  -0.0429705  -0.0000000   0.0000000   0.0308172
    7  -0.0552548  -0.0052880  -0.0000000  -0.0822440  -0.0203200   0.0000000
    8   0.0168760   0.0026629  -0.0000000  -0.0398339  -0.0273776   0.0000000
    9  -0.0000000   0.0000000   0.0053892   0.0000000   0.0000000  -0.0110819
   10  -0.0492215  -0.0427257  -0.0000000  -0.0488572   0.0224595   0.0000000
   11  -0.0144328  -0.0387880  -0.0000000   0.0054590   0.0076247   0.0000000
   12   0.0000000  -0.0000000  -0.0171535  -0.0000000   0.0000000  -0.0003164
   13  -0.0502553  -0.0712867  -0.0000000   0.0014767   0.0311832   0.0000000
   14  -0.0500894  -0.3235685  -0.0000000  -0.0039565  -0.0189526   0.0000000
   15   0.0000000   0.0000000  -0.0427533   0.0000000  -0.0000000   0.0235517
            7           8           9          10          11          12
    1  -0.0552548   0.0168760  -0.0000000  -0.0492215  -0.0144328   0.0000000
    2  -0.0052880   0.0026629   0.0000000  -0.0427257  -0.0387880  -0.0000000
    3  -0.0000000  -0.0000000   0.0053892  -0.0000000  -0.0000000  -0.0171535
    4  -0.0822440  -0.0398339   0.0000000  -0.0488572   0.0054590  -0.0000000
    5  -0.0203200  -0.0273776   0.0000000   0.0224595   0.0076247   0.0000000
    6   0.0000000   0.0000000  -0.0110819   0.0000000   0.0000000  -0.0003164
    7   0.1351003   0.0202296  -0.0000000   0.0003969   0.0042284   0.0000000
    8   0.0202296   0.0209586  -0.0000000   0.0009415   0.0014381   0.0000000
    9  -0.0000000  -0.0000000   0.0070797  -0.0000000  -0.0000000   0.0043647
   10   0.0003969   0.0009415  -0.0000000   0.1138078   0.0185594   0.0000000
   11   0.0042284   0.0014381  -0.0000000   0.0185594   0.0282070   0.0000000
   12   0.0000000   0.0000000   0.0043647   0.0000000   0.0000000   0.0091818
   13   0.0020016   0.0017867   0.0000000  -0.0161261  -0.0138140   0.0000000
   14   0.0011499   0.0023179  -0.0000000   0.0007653   0.0015182   0.0000000
   15   0.0000000  -0.0000000  -0.0057518  -0.0000000  -0.0000000   0.0039233
           13          14          15
    1  -0.0502553  -0.0500894   0.0000000
    2  -0.0712867  -0.3235685   0.0000000
    3  -0.0000000  -0.0000000  -0.0427533
    4   0.0014767  -0.0039565   0.0000000
    5   0.0311832  -0.0189526  -0.0000000
    6   0.0000000   0.0000000   0.0235517
    7   0.0020016   0.0011499   0.0000000
    8   0.0017867   0.0023179  -0.0000000
    9   0.0000000  -0.0000000  -0.0057518
   10  -0.0161261   0.0007653  -0.0000000
   11  -0.0138140   0.0015182  -0.0000000
   12   0.0000000   0.0000000   0.0039233
   13   0.0629031   0.0521307  -0.0000000
   14   0.0521307   0.3386851  -0.0000000
   15  -0.0000000  -0.0000000   0.0210302
 Gradient time:  CPU 186.23 s  wall 48.86 s
 **********************************************************************
 **                                                                  **
 **                       VIBRATIONAL ANALYSIS                       **
 **                       --------------------                       **
 **                                                                  **
 **        VIBRATIONAL FREQUENCIES (CM**-1) AND NORMAL MODES         **
 **     FORCE CONSTANTS (mDYN/ANGSTROM) AND REDUCED MASSES (AMU)     **
 **                  INFRARED INTENSITIES (KM/MOL)                   **
 **                                                                  **
 **********************************************************************


 Mode:                 1                      2                      3
 Frequency:       167.58                 169.80                 210.66
 Force Cnst:      0.1535                 1.3326                 0.2501
 Red. Mass:       9.2778                78.4440                 9.5656
 IR Active:          YES                    YES                    YES
 IR Intens:        0.034                  0.130                  1.076
 Raman Active:       YES                    YES                    YES
               X      Y      Z        X      Y      Z        X      Y      Z
 C         -0.000  0.000  0.578    0.118 -0.030  0.000   -0.090  0.551  0.000
 N         -0.000 -0.000  0.516    0.314  0.164  0.000   -0.130  0.536  0.000
 Br        -0.000  0.000 -0.098    0.745 -0.017 -0.000    0.010 -0.098 -0.000
 I          0.000  0.000 -0.055   -0.507 -0.005 -0.000    0.018 -0.055 -0.000
 H          0.000 -0.000  0.622   -0.215  0.034  0.000   -0.198  0.576  0.000
 TransDip  -0.000 -0.000 -0.006    0.010  0.005 -0.000    0.033 -0.004  0.000

 Mode:                 4                      5                      6
 Frequency:       532.83                 673.10                 892.75
 Force Cnst:      2.1964                 1.3512                 0.6633
 Red. Mass:      13.1305                 5.0619                 1.4124
 IR Active:          YES                    YES                    YES
 IR Intens:      105.641                  4.222                 16.255
 Raman Active:       YES                    YES                    YES
               X      Y      Z        X      Y      Z        X      Y      Z
 C          0.556  0.047 -0.000    0.389  0.273  0.000    0.000  0.000 -0.172
 N          0.703  0.202  0.000   -0.249 -0.228 -0.000   -0.000 -0.000  0.078
 Br        -0.130 -0.031  0.000    0.004  0.019  0.000    0.000  0.000 -0.003
 I         -0.052 -0.008  0.000   -0.018 -0.014 -0.000   -0.000 -0.000  0.002
 H          0.351  0.096  0.000    0.789  0.191 -0.000    0.000  0.000  0.982
 TransDip   0.329 -0.014  0.000    0.049  0.044 -0.000   -0.000  0.000  0.129

 Mode:                 7                      8                      9
 Frequency:      1246.92                1626.35                3150.26
 Force Cnst:      1.0525                14.7139                 6.4194
 Red. Mass:       1.1489                 9.4417                 1.0979
 IR Active:          YES                    YES                    YES
 IR Intens:       60.003                 91.831                  0.996
 Raman Active:       YES                    YES                    YES
               X      Y      Z        X      Y      Z        X      Y      Z
 C         -0.094 -0.022  0.000   -0.396  0.482  0.000   -0.010 -0.090  0.000
 N          0.018  0.051 -0.000    0.359 -0.437 -0.000   -0.006  0.005 -0.000
 Br         0.001 -0.000  0.000   -0.000 -0.001 -0.000    0.000  0.000  0.000
 I         -0.001 -0.002 -0.000   -0.002 -0.001 -0.000    0.000  0.000  0.000
 H          0.969 -0.219 -0.000    0.017  0.539 -0.000    0.184  0.979 -0.000
 TransDip  -0.224 -0.106 -0.000   -0.303  0.048 -0.000    0.028  0.015 -0.000

 STANDARD THERMODYNAMIC QUANTITIES AT   298.15 K  AND     1.00 ATM

   This Molecule has  0 Imaginary Frequencies
   Zero point vibrational energy:       12.395 kcal/mol

   Atom    1 Element C  Has Mass   12.00000
   Atom    2 Element N  Has Mass   14.00307
   Atom    3 Element Br Has Mass   78.91830
   Atom    4 Element I  Has Mass  126.90440
   Atom    5 Element H  Has Mass    1.00783
   Molecular Mass:   232.833600 amu
   Principal axes and moments of inertia in amu*Bohr^2:
                             1           2           3
    Eigenvalues --       30.49705  3984.89191  4015.38896
          X               1.00000    -0.00023    -0.00000
          Y               0.00023     1.00000     0.00000
          Z               0.00000    -0.00000     1.00000
   Rotational Symmetry Number is   1
   The Molecule is an Asymmetric Top
   Translational Enthalpy:        0.889 kcal/mol
   Rotational Enthalpy:           0.889 kcal/mol
   Vibrational Enthalpy:         13.753 kcal/mol
   gas constant (RT):             0.592 kcal/mol
   Translational Entropy:        42.237  cal/mol.K
   Rotational Entropy:           27.680  cal/mol.K
   Vibrational Entropy:           8.043  cal/mol.K

   Total Enthalpy:               16.123 kcal/mol
   Total Entropy:                77.961  cal/mol.K
Archival summary:
1\1\TWL01\FREQ\ProcedureUnspecified\BasisUnspecified\1r1111\taweetha\SunNov2521:16:362018SunNov2521:16:362018\0\\#,FREQ,ProcedureUnspecified,BasisUnspecified,\\0,1\I\C,1,2.14545\H,2,1.08651,1,113.224\N,2,1.25379,1,117.671,3,180,0\Br,4,1.93757,2,112.962,1,180,0\\\@

 Total job time:  56.18s(wall), 213.30s(cpu) 
 Sun Nov 25 21:16:36 2018

        *************************************************************
        *                                                           *
        *  Thank you very much for using Q-Chem.  Have a nice day.  *
        *                                                           *
        *************************************************************
