# Supplementary material for: Geometric and energetic data from ab initio calculations of haloethene, haloimine, halomethylenephosphine, haloiminophosphine, halodiazene, halodiphosphene and halocyclopropane
Source: Data Brief. 2019 Nov 2;27:104738. doi: 10.1016/j.dib.2019.104738 (PMC6861602; doi:10.1016/j.dib.2019.104738)
Supplement: Multimedia component 4 [file mmc4.zip › CN/B3LYP/HICNClE.out]

Q-Chem Developer Version!
                  Welcome to Q-Chem
     A Quantum Leap Into The Future Of Chemistry


 Q-Chem 5.1, Q-Chem, Inc., Pleasanton, CA (2018)

 Yihan Shao,  Zhengting Gan,  E. Epifanovsky,  A. T. B. Gilbert,  M. Wormit,  
 J. Kussmann,  A. W. Lange,  A. Behn,  Jia Deng,  Xintian Feng,  D. Ghosh,  
 M. Goldey,  P. R. Horn,  L. D. Jacobson,  I. Kaliman,  T. Kus,  A. Landau,  
 Jie Liu,  E. I. Proynov,  R. M. Richard,  R. P. Steele,  E. J. Sundstrom,  
 H. L. Woodcock III,  P. M. Zimmerman,  D. Zuev,  B. Albrecht,  E. Alguire,  
 S. A. Baeppler,  D. Barton,  Z. Benda,  Y. A. Bernard,  E. J. Berquist,  
 K. B. Bravaya,  H. Burton,  D. Casanova,  Chun-Min Chang,  Yunqing Chen,  
 A. Chien,  K. D. Closser,  M. P. Coons,  S. Coriani,  S. Dasgupta,  
 A. L. Dempwolff,  M. Diedenhofen,  Hainam Do,  R. G. Edgar,  Po-Tung Fang,  
 S. Faraji,  S. Fatehi,  Qingguo Feng,  K. D. Fenk,  J. Fosso-Tande,  
 Qinghui Ge,  A. Ghysels,  G. Gidofalvi,  J. Gomes,  J. Gonthier,  A. Gunina,  
 D. Hait,  M. W. D. Hanson-Heine,  P. H. P. Harbach,  A. W. Hauser,  
 J. E. Herr,  E. G. Hohenstein,  Z. C. Holden,  Kerwin Hui,  B. C. Huynh,  
 T.-C. Jagau,  Hyunjun Ji,  B. Kaduk,  K. Khistyaev,  Jaehoon Kim,  
 P. Klunzinger,  K. Koh,  D. Kosenkov,  L. Koulias,  T. Kowalczyk,  
 C. M. Krauter,  A. Kunitsa,  Ka Un Lao,  A. Laurent,  K. V. Lawler,  
 Joonho Lee,  D. Lefrancois,  S. Lehtola,  D. S. Levine,  Yi-Pei Li,  
 You-Sheng Lin,  Fenglai Liu,  E. Livshits,  A. Luenser,  P. Manohar,  
 E. Mansoor,  S. F. Manzer,  Shan-Ping Mao,  Yuezhi Mao,  N. Mardirossian,  
 A. V. Marenich,  T. Markovich,  L. A. Martinez-Martinez,  S. A. Maurer,  
 N. J. Mayhall,  S. C. McKenzie,  J.-M. Mewes,  A. F. Morrison,  
 J. W. Mullinax,  K. Nanda,  T. S. Nguyen-Beck,  R. Olivares-Amaya,  
 J. A. Parkhill,  T. M. Perrine,  F. Plasser,  P. Pokhilko,  S. Prager,  
 A. Prociuk,  E. Ramos,  D. R. Rehn,  F. Rob,  M. Schneider,  N. Sergueev,  
 S. M. Sharada,  S. Sharma,  D. W. Small,  T. Stauch,  T. Stein,  
 Yu-Chuan Su,  A. J. W. Thom,  A. Tkatchenko,  T. Tsuchimochi,  N. M. Tubman,  
 L. Vogt,  M. L. Vidal,  O. Vydrov,  M. A. Watson,  J. Wenzel,  
 M. de Wergifosse,  T. A. Wesolowski,  A. White,  J. Witte,  A. Yamada,  
 Jun Yang,  K. Yao,  S. Yeganeh,  S. R. Yost,  Zhi-Qiang You,  A. Zech,  
 Igor Ying Zhang,  Xing Zhang,  Yan Zhao,  Ying Zhu,  B. R. Brooks,  
 G. K. L. Chan,  C. J. Cramer,  M. S. Gordon,  W. J. Hehre,  A. Klamt,  
 M. W. Schmidt,  C. D. Sherrill,  D. G. Truhlar,  A. Aspuru-Guzik,  R. Baer,  
 A. T. Bell,  N. A. Besley,  Jeng-Da Chai,  A. E. DePrince, III,  
 R. A. DiStasio Jr.,  A. Dreuw,  B. D. Dunietz,  T. R. Furlani,  
 Chao-Ping Hsu,  Yousung Jung,  Jing Kong,  D. S. Lambrecht,  WanZhen Liang,  
 C. Ochsenfeld,  V. A. Rassolov,  L. V. Slipchenko,  J. E. Subotnik,  
 T. Van Voorhis,  J. M. Herbert,  A. I. Krylov,  P. M. W. Gill,  M. Head-Gordon

 Contributors to earlier versions of Q-Chem not listed above: 
 R. D. Adamson,  B. Austin,  J. Baker,  G. J. O. Beran,  K. Brandhorst,  
 S. T. Brown,  E. F. C. Byrd,  A. K. Chakraborty,  C.-L. Cheng,  
 Siu Hung Chien,  D. M. Chipman,  D. L. Crittenden,  H. Dachsel,  
 R. J. Doerksen,  A. D. Dutoi,  L. Fusti-Molnar,  W. A. Goddard III,  
 A. Golubeva-Zadorozhnaya,  S. R. Gwaltney,  G. Hawkins,  A. Heyden,  
 S. Hirata,  G. Kedziora,  F. J. Keil,  C. Kelley,  Jihan Kim,  R. A. King,  
 R. Z. Khaliullin,  P. P. Korambath,  W. Kurlancheek,  A. M. Lee,  M. S. Lee,  
 S. V. Levchenko,  Ching Yeh Lin,  D. Liotard,  R. C. Lochan,  I. Lotan,  
 P. E. Maslen,  N. Nair,  D. P. O'Neill,  D. Neuhauser,  E. Neuscamman,  
 C. M. Oana,  R. Olson,  B. Peters,  R. Peverati,  P. A. Pieniazek,  
 Y. M. Rhee,  J. Ritchie,  M. A. Rohrdanz,  E. Rosta,  N. J. Russ,  
 H. F. Schaefer III,  N. E. Schultz,  N. Shenvi,  A. C. Simmonett,  A. Sodt,  
 D. Stuck,  K. S. Thanthiriwatte,  V. Vanovschi,  Tao Wang,  A. Warshel,  
 C. F. Williams,  Q. Wu,  X. Xu,  W. Zhang

 Please cite Q-Chem as follows:
 Y. Shao et al., Mol. Phys. 113, 184-215 (2015)
 DOI: 10.1080/00268976.2014.952696

 Q-Chem 5.1.2 for Intel X86 EM64T Linux

 Parts of Q-Chem use Armadillo 8.300.2 (Tropical Shenanigans).
 http://arma.sourceforge.net/

 Q-Chem begins on Mon Nov 26 08:04:27 2018  

Host: 
0

     Scratch files written to /scratch/taweetham/qchem59387//
Input Ideriv = 2
Curr. Ideriv = -1
Max.  Ideriv = 2

Checking the input file for inconsistencies... 	...done.

--------------------------------------------------------------
User input:
--------------------------------------------------------------
$molecule
0 1
C 
N 1 1.3 
Cl 2 CCl 1 120. 
I 1 CI 2 120.  3 180.0
H 1 CH 2 120.  3 0.0

CC=1.54
CH=1.09
CF=1.35
CCl=1.77
CBr=1.94
CI=2.14
DHA=180.0
$end

$rem
   job_type	optimization
   basis	6-311++g**
   method	b3lyp
$end

--------------------------------------------------------------
 ----------------------------------------------------------------
             Standard Nuclear Orientation (Angstroms)
    I     Atom           X                Y                Z
 ----------------------------------------------------------------
    1      C       0.7004214743    -0.4954696338    -0.0000000000
    2      N       1.6045011348     0.4386823707     0.0000000000
    3      Cl      3.3214545032     0.0085996684     0.0000000000
    4      I      -1.3754430502     0.0245173622    -0.0000000000
    5      H       0.9997183165    -1.5435733501    -0.0000000000
 ----------------------------------------------------------------
 Molecular Point Group                 Cs    NOp =  2
 Largest Abelian Subgroup              Cs    NOp =  2
 Nuclear Repulsion Energy =   336.0728788679 hartrees
 There are       42 alpha and       42 beta electrons
 Requested basis set is 6-311++G(d,p)
 There are 54 shells and 143 basis functions

 Total QAlloc Memory Limit   2000 MB
 Mega-Array Size       188 MB
 MEM_STATIC part       192 MB
 A cutoff of  1.0D-11 yielded   1236 shell pairs
 There are      9221 function pairs (     10294 Cartesian)
 Smallest overlap matrix eigenvalue = 1.24E-03

 Scale SEOQF with 1.000000e-01/1.000000e-01/1.000000e-01

 Standard Electronic Orientation quadrupole field applied
 Nucleus-field energy     =     0.0000000114 hartrees
 Guess from superposition of atomic densities
 Warning:  Energy on first SCF cycle will be non-variational
 SAD guess density has 84.000000 electrons

 -----------------------------------------------------------------------
  General SCF calculation program by
  Eric Jon Sundstrom, Paul Horn, Yuezhi Mao, Dmitri Zuev, Alec White,
  David Stuck, Shaama M.S., Shane Yost, Joonho Lee, David Small,
  Daniel Levine, Susi Lehtola, Hugh Burton, Evgeny Epifanovsky
 -----------------------------------------------------------------------
 Exchange:     0.2000 Hartree-Fock + 0.0800 Slater + 0.7200 B88
 Correlation:  0.1900 VWN1RPA + 0.8100 LYP
 Using SG-1 standard quadrature grid
 A restricted SCF calculation will be
 performed using DIIS
 SCF converges when DIIS error is below 1.0e-08
 ---------------------------------------
  Cycle       Energy         DIIS error
 ---------------------------------------
    1   -7473.5085852812      4.05e-02  
    2   -7473.1478547486      2.74e-03  
    3   -7473.1306195099      3.86e-03  
    4   -7473.1599416933      1.41e-03  
    5   -7473.1640687299      3.39e-04  
    6   -7473.1642638535      1.15e-04  
    7   -7473.1642983659      3.85e-05  
    8   -7473.1643021504      9.30e-06  
    9   -7473.1643023705      1.51e-06  
   10   -7473.1643023756      4.34e-07  
   11   -7473.1643023760      8.84e-08  
   12   -7473.1643023761      1.48e-08  
   13   -7473.1643023760      3.62e-09  Convergence criterion met
 ---------------------------------------
 SCF time:   CPU 15.54s  wall 16.00s 
 SCF   energy in the final basis set =    -7473.1643023760
 Total energy in the final basis set =    -7473.1643023760

 --------------------------------------------------------------
             Orbital Energies (a.u.) and Symmetries
 --------------------------------------------------------------

 Alpha MOs, Restricted
 -- Occupied --                  
******* -176.33 -165.74 -165.73 -165.73 -101.59  -35.83  -31.32
  1 A'    2 A'    3 A'    1 A"    4 A'    5 A'    6 A'    7 A'                 
-31.316 -31.315 -22.973 -22.971 -22.971 -22.966 -22.966 -14.400
  2 A"    8 A'    9 A'    3 A"   10 A'    4 A"   11 A'   12 A'                 
-10.294  -9.500  -7.266  -7.254  -7.253  -6.378  -4.791  -4.775
 13 A'   14 A'   15 A'    5 A"   16 A'   17 A'   18 A'    6 A"                 
 -4.775  -2.056  -2.052  -2.051  -2.038  -2.038  -0.976  -0.827
 19 A'   20 A'    7 A"   21 A'    8 A"   22 A'   23 A'   24 A'                 
 -0.697  -0.598  -0.520  -0.442  -0.418  -0.359  -0.333  -0.297
 25 A'   26 A'   27 A'   28 A'    9 A"   29 A'   10 A"   30 A'                 
 -0.295  -0.284
 31 A'   11 A"                                                                 
 -- Virtual --                   
 -0.098  -0.073  -0.039   0.009   0.033   0.036   0.056   0.086
 32 A'   12 A"   33 A'   34 A'   35 A'   36 A'   13 A"   37 A'                 
  0.094   0.097   0.109   0.133   0.152   0.161   0.161   0.183
 38 A'   14 A"   39 A'   40 A'   41 A'   42 A'   15 A"   43 A'                 
  0.219   0.237   0.246   0.271   0.304   0.384   0.390   0.401
 16 A"   44 A'   45 A'   46 A'   47 A'   17 A"   18 A"   48 A'                 
  0.409   0.435   0.439   0.448   0.493   0.517   0.549   0.565
 49 A'   50 A'   51 A'   19 A"   52 A'   53 A'   20 A"   54 A'                 
  0.638   0.689   0.716   0.754   0.773   0.845   0.847   0.891
 55 A'   56 A'   21 A"   57 A'   58 A'   59 A'   22 A"   60 A'                 
  0.930   0.952   1.065   1.095   1.118   1.204   1.248   1.295
 23 A"   61 A'   62 A'   63 A'   24 A"   64 A'   25 A"   65 A'                 
  1.328   1.338   1.532   1.557   1.669   1.726   1.925   2.028
 66 A'   26 A"   67 A'   68 A'   69 A'   27 A"   70 A'   28 A"                 
  2.099   2.223   2.259   2.315   2.355   2.481   2.584   2.704
 71 A'   72 A'   29 A"   73 A'   30 A"   74 A'   75 A'   76 A'                 
  2.749   2.795   2.970   3.551   3.801   3.928   3.941   3.957
 31 A"   77 A'   78 A'   79 A'   32 A"   80 A'   33 A"   81 A'                 
  3.985   4.062   4.201   4.354   4.473   5.972   6.001   6.039
 34 A"   82 A'   83 A'   84 A'   85 A'   35 A"   86 A'   87 A'                 
  9.651  23.741  25.771  25.826  26.236  27.803  28.315  28.335
 88 A'   89 A'   36 A"   90 A'   91 A'   92 A'   37 A"   93 A'                 
 28.352  28.512  28.517  28.529  28.564  28.649  35.423 127.859
 94 A'   38 A"   95 A'   39 A"   96 A'   97 A'   98 A'   40 A"                 
127.875 127.900 151.604 215.6271901.765
 99 A'  100 A'  101 A'  102 A'  103 A'                                         

 Beta MOs, Restricted
 -- Occupied --                  
******* -176.33 -165.74 -165.73 -165.73 -101.59  -35.83  -31.32
  1 A'    2 A'    3 A'    1 A"    4 A'    5 A'    6 A'    7 A'                 
-31.316 -31.315 -22.973 -22.971 -22.971 -22.966 -22.966 -14.400
  2 A"    8 A'    9 A'    3 A"   10 A'    4 A"   11 A'   12 A'                 
-10.294  -9.500  -7.266  -7.254  -7.253  -6.378  -4.791  -4.775
 13 A'   14 A'   15 A'    5 A"   16 A'   17 A'   18 A'    6 A"                 
 -4.775  -2.056  -2.052  -2.051  -2.038  -2.038  -0.976  -0.827
 19 A'   20 A'    7 A"   21 A'    8 A"   22 A'   23 A'   24 A'                 
 -0.697  -0.598  -0.520  -0.442  -0.418  -0.359  -0.333  -0.297
 25 A'   26 A'   27 A'   28 A'    9 A"   29 A'   10 A"   30 A'                 
 -0.295  -0.284
 31 A'   11 A"                                                                 
 -- Virtual --                   
 -0.098  -0.073  -0.039   0.009   0.033   0.036   0.056   0.086
 32 A'   12 A"   33 A'   34 A'   35 A'   36 A'   13 A"   37 A'                 
  0.094   0.097   0.109   0.133   0.152   0.161   0.161   0.183
 38 A'   14 A"   39 A'   40 A'   41 A'   42 A'   15 A"   43 A'                 
  0.219   0.237   0.246   0.271   0.304   0.384   0.390   0.401
 16 A"   44 A'   45 A'   46 A'   47 A'   17 A"   18 A"   48 A'                 
  0.409   0.435   0.439   0.448   0.493   0.517   0.549   0.565
 49 A'   50 A'   51 A'   19 A"   52 A'   53 A'   20 A"   54 A'                 
  0.638   0.689   0.716   0.754   0.773   0.845   0.847   0.891
 55 A'   56 A'   21 A"   57 A'   58 A'   59 A'   22 A"   60 A'                 
  0.930   0.952   1.065   1.095   1.118   1.204   1.248   1.295
 23 A"   61 A'   62 A'   63 A'   24 A"   64 A'   25 A"   65 A'                 
  1.328   1.338   1.532   1.557   1.669   1.726   1.925   2.028
 66 A'   26 A"   67 A'   68 A'   69 A'   27 A"   70 A'   28 A"                 
  2.099   2.223   2.259   2.315   2.355   2.481   2.584   2.704
 71 A'   72 A'   29 A"   73 A'   30 A"   74 A'   75 A'   76 A'                 
  2.749   2.795   2.970   3.551   3.801   3.928   3.941   3.957
 31 A"   77 A'   78 A'   79 A'   32 A"   80 A'   33 A"   81 A'                 
  3.985   4.062   4.201   4.354   4.473   5.972   6.001   6.039
 34 A"   82 A'   83 A'   84 A'   85 A'   35 A"   86 A'   87 A'                 
  9.651  23.741  25.771  25.826  26.236  27.803  28.315  28.335
 88 A'   89 A'   36 A"   90 A'   91 A'   92 A'   37 A"   93 A'                 
 28.352  28.512  28.517  28.529  28.564  28.649  35.423 127.859
 94 A'   38 A"   95 A'   39 A"   96 A'   97 A'   98 A'   40 A"                 
127.875 127.900 151.604 215.6271901.765
 99 A'  100 A'  101 A'  102 A'  103 A'                                         
 --------------------------------------------------------------

          Ground-State Mulliken Net Atomic Charges

     Atom                 Charge (a.u.)
  ----------------------------------------
      1 C                    -0.319109
      2 N                     0.008230
      3 Cl                   -0.003188
      4 I                     0.138797
      5 H                     0.175269
  ----------------------------------------
  Sum of atomic charges =     0.000000

 -----------------------------------------------------------------
                    Cartesian Multipole Moments
 -----------------------------------------------------------------
    Charge (ESU x 10^10)
                 0.0000
    Dipole Moment (Debye)
         X      -1.3159      Y      -1.7231      Z       0.0000
       Tot       2.1681
    Quadrupole Moments (Debye-Ang)
        XX     -51.8408     XY      -3.3040     YY     -52.9385
        XZ      -0.0000     YZ       0.0000     ZZ     -53.5902
    Octopole Moments (Debye-Ang^2)
       XXX     -60.7012    XXY      -0.1879    XYY     -17.2074
       YYY      -2.6208    XXZ       0.0000    XYZ       0.0000
       YYZ      -0.0000    XZZ     -17.0921    YZZ       0.5845
       ZZZ      -0.0000
    Hexadecapole Moments (Debye-Ang^3)
      XXXX   -1246.0205   XXXY     -16.4912   XXYY    -243.2536
      XYYY      -7.1445   YYYY     -90.7409   XXXZ      -0.0000
      XXYZ      -0.0000   XYYZ       0.0000   YYYZ       0.0000
      XXZZ    -238.1291   XYZZ      -0.7078   YYZZ     -27.2601
      XZZZ      -0.0000   YZZZ       0.0000   ZZZZ     -68.3266
 -----------------------------------------------------------------
 Calculating analytic gradient of the SCF energy
 Gradient of SCF Energy
            1           2           3           4           5
    1  -0.0555140   0.0453570   0.0092210  -0.0106064   0.0115424
    2  -0.0247561   0.0082313   0.0097036   0.0033967   0.0034244
    3   0.0000000  -0.0000000   0.0000000  -0.0000000  -0.0000000
 Max gradient component =       5.551E-02
 RMS gradient           =       2.044E-02
 Gradient time:  CPU 4.15 s  wall 4.15 s
 Geometry Optimization Parameters
   NAtoms,    NIC,     NZ,  NCons,   NDum,   NFix, NCnnct, MaxDiis
        5      20       5       0       0       0       0       0


** GEOMETRY OPTIMIZATION IN DELOCALIZED INTERNAL COORDINATES **
   Searching for a Minimum

   Optimization Cycle:   1

                       Coordinates (Angstroms)
     ATOM                X               Y               Z
      1  C         0.7004214743   -0.4954696338    0.0000000000
      2  N         1.6045011348    0.4386823707    0.0000000000
      3  Cl        3.3214545032    0.0085996684    0.0000000000
      4  I        -1.3754430502    0.0245173622    0.0000000000
      5  H         0.9997183165   -1.5435733501    0.0000000000
   Point Group: cs    Number of degrees of freedom:     7


   Energy is  -7473.164302376


 Attempting to Generate Delocalized Internal Coordinates

  7 Hessian modes will be used to form the next step
  Hessian Eigenvalues:
     0.108095    0.160000    0.220000    0.250000    0.286300    0.348126
     0.671931

 Minimum Search - Taking Simple RFO Step
 Searching for Lamda that Minimizes Along All modes
 Value Taken    Lamda =  -0.01333833
 Step Taken.  Stepsize is  0.223539

                             Maximum     Tolerance    Cnvgd?
         Gradient           0.037828      0.000300      NO
         Displacement       0.169810      0.001200      NO
         Energy change     *********      0.000001      NO


 New Cartesian Coordinates Obtained by Inverse Iteration

 Displacement from previous Coordinates is:  0.350420
 ----------------------------------------------------------------
             Standard Nuclear Orientation (Angstroms)
    I     Atom           X                Y                Z
 ----------------------------------------------------------------
    1      C       0.7454844390    -0.4601979211     0.0000000000
    2      N       1.5615751529     0.5005270490     0.0000000000
    3      Cl      3.2232746418    -0.0753243512     0.0000000000
    4      I      -1.2987767007    -0.0168712781     0.0000000000
    5      H       1.0190948457    -1.5153770813     0.0000000000
 ----------------------------------------------------------------
 Molecular Point Group                 Cs    NOp =  2
 Largest Abelian Subgroup              Cs    NOp =  2
 Nuclear Repulsion Energy =   346.6451893417 hartrees
 There are       42 alpha and       42 beta electrons
 Applying Cartesian multipole field
    Component          Value
    ---------          -----
     (2,0,0)        1.00000E-11
     (0,2,0)        2.00000E-11
     (0,0,2)       -3.00000E-11
 Nucleus-field energy     =     0.0000000107 hartrees
 Requested basis set is 6-311++G(d,p)
 There are 54 shells and 143 basis functions
 A cutoff of  1.0D-11 yielded   1259 shell pairs
 There are      9334 function pairs (     10413 Cartesian)
 Smallest overlap matrix eigenvalue = 1.20E-03
 Guess MOs from SCF MO coefficient file

 -----------------------------------------------------------------------
  General SCF calculation program by
  Eric Jon Sundstrom, Paul Horn, Yuezhi Mao, Dmitri Zuev, Alec White,
  David Stuck, Shaama M.S., Shane Yost, Joonho Lee, David Small,
  Daniel Levine, Susi Lehtola, Hugh Burton, Evgeny Epifanovsky
 -----------------------------------------------------------------------
 Exchange:     0.2000 Hartree-Fock + 0.0800 Slater + 0.7200 B88
 Correlation:  0.1900 VWN1RPA + 0.8100 LYP
 Using SG-1 standard quadrature grid
 A restricted SCF calculation will be
 performed using DIIS
 SCF converges when DIIS error is below 1.0e-08
 ---------------------------------------
  Cycle       Energy         DIIS error
 ---------------------------------------
    1   -7473.1639703788      1.26e-03  
    2   -7473.1692761419      5.98e-04  
    3   -7473.1689623214      6.82e-04  
    4   -7473.1701569162      1.22e-04  
    5   -7473.1701829560      6.34e-05  
    6   -7473.1701928152      1.01e-05  
    7   -7473.1701930569      1.86e-06  
    8   -7473.1701930655      7.35e-07  
    9   -7473.1701930670      3.01e-07  
   10   -7473.1701930672      3.06e-08  
   11   -7473.1701930672      8.33e-09  Convergence criterion met
 ---------------------------------------
 SCF time:   CPU 13.50s  wall 14.00s 
 SCF   energy in the final basis set =    -7473.1701930672
 Total energy in the final basis set =    -7473.1701930672

 --------------------------------------------------------------
             Orbital Energies (a.u.) and Symmetries
 --------------------------------------------------------------

 Alpha MOs, Restricted
 -- Occupied --                  
******* -176.33 -165.73 -165.73 -165.73 -101.58  -35.82  -31.32
  1 A'    2 A'    3 A'    1 A"    4 A'    5 A'    6 A'    7 A'                 
-31.312 -31.312 -22.968 -22.967 -22.967 -22.963 -22.963 -14.401
  2 A"    8 A'    9 A'    3 A"   10 A'    4 A"   11 A'   12 A'                 
-10.289  -9.497  -7.263  -7.251  -7.250  -6.374  -4.787  -4.772
 13 A'   14 A'   15 A'    5 A"   16 A'   17 A'   18 A'    6 A"                 
 -4.771  -2.053  -2.048  -2.048  -2.035  -2.035  -0.999  -0.828
 19 A'   20 A'    7 A"   21 A'   22 A'    8 A"   23 A'   24 A'                 
 -0.702  -0.600  -0.525  -0.447  -0.432  -0.354  -0.333  -0.309
 25 A'   26 A'   27 A'   28 A'    9 A"   29 A'   10 A"   30 A'                 
 -0.294  -0.283
 31 A'   11 A"                                                                 
 -- Virtual --                   
 -0.083  -0.068  -0.035   0.010   0.033   0.036   0.055   0.086
 32 A'   12 A"   33 A'   34 A'   35 A'   36 A'   13 A"   37 A'                 
  0.096   0.098   0.108   0.136   0.149   0.155   0.169   0.186
 38 A'   14 A"   39 A'   40 A'   41 A'   15 A"   42 A'   43 A'                 
  0.222   0.236   0.245   0.272   0.306   0.388   0.394   0.407
 16 A"   44 A'   45 A'   46 A'   47 A'   17 A"   18 A"   48 A'                 
  0.417   0.433   0.443   0.445   0.475   0.525   0.544   0.587
 49 A'   50 A'   51 A'   19 A"   52 A'   53 A'   20 A"   54 A'                 
  0.650   0.688   0.716   0.739   0.778   0.849   0.860   0.919
 55 A'   56 A'   21 A"   57 A'   58 A'   22 A"   59 A'   60 A'                 
  0.924   0.928   1.049   1.109   1.124   1.206   1.249   1.313
 23 A"   61 A'   62 A'   63 A'   24 A"   64 A'   25 A"   65 A'                 
  1.346   1.349   1.520   1.567   1.661   1.717   1.984   2.031
 26 A"   66 A'   67 A'   68 A'   69 A'   27 A"   70 A'   28 A"                 
  2.127   2.236   2.274   2.309   2.386   2.513   2.607   2.757
 71 A'   72 A'   29 A"   73 A'   30 A"   74 A'   75 A'   31 A"                 
  2.775   2.793   2.950   3.552   3.805   3.941   3.945   3.970
 76 A'   77 A'   78 A'   79 A'   32 A"   80 A'   33 A"   81 A'                 
  3.993   4.078   4.209   4.373   4.469   5.977   6.004   6.058
 34 A"   82 A'   83 A'   84 A'   85 A'   35 A"   86 A'   87 A'                 
  9.659  23.814  25.777  25.844  26.232  27.820  28.320  28.339
 88 A'   89 A'   36 A"   90 A'   91 A'   92 A'   37 A"   93 A'                 
 28.364  28.516  28.522  28.536  28.573  28.660  35.475 127.865
 94 A'   38 A"   95 A'   39 A"   96 A'   97 A'   98 A'   40 A"                 
127.880 127.911 151.619 215.6371901.781
 99 A'  100 A'  101 A'  102 A'  103 A'                                         

 Beta MOs, Restricted
 -- Occupied --                  
******* -176.33 -165.73 -165.73 -165.73 -101.58  -35.82  -31.32
  1 A'    2 A'    3 A'    1 A"    4 A'    5 A'    6 A'    7 A'                 
-31.312 -31.312 -22.968 -22.967 -22.967 -22.963 -22.963 -14.401
  2 A"    8 A'    9 A'    3 A"   10 A'    4 A"   11 A'   12 A'                 
-10.289  -9.497  -7.263  -7.251  -7.250  -6.374  -4.787  -4.772
 13 A'   14 A'   15 A'    5 A"   16 A'   17 A'   18 A'    6 A"                 
 -4.771  -2.053  -2.048  -2.048  -2.035  -2.035  -0.999  -0.828
 19 A'   20 A'    7 A"   21 A'   22 A'    8 A"   23 A'   24 A'                 
 -0.702  -0.600  -0.525  -0.447  -0.432  -0.354  -0.333  -0.309
 25 A'   26 A'   27 A'   28 A'    9 A"   29 A'   10 A"   30 A'                 
 -0.294  -0.283
 31 A'   11 A"                                                                 
 -- Virtual --                   
 -0.083  -0.068  -0.035   0.010   0.033   0.036   0.055   0.086
 32 A'   12 A"   33 A'   34 A'   35 A'   36 A'   13 A"   37 A'                 
  0.096   0.098   0.108   0.136   0.149   0.155   0.169   0.186
 38 A'   14 A"   39 A'   40 A'   41 A'   15 A"   42 A'   43 A'                 
  0.222   0.236   0.245   0.272   0.306   0.388   0.394   0.407
 16 A"   44 A'   45 A'   46 A'   47 A'   17 A"   18 A"   48 A'                 
  0.417   0.433   0.443   0.445   0.475   0.525   0.544   0.587
 49 A'   50 A'   51 A'   19 A"   52 A'   53 A'   20 A"   54 A'                 
  0.650   0.688   0.716   0.739   0.778   0.849   0.860   0.919
 55 A'   56 A'   21 A"   57 A'   58 A'   22 A"   59 A'   60 A'                 
  0.924   0.928   1.049   1.109   1.124   1.206   1.249   1.313
 23 A"   61 A'   62 A'   63 A'   24 A"   64 A'   25 A"   65 A'                 
  1.346   1.349   1.520   1.567   1.661   1.717   1.984   2.031
 26 A"   66 A'   67 A'   68 A'   69 A'   27 A"   70 A'   28 A"                 
  2.127   2.236   2.274   2.309   2.386   2.513   2.607   2.757
 71 A'   72 A'   29 A"   73 A'   30 A"   74 A'   75 A'   31 A"                 
  2.775   2.793   2.950   3.552   3.805   3.941   3.945   3.970
 76 A'   77 A'   78 A'   79 A'   32 A"   80 A'   33 A"   81 A'                 
  3.993   4.078   4.209   4.373   4.469   5.977   6.004   6.058
 34 A"   82 A'   83 A'   84 A'   85 A'   35 A"   86 A'   87 A'                 
  9.659  23.814  25.777  25.844  26.232  27.820  28.320  28.339
 88 A'   89 A'   36 A"   90 A'   91 A'   92 A'   37 A"   93 A'                 
 28.364  28.516  28.522  28.536  28.573  28.660  35.475 127.865
 94 A'   38 A"   95 A'   39 A"   96 A'   97 A'   98 A'   40 A"                 
127.880 127.911 151.619 215.6371901.781
 99 A'  100 A'  101 A'  102 A'  103 A'                                         
 --------------------------------------------------------------

          Ground-State Mulliken Net Atomic Charges

     Atom                 Charge (a.u.)
  ----------------------------------------
      1 C                    -0.315892
      2 N                     0.006749
      3 Cl                    0.000571
      4 I                     0.129052
      5 H                     0.179519
  ----------------------------------------
  Sum of atomic charges =     0.000000

 -----------------------------------------------------------------
                    Cartesian Multipole Moments
 -----------------------------------------------------------------
    Charge (ESU x 10^10)
                -0.0000
    Dipole Moment (Debye)
         X      -1.1919      Y      -1.7332      Z      -0.0000
       Tot       2.1035
    Quadrupole Moments (Debye-Ang)
        XX     -52.7093     XY      -3.2713     YY     -52.8131
        XZ       0.0000     YZ      -0.0000     ZZ     -53.4045
    Octopole Moments (Debye-Ang^2)
       XXX     -65.2816    XXY      -0.0496    XYY     -17.4773
       YYY       2.4338    XXZ       0.0000    XYZ      -0.0000
       YYZ       0.0000    XZZ     -17.8901    YZZ       2.3002
       ZZZ      -0.0000
    Hexadecapole Moments (Debye-Ang^3)
      XXXX   -1184.2960   XXXY     -16.7042   XXYY    -227.5613
      XYYY      -2.7119   YYYY     -91.5359   XXXZ       0.0000
      XXYZ      -0.0000   XYYZ       0.0000   YYYZ      -0.0000
      XXZZ    -223.9064   XYZZ       0.7947   YYZZ     -27.2706
      XZZZ       0.0000   YZZZ      -0.0000   ZZZZ     -67.9184
 -----------------------------------------------------------------
 Calculating analytic gradient of the SCF energy
 Gradient of SCF Energy
            1           2           3           4           5
    1  -0.0053843   0.0045702  -0.0099912   0.0067969   0.0040083
    2   0.0030193  -0.0020773   0.0000469  -0.0004509  -0.0005381
    3  -0.0000000   0.0000000  -0.0000000   0.0000000  -0.0000000
 Max gradient component =       9.991E-03
 RMS gradient           =       3.881E-03
 Gradient time:  CPU 4.28 s  wall 4.28 s
 Geometry Optimization Parameters
   NAtoms,    NIC,     NZ,  NCons,   NDum,   NFix, NCnnct, MaxDiis
        5      20       5       0       0       0       0       0

 Cartesian Hessian Update
 Hessian Updated using BFGS Update


** GEOMETRY OPTIMIZATION IN DELOCALIZED INTERNAL COORDINATES **
   Searching for a Minimum

   Optimization Cycle:   2

                       Coordinates (Angstroms)
     ATOM                X               Y               Z
      1  C         0.7454844390   -0.4601979211    0.0000000000
      2  N         1.5615751529    0.5005270490    0.0000000000
      3  Cl        3.2232746418   -0.0753243512    0.0000000000
      4  I        -1.2987767007   -0.0168712781    0.0000000000
      5  H         1.0190948457   -1.5153770813    0.0000000000
   Point Group: cs    Number of degrees of freedom:     7


   Energy is  -7473.170193067

 Hessian Updated using BFGS Update

  7 Hessian modes will be used to form the next step
  Hessian Eigenvalues:
     0.114955    0.146910    0.219312    0.268234    0.330274    0.349217
     0.684359

 Minimum Search - Taking Simple RFO Step
 Searching for Lamda that Minimizes Along All modes
 Value Taken    Lamda =  -0.00106203
 Step Taken.  Stepsize is  0.069879

                             Maximum     Tolerance    Cnvgd?
         Gradient           0.011734      0.000300      NO
         Displacement       0.048027      0.001200      NO
         Energy change     -0.005891      0.000001      NO


 New Cartesian Coordinates Obtained by Inverse Iteration

 Displacement from previous Coordinates is:  0.109715
 ----------------------------------------------------------------
             Standard Nuclear Orientation (Angstroms)
    I     Atom           X                Y                Z
 ----------------------------------------------------------------
    1      C       0.7494582831    -0.4687517690     0.0000000000
    2      N       1.5686070876     0.4907844056     0.0000000000
    3      Cl      3.2572627673    -0.0490770989     0.0000000000
    4      I      -1.3165879945    -0.0107069515     0.0000000000
    5      H       0.9919122351    -1.5294921689     0.0000000000
 ----------------------------------------------------------------
 Molecular Point Group                 Cs    NOp =  2
 Largest Abelian Subgroup              Cs    NOp =  2
 Nuclear Repulsion Energy =   343.3172671890 hartrees
 There are       42 alpha and       42 beta electrons
 Applying Cartesian multipole field
    Component          Value
    ---------          -----
     (2,0,0)        1.00000E-11
     (0,2,0)        2.00000E-11
     (0,0,2)       -3.00000E-11
 Nucleus-field energy     =     0.0000000109 hartrees
 Requested basis set is 6-311++G(d,p)
 There are 54 shells and 143 basis functions
 A cutoff of  1.0D-11 yielded   1255 shell pairs
 There are      9327 function pairs (     10406 Cartesian)
 Smallest overlap matrix eigenvalue = 1.23E-03
 Guess MOs from SCF MO coefficient file

 -----------------------------------------------------------------------
  General SCF calculation program by
  Eric Jon Sundstrom, Paul Horn, Yuezhi Mao, Dmitri Zuev, Alec White,
  David Stuck, Shaama M.S., Shane Yost, Joonho Lee, David Small,
  Daniel Levine, Susi Lehtola, Hugh Burton, Evgeny Epifanovsky
 -----------------------------------------------------------------------
 Exchange:     0.2000 Hartree-Fock + 0.0800 Slater + 0.7200 B88
 Correlation:  0.1900 VWN1RPA + 0.8100 LYP
 Using SG-1 standard quadrature grid
 A restricted SCF calculation will be
 performed using DIIS
 SCF converges when DIIS error is below 1.0e-08
 ---------------------------------------
  Cycle       Energy         DIIS error
 ---------------------------------------
    1   -7473.1703575411      3.26e-04  
    2   -7473.1707679518      1.37e-04  
    3   -7473.1707339204      1.77e-04  
    4   -7473.1708229607      1.47e-05  
    5   -7473.1708234677      5.08e-06  
    6   -7473.1708235041      3.65e-06  
    7   -7473.1708235312      8.61e-07  
    8   -7473.1708235330      3.01e-07  
    9   -7473.1708235331      5.53e-08  
   10   -7473.1708235331      8.80e-09  Convergence criterion met
 ---------------------------------------
 SCF time:   CPU 12.20s  wall 12.00s 
 SCF   energy in the final basis set =    -7473.1708235331
 Total energy in the final basis set =    -7473.1708235331

 --------------------------------------------------------------
             Orbital Energies (a.u.) and Symmetries
 --------------------------------------------------------------

 Alpha MOs, Restricted
 -- Occupied --                  
******* -176.33 -165.73 -165.73 -165.73 -101.58  -35.82  -31.32
  1 A'    2 A'    3 A'    1 A"    4 A'    5 A'    6 A'    7 A'                 
-31.312 -31.312 -22.968 -22.967 -22.967 -22.963 -22.963 -14.403
  2 A"    8 A'    9 A'    3 A"   10 A'    4 A"   11 A'   12 A'                 
-10.291  -9.497  -7.264  -7.251  -7.251  -6.374  -4.787  -4.772
 13 A'   14 A'   15 A'    5 A"   16 A'   17 A'   18 A'    6 A"                 
 -4.771  -2.052  -2.048  -2.047  -2.034  -2.034  -0.995  -0.828
 19 A'   20 A'    7 A"   21 A'   22 A'    8 A"   23 A'   24 A'                 
 -0.700  -0.601  -0.524  -0.445  -0.430  -0.354  -0.333  -0.308
 25 A'   26 A'   27 A'   28 A'    9 A"   29 A'   10 A"   30 A'                 
 -0.294  -0.284
 31 A'   11 A"                                                                 
 -- Virtual --                   
 -0.091  -0.068  -0.037   0.010   0.032   0.037   0.055   0.086
 32 A'   12 A"   33 A'   34 A'   35 A'   36 A'   13 A"   37 A'                 
  0.095   0.097   0.108   0.136   0.149   0.156   0.168   0.186
 38 A'   14 A"   39 A'   40 A'   41 A'   15 A"   42 A'   43 A'                 
  0.222   0.237   0.245   0.270   0.304   0.387   0.393   0.405
 16 A"   44 A'   45 A'   46 A'   47 A'   17 A"   18 A"   48 A'                 
  0.417   0.433   0.442   0.446   0.477   0.522   0.545   0.587
 49 A'   50 A'   51 A'   19 A"   52 A'   53 A'   20 A"   54 A'                 
  0.645   0.686   0.716   0.743   0.780   0.849   0.853   0.914
 55 A'   56 A'   21 A"   57 A'   58 A'   22 A"   59 A'   60 A'                 
  0.926   0.934   1.050   1.100   1.122   1.205   1.246   1.312
 23 A"   61 A'   62 A'   63 A'   24 A"   64 A'   25 A"   65 A'                 
  1.342   1.345   1.521   1.566   1.650   1.716   1.993   2.028
 66 A'   26 A"   67 A'   68 A'   69 A'   27 A"   70 A'   28 A"                 
  2.116   2.223   2.270   2.306   2.389   2.515   2.603   2.756
 71 A'   72 A'   29 A"   73 A'   30 A"   74 A'   75 A'   31 A"                 
  2.770   2.806   2.940   3.547   3.805   3.940   3.945   3.969
 76 A'   77 A'   78 A'   79 A'   32 A"   80 A'   33 A"   81 A'                 
  3.991   4.076   4.208   4.366   4.466   5.977   6.003   6.049
 34 A"   82 A'   83 A'   84 A'   85 A'   35 A"   86 A'   87 A'                 
  9.654  23.814  25.775  25.837  26.232  27.815  28.319  28.339
 88 A'   89 A'   36 A"   90 A'   91 A'   92 A'   37 A"   93 A'                 
 28.359  28.516  28.522  28.535  28.572  28.657  35.472 127.864
 94 A'   38 A"   95 A'   39 A"   96 A'   97 A'   98 A'   40 A"                 
127.879 127.907 151.615 215.6311901.777
 99 A'  100 A'  101 A'  102 A'  103 A'                                         

 Beta MOs, Restricted
 -- Occupied --                  
******* -176.33 -165.73 -165.73 -165.73 -101.58  -35.82  -31.32
  1 A'    2 A'    3 A'    1 A"    4 A'    5 A'    6 A'    7 A'                 
-31.312 -31.312 -22.968 -22.967 -22.967 -22.963 -22.963 -14.403
  2 A"    8 A'    9 A'    3 A"   10 A'    4 A"   11 A'   12 A'                 
-10.291  -9.497  -7.264  -7.251  -7.251  -6.374  -4.787  -4.772
 13 A'   14 A'   15 A'    5 A"   16 A'   17 A'   18 A'    6 A"                 
 -4.771  -2.052  -2.048  -2.047  -2.034  -2.034  -0.995  -0.828
 19 A'   20 A'    7 A"   21 A'   22 A'    8 A"   23 A'   24 A'                 
 -0.700  -0.601  -0.524  -0.445  -0.430  -0.354  -0.333  -0.308
 25 A'   26 A'   27 A'   28 A'    9 A"   29 A'   10 A"   30 A'                 
 -0.294  -0.284
 31 A'   11 A"                                                                 
 -- Virtual --                   
 -0.091  -0.068  -0.037   0.010   0.032   0.037   0.055   0.086
 32 A'   12 A"   33 A'   34 A'   35 A'   36 A'   13 A"   37 A'                 
  0.095   0.097   0.108   0.136   0.149   0.156   0.168   0.186
 38 A'   14 A"   39 A'   40 A'   41 A'   15 A"   42 A'   43 A'                 
  0.222   0.237   0.245   0.270   0.304   0.387   0.393   0.405
 16 A"   44 A'   45 A'   46 A'   47 A'   17 A"   18 A"   48 A'                 
  0.417   0.433   0.442   0.446   0.477   0.522   0.545   0.587
 49 A'   50 A'   51 A'   19 A"   52 A'   53 A'   20 A"   54 A'                 
  0.645   0.686   0.716   0.743   0.780   0.849   0.853   0.914
 55 A'   56 A'   21 A"   57 A'   58 A'   22 A"   59 A'   60 A'                 
  0.926   0.934   1.050   1.100   1.122   1.205   1.246   1.312
 23 A"   61 A'   62 A'   63 A'   24 A"   64 A'   25 A"   65 A'                 
  1.342   1.345   1.521   1.566   1.650   1.716   1.993   2.028
 66 A'   26 A"   67 A'   68 A'   69 A'   27 A"   70 A'   28 A"                 
  2.116   2.223   2.270   2.306   2.389   2.515   2.603   2.756
 71 A'   72 A'   29 A"   73 A'   30 A"   74 A'   75 A'   31 A"                 
  2.770   2.806   2.940   3.547   3.805   3.940   3.945   3.969
 76 A'   77 A'   78 A'   79 A'   32 A"   80 A'   33 A"   81 A'                 
  3.991   4.076   4.208   4.366   4.466   5.977   6.003   6.049
 34 A"   82 A'   83 A'   84 A'   85 A'   35 A"   86 A'   87 A'                 
  9.654  23.814  25.775  25.837  26.232  27.815  28.319  28.339
 88 A'   89 A'   36 A"   90 A'   91 A'   92 A'   37 A"   93 A'                 
 28.359  28.516  28.522  28.535  28.572  28.657  35.472 127.864
 94 A'   38 A"   95 A'   39 A"   96 A'   97 A'   98 A'   40 A"                 
127.879 127.907 151.615 215.6311901.777
 99 A'  100 A'  101 A'  102 A'  103 A'                                         
 --------------------------------------------------------------

          Ground-State Mulliken Net Atomic Charges

     Atom                 Charge (a.u.)
  ----------------------------------------
      1 C                    -0.314676
      2 N                     0.011953
      3 Cl                   -0.002231
      4 I                     0.121843
      5 H                     0.183111
  ----------------------------------------
  Sum of atomic charges =    -0.000000

 -----------------------------------------------------------------
                    Cartesian Multipole Moments
 -----------------------------------------------------------------
    Charge (ESU x 10^10)
                -0.0000
    Dipole Moment (Debye)
         X      -1.1800      Y      -1.7596      Z       0.0000
       Tot       2.1186
    Quadrupole Moments (Debye-Ang)
        XX     -52.7075     XY      -3.2512     YY     -52.7754
        XZ      -0.0000     YZ      -0.0000     ZZ     -53.4774
    Octopole Moments (Debye-Ang^2)
       XXX     -65.0245    XXY      -0.1303    XYY     -17.5176
       YYY       1.0903    XXZ      -0.0000    XYZ      -0.0000
       YYZ       0.0000    XZZ     -17.8539    YZZ       1.8857
       ZZZ       0.0000
    Hexadecapole Moments (Debye-Ang^3)
      XXXX   -1205.9437   XXXY     -17.8388   XXYY    -232.4604
      XYYY      -4.9803   YYYY     -90.9681   XXXZ      -0.0000
      XXYZ      -0.0000   XYYZ      -0.0000   YYYZ      -0.0000
      XXZZ    -228.3742   XYZZ       0.0100   YYZZ     -27.2726
      XZZZ      -0.0000   YZZZ      -0.0000   ZZZZ     -68.1349
 -----------------------------------------------------------------
 Calculating analytic gradient of the SCF energy
 Gradient of SCF Energy
            1           2           3           4           5
    1  -0.0058529   0.0052204  -0.0027553   0.0017934   0.0015944
    2  -0.0010326  -0.0000866   0.0010662   0.0001825  -0.0001294
    3   0.0000000   0.0000000  -0.0000000   0.0000000  -0.0000000
 Max gradient component =       5.853E-03
 RMS gradient           =       2.267E-03
 Gradient time:  CPU 4.22 s  wall 4.23 s
 Geometry Optimization Parameters
   NAtoms,    NIC,     NZ,  NCons,   NDum,   NFix, NCnnct, MaxDiis
        5      20       5       0       0       0       0       0

 Cartesian Hessian Update
 Hessian Updated using BFGS Update


** GEOMETRY OPTIMIZATION IN DELOCALIZED INTERNAL COORDINATES **
   Searching for a Minimum

   Optimization Cycle:   3

                       Coordinates (Angstroms)
     ATOM                X               Y               Z
      1  C         0.7494582831   -0.4687517690    0.0000000000
      2  N         1.5686070876    0.4907844056    0.0000000000
      3  Cl        3.2572627673   -0.0490770989    0.0000000000
      4  I        -1.3165879945   -0.0107069515    0.0000000000
      5  H         0.9919122351   -1.5294921689    0.0000000000
   Point Group: cs    Number of degrees of freedom:     7


   Energy is  -7473.170823533

 Hessian Updated using BFGS Update

  7 Hessian modes will be used to form the next step
  Hessian Eigenvalues:
     0.090329    0.136314    0.219403    0.263176    0.341614    0.347821
     0.744773

 Minimum Search - Taking Simple RFO Step
 Searching for Lamda that Minimizes Along All modes
 Value Taken    Lamda =  -0.00017125
 Step Taken.  Stepsize is  0.039797

                             Maximum     Tolerance    Cnvgd?
         Gradient           0.004278      0.000300      NO
         Displacement       0.035916      0.001200      NO
         Energy change     -0.000630      0.000001      NO


 New Cartesian Coordinates Obtained by Inverse Iteration

 Displacement from previous Coordinates is:  0.030894
 ----------------------------------------------------------------
             Standard Nuclear Orientation (Angstroms)
    I     Atom           X                Y                Z
 ----------------------------------------------------------------
    1      C       0.7562417214    -0.4673212996     0.0000000000
    2      N       1.5689835468     0.4935135639     0.0000000000
    3      Cl      3.2658869106    -0.0491353086     0.0000000000
    4      I      -1.3242125536    -0.0141935630     0.0000000000
    5      H       0.9837527535    -1.5301069753     0.0000000000
 ----------------------------------------------------------------
 Molecular Point Group                 Cs    NOp =  2
 Largest Abelian Subgroup              Cs    NOp =  2
 Nuclear Repulsion Energy =   342.1045874604 hartrees
 There are       42 alpha and       42 beta electrons
 Applying Cartesian multipole field
    Component          Value
    ---------          -----
     (2,0,0)        1.00000E-11
     (0,2,0)        2.00000E-11
     (0,0,2)       -3.00000E-11
 Nucleus-field energy     =     0.0000000110 hartrees
 Requested basis set is 6-311++G(d,p)
 There are 54 shells and 143 basis functions
 A cutoff of  1.0D-11 yielded   1252 shell pairs
 There are      9320 function pairs (     10399 Cartesian)
 Smallest overlap matrix eigenvalue = 1.24E-03
 Guess MOs from SCF MO coefficient file

 -----------------------------------------------------------------------
  General SCF calculation program by
  Eric Jon Sundstrom, Paul Horn, Yuezhi Mao, Dmitri Zuev, Alec White,
  David Stuck, Shaama M.S., Shane Yost, Joonho Lee, David Small,
  Daniel Levine, Susi Lehtola, Hugh Burton, Evgeny Epifanovsky
 -----------------------------------------------------------------------
 Exchange:     0.2000 Hartree-Fock + 0.0800 Slater + 0.7200 B88
 Correlation:  0.1900 VWN1RPA + 0.8100 LYP
 Using SG-1 standard quadrature grid
 A restricted SCF calculation will be
 performed using DIIS
 SCF converges when DIIS error is below 1.0e-08
 ---------------------------------------
  Cycle       Energy         DIIS error
 ---------------------------------------
    1   -7473.1708323525      1.50e-04  
    2   -7473.1709146412      5.24e-05  
    3   -7473.1709046247      8.21e-05  
    4   -7473.1709224572      8.89e-06  
    5   -7473.1709225407      6.87e-06  
    6   -7473.1709226520      8.91e-07  
    7   -7473.1709226537      2.91e-07  
    8   -7473.1709226539      1.01e-07  
    9   -7473.1709226540      1.94e-08  
   10   -7473.1709226539      4.02e-09  Convergence criterion met
 ---------------------------------------
 SCF time:   CPU 12.19s  wall 13.00s 
 SCF   energy in the final basis set =    -7473.1709226539
 Total energy in the final basis set =    -7473.1709226539

 --------------------------------------------------------------
             Orbital Energies (a.u.) and Symmetries
 --------------------------------------------------------------

 Alpha MOs, Restricted
 -- Occupied --                  
******* -176.33 -165.73 -165.73 -165.73 -101.58  -35.82  -31.32
  1 A'    2 A'    3 A'    1 A"    4 A'    5 A'    6 A'    7 A'                 
-31.312 -31.311 -22.968 -22.967 -22.966 -22.962 -22.962 -14.404
  2 A"    8 A'    9 A'    3 A"   10 A'    4 A"   11 A'   12 A'                 
-10.292  -9.497  -7.264  -7.251  -7.251  -6.374  -4.786  -4.771
 13 A'   14 A'   15 A'    5 A"   16 A'   17 A'   18 A'    6 A"                 
 -4.771  -2.052  -2.047  -2.047  -2.034  -2.034  -0.995  -0.828
 19 A'   20 A'    7 A"   21 A'   22 A'    8 A"   23 A'   24 A'                 
 -0.699  -0.602  -0.524  -0.445  -0.430  -0.353  -0.333  -0.309
 25 A'   26 A'   27 A'   28 A'    9 A"   29 A'   10 A"   30 A'                 
 -0.293  -0.284
 31 A'   11 A"                                                                 
 -- Virtual --                   
 -0.094  -0.068  -0.038   0.010   0.032   0.037   0.055   0.086
 32 A'   12 A"   33 A'   34 A'   35 A'   36 A'   13 A"   37 A'                 
  0.095   0.097   0.108   0.136   0.148   0.156   0.169   0.186
 38 A'   14 A"   39 A'   40 A'   41 A'   15 A"   42 A'   43 A'                 
  0.222   0.236   0.245   0.269   0.303   0.387   0.393   0.404
 16 A"   44 A'   45 A'   46 A'   47 A'   17 A"   18 A"   48 A'                 
  0.418   0.431   0.442   0.446   0.477   0.523   0.544   0.588
 49 A'   50 A'   51 A'   19 A"   52 A'   53 A'   20 A"   54 A'                 
  0.641   0.685   0.715   0.743   0.782   0.850   0.851   0.914
 55 A'   56 A'   21 A"   57 A'   58 A'   22 A"   59 A'   60 A'                 
  0.926   0.936   1.048   1.096   1.120   1.206   1.245   1.312
 23 A"   61 A'   62 A'   63 A'   24 A"   64 A'   25 A"   65 A'                 
  1.340   1.344   1.520   1.566   1.646   1.716   2.002   2.027
 66 A'   26 A"   67 A'   68 A'   69 A'   27 A"   70 A'   28 A"                 
  2.111   2.219   2.269   2.303   2.394   2.518   2.602   2.756
 71 A'   72 A'   29 A"   73 A'   30 A"   74 A'   75 A'   31 A"                 
  2.773   2.812   2.934   3.543   3.805   3.940   3.945   3.969
 76 A'   77 A'   78 A'   79 A'   32 A"   80 A'   33 A"   81 A'                 
  3.990   4.075   4.208   4.363   4.464   5.977   6.003   6.046
 34 A"   82 A'   83 A'   84 A'   85 A'   35 A"   86 A'   87 A'                 
  9.652  23.821  25.774  25.834  26.231  27.813  28.320  28.339
 88 A'   89 A'   36 A"   90 A'   91 A'   92 A'   37 A"   93 A'                 
 28.358  28.516  28.522  28.534  28.572  28.656  35.475 127.864
 94 A'   38 A"   95 A'   39 A"   96 A'   97 A'   98 A'   40 A"                 
127.879 127.906 151.614 215.6291901.775
 99 A'  100 A'  101 A'  102 A'  103 A'                                         

 Beta MOs, Restricted
 -- Occupied --                  
******* -176.33 -165.73 -165.73 -165.73 -101.58  -35.82  -31.32
  1 A'    2 A'    3 A'    1 A"    4 A'    5 A'    6 A'    7 A'                 
-31.312 -31.311 -22.968 -22.967 -22.966 -22.962 -22.962 -14.404
  2 A"    8 A'    9 A'    3 A"   10 A'    4 A"   11 A'   12 A'                 
-10.292  -9.497  -7.264  -7.251  -7.251  -6.374  -4.786  -4.771
 13 A'   14 A'   15 A'    5 A"   16 A'   17 A'   18 A'    6 A"                 
 -4.771  -2.052  -2.047  -2.047  -2.034  -2.034  -0.995  -0.828
 19 A'   20 A'    7 A"   21 A'   22 A'    8 A"   23 A'   24 A'                 
 -0.699  -0.602  -0.524  -0.445  -0.430  -0.353  -0.333  -0.309
 25 A'   26 A'   27 A'   28 A'    9 A"   29 A'   10 A"   30 A'                 
 -0.293  -0.284
 31 A'   11 A"                                                                 
 -- Virtual --                   
 -0.094  -0.068  -0.038   0.010   0.032   0.037   0.055   0.086
 32 A'   12 A"   33 A'   34 A'   35 A'   36 A'   13 A"   37 A'                 
  0.095   0.097   0.108   0.136   0.148   0.156   0.169   0.186
 38 A'   14 A"   39 A'   40 A'   41 A'   15 A"   42 A'   43 A'                 
  0.222   0.236   0.245   0.269   0.303   0.387   0.393   0.404
 16 A"   44 A'   45 A'   46 A'   47 A'   17 A"   18 A"   48 A'                 
  0.418   0.431   0.442   0.446   0.477   0.523   0.544   0.588
 49 A'   50 A'   51 A'   19 A"   52 A'   53 A'   20 A"   54 A'                 
  0.641   0.685   0.715   0.743   0.782   0.850   0.851   0.914
 55 A'   56 A'   21 A"   57 A'   58 A'   22 A"   59 A'   60 A'                 
  0.926   0.936   1.048   1.096   1.120   1.206   1.245   1.312
 23 A"   61 A'   62 A'   63 A'   24 A"   64 A'   25 A"   65 A'                 
  1.340   1.344   1.520   1.566   1.646   1.716   2.002   2.027
 66 A'   26 A"   67 A'   68 A'   69 A'   27 A"   70 A'   28 A"                 
  2.111   2.219   2.269   2.303   2.394   2.518   2.602   2.756
 71 A'   72 A'   29 A"   73 A'   30 A"   74 A'   75 A'   31 A"                 
  2.773   2.812   2.934   3.543   3.805   3.940   3.945   3.969
 76 A'   77 A'   78 A'   79 A'   32 A"   80 A'   33 A"   81 A'                 
  3.990   4.075   4.208   4.363   4.464   5.977   6.003   6.046
 34 A"   82 A'   83 A'   84 A'   85 A'   35 A"   86 A'   87 A'                 
  9.652  23.821  25.774  25.834  26.231  27.813  28.320  28.339
 88 A'   89 A'   36 A"   90 A'   91 A'   92 A'   37 A"   93 A'                 
 28.358  28.516  28.522  28.534  28.572  28.656  35.475 127.864
 94 A'   38 A"   95 A'   39 A"   96 A'   97 A'   98 A'   40 A"                 
127.879 127.906 151.614 215.6291901.775
 99 A'  100 A'  101 A'  102 A'  103 A'                                         
 --------------------------------------------------------------

          Ground-State Mulliken Net Atomic Charges

     Atom                 Charge (a.u.)
  ----------------------------------------
      1 C                    -0.312615
      2 N                     0.014214
      3 Cl                   -0.003083
      4 I                     0.116241
      5 H                     0.185243
  ----------------------------------------
  Sum of atomic charges =    -0.000000

 -----------------------------------------------------------------
                    Cartesian Multipole Moments
 -----------------------------------------------------------------
    Charge (ESU x 10^10)
                -0.0000
    Dipole Moment (Debye)
         X      -1.1659      Y      -1.7728      Z       0.0000
       Tot       2.1218
    Quadrupole Moments (Debye-Ang)
        XX     -52.7863     XY      -3.2364     YY     -52.7603
        XZ      -0.0000     YZ       0.0000     ZZ     -53.5089
    Octopole Moments (Debye-Ang^2)
       XXX     -65.0698    XXY      -0.1207    XYY     -17.3876
       YYY       1.2663    XXZ      -0.0000    XYZ       0.0000
       YYZ       0.0000    XZZ     -17.7707    YZZ       1.9602
       ZZZ       0.0000
    Hexadecapole Moments (Debye-Ang^3)
      XXXX   -1214.3850   XXXY     -18.2662   XXYY    -233.9385
      XYYY      -5.4422   YYYY     -90.9079   XXXZ      -0.0000
      XXYZ       0.0000   XYYZ      -0.0000   YYYZ       0.0000
      XXZZ    -229.8848   XYZZ      -0.1424   YYZZ     -27.2968
      XZZZ      -0.0000   YZZZ       0.0000   ZZZZ     -68.2402
 -----------------------------------------------------------------
 Calculating analytic gradient of the SCF energy
 Gradient of SCF Energy
            1           2           3           4           5
    1  -0.0007223   0.0015950  -0.0009076  -0.0001157   0.0001506
    2  -0.0001919  -0.0004159   0.0003498   0.0001929   0.0000651
    3   0.0000000  -0.0000000  -0.0000000  -0.0000000   0.0000000
 Max gradient component =       1.595E-03
 RMS gradient           =       5.354E-04
 Gradient time:  CPU 4.23 s  wall 4.23 s
 Geometry Optimization Parameters
   NAtoms,    NIC,     NZ,  NCons,   NDum,   NFix, NCnnct, MaxDiis
        5      20       5       0       0       0       0       0

 Cartesian Hessian Update
 Hessian Updated using BFGS Update


** GEOMETRY OPTIMIZATION IN DELOCALIZED INTERNAL COORDINATES **
   Searching for a Minimum

   Optimization Cycle:   4

                       Coordinates (Angstroms)
     ATOM                X               Y               Z
      1  C         0.7562417214   -0.4673212996    0.0000000000
      2  N         1.5689835468    0.4935135639    0.0000000000
      3  Cl        3.2658869106   -0.0491353086    0.0000000000
      4  I        -1.3242125536   -0.0141935630    0.0000000000
      5  H         0.9837527535   -1.5301069753    0.0000000000
   Point Group: cs    Number of degrees of freedom:     7


   Energy is  -7473.170922654

 Hessian Updated using BFGS Update

  7 Hessian modes will be used to form the next step
  Hessian Eigenvalues:
     0.085513    0.131020    0.219738    0.243313    0.342691    0.348952
     0.737640

 Minimum Search - Taking Simple RFO Step
 Searching for Lamda that Minimizes Along All modes
 Value Taken    Lamda =  -0.00000978
 Step Taken.  Stepsize is  0.008467

                             Maximum     Tolerance    Cnvgd?
         Gradient           0.000955      0.000300      NO
         Displacement       0.006322      0.001200      NO
         Energy change     -0.000099      0.000001      NO


 New Cartesian Coordinates Obtained by Inverse Iteration

 Displacement from previous Coordinates is:  0.006380
 ----------------------------------------------------------------
             Standard Nuclear Orientation (Angstroms)
    I     Atom           X                Y                Z
 ----------------------------------------------------------------
    1      C       0.7572193239    -0.4667770426     0.0000000000
    2      N       1.5680075549     0.4948691908     0.0000000000
    3      Cl      3.2675368267    -0.0499778088     0.0000000000
    4      I      -1.3242641128    -0.0153558161     0.0000000000
    5      H       0.9821527860    -1.5300021060     0.0000000000
 ----------------------------------------------------------------
 Molecular Point Group                 Cs    NOp =  2
 Largest Abelian Subgroup              Cs    NOp =  2
 Nuclear Repulsion Energy =   341.9994127729 hartrees
 There are       42 alpha and       42 beta electrons
 Applying Cartesian multipole field
    Component          Value
    ---------          -----
     (2,0,0)        1.00000E-11
     (0,2,0)        2.00000E-11
     (0,0,2)       -3.00000E-11
 Nucleus-field energy     =     0.0000000110 hartrees
 Requested basis set is 6-311++G(d,p)
 There are 54 shells and 143 basis functions
 A cutoff of  1.0D-11 yielded   1252 shell pairs
 There are      9320 function pairs (     10399 Cartesian)
 Smallest overlap matrix eigenvalue = 1.25E-03
 Guess MOs from SCF MO coefficient file

 -----------------------------------------------------------------------
  General SCF calculation program by
  Eric Jon Sundstrom, Paul Horn, Yuezhi Mao, Dmitri Zuev, Alec White,
  David Stuck, Shaama M.S., Shane Yost, Joonho Lee, David Small,
  Daniel Levine, Susi Lehtola, Hugh Burton, Evgeny Epifanovsky
 -----------------------------------------------------------------------
 Exchange:     0.2000 Hartree-Fock + 0.0800 Slater + 0.7200 B88
 Correlation:  0.1900 VWN1RPA + 0.8100 LYP
 Using SG-1 standard quadrature grid
 A restricted SCF calculation will be
 performed using DIIS
 SCF converges when DIIS error is below 1.0e-08
 ---------------------------------------
  Cycle       Energy         DIIS error
 ---------------------------------------
    1   -7473.1709224631      3.74e-05  
    2   -7473.1709280391      9.67e-06  
    3   -7473.1709275823      1.78e-05  
    4   -7473.1709282932      2.37e-06  
    5   -7473.1709283046      1.01e-06  
    6   -7473.1709283068      2.87e-07  
    7   -7473.1709283071      1.33e-07  
    8   -7473.1709283071      2.28e-08  
    9   -7473.1709283071      3.75e-09  Convergence criterion met
 ---------------------------------------
 SCF time:   CPU 10.98s  wall 11.00s 
 SCF   energy in the final basis set =    -7473.1709283071
 Total energy in the final basis set =    -7473.1709283071

 --------------------------------------------------------------
             Orbital Energies (a.u.) and Symmetries
 --------------------------------------------------------------

 Alpha MOs, Restricted
 -- Occupied --                  
******* -176.33 -165.73 -165.73 -165.73 -101.58  -35.82  -31.32
  1 A'    2 A'    3 A'    1 A"    4 A'    5 A'    6 A'    7 A'                 
-31.312 -31.311 -22.968 -22.967 -22.966 -22.962 -22.962 -14.404
  2 A"    8 A'    9 A'    3 A"   10 A'    4 A"   11 A'   12 A'                 
-10.292  -9.497  -7.263  -7.251  -7.250  -6.374  -4.786  -4.771
 13 A'   14 A'   15 A'    5 A"   16 A'   17 A'   18 A'    6 A"                 
 -4.771  -2.052  -2.047  -2.047  -2.034  -2.034  -0.995  -0.828
 19 A'   20 A'    7 A"   21 A'   22 A'    8 A"   23 A'   24 A'                 
 -0.699  -0.602  -0.524  -0.445  -0.430  -0.352  -0.333  -0.309
 25 A'   26 A'   27 A'   28 A'    9 A"   29 A'   10 A"   30 A'                 
 -0.294  -0.284
 31 A'   11 A"                                                                 
 -- Virtual --                   
 -0.095  -0.068  -0.038   0.010   0.032   0.037   0.055   0.086
 32 A'   12 A"   33 A'   34 A'   35 A'   36 A'   13 A"   37 A'                 
  0.095   0.097   0.108   0.136   0.148   0.156   0.169   0.186
 38 A'   14 A"   39 A'   40 A'   41 A'   15 A"   42 A'   43 A'                 
  0.221   0.236   0.245   0.269   0.303   0.387   0.393   0.404
 16 A"   44 A'   45 A'   46 A'   47 A'   17 A"   18 A"   48 A'                 
  0.418   0.431   0.442   0.446   0.477   0.523   0.544   0.589
 49 A'   50 A'   51 A'   19 A"   52 A'   53 A'   20 A"   54 A'                 
  0.641   0.684   0.715   0.743   0.782   0.850   0.850   0.914
 55 A'   56 A'   21 A"   57 A'   58 A'   22 A"   59 A'   60 A'                 
  0.926   0.936   1.048   1.095   1.120   1.206   1.245   1.312
 23 A"   61 A'   62 A'   63 A'   24 A"   64 A'   25 A"   65 A'                 
  1.340   1.344   1.519   1.566   1.645   1.715   2.003   2.027
 66 A'   26 A"   67 A'   68 A'   69 A'   27 A"   70 A'   28 A"                 
  2.109   2.218   2.269   2.302   2.395   2.518   2.602   2.756
 71 A'   72 A'   29 A"   73 A'   30 A"   74 A'   75 A'   31 A"                 
  2.773   2.813   2.932   3.542   3.805   3.940   3.945   3.968
 76 A'   77 A'   78 A'   79 A'   32 A"   80 A'   33 A"   81 A'                 
  3.990   4.075   4.208   4.363   4.464   5.977   6.003   6.046
 34 A"   82 A'   83 A'   84 A'   85 A'   35 A"   86 A'   87 A'                 
  9.651  23.823  25.774  25.834  26.230  27.813  28.320  28.338
 88 A'   89 A'   36 A"   90 A'   91 A'   92 A'   37 A"   93 A'                 
 28.357  28.516  28.522  28.534  28.572  28.656  35.475 127.864
 94 A'   38 A"   95 A'   39 A"   96 A'   97 A'   98 A'   40 A"                 
127.879 127.906 151.613 215.6281901.775
 99 A'  100 A'  101 A'  102 A'  103 A'                                         

 Beta MOs, Restricted
 -- Occupied --                  
******* -176.33 -165.73 -165.73 -165.73 -101.58  -35.82  -31.32
  1 A'    2 A'    3 A'    1 A"    4 A'    5 A'    6 A'    7 A'                 
-31.312 -31.311 -22.968 -22.967 -22.966 -22.962 -22.962 -14.404
  2 A"    8 A'    9 A'    3 A"   10 A'    4 A"   11 A'   12 A'                 
-10.292  -9.497  -7.263  -7.251  -7.250  -6.374  -4.786  -4.771
 13 A'   14 A'   15 A'    5 A"   16 A'   17 A'   18 A'    6 A"                 
 -4.771  -2.052  -2.047  -2.047  -2.034  -2.034  -0.995  -0.828
 19 A'   20 A'    7 A"   21 A'   22 A'    8 A"   23 A'   24 A'                 
 -0.699  -0.602  -0.524  -0.445  -0.430  -0.352  -0.333  -0.309
 25 A'   26 A'   27 A'   28 A'    9 A"   29 A'   10 A"   30 A'                 
 -0.294  -0.284
 31 A'   11 A"                                                                 
 -- Virtual --                   
 -0.095  -0.068  -0.038   0.010   0.032   0.037   0.055   0.086
 32 A'   12 A"   33 A'   34 A'   35 A'   36 A'   13 A"   37 A'                 
  0.095   0.097   0.108   0.136   0.148   0.156   0.169   0.186
 38 A'   14 A"   39 A'   40 A'   41 A'   15 A"   42 A'   43 A'                 
  0.221   0.236   0.245   0.269   0.303   0.387   0.393   0.404
 16 A"   44 A'   45 A'   46 A'   47 A'   17 A"   18 A"   48 A'                 
  0.418   0.431   0.442   0.446   0.477   0.523   0.544   0.589
 49 A'   50 A'   51 A'   19 A"   52 A'   53 A'   20 A"   54 A'                 
  0.641   0.684   0.715   0.743   0.782   0.850   0.850   0.914
 55 A'   56 A'   21 A"   57 A'   58 A'   22 A"   59 A'   60 A'                 
  0.926   0.936   1.048   1.095   1.120   1.206   1.245   1.312
 23 A"   61 A'   62 A'   63 A'   24 A"   64 A'   25 A"   65 A'                 
  1.340   1.344   1.519   1.566   1.645   1.715   2.003   2.027
 66 A'   26 A"   67 A'   68 A'   69 A'   27 A"   70 A'   28 A"                 
  2.109   2.218   2.269   2.302   2.395   2.518   2.602   2.756
 71 A'   72 A'   29 A"   73 A'   30 A"   74 A'   75 A'   31 A"                 
  2.773   2.813   2.932   3.542   3.805   3.940   3.945   3.968
 76 A'   77 A'   78 A'   79 A'   32 A"   80 A'   33 A"   81 A'                 
  3.990   4.075   4.208   4.363   4.464   5.977   6.003   6.046
 34 A"   82 A'   83 A'   84 A'   85 A'   35 A"   86 A'   87 A'                 
  9.651  23.823  25.774  25.834  26.230  27.813  28.320  28.338
 88 A'   89 A'   36 A"   90 A'   91 A'   92 A'   37 A"   93 A'                 
 28.357  28.516  28.522  28.534  28.572  28.656  35.475 127.864
 94 A'   38 A"   95 A'   39 A"   96 A'   97 A'   98 A'   40 A"                 
127.879 127.906 151.613 215.6281901.775
 99 A'  100 A'  101 A'  102 A'  103 A'                                         
 --------------------------------------------------------------

          Ground-State Mulliken Net Atomic Charges

     Atom                 Charge (a.u.)
  ----------------------------------------
      1 C                    -0.312145
      2 N                     0.014474
      3 Cl                   -0.003947
      4 I                     0.115795
      5 H                     0.185822
  ----------------------------------------
  Sum of atomic charges =    -0.000000

 -----------------------------------------------------------------
                    Cartesian Multipole Moments
 -----------------------------------------------------------------
    Charge (ESU x 10^10)
                -0.0000
    Dipole Moment (Debye)
         X      -1.1748      Y      -1.7757      Z      -0.0000
       Tot       2.1292
    Quadrupole Moments (Debye-Ang)
        XX     -52.8353     XY      -3.2330     YY     -52.7553
        XZ       0.0000     YZ       0.0000     ZZ     -53.5132
    Octopole Moments (Debye-Ang^2)
       XXX     -65.3127    XXY      -0.1144    XYY     -17.4027
       YYY       1.3519    XXZ       0.0000    XYZ       0.0000
       YYZ       0.0000    XZZ     -17.8040    YZZ       1.9928
       ZZZ      -0.0000
    Hexadecapole Moments (Debye-Ang^3)
      XXXX   -1215.8606   XXXY     -18.3475   XXYY    -234.1044
      XYYY      -5.5029   YYYY     -90.9152   XXXZ       0.0000
      XXYZ       0.0000   XYYZ      -0.0000   YYYZ       0.0000
      XXZZ    -230.0778   XYZZ      -0.1612   YYZZ     -27.3029
      XZZZ       0.0000   YZZZ       0.0000   ZZZZ     -68.2513
 -----------------------------------------------------------------
 Calculating analytic gradient of the SCF energy
 Gradient of SCF Energy
            1           2           3           4           5
    1   0.0001730   0.0003291  -0.0002753  -0.0000471  -0.0001796
    2   0.0001987  -0.0003349   0.0000462   0.0000969  -0.0000068
    3   0.0000000  -0.0000000  -0.0000000  -0.0000000   0.0000000
 Max gradient component =       3.349E-04
 RMS gradient           =       1.657E-04
 Gradient time:  CPU 4.22 s  wall 4.22 s
 Geometry Optimization Parameters
   NAtoms,    NIC,     NZ,  NCons,   NDum,   NFix, NCnnct, MaxDiis
        5      20       5       0       0       0       0       0

 Cartesian Hessian Update
 Hessian Updated using BFGS Update


** GEOMETRY OPTIMIZATION IN DELOCALIZED INTERNAL COORDINATES **
   Searching for a Minimum

   Optimization Cycle:   5

                       Coordinates (Angstroms)
     ATOM                X               Y               Z
      1  C         0.7572193239   -0.4667770426    0.0000000000
      2  N         1.5680075549    0.4948691908    0.0000000000
      3  Cl        3.2675368267   -0.0499778088    0.0000000000
      4  I        -1.3242641128   -0.0153558161    0.0000000000
      5  H         0.9821527860   -1.5300021060    0.0000000000
   Point Group: cs    Number of degrees of freedom:     7


   Energy is  -7473.170928307

 Hessian Updated using BFGS Update

  7 Hessian modes will be used to form the next step
  Hessian Eigenvalues:
     0.089236    0.135098    0.186976    0.221471    0.340532    0.348031
     0.752613

 Minimum Search - Taking Simple RFO Step
 Searching for Lamda that Minimizes Along All modes
 Value Taken    Lamda =  -0.00000110
 Step Taken.  Stepsize is  0.002480

                             Maximum     Tolerance    Cnvgd?
         Gradient           0.000385      0.000300      NO
         Displacement       0.002173      0.001200      NO
         Energy change     -0.000006      0.000001      NO


 New Cartesian Coordinates Obtained by Inverse Iteration

 Displacement from previous Coordinates is:  0.002787
 ----------------------------------------------------------------
             Standard Nuclear Orientation (Angstroms)
    I     Atom           X                Y                Z
 ----------------------------------------------------------------
    1      C       0.7571032251    -0.4666089537     0.0000000000
    2      N       1.5674535963     0.4954809949     0.0000000000
    3      Cl      3.2676350197    -0.0508815367     0.0000000000
    4      I      -1.3243693589    -0.0155663287     0.0000000000
    5      H       0.9828298964    -1.5296677585     0.0000000000
 ----------------------------------------------------------------
 Molecular Point Group                 Cs    NOp =  2
 Largest Abelian Subgroup              Cs    NOp =  2
 Nuclear Repulsion Energy =   341.9825003337 hartrees
 There are       42 alpha and       42 beta electrons
 Applying Cartesian multipole field
    Component          Value
    ---------          -----
     (2,0,0)        1.00000E-11
     (0,2,0)        2.00000E-11
     (0,0,2)       -3.00000E-11
 Nucleus-field energy     =     0.0000000110 hartrees
 Requested basis set is 6-311++G(d,p)
 There are 54 shells and 143 basis functions
 A cutoff of  1.0D-11 yielded   1252 shell pairs
 There are      9320 function pairs (     10399 Cartesian)
 Smallest overlap matrix eigenvalue = 1.25E-03
 Guess MOs from SCF MO coefficient file

 -----------------------------------------------------------------------
  General SCF calculation program by
  Eric Jon Sundstrom, Paul Horn, Yuezhi Mao, Dmitri Zuev, Alec White,
  David Stuck, Shaama M.S., Shane Yost, Joonho Lee, David Small,
  Daniel Levine, Susi Lehtola, Hugh Burton, Evgeny Epifanovsky
 -----------------------------------------------------------------------
 Exchange:     0.2000 Hartree-Fock + 0.0800 Slater + 0.7200 B88
 Correlation:  0.1900 VWN1RPA + 0.8100 LYP
 Using SG-1 standard quadrature grid
 A restricted SCF calculation will be
 performed using DIIS
 SCF converges when DIIS error is below 1.0e-08
 ---------------------------------------
  Cycle       Energy         DIIS error
 ---------------------------------------
    1   -7473.1709282054      1.32e-05  
    2   -7473.1709289249      6.08e-06  
    3   -7473.1709288044      9.74e-06  
    4   -7473.1709290131      8.95e-07  
    5   -7473.1709290152      4.08e-07  
    6   -7473.1709290156      9.86e-08  
    7   -7473.1709290156      6.50e-08  
    8   -7473.1709290157      6.46e-09  Convergence criterion met
 ---------------------------------------
 SCF time:   CPU 9.77s  wall 10.00s 
 SCF   energy in the final basis set =    -7473.1709290157
 Total energy in the final basis set =    -7473.1709290157

 --------------------------------------------------------------
             Orbital Energies (a.u.) and Symmetries
 --------------------------------------------------------------

 Alpha MOs, Restricted
 -- Occupied --                  
******* -176.33 -165.73 -165.73 -165.73 -101.58  -35.82  -31.32
  1 A'    2 A'    3 A'    1 A"    4 A'    5 A'    6 A'    7 A'                 
-31.312 -31.311 -22.968 -22.967 -22.967 -22.962 -22.962 -14.404
  2 A"    8 A'    9 A'    3 A"   10 A'    4 A"   11 A'   12 A'                 
-10.292  -9.497  -7.263  -7.251  -7.250  -6.374  -4.786  -4.771
 13 A'   14 A'   15 A'    5 A"   16 A'   17 A'   18 A'    6 A"                 
 -4.771  -2.052  -2.047  -2.047  -2.034  -2.034  -0.995  -0.828
 19 A'   20 A'    7 A"   21 A'   22 A'    8 A"   23 A'   24 A'                 
 -0.699  -0.602  -0.524  -0.445  -0.429  -0.352  -0.333  -0.310
 25 A'   26 A'   27 A'   28 A'    9 A"   29 A'   10 A"   30 A'                 
 -0.294  -0.284
 31 A'   11 A"                                                                 
 -- Virtual --                   
 -0.095  -0.068  -0.038   0.010   0.032   0.037   0.055   0.086
 32 A'   12 A"   33 A'   34 A'   35 A'   36 A'   13 A"   37 A'                 
  0.095   0.097   0.108   0.136   0.148   0.156   0.169   0.186
 38 A'   14 A"   39 A'   40 A'   41 A'   15 A"   42 A'   43 A'                 
  0.221   0.236   0.245   0.269   0.303   0.387   0.393   0.404
 16 A"   44 A'   45 A'   46 A'   47 A'   17 A"   18 A"   48 A'                 
  0.418   0.431   0.442   0.446   0.477   0.523   0.544   0.589
 49 A'   50 A'   51 A'   19 A"   52 A'   53 A'   20 A"   54 A'                 
  0.641   0.684   0.716   0.743   0.782   0.850   0.850   0.914
 55 A'   56 A'   21 A"   57 A'   58 A'   59 A'   22 A"   60 A'                 
  0.926   0.936   1.048   1.094   1.120   1.206   1.245   1.312
 23 A"   61 A'   62 A'   63 A'   24 A"   64 A'   25 A"   65 A'                 
  1.340   1.344   1.518   1.566   1.645   1.715   2.003   2.027
 66 A'   26 A"   67 A'   68 A'   69 A'   27 A"   70 A'   28 A"                 
  2.108   2.219   2.269   2.302   2.394   2.518   2.602   2.756
 71 A'   72 A'   29 A"   73 A'   30 A"   74 A'   75 A'   31 A"                 
  2.773   2.813   2.932   3.542   3.805   3.940   3.945   3.968
 76 A'   77 A'   78 A'   79 A'   32 A"   80 A'   33 A"   81 A'                 
  3.990   4.075   4.208   4.363   4.464   5.977   6.003   6.046
 34 A"   82 A'   83 A'   84 A'   85 A'   35 A"   86 A'   87 A'                 
  9.651  23.823  25.774  25.834  26.230  27.813  28.319  28.338
 88 A'   89 A'   36 A"   90 A'   91 A'   92 A'   37 A"   93 A'                 
 28.357  28.516  28.522  28.534  28.572  28.656  35.475 127.864
 94 A'   38 A"   95 A'   39 A"   96 A'   97 A'   98 A'   40 A"                 
127.879 127.906 151.613 215.6281901.775
 99 A'  100 A'  101 A'  102 A'  103 A'                                         

 Beta MOs, Restricted
 -- Occupied --                  
******* -176.33 -165.73 -165.73 -165.73 -101.58  -35.82  -31.32
  1 A'    2 A'    3 A'    1 A"    4 A'    5 A'    6 A'    7 A'                 
-31.312 -31.311 -22.968 -22.967 -22.967 -22.962 -22.962 -14.404
  2 A"    8 A'    9 A'    3 A"   10 A'    4 A"   11 A'   12 A'                 
-10.292  -9.497  -7.263  -7.251  -7.250  -6.374  -4.786  -4.771
 13 A'   14 A'   15 A'    5 A"   16 A'   17 A'   18 A'    6 A"                 
 -4.771  -2.052  -2.047  -2.047  -2.034  -2.034  -0.995  -0.828
 19 A'   20 A'    7 A"   21 A'   22 A'    8 A"   23 A'   24 A'                 
 -0.699  -0.602  -0.524  -0.445  -0.429  -0.352  -0.333  -0.310
 25 A'   26 A'   27 A'   28 A'    9 A"   29 A'   10 A"   30 A'                 
 -0.294  -0.284
 31 A'   11 A"                                                                 
 -- Virtual --                   
 -0.095  -0.068  -0.038   0.010   0.032   0.037   0.055   0.086
 32 A'   12 A"   33 A'   34 A'   35 A'   36 A'   13 A"   37 A'                 
  0.095   0.097   0.108   0.136   0.148   0.156   0.169   0.186
 38 A'   14 A"   39 A'   40 A'   41 A'   15 A"   42 A'   43 A'                 
  0.221   0.236   0.245   0.269   0.303   0.387   0.393   0.404
 16 A"   44 A'   45 A'   46 A'   47 A'   17 A"   18 A"   48 A'                 
  0.418   0.431   0.442   0.446   0.477   0.523   0.544   0.589
 49 A'   50 A'   51 A'   19 A"   52 A'   53 A'   20 A"   54 A'                 
  0.641   0.684   0.716   0.743   0.782   0.850   0.850   0.914
 55 A'   56 A'   21 A"   57 A'   58 A'   59 A'   22 A"   60 A'                 
  0.926   0.936   1.048   1.094   1.120   1.206   1.245   1.312
 23 A"   61 A'   62 A'   63 A'   24 A"   64 A'   25 A"   65 A'                 
  1.340   1.344   1.518   1.566   1.645   1.715   2.003   2.027
 66 A'   26 A"   67 A'   68 A'   69 A'   27 A"   70 A'   28 A"                 
  2.108   2.219   2.269   2.302   2.394   2.518   2.602   2.756
 71 A'   72 A'   29 A"   73 A'   30 A"   74 A'   75 A'   31 A"                 
  2.773   2.813   2.932   3.542   3.805   3.940   3.945   3.968
 76 A'   77 A'   78 A'   79 A'   32 A"   80 A'   33 A"   81 A'                 
  3.990   4.075   4.208   4.363   4.464   5.977   6.003   6.046
 34 A"   82 A'   83 A'   84 A'   85 A'   35 A"   86 A'   87 A'                 
  9.651  23.823  25.774  25.834  26.230  27.813  28.319  28.338
 88 A'   89 A'   36 A"   90 A'   91 A'   92 A'   37 A"   93 A'                 
 28.357  28.516  28.522  28.534  28.572  28.656  35.475 127.864
 94 A'   38 A"   95 A'   39 A"   96 A'   97 A'   98 A'   40 A"                 
127.879 127.906 151.613 215.6281901.775
 99 A'  100 A'  101 A'  102 A'  103 A'                                         
 --------------------------------------------------------------

          Ground-State Mulliken Net Atomic Charges

     Atom                 Charge (a.u.)
  ----------------------------------------
      1 C                    -0.312002
      2 N                     0.014454
      3 Cl                   -0.004309
      4 I                     0.115955
      5 H                     0.185901
  ----------------------------------------
  Sum of atomic charges =    -0.000000

 -----------------------------------------------------------------
                    Cartesian Multipole Moments
 -----------------------------------------------------------------
    Charge (ESU x 10^10)
                -0.0000
    Dipole Moment (Debye)
         X      -1.1810      Y      -1.7759      Z      -0.0000
       Tot       2.1328
    Quadrupole Moments (Debye-Ang)
        XX     -52.8525     XY      -3.2346     YY     -52.7550
        XZ       0.0000     YZ       0.0000     ZZ     -53.5146
    Octopole Moments (Debye-Ang^2)
       XXX     -65.3906    XXY      -0.1136    XYY     -17.3986
       YYY       1.3894    XXZ       0.0000    XYZ       0.0000
       YYZ      -0.0000    XZZ     -17.8083    YZZ       2.0056
       ZZZ      -0.0000
    Hexadecapole Moments (Debye-Ang^3)
      XXXX   -1216.2163   XXXY     -18.3170   XXYY    -234.1076
      XYYY      -5.4325   YYYY     -90.9330   XXXZ       0.0000
      XXYZ       0.0000   XYYZ      -0.0000   YYYZ       0.0000
      XXZZ    -230.1067   XYZZ      -0.1352   YYZZ     -27.3055
      XZZZ       0.0000   YZZZ       0.0000   ZZZZ     -68.2526
 -----------------------------------------------------------------
 Calculating analytic gradient of the SCF energy
 Gradient of SCF Energy
            1           2           3           4           5
    1   0.0001498   0.0000862  -0.0000745  -0.0000286  -0.0001328
    2   0.0001169  -0.0001276  -0.0000830   0.0001037  -0.0000099
    3   0.0000000   0.0000000  -0.0000000   0.0000000  -0.0000000
 Max gradient component =       1.498E-04
 RMS gradient           =       8.229E-05
 Gradient time:  CPU 4.23 s  wall 4.23 s
 Geometry Optimization Parameters
   NAtoms,    NIC,     NZ,  NCons,   NDum,   NFix, NCnnct, MaxDiis
        5      20       5       0       0       0       0       0

 Cartesian Hessian Update
 Hessian Updated using BFGS Update


** GEOMETRY OPTIMIZATION IN DELOCALIZED INTERNAL COORDINATES **
   Searching for a Minimum

   Optimization Cycle:   6

                       Coordinates (Angstroms)
     ATOM                X               Y               Z
      1  C         0.7571032251   -0.4666089537    0.0000000000
      2  N         1.5674535963    0.4954809949    0.0000000000
      3  Cl        3.2676350197   -0.0508815367    0.0000000000
      4  I        -1.3243693589   -0.0155663287    0.0000000000
      5  H         0.9828298964   -1.5296677585    0.0000000000
   Point Group: cs    Number of degrees of freedom:     7


   Energy is  -7473.170929016

 Hessian Updated using BFGS Update

  7 Hessian modes will be used to form the next step
  Hessian Eigenvalues:
     0.092623    0.120684    0.140049    0.225753    0.344538    0.348707
     0.746208

 Minimum Search - Taking Simple RFO Step
 Searching for Lamda that Minimizes Along All modes
 Value Taken    Lamda =   0.00000000
 Step Taken.  Stepsize is  0.001402

                             Maximum     Tolerance    Cnvgd?
         Gradient           0.000133      0.000300     YES
         Displacement       0.001158      0.001200     YES
         Energy change     -0.000001      0.000001     YES


                       Distance Matrix (Angstroms)
             C (  1)   N (  2)   Cl(  3)   I (  4)
   N (  2)  1.257889
   Cl(  3)  2.544720  1.785813
   I (  4)  2.129781  2.936632  4.592140
   H (  5)  1.086760  2.107845  2.721607  2.759651

 Final energy is   -7473.1709290156941     


 ******************************
 **  OPTIMIZATION CONVERGED  **
 ******************************

                       Coordinates (Angstroms)
     ATOM                X               Y               Z
      1  C         0.7571032251   -0.4666089537    0.0000000000
      2  N         1.5674535963    0.4954809949    0.0000000000
      3  Cl        3.2676350197   -0.0508815367    0.0000000000
      4  I        -1.3243693589   -0.0155663287    0.0000000000
      5  H         0.9828298964   -1.5296677585    0.0000000000

Z-matrix Print:
$molecule
0 1
I 
C  1 2.129781
H  2 1.086760 1 114.214580
N  2 1.257889 1 117.880190 3 -180.000000 0
Cl 4 1.785813 2 112.291718 1 -180.000000 0
$end


 --------------------------------------------------------------
             Orbital Energies (a.u.) and Symmetries
 --------------------------------------------------------------

 Alpha MOs, Restricted
 -- Occupied --                  
******* -176.33 -165.73 -165.73 -165.73 -101.58  -35.82  -31.32
  1 A'    2 A'    3 A'    1 A"    4 A'    5 A'    6 A'    7 A'                 
-31.312 -31.311 -22.968 -22.967 -22.967 -22.962 -22.962 -14.404
  2 A"    8 A'    9 A'    3 A"   10 A'    4 A"   11 A'   12 A'                 
-10.292  -9.497  -7.263  -7.251  -7.250  -6.374  -4.786  -4.771
 13 A'   14 A'   15 A'    5 A"   16 A'   17 A'   18 A'    6 A"                 
 -4.771  -2.052  -2.047  -2.047  -2.034  -2.034  -0.995  -0.828
 19 A'   20 A'    7 A"   21 A'   22 A'    8 A"   23 A'   24 A'                 
 -0.699  -0.602  -0.524  -0.445  -0.429  -0.352  -0.333  -0.310
 25 A'   26 A'   27 A'   28 A'    9 A"   29 A'   10 A"   30 A'                 
 -0.294  -0.284
 31 A'   11 A"                                                                 
 -- Virtual --                   
 -0.095  -0.068  -0.038   0.010   0.032   0.037   0.055   0.086
 32 A'   12 A"   33 A'   34 A'   35 A'   36 A'   13 A"   37 A'                 
  0.095   0.097   0.108   0.136   0.148   0.156   0.169   0.186
 38 A'   14 A"   39 A'   40 A'   41 A'   15 A"   42 A'   43 A'                 
  0.221   0.236   0.245   0.269   0.303   0.387   0.393   0.404
 16 A"   44 A'   45 A'   46 A'   47 A'   17 A"   18 A"   48 A'                 
  0.418   0.431   0.442   0.446   0.477   0.523   0.544   0.589
 49 A'   50 A'   51 A'   19 A"   52 A'   53 A'   20 A"   54 A'                 
  0.641   0.684   0.716   0.743   0.782   0.850   0.850   0.914
 55 A'   56 A'   21 A"   57 A'   58 A'   59 A'   22 A"   60 A'                 
  0.926   0.936   1.048   1.094   1.120   1.206   1.245   1.312
 23 A"   61 A'   62 A'   63 A'   24 A"   64 A'   25 A"   65 A'                 
  1.340   1.344   1.518   1.566   1.645   1.715   2.003   2.027
 66 A'   26 A"   67 A'   68 A'   69 A'   27 A"   70 A'   28 A"                 
  2.108   2.219   2.269   2.302   2.394   2.518   2.602   2.756
 71 A'   72 A'   29 A"   73 A'   30 A"   74 A'   75 A'   31 A"                 
  2.773   2.813   2.932   3.542   3.805   3.940   3.945   3.968
 76 A'   77 A'   78 A'   79 A'   32 A"   80 A'   33 A"   81 A'                 
  3.990   4.075   4.208   4.363   4.464   5.977   6.003   6.046
 34 A"   82 A'   83 A'   84 A'   85 A'   35 A"   86 A'   87 A'                 
  9.651  23.823  25.774  25.834  26.230  27.813  28.319  28.338
 88 A'   89 A'   36 A"   90 A'   91 A'   92 A'   37 A"   93 A'                 
 28.357  28.516  28.522  28.534  28.572  28.656  35.475 127.864
 94 A'   38 A"   95 A'   39 A"   96 A'   97 A'   98 A'   40 A"                 
127.879 127.906 151.613 215.6281901.775
 99 A'  100 A'  101 A'  102 A'  103 A'                                         

 Beta MOs, Restricted
 -- Occupied --                  
******* -176.33 -165.73 -165.73 -165.73 -101.58  -35.82  -31.32
  1 A'    2 A'    3 A'    1 A"    4 A'    5 A'    6 A'    7 A'                 
-31.312 -31.311 -22.968 -22.967 -22.967 -22.962 -22.962 -14.404
  2 A"    8 A'    9 A'    3 A"   10 A'    4 A"   11 A'   12 A'                 
-10.292  -9.497  -7.263  -7.251  -7.250  -6.374  -4.786  -4.771
 13 A'   14 A'   15 A'    5 A"   16 A'   17 A'   18 A'    6 A"                 
 -4.771  -2.052  -2.047  -2.047  -2.034  -2.034  -0.995  -0.828
 19 A'   20 A'    7 A"   21 A'   22 A'    8 A"   23 A'   24 A'                 
 -0.699  -0.602  -0.524  -0.445  -0.429  -0.352  -0.333  -0.310
 25 A'   26 A'   27 A'   28 A'    9 A"   29 A'   10 A"   30 A'                 
 -0.294  -0.284
 31 A'   11 A"                                                                 
 -- Virtual --                   
 -0.095  -0.068  -0.038   0.010   0.032   0.037   0.055   0.086
 32 A'   12 A"   33 A'   34 A'   35 A'   36 A'   13 A"   37 A'                 
  0.095   0.097   0.108   0.136   0.148   0.156   0.169   0.186
 38 A'   14 A"   39 A'   40 A'   41 A'   15 A"   42 A'   43 A'                 
  0.221   0.236   0.245   0.269   0.303   0.387   0.393   0.404
 16 A"   44 A'   45 A'   46 A'   47 A'   17 A"   18 A"   48 A'                 
  0.418   0.431   0.442   0.446   0.477   0.523   0.544   0.589
 49 A'   50 A'   51 A'   19 A"   52 A'   53 A'   20 A"   54 A'                 
  0.641   0.684   0.716   0.743   0.782   0.850   0.850   0.914
 55 A'   56 A'   21 A"   57 A'   58 A'   59 A'   22 A"   60 A'                 
  0.926   0.936   1.048   1.094   1.120   1.206   1.245   1.312
 23 A"   61 A'   62 A'   63 A'   24 A"   64 A'   25 A"   65 A'                 
  1.340   1.344   1.518   1.566   1.645   1.715   2.003   2.027
 66 A'   26 A"   67 A'   68 A'   69 A'   27 A"   70 A'   28 A"                 
  2.108   2.219   2.269   2.302   2.394   2.518   2.602   2.756
 71 A'   72 A'   29 A"   73 A'   30 A"   74 A'   75 A'   31 A"                 
  2.773   2.813   2.932   3.542   3.805   3.940   3.945   3.968
 76 A'   77 A'   78 A'   79 A'   32 A"   80 A'   33 A"   81 A'                 
  3.990   4.075   4.208   4.363   4.464   5.977   6.003   6.046
 34 A"   82 A'   83 A'   84 A'   85 A'   35 A"   86 A'   87 A'                 
  9.651  23.823  25.774  25.834  26.230  27.813  28.319  28.338
 88 A'   89 A'   36 A"   90 A'   91 A'   92 A'   37 A"   93 A'                 
 28.357  28.516  28.522  28.534  28.572  28.656  35.475 127.864
 94 A'   38 A"   95 A'   39 A"   96 A'   97 A'   98 A'   40 A"                 
127.879 127.906 151.613 215.6281901.775
 99 A'  100 A'  101 A'  102 A'  103 A'                                         
 --------------------------------------------------------------

          Ground-State Mulliken Net Atomic Charges

     Atom                 Charge (a.u.)
  ----------------------------------------
      1 C                    -0.312002
      2 N                     0.014454
      3 Cl                   -0.004309
      4 I                     0.115955
      5 H                     0.185901
  ----------------------------------------
  Sum of atomic charges =    -0.000000

 -----------------------------------------------------------------
                    Cartesian Multipole Moments
 -----------------------------------------------------------------
    Charge (ESU x 10^10)
                -0.0000
    Dipole Moment (Debye)
         X      -1.1810      Y      -1.7759      Z      -0.0000
       Tot       2.1328
    Quadrupole Moments (Debye-Ang)
        XX     -52.8525     XY      -3.2346     YY     -52.7550
        XZ       0.0000     YZ       0.0000     ZZ     -53.5146
    Octopole Moments (Debye-Ang^2)
       XXX     -65.3906    XXY      -0.1136    XYY     -17.3986
       YYY       1.3894    XXZ       0.0000    XYZ       0.0000
       YYZ      -0.0000    XZZ     -17.8083    YZZ       2.0056
       ZZZ      -0.0000
    Hexadecapole Moments (Debye-Ang^3)
      XXXX   -1216.2163   XXXY     -18.3170   XXYY    -234.1076
      XYYY      -5.4325   YYYY     -90.9330   XXXZ       0.0000
      XXYZ       0.0000   XYYZ      -0.0000   YYYZ       0.0000
      XXZZ    -230.1067   XYZZ      -0.1352   YYZZ     -27.3055
      XZZZ       0.0000   YZZZ       0.0000   ZZZZ     -68.2526
 -----------------------------------------------------------------
Archival summary:
1\1\TWL01\OPT\ProcedureUnspecified\BasisUnspecified\1l1111\taweetha\MonNov2608:06:072018MonNov2608:06:072018\0\\#,OPT,ProcedureUnspecified,BasisUnspecified,\\0,1\I\C,1,2.12978\H,2,1.08676,1,114.215\N,2,1.25789,1,117.88,3,-180,0\Cl,4,1.78581,2,112.292,1,-180,0\\\@

 Total job time:  99.99s(wall), 99.88s(cpu) 
 Mon Nov 26 08:06:07 2018

        *************************************************************
        *                                                           *
        *  Thank you very much for using Q-Chem.  Have a nice day.  *
        *                                                           *
        *************************************************************


 
User input: 2 of 2 
 
Q-Chem Developer Version!
                  Welcome to Q-Chem
     A Quantum Leap Into The Future Of Chemistry


 Q-Chem 5.1, Q-Chem, Inc., Pleasanton, CA (2018)

 Yihan Shao,  Zhengting Gan,  E. Epifanovsky,  A. T. B. Gilbert,  M. Wormit,  
 J. Kussmann,  A. W. Lange,  A. Behn,  Jia Deng,  Xintian Feng,  D. Ghosh,  
 M. Goldey,  P. R. Horn,  L. D. Jacobson,  I. Kaliman,  T. Kus,  A. Landau,  
 Jie Liu,  E. I. Proynov,  R. M. Richard,  R. P. Steele,  E. J. Sundstrom,  
 H. L. Woodcock III,  P. M. Zimmerman,  D. Zuev,  B. Albrecht,  E. Alguire,  
 S. A. Baeppler,  D. Barton,  Z. Benda,  Y. A. Bernard,  E. J. Berquist,  
 K. B. Bravaya,  H. Burton,  D. Casanova,  Chun-Min Chang,  Yunqing Chen,  
 A. Chien,  K. D. Closser,  M. P. Coons,  S. Coriani,  S. Dasgupta,  
 A. L. Dempwolff,  M. Diedenhofen,  Hainam Do,  R. G. Edgar,  Po-Tung Fang,  
 S. Faraji,  S. Fatehi,  Qingguo Feng,  K. D. Fenk,  J. Fosso-Tande,  
 Qinghui Ge,  A. Ghysels,  G. Gidofalvi,  J. Gomes,  J. Gonthier,  A. Gunina,  
 D. Hait,  M. W. D. Hanson-Heine,  P. H. P. Harbach,  A. W. Hauser,  
 J. E. Herr,  E. G. Hohenstein,  Z. C. Holden,  Kerwin Hui,  B. C. Huynh,  
 T.-C. Jagau,  Hyunjun Ji,  B. Kaduk,  K. Khistyaev,  Jaehoon Kim,  
 P. Klunzinger,  K. Koh,  D. Kosenkov,  L. Koulias,  T. Kowalczyk,  
 C. M. Krauter,  A. Kunitsa,  Ka Un Lao,  A. Laurent,  K. V. Lawler,  
 Joonho Lee,  D. Lefrancois,  S. Lehtola,  D. S. Levine,  Yi-Pei Li,  
 You-Sheng Lin,  Fenglai Liu,  E. Livshits,  A. Luenser,  P. Manohar,  
 E. Mansoor,  S. F. Manzer,  Shan-Ping Mao,  Yuezhi Mao,  N. Mardirossian,  
 A. V. Marenich,  T. Markovich,  L. A. Martinez-Martinez,  S. A. Maurer,  
 N. J. Mayhall,  S. C. McKenzie,  J.-M. Mewes,  A. F. Morrison,  
 J. W. Mullinax,  K. Nanda,  T. S. Nguyen-Beck,  R. Olivares-Amaya,  
 J. A. Parkhill,  T. M. Perrine,  F. Plasser,  P. Pokhilko,  S. Prager,  
 A. Prociuk,  E. Ramos,  D. R. Rehn,  F. Rob,  M. Schneider,  N. Sergueev,  
 S. M. Sharada,  S. Sharma,  D. W. Small,  T. Stauch,  T. Stein,  
 Yu-Chuan Su,  A. J. W. Thom,  A. Tkatchenko,  T. Tsuchimochi,  N. M. Tubman,  
 L. Vogt,  M. L. Vidal,  O. Vydrov,  M. A. Watson,  J. Wenzel,  
 M. de Wergifosse,  T. A. Wesolowski,  A. White,  J. Witte,  A. Yamada,  
 Jun Yang,  K. Yao,  S. Yeganeh,  S. R. Yost,  Zhi-Qiang You,  A. Zech,  
 Igor Ying Zhang,  Xing Zhang,  Yan Zhao,  Ying Zhu,  B. R. Brooks,  
 G. K. L. Chan,  C. J. Cramer,  M. S. Gordon,  W. J. Hehre,  A. Klamt,  
 M. W. Schmidt,  C. D. Sherrill,  D. G. Truhlar,  A. Aspuru-Guzik,  R. Baer,  
 A. T. Bell,  N. A. Besley,  Jeng-Da Chai,  A. E. DePrince, III,  
 R. A. DiStasio Jr.,  A. Dreuw,  B. D. Dunietz,  T. R. Furlani,  
 Chao-Ping Hsu,  Yousung Jung,  Jing Kong,  D. S. Lambrecht,  WanZhen Liang,  
 C. Ochsenfeld,  V. A. Rassolov,  L. V. Slipchenko,  J. E. Subotnik,  
 T. Van Voorhis,  J. M. Herbert,  A. I. Krylov,  P. M. W. Gill,  M. Head-Gordon

 Contributors to earlier versions of Q-Chem not listed above: 
 R. D. Adamson,  B. Austin,  J. Baker,  G. J. O. Beran,  K. Brandhorst,  
 S. T. Brown,  E. F. C. Byrd,  A. K. Chakraborty,  C.-L. Cheng,  
 Siu Hung Chien,  D. M. Chipman,  D. L. Crittenden,  H. Dachsel,  
 R. J. Doerksen,  A. D. Dutoi,  L. Fusti-Molnar,  W. A. Goddard III,  
 A. Golubeva-Zadorozhnaya,  S. R. Gwaltney,  G. Hawkins,  A. Heyden,  
 S. Hirata,  G. Kedziora,  F. J. Keil,  C. Kelley,  Jihan Kim,  R. A. King,  
 R. Z. Khaliullin,  P. P. Korambath,  W. Kurlancheek,  A. M. Lee,  M. S. Lee,  
 S. V. Levchenko,  Ching Yeh Lin,  D. Liotard,  R. C. Lochan,  I. Lotan,  
 P. E. Maslen,  N. Nair,  D. P. O'Neill,  D. Neuhauser,  E. Neuscamman,  
 C. M. Oana,  R. Olson,  B. Peters,  R. Peverati,  P. A. Pieniazek,  
 Y. M. Rhee,  J. Ritchie,  M. A. Rohrdanz,  E. Rosta,  N. J. Russ,  
 H. F. Schaefer III,  N. E. Schultz,  N. Shenvi,  A. C. Simmonett,  A. Sodt,  
 D. Stuck,  K. S. Thanthiriwatte,  V. Vanovschi,  Tao Wang,  A. Warshel,  
 C. F. Williams,  Q. Wu,  X. Xu,  W. Zhang

 Please cite Q-Chem as follows:
 Y. Shao et al., Mol. Phys. 113, 184-215 (2015)
 DOI: 10.1080/00268976.2014.952696

 Q-Chem 5.1.2 for Intel X86 EM64T Linux

 Parts of Q-Chem use Armadillo 8.300.2 (Tropical Shenanigans).
 http://arma.sourceforge.net/

 Q-Chem begins on Mon Nov 26 08:06:07 2018  

Host: 
0

     Scratch files written to /scratch/taweetham/qchem59387//
The previous job contains 0 fragments, simply inherited here
Input Ideriv = 2
Curr. Ideriv = -1
Max.  Ideriv = 2

Checking the input file for inconsistencies... 	...done.

--------------------------------------------------------------
User input:
--------------------------------------------------------------

$molecule
read
$end

$rem
   job_type 	frequency
   basis 	6-311++g**
   method	b3lyp	
$end


--------------------------------------------------------------
 ----------------------------------------------------------------
             Standard Nuclear Orientation (Angstroms)
    I     Atom           X                Y                Z
 ----------------------------------------------------------------
    1      C       0.7348056745    -0.4365842511    -0.0000000000
    2      N       1.5456060647     0.5251264747     0.0000000000
    3      Cl      3.2455316898    -0.0220314163    -0.0000000000
    4      I      -1.3464556642     0.0154321284     0.0000000000
    5      H       0.9600349757    -1.4997485444    -0.0000000000
 ----------------------------------------------------------------
 Molecular Point Group                 Cs    NOp =  2
 Largest Abelian Subgroup              Cs    NOp =  2
 Nuclear Repulsion Energy =   341.9825003337 hartrees
 There are       42 alpha and       42 beta electrons
 Requested basis set is 6-311++G(d,p)
 There are 54 shells and 143 basis functions

 Total QAlloc Memory Limit   2000 MB
 Mega-Array Size       188 MB
 MEM_STATIC part       192 MB

                       Distance Matrix (Angstroms)
             C (  1)   N (  2)   Cl(  3)   I (  4)
   N (  2)  1.257889
   Cl(  3)  2.544720  1.785813
   I (  4)  2.129781  2.936632  4.592140
   H (  5)  1.086760  2.107845  2.721607  2.759651

 A cutoff of  1.0D-11 yielded   1252 shell pairs
 There are      9320 function pairs (     10399 Cartesian)
 Smallest overlap matrix eigenvalue = 1.25E-03
 Guess from superposition of atomic densities
 Warning:  Energy on first SCF cycle will be non-variational
 SAD guess density has 84.000000 electrons

 -----------------------------------------------------------------------
  General SCF calculation program by
  Eric Jon Sundstrom, Paul Horn, Yuezhi Mao, Dmitri Zuev, Alec White,
  David Stuck, Shaama M.S., Shane Yost, Joonho Lee, David Small,
  Daniel Levine, Susi Lehtola, Hugh Burton, Evgeny Epifanovsky
 -----------------------------------------------------------------------
 Exchange:     0.2000 Hartree-Fock + 0.0800 Slater + 0.7200 B88
 Correlation:  0.1900 VWN1RPA + 0.8100 LYP
 Using SG-1 standard quadrature grid
 A restricted SCF calculation will be
 performed using DIIS
 SCF converges when DIIS error is below 1.0e-08
 ---------------------------------------
  Cycle       Energy         DIIS error
 ---------------------------------------
    1   -7473.5796253184      4.21e-02  
    2   -7473.1555508516      2.66e-03  
    3   -7473.1431911593      3.52e-03  
    4   -7473.1671395860      1.31e-03  
    5   -7473.1707642605      2.86e-04  
    6   -7473.1708990979      1.02e-04  
    7   -7473.1709258265      3.02e-05  
    8   -7473.1709281287      9.68e-06  
    9   -7473.1709283684      1.31e-06  
   10   -7473.1709283721      3.73e-07  
   11   -7473.1709283724      8.75e-08  
   12   -7473.1709283724      1.34e-08  
   13   -7473.1709283723      3.38e-09  Convergence criterion met
 ---------------------------------------
 SCF time:   CPU 16.04s  wall 16.00s 
 SCF   energy in the final basis set =    -7473.1709283723
 Total energy in the final basis set =    -7473.1709283723

 --------------------------------------------------------------
             Orbital Energies (a.u.) and Symmetries
 --------------------------------------------------------------

 Alpha MOs, Restricted
 -- Occupied --                  
******* -176.33 -165.73 -165.73 -165.73 -101.58  -35.82  -31.32
  1 A'    2 A'    3 A'    1 A"    4 A'    5 A'    6 A'    7 A'                 
-31.312 -31.311 -22.968 -22.967 -22.967 -22.962 -22.962 -14.404
  2 A"    8 A'    9 A'    3 A"   10 A'    4 A"   11 A'   12 A'                 
-10.292  -9.497  -7.263  -7.251  -7.250  -6.374  -4.786  -4.771
 13 A'   14 A'   15 A'    5 A"   16 A'   17 A'   18 A'    6 A"                 
 -4.771  -2.052  -2.047  -2.047  -2.034  -2.034  -0.995  -0.828
 19 A'   20 A'    7 A"   21 A'   22 A'    8 A"   23 A'   24 A'                 
 -0.699  -0.602  -0.524  -0.445  -0.429  -0.352  -0.333  -0.310
 25 A'   26 A'   27 A'   28 A'    9 A"   29 A'   10 A"   30 A'                 
 -0.294  -0.284
 31 A'   11 A"                                                                 
 -- Virtual --                   
 -0.095  -0.068  -0.038   0.010   0.032   0.037   0.055   0.086
 32 A'   12 A"   33 A'   34 A'   35 A'   36 A'   13 A"   37 A'                 
  0.095   0.097   0.108   0.136   0.148   0.156   0.169   0.186
 38 A'   14 A"   39 A'   40 A'   41 A'   15 A"   42 A'   43 A'                 
  0.221   0.236   0.245   0.269   0.303   0.387   0.393   0.404
 16 A"   44 A'   45 A'   46 A'   47 A'   17 A"   18 A"   48 A'                 
  0.418   0.431   0.442   0.446   0.477   0.523   0.544   0.589
 49 A'   50 A'   51 A'   19 A"   52 A'   53 A'   20 A"   54 A'                 
  0.641   0.684   0.716   0.743   0.782   0.850   0.850   0.914
 55 A'   56 A'   21 A"   57 A'   58 A'   59 A'   22 A"   60 A'                 
  0.926   0.936   1.048   1.094   1.120   1.206   1.245   1.312
 23 A"   61 A'   62 A'   63 A'   24 A"   64 A'   25 A"   65 A'                 
  1.340   1.344   1.518   1.566   1.645   1.715   2.003   2.027
 66 A'   26 A"   67 A'   68 A'   69 A'   27 A"   70 A'   28 A"                 
  2.108   2.219   2.269   2.302   2.394   2.518   2.602   2.756
 71 A'   72 A'   29 A"   73 A'   30 A"   74 A'   75 A'   31 A"                 
  2.773   2.813   2.932   3.542   3.805   3.940   3.945   3.968
 76 A'   77 A'   78 A'   79 A'   32 A"   80 A'   33 A"   81 A'                 
  3.990   4.075   4.208   4.363   4.464   5.977   6.003   6.046
 34 A"   82 A'   83 A'   84 A'   85 A'   35 A"   86 A'   87 A'                 
  9.651  23.823  25.774  25.834  26.230  27.813  28.319  28.338
 88 A'   89 A'   36 A"   90 A'   91 A'   92 A'   37 A"   93 A'                 
 28.357  28.516  28.522  28.534  28.572  28.656  35.475 127.864
 94 A'   38 A"   95 A'   39 A"   96 A'   97 A'   98 A'   40 A"                 
127.879 127.906 151.613 215.6281901.775
 99 A'  100 A'  101 A'  102 A'  103 A'                                         

 Beta MOs, Restricted
 -- Occupied --                  
******* -176.33 -165.73 -165.73 -165.73 -101.58  -35.82  -31.32
  1 A'    2 A'    3 A'    1 A"    4 A'    5 A'    6 A'    7 A'                 
-31.312 -31.311 -22.968 -22.967 -22.967 -22.962 -22.962 -14.404
  2 A"    8 A'    9 A'    3 A"   10 A'    4 A"   11 A'   12 A'                 
-10.292  -9.497  -7.263  -7.251  -7.250  -6.374  -4.786  -4.771
 13 A'   14 A'   15 A'    5 A"   16 A'   17 A'   18 A'    6 A"                 
 -4.771  -2.052  -2.047  -2.047  -2.034  -2.034  -0.995  -0.828
 19 A'   20 A'    7 A"   21 A'   22 A'    8 A"   23 A'   24 A'                 
 -0.699  -0.602  -0.524  -0.445  -0.429  -0.352  -0.333  -0.310
 25 A'   26 A'   27 A'   28 A'    9 A"   29 A'   10 A"   30 A'                 
 -0.294  -0.284
 31 A'   11 A"                                                                 
 -- Virtual --                   
 -0.095  -0.068  -0.038   0.010   0.032   0.037   0.055   0.086
 32 A'   12 A"   33 A'   34 A'   35 A'   36 A'   13 A"   37 A'                 
  0.095   0.097   0.108   0.136   0.148   0.156   0.169   0.186
 38 A'   14 A"   39 A'   40 A'   41 A'   15 A"   42 A'   43 A'                 
  0.221   0.236   0.245   0.269   0.303   0.387   0.393   0.404
 16 A"   44 A'   45 A'   46 A'   47 A'   17 A"   18 A"   48 A'                 
  0.418   0.431   0.442   0.446   0.477   0.523   0.544   0.589
 49 A'   50 A'   51 A'   19 A"   52 A'   53 A'   20 A"   54 A'                 
  0.641   0.684   0.716   0.743   0.782   0.850   0.850   0.914
 55 A'   56 A'   21 A"   57 A'   58 A'   59 A'   22 A"   60 A'                 
  0.926   0.936   1.048   1.094   1.120   1.206   1.245   1.312
 23 A"   61 A'   62 A'   63 A'   24 A"   64 A'   25 A"   65 A'                 
  1.340   1.344   1.518   1.566   1.645   1.715   2.003   2.027
 66 A'   26 A"   67 A'   68 A'   69 A'   27 A"   70 A'   28 A"                 
  2.108   2.219   2.269   2.302   2.394   2.518   2.602   2.756
 71 A'   72 A'   29 A"   73 A'   30 A"   74 A'   75 A'   31 A"                 
  2.773   2.813   2.932   3.542   3.805   3.940   3.945   3.968
 76 A'   77 A'   78 A'   79 A'   32 A"   80 A'   33 A"   81 A'                 
  3.990   4.075   4.208   4.363   4.464   5.977   6.003   6.046
 34 A"   82 A'   83 A'   84 A'   85 A'   35 A"   86 A'   87 A'                 
  9.651  23.823  25.774  25.834  26.230  27.813  28.319  28.338
 88 A'   89 A'   36 A"   90 A'   91 A'   92 A'   37 A"   93 A'                 
 28.357  28.516  28.522  28.534  28.572  28.656  35.475 127.864
 94 A'   38 A"   95 A'   39 A"   96 A'   97 A'   98 A'   40 A"                 
127.879 127.906 151.613 215.6281901.775
 99 A'  100 A'  101 A'  102 A'  103 A'                                         
 --------------------------------------------------------------

          Ground-State Mulliken Net Atomic Charges

     Atom                 Charge (a.u.)
  ----------------------------------------
      1 C                    -0.312002
      2 N                     0.014457
      3 Cl                   -0.004310
      4 I                     0.115955
      5 H                     0.185901
  ----------------------------------------
  Sum of atomic charges =    -0.000000

 -----------------------------------------------------------------
                    Cartesian Multipole Moments
 -----------------------------------------------------------------
    Charge (ESU x 10^10)
                -0.0000
    Dipole Moment (Debye)
         X      -1.1819      Y      -1.7754      Z      -0.0000
       Tot       2.1328
    Quadrupole Moments (Debye-Ang)
        XX     -52.8033     XY      -3.2312     YY     -52.8598
        XZ       0.0000     YZ      -0.0000     ZZ     -53.5146
    Octopole Moments (Debye-Ang^2)
       XXX     -61.8914    XXY      -1.5614    XYY     -16.4283
       YYY      -3.3987    XXZ       0.0000    XYZ       0.0000
       YYZ       0.0000    XZZ     -16.6258    YZZ       0.3883
       ZZZ      -0.0000
    Hexadecapole Moments (Debye-Ang^3)
      XXXX   -1210.6298   XXXY     -19.9550   XXYY    -233.3991
      XYYY      -6.6661   YYYY     -91.0435   XXXZ       0.0000
      XXYZ      -0.0000   XYYZ      -0.0000   YYYZ      -0.0000
      XXZZ    -229.3465   XYZZ      -0.5899   YYZZ     -27.2324
      XZZZ       0.0000   YZZZ      -0.0000   ZZZZ     -68.2526
 -----------------------------------------------------------------
 Calculating MO derivatives via CPSCF
   1         3          15      0.148018    0.044138
   2         3          15      0.017341    0.006773
   3         3          15      0.002127    0.001059
   4         3          15      0.000217    0.000116
   5        16           2      0.000015    0.000012
   6        18           0      0.000000    0.000000    Roots Converged
 Time for AOints: 5.0 s (CPU) 5.0 s (wall)
 ------------------------------------------------------------------------------
                     AOints        : Timing summary (seconds)
 ------------------------------------------------------------------------------
     job step          cpu (% of tot)      sys (% of tot)     wall (% of tot)
 ------------------------------------------------------------------------------
  cpscf_lag         0.4062E+02 (47.4)   0.7300E-04 (18.3)   0.4063E+02 (47.4)
  iterzp            0.3991E+02 (46.6)   0.3250E-03 (81.7)   0.3992E+02 (46.6)
  make_fx           0.0000E+00 ( 0.0)   0.0000E+00 ( 0.0)   0.0000E+00 ( 0.0)
  AOints            0.5033E+01 ( 5.9)   0.0000E+00 ( 0.0)   0.5034E+01 ( 5.9)
 ------------------------------------------------------------------------------
   Grand Totals     0.8566E+02          0.3980E-03          0.8568E+02
 ------------------------------------------------------------------------------
 Calculating analytic Hessian of the SCF energy
 Polarizability Matrix (a.u.)
            1           2           3
    1-116.0600678   0.6262239   0.0000000
    2   0.6262239 -46.1086903  -0.0000000
    3   0.0000000  -0.0000000 -39.1563492

 Direct stationary perturbation theory relativistic correction:

 rels  =      97.755257361297
 relv  =    -323.670823870051
 rel2e =      41.777685032017
 E_rel =    -184.137881476736

 Hessian of the SCF Energy
            1           2           3           4           5           6
    1   0.4366376   0.1725813   0.0000000  -0.2696014  -0.2210592  -0.0000000
    2   0.1725813   0.7835824   0.0000000  -0.2960342  -0.4273225  -0.0000000
    3   0.0000000   0.0000000   0.0961247  -0.0000000  -0.0000000  -0.0437938
    4  -0.2696014  -0.2960342  -0.0000000   0.4080509   0.2542127   0.0000000
    5  -0.2210592  -0.4273225  -0.0000000   0.2542127   0.4749450  -0.0000000
    6  -0.0000000  -0.0000000  -0.0437938   0.0000000  -0.0000000   0.0340398
    7  -0.0629609   0.0087563   0.0000000  -0.0940961   0.0159560   0.0000000
    8  -0.0206184   0.0044610  -0.0000000   0.0432344  -0.0349410  -0.0000000
    9   0.0000000  -0.0000000   0.0065256  -0.0000000   0.0000000  -0.0139382
   10  -0.0503847   0.0413485   0.0000000  -0.0465031  -0.0184826  -0.0000000
   11   0.0170199  -0.0384699   0.0000000  -0.0056853   0.0073030   0.0000000
   12   0.0000000  -0.0000000  -0.0156993   0.0000000  -0.0000000  -0.0011441
   13  -0.0536906   0.0733482  -0.0000000   0.0021497  -0.0306270   0.0000000
   14   0.0520764  -0.3222510  -0.0000000   0.0042723  -0.0199845   0.0000000
   15  -0.0000000  -0.0000000  -0.0431572   0.0000000  -0.0000000   0.0248364
            7           8           9          10          11          12
    1  -0.0629609  -0.0206184   0.0000000  -0.0503847   0.0170199   0.0000000
    2   0.0087563   0.0044610  -0.0000000   0.0413485  -0.0384699  -0.0000000
    3   0.0000000  -0.0000000   0.0065256   0.0000000   0.0000000  -0.0156993
    4  -0.0940961   0.0432344  -0.0000000  -0.0465031  -0.0056853   0.0000000
    5   0.0159560  -0.0349410   0.0000000  -0.0184826   0.0073030  -0.0000000
    6   0.0000000  -0.0000000  -0.0139382  -0.0000000   0.0000000  -0.0011441
    7   0.1549237  -0.0195606  -0.0000000  -0.0003194  -0.0045304  -0.0000000
    8  -0.0195606   0.0262114   0.0000000  -0.0010392   0.0014780  -0.0000000
    9  -0.0000000   0.0000000   0.0091856   0.0000000  -0.0000000   0.0051115
   10  -0.0003194  -0.0010392   0.0000000   0.1125153  -0.0206135  -0.0000000
   11  -0.0045304   0.0014780  -0.0000000  -0.0206135   0.0280001   0.0000000
   12  -0.0000000  -0.0000000   0.0051115  -0.0000000   0.0000000   0.0080327
   13   0.0024527  -0.0020162  -0.0000000  -0.0153081   0.0138094  -0.0000000
   14  -0.0006213   0.0027905  -0.0000000  -0.0012131   0.0016887  -0.0000000
   15   0.0000000  -0.0000000  -0.0068845   0.0000000  -0.0000000   0.0036992
           13          14          15
    1  -0.0536906   0.0520764  -0.0000000
    2   0.0733482  -0.3222510  -0.0000000
    3  -0.0000000  -0.0000000  -0.0431572
    4   0.0021497   0.0042723   0.0000000
    5  -0.0306270  -0.0199845  -0.0000000
    6   0.0000000   0.0000000   0.0248364
    7   0.0024527  -0.0006213   0.0000000
    8  -0.0020162   0.0027905  -0.0000000
    9  -0.0000000  -0.0000000  -0.0068845
   10  -0.0153081  -0.0012131   0.0000000
   11   0.0138094   0.0016887  -0.0000000
   12  -0.0000000  -0.0000000   0.0036992
   13   0.0643963  -0.0545144   0.0000000
   14  -0.0545144   0.3377563   0.0000000
   15   0.0000000   0.0000000   0.0215060
 Gradient time:  CPU 114.24 s  wall 114.27 s
 **********************************************************************
 **                                                                  **
 **                       VIBRATIONAL ANALYSIS                       **
 **                       --------------------                       **
 **                                                                  **
 **        VIBRATIONAL FREQUENCIES (CM**-1) AND NORMAL MODES         **
 **     FORCE CONSTANTS (mDYN/ANGSTROM) AND REDUCED MASSES (AMU)     **
 **                  INFRARED INTENSITIES (KM/MOL)                   **
 **                                                                  **
 **********************************************************************


 Mode:                 1                      2                      3
 Frequency:       182.90                 212.95                 239.89
 Force Cnst:      0.2121                 0.5147                 0.4473
 Red. Mass:      10.7589                19.2657                13.1918
 IR Active:          YES                    YES                    YES
 IR Intens:        0.031                  0.467                  2.695
 Raman Active:       YES                    YES                    YES
               X      Y      Z        X      Y      Z        X      Y      Z
 C         -0.000 -0.000  0.595    0.242  0.460  0.000   -0.053  0.513  0.000
 N         -0.000 -0.000  0.528    0.406  0.321  0.000   -0.028  0.516  0.000
 Cl        -0.000  0.000 -0.234    0.432 -0.154 -0.000   -0.293 -0.216 -0.000
 I          0.000  0.000 -0.055   -0.188 -0.040 -0.000    0.088 -0.050 -0.000
 H         -0.000 -0.000  0.556    0.137  0.442  0.000    0.128  0.555  0.000
 TransDip   0.000 -0.000 -0.006   -0.022 -0.002 -0.000   -0.052  0.010 -0.000

 Mode:                 4                      5                      6
 Frequency:       595.62                 694.03                 901.62
 Force Cnst:      2.6888                 1.4162                 0.6739
 Red. Mass:      12.8636                 4.9902                 1.4071
 IR Active:          YES                    YES                    YES
 IR Intens:      134.506                  1.199                 18.301
 Raman Active:       YES                    YES                    YES
               X      Y      Z        X      Y      Z        X      Y      Z
 C          0.543 -0.067 -0.000    0.361 -0.262 -0.000    0.000  0.000 -0.169
 N          0.610 -0.160 -0.000   -0.262  0.242 -0.000   -0.000  0.000  0.081
 Cl        -0.301  0.059  0.000    0.014 -0.049  0.000   -0.000 -0.000 -0.008
 I         -0.039  0.008  0.000   -0.015  0.013  0.000    0.000 -0.000  0.002
 H          0.445 -0.098  0.000    0.802 -0.168  0.000   -0.000 -0.000  0.982
 TransDip   0.371  0.013  0.000   -0.002 -0.035 -0.000    0.000 -0.000  0.137

 Mode:                 7                      8                      9
 Frequency:      1258.05                1618.70                3149.57
 Force Cnst:      1.0827                14.9289                 6.4105
 Red. Mass:       1.1611                 9.6704                 1.0968
 IR Active:          YES                    YES                    YES
 IR Intens:       50.915                 60.837                  0.226
 Raman Active:       YES                    YES                    YES
               X      Y      Z        X      Y      Z        X      Y      Z
 C         -0.096  0.026 -0.000    0.411  0.481  0.000    0.011 -0.089 -0.000
 N          0.015 -0.056  0.000   -0.370 -0.437 -0.000    0.006  0.005  0.000
 Cl         0.003  0.001 -0.000    0.002 -0.002 -0.000   -0.000  0.000 -0.000
 I         -0.001  0.001  0.000    0.002 -0.001 -0.000   -0.000  0.000  0.000
 H          0.965  0.234  0.000   -0.068  0.517 -0.000   -0.193  0.977  0.000
 TransDip  -0.204  0.103  0.000    0.246  0.044 -0.000   -0.009  0.012 -0.000

 STANDARD THERMODYNAMIC QUANTITIES AT   298.15 K  AND     1.00 ATM

   This Molecule has  0 Imaginary Frequencies
   Zero point vibrational energy:       12.656 kcal/mol

   Atom    1 Element C  Has Mass   12.00000
   Atom    2 Element N  Has Mass   14.00307
   Atom    3 Element Cl Has Mass   34.96885
   Atom    4 Element I  Has Mass  126.90440
   Atom    5 Element H  Has Mass    1.00783
   Molecular Mass:   188.884150 amu
   Principal axes and moments of inertia in amu*Bohr^2:
                             1           2           3
    Eigenvalues --       30.15266  2270.16523  2300.31789
          X               1.00000    -0.00187     0.00000
          Y               0.00187     1.00000    -0.00000
          Z              -0.00000     0.00000     1.00000
   Rotational Symmetry Number is   1
   The Molecule is an Asymmetric Top
   Translational Enthalpy:        0.889 kcal/mol
   Rotational Enthalpy:           0.889 kcal/mol
   Vibrational Enthalpy:         13.897 kcal/mol
   gas constant (RT):             0.592 kcal/mol
   Translational Entropy:        41.614  cal/mol.K
   Rotational Entropy:           26.557  cal/mol.K
   Vibrational Entropy:           7.069  cal/mol.K

   Total Enthalpy:               16.267 kcal/mol
   Total Entropy:                75.240  cal/mol.K
Archival summary:
1\1\TWL01\FREQ\ProcedureUnspecified\BasisUnspecified\1l1111\taweetha\MonNov2608:08:182018MonNov2608:08:182018\0\\#,FREQ,ProcedureUnspecified,BasisUnspecified,\\0,1\I\C,1,2.12978\H,2,1.08676,1,114.215\N,2,1.25789,1,117.88,3,-180,0\Cl,4,1.78581,2,112.292,1,180,0\\\@

 Total job time:  130.44s(wall), 130.35s(cpu) 
 Mon Nov 26 08:08:18 2018

        *************************************************************
        *                                                           *
        *  Thank you very much for using Q-Chem.  Have a nice day.  *
        *                                                           *
        *************************************************************
