# Supplementary material for: Geometric and energetic data from ab initio calculations of haloethene, haloimine, halomethylenephosphine, haloiminophosphine, halodiazene, halodiphosphene and halocyclopropane
Source: Data Brief. 2019 Nov 2;27:104738. doi: 10.1016/j.dib.2019.104738 (PMC6861602; doi:10.1016/j.dib.2019.104738)
Supplement: Multimedia component 4 [file mmc4.zip › CN/B3LYP/HICNFE.out]

Q-Chem Developer Version!
                  Welcome to Q-Chem
     A Quantum Leap Into The Future Of Chemistry


 Q-Chem 5.1, Q-Chem, Inc., Pleasanton, CA (2018)

 Yihan Shao,  Zhengting Gan,  E. Epifanovsky,  A. T. B. Gilbert,  M. Wormit,  
 J. Kussmann,  A. W. Lange,  A. Behn,  Jia Deng,  Xintian Feng,  D. Ghosh,  
 M. Goldey,  P. R. Horn,  L. D. Jacobson,  I. Kaliman,  T. Kus,  A. Landau,  
 Jie Liu,  E. I. Proynov,  R. M. Richard,  R. P. Steele,  E. J. Sundstrom,  
 H. L. Woodcock III,  P. M. Zimmerman,  D. Zuev,  B. Albrecht,  E. Alguire,  
 S. A. Baeppler,  D. Barton,  Z. Benda,  Y. A. Bernard,  E. J. Berquist,  
 K. B. Bravaya,  H. Burton,  D. Casanova,  Chun-Min Chang,  Yunqing Chen,  
 A. Chien,  K. D. Closser,  M. P. Coons,  S. Coriani,  S. Dasgupta,  
 A. L. Dempwolff,  M. Diedenhofen,  Hainam Do,  R. G. Edgar,  Po-Tung Fang,  
 S. Faraji,  S. Fatehi,  Qingguo Feng,  K. D. Fenk,  J. Fosso-Tande,  
 Qinghui Ge,  A. Ghysels,  G. Gidofalvi,  J. Gomes,  J. Gonthier,  A. Gunina,  
 D. Hait,  M. W. D. Hanson-Heine,  P. H. P. Harbach,  A. W. Hauser,  
 J. E. Herr,  E. G. Hohenstein,  Z. C. Holden,  Kerwin Hui,  B. C. Huynh,  
 T.-C. Jagau,  Hyunjun Ji,  B. Kaduk,  K. Khistyaev,  Jaehoon Kim,  
 P. Klunzinger,  K. Koh,  D. Kosenkov,  L. Koulias,  T. Kowalczyk,  
 C. M. Krauter,  A. Kunitsa,  Ka Un Lao,  A. Laurent,  K. V. Lawler,  
 Joonho Lee,  D. Lefrancois,  S. Lehtola,  D. S. Levine,  Yi-Pei Li,  
 You-Sheng Lin,  Fenglai Liu,  E. Livshits,  A. Luenser,  P. Manohar,  
 E. Mansoor,  S. F. Manzer,  Shan-Ping Mao,  Yuezhi Mao,  N. Mardirossian,  
 A. V. Marenich,  T. Markovich,  L. A. Martinez-Martinez,  S. A. Maurer,  
 N. J. Mayhall,  S. C. McKenzie,  J.-M. Mewes,  A. F. Morrison,  
 J. W. Mullinax,  K. Nanda,  T. S. Nguyen-Beck,  R. Olivares-Amaya,  
 J. A. Parkhill,  T. M. Perrine,  F. Plasser,  P. Pokhilko,  S. Prager,  
 A. Prociuk,  E. Ramos,  D. R. Rehn,  F. Rob,  M. Schneider,  N. Sergueev,  
 S. M. Sharada,  S. Sharma,  D. W. Small,  T. Stauch,  T. Stein,  
 Yu-Chuan Su,  A. J. W. Thom,  A. Tkatchenko,  T. Tsuchimochi,  N. M. Tubman,  
 L. Vogt,  M. L. Vidal,  O. Vydrov,  M. A. Watson,  J. Wenzel,  
 M. de Wergifosse,  T. A. Wesolowski,  A. White,  J. Witte,  A. Yamada,  
 Jun Yang,  K. Yao,  S. Yeganeh,  S. R. Yost,  Zhi-Qiang You,  A. Zech,  
 Igor Ying Zhang,  Xing Zhang,  Yan Zhao,  Ying Zhu,  B. R. Brooks,  
 G. K. L. Chan,  C. J. Cramer,  M. S. Gordon,  W. J. Hehre,  A. Klamt,  
 M. W. Schmidt,  C. D. Sherrill,  D. G. Truhlar,  A. Aspuru-Guzik,  R. Baer,  
 A. T. Bell,  N. A. Besley,  Jeng-Da Chai,  A. E. DePrince, III,  
 R. A. DiStasio Jr.,  A. Dreuw,  B. D. Dunietz,  T. R. Furlani,  
 Chao-Ping Hsu,  Yousung Jung,  Jing Kong,  D. S. Lambrecht,  WanZhen Liang,  
 C. Ochsenfeld,  V. A. Rassolov,  L. V. Slipchenko,  J. E. Subotnik,  
 T. Van Voorhis,  J. M. Herbert,  A. I. Krylov,  P. M. W. Gill,  M. Head-Gordon

 Contributors to earlier versions of Q-Chem not listed above: 
 R. D. Adamson,  B. Austin,  J. Baker,  G. J. O. Beran,  K. Brandhorst,  
 S. T. Brown,  E. F. C. Byrd,  A. K. Chakraborty,  C.-L. Cheng,  
 Siu Hung Chien,  D. M. Chipman,  D. L. Crittenden,  H. Dachsel,  
 R. J. Doerksen,  A. D. Dutoi,  L. Fusti-Molnar,  W. A. Goddard III,  
 A. Golubeva-Zadorozhnaya,  S. R. Gwaltney,  G. Hawkins,  A. Heyden,  
 S. Hirata,  G. Kedziora,  F. J. Keil,  C. Kelley,  Jihan Kim,  R. A. King,  
 R. Z. Khaliullin,  P. P. Korambath,  W. Kurlancheek,  A. M. Lee,  M. S. Lee,  
 S. V. Levchenko,  Ching Yeh Lin,  D. Liotard,  R. C. Lochan,  I. Lotan,  
 P. E. Maslen,  N. Nair,  D. P. O'Neill,  D. Neuhauser,  E. Neuscamman,  
 C. M. Oana,  R. Olson,  B. Peters,  R. Peverati,  P. A. Pieniazek,  
 Y. M. Rhee,  J. Ritchie,  M. A. Rohrdanz,  E. Rosta,  N. J. Russ,  
 H. F. Schaefer III,  N. E. Schultz,  N. Shenvi,  A. C. Simmonett,  A. Sodt,  
 D. Stuck,  K. S. Thanthiriwatte,  V. Vanovschi,  Tao Wang,  A. Warshel,  
 C. F. Williams,  Q. Wu,  X. Xu,  W. Zhang

 Please cite Q-Chem as follows:
 Y. Shao et al., Mol. Phys. 113, 184-215 (2015)
 DOI: 10.1080/00268976.2014.952696

 Q-Chem 5.1.2 for Intel X86 EM64T Linux

 Parts of Q-Chem use Armadillo 8.300.2 (Tropical Shenanigans).
 http://arma.sourceforge.net/

 Q-Chem begins on Sun Nov 25 22:18:18 2018  

Host: 
0

     Scratch files written to /scratch/taweetham/qchem54343//
Input Ideriv = 2
Curr. Ideriv = -1
Max.  Ideriv = 2

Checking the input file for inconsistencies... 	...done.

--------------------------------------------------------------
User input:
--------------------------------------------------------------
$molecule
0 1
C 
N 1 1.3 
F 2 CF 1 120. 
I 1 CI 2 120.  3 180.0
H 1 CH 2 120.  3 0.0

CC=1.54
CH=1.09
CF=1.35
CCl=1.77
CBr=1.94
CI=2.14
DHA=180.0
$end

$rem
   job_type	optimization
   basis	6-311++g**
   method	b3lyp
$end

--------------------------------------------------------------
 ----------------------------------------------------------------
             Standard Nuclear Orientation (Angstroms)
    I     Atom           X                Y                Z
 ----------------------------------------------------------------
    1      C       1.0904724412    -0.5232729447     0.0000000000
    2      N       2.0086363935     0.3970394787    -0.0000000000
    3      F       3.3130436891     0.0491578791    -0.0000000000
    4      I      -0.9772546792     0.0281838132    -0.0000000000
    5      H       1.3738153938    -1.5758016954     0.0000000000
 ----------------------------------------------------------------
 Molecular Point Group                 Cs    NOp =  2
 Largest Abelian Subgroup              Cs    NOp =  2
 Nuclear Repulsion Energy =   273.4024164024 hartrees
 There are       38 alpha and       38 beta electrons
 Requested basis set is 6-311++G(d,p)
 There are 47 shells and 135 basis functions

 Total QAlloc Memory Limit   2000 MB
 Mega-Array Size       188 MB
 MEM_STATIC part       192 MB
 A cutoff of  1.0D-11 yielded   1000 shell pairs
 There are      8460 function pairs (      9489 Cartesian)

 -------------------------------------------------------
 OpenMP Integral Computing Module                       
 Release: version 1.0, May 2013, Q-Chem Inc. Pittsburgh 
 -------------------------------------------------------
 Integral Job Info:
 Integral job number is                      11
 Integral operator is                         1
 short-range coefficients                     0
 long-range coefficients              100000000
 Omega coefficients                           0
 if combine SR and LR in K                    0
 Integral screening is                        0
 Integral computing path is                   2
 max size of driver memory is            800000
 size of driver memory is                593474
 size of scratch memory is             11861008
 max col of scratch BK array               1296
 max len of scratch array in speh3          155
 max len of scratch index in speh4           18
 max int batch size is                      520
 min int batch size is                       52
 fixed nKL is                                52
 max L of basis functions is                  2
 order of int derivative is                   0
 number of shells is                         47
 number of basis is                         143
 number of cartesian basis is               143
 number of contracted shell pairs          1000
 number of primitive shell pairs           2258
 maxK2 (contraction) of shell pair           36
 max number of K2 of shell pair               1
 max number of CS2 of shell pair            105
 max number of PS2 of shell pair            162
 mem total for path MDJ                  519524
 -------------------------------------------------------
 Smallest overlap matrix eigenvalue = 8.65E-04

 Scale SEOQF with 1.000000e-01/1.000000e-01/1.000000e-01

 Standard Electronic Orientation quadrupole field applied
 Nucleus-field energy     =     0.0000000070 hartrees
 Guess from superposition of atomic densities
 Warning:  Energy on first SCF cycle will be non-variational
 SAD guess density has 76.000000 electrons

 -----------------------------------------------------------------------
  General SCF calculation program by
  Eric Jon Sundstrom, Paul Horn, Yuezhi Mao, Dmitri Zuev, Alec White,
  David Stuck, Shaama M.S., Shane Yost, Joonho Lee, David Small,
  Daniel Levine, Susi Lehtola, Hugh Burton, Evgeny Epifanovsky
 -----------------------------------------------------------------------
 Exchange:     0.2000 Hartree-Fock + 0.0800 Slater + 0.7200 B88
 Correlation:  0.1900 VWN1RPA + 0.8100 LYP
 Using SG-1 standard quadrature grid
 using 4 threads for integral computing
 -------------------------------------------------------
 OpenMP Integral computing Module                
 Release: version 2.0, May 2017, Q-Chem Inc. Pleasanton 
 -------------------------------------------------------
 -------------------------------------------------------
 OpenMP BLAS3 based DFT computing Module                
 Release: version 1.0, May 2013, Q-Chem Inc. Pittsburgh 
 -------------------------------------------------------
 A restricted SCF calculation will be
 performed using DIIS
 SCF converges when DIIS error is below 1.0e-08
 ---------------------------------------
  Cycle       Energy         DIIS error
 ---------------------------------------
    1   -7113.1718360693      4.40e-02  
    2   -7112.7601750977      3.39e-03  
    3   -7112.7648249695      2.88e-03  
    4   -7112.7743725538      1.13e-03  
    5   -7112.7762877171      2.71e-04  
    6   -7112.7763865606      1.23e-04  
    7   -7112.7764152910      3.63e-05  
    8   -7112.7764171912      1.22e-05  
    9   -7112.7764175165      2.69e-06  
   10   -7112.7764175346      3.66e-07  
   11   -7112.7764175348      1.02e-07  
   12   -7112.7764175348      1.63e-08  
   13   -7112.7764175348      4.11e-09  Convergence criterion met
 ---------------------------------------
 SCF time:   CPU 14.05s  wall 4.00s 
 SCF   energy in the final basis set =    -7112.7764175348
 Total energy in the final basis set =    -7112.7764175348

 --------------------------------------------------------------
             Orbital Energies (a.u.) and Symmetries
 --------------------------------------------------------------

 Alpha MOs, Restricted
 -- Occupied --                  
******* -176.34 -165.74 -165.74 -165.74  -35.83  -31.33  -31.32
  1 A'    2 A'    3 A'    1 A"    4 A'    5 A'    6 A'    2 A"                 
-31.318 -24.729 -22.976 -22.974 -22.974 -22.969 -22.969 -14.427
  7 A'    8 A'    9 A'    3 A"   10 A'    4 A"   11 A'   12 A'                 
-10.289  -6.380  -4.794  -4.778  -4.777  -2.059  -2.054  -2.054
 13 A'   14 A'   15 A'    5 A"   16 A'   17 A'    6 A"   18 A'                 
 -2.040  -2.040  -1.274  -0.920  -0.709  -0.626  -0.568  -0.503
  7 A"   19 A'   20 A'   21 A'   22 A'   23 A'   24 A'    8 A"                 
 -0.497  -0.414  -0.362  -0.312  -0.298  -0.288
 25 A'   26 A'    9 A"   27 A'   28 A'   10 A"                                 
 -- Virtual --                   
 -0.088  -0.066  -0.002   0.032   0.041   0.059   0.060   0.109
 29 A'   11 A"   30 A'   31 A'   32 A'   33 A'   12 A"   34 A'                 
  0.136   0.147   0.158   0.162   0.183   0.211   0.232   0.253
 35 A'   13 A"   36 A'   37 A'   38 A'   14 A"   39 A'   40 A'                 
  0.259   0.266   0.298   0.309   0.382   0.391   0.398   0.408
 15 A"   41 A'   42 A'   43 A'   16 A"   44 A'   17 A"   45 A'                 
  0.454   0.470   0.534   0.565   0.594   0.624   0.692   0.800
 46 A'   47 A'   18 A"   48 A'   49 A'   50 A'   51 A'   52 A'                 
  0.803   0.841   0.889   1.100   1.138   1.230   1.282   1.298
 19 A"   53 A'   54 A'   20 A"   55 A'   21 A"   56 A'   22 A"                 
  1.301   1.340   1.342   1.356   1.517   1.549   1.687   1.729
 57 A'   58 A'   23 A"   59 A'   60 A'   61 A'   62 A'   24 A"                 
  1.921   1.979   2.032   2.237   2.274   2.327   2.574   2.632
 63 A'   64 A'   25 A"   65 A'   66 A'   26 A"   67 A'   68 A'                 
  2.651   2.732   2.962   3.534   3.651   3.693   3.753   3.762
 69 A'   27 A"   70 A'   71 A'   72 A'   28 A"   29 A"   73 A'                 
  3.935   3.939   3.966   3.969   3.988   4.060   4.202   4.320
 74 A'   30 A"   75 A'   31 A"   32 A"   76 A'   77 A'   78 A'                 
  4.331   5.029   5.968   5.996   6.035   6.253   6.296   6.608
 79 A'   80 A'   33 A"   81 A'   82 A'   34 A"   83 A'   84 A'                 
 23.752  27.776  28.310  28.331  28.349  28.510  28.514  28.527
 85 A'   86 A'   35 A"   87 A'   88 A'   36 A"   89 A'   37 A"                 
 28.560  28.648  35.395  66.746 127.855 127.872 127.897 151.581
 90 A'   91 A'   92 A'   93 A'   38 A"   94 A'   95 A'   96 A'                 
*******
 97 A'                                                                         

 Beta MOs, Restricted
 -- Occupied --                  
******* -176.34 -165.74 -165.74 -165.74  -35.83  -31.33  -31.32
  1 A'    2 A'    3 A'    1 A"    4 A'    5 A'    6 A'    2 A"                 
-31.318 -24.729 -22.976 -22.974 -22.974 -22.969 -22.969 -14.427
  7 A'    8 A'    9 A'    3 A"   10 A'    4 A"   11 A'   12 A'                 
-10.289  -6.380  -4.794  -4.778  -4.777  -2.059  -2.054  -2.054
 13 A'   14 A'   15 A'    5 A"   16 A'   17 A'    6 A"   18 A'                 
 -2.040  -2.040  -1.274  -0.920  -0.709  -0.626  -0.568  -0.503
  7 A"   19 A'   20 A'   21 A'   22 A'   23 A'   24 A'    8 A"                 
 -0.497  -0.414  -0.362  -0.312  -0.298  -0.288
 25 A'   26 A'    9 A"   27 A'   28 A'   10 A"                                 
 -- Virtual --                   
 -0.088  -0.066  -0.002   0.032   0.041   0.059   0.060   0.109
 29 A'   11 A"   30 A'   31 A'   32 A'   33 A'   12 A"   34 A'                 
  0.136   0.147   0.158   0.162   0.183   0.211   0.232   0.253
 35 A'   13 A"   36 A'   37 A'   38 A'   14 A"   39 A'   40 A'                 
  0.259   0.266   0.298   0.309   0.382   0.391   0.398   0.408
 15 A"   41 A'   42 A'   43 A'   16 A"   44 A'   17 A"   45 A'                 
  0.454   0.470   0.534   0.565   0.594   0.624   0.692   0.800
 46 A'   47 A'   18 A"   48 A'   49 A'   50 A'   51 A'   52 A'                 
  0.803   0.841   0.889   1.100   1.138   1.230   1.282   1.298
 19 A"   53 A'   54 A'   20 A"   55 A'   21 A"   56 A'   22 A"                 
  1.301   1.340   1.342   1.356   1.517   1.549   1.687   1.729
 57 A'   58 A'   23 A"   59 A'   60 A'   61 A'   62 A'   24 A"                 
  1.921   1.979   2.032   2.237   2.274   2.327   2.574   2.632
 63 A'   64 A'   25 A"   65 A'   66 A'   26 A"   67 A'   68 A'                 
  2.651   2.732   2.962   3.534   3.651   3.693   3.753   3.762
 69 A'   27 A"   70 A'   71 A'   72 A'   28 A"   29 A"   73 A'                 
  3.935   3.939   3.966   3.969   3.988   4.060   4.202   4.320
 74 A'   30 A"   75 A'   31 A"   32 A"   76 A'   77 A'   78 A'                 
  4.331   5.029   5.968   5.996   6.035   6.253   6.296   6.608
 79 A'   80 A'   33 A"   81 A'   82 A'   34 A"   83 A'   84 A'                 
 23.752  27.776  28.310  28.331  28.349  28.510  28.514  28.527
 85 A'   86 A'   35 A"   87 A'   88 A'   36 A"   89 A'   37 A"                 
 28.560  28.648  35.395  66.746 127.855 127.872 127.897 151.581
 90 A'   91 A'   92 A'   93 A'   38 A"   94 A'   95 A'   96 A'                 
*******
 97 A'                                                                         
 --------------------------------------------------------------

          Ground-State Mulliken Net Atomic Charges

     Atom                 Charge (a.u.)
  ----------------------------------------
      1 C                    -0.226487
      2 N                    -0.062168
      3 F                    -0.026787
      4 I                     0.155685
      5 H                     0.159757
  ----------------------------------------
  Sum of atomic charges =     0.000000

 -----------------------------------------------------------------
                    Cartesian Multipole Moments
 -----------------------------------------------------------------
    Charge (ESU x 10^10)
                 0.0000
    Dipole Moment (Debye)
         X      -1.7719      Y      -1.7415      Z       0.0000
       Tot       2.4844
    Quadrupole Moments (Debye-Ang)
        XX     -47.7979     XY      -4.0190     YY     -44.6147
        XZ      -0.0000     YZ       0.0000     ZZ     -45.4848
    Octopole Moments (Debye-Ang^2)
       XXX     -49.3840    XXY      -2.1320    XYY      -5.7735
       YYY      -2.7013    XXZ       0.0000    XYZ      -0.0000
       YYZ      -0.0000    XZZ      -6.0384    YZZ       0.6685
       ZZZ      -0.0000
    Hexadecapole Moments (Debye-Ang^3)
      XXXX    -763.3456   XXXY     -12.1281   XXYY    -133.2872
      XYYY      -8.6477   YYYY     -77.5673   XXXZ      -0.0000
      XXYZ       0.0000   XYYZ      -0.0000   YYYZ       0.0000
      XXZZ    -128.6884   XYZZ      -0.4769   YYZZ     -23.2053
      XZZZ      -0.0000   YZZZ       0.0000   ZZZZ     -56.0956
 -----------------------------------------------------------------
 Calculating analytic gradient of the SCF energy
 Gradient of SCF Energy
            1           2           3           4           5
    1  -0.0532476   0.0769908  -0.0171199  -0.0149622   0.0083390
    2  -0.0159555  -0.0214880   0.0307948   0.0041415   0.0025072
    3   0.0000000  -0.0000000   0.0000000  -0.0000000  -0.0000000
 Max gradient component =       7.699E-02
 RMS gradient           =       2.713E-02
 Gradient time:  CPU 3.74 s  wall 1.05 s
 Geometry Optimization Parameters
   NAtoms,    NIC,     NZ,  NCons,   NDum,   NFix, NCnnct, MaxDiis
        5      20       5       0       0       0       0       0


** GEOMETRY OPTIMIZATION IN DELOCALIZED INTERNAL COORDINATES **
   Searching for a Minimum

   Optimization Cycle:   1

                       Coordinates (Angstroms)
     ATOM                X               Y               Z
      1  C         1.0904724412   -0.5232729447    0.0000000000
      2  N         2.0086363935    0.3970394787    0.0000000000
      3  F         3.3130436891    0.0491578791    0.0000000000
      4  I        -0.9772546792    0.0281838132    0.0000000000
      5  H         1.3738153938   -1.5758016954    0.0000000000
   Point Group: cs    Number of degrees of freedom:     7


   Energy is  -7112.776417535


 Attempting to Generate Delocalized Internal Coordinates

  7 Hessian modes will be used to form the next step
  Hessian Eigenvalues:
     0.108095    0.160000    0.220000    0.250000    0.348126    0.550214
     0.671931

 Minimum Search - Taking Simple RFO Step
 Searching for Lamda that Minimizes Along All modes
 Value Taken    Lamda =  -0.02348720
 Step Taken.  Stepsize is  0.291784

                             Maximum     Tolerance    Cnvgd?
         Gradient           0.044974      0.000300      NO
         Displacement       0.169252      0.001200      NO
         Energy change     *********      0.000001      NO


 New Cartesian Coordinates Obtained by Inverse Iteration

 Displacement from previous Coordinates is:  0.458452
 ----------------------------------------------------------------
             Standard Nuclear Orientation (Angstroms)
    I     Atom           X                Y                Z
 ----------------------------------------------------------------
    1      C       1.1296753004    -0.4730124794     0.0000000000
    2      N       1.9550772329     0.4824277053     0.0000000000
    3      F       3.2030875867    -0.0894196212     0.0000000000
    4      I      -0.8983097092    -0.0205731583     0.0000000000
    5      H       1.4191828276    -1.5241159155     0.0000000000
 ----------------------------------------------------------------
 Molecular Point Group                 Cs    NOp =  2
 Largest Abelian Subgroup              Cs    NOp =  2
 Nuclear Repulsion Energy =   282.6507512874 hartrees
 There are       38 alpha and       38 beta electrons
 Applying Cartesian multipole field
    Component          Value
    ---------          -----
     (2,0,0)        1.00000E-11
     (0,2,0)        2.00000E-11
     (0,0,2)       -3.00000E-11
 Nucleus-field energy     =     0.0000000065 hartrees
 Requested basis set is 6-311++G(d,p)
 There are 47 shells and 135 basis functions
 A cutoff of  1.0D-11 yielded   1011 shell pairs
 There are      8508 function pairs (      9543 Cartesian)
 Smallest overlap matrix eigenvalue = 8.61E-04
 Guess MOs from SCF MO coefficient file

 -----------------------------------------------------------------------
  General SCF calculation program by
  Eric Jon Sundstrom, Paul Horn, Yuezhi Mao, Dmitri Zuev, Alec White,
  David Stuck, Shaama M.S., Shane Yost, Joonho Lee, David Small,
  Daniel Levine, Susi Lehtola, Hugh Burton, Evgeny Epifanovsky
 -----------------------------------------------------------------------
 Exchange:     0.2000 Hartree-Fock + 0.0800 Slater + 0.7200 B88
 Correlation:  0.1900 VWN1RPA + 0.8100 LYP
 Using SG-1 standard quadrature grid
 using 4 threads for integral computing
 -------------------------------------------------------
 OpenMP Integral computing Module                
 Release: version 2.0, May 2017, Q-Chem Inc. Pleasanton 
 -------------------------------------------------------
 -------------------------------------------------------
 OpenMP BLAS3 based DFT computing Module                
 Release: version 1.0, May 2013, Q-Chem Inc. Pittsburgh 
 -------------------------------------------------------
 A restricted SCF calculation will be
 performed using DIIS
 SCF converges when DIIS error is below 1.0e-08
 ---------------------------------------
  Cycle       Energy         DIIS error
 ---------------------------------------
    1   -7112.7681091956      2.31e-03  
    2   -7112.7851646190      6.84e-04  
    3   -7112.7842412170      1.00e-03  
    4   -7112.7861348511      1.45e-04  
    5   -7112.7861579923      7.27e-05  
    6   -7112.7861695117      2.16e-05  
    7   -7112.7861702498      7.41e-06  
    8   -7112.7861703556      2.14e-06  
    9   -7112.7861703617      2.84e-07  
   10   -7112.7861703618      5.64e-08  
   11   -7112.7861703619      1.47e-08  
   12   -7112.7861703619      2.53e-09  Convergence criterion met
 ---------------------------------------
 SCF time:   CPU 13.16s  wall 4.00s 
 SCF   energy in the final basis set =    -7112.7861703619
 Total energy in the final basis set =    -7112.7861703619

 --------------------------------------------------------------
             Orbital Energies (a.u.) and Symmetries
 --------------------------------------------------------------

 Alpha MOs, Restricted
 -- Occupied --                  
******* -176.33 -165.74 -165.73 -165.73  -35.83  -31.32  -31.32
  1 A'    2 A'    3 A'    1 A"    4 A'    5 A'    6 A'    2 A"                 
-31.316 -24.715 -22.973 -22.971 -22.971 -22.967 -22.967 -14.429
  7 A'    8 A'    9 A'    3 A"   10 A'    4 A"   11 A'   12 A'                 
-10.283  -6.378  -4.791  -4.776  -4.775  -2.057  -2.052  -2.052
 13 A'   14 A'   15 A'    5 A"   16 A'   17 A'    6 A"   18 A'                 
 -2.039  -2.039  -1.264  -0.936  -0.716  -0.616  -0.572  -0.499
 19 A'    7 A"   20 A'   21 A'   22 A'   23 A'   24 A'    8 A"                 
 -0.493  -0.402  -0.368  -0.341  -0.298  -0.287
 25 A'   26 A'    9 A"   27 A'   28 A'   10 A"                                 
 -- Virtual --                   
 -0.069  -0.064  -0.004   0.030   0.039   0.058   0.059   0.107
 29 A'   11 A"   30 A'   31 A'   32 A'   33 A'   12 A"   34 A'                 
  0.137   0.145   0.160   0.163   0.184   0.212   0.237   0.248
 35 A'   13 A"   36 A'   37 A'   38 A'   14 A"   39 A'   40 A'                 
  0.256   0.260   0.297   0.327   0.385   0.389   0.405   0.416
 15 A"   41 A'   42 A'   43 A'   16 A"   44 A'   17 A"   45 A'                 
  0.452   0.479   0.529   0.578   0.626   0.638   0.699   0.786
 46 A'   47 A'   18 A"   48 A'   49 A'   50 A'   51 A'   52 A'                 
  0.799   0.836   0.862   1.102   1.144   1.239   1.281   1.288
 19 A"   53 A'   54 A'   20 A"   55 A'   21 A"   56 A'   22 A"                 
  1.312   1.341   1.348   1.392   1.501   1.571   1.680   1.725
 57 A'   58 A'   23 A"   59 A'   60 A'   61 A'   62 A'   24 A"                 
  1.965   1.985   2.035   2.238   2.286   2.372   2.572   2.663
 63 A'   64 A'   25 A"   65 A'   66 A'   26 A"   67 A'   68 A'                 
  2.730   2.745   2.942   3.529   3.634   3.698   3.762   3.784
 69 A'   27 A"   70 A'   71 A'   72 A'   28 A"   29 A"   73 A'                 
  3.893   3.940   3.960   3.963   3.993   4.073   4.215   4.349
 74 A'   30 A"   75 A'   31 A"   32 A"   76 A'   77 A'   78 A'                 
  4.407   4.977   5.971   6.000   6.058   6.260   6.332   6.568
 79 A'   80 A'   33 A"   81 A'   82 A'   34 A"   83 A'   84 A'                 
 23.824  27.792  28.314  28.335  28.363  28.512  28.517  28.533
 85 A'   86 A'   35 A"   87 A'   88 A'   36 A"   89 A'   37 A"                 
 28.569  28.663  35.442  66.754 127.859 127.876 127.910 151.595
 90 A'   91 A'   92 A'   93 A'   38 A"   94 A'   95 A'   96 A'                 
*******
 97 A'                                                                         

 Beta MOs, Restricted
 -- Occupied --                  
******* -176.33 -165.74 -165.73 -165.73  -35.83  -31.32  -31.32
  1 A'    2 A'    3 A'    1 A"    4 A'    5 A'    6 A'    2 A"                 
-31.316 -24.715 -22.973 -22.971 -22.971 -22.967 -22.967 -14.429
  7 A'    8 A'    9 A'    3 A"   10 A'    4 A"   11 A'   12 A'                 
-10.283  -6.378  -4.791  -4.776  -4.775  -2.057  -2.052  -2.052
 13 A'   14 A'   15 A'    5 A"   16 A'   17 A'    6 A"   18 A'                 
 -2.039  -2.039  -1.264  -0.936  -0.716  -0.616  -0.572  -0.499
 19 A'    7 A"   20 A'   21 A'   22 A'   23 A'   24 A'    8 A"                 
 -0.493  -0.402  -0.368  -0.341  -0.298  -0.287
 25 A'   26 A'    9 A"   27 A'   28 A'   10 A"                                 
 -- Virtual --                   
 -0.069  -0.064  -0.004   0.030   0.039   0.058   0.059   0.107
 29 A'   11 A"   30 A'   31 A'   32 A'   33 A'   12 A"   34 A'                 
  0.137   0.145   0.160   0.163   0.184   0.212   0.237   0.248
 35 A'   13 A"   36 A'   37 A'   38 A'   14 A"   39 A'   40 A'                 
  0.256   0.260   0.297   0.327   0.385   0.389   0.405   0.416
 15 A"   41 A'   42 A'   43 A'   16 A"   44 A'   17 A"   45 A'                 
  0.452   0.479   0.529   0.578   0.626   0.638   0.699   0.786
 46 A'   47 A'   18 A"   48 A'   49 A'   50 A'   51 A'   52 A'                 
  0.799   0.836   0.862   1.102   1.144   1.239   1.281   1.288
 19 A"   53 A'   54 A'   20 A"   55 A'   21 A"   56 A'   22 A"                 
  1.312   1.341   1.348   1.392   1.501   1.571   1.680   1.725
 57 A'   58 A'   23 A"   59 A'   60 A'   61 A'   62 A'   24 A"                 
  1.965   1.985   2.035   2.238   2.286   2.372   2.572   2.663
 63 A'   64 A'   25 A"   65 A'   66 A'   26 A"   67 A'   68 A'                 
  2.730   2.745   2.942   3.529   3.634   3.698   3.762   3.784
 69 A'   27 A"   70 A'   71 A'   72 A'   28 A"   29 A"   73 A'                 
  3.893   3.940   3.960   3.963   3.993   4.073   4.215   4.349
 74 A'   30 A"   75 A'   31 A"   32 A"   76 A'   77 A'   78 A'                 
  4.407   4.977   5.971   6.000   6.058   6.260   6.332   6.568
 79 A'   80 A'   33 A"   81 A'   82 A'   34 A"   83 A'   84 A'                 
 23.824  27.792  28.314  28.335  28.363  28.512  28.517  28.533
 85 A'   86 A'   35 A"   87 A'   88 A'   36 A"   89 A'   37 A"                 
 28.569  28.663  35.442  66.754 127.859 127.876 127.910 151.595
 90 A'   91 A'   92 A'   93 A'   38 A"   94 A'   95 A'   96 A'                 
*******
 97 A'                                                                         
 --------------------------------------------------------------

          Ground-State Mulliken Net Atomic Charges

     Atom                 Charge (a.u.)
  ----------------------------------------
      1 C                    -0.229973
      2 N                    -0.031396
      3 F                    -0.062875
      4 I                     0.146287
      5 H                     0.177956
  ----------------------------------------
  Sum of atomic charges =    -0.000000

 -----------------------------------------------------------------
                    Cartesian Multipole Moments
 -----------------------------------------------------------------
    Charge (ESU x 10^10)
                -0.0000
    Dipole Moment (Debye)
         X      -1.8029      Y      -1.6610      Z      -0.0000
       Tot       2.4515
    Quadrupole Moments (Debye-Ang)
        XX     -48.9049     XY      -3.5246     YY     -44.4451
        XZ       0.0000     YZ      -0.0000     ZZ     -45.2546
    Octopole Moments (Debye-Ang^2)
       XXX     -56.6526    XXY      -0.4449    XYY      -6.9657
       YYY       0.8809    XXZ      -0.0000    XYZ       0.0000
       YYZ      -0.0000    XZZ      -7.5799    YZZ       1.9030
       ZZZ      -0.0000
    Hexadecapole Moments (Debye-Ang^3)
      XXXX    -729.1334   XXXY      -8.4590   XXYY    -124.8290
      XYYY      -9.2093   YYYY     -77.4212   XXXZ       0.0000
      XXYZ      -0.0000   XYYZ       0.0000   YYYZ      -0.0000
      XXZZ    -120.5705   XYZZ      -0.5786   YYZZ     -23.0012
      XZZZ      -0.0000   YZZZ      -0.0000   ZZZZ     -55.4443
 -----------------------------------------------------------------
 Calculating analytic gradient of the SCF energy
 Gradient of SCF Energy
            1           2           3           4           5
    1   0.0082547   0.0201452  -0.0354252   0.0060415   0.0009838
    2   0.0034418  -0.0062477   0.0059907  -0.0004709  -0.0027140
    3  -0.0000000   0.0000000  -0.0000000  -0.0000000   0.0000000
 Max gradient component =       3.543E-02
 RMS gradient           =       1.114E-02
 Gradient time:  CPU 3.85 s  wall 1.06 s
 Geometry Optimization Parameters
   NAtoms,    NIC,     NZ,  NCons,   NDum,   NFix, NCnnct, MaxDiis
        5      20       5       0       0       0       0       0

 Cartesian Hessian Update
 Hessian Updated using BFGS Update


** GEOMETRY OPTIMIZATION IN DELOCALIZED INTERNAL COORDINATES **
   Searching for a Minimum

   Optimization Cycle:   2

                       Coordinates (Angstroms)
     ATOM                X               Y               Z
      1  C         1.1296753004   -0.4730124794    0.0000000000
      2  N         1.9550772329    0.4824277053    0.0000000000
      3  F         3.2030875867   -0.0894196212    0.0000000000
      4  I        -0.8983097092   -0.0205731583    0.0000000000
      5  H         1.4191828276   -1.5241159155    0.0000000000
   Point Group: cs    Number of degrees of freedom:     7


   Energy is  -7112.786170362

 Hessian Updated using BFGS Update

  7 Hessian modes will be used to form the next step
  Hessian Eigenvalues:
     0.112128    0.158676    0.220256    0.313650    0.349937    0.527823
     0.735738

 Minimum Search - Taking Simple RFO Step
 Searching for Lamda that Minimizes Along All modes
 Value Taken    Lamda =  -0.00333767
 Step Taken.  Stepsize is  0.079763

                             Maximum     Tolerance    Cnvgd?
         Gradient           0.027247      0.000300      NO
         Displacement       0.049097      0.001200      NO
         Energy change     -0.009753      0.000001      NO


 New Cartesian Coordinates Obtained by Inverse Iteration

 Displacement from previous Coordinates is:  0.128958
 ----------------------------------------------------------------
             Standard Nuclear Orientation (Angstroms)
    I     Atom           X                Y                Z
 ----------------------------------------------------------------
    1      C       1.1214860742    -0.4813597724     0.0000000000
    2      N       1.9564483046     0.4691227982     0.0000000000
    3      F       3.2536224898    -0.0622553737     0.0000000000
    4      I      -0.9186505731    -0.0172363214     0.0000000000
    5      H       1.3958069428    -1.5329647997     0.0000000000
 ----------------------------------------------------------------
 Molecular Point Group                 Cs    NOp =  2
 Largest Abelian Subgroup              Cs    NOp =  2
 Nuclear Repulsion Energy =   279.6034268069 hartrees
 There are       38 alpha and       38 beta electrons
 Applying Cartesian multipole field
    Component          Value
    ---------          -----
     (2,0,0)        1.00000E-11
     (0,2,0)        2.00000E-11
     (0,0,2)       -3.00000E-11
 Nucleus-field energy     =     0.0000000067 hartrees
 Requested basis set is 6-311++G(d,p)
 There are 47 shells and 135 basis functions
 A cutoff of  1.0D-11 yielded   1010 shell pairs
 There are      8496 function pairs (      9531 Cartesian)
 Smallest overlap matrix eigenvalue = 8.82E-04
 Guess MOs from SCF MO coefficient file

 -----------------------------------------------------------------------
  General SCF calculation program by
  Eric Jon Sundstrom, Paul Horn, Yuezhi Mao, Dmitri Zuev, Alec White,
  David Stuck, Shaama M.S., Shane Yost, Joonho Lee, David Small,
  Daniel Levine, Susi Lehtola, Hugh Burton, Evgeny Epifanovsky
 -----------------------------------------------------------------------
 Exchange:     0.2000 Hartree-Fock + 0.0800 Slater + 0.7200 B88
 Correlation:  0.1900 VWN1RPA + 0.8100 LYP
 Using SG-1 standard quadrature grid
 using 4 threads for integral computing
 -------------------------------------------------------
 OpenMP Integral computing Module                
 Release: version 2.0, May 2017, Q-Chem Inc. Pleasanton 
 -------------------------------------------------------
 -------------------------------------------------------
 OpenMP BLAS3 based DFT computing Module                
 Release: version 1.0, May 2013, Q-Chem Inc. Pittsburgh 
 -------------------------------------------------------
 A restricted SCF calculation will be
 performed using DIIS
 SCF converges when DIIS error is below 1.0e-08
 ---------------------------------------
  Cycle       Energy         DIIS error
 ---------------------------------------
    1   -7112.7867800103      6.48e-04  
    2   -7112.7879992786      1.34e-04  
    3   -7112.7879722035      1.83e-04  
    4   -7112.7880300521      5.12e-05  
    5   -7112.7880353222      1.50e-05  
    6   -7112.7880357419      4.78e-06  
    7   -7112.7880357901      1.57e-06  
    8   -7112.7880357927      5.74e-07  
    9   -7112.7880357933      1.79e-07  
   10   -7112.7880357933      1.42e-08  
   11   -7112.7880357933      4.07e-09  Convergence criterion met
 ---------------------------------------
 SCF time:   CPU 11.99s  wall 3.00s 
 SCF   energy in the final basis set =    -7112.7880357933
 Total energy in the final basis set =    -7112.7880357933

 --------------------------------------------------------------
             Orbital Energies (a.u.) and Symmetries
 --------------------------------------------------------------

 Alpha MOs, Restricted
 -- Occupied --                  
******* -176.33 -165.74 -165.74 -165.74  -35.83  -31.32  -31.32
  1 A'    2 A'    3 A'    1 A"    4 A'    5 A'    6 A'    2 A"                 
-31.318 -24.712 -22.975 -22.974 -22.974 -22.969 -22.969 -14.430
  7 A'    8 A'    9 A'    3 A"   10 A'    4 A"   11 A'   12 A'                 
-10.286  -6.381  -4.794  -4.778  -4.778  -2.060  -2.055  -2.054
 13 A'   14 A'   15 A'    5 A"   16 A'   17 A'    6 A"   18 A'                 
 -2.041  -2.041  -1.247  -0.938  -0.715  -0.614  -0.570  -0.489
 19 A'    7 A"   20 A'   21 A'   22 A'   23 A'   24 A'    8 A"                 
 -0.487  -0.404  -0.370  -0.339  -0.300  -0.290
 25 A'   26 A'    9 A"   27 A'   28 A'   10 A"                                 
 -- Virtual --                   
 -0.077  -0.065  -0.007   0.027   0.038   0.054   0.059   0.107
 29 A'   11 A"   30 A'   31 A'   32 A'   33 A'   12 A"   34 A'                 
  0.137   0.146   0.158   0.163   0.181   0.211   0.234   0.249
 35 A'   13 A"   36 A'   37 A'   38 A'   14 A"   39 A'   40 A'                 
  0.257   0.260   0.297   0.323   0.383   0.388   0.401   0.413
 15 A"   41 A'   42 A'   43 A'   16 A"   44 A'   17 A"   45 A'                 
  0.451   0.477   0.528   0.577   0.615   0.634   0.695   0.790
 46 A'   47 A'   18 A"   48 A'   49 A'   50 A'   51 A'   52 A'                 
  0.801   0.838   0.867   1.100   1.144   1.239   1.289   1.289
 19 A"   53 A'   54 A'   20 A"   55 A'   21 A"   56 A'   22 A"                 
  1.309   1.343   1.344   1.385   1.501   1.564   1.681   1.726
 57 A'   23 A"   58 A'   59 A'   60 A'   61 A'   62 A'   24 A"                 
  1.955   1.987   2.041   2.238   2.271   2.370   2.572   2.661
 63 A'   64 A'   25 A"   65 A'   66 A'   26 A"   67 A'   68 A'                 
  2.728   2.743   2.935   3.529   3.623   3.710   3.767   3.784
 69 A'   27 A"   70 A'   71 A'   72 A'   28 A"   29 A"   73 A'                 
  3.891   3.930   3.943   3.957   3.988   4.069   4.210   4.342
 74 A'   30 A"   31 A"   75 A'   32 A"   76 A'   77 A'   78 A'                 
  4.377   4.934   5.968   5.997   6.049   6.264   6.326   6.517
 79 A'   80 A'   33 A"   81 A'   82 A'   34 A"   83 A'   84 A'                 
 23.818  27.786  28.311  28.333  28.357  28.510  28.514  28.530
 85 A'   86 A'   35 A"   87 A'   88 A'   36 A"   89 A'   37 A"                 
 28.566  28.657  35.437  66.758 127.857 127.873 127.904 151.589
 90 A'   91 A'   92 A'   93 A'   38 A"   94 A'   95 A'   96 A'                 
*******
 97 A'                                                                         

 Beta MOs, Restricted
 -- Occupied --                  
******* -176.33 -165.74 -165.74 -165.74  -35.83  -31.32  -31.32
  1 A'    2 A'    3 A'    1 A"    4 A'    5 A'    6 A'    2 A"                 
-31.318 -24.712 -22.975 -22.974 -22.974 -22.969 -22.969 -14.430
  7 A'    8 A'    9 A'    3 A"   10 A'    4 A"   11 A'   12 A'                 
-10.286  -6.381  -4.794  -4.778  -4.778  -2.060  -2.055  -2.054
 13 A'   14 A'   15 A'    5 A"   16 A'   17 A'    6 A"   18 A'                 
 -2.041  -2.041  -1.247  -0.938  -0.715  -0.614  -0.570  -0.489
 19 A'    7 A"   20 A'   21 A'   22 A'   23 A'   24 A'    8 A"                 
 -0.487  -0.404  -0.370  -0.339  -0.300  -0.290
 25 A'   26 A'    9 A"   27 A'   28 A'   10 A"                                 
 -- Virtual --                   
 -0.077  -0.065  -0.007   0.027   0.038   0.054   0.059   0.107
 29 A'   11 A"   30 A'   31 A'   32 A'   33 A'   12 A"   34 A'                 
  0.137   0.146   0.158   0.163   0.181   0.211   0.234   0.249
 35 A'   13 A"   36 A'   37 A'   38 A'   14 A"   39 A'   40 A'                 
  0.257   0.260   0.297   0.323   0.383   0.388   0.401   0.413
 15 A"   41 A'   42 A'   43 A'   16 A"   44 A'   17 A"   45 A'                 
  0.451   0.477   0.528   0.577   0.615   0.634   0.695   0.790
 46 A'   47 A'   18 A"   48 A'   49 A'   50 A'   51 A'   52 A'                 
  0.801   0.838   0.867   1.100   1.144   1.239   1.289   1.289
 19 A"   53 A'   54 A'   20 A"   55 A'   21 A"   56 A'   22 A"                 
  1.309   1.343   1.344   1.385   1.501   1.564   1.681   1.726
 57 A'   23 A"   58 A'   59 A'   60 A'   61 A'   62 A'   24 A"                 
  1.955   1.987   2.041   2.238   2.271   2.370   2.572   2.661
 63 A'   64 A'   25 A"   65 A'   66 A'   26 A"   67 A'   68 A'                 
  2.728   2.743   2.935   3.529   3.623   3.710   3.767   3.784
 69 A'   27 A"   70 A'   71 A'   72 A'   28 A"   29 A"   73 A'                 
  3.891   3.930   3.943   3.957   3.988   4.069   4.210   4.342
 74 A'   30 A"   31 A"   75 A'   32 A"   76 A'   77 A'   78 A'                 
  4.377   4.934   5.968   5.997   6.049   6.264   6.326   6.517
 79 A'   80 A'   33 A"   81 A'   82 A'   34 A"   83 A'   84 A'                 
 23.818  27.786  28.311  28.333  28.357  28.510  28.514  28.530
 85 A'   86 A'   35 A"   87 A'   88 A'   36 A"   89 A'   37 A"                 
 28.566  28.657  35.437  66.758 127.857 127.873 127.904 151.589
 90 A'   91 A'   92 A'   93 A'   38 A"   94 A'   95 A'   96 A'                 
*******
 97 A'                                                                         
 --------------------------------------------------------------

          Ground-State Mulliken Net Atomic Charges

     Atom                 Charge (a.u.)
  ----------------------------------------
      1 C                    -0.223872
      2 N                    -0.031619
      3 F                    -0.075911
      4 I                     0.151843
      5 H                     0.179559
  ----------------------------------------
  Sum of atomic charges =     0.000000

 -----------------------------------------------------------------
                    Cartesian Multipole Moments
 -----------------------------------------------------------------
    Charge (ESU x 10^10)
                 0.0000
    Dipole Moment (Debye)
         X      -2.0359      Y      -1.7009      Z       0.0000
       Tot       2.6530
    Quadrupole Moments (Debye-Ang)
        XX     -49.4989     XY      -3.6019     YY     -44.4165
        XZ      -0.0000     YZ      -0.0000     ZZ     -45.2942
    Octopole Moments (Debye-Ang^2)
       XXX     -58.6594    XXY      -0.6972    XYY      -6.7388
       YYY       0.5379    XXZ       0.0000    XYZ      -0.0000
       YYZ       0.0000    XZZ      -7.3983    YZZ       1.7908
       ZZZ       0.0000
    Hexadecapole Moments (Debye-Ang^3)
      XXXX    -753.2832   XXXY      -9.7555   XXYY    -127.7946
      XYYY      -9.6819   YYYY     -76.9273   XXXZ      -0.0000
      XXYZ      -0.0000   XYYZ      -0.0000   YYYZ       0.0000
      XXZZ    -123.5929   XYZZ      -0.7767   YYZZ     -22.9527
      XZZZ      -0.0000   YZZZ       0.0000   ZZZZ     -55.4733
 -----------------------------------------------------------------
 Calculating analytic gradient of the SCF energy
 Gradient of SCF Energy
            1           2           3           4           5
    1  -0.0035671   0.0117629  -0.0100187   0.0015061   0.0003168
    2   0.0011899  -0.0062903   0.0055303  -0.0002799  -0.0001501
    3  -0.0000000  -0.0000000   0.0000000   0.0000000  -0.0000000
 Max gradient component =       1.176E-02
 RMS gradient           =       4.658E-03
 Gradient time:  CPU 3.83 s  wall 1.05 s
 Geometry Optimization Parameters
   NAtoms,    NIC,     NZ,  NCons,   NDum,   NFix, NCnnct, MaxDiis
        5      20       5       0       0       0       0       0

 Cartesian Hessian Update
 Hessian Updated using BFGS Update


** GEOMETRY OPTIMIZATION IN DELOCALIZED INTERNAL COORDINATES **
   Searching for a Minimum

   Optimization Cycle:   3

                       Coordinates (Angstroms)
     ATOM                X               Y               Z
      1  C         1.1214860742   -0.4813597724    0.0000000000
      2  N         1.9564483046    0.4691227982    0.0000000000
      3  F         3.2536224898   -0.0622553737    0.0000000000
      4  I        -0.9186505731   -0.0172363214    0.0000000000
      5  H         1.3958069428   -1.5329647997    0.0000000000
   Point Group: cs    Number of degrees of freedom:     7


   Energy is  -7112.788035793

 Hessian Updated using BFGS Update

  7 Hessian modes will be used to form the next step
  Hessian Eigenvalues:
     0.109142    0.157465    0.220257    0.315905    0.352847    0.460245
     0.738262

 Minimum Search - Taking Simple RFO Step
 Searching for Lamda that Minimizes Along All modes
 Value Taken    Lamda =  -0.00049436
 Step Taken.  Stepsize is  0.043701

                             Maximum     Tolerance    Cnvgd?
         Gradient           0.009510      0.000300      NO
         Displacement       0.030893      0.001200      NO
         Energy change     -0.001865      0.000001      NO


 New Cartesian Coordinates Obtained by Inverse Iteration

 Displacement from previous Coordinates is:  0.039093
 ----------------------------------------------------------------
             Standard Nuclear Orientation (Angstroms)
    I     Atom           X                Y                Z
 ----------------------------------------------------------------
    1      C       1.1238639253    -0.4779595700     0.0000000000
    2      N       1.9523788312     0.4764741867     0.0000000000
    3      F       3.2623644604    -0.0733270143     0.0000000000
    4      I      -0.9284010935    -0.0214760640     0.0000000000
    5      H       1.3985071148    -1.5284050075     0.0000000000
 ----------------------------------------------------------------
 Molecular Point Group                 Cs    NOp =  2
 Largest Abelian Subgroup              Cs    NOp =  2
 Nuclear Repulsion Energy =   278.4386724281 hartrees
 There are       38 alpha and       38 beta electrons
 Applying Cartesian multipole field
    Component          Value
    ---------          -----
     (2,0,0)        1.00000E-11
     (0,2,0)        2.00000E-11
     (0,0,2)       -3.00000E-11
 Nucleus-field energy     =     0.0000000067 hartrees
 Requested basis set is 6-311++G(d,p)
 There are 47 shells and 135 basis functions
 A cutoff of  1.0D-11 yielded   1009 shell pairs
 There are      8495 function pairs (      9530 Cartesian)
 Smallest overlap matrix eigenvalue = 8.94E-04
 Guess MOs from SCF MO coefficient file

 -----------------------------------------------------------------------
  General SCF calculation program by
  Eric Jon Sundstrom, Paul Horn, Yuezhi Mao, Dmitri Zuev, Alec White,
  David Stuck, Shaama M.S., Shane Yost, Joonho Lee, David Small,
  Daniel Levine, Susi Lehtola, Hugh Burton, Evgeny Epifanovsky
 -----------------------------------------------------------------------
 Exchange:     0.2000 Hartree-Fock + 0.0800 Slater + 0.7200 B88
 Correlation:  0.1900 VWN1RPA + 0.8100 LYP
 Using SG-1 standard quadrature grid
 using 4 threads for integral computing
 -------------------------------------------------------
 OpenMP Integral computing Module                
 Release: version 2.0, May 2017, Q-Chem Inc. Pleasanton 
 -------------------------------------------------------
 -------------------------------------------------------
 OpenMP BLAS3 based DFT computing Module                
 Release: version 1.0, May 2013, Q-Chem Inc. Pittsburgh 
 -------------------------------------------------------
 A restricted SCF calculation will be
 performed using DIIS
 SCF converges when DIIS error is below 1.0e-08
 ---------------------------------------
  Cycle       Energy         DIIS error
 ---------------------------------------
    1   -7112.7880636089      3.08e-04  
    2   -7112.7883372284      6.35e-05  
    3   -7112.7883172956      1.19e-04  
    4   -7112.7883473134      1.25e-05  
    5   -7112.7883474956      6.65e-06  
    6   -7112.7883475846      2.44e-06  
    7   -7112.7883475932      8.65e-07  
    8   -7112.7883475942      2.47e-07  
    9   -7112.7883475944      8.70e-08  
   10   -7112.7883475944      8.74e-09  Convergence criterion met
 ---------------------------------------
 SCF time:   CPU 10.90s  wall 3.00s 
 SCF   energy in the final basis set =    -7112.7883475944
 Total energy in the final basis set =    -7112.7883475944

 --------------------------------------------------------------
             Orbital Energies (a.u.) and Symmetries
 --------------------------------------------------------------

 Alpha MOs, Restricted
 -- Occupied --                  
******* -176.34 -165.74 -165.74 -165.74  -35.83  -31.33  -31.32
  1 A'    2 A'    3 A'    1 A"    4 A'    5 A'    6 A'    2 A"                 
-31.319 -24.709 -22.976 -22.975 -22.975 -22.970 -22.970 -14.431
  7 A'    8 A'    9 A'    3 A"   10 A'    4 A"   11 A'   12 A'                 
-10.288  -6.382  -4.795  -4.779  -4.778  -2.060  -2.056  -2.055
 13 A'   14 A'   15 A'    5 A"   16 A'   17 A'    6 A"   18 A'                 
 -2.042  -2.042  -1.238  -0.940  -0.715  -0.613  -0.567  -0.484
 19 A'    7 A"   20 A'   21 A'   22 A'   23 A'   24 A'    8 A"                 
 -0.484  -0.403  -0.370  -0.342  -0.301  -0.291
 25 A'   26 A'    9 A"   27 A'   28 A'   10 A"                                 
 -- Virtual --                   
 -0.082  -0.067  -0.010   0.023   0.036   0.052   0.059   0.107
 29 A'   11 A"   30 A'   31 A'   32 A'   33 A'   12 A"   34 A'                 
  0.138   0.147   0.157   0.163   0.179   0.210   0.232   0.248
 35 A'   13 A"   36 A'   37 A'   38 A'   14 A"   39 A'   40 A'                 
  0.257   0.259   0.296   0.324   0.382   0.387   0.399   0.412
 15 A"   41 A'   42 A'   43 A'   16 A"   44 A'   17 A"   45 A'                 
  0.450   0.476   0.528   0.576   0.616   0.629   0.694   0.789
 46 A'   47 A'   18 A"   48 A'   49 A'   50 A'   51 A'   52 A'                 
  0.800   0.838   0.866   1.098   1.146   1.238   1.289   1.289
 19 A"   53 A'   54 A'   20 A"   55 A'   21 A"   56 A'   22 A"                 
  1.309   1.342   1.346   1.386   1.498   1.563   1.678   1.726
 57 A'   23 A"   58 A'   59 A'   60 A'   61 A'   62 A'   24 A"                 
  1.949   1.988   2.042   2.235   2.269   2.373   2.570   2.661
 63 A'   64 A'   25 A"   65 A'   66 A'   26 A"   67 A'   68 A'                 
  2.736   2.743   2.931   3.525   3.617   3.717   3.771   3.789
 69 A'   27 A"   70 A'   71 A'   72 A'   28 A"   29 A"   73 A'                 
  3.884   3.916   3.940   3.955   3.986   4.067   4.209   4.337
 74 A'   30 A"   31 A"   75 A'   32 A"   76 A'   77 A'   78 A'                 
  4.373   4.897   5.967   5.996   6.046   6.267   6.328   6.488
 79 A'   80 A'   33 A"   81 A'   82 A'   34 A"   83 A'   84 A'                 
 23.820  27.782  28.310  28.331  28.354  28.509  28.513  28.528
 85 A'   86 A'   35 A"   87 A'   88 A'   36 A"   89 A'   37 A"                 
 28.564  28.656  35.437  66.760 127.855 127.872 127.902 151.586
 90 A'   91 A'   92 A'   93 A'   38 A"   94 A'   95 A'   96 A'                 
*******
 97 A'                                                                         

 Beta MOs, Restricted
 -- Occupied --                  
******* -176.34 -165.74 -165.74 -165.74  -35.83  -31.33  -31.32
  1 A'    2 A'    3 A'    1 A"    4 A'    5 A'    6 A'    2 A"                 
-31.319 -24.709 -22.976 -22.975 -22.975 -22.970 -22.970 -14.431
  7 A'    8 A'    9 A'    3 A"   10 A'    4 A"   11 A'   12 A'                 
-10.288  -6.382  -4.795  -4.779  -4.778  -2.060  -2.056  -2.055
 13 A'   14 A'   15 A'    5 A"   16 A'   17 A'    6 A"   18 A'                 
 -2.042  -2.042  -1.238  -0.940  -0.715  -0.613  -0.567  -0.484
 19 A'    7 A"   20 A'   21 A'   22 A'   23 A'   24 A'    8 A"                 
 -0.484  -0.403  -0.370  -0.342  -0.301  -0.291
 25 A'   26 A'    9 A"   27 A'   28 A'   10 A"                                 
 -- Virtual --                   
 -0.082  -0.067  -0.010   0.023   0.036   0.052   0.059   0.107
 29 A'   11 A"   30 A'   31 A'   32 A'   33 A'   12 A"   34 A'                 
  0.138   0.147   0.157   0.163   0.179   0.210   0.232   0.248
 35 A'   13 A"   36 A'   37 A'   38 A'   14 A"   39 A'   40 A'                 
  0.257   0.259   0.296   0.324   0.382   0.387   0.399   0.412
 15 A"   41 A'   42 A'   43 A'   16 A"   44 A'   17 A"   45 A'                 
  0.450   0.476   0.528   0.576   0.616   0.629   0.694   0.789
 46 A'   47 A'   18 A"   48 A'   49 A'   50 A'   51 A'   52 A'                 
  0.800   0.838   0.866   1.098   1.146   1.238   1.289   1.289
 19 A"   53 A'   54 A'   20 A"   55 A'   21 A"   56 A'   22 A"                 
  1.309   1.342   1.346   1.386   1.498   1.563   1.678   1.726
 57 A'   23 A"   58 A'   59 A'   60 A'   61 A'   62 A'   24 A"                 
  1.949   1.988   2.042   2.235   2.269   2.373   2.570   2.661
 63 A'   64 A'   25 A"   65 A'   66 A'   26 A"   67 A'   68 A'                 
  2.736   2.743   2.931   3.525   3.617   3.717   3.771   3.789
 69 A'   27 A"   70 A'   71 A'   72 A'   28 A"   29 A"   73 A'                 
  3.884   3.916   3.940   3.955   3.986   4.067   4.209   4.337
 74 A'   30 A"   31 A"   75 A'   32 A"   76 A'   77 A'   78 A'                 
  4.373   4.897   5.967   5.996   6.046   6.267   6.328   6.488
 79 A'   80 A'   33 A"   81 A'   82 A'   34 A"   83 A'   84 A'                 
 23.820  27.782  28.310  28.331  28.354  28.509  28.513  28.528
 85 A'   86 A'   35 A"   87 A'   88 A'   36 A"   89 A'   37 A"                 
 28.564  28.656  35.437  66.760 127.855 127.872 127.902 151.586
 90 A'   91 A'   92 A'   93 A'   38 A"   94 A'   95 A'   96 A'                 
*******
 97 A'                                                                         
 --------------------------------------------------------------

          Ground-State Mulliken Net Atomic Charges

     Atom                 Charge (a.u.)
  ----------------------------------------
      1 C                    -0.220859
      2 N                    -0.025663
      3 F                    -0.087252
      4 I                     0.150885
      5 H                     0.182888
  ----------------------------------------
  Sum of atomic charges =     0.000000

 -----------------------------------------------------------------
                    Cartesian Multipole Moments
 -----------------------------------------------------------------
    Charge (ESU x 10^10)
                 0.0000
    Dipole Moment (Debye)
         X      -2.1464      Y      -1.6989      Z      -0.0000
       Tot       2.7374
    Quadrupole Moments (Debye-Ang)
        XX     -49.8866     XY      -3.5659     YY     -44.3967
        XZ       0.0000     YZ       0.0000     ZZ     -45.3124
    Octopole Moments (Debye-Ang^2)
       XXX     -59.8516    XXY      -0.5745    XYY      -6.4893
       YYY       0.8538    XXZ      -0.0000    XYZ       0.0000
       YYZ      -0.0000    XZZ      -7.2478    YZZ       1.8988
       ZZZ      -0.0000
    Hexadecapole Moments (Debye-Ang^3)
      XXXX    -763.6891   XXXY      -9.5790   XXYY    -128.6733
      XYYY      -9.7775   YYYY     -76.9339   XXXZ       0.0000
      XXYZ      -0.0000   XYYZ      -0.0000   YYYZ      -0.0000
      XXZZ    -124.6350   XYZZ      -0.7941   YYZZ     -22.9565
      XZZZ       0.0000   YZZZ      -0.0000   ZZZZ     -55.4835
 -----------------------------------------------------------------
 Calculating analytic gradient of the SCF energy
 Gradient of SCF Energy
            1           2           3           4           5
    1  -0.0007361   0.0040013  -0.0028762  -0.0004770   0.0000880
    2   0.0002033  -0.0022226   0.0017531   0.0000138   0.0002523
    3  -0.0000000  -0.0000000  -0.0000000   0.0000000   0.0000000
 Max gradient component =       4.001E-03
 RMS gradient           =       1.487E-03
 Gradient time:  CPU 3.83 s  wall 1.05 s
 Geometry Optimization Parameters
   NAtoms,    NIC,     NZ,  NCons,   NDum,   NFix, NCnnct, MaxDiis
        5      20       5       0       0       0       0       0

 Cartesian Hessian Update
 Hessian Updated using BFGS Update


** GEOMETRY OPTIMIZATION IN DELOCALIZED INTERNAL COORDINATES **
   Searching for a Minimum

   Optimization Cycle:   4

                       Coordinates (Angstroms)
     ATOM                X               Y               Z
      1  C         1.1238639253   -0.4779595700    0.0000000000
      2  N         1.9523788312    0.4764741867    0.0000000000
      3  F         3.2623644604   -0.0733270143    0.0000000000
      4  I        -0.9284010935   -0.0214760640    0.0000000000
      5  H         1.3985071148   -1.5284050075    0.0000000000
   Point Group: cs    Number of degrees of freedom:     7


   Energy is  -7112.788347594

 Hessian Updated using BFGS Update

  7 Hessian modes will be used to form the next step
  Hessian Eigenvalues:
     0.115258    0.151913    0.209900    0.237653    0.348600    0.461521
     0.739641

 Minimum Search - Taking Simple RFO Step
 Searching for Lamda that Minimizes Along All modes
 Value Taken    Lamda =  -0.00006979
 Step Taken.  Stepsize is  0.018530

                             Maximum     Tolerance    Cnvgd?
         Gradient           0.003367      0.000300      NO
         Displacement       0.015834      0.001200      NO
         Energy change     -0.000312      0.000001      NO


 New Cartesian Coordinates Obtained by Inverse Iteration

 Displacement from previous Coordinates is:  0.013025
 ----------------------------------------------------------------
             Standard Nuclear Orientation (Angstroms)
    I     Atom           X                Y                Z
 ----------------------------------------------------------------
    1      C       1.1242503157    -0.4774353949     0.0000000000
    2      N       1.9483886905     0.4799180824     0.0000000000
    3      F       3.2647038105    -0.0766330902     0.0000000000
    4      I      -0.9270400843    -0.0224471465     0.0000000000
    5      H       1.3984105059    -1.5280959199     0.0000000000
 ----------------------------------------------------------------
 Molecular Point Group                 Cs    NOp =  2
 Largest Abelian Subgroup              Cs    NOp =  2
 Nuclear Repulsion Energy =   278.4450087792 hartrees
 There are       38 alpha and       38 beta electrons
 Applying Cartesian multipole field
    Component          Value
    ---------          -----
     (2,0,0)        1.00000E-11
     (0,2,0)        2.00000E-11
     (0,0,2)       -3.00000E-11
 Nucleus-field energy     =     0.0000000067 hartrees
 Requested basis set is 6-311++G(d,p)
 There are 47 shells and 135 basis functions
 A cutoff of  1.0D-11 yielded   1009 shell pairs
 There are      8495 function pairs (      9530 Cartesian)
 Smallest overlap matrix eigenvalue = 9.00E-04
 Guess MOs from SCF MO coefficient file

 -----------------------------------------------------------------------
  General SCF calculation program by
  Eric Jon Sundstrom, Paul Horn, Yuezhi Mao, Dmitri Zuev, Alec White,
  David Stuck, Shaama M.S., Shane Yost, Joonho Lee, David Small,
  Daniel Levine, Susi Lehtola, Hugh Burton, Evgeny Epifanovsky
 -----------------------------------------------------------------------
 Exchange:     0.2000 Hartree-Fock + 0.0800 Slater + 0.7200 B88
 Correlation:  0.1900 VWN1RPA + 0.8100 LYP
 Using SG-1 standard quadrature grid
 using 4 threads for integral computing
 -------------------------------------------------------
 OpenMP Integral computing Module                
 Release: version 2.0, May 2017, Q-Chem Inc. Pleasanton 
 -------------------------------------------------------
 -------------------------------------------------------
 OpenMP BLAS3 based DFT computing Module                
 Release: version 1.0, May 2013, Q-Chem Inc. Pittsburgh 
 -------------------------------------------------------
 A restricted SCF calculation will be
 performed using DIIS
 SCF converges when DIIS error is below 1.0e-08
 ---------------------------------------
  Cycle       Energy         DIIS error
 ---------------------------------------
    1   -7112.7883331034      1.33e-04  
    2   -7112.7883832467      1.81e-05  
    3   -7112.7883831411      2.19e-05  
    4   -7112.7883841253      6.05e-06  
    5   -7112.7883841775      3.21e-06  
    6   -7112.7883841937      3.62e-07  
    7   -7112.7883841937      2.93e-07  
    8   -7112.7883841939      9.75e-08  
    9   -7112.7883841939      2.94e-08  
   10   -7112.7883841940      3.39e-09  Convergence criterion met
 ---------------------------------------
 SCF time:   CPU 10.87s  wall 3.00s 
 SCF   energy in the final basis set =    -7112.7883841940
 Total energy in the final basis set =    -7112.7883841940

 --------------------------------------------------------------
             Orbital Energies (a.u.) and Symmetries
 --------------------------------------------------------------

 Alpha MOs, Restricted
 -- Occupied --                  
******* -176.34 -165.74 -165.74 -165.74  -35.83  -31.33  -31.32
  1 A'    2 A'    3 A'    1 A"    4 A'    5 A'    6 A'    2 A"                 
-31.320 -24.707 -22.977 -22.975 -22.975 -22.970 -22.970 -14.431
  7 A'    8 A'    9 A'    3 A"   10 A'    4 A"   11 A'   12 A'                 
-10.289  -6.382  -4.795  -4.780  -4.779  -2.061  -2.056  -2.055
 13 A'   14 A'   15 A'    5 A"   16 A'   17 A'    6 A"   18 A'                 
 -2.042  -2.042  -1.234  -0.942  -0.715  -0.612  -0.566  -0.482
 19 A'    7 A"   20 A'   21 A'   22 A'   23 A'   24 A'   25 A'                 
 -0.482  -0.402  -0.371  -0.343  -0.301  -0.292
  8 A"   26 A'    9 A"   27 A'   28 A'   10 A"                                 
 -- Virtual --                   
 -0.082  -0.067  -0.011   0.022   0.036   0.052   0.059   0.107
 29 A'   11 A"   30 A'   31 A'   32 A'   33 A'   12 A"   34 A'                 
  0.138   0.147   0.156   0.163   0.179   0.210   0.232   0.248
 35 A'   13 A"   36 A'   37 A'   38 A'   14 A"   39 A'   40 A'                 
  0.257   0.259   0.296   0.324   0.382   0.386   0.399   0.412
 15 A"   41 A'   42 A'   43 A'   16 A"   44 A'   17 A"   45 A'                 
  0.449   0.476   0.528   0.576   0.616   0.629   0.694   0.789
 46 A'   47 A'   18 A"   48 A'   49 A'   50 A'   51 A'   52 A'                 
  0.800   0.838   0.865   1.098   1.147   1.237   1.289   1.290
 19 A"   53 A'   54 A'   20 A"   55 A'   21 A"   22 A"   56 A'                 
  1.309   1.342   1.347   1.387   1.496   1.564   1.677   1.726
 57 A'   23 A"   58 A'   59 A'   60 A'   61 A'   62 A'   24 A"                 
  1.945   1.990   2.043   2.234   2.268   2.375   2.570   2.662
 63 A'   64 A'   25 A"   65 A'   66 A'   26 A"   67 A'   68 A'                 
  2.740   2.743   2.930   3.522   3.615   3.720   3.773   3.791
 69 A'   27 A"   70 A'   71 A'   72 A'   28 A"   29 A"   73 A'                 
  3.881   3.909   3.939   3.955   3.985   4.067   4.209   4.337
 74 A'   30 A"   31 A"   75 A'   32 A"   76 A'   77 A'   78 A'                 
  4.372   4.880   5.967   5.995   6.046   6.269   6.330   6.476
 79 A'   80 A'   33 A"   81 A'   82 A'   34 A"   83 A'   84 A'                 
 23.820  27.782  28.310  28.331  28.354  28.508  28.513  28.528
 85 A'   86 A'   35 A"   87 A'   88 A'   36 A"   89 A'   37 A"                 
 28.564  28.655  35.438  66.762 127.855 127.871 127.902 151.586
 90 A'   91 A'   92 A'   93 A'   38 A"   94 A'   95 A'   96 A'                 
*******
 97 A'                                                                         

 Beta MOs, Restricted
 -- Occupied --                  
******* -176.34 -165.74 -165.74 -165.74  -35.83  -31.33  -31.32
  1 A'    2 A'    3 A'    1 A"    4 A'    5 A'    6 A'    2 A"                 
-31.320 -24.707 -22.977 -22.975 -22.975 -22.970 -22.970 -14.431
  7 A'    8 A'    9 A'    3 A"   10 A'    4 A"   11 A'   12 A'                 
-10.289  -6.382  -4.795  -4.780  -4.779  -2.061  -2.056  -2.055
 13 A'   14 A'   15 A'    5 A"   16 A'   17 A'    6 A"   18 A'                 
 -2.042  -2.042  -1.234  -0.942  -0.715  -0.612  -0.566  -0.482
 19 A'    7 A"   20 A'   21 A'   22 A'   23 A'   24 A'   25 A'                 
 -0.482  -0.402  -0.371  -0.343  -0.301  -0.292
  8 A"   26 A'    9 A"   27 A'   28 A'   10 A"                                 
 -- Virtual --                   
 -0.082  -0.067  -0.011   0.022   0.036   0.052   0.059   0.107
 29 A'   11 A"   30 A'   31 A'   32 A'   33 A'   12 A"   34 A'                 
  0.138   0.147   0.156   0.163   0.179   0.210   0.232   0.248
 35 A'   13 A"   36 A'   37 A'   38 A'   14 A"   39 A'   40 A'                 
  0.257   0.259   0.296   0.324   0.382   0.386   0.399   0.412
 15 A"   41 A'   42 A'   43 A'   16 A"   44 A'   17 A"   45 A'                 
  0.449   0.476   0.528   0.576   0.616   0.629   0.694   0.789
 46 A'   47 A'   18 A"   48 A'   49 A'   50 A'   51 A'   52 A'                 
  0.800   0.838   0.865   1.098   1.147   1.237   1.289   1.290
 19 A"   53 A'   54 A'   20 A"   55 A'   21 A"   22 A"   56 A'                 
  1.309   1.342   1.347   1.387   1.496   1.564   1.677   1.726
 57 A'   23 A"   58 A'   59 A'   60 A'   61 A'   62 A'   24 A"                 
  1.945   1.990   2.043   2.234   2.268   2.375   2.570   2.662
 63 A'   64 A'   25 A"   65 A'   66 A'   26 A"   67 A'   68 A'                 
  2.740   2.743   2.930   3.522   3.615   3.720   3.773   3.791
 69 A'   27 A"   70 A'   71 A'   72 A'   28 A"   29 A"   73 A'                 
  3.881   3.909   3.939   3.955   3.985   4.067   4.209   4.337
 74 A'   30 A"   31 A"   75 A'   32 A"   76 A'   77 A'   78 A'                 
  4.372   4.880   5.967   5.995   6.046   6.269   6.330   6.476
 79 A'   80 A'   33 A"   81 A'   82 A'   34 A"   83 A'   84 A'                 
 23.820  27.782  28.310  28.331  28.354  28.508  28.513  28.528
 85 A'   86 A'   35 A"   87 A'   88 A'   36 A"   89 A'   37 A"                 
 28.564  28.655  35.438  66.762 127.855 127.871 127.902 151.586
 90 A'   91 A'   92 A'   93 A'   38 A"   94 A'   95 A'   96 A'                 
*******
 97 A'                                                                         
 --------------------------------------------------------------

          Ground-State Mulliken Net Atomic Charges

     Atom                 Charge (a.u.)
  ----------------------------------------
      1 C                    -0.219935
      2 N                    -0.023540
      3 F                    -0.092485
      4 I                     0.151480
      5 H                     0.184480
  ----------------------------------------
  Sum of atomic charges =     0.000000

 -----------------------------------------------------------------
                    Cartesian Multipole Moments
 -----------------------------------------------------------------
    Charge (ESU x 10^10)
                 0.0000
    Dipole Moment (Debye)
         X      -2.1959      Y      -1.6994      Z       0.0000
       Tot       2.7766
    Quadrupole Moments (Debye-Ang)
        XX     -50.0846     XY      -3.5543     YY     -44.3727
        XZ       0.0000     YZ       0.0000     ZZ     -45.3094
    Octopole Moments (Debye-Ang^2)
       XXX     -60.7434    XXY      -0.5356    XYY      -6.5141
       YYY       0.8939    XXZ      -0.0000    XYZ      -0.0000
       YYZ      -0.0000    XZZ      -7.3203    YZZ       1.9182
       ZZZ      -0.0000
    Hexadecapole Moments (Debye-Ang^3)
      XXXX    -766.2296   XXXY      -9.4843   XXYY    -128.6454
      XYYY      -9.7974   YYYY     -76.9317   XXXZ       0.0000
      XXYZ      -0.0000   XYYZ       0.0000   YYYZ      -0.0000
      XXZZ    -124.6897   XYZZ      -0.7934   YYZZ     -22.9564
      XZZZ       0.0000   YZZZ       0.0000   ZZZZ     -55.4546
 -----------------------------------------------------------------
 Calculating analytic gradient of the SCF energy
 Gradient of SCF Energy
            1           2           3           4           5
    1   0.0000209   0.0001578  -0.0001281   0.0001353  -0.0001859
    2   0.0003540  -0.0003750   0.0000937  -0.0000600  -0.0000128
    3   0.0000000  -0.0000000   0.0000000   0.0000000  -0.0000000
 Max gradient component =       3.750E-04
 RMS gradient           =       1.577E-04
 Gradient time:  CPU 3.82 s  wall 1.05 s
 Geometry Optimization Parameters
   NAtoms,    NIC,     NZ,  NCons,   NDum,   NFix, NCnnct, MaxDiis
        5      20       5       0       0       0       0       0

 Cartesian Hessian Update
 Hessian Updated using BFGS Update


** GEOMETRY OPTIMIZATION IN DELOCALIZED INTERNAL COORDINATES **
   Searching for a Minimum

   Optimization Cycle:   5

                       Coordinates (Angstroms)
     ATOM                X               Y               Z
      1  C         1.1242503157   -0.4774353949    0.0000000000
      2  N         1.9483886905    0.4799180824    0.0000000000
      3  F         3.2647038105   -0.0766330902    0.0000000000
      4  I        -0.9270400843   -0.0224471465    0.0000000000
      5  H         1.3984105059   -1.5280959199    0.0000000000
   Point Group: cs    Number of degrees of freedom:     7


   Energy is  -7112.788384194

 Hessian Updated using BFGS Update

  7 Hessian modes will be used to form the next step
  Hessian Eigenvalues:
     0.114453    0.160078    0.189284    0.236895    0.348383    0.462802
     0.740704

 Minimum Search - Taking Simple RFO Step
 Searching for Lamda that Minimizes Along All modes
 Value Taken    Lamda =  -0.00000118
 Step Taken.  Stepsize is  0.002707

                             Maximum     Tolerance    Cnvgd?
         Gradient           0.000251      0.000300     YES
         Displacement       0.001856      0.001200      NO
         Energy change     -0.000037      0.000001      NO


 New Cartesian Coordinates Obtained by Inverse Iteration

 Displacement from previous Coordinates is:  0.002977
 ----------------------------------------------------------------
             Standard Nuclear Orientation (Angstroms)
    I     Atom           X                Y                Z
 ----------------------------------------------------------------
    1      C       1.1242915577    -0.4777051979     0.0000000000
    2      N       1.9479454888     0.4802145738     0.0000000000
    3      F       3.2645883125    -0.0771469809     0.0000000000
    4      I      -0.9276332408    -0.0219374332     0.0000000000
    5      H       1.3995211201    -1.5281184309     0.0000000000
 ----------------------------------------------------------------
 Molecular Point Group                 Cs    NOp =  2
 Largest Abelian Subgroup              Cs    NOp =  2
 Nuclear Repulsion Energy =   278.3897159635 hartrees
 There are       38 alpha and       38 beta electrons
 Applying Cartesian multipole field
    Component          Value
    ---------          -----
     (2,0,0)        1.00000E-11
     (0,2,0)        2.00000E-11
     (0,0,2)       -3.00000E-11
 Nucleus-field energy     =     0.0000000067 hartrees
 Requested basis set is 6-311++G(d,p)
 There are 47 shells and 135 basis functions
 A cutoff of  1.0D-11 yielded   1009 shell pairs
 There are      8495 function pairs (      9530 Cartesian)
 Smallest overlap matrix eigenvalue = 9.01E-04
 Guess MOs from SCF MO coefficient file

 -----------------------------------------------------------------------
  General SCF calculation program by
  Eric Jon Sundstrom, Paul Horn, Yuezhi Mao, Dmitri Zuev, Alec White,
  David Stuck, Shaama M.S., Shane Yost, Joonho Lee, David Small,
  Daniel Levine, Susi Lehtola, Hugh Burton, Evgeny Epifanovsky
 -----------------------------------------------------------------------
 Exchange:     0.2000 Hartree-Fock + 0.0800 Slater + 0.7200 B88
 Correlation:  0.1900 VWN1RPA + 0.8100 LYP
 Using SG-1 standard quadrature grid
 using 4 threads for integral computing
 -------------------------------------------------------
 OpenMP Integral computing Module                
 Release: version 2.0, May 2017, Q-Chem Inc. Pleasanton 
 -------------------------------------------------------
 -------------------------------------------------------
 OpenMP BLAS3 based DFT computing Module                
 Release: version 1.0, May 2013, Q-Chem Inc. Pittsburgh 
 -------------------------------------------------------
 A restricted SCF calculation will be
 performed using DIIS
 SCF converges when DIIS error is below 1.0e-08
 ---------------------------------------
  Cycle       Energy         DIIS error
 ---------------------------------------
    1   -7112.7883841721      1.44e-05  
    2   -7112.7883847543      5.51e-06  
    3   -7112.7883846528      9.00e-06  
    4   -7112.7883848268      9.71e-07  
    5   -7112.7883848281      4.85e-07  
    6   -7112.7883848286      1.48e-07  
    7   -7112.7883848287      6.07e-08  
    8   -7112.7883848287      1.64e-08  
    9   -7112.7883848287      2.57e-09  Convergence criterion met
 ---------------------------------------
 SCF time:   CPU 9.80s  wall 2.00s 
 SCF   energy in the final basis set =    -7112.7883848287
 Total energy in the final basis set =    -7112.7883848287

 --------------------------------------------------------------
             Orbital Energies (a.u.) and Symmetries
 --------------------------------------------------------------

 Alpha MOs, Restricted
 -- Occupied --                  
******* -176.34 -165.74 -165.74 -165.74  -35.83  -31.33  -31.32
  1 A'    2 A'    3 A'    1 A"    4 A'    5 A'    6 A'    2 A"                 
-31.320 -24.707 -22.977 -22.975 -22.975 -22.971 -22.971 -14.431
  7 A'    8 A'    9 A'    3 A"   10 A'    4 A"   11 A'   12 A'                 
-10.289  -6.382  -4.795  -4.780  -4.779  -2.061  -2.056  -2.055
 13 A'   14 A'   15 A'    5 A"   16 A'   17 A'    6 A"   18 A'                 
 -2.042  -2.042  -1.233  -0.942  -0.715  -0.612  -0.566  -0.482
 19 A'    7 A"   20 A'   21 A'   22 A'   23 A'   24 A'   25 A'                 
 -0.482  -0.402  -0.371  -0.344  -0.301  -0.292
  8 A"   26 A'    9 A"   27 A'   28 A'   10 A"                                 
 -- Virtual --                   
 -0.083  -0.067  -0.011   0.022   0.036   0.052   0.059   0.107
 29 A'   11 A"   30 A'   31 A'   32 A'   33 A'   12 A"   34 A'                 
  0.138   0.147   0.156   0.163   0.179   0.210   0.232   0.248
 35 A'   13 A"   36 A'   37 A'   38 A'   14 A"   39 A'   40 A'                 
  0.257   0.259   0.296   0.324   0.381   0.386   0.399   0.412
 15 A"   41 A'   42 A'   43 A'   16 A"   44 A'   17 A"   45 A'                 
  0.449   0.476   0.528   0.576   0.616   0.629   0.694   0.789
 46 A'   47 A'   18 A"   48 A'   49 A'   50 A'   51 A'   52 A'                 
  0.800   0.838   0.865   1.098   1.147   1.237   1.289   1.290
 19 A"   53 A'   54 A'   20 A"   55 A'   21 A"   22 A"   56 A'                 
  1.308   1.342   1.347   1.387   1.495   1.564   1.677   1.726
 57 A'   23 A"   58 A'   59 A'   60 A'   61 A'   62 A'   24 A"                 
  1.944   1.989   2.043   2.234   2.268   2.375   2.570   2.661
 63 A'   64 A'   25 A"   65 A'   66 A'   26 A"   67 A'   68 A'                 
  2.740   2.743   2.930   3.522   3.615   3.720   3.773   3.791
 69 A'   27 A"   70 A'   71 A'   72 A'   28 A"   29 A"   73 A'                 
  3.881   3.909   3.939   3.955   3.985   4.067   4.209   4.337
 74 A'   30 A"   31 A"   75 A'   32 A"   76 A'   77 A'   78 A'                 
  4.372   4.878   5.967   5.995   6.045   6.269   6.330   6.476
 79 A'   80 A'   33 A"   81 A'   82 A'   34 A"   83 A'   84 A'                 
 23.820  27.782  28.310  28.331  28.354  28.508  28.513  28.528
 85 A'   86 A'   35 A"   87 A'   88 A'   36 A"   89 A'   37 A"                 
 28.564  28.655  35.437  66.762 127.855 127.871 127.902 151.586
 90 A'   91 A'   92 A'   93 A'   38 A"   94 A'   95 A'   96 A'                 
*******
 97 A'                                                                         

 Beta MOs, Restricted
 -- Occupied --                  
******* -176.34 -165.74 -165.74 -165.74  -35.83  -31.33  -31.32
  1 A'    2 A'    3 A'    1 A"    4 A'    5 A'    6 A'    2 A"                 
-31.320 -24.707 -22.977 -22.975 -22.975 -22.971 -22.971 -14.431
  7 A'    8 A'    9 A'    3 A"   10 A'    4 A"   11 A'   12 A'                 
-10.289  -6.382  -4.795  -4.780  -4.779  -2.061  -2.056  -2.055
 13 A'   14 A'   15 A'    5 A"   16 A'   17 A'    6 A"   18 A'                 
 -2.042  -2.042  -1.233  -0.942  -0.715  -0.612  -0.566  -0.482
 19 A'    7 A"   20 A'   21 A'   22 A'   23 A'   24 A'   25 A'                 
 -0.482  -0.402  -0.371  -0.344  -0.301  -0.292
  8 A"   26 A'    9 A"   27 A'   28 A'   10 A"                                 
 -- Virtual --                   
 -0.083  -0.067  -0.011   0.022   0.036   0.052   0.059   0.107
 29 A'   11 A"   30 A'   31 A'   32 A'   33 A'   12 A"   34 A'                 
  0.138   0.147   0.156   0.163   0.179   0.210   0.232   0.248
 35 A'   13 A"   36 A'   37 A'   38 A'   14 A"   39 A'   40 A'                 
  0.257   0.259   0.296   0.324   0.381   0.386   0.399   0.412
 15 A"   41 A'   42 A'   43 A'   16 A"   44 A'   17 A"   45 A'                 
  0.449   0.476   0.528   0.576   0.616   0.629   0.694   0.789
 46 A'   47 A'   18 A"   48 A'   49 A'   50 A'   51 A'   52 A'                 
  0.800   0.838   0.865   1.098   1.147   1.237   1.289   1.290
 19 A"   53 A'   54 A'   20 A"   55 A'   21 A"   22 A"   56 A'                 
  1.308   1.342   1.347   1.387   1.495   1.564   1.677   1.726
 57 A'   23 A"   58 A'   59 A'   60 A'   61 A'   62 A'   24 A"                 
  1.944   1.989   2.043   2.234   2.268   2.375   2.570   2.661
 63 A'   64 A'   25 A"   65 A'   66 A'   26 A"   67 A'   68 A'                 
  2.740   2.743   2.930   3.522   3.615   3.720   3.773   3.791
 69 A'   27 A"   70 A'   71 A'   72 A'   28 A"   29 A"   73 A'                 
  3.881   3.909   3.939   3.955   3.985   4.067   4.209   4.337
 74 A'   30 A"   31 A"   75 A'   32 A"   76 A'   77 A'   78 A'                 
  4.372   4.878   5.967   5.995   6.045   6.269   6.330   6.476
 79 A'   80 A'   33 A"   81 A'   82 A'   34 A"   83 A'   84 A'                 
 23.820  27.782  28.310  28.331  28.354  28.508  28.513  28.528
 85 A'   86 A'   35 A"   87 A'   88 A'   36 A"   89 A'   37 A"                 
 28.564  28.655  35.437  66.762 127.855 127.871 127.902 151.586
 90 A'   91 A'   92 A'   93 A'   38 A"   94 A'   95 A'   96 A'                 
*******
 97 A'                                                                         
 --------------------------------------------------------------

          Ground-State Mulliken Net Atomic Charges

     Atom                 Charge (a.u.)
  ----------------------------------------
      1 C                    -0.219834
      2 N                    -0.023205
      3 F                    -0.092896
      4 I                     0.151349
      5 H                     0.184586
  ----------------------------------------
  Sum of atomic charges =     0.000000

 -----------------------------------------------------------------
                    Cartesian Multipole Moments
 -----------------------------------------------------------------
    Charge (ESU x 10^10)
                 0.0000
    Dipole Moment (Debye)
         X      -2.1983      Y      -1.6988      Z       0.0000
       Tot       2.7782
    Quadrupole Moments (Debye-Ang)
        XX     -50.0941     XY      -3.5569     YY     -44.3704
        XZ      -0.0000     YZ       0.0000     ZZ     -45.3114
    Octopole Moments (Debye-Ang^2)
       XXX     -60.7410    XXY      -0.5421    XYY      -6.4915
       YYY       0.8565    XXZ       0.0000    XYZ       0.0000
       YYZ       0.0000    XZZ      -7.3043    YZZ       1.9061
       ZZZ       0.0000
    Hexadecapole Moments (Debye-Ang^3)
      XXXX    -766.5250   XXXY      -9.4326   XXYY    -128.6540
      XYYY      -9.7411   YYYY     -76.9378   XXXZ       0.0000
      XXYZ       0.0000   XYYZ      -0.0000   YYYZ       0.0000
      XXZZ    -124.7228   XYZZ      -0.7716   YYZZ     -22.9586
      XZZZ      -0.0000   YZZZ       0.0000   ZZZZ     -55.4586
 -----------------------------------------------------------------
 Calculating analytic gradient of the SCF energy
 Gradient of SCF Energy
            1           2           3           4           5
    1   0.0000914   0.0000329   0.0000007  -0.0000431  -0.0000819
    2   0.0000656  -0.0000329  -0.0000645   0.0000479  -0.0000162
    3  -0.0000000   0.0000000  -0.0000000   0.0000000  -0.0000000
 Max gradient component =       9.141E-05
 RMS gradient           =       4.480E-05
 Gradient time:  CPU 3.83 s  wall 1.05 s
 Geometry Optimization Parameters
   NAtoms,    NIC,     NZ,  NCons,   NDum,   NFix, NCnnct, MaxDiis
        5      20       5       0       0       0       0       0

 Cartesian Hessian Update
 Hessian Updated using BFGS Update


** GEOMETRY OPTIMIZATION IN DELOCALIZED INTERNAL COORDINATES **
   Searching for a Minimum

   Optimization Cycle:   6

                       Coordinates (Angstroms)
     ATOM                X               Y               Z
      1  C         1.1242915577   -0.4777051979    0.0000000000
      2  N         1.9479454888    0.4802145738    0.0000000000
      3  F         3.2645883125   -0.0771469809    0.0000000000
      4  I        -0.9276332408   -0.0219374332    0.0000000000
      5  H         1.3995211201   -1.5281184309    0.0000000000
   Point Group: cs    Number of degrees of freedom:     7


   Energy is  -7112.788384829

 Hessian Updated using BFGS Update

  7 Hessian modes will be used to form the next step
  Hessian Eigenvalues:
     0.131618    0.134106    0.173901    0.246066    0.348630    0.467473
     0.738726

 Minimum Search - Taking Simple RFO Step
 Searching for Lamda that Minimizes Along All modes
 Value Taken    Lamda =   0.00000000
 Step Taken.  Stepsize is  0.000783

                             Maximum     Tolerance    Cnvgd?
         Gradient           0.000065      0.000300     YES
         Displacement       0.000486      0.001200     YES
         Energy change     -0.000001      0.000001     YES


                       Distance Matrix (Angstroms)
             C (  1)   N (  2)   F (  3)   I (  4)
   N (  2)  1.263335
   F (  3)  2.177457  1.429755
   I (  4)  2.101932  2.919094  4.192585
   H (  5)  1.085873  2.081867  2.363005  2.772044

 Final energy is   -7112.7883848286692     


 ******************************
 **  OPTIMIZATION CONVERGED  **
 ******************************

                       Coordinates (Angstroms)
     ATOM                X               Y               Z
      1  C         1.1242915577   -0.4777051979    0.0000000000
      2  N         1.9479454888    0.4802145738    0.0000000000
      3  F         3.2645883125   -0.0771469809    0.0000000000
      4  I        -0.9276332408   -0.0219374332    0.0000000000
      5  H         1.3995211201   -1.5281184309    0.0000000000

Z-matrix Print:
$molecule
0 1
I 
C  1 2.101932
H  2 1.085873 1 117.205659
N  2 1.263335 1 118.167057 3 -180.000000 0
F  4 1.429755 2 107.746206 1 -180.000000 0
$end


 --------------------------------------------------------------
             Orbital Energies (a.u.) and Symmetries
 --------------------------------------------------------------

 Alpha MOs, Restricted
 -- Occupied --                  
******* -176.34 -165.74 -165.74 -165.74  -35.83  -31.33  -31.32
  1 A'    2 A'    3 A'    1 A"    4 A'    5 A'    6 A'    2 A"                 
-31.320 -24.707 -22.977 -22.975 -22.975 -22.971 -22.971 -14.431
  7 A'    8 A'    9 A'    3 A"   10 A'    4 A"   11 A'   12 A'                 
-10.289  -6.382  -4.795  -4.780  -4.779  -2.061  -2.056  -2.055
 13 A'   14 A'   15 A'    5 A"   16 A'   17 A'    6 A"   18 A'                 
 -2.042  -2.042  -1.233  -0.942  -0.715  -0.612  -0.566  -0.482
 19 A'    7 A"   20 A'   21 A'   22 A'   23 A'   24 A'   25 A'                 
 -0.482  -0.402  -0.371  -0.344  -0.301  -0.292
  8 A"   26 A'    9 A"   27 A'   28 A'   10 A"                                 
 -- Virtual --                   
 -0.083  -0.067  -0.011   0.022   0.036   0.052   0.059   0.107
 29 A'   11 A"   30 A'   31 A'   32 A'   33 A'   12 A"   34 A'                 
  0.138   0.147   0.156   0.163   0.179   0.210   0.232   0.248
 35 A'   13 A"   36 A'   37 A'   38 A'   14 A"   39 A'   40 A'                 
  0.257   0.259   0.296   0.324   0.381   0.386   0.399   0.412
 15 A"   41 A'   42 A'   43 A'   16 A"   44 A'   17 A"   45 A'                 
  0.449   0.476   0.528   0.576   0.616   0.629   0.694   0.789
 46 A'   47 A'   18 A"   48 A'   49 A'   50 A'   51 A'   52 A'                 
  0.800   0.838   0.865   1.098   1.147   1.237   1.289   1.290
 19 A"   53 A'   54 A'   20 A"   55 A'   21 A"   22 A"   56 A'                 
  1.308   1.342   1.347   1.387   1.495   1.564   1.677   1.726
 57 A'   23 A"   58 A'   59 A'   60 A'   61 A'   62 A'   24 A"                 
  1.944   1.989   2.043   2.234   2.268   2.375   2.570   2.661
 63 A'   64 A'   25 A"   65 A'   66 A'   26 A"   67 A'   68 A'                 
  2.740   2.743   2.930   3.522   3.615   3.720   3.773   3.791
 69 A'   27 A"   70 A'   71 A'   72 A'   28 A"   29 A"   73 A'                 
  3.881   3.909   3.939   3.955   3.985   4.067   4.209   4.337
 74 A'   30 A"   31 A"   75 A'   32 A"   76 A'   77 A'   78 A'                 
  4.372   4.878   5.967   5.995   6.045   6.269   6.330   6.476
 79 A'   80 A'   33 A"   81 A'   82 A'   34 A"   83 A'   84 A'                 
 23.820  27.782  28.310  28.331  28.354  28.508  28.513  28.528
 85 A'   86 A'   35 A"   87 A'   88 A'   36 A"   89 A'   37 A"                 
 28.564  28.655  35.437  66.762 127.855 127.871 127.902 151.586
 90 A'   91 A'   92 A'   93 A'   38 A"   94 A'   95 A'   96 A'                 
*******
 97 A'                                                                         

 Beta MOs, Restricted
 -- Occupied --                  
******* -176.34 -165.74 -165.74 -165.74  -35.83  -31.33  -31.32
  1 A'    2 A'    3 A'    1 A"    4 A'    5 A'    6 A'    2 A"                 
-31.320 -24.707 -22.977 -22.975 -22.975 -22.971 -22.971 -14.431
  7 A'    8 A'    9 A'    3 A"   10 A'    4 A"   11 A'   12 A'                 
-10.289  -6.382  -4.795  -4.780  -4.779  -2.061  -2.056  -2.055
 13 A'   14 A'   15 A'    5 A"   16 A'   17 A'    6 A"   18 A'                 
 -2.042  -2.042  -1.233  -0.942  -0.715  -0.612  -0.566  -0.482
 19 A'    7 A"   20 A'   21 A'   22 A'   23 A'   24 A'   25 A'                 
 -0.482  -0.402  -0.371  -0.344  -0.301  -0.292
  8 A"   26 A'    9 A"   27 A'   28 A'   10 A"                                 
 -- Virtual --                   
 -0.083  -0.067  -0.011   0.022   0.036   0.052   0.059   0.107
 29 A'   11 A"   30 A'   31 A'   32 A'   33 A'   12 A"   34 A'                 
  0.138   0.147   0.156   0.163   0.179   0.210   0.232   0.248
 35 A'   13 A"   36 A'   37 A'   38 A'   14 A"   39 A'   40 A'                 
  0.257   0.259   0.296   0.324   0.381   0.386   0.399   0.412
 15 A"   41 A'   42 A'   43 A'   16 A"   44 A'   17 A"   45 A'                 
  0.449   0.476   0.528   0.576   0.616   0.629   0.694   0.789
 46 A'   47 A'   18 A"   48 A'   49 A'   50 A'   51 A'   52 A'                 
  0.800   0.838   0.865   1.098   1.147   1.237   1.289   1.290
 19 A"   53 A'   54 A'   20 A"   55 A'   21 A"   22 A"   56 A'                 
  1.308   1.342   1.347   1.387   1.495   1.564   1.677   1.726
 57 A'   23 A"   58 A'   59 A'   60 A'   61 A'   62 A'   24 A"                 
  1.944   1.989   2.043   2.234   2.268   2.375   2.570   2.661
 63 A'   64 A'   25 A"   65 A'   66 A'   26 A"   67 A'   68 A'                 
  2.740   2.743   2.930   3.522   3.615   3.720   3.773   3.791
 69 A'   27 A"   70 A'   71 A'   72 A'   28 A"   29 A"   73 A'                 
  3.881   3.909   3.939   3.955   3.985   4.067   4.209   4.337
 74 A'   30 A"   31 A"   75 A'   32 A"   76 A'   77 A'   78 A'                 
  4.372   4.878   5.967   5.995   6.045   6.269   6.330   6.476
 79 A'   80 A'   33 A"   81 A'   82 A'   34 A"   83 A'   84 A'                 
 23.820  27.782  28.310  28.331  28.354  28.508  28.513  28.528
 85 A'   86 A'   35 A"   87 A'   88 A'   36 A"   89 A'   37 A"                 
 28.564  28.655  35.437  66.762 127.855 127.871 127.902 151.586
 90 A'   91 A'   92 A'   93 A'   38 A"   94 A'   95 A'   96 A'                 
*******
 97 A'                                                                         
 --------------------------------------------------------------

          Ground-State Mulliken Net Atomic Charges

     Atom                 Charge (a.u.)
  ----------------------------------------
      1 C                    -0.219834
      2 N                    -0.023205
      3 F                    -0.092896
      4 I                     0.151349
      5 H                     0.184586
  ----------------------------------------
  Sum of atomic charges =     0.000000

 -----------------------------------------------------------------
                    Cartesian Multipole Moments
 -----------------------------------------------------------------
    Charge (ESU x 10^10)
                 0.0000
    Dipole Moment (Debye)
         X      -2.1983      Y      -1.6988      Z       0.0000
       Tot       2.7782
    Quadrupole Moments (Debye-Ang)
        XX     -50.0941     XY      -3.5569     YY     -44.3704
        XZ      -0.0000     YZ       0.0000     ZZ     -45.3114
    Octopole Moments (Debye-Ang^2)
       XXX     -60.7410    XXY      -0.5421    XYY      -6.4915
       YYY       0.8565    XXZ       0.0000    XYZ       0.0000
       YYZ       0.0000    XZZ      -7.3043    YZZ       1.9061
       ZZZ       0.0000
    Hexadecapole Moments (Debye-Ang^3)
      XXXX    -766.5250   XXXY      -9.4326   XXYY    -128.6540
      XYYY      -9.7411   YYYY     -76.9378   XXXZ       0.0000
      XXYZ       0.0000   XYYZ      -0.0000   YYYZ       0.0000
      XXZZ    -124.7228   XYZZ      -0.7716   YYZZ     -22.9586
      XZZZ      -0.0000   YZZZ       0.0000   ZZZZ     -55.4586
 -----------------------------------------------------------------
Archival summary:
1\1\TWL01\OPT\ProcedureUnspecified\BasisUnspecified\11111\taweetha\SunNov2522:18:442018SunNov2522:18:442018\0\\#,OPT,ProcedureUnspecified,BasisUnspecified,\\0,1\I\C,1,2.10193\H,2,1.08587,1,117.206\N,2,1.26334,1,118.167,3,-180,0\F,4,1.42976,2,107.746,1,-180,0\\\@

 Total job time:  26.37s(wall), 94.21s(cpu) 
 Sun Nov 25 22:18:44 2018

        *************************************************************
        *                                                           *
        *  Thank you very much for using Q-Chem.  Have a nice day.  *
        *                                                           *
        *************************************************************


 
User input: 2 of 2 
 
Q-Chem Developer Version!
                  Welcome to Q-Chem
     A Quantum Leap Into The Future Of Chemistry


 Q-Chem 5.1, Q-Chem, Inc., Pleasanton, CA (2018)

 Yihan Shao,  Zhengting Gan,  E. Epifanovsky,  A. T. B. Gilbert,  M. Wormit,  
 J. Kussmann,  A. W. Lange,  A. Behn,  Jia Deng,  Xintian Feng,  D. Ghosh,  
 M. Goldey,  P. R. Horn,  L. D. Jacobson,  I. Kaliman,  T. Kus,  A. Landau,  
 Jie Liu,  E. I. Proynov,  R. M. Richard,  R. P. Steele,  E. J. Sundstrom,  
 H. L. Woodcock III,  P. M. Zimmerman,  D. Zuev,  B. Albrecht,  E. Alguire,  
 S. A. Baeppler,  D. Barton,  Z. Benda,  Y. A. Bernard,  E. J. Berquist,  
 K. B. Bravaya,  H. Burton,  D. Casanova,  Chun-Min Chang,  Yunqing Chen,  
 A. Chien,  K. D. Closser,  M. P. Coons,  S. Coriani,  S. Dasgupta,  
 A. L. Dempwolff,  M. Diedenhofen,  Hainam Do,  R. G. Edgar,  Po-Tung Fang,  
 S. Faraji,  S. Fatehi,  Qingguo Feng,  K. D. Fenk,  J. Fosso-Tande,  
 Qinghui Ge,  A. Ghysels,  G. Gidofalvi,  J. Gomes,  J. Gonthier,  A. Gunina,  
 D. Hait,  M. W. D. Hanson-Heine,  P. H. P. Harbach,  A. W. Hauser,  
 J. E. Herr,  E. G. Hohenstein,  Z. C. Holden,  Kerwin Hui,  B. C. Huynh,  
 T.-C. Jagau,  Hyunjun Ji,  B. Kaduk,  K. Khistyaev,  Jaehoon Kim,  
 P. Klunzinger,  K. Koh,  D. Kosenkov,  L. Koulias,  T. Kowalczyk,  
 C. M. Krauter,  A. Kunitsa,  Ka Un Lao,  A. Laurent,  K. V. Lawler,  
 Joonho Lee,  D. Lefrancois,  S. Lehtola,  D. S. Levine,  Yi-Pei Li,  
 You-Sheng Lin,  Fenglai Liu,  E. Livshits,  A. Luenser,  P. Manohar,  
 E. Mansoor,  S. F. Manzer,  Shan-Ping Mao,  Yuezhi Mao,  N. Mardirossian,  
 A. V. Marenich,  T. Markovich,  L. A. Martinez-Martinez,  S. A. Maurer,  
 N. J. Mayhall,  S. C. McKenzie,  J.-M. Mewes,  A. F. Morrison,  
 J. W. Mullinax,  K. Nanda,  T. S. Nguyen-Beck,  R. Olivares-Amaya,  
 J. A. Parkhill,  T. M. Perrine,  F. Plasser,  P. Pokhilko,  S. Prager,  
 A. Prociuk,  E. Ramos,  D. R. Rehn,  F. Rob,  M. Schneider,  N. Sergueev,  
 S. M. Sharada,  S. Sharma,  D. W. Small,  T. Stauch,  T. Stein,  
 Yu-Chuan Su,  A. J. W. Thom,  A. Tkatchenko,  T. Tsuchimochi,  N. M. Tubman,  
 L. Vogt,  M. L. Vidal,  O. Vydrov,  M. A. Watson,  J. Wenzel,  
 M. de Wergifosse,  T. A. Wesolowski,  A. White,  J. Witte,  A. Yamada,  
 Jun Yang,  K. Yao,  S. Yeganeh,  S. R. Yost,  Zhi-Qiang You,  A. Zech,  
 Igor Ying Zhang,  Xing Zhang,  Yan Zhao,  Ying Zhu,  B. R. Brooks,  
 G. K. L. Chan,  C. J. Cramer,  M. S. Gordon,  W. J. Hehre,  A. Klamt,  
 M. W. Schmidt,  C. D. Sherrill,  D. G. Truhlar,  A. Aspuru-Guzik,  R. Baer,  
 A. T. Bell,  N. A. Besley,  Jeng-Da Chai,  A. E. DePrince, III,  
 R. A. DiStasio Jr.,  A. Dreuw,  B. D. Dunietz,  T. R. Furlani,  
 Chao-Ping Hsu,  Yousung Jung,  Jing Kong,  D. S. Lambrecht,  WanZhen Liang,  
 C. Ochsenfeld,  V. A. Rassolov,  L. V. Slipchenko,  J. E. Subotnik,  
 T. Van Voorhis,  J. M. Herbert,  A. I. Krylov,  P. M. W. Gill,  M. Head-Gordon

 Contributors to earlier versions of Q-Chem not listed above: 
 R. D. Adamson,  B. Austin,  J. Baker,  G. J. O. Beran,  K. Brandhorst,  
 S. T. Brown,  E. F. C. Byrd,  A. K. Chakraborty,  C.-L. Cheng,  
 Siu Hung Chien,  D. M. Chipman,  D. L. Crittenden,  H. Dachsel,  
 R. J. Doerksen,  A. D. Dutoi,  L. Fusti-Molnar,  W. A. Goddard III,  
 A. Golubeva-Zadorozhnaya,  S. R. Gwaltney,  G. Hawkins,  A. Heyden,  
 S. Hirata,  G. Kedziora,  F. J. Keil,  C. Kelley,  Jihan Kim,  R. A. King,  
 R. Z. Khaliullin,  P. P. Korambath,  W. Kurlancheek,  A. M. Lee,  M. S. Lee,  
 S. V. Levchenko,  Ching Yeh Lin,  D. Liotard,  R. C. Lochan,  I. Lotan,  
 P. E. Maslen,  N. Nair,  D. P. O'Neill,  D. Neuhauser,  E. Neuscamman,  
 C. M. Oana,  R. Olson,  B. Peters,  R. Peverati,  P. A. Pieniazek,  
 Y. M. Rhee,  J. Ritchie,  M. A. Rohrdanz,  E. Rosta,  N. J. Russ,  
 H. F. Schaefer III,  N. E. Schultz,  N. Shenvi,  A. C. Simmonett,  A. Sodt,  
 D. Stuck,  K. S. Thanthiriwatte,  V. Vanovschi,  Tao Wang,  A. Warshel,  
 C. F. Williams,  Q. Wu,  X. Xu,  W. Zhang

 Please cite Q-Chem as follows:
 Y. Shao et al., Mol. Phys. 113, 184-215 (2015)
 DOI: 10.1080/00268976.2014.952696

 Q-Chem 5.1.2 for Intel X86 EM64T Linux

 Parts of Q-Chem use Armadillo 8.300.2 (Tropical Shenanigans).
 http://arma.sourceforge.net/

 Q-Chem begins on Sun Nov 25 22:18:44 2018  

Host: 
0

     Scratch files written to /scratch/taweetham/qchem54343//
The previous job contains 0 fragments, simply inherited here
Input Ideriv = 2
Curr. Ideriv = -1
Max.  Ideriv = 2

Checking the input file for inconsistencies... 	...done.

--------------------------------------------------------------
User input:
--------------------------------------------------------------

$molecule
read
$end

$rem
   job_type 	frequency
   basis 	6-311++g**
   method	b3lyp	
$end


--------------------------------------------------------------
 ----------------------------------------------------------------
             Standard Nuclear Orientation (Angstroms)
    I     Atom           X                Y                Z
 ----------------------------------------------------------------
    1      C       1.0978162348    -0.4401570393     0.0000000000
    2      N       1.9218856054     0.5174053659    -0.0000000000
    3      F       3.2382865384    -0.0405272566     0.0000000000
    4      I      -0.9539106722     0.0165007461    -0.0000000000
    5      H       1.3725901335    -1.4906895598     0.0000000000
 ----------------------------------------------------------------
 Molecular Point Group                 Cs    NOp =  2
 Largest Abelian Subgroup              Cs    NOp =  2
 Nuclear Repulsion Energy =   278.3897159635 hartrees
 There are       38 alpha and       38 beta electrons
 Requested basis set is 6-311++G(d,p)
 There are 47 shells and 135 basis functions

 Total QAlloc Memory Limit   2000 MB
 Mega-Array Size       188 MB
 MEM_STATIC part       192 MB

                       Distance Matrix (Angstroms)
             C (  1)   N (  2)   F (  3)   I (  4)
   N (  2)  1.263335
   F (  3)  2.177457  1.429755
   I (  4)  2.101932  2.919094  4.192585
   H (  5)  1.085873  2.081867  2.363005  2.772044

 A cutoff of  1.0D-11 yielded   1009 shell pairs
 There are      8495 function pairs (      9530 Cartesian)

 -------------------------------------------------------
 OpenMP Integral Computing Module                       
 Release: version 1.0, May 2013, Q-Chem Inc. Pittsburgh 
 -------------------------------------------------------
 Integral Job Info:
 Integral job number is                      11
 Integral operator is                         1
 short-range coefficients                     0
 long-range coefficients              100000000
 Omega coefficients                           0
 if combine SR and LR in K                    0
 Integral screening is                        0
 Integral computing path is                   2
 max size of driver memory is            800000
 size of driver memory is                593474
 size of scratch memory is             11861008
 max col of scratch BK array               1296
 max len of scratch array in speh3          155
 max len of scratch index in speh4           18
 max int batch size is                      520
 min int batch size is                       52
 fixed nKL is                                52
 max L of basis functions is                  2
 order of int derivative is                   0
 number of shells is                         47
 number of basis is                         143
 number of cartesian basis is               143
 number of contracted shell pairs          1009
 number of primitive shell pairs           2281
 maxK2 (contraction) of shell pair           36
 max number of K2 of shell pair               1
 max number of CS2 of shell pair            106
 max number of PS2 of shell pair            168
 mem total for path MDJ                  519836
 -------------------------------------------------------
 Smallest overlap matrix eigenvalue = 9.01E-04
 Guess from superposition of atomic densities
 Warning:  Energy on first SCF cycle will be non-variational
 SAD guess density has 76.000000 electrons

 -----------------------------------------------------------------------
  General SCF calculation program by
  Eric Jon Sundstrom, Paul Horn, Yuezhi Mao, Dmitri Zuev, Alec White,
  David Stuck, Shaama M.S., Shane Yost, Joonho Lee, David Small,
  Daniel Levine, Susi Lehtola, Hugh Burton, Evgeny Epifanovsky
 -----------------------------------------------------------------------
 Exchange:     0.2000 Hartree-Fock + 0.0800 Slater + 0.7200 B88
 Correlation:  0.1900 VWN1RPA + 0.8100 LYP
 Using SG-1 standard quadrature grid
 using 4 threads for integral computing
 -------------------------------------------------------
 OpenMP Integral computing Module                
 Release: version 2.0, May 2017, Q-Chem Inc. Pleasanton 
 -------------------------------------------------------
 -------------------------------------------------------
 OpenMP BLAS3 based DFT computing Module                
 Release: version 1.0, May 2013, Q-Chem Inc. Pittsburgh 
 -------------------------------------------------------
 A restricted SCF calculation will be
 performed using DIIS
 SCF converges when DIIS error is below 1.0e-08
 ---------------------------------------
  Cycle       Energy         DIIS error
 ---------------------------------------
    1   -7113.1710695605      4.48e-02  
    2   -7112.7709237396      3.46e-03  
    3   -7112.7641105237      4.18e-03  
    4   -7112.7858434437      1.32e-03  
    5   -7112.7881688295      3.50e-04  
    6   -7112.7883623011      9.79e-05  
    7   -7112.7883818182      3.67e-05  
    8   -7112.7883840571      1.42e-05  
    9   -7112.7883845057      2.55e-06  
   10   -7112.7883845211      3.87e-07  
   11   -7112.7883845214      9.22e-08  
   12   -7112.7883845215      1.83e-08  
   13   -7112.7883845214      4.22e-09  Convergence criterion met
 ---------------------------------------
 SCF time:   CPU 14.20s  wall 3.00s 
 SCF   energy in the final basis set =    -7112.7883845214
 Total energy in the final basis set =    -7112.7883845214

 --------------------------------------------------------------
             Orbital Energies (a.u.) and Symmetries
 --------------------------------------------------------------

 Alpha MOs, Restricted
 -- Occupied --                  
******* -176.34 -165.74 -165.74 -165.74  -35.83  -31.33  -31.32
  1 A'    2 A'    3 A'    1 A"    4 A'    5 A'    6 A'    2 A"                 
-31.320 -24.707 -22.977 -22.975 -22.975 -22.971 -22.971 -14.431
  7 A'    8 A'    9 A'    3 A"   10 A'    4 A"   11 A'   12 A'                 
-10.289  -6.382  -4.795  -4.780  -4.779  -2.061  -2.056  -2.055
 13 A'   14 A'   15 A'    5 A"   16 A'   17 A'    6 A"   18 A'                 
 -2.042  -2.042  -1.233  -0.942  -0.715  -0.612  -0.566  -0.482
 19 A'    7 A"   20 A'   21 A'   22 A'   23 A'   24 A'   25 A'                 
 -0.482  -0.402  -0.371  -0.344  -0.301  -0.292
  8 A"   26 A'    9 A"   27 A'   28 A'   10 A"                                 
 -- Virtual --                   
 -0.083  -0.067  -0.011   0.022   0.036   0.052   0.059   0.107
 29 A'   11 A"   30 A'   31 A'   32 A'   33 A'   12 A"   34 A'                 
  0.138   0.147   0.156   0.163   0.179   0.210   0.232   0.248
 35 A'   13 A"   36 A'   37 A'   38 A'   14 A"   39 A'   40 A'                 
  0.257   0.259   0.296   0.324   0.381   0.386   0.399   0.412
 15 A"   41 A'   42 A'   43 A'   16 A"   44 A'   17 A"   45 A'                 
  0.449   0.476   0.528   0.576   0.616   0.629   0.694   0.789
 46 A'   47 A'   18 A"   48 A'   49 A'   50 A'   51 A'   52 A'                 
  0.800   0.838   0.865   1.098   1.147   1.237   1.289   1.290
 19 A"   53 A'   54 A'   20 A"   55 A'   21 A"   22 A"   56 A'                 
  1.308   1.342   1.347   1.387   1.495   1.564   1.677   1.726
 57 A'   23 A"   58 A'   59 A'   60 A'   61 A'   62 A'   24 A"                 
  1.944   1.989   2.043   2.234   2.268   2.375   2.570   2.661
 63 A'   64 A'   25 A"   65 A'   66 A'   26 A"   67 A'   68 A'                 
  2.740   2.743   2.930   3.522   3.615   3.720   3.773   3.791
 69 A'   27 A"   70 A'   71 A'   72 A'   28 A"   29 A"   73 A'                 
  3.881   3.909   3.939   3.955   3.985   4.067   4.209   4.337
 74 A'   30 A"   31 A"   75 A'   32 A"   76 A'   77 A'   78 A'                 
  4.372   4.878   5.967   5.995   6.045   6.269   6.330   6.476
 79 A'   80 A'   33 A"   81 A'   82 A'   34 A"   83 A'   84 A'                 
 23.820  27.782  28.310  28.331  28.354  28.508  28.513  28.528
 85 A'   86 A'   35 A"   87 A'   88 A'   36 A"   89 A'   37 A"                 
 28.564  28.655  35.437  66.762 127.855 127.871 127.902 151.586
 90 A'   91 A'   92 A'   93 A'   38 A"   94 A'   95 A'   96 A'                 
*******
 97 A'                                                                         

 Beta MOs, Restricted
 -- Occupied --                  
******* -176.34 -165.74 -165.74 -165.74  -35.83  -31.33  -31.32
  1 A'    2 A'    3 A'    1 A"    4 A'    5 A'    6 A'    2 A"                 
-31.320 -24.707 -22.977 -22.975 -22.975 -22.971 -22.971 -14.431
  7 A'    8 A'    9 A'    3 A"   10 A'    4 A"   11 A'   12 A'                 
-10.289  -6.382  -4.795  -4.780  -4.779  -2.061  -2.056  -2.055
 13 A'   14 A'   15 A'    5 A"   16 A'   17 A'    6 A"   18 A'                 
 -2.042  -2.042  -1.233  -0.942  -0.715  -0.612  -0.566  -0.482
 19 A'    7 A"   20 A'   21 A'   22 A'   23 A'   24 A'   25 A'                 
 -0.482  -0.402  -0.371  -0.344  -0.301  -0.292
  8 A"   26 A'    9 A"   27 A'   28 A'   10 A"                                 
 -- Virtual --                   
 -0.083  -0.067  -0.011   0.022   0.036   0.052   0.059   0.107
 29 A'   11 A"   30 A'   31 A'   32 A'   33 A'   12 A"   34 A'                 
  0.138   0.147   0.156   0.163   0.179   0.210   0.232   0.248
 35 A'   13 A"   36 A'   37 A'   38 A'   14 A"   39 A'   40 A'                 
  0.257   0.259   0.296   0.324   0.381   0.386   0.399   0.412
 15 A"   41 A'   42 A'   43 A'   16 A"   44 A'   17 A"   45 A'                 
  0.449   0.476   0.528   0.576   0.616   0.629   0.694   0.789
 46 A'   47 A'   18 A"   48 A'   49 A'   50 A'   51 A'   52 A'                 
  0.800   0.838   0.865   1.098   1.147   1.237   1.289   1.290
 19 A"   53 A'   54 A'   20 A"   55 A'   21 A"   22 A"   56 A'                 
  1.308   1.342   1.347   1.387   1.495   1.564   1.677   1.726
 57 A'   23 A"   58 A'   59 A'   60 A'   61 A'   62 A'   24 A"                 
  1.944   1.989   2.043   2.234   2.268   2.375   2.570   2.661
 63 A'   64 A'   25 A"   65 A'   66 A'   26 A"   67 A'   68 A'                 
  2.740   2.743   2.930   3.522   3.615   3.720   3.773   3.791
 69 A'   27 A"   70 A'   71 A'   72 A'   28 A"   29 A"   73 A'                 
  3.881   3.909   3.939   3.955   3.985   4.067   4.209   4.337
 74 A'   30 A"   31 A"   75 A'   32 A"   76 A'   77 A'   78 A'                 
  4.372   4.878   5.967   5.995   6.045   6.269   6.330   6.476
 79 A'   80 A'   33 A"   81 A'   82 A'   34 A"   83 A'   84 A'                 
 23.820  27.782  28.310  28.331  28.354  28.508  28.513  28.528
 85 A'   86 A'   35 A"   87 A'   88 A'   36 A"   89 A'   37 A"                 
 28.564  28.655  35.437  66.762 127.855 127.871 127.902 151.586
 90 A'   91 A'   92 A'   93 A'   38 A"   94 A'   95 A'   96 A'                 
*******
 97 A'                                                                         
 --------------------------------------------------------------

          Ground-State Mulliken Net Atomic Charges

     Atom                 Charge (a.u.)
  ----------------------------------------
      1 C                    -0.219833
      2 N                    -0.023205
      3 F                    -0.092896
      4 I                     0.151349
      5 H                     0.184586
  ----------------------------------------
  Sum of atomic charges =     0.000000

 -----------------------------------------------------------------
                    Cartesian Multipole Moments
 -----------------------------------------------------------------
    Charge (ESU x 10^10)
                 0.0000
    Dipole Moment (Debye)
         X      -2.1990      Y      -1.6978      Z       0.0000
       Tot       2.7782
    Quadrupole Moments (Debye-Ang)
        XX     -49.9816     XY      -3.5935     YY     -44.4965
        XZ      -0.0000     YZ      -0.0000     ZZ     -45.3114
    Octopole Moments (Debye-Ang^2)
       XXX     -56.7984    XXY      -2.2369    XYY      -5.5954
       YYY      -4.2050    XXZ       0.0000    XYZ      -0.0000
       YYZ       0.0000    XZZ      -6.1132    YZZ       0.1859
       ZZZ       0.0000
    Hexadecapole Moments (Debye-Ang^3)
      XXXX    -760.3663   XXXY     -11.3941   XXYY    -128.4417
      XYYY     -10.2528   YYYY     -77.1749   XXXZ      -0.0000
      XXYZ       0.0000   XYYZ      -0.0000   YYYZ       0.0000
      XXZZ    -124.3711   XYZZ      -1.0102   YYZZ     -22.8782
      XZZZ      -0.0000   YZZZ       0.0000   ZZZZ     -55.4586
 -----------------------------------------------------------------
 Calculating MO derivatives via CPSCF
 D1JvT checksum  = 159300 12315.5577215354
 D1KAT checksum  = 342300 716.4212726019
   1         3          15      0.140499    0.039668
   2         3          15      0.016057    0.006572
   3         3          15      0.001809    0.000823
   4         4          14      0.000172    0.000081
   5        16           2      0.000010    0.000008
   6        18           0      0.000000    0.000000    Roots Converged
 Time for AOints: 4.2 s (CPU) 1.1 s (wall)
 ------------------------------------------------------------------------------
                     AOints        : Timing summary (seconds)
 ------------------------------------------------------------------------------
     job step          cpu (% of tot)      sys (% of tot)     wall (% of tot)
 ------------------------------------------------------------------------------
  cpscf_lag         0.2381E+02 (34.1)   0.5000E-05 (50.0)   0.6203E+01 (33.6)
  iterzp            0.4181E+02 (59.8)   0.5000E-05 (50.0)   0.1111E+02 (60.2)
  make_fx           0.0000E+00 ( 0.0)   0.0000E+00 ( 0.0)   0.0000E+00 ( 0.0)
  AOints            0.4150E+01 ( 5.9)   0.0000E+00 ( 0.0)   0.1057E+01 ( 5.7)
 ------------------------------------------------------------------------------
   Grand Totals     0.6985E+02          0.1000E-04          0.1846E+02
 ------------------------------------------------------------------------------
 Calculating analytic Hessian of the SCF energy
 Polarizability Matrix (a.u.)
            1           2           3
    1 -78.5975270  -0.0147393  -0.0000000
    2  -0.0147393 -39.4991087   0.0000000
    3  -0.0000000   0.0000000 -32.8875508

 Direct stationary perturbation theory relativistic correction:

 rels  =      97.030114931673
 relv  =    -320.909020528705
 rel2e =      41.051265211741
 E_rel =    -182.827640385291

 Hessian of the SCF Energy
            1           2           3           4           5           6
    1   0.4805012   0.1580574   0.0000000  -0.2649597  -0.2148033  -0.0000000
    2   0.1580574   0.7736597  -0.0000000  -0.2882321  -0.4326935  -0.0000000
    3   0.0000000  -0.0000000   0.0877380  -0.0000000   0.0000000  -0.0423494
    4  -0.2649597  -0.2882321  -0.0000000   0.4525028   0.2138687   0.0000000
    5  -0.2148033  -0.4326935   0.0000000   0.2138687   0.5249820  -0.0000000
    6  -0.0000000  -0.0000000  -0.0423494   0.0000000  -0.0000000   0.0412264
    7  -0.0878977   0.0112534   0.0000000  -0.1522855   0.0347650  -0.0000000
    8  -0.0287081   0.0163396  -0.0000000   0.0751752  -0.0774080   0.0000000
    9   0.0000000  -0.0000000   0.0087759  -0.0000000   0.0000000  -0.0227345
   10  -0.0666286   0.0359721   0.0000000  -0.0396198  -0.0059096   0.0000000
   11   0.0216934  -0.0357255   0.0000000  -0.0054462   0.0066916   0.0000000
   12   0.0000000   0.0000000  -0.0131232   0.0000000  -0.0000000  -0.0030759
   13  -0.0610151   0.0829492   0.0000000   0.0043621  -0.0279209  -0.0000000
   14   0.0637606  -0.3215803   0.0000000   0.0046345  -0.0215721   0.0000000
   15  -0.0000000   0.0000000  -0.0410412   0.0000000  -0.0000000   0.0269334
            7           8           9          10          11          12
    1  -0.0878977  -0.0287081   0.0000000  -0.0666286   0.0216934   0.0000000
    2   0.0112534   0.0163396  -0.0000000   0.0359721  -0.0357255   0.0000000
    3   0.0000000  -0.0000000   0.0087759   0.0000000   0.0000000  -0.0131232
    4  -0.1522855   0.0751752  -0.0000000  -0.0396198  -0.0054462   0.0000000
    5   0.0347650  -0.0774080   0.0000000  -0.0059096   0.0066916  -0.0000000
    6  -0.0000000   0.0000000  -0.0227345   0.0000000   0.0000000  -0.0030759
    7   0.2392089  -0.0434353   0.0000000  -0.0020009  -0.0046253  -0.0000000
    8  -0.0434353   0.0559831  -0.0000000  -0.0027656   0.0013659   0.0000000
    9   0.0000000  -0.0000000   0.0173807   0.0000000   0.0000000   0.0070457
   10  -0.0020009  -0.0027656   0.0000000   0.1213783  -0.0249570  -0.0000000
   11  -0.0046253   0.0013659   0.0000000  -0.0249570   0.0252171  -0.0000000
   12  -0.0000000   0.0000000   0.0070457  -0.0000000  -0.0000000   0.0063571
   13   0.0029752  -0.0002661  -0.0000000  -0.0131291   0.0133351   0.0000000
   14   0.0020422   0.0037194   0.0000000  -0.0023399   0.0024509   0.0000000
   15  -0.0000000  -0.0000000  -0.0104678  -0.0000000  -0.0000000   0.0027964
           13          14          15
    1  -0.0610151   0.0637606  -0.0000000
    2   0.0829492  -0.3215803   0.0000000
    3   0.0000000   0.0000000  -0.0410412
    4   0.0043621   0.0046345   0.0000000
    5  -0.0279209  -0.0215721  -0.0000000
    6  -0.0000000   0.0000000   0.0269334
    7   0.0029752   0.0020422  -0.0000000
    8  -0.0002661   0.0037194  -0.0000000
    9  -0.0000000   0.0000000  -0.0104678
   10  -0.0131291  -0.0023399  -0.0000000
   11   0.0133351   0.0024509  -0.0000000
   12   0.0000000   0.0000000   0.0027964
   13   0.0668069  -0.0680974   0.0000000
   14  -0.0680974   0.3369821  -0.0000000
   15   0.0000000  -0.0000000   0.0217791
 Gradient time:  CPU 110.82 s  wall 29.28 s
 **********************************************************************
 **                                                                  **
 **                       VIBRATIONAL ANALYSIS                       **
 **                       --------------------                       **
 **                                                                  **
 **        VIBRATIONAL FREQUENCIES (CM**-1) AND NORMAL MODES         **
 **     FORCE CONSTANTS (mDYN/ANGSTROM) AND REDUCED MASSES (AMU)     **
 **                  INFRARED INTENSITIES (KM/MOL)                   **
 **                                                                  **
 **********************************************************************


 Mode:                 1                      2                      3
 Frequency:       232.64                 238.92                 313.89
 Force Cnst:      0.4043                 0.4384                 0.7833
 Red. Mass:      12.6779                13.0360                13.4937
 IR Active:          YES                    YES                    YES
 IR Intens:        0.136                  4.373                  2.990
 Raman Active:       YES                    YES                    YES
               X      Y      Z        X      Y      Z        X      Y      Z
 C          0.000  0.000  0.627    0.209  0.489 -0.000    0.258 -0.439  0.000
 N          0.000  0.000  0.501    0.468  0.277 -0.000    0.160 -0.361  0.000
 F          0.000 -0.000 -0.458    0.305 -0.285  0.000    0.470  0.321 -0.000
 I         -0.000 -0.000 -0.049   -0.118 -0.038  0.000   -0.113  0.037 -0.000
 H          0.000  0.000  0.378    0.118  0.466 -0.000    0.073 -0.491  0.000
 TransDip  -0.000  0.000  0.012   -0.061  0.027 -0.000    0.041 -0.038  0.000

 Mode:                 4                      5                      6
 Frequency:       737.93                 846.48                 901.25
 Force Cnst:      1.3410                 4.9991                 0.6639
 Red. Mass:       4.1799                11.8414                 1.3872
 IR Active:          YES                    YES                    YES
 IR Intens:       50.977                186.044                 26.200
 Raman Active:       YES                    YES                    YES
               X      Y      Z        X      Y      Z        X      Y      Z
 C          0.411 -0.186 -0.000    0.053  0.126  0.000   -0.000  0.000 -0.157
 N         -0.011  0.143  0.000    0.618 -0.344 -0.000    0.000 -0.000  0.086
 F         -0.176 -0.056 -0.000   -0.433  0.202  0.000   -0.000  0.000 -0.024
 I         -0.018  0.011 -0.000   -0.004 -0.004 -0.000    0.000 -0.000  0.001
 H          0.858 -0.075  0.000   -0.501 -0.023 -0.000   -0.000  0.000  0.983
 TransDip   0.229  0.006  0.000    0.437  0.005 -0.000    0.000 -0.000  0.164

 Mode:                 7                      8                      9
 Frequency:      1236.38                1623.10                3170.70
 Force Cnst:      1.1092                15.5148                 6.4863
 Red. Mass:       1.2315                 9.9955                 1.0951
 IR Active:          YES                    YES                    YES
 IR Intens:       33.075                  7.043                  2.633
 Raman Active:       YES                    YES                    YES
               X      Y      Z        X      Y      Z        X      Y      Z
 C         -0.106  0.035 -0.000    0.433  0.485  0.000    0.015 -0.088  0.000
 N          0.018 -0.078  0.000   -0.370 -0.444 -0.000    0.005  0.004 -0.000
 F          0.008  0.011 -0.000    0.005  0.002  0.000   -0.000  0.000  0.000
 I         -0.001  0.001 -0.000    0.001 -0.001 -0.000   -0.000  0.000 -0.000
 H          0.947  0.290  0.000   -0.190  0.455 -0.000   -0.234  0.968 -0.000
 TransDip  -0.157  0.096  0.000    0.085  0.005  0.000    0.023  0.047 -0.000

 STANDARD THERMODYNAMIC QUANTITIES AT   298.15 K  AND     1.00 ATM

   This Molecule has  0 Imaginary Frequencies
   Zero point vibrational energy:       13.297 kcal/mol

   Atom    1 Element C  Has Mass   12.00000
   Atom    2 Element N  Has Mass   14.00307
   Atom    3 Element F  Has Mass   18.99840
   Atom    4 Element I  Has Mass  126.90440
   Atom    5 Element H  Has Mass    1.00783
   Molecular Mass:   172.913700 amu
   Principal axes and moments of inertia in amu*Bohr^2:
                             1           2           3
    Eigenvalues --       29.82614  1360.24565  1390.07179
          X               0.99999    -0.00472     0.00000
          Y               0.00472     0.99999     0.00000
          Z              -0.00000    -0.00000     1.00000
   Rotational Symmetry Number is   1
   The Molecule is an Asymmetric Top
   Translational Enthalpy:        0.889 kcal/mol
   Rotational Enthalpy:           0.889 kcal/mol
   Vibrational Enthalpy:         14.334 kcal/mol
   gas constant (RT):             0.592 kcal/mol
   Translational Entropy:        41.350  cal/mol.K
   Rotational Entropy:           25.536  cal/mol.K
   Vibrational Entropy:           5.629  cal/mol.K

   Total Enthalpy:               16.703 kcal/mol
   Total Entropy:                72.516  cal/mol.K
Archival summary:
1\1\TWL01\FREQ\ProcedureUnspecified\BasisUnspecified\11111\taweetha\SunNov2522:19:182018SunNov2522:19:182018\0\\#,FREQ,ProcedureUnspecified,BasisUnspecified,\\0,1\I\C,1,2.10193\H,2,1.08587,1,117.206\N,2,1.26334,1,118.167,3,-180,0\F,4,1.42976,2,107.746,1,-180,0\\\@

 Total job time:  33.28s(wall), 125.13s(cpu) 
 Sun Nov 25 22:19:18 2018

        *************************************************************
        *                                                           *
        *  Thank you very much for using Q-Chem.  Have a nice day.  *
        *                                                           *
        *************************************************************
