# Supplementary material for: Geometric and energetic data from ab initio calculations of haloethene, haloimine, halomethylenephosphine, haloiminophosphine, halodiazene, halodiphosphene and halocyclopropane
Source: Data Brief. 2019 Nov 2;27:104738. doi: 10.1016/j.dib.2019.104738 (PMC6861602; doi:10.1016/j.dib.2019.104738)
Supplement: Multimedia component 4 [file mmc4.zip › CN/B3LYP/HICNHE.out]

Q-Chem Developer Version!
                  Welcome to Q-Chem
     A Quantum Leap Into The Future Of Chemistry


 Q-Chem 5.1, Q-Chem, Inc., Pleasanton, CA (2018)

 Yihan Shao,  Zhengting Gan,  E. Epifanovsky,  A. T. B. Gilbert,  M. Wormit,  
 J. Kussmann,  A. W. Lange,  A. Behn,  Jia Deng,  Xintian Feng,  D. Ghosh,  
 M. Goldey,  P. R. Horn,  L. D. Jacobson,  I. Kaliman,  T. Kus,  A. Landau,  
 Jie Liu,  E. I. Proynov,  R. M. Richard,  R. P. Steele,  E. J. Sundstrom,  
 H. L. Woodcock III,  P. M. Zimmerman,  D. Zuev,  B. Albrecht,  E. Alguire,  
 S. A. Baeppler,  D. Barton,  Z. Benda,  Y. A. Bernard,  E. J. Berquist,  
 K. B. Bravaya,  H. Burton,  D. Casanova,  Chun-Min Chang,  Yunqing Chen,  
 A. Chien,  K. D. Closser,  M. P. Coons,  S. Coriani,  S. Dasgupta,  
 A. L. Dempwolff,  M. Diedenhofen,  Hainam Do,  R. G. Edgar,  Po-Tung Fang,  
 S. Faraji,  S. Fatehi,  Qingguo Feng,  K. D. Fenk,  J. Fosso-Tande,  
 Qinghui Ge,  A. Ghysels,  G. Gidofalvi,  J. Gomes,  J. Gonthier,  A. Gunina,  
 D. Hait,  M. W. D. Hanson-Heine,  P. H. P. Harbach,  A. W. Hauser,  
 J. E. Herr,  E. G. Hohenstein,  Z. C. Holden,  Kerwin Hui,  B. C. Huynh,  
 T.-C. Jagau,  Hyunjun Ji,  B. Kaduk,  K. Khistyaev,  Jaehoon Kim,  
 P. Klunzinger,  K. Koh,  D. Kosenkov,  L. Koulias,  T. Kowalczyk,  
 C. M. Krauter,  A. Kunitsa,  Ka Un Lao,  A. Laurent,  K. V. Lawler,  
 Joonho Lee,  D. Lefrancois,  S. Lehtola,  D. S. Levine,  Yi-Pei Li,  
 You-Sheng Lin,  Fenglai Liu,  E. Livshits,  A. Luenser,  P. Manohar,  
 E. Mansoor,  S. F. Manzer,  Shan-Ping Mao,  Yuezhi Mao,  N. Mardirossian,  
 A. V. Marenich,  T. Markovich,  L. A. Martinez-Martinez,  S. A. Maurer,  
 N. J. Mayhall,  S. C. McKenzie,  J.-M. Mewes,  A. F. Morrison,  
 J. W. Mullinax,  K. Nanda,  T. S. Nguyen-Beck,  R. Olivares-Amaya,  
 J. A. Parkhill,  T. M. Perrine,  F. Plasser,  P. Pokhilko,  S. Prager,  
 A. Prociuk,  E. Ramos,  D. R. Rehn,  F. Rob,  M. Schneider,  N. Sergueev,  
 S. M. Sharada,  S. Sharma,  D. W. Small,  T. Stauch,  T. Stein,  
 Yu-Chuan Su,  A. J. W. Thom,  A. Tkatchenko,  T. Tsuchimochi,  N. M. Tubman,  
 L. Vogt,  M. L. Vidal,  O. Vydrov,  M. A. Watson,  J. Wenzel,  
 M. de Wergifosse,  T. A. Wesolowski,  A. White,  J. Witte,  A. Yamada,  
 Jun Yang,  K. Yao,  S. Yeganeh,  S. R. Yost,  Zhi-Qiang You,  A. Zech,  
 Igor Ying Zhang,  Xing Zhang,  Yan Zhao,  Ying Zhu,  B. R. Brooks,  
 G. K. L. Chan,  C. J. Cramer,  M. S. Gordon,  W. J. Hehre,  A. Klamt,  
 M. W. Schmidt,  C. D. Sherrill,  D. G. Truhlar,  A. Aspuru-Guzik,  R. Baer,  
 A. T. Bell,  N. A. Besley,  Jeng-Da Chai,  A. E. DePrince, III,  
 R. A. DiStasio Jr.,  A. Dreuw,  B. D. Dunietz,  T. R. Furlani,  
 Chao-Ping Hsu,  Yousung Jung,  Jing Kong,  D. S. Lambrecht,  WanZhen Liang,  
 C. Ochsenfeld,  V. A. Rassolov,  L. V. Slipchenko,  J. E. Subotnik,  
 T. Van Voorhis,  J. M. Herbert,  A. I. Krylov,  P. M. W. Gill,  M. Head-Gordon

 Contributors to earlier versions of Q-Chem not listed above: 
 R. D. Adamson,  B. Austin,  J. Baker,  G. J. O. Beran,  K. Brandhorst,  
 S. T. Brown,  E. F. C. Byrd,  A. K. Chakraborty,  C.-L. Cheng,  
 Siu Hung Chien,  D. M. Chipman,  D. L. Crittenden,  H. Dachsel,  
 R. J. Doerksen,  A. D. Dutoi,  L. Fusti-Molnar,  W. A. Goddard III,  
 A. Golubeva-Zadorozhnaya,  S. R. Gwaltney,  G. Hawkins,  A. Heyden,  
 S. Hirata,  G. Kedziora,  F. J. Keil,  C. Kelley,  Jihan Kim,  R. A. King,  
 R. Z. Khaliullin,  P. P. Korambath,  W. Kurlancheek,  A. M. Lee,  M. S. Lee,  
 S. V. Levchenko,  Ching Yeh Lin,  D. Liotard,  R. C. Lochan,  I. Lotan,  
 P. E. Maslen,  N. Nair,  D. P. O'Neill,  D. Neuhauser,  E. Neuscamman,  
 C. M. Oana,  R. Olson,  B. Peters,  R. Peverati,  P. A. Pieniazek,  
 Y. M. Rhee,  J. Ritchie,  M. A. Rohrdanz,  E. Rosta,  N. J. Russ,  
 H. F. Schaefer III,  N. E. Schultz,  N. Shenvi,  A. C. Simmonett,  A. Sodt,  
 D. Stuck,  K. S. Thanthiriwatte,  V. Vanovschi,  Tao Wang,  A. Warshel,  
 C. F. Williams,  Q. Wu,  X. Xu,  W. Zhang

 Please cite Q-Chem as follows:
 Y. Shao et al., Mol. Phys. 113, 184-215 (2015)
 DOI: 10.1080/00268976.2014.952696

 Q-Chem 5.1.2 for Intel X86 EM64T Linux

 Parts of Q-Chem use Armadillo 8.300.2 (Tropical Shenanigans).
 http://arma.sourceforge.net/

 Q-Chem begins on Sun Nov 25 22:40:48 2018  

Host: 
0

     Scratch files written to /scratch/taweetham/qchem55703//
Input Ideriv = 2
Curr. Ideriv = -1
Max.  Ideriv = 2

Checking the input file for inconsistencies... 	...done.

--------------------------------------------------------------
User input:
--------------------------------------------------------------
$molecule
0 1
C 
N 1 1.3 
H 2 CH 1 120. 
I 1 CI 2 120.  3 180.0
H 1 CH 2 120.  3 0.0

CC=1.54
CH=1.09
CF=1.35
CCl=1.77
CBr=1.94
CI=2.14
DHA=180.0
$end

$rem
   job_type	optimization
   basis	6-311++g**
   method	b3lyp
$end

--------------------------------------------------------------
 ----------------------------------------------------------------
             Standard Nuclear Orientation (Angstroms)
    I     Atom           X                Y                Z
 ----------------------------------------------------------------
    1      C       1.4916466186    -0.4958575698    -0.0000000000
    2      N       2.3957147193     0.4383056222     0.0000000000
    3      H       3.4530508619     0.1734655167     0.0000000000
    4      I      -0.5842243404     0.0241037383     0.0000000000
    5      H       1.7909564306    -1.5439575824    -0.0000000000
 ----------------------------------------------------------------
 Molecular Point Group                 Cs    NOp =  2
 Largest Abelian Subgroup              Cs    NOp =  2
 Nuclear Repulsion Energy =   187.6345395575 hartrees
 There are       34 alpha and       34 beta electrons
 Requested basis set is 6-311++G(d,p)
 There are 46 shells and 120 basis functions

 Total QAlloc Memory Limit   2000 MB
 Mega-Array Size       188 MB
 MEM_STATIC part       192 MB
 A cutoff of  1.0D-11 yielded    992 shell pairs
 There are      6985 function pairs (      7851 Cartesian)

 -------------------------------------------------------
 OpenMP Integral Computing Module                       
 Release: version 1.0, May 2013, Q-Chem Inc. Pittsburgh 
 -------------------------------------------------------
 Integral Job Info:
 Integral job number is                      11
 Integral operator is                         1
 short-range coefficients                     0
 long-range coefficients              100000000
 Omega coefficients                           0
 if combine SR and LR in K                    0
 Integral screening is                        0
 Integral computing path is                   2
 max size of driver memory is            800000
 size of driver memory is                593474
 size of scratch memory is             11861008
 max col of scratch BK array               1296
 max len of scratch array in speh3          155
 max len of scratch index in speh4           18
 max int batch size is                      520
 min int batch size is                       52
 fixed nKL is                                52
 max L of basis functions is                  2
 order of int derivative is                   0
 number of shells is                         46
 number of basis is                         127
 number of cartesian basis is               127
 number of contracted shell pairs           992
 number of primitive shell pairs           2113
 maxK2 (contraction) of shell pair           36
 max number of K2 of shell pair               1
 max number of CS2 of shell pair            141
 max number of PS2 of shell pair            141
 mem total for path MDJ                  517980
 -------------------------------------------------------
 Smallest overlap matrix eigenvalue = 9.86E-04

 Scale SEOQF with 1.000000e-01/1.000000e-01/1.000000e-01

 Standard Electronic Orientation quadrupole field applied
 Nucleus-field energy     =     0.0000000035 hartrees
 Guess from superposition of atomic densities
 Warning:  Energy on first SCF cycle will be non-variational
 SAD guess density has 68.000000 electrons

 -----------------------------------------------------------------------
  General SCF calculation program by
  Eric Jon Sundstrom, Paul Horn, Yuezhi Mao, Dmitri Zuev, Alec White,
  David Stuck, Shaama M.S., Shane Yost, Joonho Lee, David Small,
  Daniel Levine, Susi Lehtola, Hugh Burton, Evgeny Epifanovsky
 -----------------------------------------------------------------------
 Exchange:     0.2000 Hartree-Fock + 0.0800 Slater + 0.7200 B88
 Correlation:  0.1900 VWN1RPA + 0.8100 LYP
 Using SG-1 standard quadrature grid
 using 4 threads for integral computing
 -------------------------------------------------------
 OpenMP Integral computing Module                
 Release: version 2.0, May 2017, Q-Chem Inc. Pleasanton 
 -------------------------------------------------------
 -------------------------------------------------------
 OpenMP BLAS3 based DFT computing Module                
 Release: version 1.0, May 2013, Q-Chem Inc. Pittsburgh 
 -------------------------------------------------------
 A restricted SCF calculation will be
 performed using DIIS
 SCF converges when DIIS error is below 1.0e-08
 ---------------------------------------
  Cycle       Energy         DIIS error
 ---------------------------------------
    1   -7013.7535092837      4.61e-02  
    2   -7013.5184621332      5.80e-03  
    3   -7013.3283936653      1.18e-02  
    4   -7013.5689124078      1.45e-03  
    5   -7013.5719514371      6.80e-04  
    6   -7013.5727630174      1.98e-04  
    7   -7013.5728644434      4.54e-05  
    8   -7013.5728661654      9.97e-06  
    9   -7013.5728663193      2.15e-06  
   10   -7013.5728663275      5.23e-07  
   11   -7013.5728663281      9.59e-08  
   12   -7013.5728663281      9.91e-09  Convergence criterion met
 ---------------------------------------
 SCF time:   CPU 10.28s  wall 3.00s 
 SCF   energy in the final basis set =    -7013.5728663281
 Total energy in the final basis set =    -7013.5728663281

 --------------------------------------------------------------
             Orbital Energies (a.u.) and Symmetries
 --------------------------------------------------------------

 Alpha MOs, Restricted
 -- Occupied --                  
******* -176.31 -165.71 -165.71 -165.71  -35.81  -31.30  -31.29
  1 A'    2 A'    3 A'    1 A"    4 A'    5 A'    6 A'    2 A"                 
-31.294 -22.950 -22.949 -22.949 -22.945 -22.945 -14.342 -10.282
  7 A'    8 A'    3 A"    9 A'    4 A"   10 A'   11 A'   12 A'                 
 -6.356  -4.768  -4.754  -4.753  -2.034  -2.030  -2.029  -2.017
 13 A'   14 A'    5 A"   15 A'   16 A'    6 A"   17 A'    7 A"                 
 -2.017  -0.916  -0.692  -0.591  -0.528  -0.410  -0.368  -0.285
 18 A'   19 A'   20 A'   21 A'   22 A'   23 A'    8 A"   24 A'                 
 -0.277  -0.274
 25 A'    9 A"                                                                 
 -- Virtual --                   
 -0.057  -0.056  -0.017   0.022   0.042   0.062   0.079   0.111
 26 A'   10 A"   27 A'   28 A'   29 A'   11 A"   30 A'   31 A'                 
  0.128   0.148   0.152   0.165   0.186   0.210   0.230   0.247
 32 A'   33 A'   12 A"   34 A'   35 A'   36 A'   13 A"   37 A'                 
  0.285   0.318   0.393   0.403   0.412   0.424   0.453   0.509
 38 A'   39 A'   14 A"   15 A"   40 A'   41 A'   42 A'   43 A'                 
  0.547   0.553   0.587   0.657   0.704   0.798   0.815   0.828
 16 A"   44 A'   45 A'   46 A'   47 A'   48 A'   17 A"   49 A'                 
  0.884   1.084   1.136   1.224   1.310   1.333   1.349   1.372
 50 A'   18 A"   51 A'   19 A"   52 A'   53 A'   20 A"   21 A"                 
  1.476   1.504   1.567   1.690   1.794   1.877   2.007   2.245
 54 A'   55 A'   56 A'   57 A'   22 A"   58 A'   59 A'   23 A"                 
  2.338   2.424   2.427   2.591   2.654   2.758   2.779   2.983
 60 A'   24 A"   61 A'   62 A'   63 A'   25 A"   64 A'   65 A'                 
  3.090   3.560   3.830   3.960   3.971   4.005   4.079   4.142
 66 A'   67 A'   26 A"   27 A"   68 A'   28 A"   69 A'   70 A'                 
  4.219   4.352   4.723   5.989   6.021   6.049  23.760  27.801
 71 A'   72 A'   73 A'   29 A"   74 A'   75 A'   76 A'   77 A'                 
 28.333  28.356  28.369  28.533  28.538  28.551  28.584  28.667
 30 A"   78 A'   79 A'   31 A"   80 A'   32 A"   81 A'   82 A'                 
 35.499 127.879 127.897 127.916 151.6061901.766
 83 A'   33 A"   84 A'   85 A'   86 A'   87 A'                                 

 Beta MOs, Restricted
 -- Occupied --                  
******* -176.31 -165.71 -165.71 -165.71  -35.81  -31.30  -31.29
  1 A'    2 A'    3 A'    1 A"    4 A'    5 A'    6 A'    2 A"                 
-31.294 -22.950 -22.949 -22.949 -22.945 -22.945 -14.342 -10.282
  7 A'    8 A'    3 A"    9 A'    4 A"   10 A'   11 A'   12 A'                 
 -6.356  -4.768  -4.754  -4.753  -2.034  -2.030  -2.029  -2.017
 13 A'   14 A'    5 A"   15 A'   16 A'    6 A"   17 A'    7 A"                 
 -2.017  -0.916  -0.692  -0.591  -0.528  -0.410  -0.368  -0.285
 18 A'   19 A'   20 A'   21 A'   22 A'   23 A'    8 A"   24 A'                 
 -0.277  -0.274
 25 A'    9 A"                                                                 
 -- Virtual --                   
 -0.057  -0.056  -0.017   0.022   0.042   0.062   0.079   0.111
 26 A'   10 A"   27 A'   28 A'   29 A'   11 A"   30 A'   31 A'                 
  0.128   0.148   0.152   0.165   0.186   0.210   0.230   0.247
 32 A'   33 A'   12 A"   34 A'   35 A'   36 A'   13 A"   37 A'                 
  0.285   0.318   0.393   0.403   0.412   0.424   0.453   0.509
 38 A'   39 A'   14 A"   15 A"   40 A'   41 A'   42 A'   43 A'                 
  0.547   0.553   0.587   0.657   0.704   0.798   0.815   0.828
 16 A"   44 A'   45 A'   46 A'   47 A'   48 A'   17 A"   49 A'                 
  0.884   1.084   1.136   1.224   1.310   1.333   1.349   1.372
 50 A'   18 A"   51 A'   19 A"   52 A'   53 A'   20 A"   21 A"                 
  1.476   1.504   1.567   1.690   1.794   1.877   2.007   2.245
 54 A'   55 A'   56 A'   57 A'   22 A"   58 A'   59 A'   23 A"                 
  2.338   2.424   2.427   2.591   2.654   2.758   2.779   2.983
 60 A'   24 A"   61 A'   62 A'   63 A'   25 A"   64 A'   65 A'                 
  3.090   3.560   3.830   3.960   3.971   4.005   4.079   4.142
 66 A'   67 A'   26 A"   27 A"   68 A'   28 A"   69 A'   70 A'                 
  4.219   4.352   4.723   5.989   6.021   6.049  23.760  27.801
 71 A'   72 A'   73 A'   29 A"   74 A'   75 A'   76 A'   77 A'                 
 28.333  28.356  28.369  28.533  28.538  28.551  28.584  28.667
 30 A"   78 A'   79 A'   31 A"   80 A'   32 A"   81 A'   82 A'                 
 35.499 127.879 127.897 127.916 151.6061901.766
 83 A'   33 A"   84 A'   85 A'   86 A'   87 A'                                 
 --------------------------------------------------------------

          Ground-State Mulliken Net Atomic Charges

     Atom                 Charge (a.u.)
  ----------------------------------------
      1 C                    -0.268132
      2 N                    -0.197788
      3 H                     0.229248
      4 I                     0.083811
      5 H                     0.152862
  ----------------------------------------
  Sum of atomic charges =     0.000000

 -----------------------------------------------------------------
                    Cartesian Multipole Moments
 -----------------------------------------------------------------
    Charge (ESU x 10^10)
                 0.0000
    Dipole Moment (Debye)
         X       1.1643      Y      -1.9313      Z      -0.0000
       Tot       2.2552
    Quadrupole Moments (Debye-Ang)
        XX     -32.5788     XY      -5.2101     YY     -41.7578
        XZ       0.0000     YZ       0.0000     ZZ     -42.0389
    Octopole Moments (Debye-Ang^2)
       XXX       0.1633    XXY      -6.6465    XYY      -9.1614
       YYY      -3.4357    XXZ      -0.0000    XYZ      -0.0000
       YYZ      -0.0000    XZZ      -9.1033    YZZ       0.3159
       ZZZ      -0.0000
    Hexadecapole Moments (Debye-Ang^3)
      XXXX    -295.1527   XXXY     -18.0944   XXYY     -89.4669
      XYYY     -12.6392   YYYY     -79.9271   XXXZ       0.0000
      XXYZ       0.0000   XYYZ      -0.0000   YYYZ       0.0000
      XXZZ     -84.1487   XYZZ      -1.1898   YYZZ     -23.2136
      XZZZ       0.0000   YZZZ       0.0000   ZZZZ     -55.8206
 -----------------------------------------------------------------
 Calculating analytic gradient of the SCF energy
 Gradient of SCF Energy
            1           2           3           4           5
    1  -0.0705242   0.0099966   0.0489016  -0.0032440   0.0148700
    2  -0.0408416   0.0273091   0.0033225   0.0051009   0.0051091
    3   0.0000000  -0.0000000   0.0000000  -0.0000000  -0.0000000
 Max gradient component =       7.052E-02
 RMS gradient           =       2.604E-02
 Gradient time:  CPU 2.83 s  wall 0.80 s
 Geometry Optimization Parameters
   NAtoms,    NIC,     NZ,  NCons,   NDum,   NFix, NCnnct, MaxDiis
        5      20       5       0       0       0       0       0


** GEOMETRY OPTIMIZATION IN DELOCALIZED INTERNAL COORDINATES **
   Searching for a Minimum

   Optimization Cycle:   1

                       Coordinates (Angstroms)
     ATOM                X               Y               Z
      1  C         1.4916466186   -0.4958575698    0.0000000000
      2  N         2.3957147193    0.4383056222    0.0000000000
      3  H         3.4530508619    0.1734655167    0.0000000000
      4  I        -0.5842243404    0.0241037383    0.0000000000
      5  H         1.7909564306   -1.5439575824    0.0000000000
   Point Group: cs    Number of degrees of freedom:     7


   Energy is  -7013.572866328


 Attempting to Generate Delocalized Internal Coordinates

  7 Hessian modes will be used to form the next step
  Hessian Eigenvalues:
     0.108095    0.160000    0.160000    0.220000    0.348126    0.348126
     0.671931

 Minimum Search - Taking Simple RFO Step
 Searching for Lamda that Minimizes Along All modes
 Value Taken    Lamda =  -0.02041128
 Step Taken.  Stepsize is  0.270674

                             Maximum     Tolerance    Cnvgd?
         Gradient           0.049578      0.000300      NO
         Displacement       0.182301      0.001200      NO
         Energy change     *********      0.000001      NO


 New Cartesian Coordinates Obtained by Inverse Iteration

 Displacement from previous Coordinates is:  0.339520
 ----------------------------------------------------------------
             Standard Nuclear Orientation (Angstroms)
    I     Atom           X                Y                Z
 ----------------------------------------------------------------
    1      C       1.5520764598    -0.4534225352     0.0000000000
    2      N       2.3882854982     0.4779810742     0.0000000000
    3      H       3.3368322703     0.0939504496     0.0000000000
    4      I      -0.5221213165    -0.0046477044     0.0000000000
    5      H       1.7920713782    -1.5178015593     0.0000000000
 ----------------------------------------------------------------
 Molecular Point Group                 Cs    NOp =  2
 Largest Abelian Subgroup              Cs    NOp =  2
 Nuclear Repulsion Energy =   191.2529946777 hartrees
 There are       34 alpha and       34 beta electrons
 Applying Cartesian multipole field
    Component          Value
    ---------          -----
     (2,0,0)        1.00000E-11
     (0,2,0)        2.00000E-11
     (0,0,2)       -3.00000E-11
 Nucleus-field energy     =     0.0000000033 hartrees
 Requested basis set is 6-311++G(d,p)
 There are 46 shells and 120 basis functions
 A cutoff of  1.0D-11 yielded   1002 shell pairs
 There are      7045 function pairs (      7920 Cartesian)
 Smallest overlap matrix eigenvalue = 9.32E-04
 Guess MOs from SCF MO coefficient file

 -----------------------------------------------------------------------
  General SCF calculation program by
  Eric Jon Sundstrom, Paul Horn, Yuezhi Mao, Dmitri Zuev, Alec White,
  David Stuck, Shaama M.S., Shane Yost, Joonho Lee, David Small,
  Daniel Levine, Susi Lehtola, Hugh Burton, Evgeny Epifanovsky
 -----------------------------------------------------------------------
 Exchange:     0.2000 Hartree-Fock + 0.0800 Slater + 0.7200 B88
 Correlation:  0.1900 VWN1RPA + 0.8100 LYP
 Using SG-1 standard quadrature grid
 using 4 threads for integral computing
 -------------------------------------------------------
 OpenMP Integral computing Module                
 Release: version 2.0, May 2017, Q-Chem Inc. Pleasanton 
 -------------------------------------------------------
 -------------------------------------------------------
 OpenMP BLAS3 based DFT computing Module                
 Release: version 1.0, May 2013, Q-Chem Inc. Pittsburgh 
 -------------------------------------------------------
 A restricted SCF calculation will be
 performed using DIIS
 SCF converges when DIIS error is below 1.0e-08
 ---------------------------------------
  Cycle       Energy         DIIS error
 ---------------------------------------
    1   -7013.5791170753      1.53e-03  
    2   -7013.5822345379      8.80e-04  
    3   -7013.5821496167      8.87e-04  
    4   -7013.5834001062      1.74e-04  
    5   -7013.5834468225      4.84e-05  
    6   -7013.5834519476      1.26e-05  
    7   -7013.5834521312      2.43e-06  
    8   -7013.5834521365      3.11e-07  
    9   -7013.5834521366      9.30e-08  
   10   -7013.5834521367      1.85e-08  
   11   -7013.5834521367      2.96e-09  Convergence criterion met
 ---------------------------------------
 SCF time:   CPU 9.43s  wall 3.00s 
 SCF   energy in the final basis set =    -7013.5834521367
 Total energy in the final basis set =    -7013.5834521367

 --------------------------------------------------------------
             Orbital Energies (a.u.) and Symmetries
 --------------------------------------------------------------

 Alpha MOs, Restricted
 -- Occupied --                  
******* -176.31 -165.71 -165.71 -165.71  -35.80  -31.29  -31.29
  1 A'    2 A'    3 A'    1 A"    4 A'    5 A'    6 A'    2 A"                 
-31.289 -22.945 -22.944 -22.944 -22.940 -22.940 -14.338 -10.277
  7 A'    8 A'    3 A"    9 A'    4 A"   10 A'   11 A'   12 A'                 
 -6.351  -4.763  -4.750  -4.749  -2.029  -2.025  -2.024  -2.013
 13 A'   14 A'    5 A"   15 A'   16 A'    6 A"   17 A'   18 A'                 
 -2.013  -0.949  -0.697  -0.587  -0.545  -0.409  -0.383  -0.298
  7 A"   19 A'   20 A'   21 A'   22 A'   23 A'    8 A"   24 A'                 
 -0.275  -0.273
 25 A'    9 A"                                                                 
 -- Virtual --                   
 -0.048  -0.047  -0.014   0.023   0.042   0.059   0.081   0.110
 10 A"   26 A'   27 A'   28 A'   29 A'   11 A"   30 A'   31 A'                 
  0.135   0.149   0.152   0.167   0.189   0.212   0.232   0.242
 32 A'   33 A'   12 A"   34 A'   35 A'   36 A'   13 A"   37 A'                 
  0.282   0.326   0.397   0.406   0.424   0.427   0.440   0.520
 38 A'   39 A'   14 A"   15 A"   40 A'   41 A'   42 A'   43 A'                 
  0.542   0.578   0.596   0.657   0.702   0.812   0.814   0.845
 16 A"   44 A'   45 A'   46 A'   47 A'   48 A'   17 A"   49 A'                 
  0.863   1.085   1.134   1.249   1.321   1.322   1.336   1.372
 50 A'   18 A"   51 A'   19 A"   20 A"   52 A'   53 A'   21 A"                 
  1.444   1.542   1.549   1.745   1.796   1.941   2.083   2.326
 54 A'   55 A'   56 A'   57 A'   22 A"   58 A'   59 A'   23 A"                 
  2.345   2.456   2.486   2.584   2.682   2.767   2.857   2.942
 60 A'   24 A"   61 A'   62 A'   63 A'   25 A"   64 A'   65 A'                 
  3.106   3.574   3.844   3.965   3.975   4.012   4.091   4.226
 66 A'   67 A'   26 A"   27 A"   68 A'   28 A"   69 A'   70 A'                 
  4.266   4.365   4.775   5.993   6.026   6.056  23.853  27.811
 71 A'   72 A'   73 A'   29 A"   74 A'   75 A'   76 A'   77 A'                 
 28.338  28.362  28.374  28.538  28.542  28.557  28.594  28.675
 30 A"   78 A'   79 A'   31 A"   80 A'   32 A"   81 A'   82 A'                 
 35.596 127.884 127.903 127.921 151.6161901.777
 83 A'   33 A"   84 A'   85 A'   86 A'   87 A'                                 

 Beta MOs, Restricted
 -- Occupied --                  
******* -176.31 -165.71 -165.71 -165.71  -35.80  -31.29  -31.29
  1 A'    2 A'    3 A'    1 A"    4 A'    5 A'    6 A'    2 A"                 
-31.289 -22.945 -22.944 -22.944 -22.940 -22.940 -14.338 -10.277
  7 A'    8 A'    3 A"    9 A'    4 A"   10 A'   11 A'   12 A'                 
 -6.351  -4.763  -4.750  -4.749  -2.029  -2.025  -2.024  -2.013
 13 A'   14 A'    5 A"   15 A'   16 A'    6 A"   17 A'   18 A'                 
 -2.013  -0.949  -0.697  -0.587  -0.545  -0.409  -0.383  -0.298
  7 A"   19 A'   20 A'   21 A'   22 A'   23 A'    8 A"   24 A'                 
 -0.275  -0.273
 25 A'    9 A"                                                                 
 -- Virtual --                   
 -0.048  -0.047  -0.014   0.023   0.042   0.059   0.081   0.110
 10 A"   26 A'   27 A'   28 A'   29 A'   11 A"   30 A'   31 A'                 
  0.135   0.149   0.152   0.167   0.189   0.212   0.232   0.242
 32 A'   33 A'   12 A"   34 A'   35 A'   36 A'   13 A"   37 A'                 
  0.282   0.326   0.397   0.406   0.424   0.427   0.440   0.520
 38 A'   39 A'   14 A"   15 A"   40 A'   41 A'   42 A'   43 A'                 
  0.542   0.578   0.596   0.657   0.702   0.812   0.814   0.845
 16 A"   44 A'   45 A'   46 A'   47 A'   48 A'   17 A"   49 A'                 
  0.863   1.085   1.134   1.249   1.321   1.322   1.336   1.372
 50 A'   18 A"   51 A'   19 A"   20 A"   52 A'   53 A'   21 A"                 
  1.444   1.542   1.549   1.745   1.796   1.941   2.083   2.326
 54 A'   55 A'   56 A'   57 A'   22 A"   58 A'   59 A'   23 A"                 
  2.345   2.456   2.486   2.584   2.682   2.767   2.857   2.942
 60 A'   24 A"   61 A'   62 A'   63 A'   25 A"   64 A'   65 A'                 
  3.106   3.574   3.844   3.965   3.975   4.012   4.091   4.226
 66 A'   67 A'   26 A"   27 A"   68 A'   28 A"   69 A'   70 A'                 
  4.266   4.365   4.775   5.993   6.026   6.056  23.853  27.811
 71 A'   72 A'   73 A'   29 A"   74 A'   75 A'   76 A'   77 A'                 
 28.338  28.362  28.374  28.538  28.542  28.557  28.594  28.675
 30 A"   78 A'   79 A'   31 A"   80 A'   32 A"   81 A'   82 A'                 
 35.596 127.884 127.903 127.921 151.6161901.777
 83 A'   33 A"   84 A'   85 A'   86 A'   87 A'                                 
 --------------------------------------------------------------

          Ground-State Mulliken Net Atomic Charges

     Atom                 Charge (a.u.)
  ----------------------------------------
      1 C                    -0.269538
      2 N                    -0.162833
      3 H                     0.218671
      4 I                     0.062562
      5 H                     0.151137
  ----------------------------------------
  Sum of atomic charges =     0.000000

 -----------------------------------------------------------------
                    Cartesian Multipole Moments
 -----------------------------------------------------------------
    Charge (ESU x 10^10)
                -0.0000
    Dipole Moment (Debye)
         X       1.3357      Y      -2.0520      Z      -0.0000
       Tot       2.4485
    Quadrupole Moments (Debye-Ang)
        XX     -33.1375     XY      -5.6032     YY     -41.7309
        XZ      -0.0000     YZ       0.0000     ZZ     -41.8260
    Octopole Moments (Debye-Ang^2)
       XXX      -8.5251    XXY      -8.5788    XYY     -10.7959
       YYY      -2.0315    XXZ      -0.0000    XYZ       0.0000
       YYZ      -0.0000    XZZ     -10.3538    YZZ       0.7318
       ZZZ      -0.0000
    Hexadecapole Moments (Debye-Ang^3)
      XXXX    -304.4152   XXXY     -28.3403   XXYY     -87.6943
      XYYY     -15.1395   YYYY     -79.3861   XXXZ      -0.0000
      XXYZ       0.0000   XYYZ      -0.0000   YYYZ       0.0000
      XXZZ     -80.7126   XYZZ      -2.2191   YYZZ     -23.0322
      XZZZ      -0.0000   YZZZ       0.0000   ZZZZ     -55.4470
 -----------------------------------------------------------------
 Calculating analytic gradient of the SCF energy
 Gradient of SCF Energy
            1           2           3           4           5
    1  -0.0090192  -0.0029253  -0.0015587   0.0076682   0.0058350
    2  -0.0009641  -0.0006610  -0.0017174   0.0018587   0.0014838
    3   0.0000000   0.0000000  -0.0000000  -0.0000000   0.0000000
 Max gradient component =       9.019E-03
 RMS gradient           =       3.607E-03
 Gradient time:  CPU 2.88 s  wall 0.82 s
 Geometry Optimization Parameters
   NAtoms,    NIC,     NZ,  NCons,   NDum,   NFix, NCnnct, MaxDiis
        5      20       5       0       0       0       0       0

 Cartesian Hessian Update
 Hessian Updated using BFGS Update


** GEOMETRY OPTIMIZATION IN DELOCALIZED INTERNAL COORDINATES **
   Searching for a Minimum

   Optimization Cycle:   2

                       Coordinates (Angstroms)
     ATOM                X               Y               Z
      1  C         1.5520764598   -0.4534225352    0.0000000000
      2  N         2.3882854982    0.4779810742    0.0000000000
      3  H         3.3368322703    0.0939504496    0.0000000000
      4  I        -0.5221213165   -0.0046477044    0.0000000000
      5  H         1.7920713782   -1.5178015593    0.0000000000
   Point Group: cs    Number of degrees of freedom:     7


   Energy is  -7013.583452137

 Hessian Updated using BFGS Update

  7 Hessian modes will be used to form the next step
  Hessian Eigenvalues:
     0.108122    0.146125    0.177862    0.222122    0.348114    0.358395
     0.699442

 Minimum Search - Taking Simple RFO Step
 Searching for Lamda that Minimizes Along All modes
 Value Taken    Lamda =  -0.00118744
 Step Taken.  Stepsize is  0.092088

                             Maximum     Tolerance    Cnvgd?
         Gradient           0.011924      0.000300      NO
         Displacement       0.052639      0.001200      NO
         Energy change     -0.010586      0.000001      NO


 New Cartesian Coordinates Obtained by Inverse Iteration

 Displacement from previous Coordinates is:  0.100855
 ----------------------------------------------------------------
             Standard Nuclear Orientation (Angstroms)
    I     Atom           X                Y                Z
 ----------------------------------------------------------------
    1      C       1.5655460239    -0.4470448070     0.0000000000
    2      N       2.4082448703     0.4796417997     0.0000000000
    3      H       3.3573367862     0.1038598760     0.0000000000
    4      I      -0.5466642985    -0.0199168685     0.0000000000
    5      H       1.7626809081    -1.5204802753     0.0000000000
 ----------------------------------------------------------------
 Molecular Point Group                 Cs    NOp =  2
 Largest Abelian Subgroup              Cs    NOp =  2
 Nuclear Repulsion Energy =   188.9342700103 hartrees
 There are       34 alpha and       34 beta electrons
 Applying Cartesian multipole field
    Component          Value
    ---------          -----
     (2,0,0)        1.00000E-11
     (0,2,0)        2.00000E-11
     (0,0,2)       -3.00000E-11
 Nucleus-field energy     =     0.0000000034 hartrees
 Requested basis set is 6-311++G(d,p)
 There are 46 shells and 120 basis functions
 A cutoff of  1.0D-11 yielded    995 shell pairs
 There are      7010 function pairs (      7881 Cartesian)
 Smallest overlap matrix eigenvalue = 9.50E-04
 Guess MOs from SCF MO coefficient file

 -----------------------------------------------------------------------
  General SCF calculation program by
  Eric Jon Sundstrom, Paul Horn, Yuezhi Mao, Dmitri Zuev, Alec White,
  David Stuck, Shaama M.S., Shane Yost, Joonho Lee, David Small,
  Daniel Levine, Susi Lehtola, Hugh Burton, Evgeny Epifanovsky
 -----------------------------------------------------------------------
 Exchange:     0.2000 Hartree-Fock + 0.0800 Slater + 0.7200 B88
 Correlation:  0.1900 VWN1RPA + 0.8100 LYP
 Using SG-1 standard quadrature grid
 using 4 threads for integral computing
 -------------------------------------------------------
 OpenMP Integral computing Module                
 Release: version 2.0, May 2017, Q-Chem Inc. Pleasanton 
 -------------------------------------------------------
 -------------------------------------------------------
 OpenMP BLAS3 based DFT computing Module                
 Release: version 1.0, May 2013, Q-Chem Inc. Pittsburgh 
 -------------------------------------------------------
 A restricted SCF calculation will be
 performed using DIIS
 SCF converges when DIIS error is below 1.0e-08
 ---------------------------------------
  Cycle       Energy         DIIS error
 ---------------------------------------
    1   -7013.5838041239      3.74e-04  
    2   -7013.5840709863      2.58e-04  
    3   -7013.5840796681      2.51e-04  
    4   -7013.5841830832      3.84e-05  
    5   -7013.5841857827      1.43e-05  
    6   -7013.5841861310      2.20e-06  
    7   -7013.5841861408      4.20e-07  
    8   -7013.5841861413      1.16e-07  
    9   -7013.5841861413      1.35e-08  
   10   -7013.5841861413      7.65e-09  Convergence criterion met
 ---------------------------------------
 SCF time:   CPU 8.55s  wall 2.00s 
 SCF   energy in the final basis set =    -7013.5841861413
 Total energy in the final basis set =    -7013.5841861413

 --------------------------------------------------------------
             Orbital Energies (a.u.) and Symmetries
 --------------------------------------------------------------

 Alpha MOs, Restricted
 -- Occupied --                  
******* -176.30 -165.71 -165.71 -165.71  -35.80  -31.29  -31.29
  1 A'    2 A'    3 A'    1 A"    4 A'    5 A'    6 A'    2 A"                 
-31.288 -22.944 -22.943 -22.942 -22.939 -22.939 -14.340 -10.280
  7 A'    8 A'    3 A"    9 A'    4 A"   10 A'   11 A'   12 A'                 
 -6.350  -4.761  -4.748  -4.747  -2.027  -2.023  -2.023  -2.011
 13 A'   14 A'    5 A"   15 A'   16 A'    6 A"   17 A'   18 A'                 
 -2.011  -0.949  -0.693  -0.589  -0.547  -0.408  -0.383  -0.298
  7 A"   19 A'   20 A'   21 A'   22 A'   23 A'    8 A"   24 A'                 
 -0.274  -0.273
 25 A'    9 A"                                                                 
 -- Virtual --                   
 -0.052  -0.050  -0.015   0.023   0.043   0.059   0.080   0.110
 26 A'   10 A"   27 A'   28 A'   29 A'   11 A"   30 A'   31 A'                 
  0.135   0.150   0.152   0.166   0.190   0.211   0.232   0.243
 32 A'   33 A'   12 A"   34 A'   35 A'   36 A'   13 A"   37 A'                 
  0.279   0.322   0.395   0.407   0.421   0.429   0.435   0.521
 38 A'   39 A'   14 A"   15 A"   40 A'   41 A'   42 A'   43 A'                 
  0.543   0.575   0.601   0.650   0.701   0.810   0.813   0.845
 16 A"   44 A'   45 A'   46 A'   47 A'   48 A'   17 A"   49 A'                 
  0.865   1.081   1.131   1.246   1.318   1.320   1.334   1.371
 50 A'   18 A"   51 A'   19 A"   52 A'   20 A"   53 A'   21 A"                 
  1.447   1.540   1.549   1.727   1.794   1.942   2.097   2.321
 54 A'   55 A'   56 A'   57 A'   22 A"   58 A'   59 A'   23 A"                 
  2.339   2.460   2.482   2.587   2.677   2.765   2.861   2.934
 60 A'   24 A"   61 A'   62 A'   63 A'   25 A"   64 A'   65 A'                 
  3.109   3.567   3.843   3.965   3.975   4.011   4.091   4.226
 66 A'   67 A'   26 A"   27 A"   68 A'   28 A"   69 A'   70 A'                 
  4.264   4.356   4.777   5.994   6.026   6.049  23.851  27.805
 71 A'   72 A'   73 A'   29 A"   74 A'   75 A'   76 A'   77 A'                 
 28.339  28.362  28.371  28.539  28.543  28.557  28.594  28.674
 30 A"   78 A'   79 A'   31 A"   80 A'   32 A"   81 A'   82 A'                 
 35.594 127.885 127.903 127.919 151.6111901.772
 83 A'   33 A"   84 A'   85 A'   86 A'   87 A'                                 

 Beta MOs, Restricted
 -- Occupied --                  
******* -176.30 -165.71 -165.71 -165.71  -35.80  -31.29  -31.29
  1 A'    2 A'    3 A'    1 A"    4 A'    5 A'    6 A'    2 A"                 
-31.288 -22.944 -22.943 -22.942 -22.939 -22.939 -14.340 -10.280
  7 A'    8 A'    3 A"    9 A'    4 A"   10 A'   11 A'   12 A'                 
 -6.350  -4.761  -4.748  -4.747  -2.027  -2.023  -2.023  -2.011
 13 A'   14 A'    5 A"   15 A'   16 A'    6 A"   17 A'   18 A'                 
 -2.011  -0.949  -0.693  -0.589  -0.547  -0.408  -0.383  -0.298
  7 A"   19 A'   20 A'   21 A'   22 A'   23 A'    8 A"   24 A'                 
 -0.274  -0.273
 25 A'    9 A"                                                                 
 -- Virtual --                   
 -0.052  -0.050  -0.015   0.023   0.043   0.059   0.080   0.110
 26 A'   10 A"   27 A'   28 A'   29 A'   11 A"   30 A'   31 A'                 
  0.135   0.150   0.152   0.166   0.190   0.211   0.232   0.243
 32 A'   33 A'   12 A"   34 A'   35 A'   36 A'   13 A"   37 A'                 
  0.279   0.322   0.395   0.407   0.421   0.429   0.435   0.521
 38 A'   39 A'   14 A"   15 A"   40 A'   41 A'   42 A'   43 A'                 
  0.543   0.575   0.601   0.650   0.701   0.810   0.813   0.845
 16 A"   44 A'   45 A'   46 A'   47 A'   48 A'   17 A"   49 A'                 
  0.865   1.081   1.131   1.246   1.318   1.320   1.334   1.371
 50 A'   18 A"   51 A'   19 A"   52 A'   20 A"   53 A'   21 A"                 
  1.447   1.540   1.549   1.727   1.794   1.942   2.097   2.321
 54 A'   55 A'   56 A'   57 A'   22 A"   58 A'   59 A'   23 A"                 
  2.339   2.460   2.482   2.587   2.677   2.765   2.861   2.934
 60 A'   24 A"   61 A'   62 A'   63 A'   25 A"   64 A'   65 A'                 
  3.109   3.567   3.843   3.965   3.975   4.011   4.091   4.226
 66 A'   67 A'   26 A"   27 A"   68 A'   28 A"   69 A'   70 A'                 
  4.264   4.356   4.777   5.994   6.026   6.049  23.851  27.805
 71 A'   72 A'   73 A'   29 A"   74 A'   75 A'   76 A'   77 A'                 
 28.339  28.362  28.371  28.539  28.543  28.557  28.594  28.674
 30 A"   78 A'   79 A'   31 A"   80 A'   32 A"   81 A'   82 A'                 
 35.594 127.885 127.903 127.919 151.6111901.772
 83 A'   33 A"   84 A'   85 A'   86 A'   87 A'                                 
 --------------------------------------------------------------

          Ground-State Mulliken Net Atomic Charges

     Atom                 Charge (a.u.)
  ----------------------------------------
      1 C                    -0.266058
      2 N                    -0.157992
      3 H                     0.222765
      4 I                     0.047227
      5 H                     0.154058
  ----------------------------------------
  Sum of atomic charges =    -0.000000

 -----------------------------------------------------------------
                    Cartesian Multipole Moments
 -----------------------------------------------------------------
    Charge (ESU x 10^10)
                 0.0000
    Dipole Moment (Debye)
         X       1.4553      Y      -2.0597      Z      -0.0000
       Tot       2.5219
    Quadrupole Moments (Debye-Ang)
        XX     -32.8484     XY      -5.4758     YY     -41.7529
        XZ       0.0000     YZ       0.0000     ZZ     -41.8984
    Octopole Moments (Debye-Ang^2)
       XXX      -5.8141    XXY      -8.0530    XYY     -10.1494
       YYY      -0.9264    XXZ      -0.0000    XYZ      -0.0000
       YYZ      -0.0000    XZZ      -9.7789    YZZ       1.1287
       ZZZ      -0.0000
    Hexadecapole Moments (Debye-Ang^3)
      XXXX    -307.4938   XXXY     -28.3665   XXYY     -89.4454
      XYYY     -16.2346   YYYY     -79.3345   XXXZ      -0.0000
      XXYZ       0.0000   XYYZ      -0.0000   YYYZ       0.0000
      XXZZ     -82.1951   XYZZ      -2.5804   YYZZ     -23.1043
      XZZZ       0.0000   YZZZ       0.0000   ZZZZ     -55.7089
 -----------------------------------------------------------------
 Calculating analytic gradient of the SCF energy
 Gradient of SCF Energy
            1           2           3           4           5
    1  -0.0055543   0.0050223  -0.0027822   0.0010403   0.0022739
    2  -0.0030632   0.0025765  -0.0000180   0.0005417  -0.0000371
    3   0.0000000  -0.0000000  -0.0000000  -0.0000000   0.0000000
 Max gradient component =       5.554E-03
 RMS gradient           =       2.400E-03
 Gradient time:  CPU 2.85 s  wall 0.81 s
 Geometry Optimization Parameters
   NAtoms,    NIC,     NZ,  NCons,   NDum,   NFix, NCnnct, MaxDiis
        5      20       5       0       0       0       0       0

 Cartesian Hessian Update
 Hessian Updated using BFGS Update


** GEOMETRY OPTIMIZATION IN DELOCALIZED INTERNAL COORDINATES **
   Searching for a Minimum

   Optimization Cycle:   3

                       Coordinates (Angstroms)
     ATOM                X               Y               Z
      1  C         1.5655460239   -0.4470448070    0.0000000000
      2  N         2.4082448703    0.4796417997    0.0000000000
      3  H         3.3573367862    0.1038598760    0.0000000000
      4  I        -0.5466642985   -0.0199168685    0.0000000000
      5  H         1.7626809081   -1.5204802753    0.0000000000
   Point Group: cs    Number of degrees of freedom:     7


   Energy is  -7013.584186141

 Hessian Updated using BFGS Update

  7 Hessian modes will be used to form the next step
  Hessian Eigenvalues:
     0.089409    0.128795    0.172045    0.224199    0.348405    0.357216
     0.759446

 Minimum Search - Taking Simple RFO Step
 Searching for Lamda that Minimizes Along All modes
 Value Taken    Lamda =  -0.00020865
 Step Taken.  Stepsize is  0.043341

                             Maximum     Tolerance    Cnvgd?
         Gradient           0.003702      0.000300      NO
         Displacement       0.026261      0.001200      NO
         Energy change     -0.000734      0.000001      NO


 New Cartesian Coordinates Obtained by Inverse Iteration

 Displacement from previous Coordinates is:  0.050319
 ----------------------------------------------------------------
             Standard Nuclear Orientation (Angstroms)
    I     Atom           X                Y                Z
 ----------------------------------------------------------------
    1      C       1.5719933379    -0.4461150677     0.0000000000
    2      N       2.4118592301     0.4773218922     0.0000000000
    3      H       3.3696418092     0.1138092051     0.0000000000
    4      I      -0.5506169924    -0.0259901977     0.0000000000
    5      H       1.7442669053    -1.5229661070     0.0000000000
 ----------------------------------------------------------------
 Molecular Point Group                 Cs    NOp =  2
 Largest Abelian Subgroup              Cs    NOp =  2
 Nuclear Repulsion Energy =   188.4952399826 hartrees
 There are       34 alpha and       34 beta electrons
 Applying Cartesian multipole field
    Component          Value
    ---------          -----
     (2,0,0)        1.00000E-11
     (0,2,0)        2.00000E-11
     (0,0,2)       -3.00000E-11
 Nucleus-field energy     =     0.0000000034 hartrees
 Requested basis set is 6-311++G(d,p)
 There are 46 shells and 120 basis functions
 A cutoff of  1.0D-11 yielded    995 shell pairs
 There are      7010 function pairs (      7881 Cartesian)
 Smallest overlap matrix eigenvalue = 9.58E-04
 Guess MOs from SCF MO coefficient file

 -----------------------------------------------------------------------
  General SCF calculation program by
  Eric Jon Sundstrom, Paul Horn, Yuezhi Mao, Dmitri Zuev, Alec White,
  David Stuck, Shaama M.S., Shane Yost, Joonho Lee, David Small,
  Daniel Levine, Susi Lehtola, Hugh Burton, Evgeny Epifanovsky
 -----------------------------------------------------------------------
 Exchange:     0.2000 Hartree-Fock + 0.0800 Slater + 0.7200 B88
 Correlation:  0.1900 VWN1RPA + 0.8100 LYP
 Using SG-1 standard quadrature grid
 using 4 threads for integral computing
 -------------------------------------------------------
 OpenMP Integral computing Module                
 Release: version 2.0, May 2017, Q-Chem Inc. Pleasanton 
 -------------------------------------------------------
 -------------------------------------------------------
 OpenMP BLAS3 based DFT computing Module                
 Release: version 1.0, May 2013, Q-Chem Inc. Pittsburgh 
 -------------------------------------------------------
 A restricted SCF calculation will be
 performed using DIIS
 SCF converges when DIIS error is below 1.0e-08
 ---------------------------------------
  Cycle       Energy         DIIS error
 ---------------------------------------
    1   -7013.5841955633      1.90e-04  
    2   -7013.5842846081      5.90e-05  
    3   -7013.5842779014      8.95e-05  
    4   -7013.5842907898      1.50e-05  
    5   -7013.5842911610      6.78e-06  
    6   -7013.5842912404      1.36e-06  
    7   -7013.5842912431      5.10e-07  
    8   -7013.5842912436      7.90e-08  
    9   -7013.5842912436      1.37e-08  
   10   -7013.5842912436      4.02e-09  Convergence criterion met
 ---------------------------------------
 SCF time:   CPU 8.54s  wall 2.00s 
 SCF   energy in the final basis set =    -7013.5842912436
 Total energy in the final basis set =    -7013.5842912436

 --------------------------------------------------------------
             Orbital Energies (a.u.) and Symmetries
 --------------------------------------------------------------

 Alpha MOs, Restricted
 -- Occupied --                  
******* -176.30 -165.71 -165.70 -165.70  -35.80  -31.29  -31.29
  1 A'    2 A'    3 A'    1 A"    4 A'    5 A'    6 A'    2 A"                 
-31.286 -22.943 -22.942 -22.941 -22.938 -22.938 -14.342 -10.281
  7 A'    8 A'    3 A"    9 A'    4 A"   10 A'   11 A'   12 A'                 
 -6.349  -4.760  -4.747  -4.746  -2.026  -2.022  -2.022  -2.010
 13 A'   14 A'    5 A"   15 A'   16 A'    6 A"   17 A'   18 A'                 
 -2.010  -0.951  -0.692  -0.590  -0.549  -0.408  -0.384  -0.297
  7 A"   19 A'   20 A'   21 A'   22 A'   23 A'    8 A"   24 A'                 
 -0.273  -0.273
 25 A'    9 A"                                                                 
 -- Virtual --                   
 -0.053  -0.049  -0.015   0.022   0.043   0.059   0.080   0.110
 26 A'   10 A"   27 A'   28 A'   29 A'   11 A"   30 A'   31 A'                 
  0.134   0.151   0.152   0.165   0.191   0.211   0.233   0.244
 32 A'   33 A'   12 A"   34 A'   35 A'   36 A'   13 A"   37 A'                 
  0.278   0.321   0.395   0.408   0.421   0.430   0.434   0.521
 38 A'   39 A'   14 A"   15 A"   40 A'   41 A'   42 A'   43 A'                 
  0.544   0.574   0.604   0.649   0.701   0.809   0.812   0.847
 16 A"   44 A'   45 A'   46 A'   47 A'   48 A'   17 A"   49 A'                 
  0.868   1.080   1.129   1.246   1.318   1.321   1.335   1.371
 50 A'   18 A"   51 A'   19 A"   52 A'   20 A"   53 A'   21 A"                 
  1.450   1.539   1.550   1.715   1.794   1.938   2.109   2.316
 54 A'   55 A'   56 A'   57 A'   22 A"   58 A'   59 A'   23 A"                 
  2.337   2.465   2.482   2.590   2.677   2.766   2.864   2.930
 60 A'   24 A"   61 A'   62 A'   63 A'   25 A"   64 A'   65 A'                 
  3.111   3.565   3.843   3.966   3.975   4.011   4.092   4.226
 66 A'   67 A'   26 A"   27 A"   68 A'   28 A"   69 A'   70 A'                 
  4.260   4.355   4.776   5.995   6.026   6.048  23.860  27.805
 71 A'   72 A'   73 A'   29 A"   74 A'   75 A'   76 A'   77 A'                 
 28.340  28.363  28.371  28.540  28.544  28.558  28.595  28.674
 30 A"   78 A'   79 A'   31 A"   80 A'   32 A"   81 A'   82 A'                 
 35.597 127.886 127.904 127.920 151.6111901.772
 83 A'   33 A"   84 A'   85 A'   86 A'   87 A'                                 

 Beta MOs, Restricted
 -- Occupied --                  
******* -176.30 -165.71 -165.70 -165.70  -35.80  -31.29  -31.29
  1 A'    2 A'    3 A'    1 A"    4 A'    5 A'    6 A'    2 A"                 
-31.286 -22.943 -22.942 -22.941 -22.938 -22.938 -14.342 -10.281
  7 A'    8 A'    3 A"    9 A'    4 A"   10 A'   11 A'   12 A'                 
 -6.349  -4.760  -4.747  -4.746  -2.026  -2.022  -2.022  -2.010
 13 A'   14 A'    5 A"   15 A'   16 A'    6 A"   17 A'   18 A'                 
 -2.010  -0.951  -0.692  -0.590  -0.549  -0.408  -0.384  -0.297
  7 A"   19 A'   20 A'   21 A'   22 A'   23 A'    8 A"   24 A'                 
 -0.273  -0.273
 25 A'    9 A"                                                                 
 -- Virtual --                   
 -0.053  -0.049  -0.015   0.022   0.043   0.059   0.080   0.110
 26 A'   10 A"   27 A'   28 A'   29 A'   11 A"   30 A'   31 A'                 
  0.134   0.151   0.152   0.165   0.191   0.211   0.233   0.244
 32 A'   33 A'   12 A"   34 A'   35 A'   36 A'   13 A"   37 A'                 
  0.278   0.321   0.395   0.408   0.421   0.430   0.434   0.521
 38 A'   39 A'   14 A"   15 A"   40 A'   41 A'   42 A'   43 A'                 
  0.544   0.574   0.604   0.649   0.701   0.809   0.812   0.847
 16 A"   44 A'   45 A'   46 A'   47 A'   48 A'   17 A"   49 A'                 
  0.868   1.080   1.129   1.246   1.318   1.321   1.335   1.371
 50 A'   18 A"   51 A'   19 A"   52 A'   20 A"   53 A'   21 A"                 
  1.450   1.539   1.550   1.715   1.794   1.938   2.109   2.316
 54 A'   55 A'   56 A'   57 A'   22 A"   58 A'   59 A'   23 A"                 
  2.337   2.465   2.482   2.590   2.677   2.766   2.864   2.930
 60 A'   24 A"   61 A'   62 A'   63 A'   25 A"   64 A'   65 A'                 
  3.111   3.565   3.843   3.966   3.975   4.011   4.092   4.226
 66 A'   67 A'   26 A"   27 A"   68 A'   28 A"   69 A'   70 A'                 
  4.260   4.355   4.776   5.995   6.026   6.048  23.860  27.805
 71 A'   72 A'   73 A'   29 A"   74 A'   75 A'   76 A'   77 A'                 
 28.340  28.363  28.371  28.540  28.544  28.558  28.595  28.674
 30 A"   78 A'   79 A'   31 A"   80 A'   32 A"   81 A'   82 A'                 
 35.597 127.886 127.904 127.920 151.6111901.772
 83 A'   33 A"   84 A'   85 A'   86 A'   87 A'                                 
 --------------------------------------------------------------

          Ground-State Mulliken Net Atomic Charges

     Atom                 Charge (a.u.)
  ----------------------------------------
      1 C                    -0.264242
      2 N                    -0.155554
      3 H                     0.224939
      4 I                     0.039461
      5 H                     0.155395
  ----------------------------------------
  Sum of atomic charges =    -0.000000

 -----------------------------------------------------------------
                    Cartesian Multipole Moments
 -----------------------------------------------------------------
    Charge (ESU x 10^10)
                 0.0000
    Dipole Moment (Debye)
         X       1.5444      Y      -2.0469      Z      -0.0000
       Tot       2.5642
    Quadrupole Moments (Debye-Ang)
        XX     -32.6531     XY      -5.3581     YY     -41.7418
        XZ       0.0000     YZ       0.0000     ZZ     -41.9138
    Octopole Moments (Debye-Ang^2)
       XXX      -4.6668    XXY      -7.5767    XYY      -9.9880
       YYY      -0.4026    XXZ      -0.0000    XYZ       0.0000
       YYZ       0.0000    XZZ      -9.6522    YZZ       1.3125
       ZZZ      -0.0000
    Hexadecapole Moments (Debye-Ang^3)
      XXXX    -305.8177   XXXY     -27.4054   XXYY     -89.7876
      XYYY     -16.4352   YYYY     -79.2720   XXXZ       0.0000
      XXYZ       0.0000   XYYZ       0.0000   YYYZ      -0.0000
      XXZZ     -82.4648   XYZZ      -2.6680   YYZZ     -23.1225
      XZZZ       0.0000   YZZZ      -0.0000   ZZZZ     -55.7874
 -----------------------------------------------------------------
 Calculating analytic gradient of the SCF energy
 Gradient of SCF Energy
            1           2           3           4           5
    1  -0.0005420  -0.0001261   0.0004921   0.0002398  -0.0000638
    2  -0.0000253   0.0006846  -0.0003505  -0.0002302  -0.0000786
    3  -0.0000000   0.0000000  -0.0000000   0.0000000   0.0000000
 Max gradient component =       6.846E-04
 RMS gradient           =       2.904E-04
 Gradient time:  CPU 2.86 s  wall 0.81 s
 Geometry Optimization Parameters
   NAtoms,    NIC,     NZ,  NCons,   NDum,   NFix, NCnnct, MaxDiis
        5      20       5       0       0       0       0       0

 Cartesian Hessian Update
 Hessian Updated using BFGS Update


** GEOMETRY OPTIMIZATION IN DELOCALIZED INTERNAL COORDINATES **
   Searching for a Minimum

   Optimization Cycle:   4

                       Coordinates (Angstroms)
     ATOM                X               Y               Z
      1  C         1.5719933379   -0.4461150677    0.0000000000
      2  N         2.4118592301    0.4773218922    0.0000000000
      3  H         3.3696418092    0.1138092051    0.0000000000
      4  I        -0.5506169924   -0.0259901977    0.0000000000
      5  H         1.7442669053   -1.5229661070    0.0000000000
   Point Group: cs    Number of degrees of freedom:     7


   Energy is  -7013.584291244

 Hessian Updated using BFGS Update

  7 Hessian modes will be used to form the next step
  Hessian Eigenvalues:
     0.083596    0.133607    0.168798    0.226111    0.348274    0.374905
     0.747092

 Minimum Search - Taking Simple RFO Step
 Searching for Lamda that Minimizes Along All modes
 Value Taken    Lamda =  -0.00000393
 Step Taken.  Stepsize is  0.004752

                             Maximum     Tolerance    Cnvgd?
         Gradient           0.000615      0.000300      NO
         Displacement       0.002920      0.001200      NO
         Energy change     -0.000105      0.000001      NO


 New Cartesian Coordinates Obtained by Inverse Iteration

 Displacement from previous Coordinates is:  0.006076
 ----------------------------------------------------------------
             Standard Nuclear Orientation (Angstroms)
    I     Atom           X                Y                Z
 ----------------------------------------------------------------
    1      C       1.5726056342    -0.4472768756     0.0000000000
    2      N       2.4116382390     0.4762316519     0.0000000000
    3      H       3.3696461014     0.1157582056     0.0000000000
    4      I      -0.5511734200    -0.0245745253     0.0000000000
    5      H       1.7444277354    -1.5240787317     0.0000000000
 ----------------------------------------------------------------
 Molecular Point Group                 Cs    NOp =  2
 Largest Abelian Subgroup              Cs    NOp =  2
 Nuclear Repulsion Energy =   188.4396836186 hartrees
 There are       34 alpha and       34 beta electrons
 Applying Cartesian multipole field
    Component          Value
    ---------          -----
     (2,0,0)        1.00000E-11
     (0,2,0)        2.00000E-11
     (0,0,2)       -3.00000E-11
 Nucleus-field energy     =     0.0000000034 hartrees
 Requested basis set is 6-311++G(d,p)
 There are 46 shells and 120 basis functions
 A cutoff of  1.0D-11 yielded    995 shell pairs
 There are      7010 function pairs (      7881 Cartesian)
 Smallest overlap matrix eigenvalue = 9.57E-04
 Guess MOs from SCF MO coefficient file

 -----------------------------------------------------------------------
  General SCF calculation program by
  Eric Jon Sundstrom, Paul Horn, Yuezhi Mao, Dmitri Zuev, Alec White,
  David Stuck, Shaama M.S., Shane Yost, Joonho Lee, David Small,
  Daniel Levine, Susi Lehtola, Hugh Burton, Evgeny Epifanovsky
 -----------------------------------------------------------------------
 Exchange:     0.2000 Hartree-Fock + 0.0800 Slater + 0.7200 B88
 Correlation:  0.1900 VWN1RPA + 0.8100 LYP
 Using SG-1 standard quadrature grid
 using 4 threads for integral computing
 -------------------------------------------------------
 OpenMP Integral computing Module                
 Release: version 2.0, May 2017, Q-Chem Inc. Pleasanton 
 -------------------------------------------------------
 -------------------------------------------------------
 OpenMP BLAS3 based DFT computing Module                
 Release: version 1.0, May 2013, Q-Chem Inc. Pittsburgh 
 -------------------------------------------------------
 A restricted SCF calculation will be
 performed using DIIS
 SCF converges when DIIS error is below 1.0e-08
 ---------------------------------------
  Cycle       Energy         DIIS error
 ---------------------------------------
    1   -7013.5842913483      2.82e-05  
    2   -7013.5842931775      1.09e-05  
    3   -7013.5842929107      1.71e-05  
    4   -7013.5842933792      1.76e-06  
    5   -7013.5842933841      8.48e-07  
    6   -7013.5842933854      2.00e-07  
    7   -7013.5842933855      4.81e-08  
    8   -7013.5842933856      1.14e-08  
    9   -7013.5842933856      2.25e-09  Convergence criterion met
 ---------------------------------------
 SCF time:   CPU 7.70s  wall 2.00s 
 SCF   energy in the final basis set =    -7013.5842933856
 Total energy in the final basis set =    -7013.5842933856

 --------------------------------------------------------------
             Orbital Energies (a.u.) and Symmetries
 --------------------------------------------------------------

 Alpha MOs, Restricted
 -- Occupied --                  
******* -176.30 -165.71 -165.70 -165.70  -35.80  -31.29  -31.29
  1 A'    2 A'    3 A'    1 A"    4 A'    5 A'    6 A'    2 A"                 
-31.286 -22.943 -22.941 -22.941 -22.937 -22.937 -14.342 -10.281
  7 A'    8 A'    3 A"    9 A'    4 A"   10 A'   11 A'   12 A'                 
 -6.349  -4.760  -4.747  -4.746  -2.026  -2.022  -2.021  -2.010
 13 A'   14 A'    5 A"   15 A'   16 A'    6 A"   17 A'   18 A'                 
 -2.010  -0.951  -0.692  -0.590  -0.549  -0.408  -0.384  -0.297
  7 A"   19 A'   20 A'   21 A'   22 A'   23 A'    8 A"   24 A'                 
 -0.273  -0.273
 25 A'    9 A"                                                                 
 -- Virtual --                   
 -0.053  -0.049  -0.015   0.022   0.043   0.059   0.080   0.110
 26 A'   10 A"   27 A'   28 A'   29 A'   11 A"   30 A'   31 A'                 
  0.135   0.151   0.152   0.165   0.191   0.211   0.233   0.244
 32 A'   33 A'   12 A"   34 A'   35 A'   36 A'   13 A"   37 A'                 
  0.278   0.321   0.395   0.408   0.421   0.430   0.434   0.522
 38 A'   39 A'   14 A"   15 A"   40 A'   41 A'   42 A'   43 A'                 
  0.544   0.574   0.605   0.649   0.701   0.809   0.812   0.847
 16 A"   44 A'   45 A'   46 A'   47 A'   48 A'   17 A"   49 A'                 
  0.868   1.080   1.129   1.246   1.317   1.321   1.335   1.371
 50 A'   18 A"   51 A'   19 A"   52 A'   20 A"   53 A'   21 A"                 
  1.450   1.539   1.550   1.714   1.794   1.939   2.109   2.316
 54 A'   55 A'   56 A'   57 A'   22 A"   58 A'   59 A'   23 A"                 
  2.337   2.466   2.482   2.590   2.677   2.766   2.865   2.930
 60 A'   24 A"   61 A'   62 A'   63 A'   25 A"   64 A'   65 A'                 
  3.113   3.565   3.843   3.966   3.976   4.011   4.092   4.226
 66 A'   67 A'   26 A"   27 A"   68 A'   28 A"   69 A'   70 A'                 
  4.260   4.354   4.778   5.995   6.026   6.048  23.861  27.805
 71 A'   72 A'   73 A'   29 A"   74 A'   75 A'   76 A'   77 A'                 
 28.340  28.363  28.371  28.540  28.544  28.558  28.595  28.674
 30 A"   78 A'   79 A'   31 A"   80 A'   32 A"   81 A'   82 A'                 
 35.598 127.886 127.904 127.920 151.6111901.771
 83 A'   33 A"   84 A'   85 A'   86 A'   87 A'                                 

 Beta MOs, Restricted
 -- Occupied --                  
******* -176.30 -165.71 -165.70 -165.70  -35.80  -31.29  -31.29
  1 A'    2 A'    3 A'    1 A"    4 A'    5 A'    6 A'    2 A"                 
-31.286 -22.943 -22.941 -22.941 -22.937 -22.937 -14.342 -10.281
  7 A'    8 A'    3 A"    9 A'    4 A"   10 A'   11 A'   12 A'                 
 -6.349  -4.760  -4.747  -4.746  -2.026  -2.022  -2.021  -2.010
 13 A'   14 A'    5 A"   15 A'   16 A'    6 A"   17 A'   18 A'                 
 -2.010  -0.951  -0.692  -0.590  -0.549  -0.408  -0.384  -0.297
  7 A"   19 A'   20 A'   21 A'   22 A'   23 A'    8 A"   24 A'                 
 -0.273  -0.273
 25 A'    9 A"                                                                 
 -- Virtual --                   
 -0.053  -0.049  -0.015   0.022   0.043   0.059   0.080   0.110
 26 A'   10 A"   27 A'   28 A'   29 A'   11 A"   30 A'   31 A'                 
  0.135   0.151   0.152   0.165   0.191   0.211   0.233   0.244
 32 A'   33 A'   12 A"   34 A'   35 A'   36 A'   13 A"   37 A'                 
  0.278   0.321   0.395   0.408   0.421   0.430   0.434   0.522
 38 A'   39 A'   14 A"   15 A"   40 A'   41 A'   42 A'   43 A'                 
  0.544   0.574   0.605   0.649   0.701   0.809   0.812   0.847
 16 A"   44 A'   45 A'   46 A'   47 A'   48 A'   17 A"   49 A'                 
  0.868   1.080   1.129   1.246   1.317   1.321   1.335   1.371
 50 A'   18 A"   51 A'   19 A"   52 A'   20 A"   53 A'   21 A"                 
  1.450   1.539   1.550   1.714   1.794   1.939   2.109   2.316
 54 A'   55 A'   56 A'   57 A'   22 A"   58 A'   59 A'   23 A"                 
  2.337   2.466   2.482   2.590   2.677   2.766   2.865   2.930
 60 A'   24 A"   61 A'   62 A'   63 A'   25 A"   64 A'   65 A'                 
  3.113   3.565   3.843   3.966   3.976   4.011   4.092   4.226
 66 A'   67 A'   26 A"   27 A"   68 A'   28 A"   69 A'   70 A'                 
  4.260   4.354   4.778   5.995   6.026   6.048  23.861  27.805
 71 A'   72 A'   73 A'   29 A"   74 A'   75 A'   76 A'   77 A'                 
 28.340  28.363  28.371  28.540  28.544  28.558  28.595  28.674
 30 A"   78 A'   79 A'   31 A"   80 A'   32 A"   81 A'   82 A'                 
 35.598 127.886 127.904 127.920 151.6111901.771
 83 A'   33 A"   84 A'   85 A'   86 A'   87 A'                                 
 --------------------------------------------------------------

          Ground-State Mulliken Net Atomic Charges

     Atom                 Charge (a.u.)
  ----------------------------------------
      1 C                    -0.264014
      2 N                    -0.155286
      3 H                     0.225344
      4 I                     0.038502
      5 H                     0.155454
  ----------------------------------------
  Sum of atomic charges =    -0.000000

 -----------------------------------------------------------------
                    Cartesian Multipole Moments
 -----------------------------------------------------------------
    Charge (ESU x 10^10)
                 0.0000
    Dipole Moment (Debye)
         X       1.5577      Y      -2.0441      Z       0.0000
       Tot       2.5700
    Quadrupole Moments (Debye-Ang)
        XX     -32.6238     XY      -5.3503     YY     -41.7328
        XZ      -0.0000     YZ      -0.0000     ZZ     -41.9156
    Octopole Moments (Debye-Ang^2)
       XXX      -4.4913    XXY      -7.5450    XYY      -9.9473
       YYY      -0.4916    XXZ       0.0000    XYZ       0.0000
       YYZ       0.0000    XZZ      -9.6249    YZZ       1.2843
       ZZZ       0.0000
    Hexadecapole Moments (Debye-Ang^3)
      XXXX    -305.5289   XXXY     -27.1106   XXYY     -89.7383
      XYYY     -16.2981   YYYY     -79.2427   XXXZ       0.0000
      XXYZ      -0.0000   XYYZ      -0.0000   YYYZ      -0.0000
      XXZZ     -82.4651   XYZZ      -2.6207   YYZZ     -23.1228
      XZZZ       0.0000   YZZZ      -0.0000   ZZZZ     -55.7991
 -----------------------------------------------------------------
 Calculating analytic gradient of the SCF energy
 Gradient of SCF Energy
            1           2           3           4           5
    1  -0.0000199   0.0001257  -0.0000697  -0.0000082  -0.0000280
    2  -0.0000126   0.0000691  -0.0000158  -0.0000388  -0.0000019
    3   0.0000000   0.0000000  -0.0000000   0.0000000  -0.0000000
 Max gradient component =       1.257E-04
 RMS gradient           =       4.366E-05
 Gradient time:  CPU 2.85 s  wall 0.81 s
 Geometry Optimization Parameters
   NAtoms,    NIC,     NZ,  NCons,   NDum,   NFix, NCnnct, MaxDiis
        5      20       5       0       0       0       0       0

 Cartesian Hessian Update
 Hessian Updated using BFGS Update


** GEOMETRY OPTIMIZATION IN DELOCALIZED INTERNAL COORDINATES **
   Searching for a Minimum

   Optimization Cycle:   5

                       Coordinates (Angstroms)
     ATOM                X               Y               Z
      1  C         1.5726056342   -0.4472768756    0.0000000000
      2  N         2.4116382390    0.4762316519    0.0000000000
      3  H         3.3696461014    0.1157582056    0.0000000000
      4  I        -0.5511734200   -0.0245745253    0.0000000000
      5  H         1.7444277354   -1.5240787317    0.0000000000
   Point Group: cs    Number of degrees of freedom:     7


   Energy is  -7013.584293386

 Hessian Updated using BFGS Update

  7 Hessian modes will be used to form the next step
  Hessian Eigenvalues:
     0.085801    0.132101    0.149054    0.217090    0.348459    0.404111
     0.733894

 Minimum Search - Taking Simple RFO Step
 Searching for Lamda that Minimizes Along All modes
 Value Taken    Lamda =   0.00000000
 Step Taken.  Stepsize is  0.000881

                             Maximum     Tolerance    Cnvgd?
         Gradient           0.000099      0.000300     YES
         Displacement       0.000653      0.001200     YES
         Energy change     -0.000002      0.000001      NO


                       Distance Matrix (Angstroms)
             C (  1)   N (  2)   H (  3)   I (  4)
   N (  2)  1.247735
   H (  3)  1.883179  1.023582
   I (  4)  2.165436  3.004839  3.923330
   H (  5)  1.090424  2.108652  2.308766  2.741951

 Final energy is   -7013.5842933855847     


 ******************************
 **  OPTIMIZATION CONVERGED  **
 ******************************

                       Coordinates (Angstroms)
     ATOM                X               Y               Z
      1  C         1.5726056342   -0.4472768756    0.0000000000
      2  N         2.4116382390    0.4762316519    0.0000000000
      3  H         3.3696461014    0.1157582056    0.0000000000
      4  I        -0.5511734200   -0.0245745253    0.0000000000
      5  H         1.7444277354   -1.5240787317    0.0000000000

Z-matrix Print:
$molecule
0 1
I 
C  1 2.165436
H  2 1.090424 1 110.322743
N  2 1.247735 1 120.999345 3 -180.000000 0
H  4 1.023582 2 111.635986 1 -180.000000 0
$end


 --------------------------------------------------------------
             Orbital Energies (a.u.) and Symmetries
 --------------------------------------------------------------

 Alpha MOs, Restricted
 -- Occupied --                  
******* -176.30 -165.71 -165.70 -165.70  -35.80  -31.29  -31.29
  1 A'    2 A'    3 A'    1 A"    4 A'    5 A'    6 A'    2 A"                 
-31.286 -22.943 -22.941 -22.941 -22.937 -22.937 -14.342 -10.281
  7 A'    8 A'    3 A"    9 A'    4 A"   10 A'   11 A'   12 A'                 
 -6.349  -4.760  -4.747  -4.746  -2.026  -2.022  -2.021  -2.010
 13 A'   14 A'    5 A"   15 A'   16 A'    6 A"   17 A'   18 A'                 
 -2.010  -0.951  -0.692  -0.590  -0.549  -0.408  -0.384  -0.297
  7 A"   19 A'   20 A'   21 A'   22 A'   23 A'    8 A"   24 A'                 
 -0.273  -0.273
 25 A'    9 A"                                                                 
 -- Virtual --                   
 -0.053  -0.049  -0.015   0.022   0.043   0.059   0.080   0.110
 26 A'   10 A"   27 A'   28 A'   29 A'   11 A"   30 A'   31 A'                 
  0.135   0.151   0.152   0.165   0.191   0.211   0.233   0.244
 32 A'   33 A'   12 A"   34 A'   35 A'   36 A'   13 A"   37 A'                 
  0.278   0.321   0.395   0.408   0.421   0.430   0.434   0.522
 38 A'   39 A'   14 A"   15 A"   40 A'   41 A'   42 A'   43 A'                 
  0.544   0.574   0.605   0.649   0.701   0.809   0.812   0.847
 16 A"   44 A'   45 A'   46 A'   47 A'   48 A'   17 A"   49 A'                 
  0.868   1.080   1.129   1.246   1.317   1.321   1.335   1.371
 50 A'   18 A"   51 A'   19 A"   52 A'   20 A"   53 A'   21 A"                 
  1.450   1.539   1.550   1.714   1.794   1.939   2.109   2.316
 54 A'   55 A'   56 A'   57 A'   22 A"   58 A'   59 A'   23 A"                 
  2.337   2.466   2.482   2.590   2.677   2.766   2.865   2.930
 60 A'   24 A"   61 A'   62 A'   63 A'   25 A"   64 A'   65 A'                 
  3.113   3.565   3.843   3.966   3.976   4.011   4.092   4.226
 66 A'   67 A'   26 A"   27 A"   68 A'   28 A"   69 A'   70 A'                 
  4.260   4.354   4.778   5.995   6.026   6.048  23.861  27.805
 71 A'   72 A'   73 A'   29 A"   74 A'   75 A'   76 A'   77 A'                 
 28.340  28.363  28.371  28.540  28.544  28.558  28.595  28.674
 30 A"   78 A'   79 A'   31 A"   80 A'   32 A"   81 A'   82 A'                 
 35.598 127.886 127.904 127.920 151.6111901.771
 83 A'   33 A"   84 A'   85 A'   86 A'   87 A'                                 

 Beta MOs, Restricted
 -- Occupied --                  
******* -176.30 -165.71 -165.70 -165.70  -35.80  -31.29  -31.29
  1 A'    2 A'    3 A'    1 A"    4 A'    5 A'    6 A'    2 A"                 
-31.286 -22.943 -22.941 -22.941 -22.937 -22.937 -14.342 -10.281
  7 A'    8 A'    3 A"    9 A'    4 A"   10 A'   11 A'   12 A'                 
 -6.349  -4.760  -4.747  -4.746  -2.026  -2.022  -2.021  -2.010
 13 A'   14 A'    5 A"   15 A'   16 A'    6 A"   17 A'   18 A'                 
 -2.010  -0.951  -0.692  -0.590  -0.549  -0.408  -0.384  -0.297
  7 A"   19 A'   20 A'   21 A'   22 A'   23 A'    8 A"   24 A'                 
 -0.273  -0.273
 25 A'    9 A"                                                                 
 -- Virtual --                   
 -0.053  -0.049  -0.015   0.022   0.043   0.059   0.080   0.110
 26 A'   10 A"   27 A'   28 A'   29 A'   11 A"   30 A'   31 A'                 
  0.135   0.151   0.152   0.165   0.191   0.211   0.233   0.244
 32 A'   33 A'   12 A"   34 A'   35 A'   36 A'   13 A"   37 A'                 
  0.278   0.321   0.395   0.408   0.421   0.430   0.434   0.522
 38 A'   39 A'   14 A"   15 A"   40 A'   41 A'   42 A'   43 A'                 
  0.544   0.574   0.605   0.649   0.701   0.809   0.812   0.847
 16 A"   44 A'   45 A'   46 A'   47 A'   48 A'   17 A"   49 A'                 
  0.868   1.080   1.129   1.246   1.317   1.321   1.335   1.371
 50 A'   18 A"   51 A'   19 A"   52 A'   20 A"   53 A'   21 A"                 
  1.450   1.539   1.550   1.714   1.794   1.939   2.109   2.316
 54 A'   55 A'   56 A'   57 A'   22 A"   58 A'   59 A'   23 A"                 
  2.337   2.466   2.482   2.590   2.677   2.766   2.865   2.930
 60 A'   24 A"   61 A'   62 A'   63 A'   25 A"   64 A'   65 A'                 
  3.113   3.565   3.843   3.966   3.976   4.011   4.092   4.226
 66 A'   67 A'   26 A"   27 A"   68 A'   28 A"   69 A'   70 A'                 
  4.260   4.354   4.778   5.995   6.026   6.048  23.861  27.805
 71 A'   72 A'   73 A'   29 A"   74 A'   75 A'   76 A'   77 A'                 
 28.340  28.363  28.371  28.540  28.544  28.558  28.595  28.674
 30 A"   78 A'   79 A'   31 A"   80 A'   32 A"   81 A'   82 A'                 
 35.598 127.886 127.904 127.920 151.6111901.771
 83 A'   33 A"   84 A'   85 A'   86 A'   87 A'                                 
 --------------------------------------------------------------

          Ground-State Mulliken Net Atomic Charges

     Atom                 Charge (a.u.)
  ----------------------------------------
      1 C                    -0.264014
      2 N                    -0.155286
      3 H                     0.225344
      4 I                     0.038502
      5 H                     0.155454
  ----------------------------------------
  Sum of atomic charges =    -0.000000

 -----------------------------------------------------------------
                    Cartesian Multipole Moments
 -----------------------------------------------------------------
    Charge (ESU x 10^10)
                 0.0000
    Dipole Moment (Debye)
         X       1.5577      Y      -2.0441      Z       0.0000
       Tot       2.5700
    Quadrupole Moments (Debye-Ang)
        XX     -32.6238     XY      -5.3503     YY     -41.7328
        XZ      -0.0000     YZ      -0.0000     ZZ     -41.9156
    Octopole Moments (Debye-Ang^2)
       XXX      -4.4913    XXY      -7.5450    XYY      -9.9473
       YYY      -0.4916    XXZ       0.0000    XYZ       0.0000
       YYZ       0.0000    XZZ      -9.6249    YZZ       1.2843
       ZZZ       0.0000
    Hexadecapole Moments (Debye-Ang^3)
      XXXX    -305.5289   XXXY     -27.1106   XXYY     -89.7383
      XYYY     -16.2981   YYYY     -79.2427   XXXZ       0.0000
      XXYZ      -0.0000   XYYZ      -0.0000   YYYZ      -0.0000
      XXZZ     -82.4651   XYZZ      -2.6207   YYZZ     -23.1228
      XZZZ       0.0000   YZZZ      -0.0000   ZZZZ     -55.7991
 -----------------------------------------------------------------
Archival summary:
1\1\TWL01\OPT\ProcedureUnspecified\BasisUnspecified\1112\taweetha\SunNov2522:41:052018SunNov2522:41:052018\0\\#,OPT,ProcedureUnspecified,BasisUnspecified,\\0,1\I\C,1,2.16544\H,2,1.09042,1,110.323\N,2,1.24774,1,120.999,3,-180,0\H,4,1.02358,2,111.636,1,-180,0\\\@

 Total job time:  16.75s(wall), 59.17s(cpu) 
 Sun Nov 25 22:41:05 2018

        *************************************************************
        *                                                           *
        *  Thank you very much for using Q-Chem.  Have a nice day.  *
        *                                                           *
        *************************************************************


 
User input: 2 of 2 
 
Q-Chem Developer Version!
                  Welcome to Q-Chem
     A Quantum Leap Into The Future Of Chemistry


 Q-Chem 5.1, Q-Chem, Inc., Pleasanton, CA (2018)

 Yihan Shao,  Zhengting Gan,  E. Epifanovsky,  A. T. B. Gilbert,  M. Wormit,  
 J. Kussmann,  A. W. Lange,  A. Behn,  Jia Deng,  Xintian Feng,  D. Ghosh,  
 M. Goldey,  P. R. Horn,  L. D. Jacobson,  I. Kaliman,  T. Kus,  A. Landau,  
 Jie Liu,  E. I. Proynov,  R. M. Richard,  R. P. Steele,  E. J. Sundstrom,  
 H. L. Woodcock III,  P. M. Zimmerman,  D. Zuev,  B. Albrecht,  E. Alguire,  
 S. A. Baeppler,  D. Barton,  Z. Benda,  Y. A. Bernard,  E. J. Berquist,  
 K. B. Bravaya,  H. Burton,  D. Casanova,  Chun-Min Chang,  Yunqing Chen,  
 A. Chien,  K. D. Closser,  M. P. Coons,  S. Coriani,  S. Dasgupta,  
 A. L. Dempwolff,  M. Diedenhofen,  Hainam Do,  R. G. Edgar,  Po-Tung Fang,  
 S. Faraji,  S. Fatehi,  Qingguo Feng,  K. D. Fenk,  J. Fosso-Tande,  
 Qinghui Ge,  A. Ghysels,  G. Gidofalvi,  J. Gomes,  J. Gonthier,  A. Gunina,  
 D. Hait,  M. W. D. Hanson-Heine,  P. H. P. Harbach,  A. W. Hauser,  
 J. E. Herr,  E. G. Hohenstein,  Z. C. Holden,  Kerwin Hui,  B. C. Huynh,  
 T.-C. Jagau,  Hyunjun Ji,  B. Kaduk,  K. Khistyaev,  Jaehoon Kim,  
 P. Klunzinger,  K. Koh,  D. Kosenkov,  L. Koulias,  T. Kowalczyk,  
 C. M. Krauter,  A. Kunitsa,  Ka Un Lao,  A. Laurent,  K. V. Lawler,  
 Joonho Lee,  D. Lefrancois,  S. Lehtola,  D. S. Levine,  Yi-Pei Li,  
 You-Sheng Lin,  Fenglai Liu,  E. Livshits,  A. Luenser,  P. Manohar,  
 E. Mansoor,  S. F. Manzer,  Shan-Ping Mao,  Yuezhi Mao,  N. Mardirossian,  
 A. V. Marenich,  T. Markovich,  L. A. Martinez-Martinez,  S. A. Maurer,  
 N. J. Mayhall,  S. C. McKenzie,  J.-M. Mewes,  A. F. Morrison,  
 J. W. Mullinax,  K. Nanda,  T. S. Nguyen-Beck,  R. Olivares-Amaya,  
 J. A. Parkhill,  T. M. Perrine,  F. Plasser,  P. Pokhilko,  S. Prager,  
 A. Prociuk,  E. Ramos,  D. R. Rehn,  F. Rob,  M. Schneider,  N. Sergueev,  
 S. M. Sharada,  S. Sharma,  D. W. Small,  T. Stauch,  T. Stein,  
 Yu-Chuan Su,  A. J. W. Thom,  A. Tkatchenko,  T. Tsuchimochi,  N. M. Tubman,  
 L. Vogt,  M. L. Vidal,  O. Vydrov,  M. A. Watson,  J. Wenzel,  
 M. de Wergifosse,  T. A. Wesolowski,  A. White,  J. Witte,  A. Yamada,  
 Jun Yang,  K. Yao,  S. Yeganeh,  S. R. Yost,  Zhi-Qiang You,  A. Zech,  
 Igor Ying Zhang,  Xing Zhang,  Yan Zhao,  Ying Zhu,  B. R. Brooks,  
 G. K. L. Chan,  C. J. Cramer,  M. S. Gordon,  W. J. Hehre,  A. Klamt,  
 M. W. Schmidt,  C. D. Sherrill,  D. G. Truhlar,  A. Aspuru-Guzik,  R. Baer,  
 A. T. Bell,  N. A. Besley,  Jeng-Da Chai,  A. E. DePrince, III,  
 R. A. DiStasio Jr.,  A. Dreuw,  B. D. Dunietz,  T. R. Furlani,  
 Chao-Ping Hsu,  Yousung Jung,  Jing Kong,  D. S. Lambrecht,  WanZhen Liang,  
 C. Ochsenfeld,  V. A. Rassolov,  L. V. Slipchenko,  J. E. Subotnik,  
 T. Van Voorhis,  J. M. Herbert,  A. I. Krylov,  P. M. W. Gill,  M. Head-Gordon

 Contributors to earlier versions of Q-Chem not listed above: 
 R. D. Adamson,  B. Austin,  J. Baker,  G. J. O. Beran,  K. Brandhorst,  
 S. T. Brown,  E. F. C. Byrd,  A. K. Chakraborty,  C.-L. Cheng,  
 Siu Hung Chien,  D. M. Chipman,  D. L. Crittenden,  H. Dachsel,  
 R. J. Doerksen,  A. D. Dutoi,  L. Fusti-Molnar,  W. A. Goddard III,  
 A. Golubeva-Zadorozhnaya,  S. R. Gwaltney,  G. Hawkins,  A. Heyden,  
 S. Hirata,  G. Kedziora,  F. J. Keil,  C. Kelley,  Jihan Kim,  R. A. King,  
 R. Z. Khaliullin,  P. P. Korambath,  W. Kurlancheek,  A. M. Lee,  M. S. Lee,  
 S. V. Levchenko,  Ching Yeh Lin,  D. Liotard,  R. C. Lochan,  I. Lotan,  
 P. E. Maslen,  N. Nair,  D. P. O'Neill,  D. Neuhauser,  E. Neuscamman,  
 C. M. Oana,  R. Olson,  B. Peters,  R. Peverati,  P. A. Pieniazek,  
 Y. M. Rhee,  J. Ritchie,  M. A. Rohrdanz,  E. Rosta,  N. J. Russ,  
 H. F. Schaefer III,  N. E. Schultz,  N. Shenvi,  A. C. Simmonett,  A. Sodt,  
 D. Stuck,  K. S. Thanthiriwatte,  V. Vanovschi,  Tao Wang,  A. Warshel,  
 C. F. Williams,  Q. Wu,  X. Xu,  W. Zhang

 Please cite Q-Chem as follows:
 Y. Shao et al., Mol. Phys. 113, 184-215 (2015)
 DOI: 10.1080/00268976.2014.952696

 Q-Chem 5.1.2 for Intel X86 EM64T Linux

 Parts of Q-Chem use Armadillo 8.300.2 (Tropical Shenanigans).
 http://arma.sourceforge.net/

 Q-Chem begins on Sun Nov 25 22:41:05 2018  

Host: 
0

     Scratch files written to /scratch/taweetham/qchem55703//
The previous job contains 0 fragments, simply inherited here
Input Ideriv = 2
Curr. Ideriv = -1
Max.  Ideriv = 2

Checking the input file for inconsistencies... 	...done.

--------------------------------------------------------------
User input:
--------------------------------------------------------------

$molecule
read
$end

$rem
   job_type 	frequency
   basis 	6-311++g**
   method	b3lyp	
$end


--------------------------------------------------------------
 ----------------------------------------------------------------
             Standard Nuclear Orientation (Angstroms)
    I     Atom           X                Y                Z
 ----------------------------------------------------------------
    1      C       1.5273068717    -0.4612123532    -0.0000000000
    2      N       2.3926257035     0.4377131340     0.0000000000
    3      H       3.3398384823     0.0497593719     0.0000000000
    4      I      -0.5833973712     0.0225668803    -0.0000000000
    5      H       1.6680010393    -1.5425218478    -0.0000000000
 ----------------------------------------------------------------
 Molecular Point Group                 Cs    NOp =  2
 Largest Abelian Subgroup              Cs    NOp =  2
 Nuclear Repulsion Energy =   188.4396836186 hartrees
 There are       34 alpha and       34 beta electrons
 Requested basis set is 6-311++G(d,p)
 There are 46 shells and 120 basis functions

 Total QAlloc Memory Limit   2000 MB
 Mega-Array Size       188 MB
 MEM_STATIC part       192 MB

                       Distance Matrix (Angstroms)
             C (  1)   N (  2)   H (  3)   I (  4)
   N (  2)  1.247735
   H (  3)  1.883179  1.023582
   I (  4)  2.165436  3.004839  3.923330
   H (  5)  1.090424  2.108652  2.308766  2.741951

 A cutoff of  1.0D-11 yielded    995 shell pairs
 There are      7010 function pairs (      7881 Cartesian)

 -------------------------------------------------------
 OpenMP Integral Computing Module                       
 Release: version 1.0, May 2013, Q-Chem Inc. Pittsburgh 
 -------------------------------------------------------
 Integral Job Info:
 Integral job number is                      11
 Integral operator is                         1
 short-range coefficients                     0
 long-range coefficients              100000000
 Omega coefficients                           0
 if combine SR and LR in K                    0
 Integral screening is                        0
 Integral computing path is                   2
 max size of driver memory is            800000
 size of driver memory is                593474
 size of scratch memory is             11861008
 max col of scratch BK array               1296
 max len of scratch array in speh3          155
 max len of scratch index in speh4           18
 max int batch size is                      520
 min int batch size is                       52
 fixed nKL is                                52
 max L of basis functions is                  2
 order of int derivative is                   0
 number of shells is                         46
 number of basis is                         127
 number of cartesian basis is               127
 number of contracted shell pairs           995
 number of primitive shell pairs           2121
 maxK2 (contraction) of shell pair           36
 max number of K2 of shell pair               1
 max number of CS2 of shell pair            141
 max number of PS2 of shell pair            141
 mem total for path MDJ                  518084
 -------------------------------------------------------
 Smallest overlap matrix eigenvalue = 9.57E-04
 Guess from superposition of atomic densities
 Warning:  Energy on first SCF cycle will be non-variational
 SAD guess density has 68.000000 electrons

 -----------------------------------------------------------------------
  General SCF calculation program by
  Eric Jon Sundstrom, Paul Horn, Yuezhi Mao, Dmitri Zuev, Alec White,
  David Stuck, Shaama M.S., Shane Yost, Joonho Lee, David Small,
  Daniel Levine, Susi Lehtola, Hugh Burton, Evgeny Epifanovsky
 -----------------------------------------------------------------------
 Exchange:     0.2000 Hartree-Fock + 0.0800 Slater + 0.7200 B88
 Correlation:  0.1900 VWN1RPA + 0.8100 LYP
 Using SG-1 standard quadrature grid
 using 4 threads for integral computing
 -------------------------------------------------------
 OpenMP Integral computing Module                
 Release: version 2.0, May 2017, Q-Chem Inc. Pleasanton 
 -------------------------------------------------------
 -------------------------------------------------------
 OpenMP BLAS3 based DFT computing Module                
 Release: version 1.0, May 2013, Q-Chem Inc. Pittsburgh 
 -------------------------------------------------------
 A restricted SCF calculation will be
 performed using DIIS
 SCF converges when DIIS error is below 1.0e-08
 ---------------------------------------
  Cycle       Energy         DIIS error
 ---------------------------------------
    1   -7013.8535801497      4.85e-02  
    2   -7013.5292773158      5.92e-03  
    3   -7013.3730230987      1.11e-02  
    4   -7013.5809543917      1.32e-03  
    5   -7013.5836296495      5.48e-04  
    6   -7013.5841166011      2.03e-04  
    7   -7013.5842206783      4.77e-05  
    8   -7013.5842222441      7.89e-06  
    9   -7013.5842223435      1.53e-06  
   10   -7013.5842223475      4.95e-07  
   11   -7013.5842223480      7.74e-08  
   12   -7013.5842223479      1.01e-08  
   13   -7013.5842223480      2.01e-09  Convergence criterion met
 ---------------------------------------
 SCF time:   CPU 11.15s  wall 3.00s 
 SCF   energy in the final basis set =    -7013.5842223480
 Total energy in the final basis set =    -7013.5842223480

 --------------------------------------------------------------
             Orbital Energies (a.u.) and Symmetries
 --------------------------------------------------------------

 Alpha MOs, Restricted
 -- Occupied --                  
******* -176.30 -165.71 -165.70 -165.70  -35.80  -31.29  -31.29
  1 A'    2 A'    3 A'    1 A"    4 A'    5 A'    6 A'    2 A"                 
-31.286 -22.943 -22.941 -22.941 -22.937 -22.937 -14.342 -10.281
  7 A'    8 A'    3 A"    9 A'    4 A"   10 A'   11 A'   12 A'                 
 -6.349  -4.760  -4.747  -4.746  -2.026  -2.022  -2.021  -2.010
 13 A'   14 A'    5 A"   15 A'   16 A'    6 A"   17 A'   18 A'                 
 -2.010  -0.951  -0.692  -0.590  -0.549  -0.408  -0.384  -0.297
  7 A"   19 A'   20 A'   21 A'   22 A'   23 A'    8 A"   24 A'                 
 -0.273  -0.273
 25 A'    9 A"                                                                 
 -- Virtual --                   
 -0.053  -0.049  -0.015   0.022   0.043   0.059   0.080   0.110
 26 A'   10 A"   27 A'   28 A'   29 A'   11 A"   30 A'   31 A'                 
  0.135   0.151   0.152   0.165   0.191   0.211   0.233   0.244
 32 A'   33 A'   12 A"   34 A'   35 A'   36 A'   13 A"   37 A'                 
  0.278   0.321   0.395   0.408   0.421   0.430   0.434   0.522
 38 A'   39 A'   14 A"   15 A"   40 A'   41 A'   42 A'   43 A'                 
  0.544   0.574   0.605   0.649   0.701   0.809   0.812   0.847
 16 A"   44 A'   45 A'   46 A'   47 A'   48 A'   17 A"   49 A'                 
  0.868   1.080   1.129   1.246   1.317   1.321   1.335   1.371
 50 A'   18 A"   51 A'   19 A"   52 A'   20 A"   53 A'   21 A"                 
  1.450   1.539   1.550   1.714   1.794   1.939   2.109   2.316
 54 A'   55 A'   56 A'   57 A'   22 A"   58 A'   59 A'   23 A"                 
  2.337   2.466   2.482   2.590   2.677   2.766   2.865   2.930
 60 A'   24 A"   61 A'   62 A'   63 A'   25 A"   64 A'   65 A'                 
  3.113   3.565   3.843   3.966   3.976   4.011   4.092   4.226
 66 A'   67 A'   26 A"   27 A"   68 A'   28 A"   69 A'   70 A'                 
  4.260   4.354   4.778   5.995   6.026   6.048  23.861  27.805
 71 A'   72 A'   73 A'   29 A"   74 A'   75 A'   76 A'   77 A'                 
 28.340  28.363  28.371  28.540  28.544  28.558  28.595  28.674
 30 A"   78 A'   79 A'   31 A"   80 A'   32 A"   81 A'   82 A'                 
 35.598 127.886 127.904 127.920 151.6111901.771
 83 A'   33 A"   84 A'   85 A'   86 A'   87 A'                                 

 Beta MOs, Restricted
 -- Occupied --                  
******* -176.30 -165.71 -165.70 -165.70  -35.80  -31.29  -31.29
  1 A'    2 A'    3 A'    1 A"    4 A'    5 A'    6 A'    2 A"                 
-31.286 -22.943 -22.941 -22.941 -22.937 -22.937 -14.342 -10.281
  7 A'    8 A'    3 A"    9 A'    4 A"   10 A'   11 A'   12 A'                 
 -6.349  -4.760  -4.747  -4.746  -2.026  -2.022  -2.021  -2.010
 13 A'   14 A'    5 A"   15 A'   16 A'    6 A"   17 A'   18 A'                 
 -2.010  -0.951  -0.692  -0.590  -0.549  -0.408  -0.384  -0.297
  7 A"   19 A'   20 A'   21 A'   22 A'   23 A'    8 A"   24 A'                 
 -0.273  -0.273
 25 A'    9 A"                                                                 
 -- Virtual --                   
 -0.053  -0.049  -0.015   0.022   0.043   0.059   0.080   0.110
 26 A'   10 A"   27 A'   28 A'   29 A'   11 A"   30 A'   31 A'                 
  0.135   0.151   0.152   0.165   0.191   0.211   0.233   0.244
 32 A'   33 A'   12 A"   34 A'   35 A'   36 A'   13 A"   37 A'                 
  0.278   0.321   0.395   0.408   0.421   0.430   0.434   0.522
 38 A'   39 A'   14 A"   15 A"   40 A'   41 A'   42 A'   43 A'                 
  0.544   0.574   0.605   0.649   0.701   0.809   0.812   0.847
 16 A"   44 A'   45 A'   46 A'   47 A'   48 A'   17 A"   49 A'                 
  0.868   1.080   1.129   1.246   1.317   1.321   1.335   1.371
 50 A'   18 A"   51 A'   19 A"   52 A'   20 A"   53 A'   21 A"                 
  1.450   1.539   1.550   1.714   1.794   1.939   2.109   2.316
 54 A'   55 A'   56 A'   57 A'   22 A"   58 A'   59 A'   23 A"                 
  2.337   2.466   2.482   2.590   2.677   2.766   2.865   2.930
 60 A'   24 A"   61 A'   62 A'   63 A'   25 A"   64 A'   65 A'                 
  3.113   3.565   3.843   3.966   3.976   4.011   4.092   4.226
 66 A'   67 A'   26 A"   27 A"   68 A'   28 A"   69 A'   70 A'                 
  4.260   4.354   4.778   5.995   6.026   6.048  23.861  27.805
 71 A'   72 A'   73 A'   29 A"   74 A'   75 A'   76 A'   77 A'                 
 28.340  28.363  28.371  28.540  28.544  28.558  28.595  28.674
 30 A"   78 A'   79 A'   31 A"   80 A'   32 A"   81 A'   82 A'                 
 35.598 127.886 127.904 127.920 151.6111901.771
 83 A'   33 A"   84 A'   85 A'   86 A'   87 A'                                 
 --------------------------------------------------------------

          Ground-State Mulliken Net Atomic Charges

     Atom                 Charge (a.u.)
  ----------------------------------------
      1 C                    -0.263958
      2 N                    -0.155247
      3 H                     0.225325
      4 I                     0.038464
      5 H                     0.155417
  ----------------------------------------
  Sum of atomic charges =    -0.000000

 -----------------------------------------------------------------
                    Cartesian Multipole Moments
 -----------------------------------------------------------------
    Charge (ESU x 10^10)
                 0.0000
    Dipole Moment (Debye)
         X       1.4985      Y      -2.0874      Z      -0.0000
       Tot       2.5696
    Quadrupole Moments (Debye-Ang)
        XX     -33.0353     XY      -5.4917     YY     -41.5479
        XZ       0.0000     YZ       0.0000     ZZ     -41.9160
    Octopole Moments (Debye-Ang^2)
       XXX      -2.0192    XXY      -8.6447    XYY      -8.5300
       YYY      -3.5340    XXZ      -0.0000    XYZ      -0.0000
       YYZ      -0.0000    XZZ      -8.2527    YZZ       0.2528
       ZZZ      -0.0000
    Hexadecapole Moments (Debye-Ang^3)
      XXXX    -308.1392   XXXY     -25.3119   XXYY     -88.9361
      XYYY     -11.6227   YYYY     -77.8823   XXXZ       0.0000
      XXYZ       0.0000   XYYZ       0.0000   YYYZ       0.0000
      XXZZ     -82.0015   XYZZ      -1.2136   YYZZ     -22.9656
      XZZZ       0.0000   YZZZ       0.0000   ZZZZ     -55.8008
 -----------------------------------------------------------------
 Calculating MO derivatives via CPSCF
 D1JvT checksum  = 138180 9796.8563464080
 D1KAT checksum  = 285000 604.8340811682
   1         3          15      0.152639    0.049251
   2         3          15      0.017681    0.005990
   3         3          15      0.001871    0.000893
   4         4          14      0.000165    0.000088
   5        16           2      0.000011    0.000009
   6        18           0      0.000000    0.000000    Roots Converged
 Time for AOints: 2.9 s (CPU) 0.7 s (wall)
 ------------------------------------------------------------------------------
                     AOints        : Timing summary (seconds)
 ------------------------------------------------------------------------------
     job step          cpu (% of tot)      sys (% of tot)     wall (% of tot)
 ------------------------------------------------------------------------------
  cpscf_lag         0.1811E+02 (34.2)   0.4000E-05 (33.3)   0.4758E+01 (33.9)
  iterzp            0.3184E+02 (60.2)   0.8000E-05 (66.7)   0.8476E+01 (60.4)
  make_fx           0.0000E+00 ( 0.0)   0.0000E+00 ( 0.0)   0.0000E+00 ( 0.0)
  AOints            0.2917E+01 ( 5.5)   0.0000E+00 ( 0.0)   0.7473E+00 ( 5.3)
 ------------------------------------------------------------------------------
   Grand Totals     0.5293E+02          0.1200E-04          0.1404E+02
 ------------------------------------------------------------------------------
 Calculating analytic Hessian of the SCF energy
 Polarizability Matrix (a.u.)
            1           2           3
    1 -75.8324773  -0.4368479   0.0000000
    2  -0.4368479 -40.8257232   0.0000000
    3   0.0000000   0.0000000 -33.0666316

 Direct stationary perturbation theory relativistic correction:

 rels  =      96.974424799836
 relv  =    -320.494200516139
 rel2e =      40.777406458744
 E_rel =    -182.742369257560

 Hessian of the SCF Energy
            1           2           3           4           5           6
    1   0.4940987   0.2260870   0.0000000  -0.3615079  -0.2289238  -0.0000000
    2   0.2260870   0.7620024  -0.0000000  -0.3356546  -0.3910516   0.0000000
    3   0.0000000  -0.0000000   0.1046424  -0.0000000  -0.0000000  -0.0490440
    4  -0.3615079  -0.3356546  -0.0000000   0.7535229   0.1792678   0.0000000
    5  -0.2289238  -0.3910516  -0.0000000   0.1792678   0.4760635  -0.0000000
    6  -0.0000000   0.0000000  -0.0490440   0.0000000  -0.0000000   0.0532688
    7  -0.0384942   0.0147240   0.0000000  -0.3413529   0.1106676  -0.0000000
    8  -0.0454150  -0.0105405   0.0000000   0.1661913  -0.0776942   0.0000000
    9   0.0000000  -0.0000000   0.0074108  -0.0000000   0.0000000  -0.0303617
   10  -0.0441613   0.0448131   0.0000000  -0.0537409  -0.0270562  -0.0000000
   11   0.0169098  -0.0434648  -0.0000000  -0.0082402   0.0118829  -0.0000000
   12   0.0000000  -0.0000000  -0.0183817   0.0000000   0.0000000  -0.0024292
   13  -0.0499353   0.0500305   0.0000000   0.0030788  -0.0339554  -0.0000000
   14   0.0313420  -0.3169455   0.0000000  -0.0015643  -0.0192007   0.0000000
   15  -0.0000000   0.0000000  -0.0446276   0.0000000  -0.0000000   0.0285660
            7           8           9          10          11          12
    1  -0.0384942  -0.0454150   0.0000000  -0.0441613   0.0169098   0.0000000
    2   0.0147240  -0.0105405  -0.0000000   0.0448131  -0.0434648  -0.0000000
    3   0.0000000   0.0000000   0.0074108   0.0000000  -0.0000000  -0.0183817
    4  -0.3413529   0.1661913  -0.0000000  -0.0537409  -0.0082402   0.0000000
    5   0.1106676  -0.0776942   0.0000000  -0.0270562   0.0118829   0.0000000
    6  -0.0000000   0.0000000  -0.0303617  -0.0000000  -0.0000000  -0.0024292
    7   0.3746882  -0.1218742   0.0000000   0.0012905  -0.0029254  -0.0000000
    8  -0.1218742   0.0857537  -0.0000000   0.0014735   0.0001300  -0.0000000
    9   0.0000000  -0.0000000   0.0247641  -0.0000000  -0.0000000   0.0080799
   10   0.0012905   0.0014735  -0.0000000   0.1133404  -0.0209428  -0.0000000
   11  -0.0029254   0.0001300  -0.0000000  -0.0209428   0.0312163   0.0000000
   12  -0.0000000  -0.0000000   0.0080799  -0.0000000   0.0000000   0.0081157
   13   0.0038683  -0.0003756  -0.0000000  -0.0167287   0.0151986  -0.0000000
   14  -0.0005920   0.0023510   0.0000000   0.0017123   0.0002356   0.0000000
   15  -0.0000000  -0.0000000  -0.0098932   0.0000000   0.0000000   0.0046152
           13          14          15
    1  -0.0499353   0.0313420  -0.0000000
    2   0.0500305  -0.3169455   0.0000000
    3   0.0000000   0.0000000  -0.0446276
    4   0.0030788  -0.0015643   0.0000000
    5  -0.0339554  -0.0192007  -0.0000000
    6  -0.0000000   0.0000000   0.0285660
    7   0.0038683  -0.0005920  -0.0000000
    8  -0.0003756   0.0023510  -0.0000000
    9  -0.0000000   0.0000000  -0.0098932
   10  -0.0167287   0.0017123   0.0000000
   11   0.0151986   0.0002356   0.0000000
   12  -0.0000000   0.0000000   0.0046152
   13   0.0597169  -0.0308981   0.0000000
   14  -0.0308981   0.3335596  -0.0000000
   15   0.0000000  -0.0000000   0.0213396
 Gradient time:  CPU 78.71 s  wall 20.96 s
 **********************************************************************
 **                                                                  **
 **                       VIBRATIONAL ANALYSIS                       **
 **                       --------------------                       **
 **                                                                  **
 **        VIBRATIONAL FREQUENCIES (CM**-1) AND NORMAL MODES         **
 **     FORCE CONSTANTS (mDYN/ANGSTROM) AND REDUCED MASSES (AMU)     **
 **                  INFRARED INTENSITIES (KM/MOL)                   **
 **                                                                  **
 **********************************************************************


 Mode:                 1                      2                      3
 Frequency:       317.23                 535.46                 683.58
 Force Cnst:      0.5681                 0.5553                 0.3503
 Red. Mass:       9.5817                 3.2870                 1.2724
 IR Active:          YES                    YES                    YES
 IR Intens:        2.648                125.209                 95.108
 Raman Active:       YES                    YES                    YES
               X      Y      Z        X      Y      Z        X      Y      Z
 C          0.370  0.199  0.000    0.312 -0.293 -0.000   -0.000  0.000 -0.153
 N          0.625 -0.066 -0.000   -0.092  0.053  0.000    0.000 -0.000 -0.015
 H          0.515 -0.336 -0.000    0.170  0.695  0.000    0.000  0.000  0.838
 I         -0.109 -0.010 -0.000   -0.024  0.018  0.000   -0.000 -0.000  0.005
 H          0.104  0.169 -0.000    0.465 -0.276  0.000   -0.000  0.000  0.524
 TransDip   0.046 -0.025 -0.000    0.353  0.060  0.000   -0.000  0.000  0.312

 Mode:                 4                      5                      6
 Frequency:      1034.11                1097.98                1321.78
 Force Cnst:      0.7861                 0.7852                 1.3131
 Red. Mass:       1.2476                 1.1055                 1.2757
 IR Active:          YES                    YES                    YES
 IR Intens:        4.069                101.811                 45.907
 Raman Active:       YES                    YES                    YES
               X      Y      Z        X      Y      Z        X      Y      Z
 C          0.000  0.000 -0.110   -0.029  0.042  0.000   -0.093  0.061 -0.000
 N          0.000 -0.000  0.091    0.017 -0.070 -0.000    0.009 -0.100  0.000
 H          0.000  0.000 -0.671    0.327  0.767  0.000    0.162  0.356 -0.000
 I          0.000 -0.000 -0.000    0.003 -0.002 -0.000   -0.001  0.001 -0.000
 H         -0.000  0.000  0.727   -0.544 -0.019 -0.000    0.891  0.177  0.000
 TransDip   0.000  0.000 -0.065    0.272  0.175 -0.000   -0.138  0.167 -0.000

 Mode:                 7                      8                      9
 Frequency:      1677.72                3096.28                3428.07
 Force Cnst:     12.5706                 6.1880                 7.4477
 Red. Mass:       7.5800                 1.0955                 1.0757
 IR Active:          YES                    YES                    YES
 IR Intens:      348.277                 11.385                  8.312
 Raman Active:       YES                    YES                    YES
               X      Y      Z        X      Y      Z        X      Y      Z
 C          0.428  0.380  0.000    0.003 -0.089  0.000    0.000  0.011  0.000
 N         -0.347 -0.329 -0.000    0.001  0.006 -0.000   -0.069  0.020 -0.000
 H         -0.396 -0.292  0.000    0.057 -0.015  0.000    0.933 -0.350  0.000
 I          0.002 -0.001 -0.000   -0.000  0.000 -0.000    0.000 -0.000 -0.000
 H         -0.145  0.426 -0.000   -0.115  0.988 -0.000    0.012 -0.047 -0.000
 TransDip   0.594  0.066 -0.000    0.044 -0.099 -0.000    0.092 -0.006  0.000

 STANDARD THERMODYNAMIC QUANTITIES AT   298.15 K  AND     1.00 ATM

   This Molecule has  0 Imaginary Frequencies
   Zero point vibrational energy:       18.859 kcal/mol

   Atom    1 Element C  Has Mass   12.00000
   Atom    2 Element N  Has Mass   14.00307
   Atom    3 Element H  Has Mass    1.00783
   Atom    4 Element I  Has Mass  126.90440
   Atom    5 Element H  Has Mass    1.00783
   Molecular Mass:   154.923130 amu
   Principal axes and moments of inertia in amu*Bohr^2:
                             1           2           3
    Eigenvalues --       27.28674   583.96823   611.25497
          X               0.99989    -0.01496     0.00000
          Y               0.01496     0.99989     0.00000
          Z               0.00000    -0.00000     1.00000
   Rotational Symmetry Number is   1
   The Molecule is an Asymmetric Top
   Translational Enthalpy:        0.889 kcal/mol
   Rotational Enthalpy:           0.889 kcal/mol
   Vibrational Enthalpy:         19.353 kcal/mol
   gas constant (RT):             0.592 kcal/mol
   Translational Entropy:        41.023  cal/mol.K
   Rotational Entropy:           23.791  cal/mol.K
   Vibrational Entropy:           2.400  cal/mol.K

   Total Enthalpy:               21.723 kcal/mol
   Total Entropy:                67.215  cal/mol.K
Archival summary:
1\1\TWL01\FREQ\ProcedureUnspecified\BasisUnspecified\1112\taweetha\SunNov2522:41:292018SunNov2522:41:292018\0\\#,FREQ,ProcedureUnspecified,BasisUnspecified,\\0,1\I\C,1,2.16544\H,2,1.09042,1,110.323\N,2,1.24774,1,120.999,3,180,0\H,4,1.02358,2,111.636,1,180,0\\\@

 Total job time:  24.11s(wall), 89.96s(cpu) 
 Sun Nov 25 22:41:29 2018

        *************************************************************
        *                                                           *
        *  Thank you very much for using Q-Chem.  Have a nice day.  *
        *                                                           *
        *************************************************************
