# Supplementary material for: Geometric and energetic data from ab initio calculations of haloethene, haloimine, halomethylenephosphine, haloiminophosphine, halodiazene, halodiphosphene and halocyclopropane
Source: Data Brief. 2019 Nov 2;27:104738. doi: 10.1016/j.dib.2019.104738 (PMC6861602; doi:10.1016/j.dib.2019.104738)
Supplement: Multimedia component 4 [file mmc4.zip › CN/B3LYP/HICNIE.out]

Q-Chem Developer Version!
                  Welcome to Q-Chem
     A Quantum Leap Into The Future Of Chemistry


 Q-Chem 5.1, Q-Chem, Inc., Pleasanton, CA (2018)

 Yihan Shao,  Zhengting Gan,  E. Epifanovsky,  A. T. B. Gilbert,  M. Wormit,  
 J. Kussmann,  A. W. Lange,  A. Behn,  Jia Deng,  Xintian Feng,  D. Ghosh,  
 M. Goldey,  P. R. Horn,  L. D. Jacobson,  I. Kaliman,  T. Kus,  A. Landau,  
 Jie Liu,  E. I. Proynov,  R. M. Richard,  R. P. Steele,  E. J. Sundstrom,  
 H. L. Woodcock III,  P. M. Zimmerman,  D. Zuev,  B. Albrecht,  E. Alguire,  
 S. A. Baeppler,  D. Barton,  Z. Benda,  Y. A. Bernard,  E. J. Berquist,  
 K. B. Bravaya,  H. Burton,  D. Casanova,  Chun-Min Chang,  Yunqing Chen,  
 A. Chien,  K. D. Closser,  M. P. Coons,  S. Coriani,  S. Dasgupta,  
 A. L. Dempwolff,  M. Diedenhofen,  Hainam Do,  R. G. Edgar,  Po-Tung Fang,  
 S. Faraji,  S. Fatehi,  Qingguo Feng,  K. D. Fenk,  J. Fosso-Tande,  
 Qinghui Ge,  A. Ghysels,  G. Gidofalvi,  J. Gomes,  J. Gonthier,  A. Gunina,  
 D. Hait,  M. W. D. Hanson-Heine,  P. H. P. Harbach,  A. W. Hauser,  
 J. E. Herr,  E. G. Hohenstein,  Z. C. Holden,  Kerwin Hui,  B. C. Huynh,  
 T.-C. Jagau,  Hyunjun Ji,  B. Kaduk,  K. Khistyaev,  Jaehoon Kim,  
 P. Klunzinger,  K. Koh,  D. Kosenkov,  L. Koulias,  T. Kowalczyk,  
 C. M. Krauter,  A. Kunitsa,  Ka Un Lao,  A. Laurent,  K. V. Lawler,  
 Joonho Lee,  D. Lefrancois,  S. Lehtola,  D. S. Levine,  Yi-Pei Li,  
 You-Sheng Lin,  Fenglai Liu,  E. Livshits,  A. Luenser,  P. Manohar,  
 E. Mansoor,  S. F. Manzer,  Shan-Ping Mao,  Yuezhi Mao,  N. Mardirossian,  
 A. V. Marenich,  T. Markovich,  L. A. Martinez-Martinez,  S. A. Maurer,  
 N. J. Mayhall,  S. C. McKenzie,  J.-M. Mewes,  A. F. Morrison,  
 J. W. Mullinax,  K. Nanda,  T. S. Nguyen-Beck,  R. Olivares-Amaya,  
 J. A. Parkhill,  T. M. Perrine,  F. Plasser,  P. Pokhilko,  S. Prager,  
 A. Prociuk,  E. Ramos,  D. R. Rehn,  F. Rob,  M. Schneider,  N. Sergueev,  
 S. M. Sharada,  S. Sharma,  D. W. Small,  T. Stauch,  T. Stein,  
 Yu-Chuan Su,  A. J. W. Thom,  A. Tkatchenko,  T. Tsuchimochi,  N. M. Tubman,  
 L. Vogt,  M. L. Vidal,  O. Vydrov,  M. A. Watson,  J. Wenzel,  
 M. de Wergifosse,  T. A. Wesolowski,  A. White,  J. Witte,  A. Yamada,  
 Jun Yang,  K. Yao,  S. Yeganeh,  S. R. Yost,  Zhi-Qiang You,  A. Zech,  
 Igor Ying Zhang,  Xing Zhang,  Yan Zhao,  Ying Zhu,  B. R. Brooks,  
 G. K. L. Chan,  C. J. Cramer,  M. S. Gordon,  W. J. Hehre,  A. Klamt,  
 M. W. Schmidt,  C. D. Sherrill,  D. G. Truhlar,  A. Aspuru-Guzik,  R. Baer,  
 A. T. Bell,  N. A. Besley,  Jeng-Da Chai,  A. E. DePrince, III,  
 R. A. DiStasio Jr.,  A. Dreuw,  B. D. Dunietz,  T. R. Furlani,  
 Chao-Ping Hsu,  Yousung Jung,  Jing Kong,  D. S. Lambrecht,  WanZhen Liang,  
 C. Ochsenfeld,  V. A. Rassolov,  L. V. Slipchenko,  J. E. Subotnik,  
 T. Van Voorhis,  J. M. Herbert,  A. I. Krylov,  P. M. W. Gill,  M. Head-Gordon

 Contributors to earlier versions of Q-Chem not listed above: 
 R. D. Adamson,  B. Austin,  J. Baker,  G. J. O. Beran,  K. Brandhorst,  
 S. T. Brown,  E. F. C. Byrd,  A. K. Chakraborty,  C.-L. Cheng,  
 Siu Hung Chien,  D. M. Chipman,  D. L. Crittenden,  H. Dachsel,  
 R. J. Doerksen,  A. D. Dutoi,  L. Fusti-Molnar,  W. A. Goddard III,  
 A. Golubeva-Zadorozhnaya,  S. R. Gwaltney,  G. Hawkins,  A. Heyden,  
 S. Hirata,  G. Kedziora,  F. J. Keil,  C. Kelley,  Jihan Kim,  R. A. King,  
 R. Z. Khaliullin,  P. P. Korambath,  W. Kurlancheek,  A. M. Lee,  M. S. Lee,  
 S. V. Levchenko,  Ching Yeh Lin,  D. Liotard,  R. C. Lochan,  I. Lotan,  
 P. E. Maslen,  N. Nair,  D. P. O'Neill,  D. Neuhauser,  E. Neuscamman,  
 C. M. Oana,  R. Olson,  B. Peters,  R. Peverati,  P. A. Pieniazek,  
 Y. M. Rhee,  J. Ritchie,  M. A. Rohrdanz,  E. Rosta,  N. J. Russ,  
 H. F. Schaefer III,  N. E. Schultz,  N. Shenvi,  A. C. Simmonett,  A. Sodt,  
 D. Stuck,  K. S. Thanthiriwatte,  V. Vanovschi,  Tao Wang,  A. Warshel,  
 C. F. Williams,  Q. Wu,  X. Xu,  W. Zhang

 Please cite Q-Chem as follows:
 Y. Shao et al., Mol. Phys. 113, 184-215 (2015)
 DOI: 10.1080/00268976.2014.952696

 Q-Chem 5.1.2 for Intel X86 EM64T Linux

 Parts of Q-Chem use Armadillo 8.300.2 (Tropical Shenanigans).
 http://arma.sourceforge.net/

 Q-Chem begins on Sun Nov 25 23:32:08 2018  

Host: 
0

     Scratch files written to /scratch/taweetham/qchem57145//
Input Ideriv = 2
Curr. Ideriv = -1
Max.  Ideriv = 2

Checking the input file for inconsistencies... 	...done.

--------------------------------------------------------------
User input:
--------------------------------------------------------------
$molecule
0 1
C 
N 1 1.3 
I 2 CI 1 120. 
I 1 CI 2 120.  3 180.0
H 1 CH 2 120.  3 0.0

CC=1.54
CH=1.09
CF=1.35
CCl=1.77
CBr=1.94
CI=2.14
DHA=180.0
$end

$rem
   job_type	optimization
   basis	6-311++g**
   method	b3lyp
$end

--------------------------------------------------------------
 ----------------------------------------------------------------
             Standard Nuclear Orientation (Angstroms)
    I     Atom           X                Y                Z
 ----------------------------------------------------------------
    1      C      -0.4468659177    -0.4658209870    -0.0000000000
    2      N       0.4415884628     0.4832042044     0.0000000000
    3      I       2.5257955594    -0.0022654427    -0.0000000000
    4      I      -2.5310730143     0.0196486601     0.0000000000
    5      H      -0.1302186250    -1.5088140321    -0.0000000000
 ----------------------------------------------------------------
 Molecular Point Group                 Cs    NOp =  2
 Largest Abelian Subgroup              Cs    NOp =  2
 Nuclear Repulsion Energy =   626.3444040245 hartrees
 There are       60 alpha and       60 beta electrons
 Requested basis set is 6-311++G(d,p)
 There are 65 shells and 175 basis functions

 Total QAlloc Memory Limit   2000 MB
 Mega-Array Size       188 MB
 MEM_STATIC part       192 MB
 A cutoff of  1.0D-11 yielded   1656 shell pairs
 There are     12632 function pairs (     14411 Cartesian)

 -------------------------------------------------------
 OpenMP Integral Computing Module                       
 Release: version 1.0, May 2013, Q-Chem Inc. Pittsburgh 
 -------------------------------------------------------
 Integral Job Info:
 Integral job number is                      11
 Integral operator is                         1
 short-range coefficients                     0
 long-range coefficients              100000000
 Omega coefficients                           0
 if combine SR and LR in K                    0
 Integral screening is                        0
 Integral computing path is                   2
 max size of driver memory is            800000
 size of driver memory is                593474
 size of scratch memory is             11861008
 max col of scratch BK array               1296
 max len of scratch array in speh3          155
 max len of scratch index in speh4           18
 max int batch size is                      520
 min int batch size is                       52
 fixed nKL is                                52
 max L of basis functions is                  2
 order of int derivative is                   0
 number of shells is                         65
 number of basis is                         187
 number of cartesian basis is               187
 number of contracted shell pairs          1656
 number of primitive shell pairs           3246
 maxK2 (contraction) of shell pair           36
 max number of K2 of shell pair               1
 max number of CS2 of shell pair            259
 max number of PS2 of shell pair            259
 mem total for path MDJ                  532604
 -------------------------------------------------------
 Smallest overlap matrix eigenvalue = 1.22E-03

 Scale SEOQF with 1.000000e-01/1.000000e-01/1.000000e-01

 Standard Electronic Orientation quadrupole field applied
 Nucleus-field energy     =     0.0000000247 hartrees
 Guess from superposition of atomic densities
 Warning:  Energy on first SCF cycle will be non-variational
 SAD guess density has 120.000000 electrons

 -----------------------------------------------------------------------
  General SCF calculation program by
  Eric Jon Sundstrom, Paul Horn, Yuezhi Mao, Dmitri Zuev, Alec White,
  David Stuck, Shaama M.S., Shane Yost, Joonho Lee, David Small,
  Daniel Levine, Susi Lehtola, Hugh Burton, Evgeny Epifanovsky
 -----------------------------------------------------------------------
 Exchange:     0.2000 Hartree-Fock + 0.0800 Slater + 0.7200 B88
 Correlation:  0.1900 VWN1RPA + 0.8100 LYP
 Using SG-1 standard quadrature grid
 using 4 threads for integral computing
 -------------------------------------------------------
 OpenMP Integral computing Module                
 Release: version 2.0, May 2017, Q-Chem Inc. Pleasanton 
 -------------------------------------------------------
 -------------------------------------------------------
 OpenMP BLAS3 based DFT computing Module                
 Release: version 1.0, May 2013, Q-Chem Inc. Pittsburgh 
 -------------------------------------------------------
 A restricted SCF calculation will be
 performed using DIIS
 SCF converges when DIIS error is below 1.0e-08
 ---------------------------------------
  Cycle       Energy         DIIS error
 ---------------------------------------
    1  -13932.6990888234      3.59e-02  
    2  -13932.4498133719      2.96e-03  
    3  -13932.3489393429      5.91e-03  
    4  -13932.4724518147      1.13e-03  
    5  -13932.4765636653      3.06e-04  
    6  -13932.4767487732      1.54e-04  
    7  -13932.4768593452      2.25e-05  
    8  -13932.4768609832      5.08e-06  
    9  -13932.4768610393      1.47e-06  
   10  -13932.4768610466      5.60e-07  
   11  -13932.4768610477      9.71e-08  
   12  -13932.4768610478      2.16e-08  
   13  -13932.4768610476      5.07e-09  Convergence criterion met
 ---------------------------------------
 SCF time:   CPU 26.79s  wall 7.00s 
 SCF   energy in the final basis set =   -13932.4768610476
 Total energy in the final basis set =   -13932.4768610476

 --------------------------------------------------------------
             Orbital Energies (a.u.) and Symmetries
 --------------------------------------------------------------

 Alpha MOs, Restricted
 -- Occupied --                  
*******-1165.89 -176.33 -176.32 -165.73 -165.73 -165.73 -165.73
  1 A'    2 A'    3 A'    4 A'    5 A'    1 A"    6 A'    7 A'                 
-165.72 -165.72  -35.82  -35.82  -31.32  -31.31  -31.31  -31.31
  2 A"    8 A'    9 A'   10 A'   11 A'   12 A'    3 A"   13 A'                 
-31.306 -31.306 -22.967 -22.965 -22.965 -22.964 -22.962 -22.962
  4 A"   14 A'   15 A'    5 A"   16 A'   17 A'    6 A"   18 A'                 
-22.961 -22.961 -22.957 -22.957 -14.383 -10.291  -6.372  -6.369
  7 A"   19 A'   20 A'    8 A"   21 A'   22 A'   23 A'   24 A'                 
 -4.785  -4.783  -4.770  -4.769  -4.765  -4.765  -2.050  -2.048
 25 A'   26 A'    9 A"   27 A'   10 A"   28 A'   29 A'   30 A'                 
 -2.046  -2.045  -2.043  -2.043  -2.032  -2.032  -2.027  -2.027
 11 A"   31 A'   12 A"   32 A'   33 A'   13 A"   34 A'   14 A"                 
 -0.936  -0.711  -0.656  -0.588  -0.479  -0.425  -0.394  -0.313
 35 A'   36 A'   37 A'   38 A'   39 A'   40 A'   15 A"   41 A'                 
 -0.300  -0.292  -0.270  -0.269
 16 A"   42 A'   43 A'   17 A"                                                 
 -- Virtual --                   
 -0.118  -0.070  -0.055   0.009   0.038   0.049   0.062   0.107
 44 A'   18 A"   45 A'   46 A'   47 A'   48 A'   19 A"   49 A'                 
  0.137   0.147   0.150   0.158   0.175   0.198   0.204   0.213
 50 A'   51 A'   20 A"   52 A'   53 A'   54 A'   21 A"   55 A'                 
  0.227   0.241   0.288   0.293   0.339   0.380   0.380   0.383
 22 A"   56 A'   57 A'   58 A'   59 A'   60 A'   23 A"   24 A"                 
  0.397   0.414   0.429   0.433   0.443   0.481   0.542   0.573
 25 A"   61 A'   62 A'   26 A"   63 A'   64 A'   27 A"   65 A'                 
  0.635   0.644   0.668   0.709   0.777   0.826   0.864   0.945
 66 A'   67 A'   68 A'   69 A'   70 A'   28 A"   71 A'   72 A'                 
  1.106   1.180   1.245   1.276   1.295   1.304   1.313   1.339
 29 A"   73 A'   30 A"   31 A"   74 A'   75 A'   76 A'   77 A'                 
  1.344   1.528   1.559   1.683   1.730   1.938   2.058   2.142
 32 A"   78 A'   79 A'   80 A'   33 A"   81 A'   34 A"   82 A'                 
  2.280   2.356   2.571   2.648   2.723   2.747   2.967   3.542
 83 A'   35 A"   84 A'   85 A'   86 A'   36 A"   87 A'   88 A'                 
  3.810   3.869   3.944   3.950   3.956   3.964   3.984   3.991
 37 A"   89 A'   38 A"   39 A"   90 A'   91 A'   40 A"   41 A"                 
  4.039   4.070   4.185   4.219   4.330   4.389   4.467   5.963
 92 A'   93 A'   94 A'   95 A'   96 A'   97 A'   98 A'   42 A"                 
  5.981   5.988   6.002   6.009   6.052  23.745  27.773  27.828
 43 A"   99 A'  100 A'  101 A'  102 A'  103 A'  104 A'  105 A'                 
 28.309  28.323  28.328  28.338  28.343  28.357  28.517  28.521
 44 A"   45 A"  106 A'  107 A'  108 A'  109 A'   46 A"  110 A'                 
 28.521  28.527  28.533  28.536  28.555  28.569  28.633  28.668
 47 A"  111 A'   48 A"   49 A"  112 A'  113 A'  114 A'  115 A'                 
 35.437 127.857 127.868 127.871 127.879 127.891 127.908 151.582
116 A'   50 A"   51 A"  117 A'  118 A'  119 A'  120 A'  121 A'                 
151.6291901.7421901.791
122 A'  123 A'  124 A'                                                         

 Beta MOs, Restricted
 -- Occupied --                  
*******-1165.89 -176.33 -176.32 -165.73 -165.73 -165.73 -165.73
  1 A'    2 A'    3 A'    4 A'    5 A'    1 A"    6 A'    7 A'                 
-165.72 -165.72  -35.82  -35.82  -31.32  -31.31  -31.31  -31.31
  2 A"    8 A'    9 A'   10 A'   11 A'   12 A'    3 A"   13 A'                 
-31.306 -31.306 -22.967 -22.965 -22.965 -22.964 -22.962 -22.962
  4 A"   14 A'   15 A'    5 A"   16 A'   17 A'    6 A"   18 A'                 
-22.961 -22.961 -22.957 -22.957 -14.383 -10.291  -6.372  -6.369
  7 A"   19 A'   20 A'    8 A"   21 A'   22 A'   23 A'   24 A'                 
 -4.785  -4.783  -4.770  -4.769  -4.765  -4.765  -2.050  -2.048
 25 A'   26 A'    9 A"   27 A'   10 A"   28 A'   29 A'   30 A'                 
 -2.046  -2.045  -2.043  -2.043  -2.032  -2.032  -2.027  -2.027
 11 A"   31 A'   12 A"   32 A'   33 A'   13 A"   34 A'   14 A"                 
 -0.936  -0.711  -0.656  -0.588  -0.479  -0.425  -0.394  -0.313
 35 A'   36 A'   37 A'   38 A'   39 A'   40 A'   15 A"   41 A'                 
 -0.300  -0.292  -0.270  -0.269
 16 A"   42 A'   43 A'   17 A"                                                 
 -- Virtual --                   
 -0.118  -0.070  -0.055   0.009   0.038   0.049   0.062   0.107
 44 A'   18 A"   45 A'   46 A'   47 A'   48 A'   19 A"   49 A'                 
  0.137   0.147   0.150   0.158   0.175   0.198   0.204   0.213
 50 A'   51 A'   20 A"   52 A'   53 A'   54 A'   21 A"   55 A'                 
  0.227   0.241   0.288   0.293   0.339   0.380   0.380   0.383
 22 A"   56 A'   57 A'   58 A'   59 A'   60 A'   23 A"   24 A"                 
  0.397   0.414   0.429   0.433   0.443   0.481   0.542   0.573
 25 A"   61 A'   62 A'   26 A"   63 A'   64 A'   27 A"   65 A'                 
  0.635   0.644   0.668   0.709   0.777   0.826   0.864   0.945
 66 A'   67 A'   68 A'   69 A'   70 A'   28 A"   71 A'   72 A'                 
  1.106   1.180   1.245   1.276   1.295   1.304   1.313   1.339
 29 A"   73 A'   30 A"   31 A"   74 A'   75 A'   76 A'   77 A'                 
  1.344   1.528   1.559   1.683   1.730   1.938   2.058   2.142
 32 A"   78 A'   79 A'   80 A'   33 A"   81 A'   34 A"   82 A'                 
  2.280   2.356   2.571   2.648   2.723   2.747   2.967   3.542
 83 A'   35 A"   84 A'   85 A'   86 A'   36 A"   87 A'   88 A'                 
  3.810   3.869   3.944   3.950   3.956   3.964   3.984   3.991
 37 A"   89 A'   38 A"   39 A"   90 A'   91 A'   40 A"   41 A"                 
  4.039   4.070   4.185   4.219   4.330   4.389   4.467   5.963
 92 A'   93 A'   94 A'   95 A'   96 A'   97 A'   98 A'   42 A"                 
  5.981   5.988   6.002   6.009   6.052  23.745  27.773  27.828
 43 A"   99 A'  100 A'  101 A'  102 A'  103 A'  104 A'  105 A'                 
 28.309  28.323  28.328  28.338  28.343  28.357  28.517  28.521
 44 A"   45 A"  106 A'  107 A'  108 A'  109 A'   46 A"  110 A'                 
 28.521  28.527  28.533  28.536  28.555  28.569  28.633  28.668
 47 A"  111 A'   48 A"   49 A"  112 A'  113 A'  114 A'  115 A'                 
 35.437 127.857 127.868 127.871 127.879 127.891 127.908 151.582
116 A'   50 A"   51 A"  117 A'  118 A'  119 A'  120 A'  121 A'                 
151.6291901.7421901.791
122 A'  123 A'  124 A'                                                         
 --------------------------------------------------------------

          Ground-State Mulliken Net Atomic Charges

     Atom                 Charge (a.u.)
  ----------------------------------------
      1 C                    -0.279738
      2 N                    -0.110640
      3 I                     0.094825
      4 I                     0.127013
      5 H                     0.168540
  ----------------------------------------
  Sum of atomic charges =    -0.000000

 -----------------------------------------------------------------
                    Cartesian Multipole Moments
 -----------------------------------------------------------------
    Charge (ESU x 10^10)
                -0.0000
    Dipole Moment (Debye)
         X      -0.4849      Y      -1.6525      Z      -0.0000
       Tot       1.7222
    Quadrupole Moments (Debye-Ang)
        XX     -62.2183     XY      -1.2577     YY     -69.2924
        XZ       0.0000     YZ      -0.0000     ZZ     -69.8056
    Octopole Moments (Debye-Ang^2)
       XXX      -0.3262    XXY       3.7319    XYY      -1.0640
       YYY      -2.2759    XXZ      -0.0000    XYZ       0.0000
       YYZ      -0.0000    XZZ      -0.4937    YZZ       0.5915
       ZZZ      -0.0000
    Hexadecapole Moments (Debye-Ang^3)
      XXXX   -2053.3831   XXXY     -30.0878   XXYY    -407.6394
      XYYY      -3.1520   YYYY    -118.3987   XXXZ       0.0000
      XXYZ      -0.0000   XYYZ       0.0000   YYYZ      -0.0000
      XXZZ    -403.6382   XYZZ      -1.1147   YYZZ     -36.1480
      XZZZ       0.0000   YZZZ      -0.0000   ZZZZ     -95.0164
 -----------------------------------------------------------------
 Calculating analytic gradient of the SCF energy
 Gradient of SCF Energy
            1           2           3           4           5
    1  -0.0609943   0.0496133   0.0025514  -0.0054766   0.0143062
    2  -0.0312677   0.0204947   0.0043966   0.0024618   0.0039147
    3  -0.0000000   0.0000000  -0.0000000  -0.0000000  -0.0000000
 Max gradient component =       6.099E-02
 RMS gradient           =       2.289E-02
 Gradient time:  CPU 7.48 s  wall 1.99 s
 Geometry Optimization Parameters
   NAtoms,    NIC,     NZ,  NCons,   NDum,   NFix, NCnnct, MaxDiis
        5      20       5       0       0       0       0       0


** GEOMETRY OPTIMIZATION IN DELOCALIZED INTERNAL COORDINATES **
   Searching for a Minimum

   Optimization Cycle:   1

                       Coordinates (Angstroms)
     ATOM                X               Y               Z
      1  C        -0.4468659177   -0.4658209870    0.0000000000
      2  N         0.4415884628    0.4832042044    0.0000000000
      3  I         2.5257955594   -0.0022654427    0.0000000000
      4  I        -2.5310730143    0.0196486601    0.0000000000
      5  H        -0.1302186250   -1.5088140321    0.0000000000
   Point Group: cs    Number of degrees of freedom:     7


   Energy is -13932.476861048


 Attempting to Generate Delocalized Internal Coordinates

  7 Hessian modes will be used to form the next step
  Hessian Eigenvalues:
     0.108095    0.108095    0.160000    0.220000    0.250000    0.348126
     0.671931

 Minimum Search - Taking Simple RFO Step
 Searching for Lamda that Minimizes Along All modes
 Value Taken    Lamda =  -0.00975230
 Step Taken.  Stepsize is  0.186393

                             Maximum     Tolerance    Cnvgd?
         Gradient           0.033927      0.000300      NO
         Displacement       0.145283      0.001200      NO
         Energy change     *********      0.000001      NO


 New Cartesian Coordinates Obtained by Inverse Iteration

 Displacement from previous Coordinates is:  0.216172
 ----------------------------------------------------------------
             Standard Nuclear Orientation (Angstroms)
    I     Atom           X                Y                Z
 ----------------------------------------------------------------
    1      C      -0.4026167437    -0.4484637791     0.0000000000
    2      N       0.4065320182     0.5147493655     0.0000000000
    3      I       2.4696081459    -0.0314217368     0.0000000000
    4      I      -2.4687112777    -0.0019561113     0.0000000000
    5      H      -0.1455856774    -1.5069553355     0.0000000000
 ----------------------------------------------------------------
 Molecular Point Group                 Cs    NOp =  2
 Largest Abelian Subgroup              Cs    NOp =  2
 Nuclear Repulsion Energy =   639.6087465967 hartrees
 There are       60 alpha and       60 beta electrons
 Applying Cartesian multipole field
    Component          Value
    ---------          -----
     (2,0,0)        1.00000E-11
     (0,2,0)        2.00000E-11
     (0,0,2)       -3.00000E-11
 Nucleus-field energy     =     0.0000000235 hartrees
 Requested basis set is 6-311++G(d,p)
 There are 65 shells and 175 basis functions
 A cutoff of  1.0D-11 yielded   1670 shell pairs
 There are     12698 function pairs (     14489 Cartesian)
 Smallest overlap matrix eigenvalue = 1.23E-03
 Guess MOs from SCF MO coefficient file

 -----------------------------------------------------------------------
  General SCF calculation program by
  Eric Jon Sundstrom, Paul Horn, Yuezhi Mao, Dmitri Zuev, Alec White,
  David Stuck, Shaama M.S., Shane Yost, Joonho Lee, David Small,
  Daniel Levine, Susi Lehtola, Hugh Burton, Evgeny Epifanovsky
 -----------------------------------------------------------------------
 Exchange:     0.2000 Hartree-Fock + 0.0800 Slater + 0.7200 B88
 Correlation:  0.1900 VWN1RPA + 0.8100 LYP
 Using SG-1 standard quadrature grid
 using 4 threads for integral computing
 -------------------------------------------------------
 OpenMP Integral computing Module                
 Release: version 2.0, May 2017, Q-Chem Inc. Pleasanton 
 -------------------------------------------------------
 -------------------------------------------------------
 OpenMP BLAS3 based DFT computing Module                
 Release: version 1.0, May 2013, Q-Chem Inc. Pittsburgh 
 -------------------------------------------------------
 A restricted SCF calculation will be
 performed using DIIS
 SCF converges when DIIS error is below 1.0e-08
 ---------------------------------------
  Cycle       Energy         DIIS error
 ---------------------------------------
    1  -13932.4795987234      7.61e-04  
    2  -13932.4815279650      4.41e-04  
    3  -13932.4811627731      5.21e-04  
    4  -13932.4822122833      1.21e-04  
    5  -13932.4822561251      3.98e-05  
    6  -13932.4822629329      6.95e-06  
    7  -13932.4822630822      1.08e-06  
    8  -13932.4822630881      2.54e-07  
    9  -13932.4822630884      1.79e-07  
   10  -13932.4822630884      2.11e-08  
   11  -13932.4822630886      9.85e-09  Convergence criterion met
 ---------------------------------------
 SCF time:   CPU 22.66s  wall 7.00s 
 SCF   energy in the final basis set =   -13932.4822630886
 Total energy in the final basis set =   -13932.4822630886

 --------------------------------------------------------------
             Orbital Energies (a.u.) and Symmetries
 --------------------------------------------------------------

 Alpha MOs, Restricted
 -- Occupied --                  
*******-1165.89 -176.32 -176.32 -165.73 -165.73 -165.72 -165.72
  1 A'    2 A'    3 A'    4 A'    5 A'    6 A'    1 A"    7 A'                 
-165.72 -165.72  -35.82  -35.82  -31.31  -31.31  -31.31  -31.31
  2 A"    8 A'    9 A'   10 A'   11 A'   12 A'    3 A"    4 A"                 
-31.306 -31.306 -22.964 -22.962 -22.962 -22.962 -22.961 -22.961
 13 A'   14 A'   15 A'   16 A'    5 A"   17 A'    6 A"   18 A'                 
-22.957 -22.957 -22.956 -22.956 -14.383 -10.287  -6.368  -6.368
  7 A"   19 A'   20 A'    8 A"   21 A'   22 A'   23 A'   24 A'                 
 -4.783  -4.781  -4.766  -4.766  -4.765  -4.765  -2.048  -2.047
 25 A'   26 A'    9 A"   27 A'   10 A"   28 A'   29 A'   30 A'                 
 -2.042  -2.042  -2.042  -2.041  -2.029  -2.029  -2.027  -2.027
 31 A'   11 A"   12 A"   32 A'   33 A'   13 A"   34 A'   14 A"                 
 -0.958  -0.713  -0.656  -0.593  -0.483  -0.429  -0.408  -0.314
 35 A'   36 A'   37 A'   38 A'   39 A'   40 A'   15 A"   41 A'                 
 -0.299  -0.290  -0.274  -0.270
 16 A"   42 A'   43 A'   17 A"                                                 
 -- Virtual --                   
 -0.115  -0.065  -0.048   0.011   0.036   0.048   0.061   0.106
 44 A'   18 A"   45 A'   46 A'   47 A'   48 A'   19 A"   49 A'                 
  0.140   0.147   0.148   0.161   0.176   0.202   0.205   0.214
 50 A'   20 A"   51 A'   52 A'   53 A'   54 A'   21 A"   55 A'                 
  0.228   0.239   0.272   0.296   0.353   0.380   0.381   0.384
 22 A"   56 A'   57 A'   58 A'   59 A'   60 A'   23 A"   24 A"                 
  0.399   0.418   0.424   0.433   0.451   0.483   0.539   0.584
 25 A"   61 A'   62 A'   26 A"   63 A'   64 A'   27 A"   65 A'                 
  0.640   0.650   0.677   0.735   0.774   0.821   0.871   0.927
 66 A'   67 A'   68 A'   69 A'   70 A'   28 A"   71 A'   72 A'                 
  1.110   1.177   1.249   1.276   1.297   1.306   1.320   1.349
 29 A"   73 A'   30 A"   31 A"   74 A'   75 A'   76 A'   32 A"                 
  1.364   1.510   1.566   1.676   1.721   2.010   2.064   2.164
 77 A'   78 A'   79 A'   80 A'   33 A"   81 A'   34 A"   82 A'                 
  2.260   2.397   2.584   2.701   2.756   2.789   2.938   3.545
 83 A'   35 A"   84 A'   85 A'   36 A"   86 A'   87 A'   88 A'                 
  3.817   3.872   3.947   3.952   3.961   3.967   3.984   3.998
 37 A"   89 A'   38 A"   39 A"   90 A'   91 A'   40 A"   41 A"                 
  4.045   4.088   4.187   4.233   4.338   4.391   4.464   5.964
 92 A'   93 A'   94 A'   95 A'   96 A'   97 A'   98 A'   42 A"                 
  5.985   5.990   6.003   6.009   6.067  23.824  27.780  27.832
 43 A"   99 A'  100 A'  101 A'  102 A'  103 A'  104 A'  105 A'                 
 28.311  28.328  28.330  28.340  28.345  28.365  28.520  28.522
 44 A"   45 A"  106 A'  107 A'  108 A'  109 A'   46 A"   47 A"                 
 28.525  28.529  28.534  28.541  28.560  28.577  28.631  28.680
110 A'  111 A'   48 A"   49 A"  112 A'  113 A'  114 A'  115 A'                 
 35.494 127.859 127.872 127.873 127.884 127.890 127.918 151.589
116 A'   50 A"   51 A"  117 A'  118 A'  119 A'  120 A'  121 A'                 
151.6321901.7491901.794
122 A'  123 A'  124 A'                                                         

 Beta MOs, Restricted
 -- Occupied --                  
*******-1165.89 -176.32 -176.32 -165.73 -165.73 -165.72 -165.72
  1 A'    2 A'    3 A'    4 A'    5 A'    6 A'    1 A"    7 A'                 
-165.72 -165.72  -35.82  -35.82  -31.31  -31.31  -31.31  -31.31
  2 A"    8 A'    9 A'   10 A'   11 A'   12 A'    3 A"    4 A"                 
-31.306 -31.306 -22.964 -22.962 -22.962 -22.962 -22.961 -22.961
 13 A'   14 A'   15 A'   16 A'    5 A"   17 A'    6 A"   18 A'                 
-22.957 -22.957 -22.956 -22.956 -14.383 -10.287  -6.368  -6.368
  7 A"   19 A'   20 A'    8 A"   21 A'   22 A'   23 A'   24 A'                 
 -4.783  -4.781  -4.766  -4.766  -4.765  -4.765  -2.048  -2.047
 25 A'   26 A'    9 A"   27 A'   10 A"   28 A'   29 A'   30 A'                 
 -2.042  -2.042  -2.042  -2.041  -2.029  -2.029  -2.027  -2.027
 31 A'   11 A"   12 A"   32 A'   33 A'   13 A"   34 A'   14 A"                 
 -0.958  -0.713  -0.656  -0.593  -0.483  -0.429  -0.408  -0.314
 35 A'   36 A'   37 A'   38 A'   39 A'   40 A'   15 A"   41 A'                 
 -0.299  -0.290  -0.274  -0.270
 16 A"   42 A'   43 A'   17 A"                                                 
 -- Virtual --                   
 -0.115  -0.065  -0.048   0.011   0.036   0.048   0.061   0.106
 44 A'   18 A"   45 A'   46 A'   47 A'   48 A'   19 A"   49 A'                 
  0.140   0.147   0.148   0.161   0.176   0.202   0.205   0.214
 50 A'   20 A"   51 A'   52 A'   53 A'   54 A'   21 A"   55 A'                 
  0.228   0.239   0.272   0.296   0.353   0.380   0.381   0.384
 22 A"   56 A'   57 A'   58 A'   59 A'   60 A'   23 A"   24 A"                 
  0.399   0.418   0.424   0.433   0.451   0.483   0.539   0.584
 25 A"   61 A'   62 A'   26 A"   63 A'   64 A'   27 A"   65 A'                 
  0.640   0.650   0.677   0.735   0.774   0.821   0.871   0.927
 66 A'   67 A'   68 A'   69 A'   70 A'   28 A"   71 A'   72 A'                 
  1.110   1.177   1.249   1.276   1.297   1.306   1.320   1.349
 29 A"   73 A'   30 A"   31 A"   74 A'   75 A'   76 A'   32 A"                 
  1.364   1.510   1.566   1.676   1.721   2.010   2.064   2.164
 77 A'   78 A'   79 A'   80 A'   33 A"   81 A'   34 A"   82 A'                 
  2.260   2.397   2.584   2.701   2.756   2.789   2.938   3.545
 83 A'   35 A"   84 A'   85 A'   36 A"   86 A'   87 A'   88 A'                 
  3.817   3.872   3.947   3.952   3.961   3.967   3.984   3.998
 37 A"   89 A'   38 A"   39 A"   90 A'   91 A'   40 A"   41 A"                 
  4.045   4.088   4.187   4.233   4.338   4.391   4.464   5.964
 92 A'   93 A'   94 A'   95 A'   96 A'   97 A'   98 A'   42 A"                 
  5.985   5.990   6.003   6.009   6.067  23.824  27.780  27.832
 43 A"   99 A'  100 A'  101 A'  102 A'  103 A'  104 A'  105 A'                 
 28.311  28.328  28.330  28.340  28.345  28.365  28.520  28.522
 44 A"   45 A"  106 A'  107 A'  108 A'  109 A'   46 A"   47 A"                 
 28.525  28.529  28.534  28.541  28.560  28.577  28.631  28.680
110 A'  111 A'   48 A"   49 A"  112 A'  113 A'  114 A'  115 A'                 
 35.494 127.859 127.872 127.873 127.884 127.890 127.918 151.589
116 A'   50 A"   51 A"  117 A'  118 A'  119 A'  120 A'  121 A'                 
151.6321901.7491901.794
122 A'  123 A'  124 A'                                                         
 --------------------------------------------------------------

          Ground-State Mulliken Net Atomic Charges

     Atom                 Charge (a.u.)
  ----------------------------------------
      1 C                    -0.273857
      2 N                    -0.094029
      3 I                     0.082915
      4 I                     0.112074
      5 H                     0.172897
  ----------------------------------------
  Sum of atomic charges =     0.000000

 -----------------------------------------------------------------
                    Cartesian Multipole Moments
 -----------------------------------------------------------------
    Charge (ESU x 10^10)
                 0.0000
    Dipole Moment (Debye)
         X      -0.3212      Y      -1.6956      Z       0.0000
       Tot       1.7257
    Quadrupole Moments (Debye-Ang)
        XX     -63.3891     XY      -1.2970     YY     -69.1193
        XZ      -0.0000     YZ      -0.0000     ZZ     -69.6898
    Octopole Moments (Debye-Ang^2)
       XXX       0.5316    XXY       3.3935    XYY      -0.8775
       YYY       1.1733    XXZ       0.0000    XYZ       0.0000
       YYZ       0.0000    XZZ      -0.6604    YZZ       1.7986
       ZZZ       0.0000
    Hexadecapole Moments (Debye-Ang^3)
      XXXX   -1976.6532   XXXY     -30.1233   XXYY    -390.3341
      XYYY      -1.0065   YYYY    -118.5099   XXXZ      -0.0000
      XXYZ      -0.0000   XYYZ       0.0000   YYYZ      -0.0000
      XXZZ    -387.0202   XYZZ      -0.4795   YYZZ     -36.1575
      XZZZ      -0.0000   YZZZ      -0.0000   ZZZZ     -94.8984
 -----------------------------------------------------------------
 Calculating analytic gradient of the SCF energy
 Gradient of SCF Energy
            1           2           3           4           5
    1  -0.0177534   0.0090203  -0.0046393   0.0077699   0.0056025
    2  -0.0014063   0.0009779  -0.0001387  -0.0000892   0.0006564
    3   0.0000000  -0.0000000   0.0000000  -0.0000000   0.0000000
 Max gradient component =       1.775E-02
 RMS gradient           =       5.849E-03
 Gradient time:  CPU 7.60 s  wall 2.00 s
 Geometry Optimization Parameters
   NAtoms,    NIC,     NZ,  NCons,   NDum,   NFix, NCnnct, MaxDiis
        5      20       5       0       0       0       0       0

 Cartesian Hessian Update
 Hessian Updated using BFGS Update


** GEOMETRY OPTIMIZATION IN DELOCALIZED INTERNAL COORDINATES **
   Searching for a Minimum

   Optimization Cycle:   2

                       Coordinates (Angstroms)
     ATOM                X               Y               Z
      1  C        -0.4026167437   -0.4484637791    0.0000000000
      2  N         0.4065320182    0.5147493655    0.0000000000
      3  I         2.4696081459   -0.0314217368    0.0000000000
      4  I        -2.4687112777   -0.0019561113    0.0000000000
      5  H        -0.1455856774   -1.5069553355    0.0000000000
   Point Group: cs    Number of degrees of freedom:     7


   Energy is -13932.482263089

 Hessian Updated using BFGS Update

  7 Hessian modes will be used to form the next step
  Hessian Eigenvalues:
     0.105530    0.109637    0.141848    0.218950    0.275938    0.348105
     0.662348

 Minimum Search - Taking Simple RFO Step
 Searching for Lamda that Minimizes Along All modes
 Value Taken    Lamda =  -0.00148881
 Step Taken.  Stepsize is  0.114459

                             Maximum     Tolerance    Cnvgd?
         Gradient           0.011492      0.000300      NO
         Displacement       0.102230      0.001200      NO
         Energy change     -0.005402      0.000001      NO


 New Cartesian Coordinates Obtained by Inverse Iteration

 Displacement from previous Coordinates is:  0.108615
 ----------------------------------------------------------------
             Standard Nuclear Orientation (Angstroms)
    I     Atom           X                Y                Z
 ----------------------------------------------------------------
    1      C      -0.3843052910    -0.4536010937     0.0000000000
    2      N       0.4074056802     0.5119553256     0.0000000000
    3      I       2.5005910903    -0.0124100872     0.0000000000
    4      I      -2.4860775895     0.0018028382     0.0000000000
    5      H      -0.1783874247    -1.5217945802     0.0000000000
 ----------------------------------------------------------------
 Molecular Point Group                 Cs    NOp =  2
 Largest Abelian Subgroup              Cs    NOp =  2
 Nuclear Repulsion Energy =   633.5278653551 hartrees
 There are       60 alpha and       60 beta electrons
 Applying Cartesian multipole field
    Component          Value
    ---------          -----
     (2,0,0)        1.00000E-11
     (0,2,0)        2.00000E-11
     (0,0,2)       -3.00000E-11
 Nucleus-field energy     =     0.0000000240 hartrees
 Requested basis set is 6-311++G(d,p)
 There are 65 shells and 175 basis functions
 A cutoff of  1.0D-11 yielded   1665 shell pairs
 There are     12658 function pairs (     14441 Cartesian)
 Smallest overlap matrix eigenvalue = 1.27E-03
 Guess MOs from SCF MO coefficient file

 -----------------------------------------------------------------------
  General SCF calculation program by
  Eric Jon Sundstrom, Paul Horn, Yuezhi Mao, Dmitri Zuev, Alec White,
  David Stuck, Shaama M.S., Shane Yost, Joonho Lee, David Small,
  Daniel Levine, Susi Lehtola, Hugh Burton, Evgeny Epifanovsky
 -----------------------------------------------------------------------
 Exchange:     0.2000 Hartree-Fock + 0.0800 Slater + 0.7200 B88
 Correlation:  0.1900 VWN1RPA + 0.8100 LYP
 Using SG-1 standard quadrature grid
 using 4 threads for integral computing
 -------------------------------------------------------
 OpenMP Integral computing Module                
 Release: version 2.0, May 2017, Q-Chem Inc. Pleasanton 
 -------------------------------------------------------
 -------------------------------------------------------
 OpenMP BLAS3 based DFT computing Module                
 Release: version 1.0, May 2013, Q-Chem Inc. Pittsburgh 
 -------------------------------------------------------
 A restricted SCF calculation will be
 performed using DIIS
 SCF converges when DIIS error is below 1.0e-08
 ---------------------------------------
  Cycle       Energy         DIIS error
 ---------------------------------------
    1  -13932.4825212989      3.39e-04  
    2  -13932.4831551295      1.23e-04  
    3  -13932.4830801888      1.89e-04  
    4  -13932.4832242785      1.98e-05  
    5  -13932.4832248094      1.65e-05  
    6  -13932.4832257797      3.83e-06  
    7  -13932.4832258328      1.71e-06  
    8  -13932.4832258420      2.02e-07  
    9  -13932.4832258420      3.51e-08  
   10  -13932.4832258421      1.47e-08  
   11  -13932.4832258422      2.17e-09  Convergence criterion met
 ---------------------------------------
 SCF time:   CPU 22.56s  wall 6.00s 
 SCF   energy in the final basis set =   -13932.4832258422
 Total energy in the final basis set =   -13932.4832258422

 --------------------------------------------------------------
             Orbital Energies (a.u.) and Symmetries
 --------------------------------------------------------------

 Alpha MOs, Restricted
 -- Occupied --                  
*******-1165.89 -176.32 -176.32 -165.73 -165.73 -165.73 -165.72
  1 A'    2 A'    3 A'    4 A'    5 A'    1 A"    6 A'    7 A'                 
-165.72 -165.72  -35.82  -35.82  -31.31  -31.31  -31.31  -31.31
  2 A"    8 A'    9 A'   10 A'   11 A'   12 A'    3 A"   13 A'                 
-31.304 -31.304 -22.965 -22.963 -22.963 -22.960 -22.959 -22.959
  4 A"   14 A'   15 A'    5 A"   16 A'   17 A'    6 A"   18 A'                 
-22.957 -22.957 -22.955 -22.955 -14.386 -10.289  -6.369  -6.366
 19 A'    7 A"    8 A"   20 A'   21 A'   22 A'   23 A'   24 A'                 
 -4.784  -4.778  -4.765  -4.765  -4.764  -4.763  -2.049  -2.044
 25 A'   26 A'    9 A"   27 A'   10 A"   28 A'   29 A'   30 A'                 
 -2.043  -2.043  -2.040  -2.039  -2.028  -2.028  -2.027  -2.027
 31 A'   11 A"   12 A"   32 A'   33 A'   13 A"   34 A'   14 A"                 
 -0.961  -0.708  -0.656  -0.596  -0.483  -0.428  -0.409  -0.313
 35 A'   36 A'   37 A'   38 A'   39 A'   40 A'   15 A"   41 A'                 
 -0.297  -0.289  -0.275  -0.271
 16 A"   42 A'   43 A'   17 A"                                                 
 -- Virtual --                   
 -0.122  -0.064  -0.050   0.010   0.036   0.048   0.061   0.106
 44 A'   18 A"   45 A'   46 A'   47 A'   48 A'   19 A"   49 A'                 
  0.138   0.147   0.149   0.162   0.178   0.200   0.205   0.213
 50 A'   20 A"   51 A'   52 A'   53 A'   54 A'   21 A"   55 A'                 
  0.228   0.237   0.266   0.298   0.350   0.377   0.380   0.386
 22 A"   56 A'   57 A'   58 A'   59 A'   60 A'   23 A"   24 A"                 
  0.398   0.419   0.425   0.432   0.447   0.478   0.539   0.587
 25 A"   61 A'   62 A'   26 A"   63 A'   64 A'   27 A"   65 A'                 
  0.629   0.646   0.676   0.732   0.774   0.819   0.877   0.930
 66 A'   67 A'   68 A'   69 A'   70 A'   28 A"   71 A'   72 A'                 
  1.108   1.175   1.247   1.275   1.293   1.302   1.320   1.348
 29 A"   73 A'   30 A"   31 A"   74 A'   75 A'   76 A'   32 A"                 
  1.356   1.502   1.568   1.664   1.719   2.040   2.061   2.167
 77 A'   78 A'   79 A'   80 A'   33 A"   81 A'   34 A"   82 A'                 
  2.241   2.412   2.587   2.713   2.757   2.812   2.920   3.531
 83 A'   35 A"   84 A'   85 A'   36 A"   86 A'   87 A'   88 A'                 
  3.818   3.879   3.947   3.952   3.962   3.966   3.981   3.996
 37 A"   89 A'   38 A"   39 A"   90 A'   91 A'   40 A"   41 A"                 
  4.044   4.087   4.187   4.227   4.326   4.388   4.462   5.964
 92 A'   93 A'   94 A'   95 A'   96 A'   97 A'   98 A'   42 A"                 
  5.986   5.988   6.003   6.009   6.058  23.845  27.771  27.828
 43 A"   99 A'  100 A'  101 A'  102 A'  103 A'  104 A'  105 A'                 
 28.310  28.328  28.329  28.340  28.345  28.361  28.520  28.523
 44 A"   45 A"  106 A'  107 A'  108 A'  109 A'   46 A"   47 A"                 
 28.527  28.528  28.532  28.541  28.558  28.578  28.629  28.677
110 A'  111 A'   48 A"   49 A"  112 A'  113 A'  114 A'  115 A'                 
 35.503 127.858 127.872 127.873 127.884 127.890 127.915 151.581
116 A'   50 A"  117 A'   51 A"  118 A'  119 A'  120 A'  121 A'                 
151.6301901.7411901.791
122 A'  123 A'  124 A'                                                         

 Beta MOs, Restricted
 -- Occupied --                  
*******-1165.89 -176.32 -176.32 -165.73 -165.73 -165.73 -165.72
  1 A'    2 A'    3 A'    4 A'    5 A'    1 A"    6 A'    7 A'                 
-165.72 -165.72  -35.82  -35.82  -31.31  -31.31  -31.31  -31.31
  2 A"    8 A'    9 A'   10 A'   11 A'   12 A'    3 A"   13 A'                 
-31.304 -31.304 -22.965 -22.963 -22.963 -22.960 -22.959 -22.959
  4 A"   14 A'   15 A'    5 A"   16 A'   17 A'    6 A"   18 A'                 
-22.957 -22.957 -22.955 -22.955 -14.386 -10.289  -6.369  -6.366
 19 A'    7 A"    8 A"   20 A'   21 A'   22 A'   23 A'   24 A'                 
 -4.784  -4.778  -4.765  -4.765  -4.764  -4.763  -2.049  -2.044
 25 A'   26 A'    9 A"   27 A'   10 A"   28 A'   29 A'   30 A'                 
 -2.043  -2.043  -2.040  -2.039  -2.028  -2.028  -2.027  -2.027
 31 A'   11 A"   12 A"   32 A'   33 A'   13 A"   34 A'   14 A"                 
 -0.961  -0.708  -0.656  -0.596  -0.483  -0.428  -0.409  -0.313
 35 A'   36 A'   37 A'   38 A'   39 A'   40 A'   15 A"   41 A'                 
 -0.297  -0.289  -0.275  -0.271
 16 A"   42 A'   43 A'   17 A"                                                 
 -- Virtual --                   
 -0.122  -0.064  -0.050   0.010   0.036   0.048   0.061   0.106
 44 A'   18 A"   45 A'   46 A'   47 A'   48 A'   19 A"   49 A'                 
  0.138   0.147   0.149   0.162   0.178   0.200   0.205   0.213
 50 A'   20 A"   51 A'   52 A'   53 A'   54 A'   21 A"   55 A'                 
  0.228   0.237   0.266   0.298   0.350   0.377   0.380   0.386
 22 A"   56 A'   57 A'   58 A'   59 A'   60 A'   23 A"   24 A"                 
  0.398   0.419   0.425   0.432   0.447   0.478   0.539   0.587
 25 A"   61 A'   62 A'   26 A"   63 A'   64 A'   27 A"   65 A'                 
  0.629   0.646   0.676   0.732   0.774   0.819   0.877   0.930
 66 A'   67 A'   68 A'   69 A'   70 A'   28 A"   71 A'   72 A'                 
  1.108   1.175   1.247   1.275   1.293   1.302   1.320   1.348
 29 A"   73 A'   30 A"   31 A"   74 A'   75 A'   76 A'   32 A"                 
  1.356   1.502   1.568   1.664   1.719   2.040   2.061   2.167
 77 A'   78 A'   79 A'   80 A'   33 A"   81 A'   34 A"   82 A'                 
  2.241   2.412   2.587   2.713   2.757   2.812   2.920   3.531
 83 A'   35 A"   84 A'   85 A'   36 A"   86 A'   87 A'   88 A'                 
  3.818   3.879   3.947   3.952   3.962   3.966   3.981   3.996
 37 A"   89 A'   38 A"   39 A"   90 A'   91 A'   40 A"   41 A"                 
  4.044   4.087   4.187   4.227   4.326   4.388   4.462   5.964
 92 A'   93 A'   94 A'   95 A'   96 A'   97 A'   98 A'   42 A"                 
  5.986   5.988   6.003   6.009   6.058  23.845  27.771  27.828
 43 A"   99 A'  100 A'  101 A'  102 A'  103 A'  104 A'  105 A'                 
 28.310  28.328  28.329  28.340  28.345  28.361  28.520  28.523
 44 A"   45 A"  106 A'  107 A'  108 A'  109 A'   46 A"   47 A"                 
 28.527  28.528  28.532  28.541  28.558  28.578  28.629  28.677
110 A'  111 A'   48 A"   49 A"  112 A'  113 A'  114 A'  115 A'                 
 35.503 127.858 127.872 127.873 127.884 127.890 127.915 151.581
116 A'   50 A"  117 A'   51 A"  118 A'  119 A'  120 A'  121 A'                 
151.6301901.7411901.791
122 A'  123 A'  124 A'                                                         
 --------------------------------------------------------------

          Ground-State Mulliken Net Atomic Charges

     Atom                 Charge (a.u.)
  ----------------------------------------
      1 C                    -0.268864
      2 N                    -0.084202
      3 I                     0.079580
      4 I                     0.092593
      5 H                     0.180893
  ----------------------------------------
  Sum of atomic charges =     0.000000

 -----------------------------------------------------------------
                    Cartesian Multipole Moments
 -----------------------------------------------------------------
    Charge (ESU x 10^10)
                 0.0000
    Dipole Moment (Debye)
         X      -0.1633      Y      -1.7332      Z      -0.0000
       Tot       1.7408
    Quadrupole Moments (Debye-Ang)
        XX     -63.7020     XY      -1.1947     YY     -69.0148
        XZ       0.0000     YZ      -0.0000     ZZ     -69.7844
    Octopole Moments (Debye-Ang^2)
       XXX       1.1377    XXY       2.9949    XYY      -1.3079
       YYY      -0.8827    XXZ      -0.0000    XYZ       0.0000
       YYZ      -0.0000    XZZ      -0.8958    YZZ       1.1765
       ZZZ      -0.0000
    Hexadecapole Moments (Debye-Ang^3)
      XXXX   -2016.0419   XXXY     -32.2314   XXYY    -397.9525
      XYYY      -4.0901   YYYY    -117.9113   XXXZ      -0.0000
      XXYZ       0.0000   XYYZ      -0.0000   YYYZ      -0.0000
      XXZZ    -394.5951   XYZZ      -1.5808   YYZZ     -36.2103
      XZZZ       0.0000   YZZZ      -0.0000   ZZZZ     -95.2576
 -----------------------------------------------------------------
 Calculating analytic gradient of the SCF energy
 Gradient of SCF Energy
            1           2           3           4           5
    1  -0.0045132   0.0013510  -0.0013870   0.0031777   0.0013714
    2   0.0013139  -0.0010579  -0.0004792   0.0005232  -0.0002999
    3   0.0000000   0.0000000  -0.0000000  -0.0000000  -0.0000000
 Max gradient component =       4.513E-03
 RMS gradient           =       1.623E-03
 Gradient time:  CPU 7.51 s  wall 1.98 s
 Geometry Optimization Parameters
   NAtoms,    NIC,     NZ,  NCons,   NDum,   NFix, NCnnct, MaxDiis
        5      20       5       0       0       0       0       0

 Cartesian Hessian Update
 Hessian Updated using BFGS Update


** GEOMETRY OPTIMIZATION IN DELOCALIZED INTERNAL COORDINATES **
   Searching for a Minimum

   Optimization Cycle:   3

                       Coordinates (Angstroms)
     ATOM                X               Y               Z
      1  C        -0.3843052910   -0.4536010937    0.0000000000
      2  N         0.4074056802    0.5119553256    0.0000000000
      3  I         2.5005910903   -0.0124100872    0.0000000000
      4  I        -2.4860775895    0.0018028382    0.0000000000
      5  H        -0.1783874247   -1.5217945802    0.0000000000
   Point Group: cs    Number of degrees of freedom:     7


   Energy is -13932.483225842

 Hessian Updated using BFGS Update

  7 Hessian modes will be used to form the next step
  Hessian Eigenvalues:
     0.075080    0.108253    0.143122    0.220783    0.273115    0.347817
     0.670568

 Minimum Search - Taking Simple RFO Step
 Searching for Lamda that Minimizes Along All modes
 Value Taken    Lamda =  -0.00021130
 Step Taken.  Stepsize is  0.052021

                             Maximum     Tolerance    Cnvgd?
         Gradient           0.003035      0.000300      NO
         Displacement       0.045256      0.001200      NO
         Energy change     -0.000963      0.000001      NO


 New Cartesian Coordinates Obtained by Inverse Iteration

 Displacement from previous Coordinates is:  0.045912
 ----------------------------------------------------------------
             Standard Nuclear Orientation (Angstroms)
    I     Atom           X                Y                Z
 ----------------------------------------------------------------
    1      C      -0.3765249112    -0.4536703897     0.0000000000
    2      N       0.4103918252     0.5132604857     0.0000000000
    3      I       2.5144707024    -0.0090919857     0.0000000000
    4      I      -2.4992139867    -0.0006467643     0.0000000000
    5      H      -0.1898971645    -1.5238989432     0.0000000000
 ----------------------------------------------------------------
 Molecular Point Group                 Cs    NOp =  2
 Largest Abelian Subgroup              Cs    NOp =  2
 Nuclear Repulsion Energy =   630.2261375547 hartrees
 There are       60 alpha and       60 beta electrons
 Applying Cartesian multipole field
    Component          Value
    ---------          -----
     (2,0,0)        1.00000E-11
     (0,2,0)        2.00000E-11
     (0,0,2)       -3.00000E-11
 Nucleus-field energy     =     0.0000000242 hartrees
 Requested basis set is 6-311++G(d,p)
 There are 65 shells and 175 basis functions
 A cutoff of  1.0D-11 yielded   1661 shell pairs
 There are     12642 function pairs (     14423 Cartesian)
 Smallest overlap matrix eigenvalue = 1.28E-03
 Guess MOs from SCF MO coefficient file

 -----------------------------------------------------------------------
  General SCF calculation program by
  Eric Jon Sundstrom, Paul Horn, Yuezhi Mao, Dmitri Zuev, Alec White,
  David Stuck, Shaama M.S., Shane Yost, Joonho Lee, David Small,
  Daniel Levine, Susi Lehtola, Hugh Burton, Evgeny Epifanovsky
 -----------------------------------------------------------------------
 Exchange:     0.2000 Hartree-Fock + 0.0800 Slater + 0.7200 B88
 Correlation:  0.1900 VWN1RPA + 0.8100 LYP
 Using SG-1 standard quadrature grid
 using 4 threads for integral computing
 -------------------------------------------------------
 OpenMP Integral computing Module                
 Release: version 2.0, May 2017, Q-Chem Inc. Pleasanton 
 -------------------------------------------------------
 -------------------------------------------------------
 OpenMP BLAS3 based DFT computing Module                
 Release: version 1.0, May 2013, Q-Chem Inc. Pittsburgh 
 -------------------------------------------------------
 A restricted SCF calculation will be
 performed using DIIS
 SCF converges when DIIS error is below 1.0e-08
 ---------------------------------------
  Cycle       Energy         DIIS error
 ---------------------------------------
    1  -13932.4832048679      1.41e-04  
    2  -13932.4833087003      6.58e-05  
    3  -13932.4832959578      8.78e-05  
    4  -13932.4833282231      5.61e-06  
    5  -13932.4833282575      5.67e-06  
    6  -13932.4833283737      1.51e-06  
    7  -13932.4833283811      8.40e-07  
    8  -13932.4833283835      7.45e-08  
    9  -13932.4833283835      1.42e-08  
   10  -13932.4833283835      6.33e-09  Convergence criterion met
 ---------------------------------------
 SCF time:   CPU 20.45s  wall 6.00s 
 SCF   energy in the final basis set =   -13932.4833283835
 Total energy in the final basis set =   -13932.4833283835

 --------------------------------------------------------------
             Orbital Energies (a.u.) and Symmetries
 --------------------------------------------------------------

 Alpha MOs, Restricted
 -- Occupied --                  
*******-1165.89 -176.32 -176.32 -165.73 -165.73 -165.73 -165.72
  1 A'    2 A'    3 A'    4 A'    5 A'    1 A"    6 A'    7 A'                 
-165.72 -165.72  -35.82  -35.82  -31.32  -31.31  -31.31  -31.31
  2 A"    8 A'    9 A'   10 A'   11 A'   12 A'    3 A"   13 A'                 
-31.303 -31.303 -22.965 -22.963 -22.963 -22.960 -22.958 -22.958
  4 A"   14 A'   15 A'    5 A"   16 A'   17 A'    6 A"   18 A'                 
-22.958 -22.958 -22.954 -22.954 -14.387 -10.291  -6.370  -6.365
 19 A'    7 A"    8 A"   20 A'   21 A'   22 A'   23 A'   24 A'                 
 -4.784  -4.777  -4.766  -4.766  -4.763  -4.762  -2.049  -2.044
 25 A'   26 A'    9 A"   27 A'   10 A"   28 A'   29 A'   30 A'                 
 -2.044  -2.043  -2.039  -2.038  -2.028  -2.028  -2.026  -2.026
 11 A"   31 A'   12 A"   32 A'   33 A'   13 A"   34 A'   14 A"                 
 -0.962  -0.706  -0.656  -0.597  -0.483  -0.427  -0.409  -0.313
 35 A'   36 A'   37 A'   38 A'   39 A'   40 A'   15 A"   41 A'                 
 -0.297  -0.288  -0.276  -0.272
 16 A"   42 A'   43 A'   17 A"                                                 
 -- Virtual --                   
 -0.126  -0.064  -0.051   0.010   0.036   0.048   0.061   0.106
 44 A'   18 A"   45 A'   46 A'   47 A'   48 A'   19 A"   49 A'                 
  0.137   0.147   0.149   0.163   0.178   0.199   0.204   0.213
 50 A'   20 A"   51 A'   52 A'   53 A'   54 A'   21 A"   55 A'                 
  0.228   0.236   0.265   0.298   0.349   0.376   0.380   0.386
 22 A"   56 A'   57 A'   58 A'   59 A'   60 A'   23 A"   24 A"                 
  0.397   0.419   0.425   0.431   0.445   0.476   0.539   0.588
 25 A"   61 A'   62 A'   26 A"   63 A'   64 A'   27 A"   65 A'                 
  0.623   0.643   0.675   0.730   0.775   0.818   0.878   0.931
 66 A'   67 A'   68 A'   69 A'   70 A'   28 A"   71 A'   72 A'                 
  1.107   1.174   1.245   1.275   1.290   1.300   1.319   1.346
 29 A"   73 A'   30 A"   31 A"   74 A'   75 A'   76 A'   32 A"                 
  1.351   1.499   1.567   1.659   1.718   2.049   2.059   2.169
 77 A'   78 A'   79 A'   80 A'   33 A"   81 A'   34 A"   82 A'                 
  2.234   2.416   2.587   2.716   2.757   2.819   2.914   3.525
 83 A'   35 A"   84 A'   85 A'   36 A"   86 A'   87 A'   88 A'                 
  3.818   3.882   3.947   3.952   3.962   3.965   3.980   3.995
 37 A"   89 A'   38 A"   39 A"   90 A'   91 A'   40 A"   41 A"                 
  4.043   4.085   4.186   4.224   4.319   4.386   4.462   5.964
 92 A'   93 A'   94 A'   95 A'   96 A'   97 A'   98 A'   42 A"                 
  5.986   5.987   6.003   6.008   6.053  23.851  27.766  27.826
 43 A"   99 A'  100 A'  101 A'  102 A'  103 A'  104 A'  105 A'                 
 28.310  28.328  28.328  28.340  28.345  28.360  28.520  28.523
 44 A"  106 A'   45 A"  107 A'  108 A'  109 A'   46 A"   47 A"                 
 28.526  28.528  28.531  28.541  28.557  28.577  28.627  28.675
110 A'  111 A'   48 A"   49 A"  112 A'  113 A'  114 A'  115 A'                 
 35.504 127.857 127.871 127.873 127.885 127.889 127.913 151.578
116 A'   50 A"  117 A'   51 A"  118 A'  119 A'  120 A'  121 A'                 
151.6281901.7371901.789
122 A'  123 A'  124 A'                                                         

 Beta MOs, Restricted
 -- Occupied --                  
*******-1165.89 -176.32 -176.32 -165.73 -165.73 -165.73 -165.72
  1 A'    2 A'    3 A'    4 A'    5 A'    1 A"    6 A'    7 A'                 
-165.72 -165.72  -35.82  -35.82  -31.32  -31.31  -31.31  -31.31
  2 A"    8 A'    9 A'   10 A'   11 A'   12 A'    3 A"   13 A'                 
-31.303 -31.303 -22.965 -22.963 -22.963 -22.960 -22.958 -22.958
  4 A"   14 A'   15 A'    5 A"   16 A'   17 A'    6 A"   18 A'                 
-22.958 -22.958 -22.954 -22.954 -14.387 -10.291  -6.370  -6.365
 19 A'    7 A"    8 A"   20 A'   21 A'   22 A'   23 A'   24 A'                 
 -4.784  -4.777  -4.766  -4.766  -4.763  -4.762  -2.049  -2.044
 25 A'   26 A'    9 A"   27 A'   10 A"   28 A'   29 A'   30 A'                 
 -2.044  -2.043  -2.039  -2.038  -2.028  -2.028  -2.026  -2.026
 11 A"   31 A'   12 A"   32 A'   33 A'   13 A"   34 A'   14 A"                 
 -0.962  -0.706  -0.656  -0.597  -0.483  -0.427  -0.409  -0.313
 35 A'   36 A'   37 A'   38 A'   39 A'   40 A'   15 A"   41 A'                 
 -0.297  -0.288  -0.276  -0.272
 16 A"   42 A'   43 A'   17 A"                                                 
 -- Virtual --                   
 -0.126  -0.064  -0.051   0.010   0.036   0.048   0.061   0.106
 44 A'   18 A"   45 A'   46 A'   47 A'   48 A'   19 A"   49 A'                 
  0.137   0.147   0.149   0.163   0.178   0.199   0.204   0.213
 50 A'   20 A"   51 A'   52 A'   53 A'   54 A'   21 A"   55 A'                 
  0.228   0.236   0.265   0.298   0.349   0.376   0.380   0.386
 22 A"   56 A'   57 A'   58 A'   59 A'   60 A'   23 A"   24 A"                 
  0.397   0.419   0.425   0.431   0.445   0.476   0.539   0.588
 25 A"   61 A'   62 A'   26 A"   63 A'   64 A'   27 A"   65 A'                 
  0.623   0.643   0.675   0.730   0.775   0.818   0.878   0.931
 66 A'   67 A'   68 A'   69 A'   70 A'   28 A"   71 A'   72 A'                 
  1.107   1.174   1.245   1.275   1.290   1.300   1.319   1.346
 29 A"   73 A'   30 A"   31 A"   74 A'   75 A'   76 A'   32 A"                 
  1.351   1.499   1.567   1.659   1.718   2.049   2.059   2.169
 77 A'   78 A'   79 A'   80 A'   33 A"   81 A'   34 A"   82 A'                 
  2.234   2.416   2.587   2.716   2.757   2.819   2.914   3.525
 83 A'   35 A"   84 A'   85 A'   36 A"   86 A'   87 A'   88 A'                 
  3.818   3.882   3.947   3.952   3.962   3.965   3.980   3.995
 37 A"   89 A'   38 A"   39 A"   90 A'   91 A'   40 A"   41 A"                 
  4.043   4.085   4.186   4.224   4.319   4.386   4.462   5.964
 92 A'   93 A'   94 A'   95 A'   96 A'   97 A'   98 A'   42 A"                 
  5.986   5.987   6.003   6.008   6.053  23.851  27.766  27.826
 43 A"   99 A'  100 A'  101 A'  102 A'  103 A'  104 A'  105 A'                 
 28.310  28.328  28.328  28.340  28.345  28.360  28.520  28.523
 44 A"  106 A'   45 A"  107 A'  108 A'  109 A'   46 A"   47 A"                 
 28.526  28.528  28.531  28.541  28.557  28.577  28.627  28.675
110 A'  111 A'   48 A"   49 A"  112 A'  113 A'  114 A'  115 A'                 
 35.504 127.857 127.871 127.873 127.885 127.889 127.913 151.578
116 A'   50 A"  117 A'   51 A"  118 A'  119 A'  120 A'  121 A'                 
151.6281901.7371901.789
122 A'  123 A'  124 A'                                                         
 --------------------------------------------------------------

          Ground-State Mulliken Net Atomic Charges

     Atom                 Charge (a.u.)
  ----------------------------------------
      1 C                    -0.266011
      2 N                    -0.080474
      3 I                     0.078886
      4 I                     0.083709
      5 H                     0.183890
  ----------------------------------------
  Sum of atomic charges =    -0.000000

 -----------------------------------------------------------------
                    Cartesian Multipole Moments
 -----------------------------------------------------------------
    Charge (ESU x 10^10)
                -0.0000
    Dipole Moment (Debye)
         X      -0.0879      Y      -1.7519      Z       0.0000
       Tot       1.7541
    Quadrupole Moments (Debye-Ang)
        XX     -63.7988     XY      -1.1563     YY     -68.9940
        XZ      -0.0000     YZ      -0.0000     ZZ     -69.8329
    Octopole Moments (Debye-Ang^2)
       XXX       1.7326    XXY       2.8933    XYY      -1.3041
       YYY      -1.0656    XXZ       0.0000    XYZ       0.0000
       YYZ       0.0000    XZZ      -0.8518    YZZ       1.1377
       ZZZ       0.0000
    Hexadecapole Moments (Debye-Ang^3)
      XXXX   -2037.4452   XXXY     -33.0337   XXYY    -402.1424
      XYYY      -5.2916   YYYY    -117.7787   XXXZ      -0.0000
      XXYZ      -0.0000   XYYZ      -0.0000   YYYZ      -0.0000
      XXZZ    -398.7670   XYZZ      -2.0035   YYZZ     -36.2450
      XZZZ      -0.0000   YZZZ      -0.0000   ZZZZ     -95.4279
 -----------------------------------------------------------------
 Calculating analytic gradient of the SCF energy
 Gradient of SCF Energy
            1           2           3           4           5
    1  -0.0000507   0.0001291   0.0002542  -0.0002079  -0.0001247
    2   0.0000751  -0.0000010  -0.0007727   0.0006556   0.0000428
    3  -0.0000000  -0.0000000   0.0000000   0.0000000  -0.0000000
 Max gradient component =       7.727E-04
 RMS gradient           =       2.801E-04
 Gradient time:  CPU 7.46 s  wall 1.97 s
 Geometry Optimization Parameters
   NAtoms,    NIC,     NZ,  NCons,   NDum,   NFix, NCnnct, MaxDiis
        5      20       5       0       0       0       0       0

 Cartesian Hessian Update
 Hessian Updated using BFGS Update


** GEOMETRY OPTIMIZATION IN DELOCALIZED INTERNAL COORDINATES **
   Searching for a Minimum

   Optimization Cycle:   4

                       Coordinates (Angstroms)
     ATOM                X               Y               Z
      1  C        -0.3765249112   -0.4536703897    0.0000000000
      2  N         0.4103918252    0.5132604857    0.0000000000
      3  I         2.5144707024   -0.0090919857    0.0000000000
      4  I        -2.4992139867   -0.0006467643    0.0000000000
      5  H        -0.1898971645   -1.5238989432    0.0000000000
   Point Group: cs    Number of degrees of freedom:     7


   Energy is -13932.483328383

 Hessian Updated using BFGS Update

  7 Hessian modes will be used to form the next step
  Hessian Eigenvalues:
     0.076503    0.108171    0.144962    0.223021    0.270903    0.347659
     0.670968

 Minimum Search - Taking Simple RFO Step
 Searching for Lamda that Minimizes Along All modes
 Value Taken    Lamda =  -0.00000213
 Step Taken.  Stepsize is  0.003627

                             Maximum     Tolerance    Cnvgd?
         Gradient           0.000437      0.000300      NO
         Displacement       0.002688      0.001200      NO
         Energy change     -0.000103      0.000001      NO


 New Cartesian Coordinates Obtained by Inverse Iteration

 Displacement from previous Coordinates is:  0.006986
 ----------------------------------------------------------------
             Standard Nuclear Orientation (Angstroms)
    I     Atom           X                Y                Z
 ----------------------------------------------------------------
    1      C      -0.3764445301    -0.4545547397     0.0000000000
    2      N       0.4105224115     0.5123322830     0.0000000000
    3      I       2.5144264292    -0.0071023090     0.0000000000
    4      I      -2.4976004898     0.0003257839     0.0000000000
    5      H      -0.1916773554    -1.5250486155     0.0000000000
 ----------------------------------------------------------------
 Molecular Point Group                 Cs    NOp =  2
 Largest Abelian Subgroup              Cs    NOp =  2
 Nuclear Repulsion Energy =   630.4312503758 hartrees
 There are       60 alpha and       60 beta electrons
 Applying Cartesian multipole field
    Component          Value
    ---------          -----
     (2,0,0)        1.00000E-11
     (0,2,0)        2.00000E-11
     (0,0,2)       -3.00000E-11
 Nucleus-field energy     =     0.0000000242 hartrees
 Requested basis set is 6-311++G(d,p)
 There are 65 shells and 175 basis functions
 A cutoff of  1.0D-11 yielded   1661 shell pairs
 There are     12642 function pairs (     14423 Cartesian)
 Smallest overlap matrix eigenvalue = 1.28E-03
 Guess MOs from SCF MO coefficient file

 -----------------------------------------------------------------------
  General SCF calculation program by
  Eric Jon Sundstrom, Paul Horn, Yuezhi Mao, Dmitri Zuev, Alec White,
  David Stuck, Shaama M.S., Shane Yost, Joonho Lee, David Small,
  Daniel Levine, Susi Lehtola, Hugh Burton, Evgeny Epifanovsky
 -----------------------------------------------------------------------
 Exchange:     0.2000 Hartree-Fock + 0.0800 Slater + 0.7200 B88
 Correlation:  0.1900 VWN1RPA + 0.8100 LYP
 Using SG-1 standard quadrature grid
 using 4 threads for integral computing
 -------------------------------------------------------
 OpenMP Integral computing Module                
 Release: version 2.0, May 2017, Q-Chem Inc. Pleasanton 
 -------------------------------------------------------
 -------------------------------------------------------
 OpenMP BLAS3 based DFT computing Module                
 Release: version 1.0, May 2013, Q-Chem Inc. Pittsburgh 
 -------------------------------------------------------
 A restricted SCF calculation will be
 performed using DIIS
 SCF converges when DIIS error is below 1.0e-08
 ---------------------------------------
  Cycle       Energy         DIIS error
 ---------------------------------------
    1  -13932.4833281690      1.34e-05  
    2  -13932.4833292105      5.35e-06  
    3  -13932.4833290990      7.50e-06  
    4  -13932.4833293290      1.76e-06  
    5  -13932.4833293381      7.97e-07  
    6  -13932.4833293402      1.73e-07  
    7  -13932.4833293403      2.61e-08  
    8  -13932.4833293404      1.30e-08  
    9  -13932.4833293404      2.17e-09  Convergence criterion met
 ---------------------------------------
 SCF time:   CPU 18.41s  wall 5.00s 
 SCF   energy in the final basis set =   -13932.4833293404
 Total energy in the final basis set =   -13932.4833293404

 --------------------------------------------------------------
             Orbital Energies (a.u.) and Symmetries
 --------------------------------------------------------------

 Alpha MOs, Restricted
 -- Occupied --                  
*******-1165.89 -176.32 -176.32 -165.73 -165.73 -165.73 -165.72
  1 A'    2 A'    3 A'    4 A'    5 A'    1 A"    6 A'    7 A'                 
-165.72 -165.72  -35.82  -35.82  -31.32  -31.31  -31.31  -31.31
  2 A"    8 A'    9 A'   10 A'   11 A'   12 A'    3 A"   13 A'                 
-31.303 -31.303 -22.965 -22.963 -22.963 -22.959 -22.958 -22.958
  4 A"   14 A'   15 A'    5 A"   16 A'   17 A'    6 A"   18 A'                 
-22.958 -22.958 -22.954 -22.954 -14.387 -10.291  -6.370  -6.365
 19 A'    7 A"    8 A"   20 A'   21 A'   22 A'   23 A'   24 A'                 
 -4.784  -4.777  -4.766  -4.766  -4.763  -4.762  -2.049  -2.044
 25 A'   26 A'    9 A"   27 A'   10 A"   28 A'   29 A'   30 A'                 
 -2.044  -2.043  -2.039  -2.038  -2.028  -2.028  -2.026  -2.026
 11 A"   31 A'   12 A"   32 A'   33 A'   13 A"   34 A'   14 A"                 
 -0.962  -0.706  -0.656  -0.597  -0.483  -0.427  -0.409  -0.313
 35 A'   36 A'   37 A'   38 A'   39 A'   40 A'   15 A"   41 A'                 
 -0.297  -0.288  -0.276  -0.272
 16 A"   42 A'   43 A'   17 A"                                                 
 -- Virtual --                   
 -0.126  -0.064  -0.051   0.010   0.035   0.048   0.061   0.106
 44 A'   18 A"   45 A'   46 A'   47 A'   48 A'   19 A"   49 A'                 
  0.137   0.147   0.149   0.163   0.178   0.199   0.204   0.213
 50 A'   20 A"   51 A'   52 A'   53 A'   54 A'   21 A"   55 A'                 
  0.228   0.236   0.265   0.298   0.349   0.376   0.380   0.386
 22 A"   56 A'   57 A'   58 A'   59 A'   60 A'   23 A"   24 A"                 
  0.397   0.419   0.425   0.431   0.445   0.476   0.539   0.588
 25 A"   61 A'   62 A'   26 A"   63 A'   64 A'   27 A"   65 A'                 
  0.624   0.644   0.675   0.730   0.775   0.818   0.878   0.931
 66 A'   67 A'   68 A'   69 A'   70 A'   28 A"   71 A'   72 A'                 
  1.107   1.173   1.245   1.275   1.291   1.300   1.320   1.347
 29 A"   73 A'   30 A"   31 A"   74 A'   75 A'   76 A'   32 A"                 
  1.352   1.498   1.568   1.659   1.718   2.050   2.059   2.170
 77 A'   78 A'   79 A'   80 A'   33 A"   81 A'   34 A"   82 A'                 
  2.233   2.416   2.588   2.716   2.757   2.820   2.914   3.524
 83 A'   35 A"   84 A'   85 A'   36 A"   86 A'   87 A'   88 A'                 
  3.819   3.882   3.947   3.952   3.962   3.965   3.980   3.995
 37 A"   89 A'   38 A"   39 A"   90 A'   91 A'   40 A"   41 A"                 
  4.043   4.086   4.186   4.224   4.320   4.387   4.462   5.964
 92 A'   93 A'   94 A'   95 A'   96 A'   97 A'   98 A'   42 A"                 
  5.986   5.987   6.003   6.008   6.054  23.852  27.767  27.826
 43 A"   99 A'  100 A'  101 A'  102 A'  103 A'  104 A'  105 A'                 
 28.310  28.328  28.328  28.340  28.345  28.360  28.520  28.524
 44 A"  106 A'   45 A"  107 A'  108 A'  109 A'   46 A"   47 A"                 
 28.526  28.528  28.531  28.541  28.557  28.578  28.627  28.675
110 A'  111 A'   48 A"   49 A"  112 A'  113 A'  114 A'  115 A'                 
 35.504 127.858 127.871 127.873 127.885 127.889 127.913 151.578
116 A'   50 A"  117 A'   51 A"  118 A'  119 A'  120 A'  121 A'                 
151.6281901.7381901.790
122 A'  123 A'  124 A'                                                         

 Beta MOs, Restricted
 -- Occupied --                  
*******-1165.89 -176.32 -176.32 -165.73 -165.73 -165.73 -165.72
  1 A'    2 A'    3 A'    4 A'    5 A'    1 A"    6 A'    7 A'                 
-165.72 -165.72  -35.82  -35.82  -31.32  -31.31  -31.31  -31.31
  2 A"    8 A'    9 A'   10 A'   11 A'   12 A'    3 A"   13 A'                 
-31.303 -31.303 -22.965 -22.963 -22.963 -22.959 -22.958 -22.958
  4 A"   14 A'   15 A'    5 A"   16 A'   17 A'    6 A"   18 A'                 
-22.958 -22.958 -22.954 -22.954 -14.387 -10.291  -6.370  -6.365
 19 A'    7 A"    8 A"   20 A'   21 A'   22 A'   23 A'   24 A'                 
 -4.784  -4.777  -4.766  -4.766  -4.763  -4.762  -2.049  -2.044
 25 A'   26 A'    9 A"   27 A'   10 A"   28 A'   29 A'   30 A'                 
 -2.044  -2.043  -2.039  -2.038  -2.028  -2.028  -2.026  -2.026
 11 A"   31 A'   12 A"   32 A'   33 A'   13 A"   34 A'   14 A"                 
 -0.962  -0.706  -0.656  -0.597  -0.483  -0.427  -0.409  -0.313
 35 A'   36 A'   37 A'   38 A'   39 A'   40 A'   15 A"   41 A'                 
 -0.297  -0.288  -0.276  -0.272
 16 A"   42 A'   43 A'   17 A"                                                 
 -- Virtual --                   
 -0.126  -0.064  -0.051   0.010   0.035   0.048   0.061   0.106
 44 A'   18 A"   45 A'   46 A'   47 A'   48 A'   19 A"   49 A'                 
  0.137   0.147   0.149   0.163   0.178   0.199   0.204   0.213
 50 A'   20 A"   51 A'   52 A'   53 A'   54 A'   21 A"   55 A'                 
  0.228   0.236   0.265   0.298   0.349   0.376   0.380   0.386
 22 A"   56 A'   57 A'   58 A'   59 A'   60 A'   23 A"   24 A"                 
  0.397   0.419   0.425   0.431   0.445   0.476   0.539   0.588
 25 A"   61 A'   62 A'   26 A"   63 A'   64 A'   27 A"   65 A'                 
  0.624   0.644   0.675   0.730   0.775   0.818   0.878   0.931
 66 A'   67 A'   68 A'   69 A'   70 A'   28 A"   71 A'   72 A'                 
  1.107   1.173   1.245   1.275   1.291   1.300   1.320   1.347
 29 A"   73 A'   30 A"   31 A"   74 A'   75 A'   76 A'   32 A"                 
  1.352   1.498   1.568   1.659   1.718   2.050   2.059   2.170
 77 A'   78 A'   79 A'   80 A'   33 A"   81 A'   34 A"   82 A'                 
  2.233   2.416   2.588   2.716   2.757   2.820   2.914   3.524
 83 A'   35 A"   84 A'   85 A'   36 A"   86 A'   87 A'   88 A'                 
  3.819   3.882   3.947   3.952   3.962   3.965   3.980   3.995
 37 A"   89 A'   38 A"   39 A"   90 A'   91 A'   40 A"   41 A"                 
  4.043   4.086   4.186   4.224   4.320   4.387   4.462   5.964
 92 A'   93 A'   94 A'   95 A'   96 A'   97 A'   98 A'   42 A"                 
  5.986   5.987   6.003   6.008   6.054  23.852  27.767  27.826
 43 A"   99 A'  100 A'  101 A'  102 A'  103 A'  104 A'  105 A'                 
 28.310  28.328  28.328  28.340  28.345  28.360  28.520  28.524
 44 A"  106 A'   45 A"  107 A'  108 A'  109 A'   46 A"   47 A"                 
 28.526  28.528  28.531  28.541  28.557  28.578  28.627  28.675
110 A'  111 A'   48 A"   49 A"  112 A'  113 A'  114 A'  115 A'                 
 35.504 127.858 127.871 127.873 127.885 127.889 127.913 151.578
116 A'   50 A"  117 A'   51 A"  118 A'  119 A'  120 A'  121 A'                 
151.6281901.7381901.790
122 A'  123 A'  124 A'                                                         
 --------------------------------------------------------------

          Ground-State Mulliken Net Atomic Charges

     Atom                 Charge (a.u.)
  ----------------------------------------
      1 C                    -0.266253
      2 N                    -0.080637
      3 I                     0.079092
      4 I                     0.083830
      5 H                     0.183969
  ----------------------------------------
  Sum of atomic charges =    -0.000000

 -----------------------------------------------------------------
                    Cartesian Multipole Moments
 -----------------------------------------------------------------
    Charge (ESU x 10^10)
                -0.0000
    Dipole Moment (Debye)
         X      -0.0878      Y      -1.7514      Z       0.0000
       Tot       1.7536
    Quadrupole Moments (Debye-Ang)
        XX     -63.8063     XY      -1.1503     YY     -68.9878
        XZ      -0.0000     YZ      -0.0000     ZZ     -69.8300
    Octopole Moments (Debye-Ang^2)
       XXX       1.6540    XXY       2.8709    XYY      -1.3674
       YYY      -1.2950    XXZ       0.0000    XYZ       0.0000
       YYZ       0.0000    XZZ      -0.8971    YZZ       1.0624
       ZZZ       0.0000
    Hexadecapole Moments (Debye-Ang^3)
      XXXX   -2036.2767   XXXY     -33.1807   XXYY    -401.9215
      XYYY      -5.5078   YYYY    -117.7507   XXXZ      -0.0000
      XXYZ      -0.0000   XYYZ      -0.0000   YYYZ      -0.0000
      XXZZ    -398.5236   XYZZ      -2.0813   YYZZ     -36.2425
      XZZZ      -0.0000   YZZZ      -0.0000   ZZZZ     -95.4198
 -----------------------------------------------------------------
 Calculating analytic gradient of the SCF energy
 Gradient of SCF Energy
            1           2           3           4           5
    1  -0.0000744   0.0001284   0.0001394   0.0001172  -0.0003107
    2   0.0000193  -0.0000843  -0.0006425   0.0006587   0.0000488
    3  -0.0000000  -0.0000000   0.0000000   0.0000000  -0.0000000
 Max gradient component =       6.587E-04
 RMS gradient           =       2.593E-04
 Gradient time:  CPU 7.48 s  wall 1.97 s
 Geometry Optimization Parameters
   NAtoms,    NIC,     NZ,  NCons,   NDum,   NFix, NCnnct, MaxDiis
        5      20       5       0       0       0       0       0

 Cartesian Hessian Update
 Hessian Updated using BFGS Update


** GEOMETRY OPTIMIZATION IN DELOCALIZED INTERNAL COORDINATES **
   Searching for a Minimum

   Optimization Cycle:   5

                       Coordinates (Angstroms)
     ATOM                X               Y               Z
      1  C        -0.3764445301   -0.4545547397    0.0000000000
      2  N         0.4105224115    0.5123322830    0.0000000000
      3  I         2.5144264292   -0.0071023090    0.0000000000
      4  I        -2.4976004898    0.0003257839    0.0000000000
      5  H        -0.1916773554   -1.5250486155    0.0000000000
   Point Group: cs    Number of degrees of freedom:     7


   Energy is -13932.483329340

 Hessian Updated using BFGS Update

  7 Hessian modes will be used to form the next step
  Hessian Eigenvalues:
     0.076062    0.100996    0.138216    0.246167    0.305622    0.347791
     0.670070

 Minimum Search - Taking Simple RFO Step
 Searching for Lamda that Minimizes Along All modes
 Value Taken    Lamda =   0.00000000
 Step Taken.  Stepsize is  0.000818

                             Maximum     Tolerance    Cnvgd?
         Gradient           0.000137      0.000300     YES
         Displacement       0.000675      0.001200     YES
         Energy change     -0.000001      0.000001     YES


                       Distance Matrix (Angstroms)
             C (  1)   N (  2)   I (  3)   I (  4)
   N (  2)  1.246671
   I (  3)  2.925295  2.167077
   I (  4)  2.169382  2.952851  5.012032
   H (  5)  1.086322  2.124515  3.102766  2.764787

 Final energy is   -13932.483329340434     


 ******************************
 **  OPTIMIZATION CONVERGED  **
 ******************************

                       Coordinates (Angstroms)
     ATOM                X               Y               Z
      1  C        -0.3764445301   -0.4545547397    0.0000000000
      2  N         0.4105224115    0.5123322830    0.0000000000
      3  I         2.5144264292   -0.0071023090    0.0000000000
      4  I        -2.4976004898    0.0003257839    0.0000000000
      5  H        -0.1916773554   -1.5250486155    0.0000000000

Z-matrix Print:
$molecule
0 1
I 
N  1 2.167077
C  2 1.246671 1 115.274313
H  3 1.086322 2 131.064466 1 -0.000000 0
I  3 2.169382 2 117.039049 1 -180.000000 0
$end


 --------------------------------------------------------------
             Orbital Energies (a.u.) and Symmetries
 --------------------------------------------------------------

 Alpha MOs, Restricted
 -- Occupied --                  
*******-1165.89 -176.32 -176.32 -165.73 -165.73 -165.73 -165.72
  1 A'    2 A'    3 A'    4 A'    5 A'    1 A"    6 A'    7 A'                 
-165.72 -165.72  -35.82  -35.82  -31.32  -31.31  -31.31  -31.31
  2 A"    8 A'    9 A'   10 A'   11 A'   12 A'    3 A"   13 A'                 
-31.303 -31.303 -22.965 -22.963 -22.963 -22.959 -22.958 -22.958
  4 A"   14 A'   15 A'    5 A"   16 A'   17 A'    6 A"   18 A'                 
-22.958 -22.958 -22.954 -22.954 -14.387 -10.291  -6.370  -6.365
 19 A'    7 A"    8 A"   20 A'   21 A'   22 A'   23 A'   24 A'                 
 -4.784  -4.777  -4.766  -4.766  -4.763  -4.762  -2.049  -2.044
 25 A'   26 A'    9 A"   27 A'   10 A"   28 A'   29 A'   30 A'                 
 -2.044  -2.043  -2.039  -2.038  -2.028  -2.028  -2.026  -2.026
 11 A"   31 A'   12 A"   32 A'   33 A'   13 A"   34 A'   14 A"                 
 -0.962  -0.706  -0.656  -0.597  -0.483  -0.427  -0.409  -0.313
 35 A'   36 A'   37 A'   38 A'   39 A'   40 A'   15 A"   41 A'                 
 -0.297  -0.288  -0.276  -0.272
 16 A"   42 A'   43 A'   17 A"                                                 
 -- Virtual --                   
 -0.126  -0.064  -0.051   0.010   0.035   0.048   0.061   0.106
 44 A'   18 A"   45 A'   46 A'   47 A'   48 A'   19 A"   49 A'                 
  0.137   0.147   0.149   0.163   0.178   0.199   0.204   0.213
 50 A'   20 A"   51 A'   52 A'   53 A'   54 A'   21 A"   55 A'                 
  0.228   0.236   0.265   0.298   0.349   0.376   0.380   0.386
 22 A"   56 A'   57 A'   58 A'   59 A'   60 A'   23 A"   24 A"                 
  0.397   0.419   0.425   0.431   0.445   0.476   0.539   0.588
 25 A"   61 A'   62 A'   26 A"   63 A'   64 A'   27 A"   65 A'                 
  0.624   0.644   0.675   0.730   0.775   0.818   0.878   0.931
 66 A'   67 A'   68 A'   69 A'   70 A'   28 A"   71 A'   72 A'                 
  1.107   1.173   1.245   1.275   1.291   1.300   1.320   1.347
 29 A"   73 A'   30 A"   31 A"   74 A'   75 A'   76 A'   32 A"                 
  1.352   1.498   1.568   1.659   1.718   2.050   2.059   2.170
 77 A'   78 A'   79 A'   80 A'   33 A"   81 A'   34 A"   82 A'                 
  2.233   2.416   2.588   2.716   2.757   2.820   2.914   3.524
 83 A'   35 A"   84 A'   85 A'   36 A"   86 A'   87 A'   88 A'                 
  3.819   3.882   3.947   3.952   3.962   3.965   3.980   3.995
 37 A"   89 A'   38 A"   39 A"   90 A'   91 A'   40 A"   41 A"                 
  4.043   4.086   4.186   4.224   4.320   4.387   4.462   5.964
 92 A'   93 A'   94 A'   95 A'   96 A'   97 A'   98 A'   42 A"                 
  5.986   5.987   6.003   6.008   6.054  23.852  27.767  27.826
 43 A"   99 A'  100 A'  101 A'  102 A'  103 A'  104 A'  105 A'                 
 28.310  28.328  28.328  28.340  28.345  28.360  28.520  28.524
 44 A"  106 A'   45 A"  107 A'  108 A'  109 A'   46 A"   47 A"                 
 28.526  28.528  28.531  28.541  28.557  28.578  28.627  28.675
110 A'  111 A'   48 A"   49 A"  112 A'  113 A'  114 A'  115 A'                 
 35.504 127.858 127.871 127.873 127.885 127.889 127.913 151.578
116 A'   50 A"  117 A'   51 A"  118 A'  119 A'  120 A'  121 A'                 
151.6281901.7381901.790
122 A'  123 A'  124 A'                                                         

 Beta MOs, Restricted
 -- Occupied --                  
*******-1165.89 -176.32 -176.32 -165.73 -165.73 -165.73 -165.72
  1 A'    2 A'    3 A'    4 A'    5 A'    1 A"    6 A'    7 A'                 
-165.72 -165.72  -35.82  -35.82  -31.32  -31.31  -31.31  -31.31
  2 A"    8 A'    9 A'   10 A'   11 A'   12 A'    3 A"   13 A'                 
-31.303 -31.303 -22.965 -22.963 -22.963 -22.959 -22.958 -22.958
  4 A"   14 A'   15 A'    5 A"   16 A'   17 A'    6 A"   18 A'                 
-22.958 -22.958 -22.954 -22.954 -14.387 -10.291  -6.370  -6.365
 19 A'    7 A"    8 A"   20 A'   21 A'   22 A'   23 A'   24 A'                 
 -4.784  -4.777  -4.766  -4.766  -4.763  -4.762  -2.049  -2.044
 25 A'   26 A'    9 A"   27 A'   10 A"   28 A'   29 A'   30 A'                 
 -2.044  -2.043  -2.039  -2.038  -2.028  -2.028  -2.026  -2.026
 11 A"   31 A'   12 A"   32 A'   33 A'   13 A"   34 A'   14 A"                 
 -0.962  -0.706  -0.656  -0.597  -0.483  -0.427  -0.409  -0.313
 35 A'   36 A'   37 A'   38 A'   39 A'   40 A'   15 A"   41 A'                 
 -0.297  -0.288  -0.276  -0.272
 16 A"   42 A'   43 A'   17 A"                                                 
 -- Virtual --                   
 -0.126  -0.064  -0.051   0.010   0.035   0.048   0.061   0.106
 44 A'   18 A"   45 A'   46 A'   47 A'   48 A'   19 A"   49 A'                 
  0.137   0.147   0.149   0.163   0.178   0.199   0.204   0.213
 50 A'   20 A"   51 A'   52 A'   53 A'   54 A'   21 A"   55 A'                 
  0.228   0.236   0.265   0.298   0.349   0.376   0.380   0.386
 22 A"   56 A'   57 A'   58 A'   59 A'   60 A'   23 A"   24 A"                 
  0.397   0.419   0.425   0.431   0.445   0.476   0.539   0.588
 25 A"   61 A'   62 A'   26 A"   63 A'   64 A'   27 A"   65 A'                 
  0.624   0.644   0.675   0.730   0.775   0.818   0.878   0.931
 66 A'   67 A'   68 A'   69 A'   70 A'   28 A"   71 A'   72 A'                 
  1.107   1.173   1.245   1.275   1.291   1.300   1.320   1.347
 29 A"   73 A'   30 A"   31 A"   74 A'   75 A'   76 A'   32 A"                 
  1.352   1.498   1.568   1.659   1.718   2.050   2.059   2.170
 77 A'   78 A'   79 A'   80 A'   33 A"   81 A'   34 A"   82 A'                 
  2.233   2.416   2.588   2.716   2.757   2.820   2.914   3.524
 83 A'   35 A"   84 A'   85 A'   36 A"   86 A'   87 A'   88 A'                 
  3.819   3.882   3.947   3.952   3.962   3.965   3.980   3.995
 37 A"   89 A'   38 A"   39 A"   90 A'   91 A'   40 A"   41 A"                 
  4.043   4.086   4.186   4.224   4.320   4.387   4.462   5.964
 92 A'   93 A'   94 A'   95 A'   96 A'   97 A'   98 A'   42 A"                 
  5.986   5.987   6.003   6.008   6.054  23.852  27.767  27.826
 43 A"   99 A'  100 A'  101 A'  102 A'  103 A'  104 A'  105 A'                 
 28.310  28.328  28.328  28.340  28.345  28.360  28.520  28.524
 44 A"  106 A'   45 A"  107 A'  108 A'  109 A'   46 A"   47 A"                 
 28.526  28.528  28.531  28.541  28.557  28.578  28.627  28.675
110 A'  111 A'   48 A"   49 A"  112 A'  113 A'  114 A'  115 A'                 
 35.504 127.858 127.871 127.873 127.885 127.889 127.913 151.578
116 A'   50 A"  117 A'   51 A"  118 A'  119 A'  120 A'  121 A'                 
151.6281901.7381901.790
122 A'  123 A'  124 A'                                                         
 --------------------------------------------------------------

          Ground-State Mulliken Net Atomic Charges

     Atom                 Charge (a.u.)
  ----------------------------------------
      1 C                    -0.266253
      2 N                    -0.080637
      3 I                     0.079092
      4 I                     0.083830
      5 H                     0.183969
  ----------------------------------------
  Sum of atomic charges =    -0.000000

 -----------------------------------------------------------------
                    Cartesian Multipole Moments
 -----------------------------------------------------------------
    Charge (ESU x 10^10)
                -0.0000
    Dipole Moment (Debye)
         X      -0.0878      Y      -1.7514      Z       0.0000
       Tot       1.7536
    Quadrupole Moments (Debye-Ang)
        XX     -63.8063     XY      -1.1503     YY     -68.9878
        XZ      -0.0000     YZ      -0.0000     ZZ     -69.8300
    Octopole Moments (Debye-Ang^2)
       XXX       1.6540    XXY       2.8709    XYY      -1.3674
       YYY      -1.2950    XXZ       0.0000    XYZ       0.0000
       YYZ       0.0000    XZZ      -0.8971    YZZ       1.0624
       ZZZ       0.0000
    Hexadecapole Moments (Debye-Ang^3)
      XXXX   -2036.2767   XXXY     -33.1807   XXYY    -401.9215
      XYYY      -5.5078   YYYY    -117.7507   XXXZ      -0.0000
      XXYZ      -0.0000   XYYZ      -0.0000   YYYZ      -0.0000
      XXZZ    -398.5236   XYZZ      -2.0813   YYZZ     -36.2425
      XZZZ      -0.0000   YZZZ      -0.0000   ZZZZ     -95.4198
 -----------------------------------------------------------------
Archival summary:
1\1\TWL01\OPT\ProcedureUnspecified\BasisUnspecified\2111\taweetha\SunNov2523:32:492018SunNov2523:32:492018\0\\#,OPT,ProcedureUnspecified,BasisUnspecified,\\0,1\I\N,1,2.16708\C,2,1.24667,1,115.274\H,3,1.08632,2,131.064,1,-0,0\I,3,2.16938,2,117.039,1,-180,0\\\@

 Total job time:  40.75s(wall), 149.08s(cpu) 
 Sun Nov 25 23:32:49 2018

        *************************************************************
        *                                                           *
        *  Thank you very much for using Q-Chem.  Have a nice day.  *
        *                                                           *
        *************************************************************


 
User input: 2 of 2 
 
Q-Chem Developer Version!
                  Welcome to Q-Chem
     A Quantum Leap Into The Future Of Chemistry


 Q-Chem 5.1, Q-Chem, Inc., Pleasanton, CA (2018)

 Yihan Shao,  Zhengting Gan,  E. Epifanovsky,  A. T. B. Gilbert,  M. Wormit,  
 J. Kussmann,  A. W. Lange,  A. Behn,  Jia Deng,  Xintian Feng,  D. Ghosh,  
 M. Goldey,  P. R. Horn,  L. D. Jacobson,  I. Kaliman,  T. Kus,  A. Landau,  
 Jie Liu,  E. I. Proynov,  R. M. Richard,  R. P. Steele,  E. J. Sundstrom,  
 H. L. Woodcock III,  P. M. Zimmerman,  D. Zuev,  B. Albrecht,  E. Alguire,  
 S. A. Baeppler,  D. Barton,  Z. Benda,  Y. A. Bernard,  E. J. Berquist,  
 K. B. Bravaya,  H. Burton,  D. Casanova,  Chun-Min Chang,  Yunqing Chen,  
 A. Chien,  K. D. Closser,  M. P. Coons,  S. Coriani,  S. Dasgupta,  
 A. L. Dempwolff,  M. Diedenhofen,  Hainam Do,  R. G. Edgar,  Po-Tung Fang,  
 S. Faraji,  S. Fatehi,  Qingguo Feng,  K. D. Fenk,  J. Fosso-Tande,  
 Qinghui Ge,  A. Ghysels,  G. Gidofalvi,  J. Gomes,  J. Gonthier,  A. Gunina,  
 D. Hait,  M. W. D. Hanson-Heine,  P. H. P. Harbach,  A. W. Hauser,  
 J. E. Herr,  E. G. Hohenstein,  Z. C. Holden,  Kerwin Hui,  B. C. Huynh,  
 T.-C. Jagau,  Hyunjun Ji,  B. Kaduk,  K. Khistyaev,  Jaehoon Kim,  
 P. Klunzinger,  K. Koh,  D. Kosenkov,  L. Koulias,  T. Kowalczyk,  
 C. M. Krauter,  A. Kunitsa,  Ka Un Lao,  A. Laurent,  K. V. Lawler,  
 Joonho Lee,  D. Lefrancois,  S. Lehtola,  D. S. Levine,  Yi-Pei Li,  
 You-Sheng Lin,  Fenglai Liu,  E. Livshits,  A. Luenser,  P. Manohar,  
 E. Mansoor,  S. F. Manzer,  Shan-Ping Mao,  Yuezhi Mao,  N. Mardirossian,  
 A. V. Marenich,  T. Markovich,  L. A. Martinez-Martinez,  S. A. Maurer,  
 N. J. Mayhall,  S. C. McKenzie,  J.-M. Mewes,  A. F. Morrison,  
 J. W. Mullinax,  K. Nanda,  T. S. Nguyen-Beck,  R. Olivares-Amaya,  
 J. A. Parkhill,  T. M. Perrine,  F. Plasser,  P. Pokhilko,  S. Prager,  
 A. Prociuk,  E. Ramos,  D. R. Rehn,  F. Rob,  M. Schneider,  N. Sergueev,  
 S. M. Sharada,  S. Sharma,  D. W. Small,  T. Stauch,  T. Stein,  
 Yu-Chuan Su,  A. J. W. Thom,  A. Tkatchenko,  T. Tsuchimochi,  N. M. Tubman,  
 L. Vogt,  M. L. Vidal,  O. Vydrov,  M. A. Watson,  J. Wenzel,  
 M. de Wergifosse,  T. A. Wesolowski,  A. White,  J. Witte,  A. Yamada,  
 Jun Yang,  K. Yao,  S. Yeganeh,  S. R. Yost,  Zhi-Qiang You,  A. Zech,  
 Igor Ying Zhang,  Xing Zhang,  Yan Zhao,  Ying Zhu,  B. R. Brooks,  
 G. K. L. Chan,  C. J. Cramer,  M. S. Gordon,  W. J. Hehre,  A. Klamt,  
 M. W. Schmidt,  C. D. Sherrill,  D. G. Truhlar,  A. Aspuru-Guzik,  R. Baer,  
 A. T. Bell,  N. A. Besley,  Jeng-Da Chai,  A. E. DePrince, III,  
 R. A. DiStasio Jr.,  A. Dreuw,  B. D. Dunietz,  T. R. Furlani,  
 Chao-Ping Hsu,  Yousung Jung,  Jing Kong,  D. S. Lambrecht,  WanZhen Liang,  
 C. Ochsenfeld,  V. A. Rassolov,  L. V. Slipchenko,  J. E. Subotnik,  
 T. Van Voorhis,  J. M. Herbert,  A. I. Krylov,  P. M. W. Gill,  M. Head-Gordon

 Contributors to earlier versions of Q-Chem not listed above: 
 R. D. Adamson,  B. Austin,  J. Baker,  G. J. O. Beran,  K. Brandhorst,  
 S. T. Brown,  E. F. C. Byrd,  A. K. Chakraborty,  C.-L. Cheng,  
 Siu Hung Chien,  D. M. Chipman,  D. L. Crittenden,  H. Dachsel,  
 R. J. Doerksen,  A. D. Dutoi,  L. Fusti-Molnar,  W. A. Goddard III,  
 A. Golubeva-Zadorozhnaya,  S. R. Gwaltney,  G. Hawkins,  A. Heyden,  
 S. Hirata,  G. Kedziora,  F. J. Keil,  C. Kelley,  Jihan Kim,  R. A. King,  
 R. Z. Khaliullin,  P. P. Korambath,  W. Kurlancheek,  A. M. Lee,  M. S. Lee,  
 S. V. Levchenko,  Ching Yeh Lin,  D. Liotard,  R. C. Lochan,  I. Lotan,  
 P. E. Maslen,  N. Nair,  D. P. O'Neill,  D. Neuhauser,  E. Neuscamman,  
 C. M. Oana,  R. Olson,  B. Peters,  R. Peverati,  P. A. Pieniazek,  
 Y. M. Rhee,  J. Ritchie,  M. A. Rohrdanz,  E. Rosta,  N. J. Russ,  
 H. F. Schaefer III,  N. E. Schultz,  N. Shenvi,  A. C. Simmonett,  A. Sodt,  
 D. Stuck,  K. S. Thanthiriwatte,  V. Vanovschi,  Tao Wang,  A. Warshel,  
 C. F. Williams,  Q. Wu,  X. Xu,  W. Zhang

 Please cite Q-Chem as follows:
 Y. Shao et al., Mol. Phys. 113, 184-215 (2015)
 DOI: 10.1080/00268976.2014.952696

 Q-Chem 5.1.2 for Intel X86 EM64T Linux

 Parts of Q-Chem use Armadillo 8.300.2 (Tropical Shenanigans).
 http://arma.sourceforge.net/

 Q-Chem begins on Sun Nov 25 23:32:49 2018  

Host: 
0

     Scratch files written to /scratch/taweetham/qchem57145//
The previous job contains 0 fragments, simply inherited here
Input Ideriv = 2
Curr. Ideriv = -1
Max.  Ideriv = 2

Checking the input file for inconsistencies... 	...done.

--------------------------------------------------------------
User input:
--------------------------------------------------------------

$molecule
read
$end

$rem
   job_type 	frequency
   basis 	6-311++g**
   method	b3lyp	
$end


--------------------------------------------------------------
 ----------------------------------------------------------------
             Standard Nuclear Orientation (Angstroms)
    I     Atom           X                Y                Z
 ----------------------------------------------------------------
    1      C      -0.3886228804    -0.4449493469    -0.0000000000
    2      N       0.4009875026     0.5197801100     0.0000000000
    3      I       2.5034619369    -0.0054109636    -0.0000000000
    4      I      -2.5085258780     0.0157351190     0.0000000000
    5      H      -0.2067863608    -1.5159449245    -0.0000000000
 ----------------------------------------------------------------
 Molecular Point Group                 Cs    NOp =  2
 Largest Abelian Subgroup              Cs    NOp =  2
 Nuclear Repulsion Energy =   630.4312503758 hartrees
 There are       60 alpha and       60 beta electrons
 Requested basis set is 6-311++G(d,p)
 There are 65 shells and 175 basis functions

 Total QAlloc Memory Limit   2000 MB
 Mega-Array Size       188 MB
 MEM_STATIC part       192 MB

                       Distance Matrix (Angstroms)
             C (  1)   N (  2)   I (  3)   I (  4)
   N (  2)  1.246671
   I (  3)  2.925295  2.167077
   I (  4)  2.169382  2.952851  5.012032
   H (  5)  1.086322  2.124515  3.102766  2.764787

 A cutoff of  1.0D-11 yielded   1661 shell pairs
 There are     12642 function pairs (     14423 Cartesian)

 -------------------------------------------------------
 OpenMP Integral Computing Module                       
 Release: version 1.0, May 2013, Q-Chem Inc. Pittsburgh 
 -------------------------------------------------------
 Integral Job Info:
 Integral job number is                      11
 Integral operator is                         1
 short-range coefficients                     0
 long-range coefficients              100000000
 Omega coefficients                           0
 if combine SR and LR in K                    0
 Integral screening is                        0
 Integral computing path is                   2
 max size of driver memory is            800000
 size of driver memory is                593474
 size of scratch memory is             11861008
 max col of scratch BK array               1296
 max len of scratch array in speh3          155
 max len of scratch index in speh4           18
 max int batch size is                      520
 min int batch size is                       52
 fixed nKL is                                52
 max L of basis functions is                  2
 order of int derivative is                   0
 number of shells is                         65
 number of basis is                         187
 number of cartesian basis is               187
 number of contracted shell pairs          1661
 number of primitive shell pairs           3256
 maxK2 (contraction) of shell pair           36
 max number of K2 of shell pair               1
 max number of CS2 of shell pair            260
 max number of PS2 of shell pair            260
 mem total for path MDJ                  532604
 -------------------------------------------------------
 Smallest overlap matrix eigenvalue = 1.28E-03
 Guess from superposition of atomic densities
 Warning:  Energy on first SCF cycle will be non-variational
 SAD guess density has 120.000000 electrons

 -----------------------------------------------------------------------
  General SCF calculation program by
  Eric Jon Sundstrom, Paul Horn, Yuezhi Mao, Dmitri Zuev, Alec White,
  David Stuck, Shaama M.S., Shane Yost, Joonho Lee, David Small,
  Daniel Levine, Susi Lehtola, Hugh Burton, Evgeny Epifanovsky
 -----------------------------------------------------------------------
 Exchange:     0.2000 Hartree-Fock + 0.0800 Slater + 0.7200 B88
 Correlation:  0.1900 VWN1RPA + 0.8100 LYP
 Using SG-1 standard quadrature grid
 using 4 threads for integral computing
 -------------------------------------------------------
 OpenMP Integral computing Module                
 Release: version 2.0, May 2017, Q-Chem Inc. Pleasanton 
 -------------------------------------------------------
 -------------------------------------------------------
 OpenMP BLAS3 based DFT computing Module                
 Release: version 1.0, May 2013, Q-Chem Inc. Pittsburgh 
 -------------------------------------------------------
 A restricted SCF calculation will be
 performed using DIIS
 SCF converges when DIIS error is below 1.0e-08
 ---------------------------------------
  Cycle       Energy         DIIS error
 ---------------------------------------
    1  -13932.7491499686      3.66e-02  
    2  -13932.4573581057      2.92e-03  
    3  -13932.3714996336      5.56e-03  
    4  -13932.4793833890      1.06e-03  
    5  -13932.4831468307      2.33e-04  
    6  -13932.4832315732      1.29e-04  
    7  -13932.4833065360      1.86e-05  
    8  -13932.4833078613      4.86e-06  
    9  -13932.4833079167      1.47e-06  
   10  -13932.4833079214      4.77e-07  
   11  -13932.4833079222      1.26e-07  
   12  -13932.4833079222      1.96e-08  
   13  -13932.4833079224      4.81e-09  Convergence criterion met
 ---------------------------------------
 SCF time:   CPU 27.24s  wall 7.00s 
 SCF   energy in the final basis set =   -13932.4833079224
 Total energy in the final basis set =   -13932.4833079224

 --------------------------------------------------------------
             Orbital Energies (a.u.) and Symmetries
 --------------------------------------------------------------

 Alpha MOs, Restricted
 -- Occupied --                  
*******-1165.89 -176.32 -176.32 -165.73 -165.73 -165.73 -165.72
  1 A'    2 A'    3 A'    4 A'    5 A'    1 A"    6 A'    7 A'                 
-165.72 -165.72  -35.82  -35.82  -31.32  -31.31  -31.31  -31.31
  2 A"    8 A'    9 A'   10 A'   11 A'   12 A'    3 A"   13 A'                 
-31.303 -31.303 -22.965 -22.963 -22.963 -22.959 -22.958 -22.958
  4 A"   14 A'   15 A'    5 A"   16 A'   17 A'    6 A"   18 A'                 
-22.958 -22.958 -22.954 -22.954 -14.387 -10.291  -6.370  -6.365
 19 A'    7 A"    8 A"   20 A'   21 A'   22 A'   23 A'   24 A'                 
 -4.784  -4.777  -4.766  -4.766  -4.763  -4.762  -2.049  -2.044
 25 A'   26 A'    9 A"   27 A'   10 A"   28 A'   29 A'   30 A'                 
 -2.044  -2.043  -2.039  -2.038  -2.028  -2.028  -2.026  -2.026
 11 A"   31 A'   12 A"   32 A'   33 A'   13 A"   34 A'   14 A"                 
 -0.962  -0.706  -0.656  -0.597  -0.483  -0.427  -0.409  -0.313
 35 A'   36 A'   37 A'   38 A'   39 A'   40 A'   15 A"   41 A'                 
 -0.297  -0.288  -0.276  -0.272
 16 A"   42 A'   43 A'   17 A"                                                 
 -- Virtual --                   
 -0.126  -0.064  -0.051   0.010   0.035   0.048   0.061   0.106
 44 A'   18 A"   45 A'   46 A'   47 A'   48 A'   19 A"   49 A'                 
  0.137   0.147   0.149   0.163   0.178   0.199   0.204   0.213
 50 A'   20 A"   51 A'   52 A'   53 A'   54 A'   21 A"   55 A'                 
  0.228   0.236   0.265   0.298   0.349   0.376   0.380   0.386
 22 A"   56 A'   57 A'   58 A'   59 A'   60 A'   23 A"   24 A"                 
  0.397   0.419   0.425   0.431   0.445   0.476   0.539   0.588
 25 A"   61 A'   62 A'   26 A"   63 A'   64 A'   27 A"   65 A'                 
  0.624   0.644   0.675   0.730   0.775   0.818   0.878   0.931
 66 A'   67 A'   68 A'   69 A'   70 A'   28 A"   71 A'   72 A'                 
  1.107   1.173   1.245   1.275   1.291   1.300   1.320   1.347
 29 A"   73 A'   30 A"   31 A"   74 A'   75 A'   76 A'   32 A"                 
  1.352   1.498   1.568   1.659   1.718   2.050   2.059   2.170
 77 A'   78 A'   79 A'   80 A'   33 A"   81 A'   34 A"   82 A'                 
  2.233   2.416   2.588   2.716   2.757   2.820   2.914   3.524
 83 A'   35 A"   84 A'   85 A'   36 A"   86 A'   87 A'   88 A'                 
  3.819   3.882   3.947   3.952   3.962   3.965   3.980   3.995
 37 A"   89 A'   38 A"   39 A"   90 A'   91 A'   40 A"   41 A"                 
  4.043   4.086   4.186   4.224   4.320   4.387   4.462   5.964
 92 A'   93 A'   94 A'   95 A'   96 A'   97 A'   98 A'   42 A"                 
  5.986   5.987   6.003   6.008   6.054  23.852  27.767  27.826
 43 A"   99 A'  100 A'  101 A'  102 A'  103 A'  104 A'  105 A'                 
 28.310  28.328  28.328  28.340  28.345  28.360  28.520  28.524
 44 A"  106 A'   45 A"  107 A'  108 A'  109 A'   46 A"   47 A"                 
 28.526  28.528  28.531  28.541  28.557  28.578  28.627  28.675
110 A'  111 A'   48 A"   49 A"  112 A'  113 A'  114 A'  115 A'                 
 35.504 127.858 127.871 127.873 127.885 127.889 127.913 151.578
116 A'   50 A"  117 A'   51 A"  118 A'  119 A'  120 A'  121 A'                 
151.6281901.7381901.790
122 A'  123 A'  124 A'                                                         

 Beta MOs, Restricted
 -- Occupied --                  
*******-1165.89 -176.32 -176.32 -165.73 -165.73 -165.73 -165.72
  1 A'    2 A'    3 A'    4 A'    5 A'    1 A"    6 A'    7 A'                 
-165.72 -165.72  -35.82  -35.82  -31.32  -31.31  -31.31  -31.31
  2 A"    8 A'    9 A'   10 A'   11 A'   12 A'    3 A"   13 A'                 
-31.303 -31.303 -22.965 -22.963 -22.963 -22.959 -22.958 -22.958
  4 A"   14 A'   15 A'    5 A"   16 A'   17 A'    6 A"   18 A'                 
-22.958 -22.958 -22.954 -22.954 -14.387 -10.291  -6.370  -6.365
 19 A'    7 A"    8 A"   20 A'   21 A'   22 A'   23 A'   24 A'                 
 -4.784  -4.777  -4.766  -4.766  -4.763  -4.762  -2.049  -2.044
 25 A'   26 A'    9 A"   27 A'   10 A"   28 A'   29 A'   30 A'                 
 -2.044  -2.043  -2.039  -2.038  -2.028  -2.028  -2.026  -2.026
 11 A"   31 A'   12 A"   32 A'   33 A'   13 A"   34 A'   14 A"                 
 -0.962  -0.706  -0.656  -0.597  -0.483  -0.427  -0.409  -0.313
 35 A'   36 A'   37 A'   38 A'   39 A'   40 A'   15 A"   41 A'                 
 -0.297  -0.288  -0.276  -0.272
 16 A"   42 A'   43 A'   17 A"                                                 
 -- Virtual --                   
 -0.126  -0.064  -0.051   0.010   0.035   0.048   0.061   0.106
 44 A'   18 A"   45 A'   46 A'   47 A'   48 A'   19 A"   49 A'                 
  0.137   0.147   0.149   0.163   0.178   0.199   0.204   0.213
 50 A'   20 A"   51 A'   52 A'   53 A'   54 A'   21 A"   55 A'                 
  0.228   0.236   0.265   0.298   0.349   0.376   0.380   0.386
 22 A"   56 A'   57 A'   58 A'   59 A'   60 A'   23 A"   24 A"                 
  0.397   0.419   0.425   0.431   0.445   0.476   0.539   0.588
 25 A"   61 A'   62 A'   26 A"   63 A'   64 A'   27 A"   65 A'                 
  0.624   0.644   0.675   0.730   0.775   0.818   0.878   0.931
 66 A'   67 A'   68 A'   69 A'   70 A'   28 A"   71 A'   72 A'                 
  1.107   1.173   1.245   1.275   1.291   1.300   1.320   1.347
 29 A"   73 A'   30 A"   31 A"   74 A'   75 A'   76 A'   32 A"                 
  1.352   1.498   1.568   1.659   1.718   2.050   2.059   2.170
 77 A'   78 A'   79 A'   80 A'   33 A"   81 A'   34 A"   82 A'                 
  2.233   2.416   2.588   2.716   2.757   2.820   2.914   3.524
 83 A'   35 A"   84 A'   85 A'   36 A"   86 A'   87 A'   88 A'                 
  3.819   3.882   3.947   3.952   3.962   3.965   3.980   3.995
 37 A"   89 A'   38 A"   39 A"   90 A'   91 A'   40 A"   41 A"                 
  4.043   4.086   4.186   4.224   4.320   4.387   4.462   5.964
 92 A'   93 A'   94 A'   95 A'   96 A'   97 A'   98 A'   42 A"                 
  5.986   5.987   6.003   6.008   6.054  23.852  27.767  27.826
 43 A"   99 A'  100 A'  101 A'  102 A'  103 A'  104 A'  105 A'                 
 28.310  28.328  28.328  28.340  28.345  28.360  28.520  28.524
 44 A"  106 A'   45 A"  107 A'  108 A'  109 A'   46 A"   47 A"                 
 28.526  28.528  28.531  28.541  28.557  28.578  28.627  28.675
110 A'  111 A'   48 A"   49 A"  112 A'  113 A'  114 A'  115 A'                 
 35.504 127.858 127.871 127.873 127.885 127.889 127.913 151.578
116 A'   50 A"  117 A'   51 A"  118 A'  119 A'  120 A'  121 A'                 
151.6281901.7381901.790
122 A'  123 A'  124 A'                                                         
 --------------------------------------------------------------

          Ground-State Mulliken Net Atomic Charges

     Atom                 Charge (a.u.)
  ----------------------------------------
      1 C                    -0.266238
      2 N                    -0.080634
      3 I                     0.079094
      4 I                     0.083825
      5 H                     0.183952
  ----------------------------------------
  Sum of atomic charges =    -0.000000

 -----------------------------------------------------------------
                    Cartesian Multipole Moments
 -----------------------------------------------------------------
    Charge (ESU x 10^10)
                -0.0000
    Dipole Moment (Debye)
         X      -0.0925      Y      -1.7511      Z       0.0000
       Tot       1.7536
    Quadrupole Moments (Debye-Ang)
        XX     -63.8105     XY      -1.1465     YY     -69.0113
        XZ       0.0000     YZ       0.0000     ZZ     -69.8299
    Octopole Moments (Debye-Ang^2)
       XXX       3.7725    XXY       2.3370    XYY      -0.6513
       YYY      -3.0584    XXZ       0.0000    XYZ       0.0000
       YYZ       0.0000    XZZ      -0.1302    YZZ       0.4661
       ZZZ       0.0000
    Hexadecapole Moments (Debye-Ang^3)
      XXXX   -2036.7438   XXXY     -30.9722   XXYY    -401.7000
      XYYY      -2.5350   YYYY    -117.7803   XXXZ       0.0000
      XXYZ       0.0000   XYYZ       0.0000   YYYZ      -0.0000
      XXZZ    -398.5207   XYZZ      -1.1030   YYZZ     -36.2204
      XZZZ       0.0000   YZZZ       0.0000   ZZZZ     -95.4194
 -----------------------------------------------------------------
 Calculating MO derivatives via CPSCF
 D1JvT checksum  = 251220 15992.7055044203
 D1KAT checksum  = 618420 647.0348123311
   1         3          15      0.132972    0.042351
   2         3          15      0.017397    0.007570
   3         3          15      0.002641    0.001236
   4         4          14      0.000273    0.000154
   5        15           3      0.000022    0.000017
   6        17           1      0.000001    0.000001
   7        18           0      0.000000    0.000000    Roots Converged
 Time for AOints: 9.1 s (CPU) 2.3 s (wall)
 ------------------------------------------------------------------------------
                     AOints        : Timing summary (seconds)
 ------------------------------------------------------------------------------
     job step          cpu (% of tot)      sys (% of tot)     wall (% of tot)
 ------------------------------------------------------------------------------
  cpscf_lag         0.5199E+02 (37.2)   0.8000E-05 (23.5)   0.1342E+02 (36.4)
  iterzp            0.7830E+02 (56.1)   0.2600E-04 (76.5)   0.2097E+02 (56.8)
  make_fx           0.0000E+00 ( 0.0)   0.0000E+00 ( 0.0)   0.0000E+00 ( 0.0)
  AOints            0.9139E+01 ( 6.5)   0.0000E+00 ( 0.0)   0.2321E+01 ( 6.3)
 ------------------------------------------------------------------------------
   Grand Totals     0.1396E+03          0.3400E-04          0.3689E+02
 ------------------------------------------------------------------------------
 Calculating analytic Hessian of the SCF energy
 Polarizability Matrix (a.u.)
            1           2           3
    1-169.5270287   1.2926119  -0.0000000
    2   1.2926119 -56.9956253  -0.0000000
    3  -0.0000000  -0.0000000 -50.1649151

 Direct stationary perturbation theory relativistic correction:

 rels  =     193.930192522918
 relv  =    -642.914486819866
 rel2e =      83.541959457675
 E_rel =    -365.442334839273

 Hessian of the SCF Energy
            1           2           3           4           5           6
    1   0.4050530   0.1970511   0.0000000  -0.2687266  -0.2389721  -0.0000000
    2   0.1970511   0.8160577   0.0000000  -0.3110224  -0.4498703  -0.0000000
    3   0.0000000   0.0000000   0.0981774  -0.0000000  -0.0000000  -0.0422528
    4  -0.2687266  -0.3110224  -0.0000000   0.3838013   0.2851993   0.0000000
    5  -0.2389721  -0.4498703  -0.0000000   0.2851993   0.4830292  -0.0000000
    6  -0.0000000  -0.0000000  -0.0422528   0.0000000  -0.0000000   0.0251724
    7  -0.0451112   0.0025021   0.0000000  -0.0634410   0.0151608   0.0000000
    8  -0.0136552   0.0003822   0.0000000   0.0267378  -0.0247500   0.0000000
    9   0.0000000  -0.0000000   0.0039680   0.0000000   0.0000000  -0.0058672
   10  -0.0467280   0.0477176   0.0000000  -0.0524756  -0.0288477  -0.0000000
   11   0.0135912  -0.0398654   0.0000000  -0.0046016   0.0086627   0.0000000
   12  -0.0000000   0.0000000  -0.0173076   0.0000000   0.0000000   0.0006489
   13  -0.0444872   0.0637515   0.0000000   0.0008419  -0.0325404  -0.0000000
   14   0.0419850  -0.3267041  -0.0000000   0.0036868  -0.0170716   0.0000000
   15   0.0000000   0.0000000  -0.0425850   0.0000000   0.0000000   0.0222987
            7           8           9          10          11          12
    1  -0.0451112  -0.0136552   0.0000000  -0.0467280   0.0135912  -0.0000000
    2   0.0025021   0.0003822  -0.0000000   0.0477176  -0.0398654   0.0000000
    3   0.0000000   0.0000000   0.0039680   0.0000000   0.0000000  -0.0173076
    4  -0.0634410   0.0267378   0.0000000  -0.0524756  -0.0046016   0.0000000
    5   0.0151608  -0.0247500   0.0000000  -0.0288477   0.0086627   0.0000000
    6   0.0000000   0.0000000  -0.0058672  -0.0000000   0.0000000   0.0006489
    7   0.1053092  -0.0122852  -0.0000000   0.0012371  -0.0040278  -0.0000000
    8  -0.0122852   0.0215031  -0.0000000  -0.0002432   0.0012008  -0.0000000
    9  -0.0000000  -0.0000000   0.0029819  -0.0000000   0.0000000   0.0035194
   10   0.0012371  -0.0002432  -0.0000000   0.1150491  -0.0190479  -0.0000000
   11  -0.0040278   0.0012008   0.0000000  -0.0190479   0.0289347  -0.0000000
   12  -0.0000000  -0.0000000   0.0035194  -0.0000000  -0.0000000   0.0089029
   13   0.0020059  -0.0005543  -0.0000000  -0.0170826   0.0140862  -0.0000000
   14  -0.0013499   0.0016640  -0.0000000   0.0004212   0.0010672   0.0000000
   15  -0.0000000  -0.0000000  -0.0046020   0.0000000  -0.0000000   0.0042365
           13          14          15
    1  -0.0444872   0.0419850   0.0000000
    2   0.0637515  -0.3267041   0.0000000
    3   0.0000000  -0.0000000  -0.0425850
    4   0.0008419   0.0036868   0.0000000
    5  -0.0325404  -0.0170716   0.0000000
    6  -0.0000000   0.0000000   0.0222987
    7   0.0020059  -0.0013499  -0.0000000
    8  -0.0005543   0.0016640  -0.0000000
    9  -0.0000000  -0.0000000  -0.0046020
   10  -0.0170826   0.0004212   0.0000000
   11   0.0140862   0.0010672  -0.0000000
   12  -0.0000000   0.0000000   0.0042365
   13   0.0587220  -0.0447431  -0.0000000
   14  -0.0447431   0.3410446  -0.0000000
   15  -0.0000000  -0.0000000   0.0206518
 Gradient time:  CPU 212.12 s  wall 56.04 s
 **********************************************************************
 **                                                                  **
 **                       VIBRATIONAL ANALYSIS                       **
 **                       --------------------                       **
 **                                                                  **
 **        VIBRATIONAL FREQUENCIES (CM**-1) AND NORMAL MODES         **
 **     FORCE CONSTANTS (mDYN/ANGSTROM) AND REDUCED MASSES (AMU)     **
 **                  INFRARED INTENSITIES (KM/MOL)                   **
 **                                                                  **
 **********************************************************************


 Mode:                 1                      2                      3
 Frequency:       140.06                 143.74                 215.45
 Force Cnst:      1.1095                 0.1137                 0.2553
 Red. Mass:      95.9992                 9.3416                 9.3367
 IR Active:          YES                    YES                    YES
 IR Intens:        0.415                  0.124                  0.513
 Raman Active:       YES                    YES                    YES
               X      Y      Z        X      Y      Z        X      Y      Z
 C         -0.096 -0.009  0.000    0.000  0.000  0.563    0.098  0.537 -0.000
 N          0.099 -0.206  0.000    0.000  0.000  0.552    0.091  0.556 -0.000
 I          0.612  0.014 -0.000   -0.000 -0.000 -0.060    0.002 -0.060  0.000
 I         -0.611  0.010 -0.000    0.000 -0.000 -0.059   -0.023 -0.057  0.000
 H         -0.432 -0.062  0.000    0.000  0.000  0.609    0.241  0.565 -0.000
 TransDip   0.020 -0.006 -0.000    0.000 -0.000 -0.011   -0.021 -0.009  0.000

 Mode:                 4                      5                      6
 Frequency:       482.20                 648.49                 885.85
 Force Cnst:      1.8990                 1.2566                 0.6586
 Red. Mass:      13.8619                 5.0717                 1.4244
 IR Active:          YES                    YES                    YES
 IR Intens:       96.473                 11.702                 15.019
 Raman Active:       YES                    YES                    YES
               X      Y      Z        X      Y      Z        X      Y      Z
 C          0.525  0.020 -0.000    0.421 -0.288 -0.000   -0.000  0.000 -0.176
 N          0.780 -0.226 -0.000   -0.212  0.200  0.000    0.000 -0.000  0.076
 I         -0.076  0.018  0.000   -0.001 -0.008 -0.000   -0.000  0.000 -0.001
 I         -0.062  0.006  0.000   -0.022  0.015 -0.000    0.000 -0.000  0.002
 H          0.230 -0.036 -0.000    0.777 -0.224  0.000    0.000  0.000  0.981
 TransDip   0.314  0.016 -0.000    0.100 -0.046  0.000   -0.000  0.000  0.124

 Mode:                 7                      8                      9
 Frequency:      1225.96                1647.49                3150.38
 Force Cnst:      1.0132                14.5418                 6.4310
 Red. Mass:       1.1441                 9.0933                 1.0998
 IR Active:          YES                    YES                    YES
 IR Intens:       76.038                153.690                  3.472
 Raman Active:       YES                    YES                    YES
               X      Y      Z        X      Y      Z        X      Y      Z
 C         -0.095  0.018  0.000    0.378  0.473  0.000    0.007 -0.091  0.000
 N          0.020 -0.047 -0.000   -0.351 -0.434 -0.000    0.006  0.006 -0.000
 I          0.001  0.000  0.000   -0.000 -0.000 -0.000   -0.000  0.000  0.000
 I         -0.002  0.002 -0.000    0.003 -0.001 -0.000   -0.000  0.000  0.000
 H          0.977  0.186 -0.000    0.040  0.565 -0.000   -0.157  0.983 -0.000
 TransDip  -0.256  0.111 -0.000    0.394  0.050  0.000   -0.059  0.010 -0.000

 STANDARD THERMODYNAMIC QUANTITIES AT   298.15 K  AND     1.00 ATM

   This Molecule has  0 Imaginary Frequencies
   Zero point vibrational energy:       12.208 kcal/mol

   Atom    1 Element C  Has Mass   12.00000
   Atom    2 Element N  Has Mass   14.00307
   Atom    3 Element I  Has Mass  126.90440
   Atom    4 Element I  Has Mass  126.90440
   Atom    5 Element H  Has Mass    1.00783
   Molecular Mass:   280.819700 amu
   Principal axes and moments of inertia in amu*Bohr^2:
                             1           2           3
    Eigenvalues --       30.34829  5706.67053  5737.01882
          X               1.00000     0.00089     0.00000
          Y              -0.00089     1.00000    -0.00000
          Z              -0.00000     0.00000     1.00000
   Rotational Symmetry Number is   1
   The Molecule is an Asymmetric Top
   Translational Enthalpy:        0.889 kcal/mol
   Rotational Enthalpy:           0.889 kcal/mol
   Vibrational Enthalpy:         13.651 kcal/mol
   gas constant (RT):             0.592 kcal/mol
   Translational Entropy:        42.796  cal/mol.K
   Rotational Entropy:           28.387  cal/mol.K
   Vibrational Entropy:           8.822  cal/mol.K

   Total Enthalpy:               16.021 kcal/mol
   Total Entropy:                80.005  cal/mol.K
Archival summary:
1\1\TWL01\FREQ\ProcedureUnspecified\BasisUnspecified\2111\taweetha\SunNov2523:33:522018SunNov2523:33:522018\0\\#,FREQ,ProcedureUnspecified,BasisUnspecified,\\0,1\I\N,1,2.16708\C,2,1.24667,1,115.274\H,3,1.08632,2,131.064,1,-0,0\I,3,2.16938,2,117.039,1,-180,0\\\@

 Total job time:  63.59s(wall), 239.53s(cpu) 
 Sun Nov 25 23:33:52 2018

        *************************************************************
        *                                                           *
        *  Thank you very much for using Q-Chem.  Have a nice day.  *
        *                                                           *
        *************************************************************
