# Supplementary material for: Geometric and energetic data from ab initio calculations of haloethene, haloimine, halomethylenephosphine, haloiminophosphine, halodiazene, halodiphosphene and halocyclopropane
Source: Data Brief. 2019 Nov 2;27:104738. doi: 10.1016/j.dib.2019.104738 (PMC6861602; doi:10.1016/j.dib.2019.104738)
Supplement: Multimedia component 4 [file mmc4.zip › CN/B3LYP/IBrCNBrE.out]

Q-Chem Developer Version!
                  Welcome to Q-Chem
     A Quantum Leap Into The Future Of Chemistry


 Q-Chem 5.1, Q-Chem, Inc., Pleasanton, CA (2018)

 Yihan Shao,  Zhengting Gan,  E. Epifanovsky,  A. T. B. Gilbert,  M. Wormit,  
 J. Kussmann,  A. W. Lange,  A. Behn,  Jia Deng,  Xintian Feng,  D. Ghosh,  
 M. Goldey,  P. R. Horn,  L. D. Jacobson,  I. Kaliman,  T. Kus,  A. Landau,  
 Jie Liu,  E. I. Proynov,  R. M. Richard,  R. P. Steele,  E. J. Sundstrom,  
 H. L. Woodcock III,  P. M. Zimmerman,  D. Zuev,  B. Albrecht,  E. Alguire,  
 S. A. Baeppler,  D. Barton,  Z. Benda,  Y. A. Bernard,  E. J. Berquist,  
 K. B. Bravaya,  H. Burton,  D. Casanova,  Chun-Min Chang,  Yunqing Chen,  
 A. Chien,  K. D. Closser,  M. P. Coons,  S. Coriani,  S. Dasgupta,  
 A. L. Dempwolff,  M. Diedenhofen,  Hainam Do,  R. G. Edgar,  Po-Tung Fang,  
 S. Faraji,  S. Fatehi,  Qingguo Feng,  K. D. Fenk,  J. Fosso-Tande,  
 Qinghui Ge,  A. Ghysels,  G. Gidofalvi,  J. Gomes,  J. Gonthier,  A. Gunina,  
 D. Hait,  M. W. D. Hanson-Heine,  P. H. P. Harbach,  A. W. Hauser,  
 J. E. Herr,  E. G. Hohenstein,  Z. C. Holden,  Kerwin Hui,  B. C. Huynh,  
 T.-C. Jagau,  Hyunjun Ji,  B. Kaduk,  K. Khistyaev,  Jaehoon Kim,  
 P. Klunzinger,  K. Koh,  D. Kosenkov,  L. Koulias,  T. Kowalczyk,  
 C. M. Krauter,  A. Kunitsa,  Ka Un Lao,  A. Laurent,  K. V. Lawler,  
 Joonho Lee,  D. Lefrancois,  S. Lehtola,  D. S. Levine,  Yi-Pei Li,  
 You-Sheng Lin,  Fenglai Liu,  E. Livshits,  A. Luenser,  P. Manohar,  
 E. Mansoor,  S. F. Manzer,  Shan-Ping Mao,  Yuezhi Mao,  N. Mardirossian,  
 A. V. Marenich,  T. Markovich,  L. A. Martinez-Martinez,  S. A. Maurer,  
 N. J. Mayhall,  S. C. McKenzie,  J.-M. Mewes,  A. F. Morrison,  
 J. W. Mullinax,  K. Nanda,  T. S. Nguyen-Beck,  R. Olivares-Amaya,  
 J. A. Parkhill,  T. M. Perrine,  F. Plasser,  P. Pokhilko,  S. Prager,  
 A. Prociuk,  E. Ramos,  D. R. Rehn,  F. Rob,  M. Schneider,  N. Sergueev,  
 S. M. Sharada,  S. Sharma,  D. W. Small,  T. Stauch,  T. Stein,  
 Yu-Chuan Su,  A. J. W. Thom,  A. Tkatchenko,  T. Tsuchimochi,  N. M. Tubman,  
 L. Vogt,  M. L. Vidal,  O. Vydrov,  M. A. Watson,  J. Wenzel,  
 M. de Wergifosse,  T. A. Wesolowski,  A. White,  J. Witte,  A. Yamada,  
 Jun Yang,  K. Yao,  S. Yeganeh,  S. R. Yost,  Zhi-Qiang You,  A. Zech,  
 Igor Ying Zhang,  Xing Zhang,  Yan Zhao,  Ying Zhu,  B. R. Brooks,  
 G. K. L. Chan,  C. J. Cramer,  M. S. Gordon,  W. J. Hehre,  A. Klamt,  
 M. W. Schmidt,  C. D. Sherrill,  D. G. Truhlar,  A. Aspuru-Guzik,  R. Baer,  
 A. T. Bell,  N. A. Besley,  Jeng-Da Chai,  A. E. DePrince, III,  
 R. A. DiStasio Jr.,  A. Dreuw,  B. D. Dunietz,  T. R. Furlani,  
 Chao-Ping Hsu,  Yousung Jung,  Jing Kong,  D. S. Lambrecht,  WanZhen Liang,  
 C. Ochsenfeld,  V. A. Rassolov,  L. V. Slipchenko,  J. E. Subotnik,  
 T. Van Voorhis,  J. M. Herbert,  A. I. Krylov,  P. M. W. Gill,  M. Head-Gordon

 Contributors to earlier versions of Q-Chem not listed above: 
 R. D. Adamson,  B. Austin,  J. Baker,  G. J. O. Beran,  K. Brandhorst,  
 S. T. Brown,  E. F. C. Byrd,  A. K. Chakraborty,  C.-L. Cheng,  
 Siu Hung Chien,  D. M. Chipman,  D. L. Crittenden,  H. Dachsel,  
 R. J. Doerksen,  A. D. Dutoi,  L. Fusti-Molnar,  W. A. Goddard III,  
 A. Golubeva-Zadorozhnaya,  S. R. Gwaltney,  G. Hawkins,  A. Heyden,  
 S. Hirata,  G. Kedziora,  F. J. Keil,  C. Kelley,  Jihan Kim,  R. A. King,  
 R. Z. Khaliullin,  P. P. Korambath,  W. Kurlancheek,  A. M. Lee,  M. S. Lee,  
 S. V. Levchenko,  Ching Yeh Lin,  D. Liotard,  R. C. Lochan,  I. Lotan,  
 P. E. Maslen,  N. Nair,  D. P. O'Neill,  D. Neuhauser,  E. Neuscamman,  
 C. M. Oana,  R. Olson,  B. Peters,  R. Peverati,  P. A. Pieniazek,  
 Y. M. Rhee,  J. Ritchie,  M. A. Rohrdanz,  E. Rosta,  N. J. Russ,  
 H. F. Schaefer III,  N. E. Schultz,  N. Shenvi,  A. C. Simmonett,  A. Sodt,  
 D. Stuck,  K. S. Thanthiriwatte,  V. Vanovschi,  Tao Wang,  A. Warshel,  
 C. F. Williams,  Q. Wu,  X. Xu,  W. Zhang

 Please cite Q-Chem as follows:
 Y. Shao et al., Mol. Phys. 113, 184-215 (2015)
 DOI: 10.1080/00268976.2014.952696

 Q-Chem 5.1.2 for Intel X86 EM64T Linux

 Parts of Q-Chem use Armadillo 8.300.2 (Tropical Shenanigans).
 http://arma.sourceforge.net/

 Q-Chem begins on Sun Nov 25 20:41:14 2018  

Host: 
0

     Scratch files written to /scratch/taweetham/qchem50274//
Input Ideriv = 2
Curr. Ideriv = -1
Max.  Ideriv = 2

Checking the input file for inconsistencies... 	...done.

--------------------------------------------------------------
User input:
--------------------------------------------------------------
$molecule
0 1
C 
N 1 1.3 
Br 2 CBr 1 120. 
Br 1 CBr 2 120.  3 180.0
I 1 CI 2 120.  3 0.0

CC=1.54
CH=1.09
CF=1.35
CCl=1.77
CBr=1.94
CI=2.14
DHA=180.0
$end

$rem
   job_type	optimization
   basis	6-311++g**
   method	b3lyp
$end

--------------------------------------------------------------
 ----------------------------------------------------------------
             Standard Nuclear Orientation (Angstroms)
    I     Atom           X                Y                Z
 ----------------------------------------------------------------
    1      C       0.5328247657     0.4878203375     0.0000000000
    2      N      -0.3242331235     1.4652924724    -0.0000000000
    3      Br     -2.2269920551     1.0869957000    -0.0000000000
    4      Br      2.4355836974     0.8661171098    -0.0000000000
    5      I      -0.1552457398    -1.5385456165     0.0000000000
 ----------------------------------------------------------------
 Molecular Point Group                 Cs    NOp =  2
 Largest Abelian Subgroup              Cs    NOp =  2
 Nuclear Repulsion Energy =  1080.4373029891 hartrees
 There are       68 alpha and       68 beta electrons
 Requested basis set is 6-311++G(d,p)
 There are 74 shells and 202 basis functions

 Total QAlloc Memory Limit   2000 MB
 Mega-Array Size       188 MB
 MEM_STATIC part       192 MB
 A cutoff of  1.0D-11 yielded   2021 shell pairs
 There are     16378 function pairs (     18517 Cartesian)

 -------------------------------------------------------
 OpenMP Integral Computing Module                       
 Release: version 1.0, May 2013, Q-Chem Inc. Pittsburgh 
 -------------------------------------------------------
 Integral Job Info:
 Integral job number is                      11
 Integral operator is                         1
 short-range coefficients                     0
 long-range coefficients              100000000
 Omega coefficients                           0
 if combine SR and LR in K                    0
 Integral screening is                        0
 Integral computing path is                   2
 max size of driver memory is            800000
 size of driver memory is                593474
 size of scratch memory is             29623520
 max col of scratch BK array               1296
 max len of scratch array in speh3          155
 max len of scratch index in speh4           18
 max int batch size is                      520
 min int batch size is                       52
 fixed nKL is                                45
 max L of basis functions is                  2
 order of int derivative is                   0
 number of shells is                         74
 number of basis is                         215
 number of cartesian basis is               215
 number of contracted shell pairs          2021
 number of primitive shell pairs           4731
 maxK2 (contraction) of shell pair           36
 max number of K2 of shell pair               1
 max number of CS2 of shell pair            249
 max number of PS2 of shell pair            249
 mem total for path MDJ                  533020
 -------------------------------------------------------
 Smallest overlap matrix eigenvalue = 4.77E-04

 Scale SEOQF with 1.000000e-01/1.000000e-01/1.000000e-01

 Standard Electronic Orientation quadrupole field applied
 Nucleus-field energy     =     0.0000000287 hartrees
 Guess from superposition of atomic densities
 Warning:  Energy on first SCF cycle will be non-variational
 SAD guess density has 136.000000 electrons

 -----------------------------------------------------------------------
  General SCF calculation program by
  Eric Jon Sundstrom, Paul Horn, Yuezhi Mao, Dmitri Zuev, Alec White,
  David Stuck, Shaama M.S., Shane Yost, Joonho Lee, David Small,
  Daniel Levine, Susi Lehtola, Hugh Burton, Evgeny Epifanovsky
 -----------------------------------------------------------------------
 Exchange:     0.2000 Hartree-Fock + 0.0800 Slater + 0.7200 B88
 Correlation:  0.1900 VWN1RPA + 0.8100 LYP
 Using SG-1 standard quadrature grid
 using 4 threads for integral computing
 -------------------------------------------------------
 OpenMP Integral computing Module                
 Release: version 2.0, May 2017, Q-Chem Inc. Pleasanton 
 -------------------------------------------------------
 -------------------------------------------------------
 OpenMP BLAS3 based DFT computing Module                
 Release: version 1.0, May 2013, Q-Chem Inc. Pittsburgh 
 -------------------------------------------------------
 A restricted SCF calculation will be
 performed using DIIS
 SCF converges when DIIS error is below 1.0e-08
 ---------------------------------------
  Cycle       Energy         DIIS error
 ---------------------------------------
    1  -12161.0423206426      3.45e-02  
    2  -12160.5932036291      3.29e-03  
    3  -12160.4709482498      6.08e-03  
    4  -12160.6142617688      1.60e-03  
    5  -12160.6244659936      2.20e-04  
    6  -12160.6244634493      1.94e-04  
    7  -12160.6246711479      3.00e-05  
    8  -12160.6246746760      7.86e-06  
    9  -12160.6246748851      2.32e-06  
   10  -12160.6246749035      5.86e-07  
   11  -12160.6246749049      2.06e-07  
   12  -12160.6246749052      8.34e-08  
   13  -12160.6246749052      1.09e-08  
   14  -12160.6246749051      1.36e-09  Convergence criterion met
 ---------------------------------------
 SCF time:   CPU 60.66s  wall 16.00s 
 SCF   energy in the final basis set =   -12160.6246749051
 Total energy in the final basis set =   -12160.6246749051

 --------------------------------------------------------------
             Orbital Energies (a.u.) and Symmetries
 --------------------------------------------------------------

 Alpha MOs, Restricted
 -- Occupied --                  
******* -482.88 -482.87 -176.33 -165.73 -165.73 -165.73  -62.53
  1 A'    2 A'    3 A'    4 A'    5 A'    1 A"    6 A'    7 A'                 
-62.522 -56.349 -56.345 -56.345 -56.344 -56.338 -56.338 -35.825
  8 A'    9 A'    2 A"   10 A'   11 A'    3 A"   12 A'   13 A'                 
-31.319 -31.312 -31.312 -22.969 -22.968 -22.967 -22.963 -22.963
 14 A'    4 A"   15 A'   16 A'    5 A"   17 A'    6 A"   18 A'                 
-14.402 -10.337  -8.737  -8.730  -6.569  -6.565  -6.554  -6.554
 19 A'   20 A'   21 A'   22 A'   23 A'   24 A'    7 A"   25 A'                 
 -6.547  -6.546  -6.374  -4.787  -4.772  -4.771  -2.680  -2.676
  8 A"   26 A'   27 A'   28 A'    9 A"   29 A'   30 A'   10 A"                 
 -2.675  -2.675  -2.670  -2.670  -2.663  -2.663  -2.656  -2.656
 31 A'   32 A'   11 A"   33 A'   34 A'   12 A"   35 A'   13 A"                 
 -2.053  -2.048  -2.047  -2.035  -2.035  -0.969  -0.838  -0.783
 36 A'   14 A"   37 A'   15 A"   38 A'   39 A'   40 A'   41 A'                 
 -0.698  -0.559  -0.479  -0.462  -0.427  -0.356  -0.342  -0.329
 42 A'   43 A'   44 A'   45 A'   16 A"   46 A'   17 A"   47 A'                 
 -0.304  -0.301  -0.288  -0.276
 18 A"   48 A'   19 A"   49 A'                                                 
 -- Virtual --                   
 -0.117  -0.101  -0.075   0.004   0.006   0.029   0.046   0.048
 50 A'   51 A'   20 A"   52 A'   53 A'   54 A'   55 A'   21 A"                 
  0.063   0.066   0.070   0.085   0.095   0.105   0.111   0.147
 56 A'   22 A"   57 A'   58 A'   59 A'   23 A"   60 A'   61 A'                 
  0.157   0.166   0.200   0.210   0.238   0.241   0.267   0.275
 24 A"   62 A'   63 A'   64 A'   65 A'   25 A"   66 A'   67 A'                 
  0.350   0.358   0.367   0.390   0.391   0.407   0.412   0.418
 68 A'   26 A"   69 A'   27 A"   70 A'   71 A'   28 A"   72 A'                 
  0.437   0.451   0.475   0.487   0.532   0.537   0.545   0.549
 29 A"   73 A'   30 A"   74 A'   31 A"   75 A'   76 A'   32 A"                 
  0.560   0.585   0.598   0.617   0.619   0.680   0.690   0.785
 33 A"   77 A'   78 A'   79 A'   80 A'   34 A"   81 A'   82 A'                 
  0.809   0.848   0.852   0.866   0.914   0.928   1.020   1.241
 83 A'   84 A'   85 A'   35 A"   86 A'   87 A'   88 A'   89 A'                 
  1.247   1.293   1.357   1.360   1.372   1.590   1.607   1.814
 36 A"   37 A"   38 A"   90 A'   91 A'   92 A'   93 A'   94 A'                 
  1.903   1.949   1.967   1.994   2.006   2.072   2.136   2.329
 39 A"   95 A'   40 A"   96 A'   97 A'   41 A"   98 A'   42 A"                 
  2.335   2.506   2.703   2.736   2.844   3.163   3.806   3.855
 99 A'  100 A'  101 A'   43 A"  102 A'  103 A'   44 A"  104 A'                 
  3.938   3.941   3.967   3.974   3.978   3.984   4.008   4.022
 45 A"  105 A'   46 A"   47 A"  106 A'   48 A"  107 A'   49 A"                 
  4.042   4.055   4.105   4.139   4.247   4.287   4.335   4.384
108 A'   50 A"  109 A'  110 A'  111 A'  112 A'  113 A'  114 A'                 
  4.445   5.985   6.018   6.053   6.576   6.626   7.517   7.528
115 A'   51 A"  116 A'  117 A'  118 A'  119 A'   52 A"   53 A"                 
  7.541   7.557   7.618   7.635  23.586  27.825  28.326  28.351
120 A'  121 A'  122 A'  123 A'  124 A'  125 A'   54 A"  126 A'                 
 28.361  28.516  28.530  28.537  28.581  28.667  35.408  47.855
127 A'   55 A"  128 A'   56 A"  129 A'  130 A'  131 A'  132 A'                 
 47.899 127.869 127.889 127.912 151.624 289.709 289.718 289.731
133 A'   57 A"  134 A'  135 A'  136 A'   58 A"   59 A"  137 A'                 
289.747 289.836 289.8571020.6381020.6931901.786
138 A'  139 A'  140 A'  141 A'  142 A'  143 A'                                 

 Beta MOs, Restricted
 -- Occupied --                  
******* -482.88 -482.87 -176.33 -165.73 -165.73 -165.73  -62.53
  1 A'    2 A'    3 A'    4 A'    5 A'    1 A"    6 A'    7 A'                 
-62.522 -56.349 -56.345 -56.345 -56.344 -56.338 -56.338 -35.825
  8 A'    9 A'    2 A"   10 A'   11 A'    3 A"   12 A'   13 A'                 
-31.319 -31.312 -31.312 -22.969 -22.968 -22.967 -22.963 -22.963
 14 A'    4 A"   15 A'   16 A'    5 A"   17 A'    6 A"   18 A'                 
-14.402 -10.337  -8.737  -8.730  -6.569  -6.565  -6.554  -6.554
 19 A'   20 A'   21 A'   22 A'   23 A'   24 A'    7 A"   25 A'                 
 -6.547  -6.546  -6.374  -4.787  -4.772  -4.771  -2.680  -2.676
  8 A"   26 A'   27 A'   28 A'    9 A"   29 A'   30 A'   10 A"                 
 -2.675  -2.675  -2.670  -2.670  -2.663  -2.663  -2.656  -2.656
 31 A'   32 A'   11 A"   33 A'   34 A'   12 A"   35 A'   13 A"                 
 -2.053  -2.048  -2.047  -2.035  -2.035  -0.969  -0.838  -0.783
 36 A'   14 A"   37 A'   15 A"   38 A'   39 A'   40 A'   41 A'                 
 -0.698  -0.559  -0.479  -0.462  -0.427  -0.356  -0.342  -0.329
 42 A'   43 A'   44 A'   45 A'   16 A"   46 A'   17 A"   47 A'                 
 -0.304  -0.301  -0.288  -0.276
 18 A"   48 A'   19 A"   49 A'                                                 
 -- Virtual --                   
 -0.117  -0.101  -0.075   0.004   0.006   0.029   0.046   0.048
 50 A'   51 A'   20 A"   52 A'   53 A'   54 A'   55 A'   21 A"                 
  0.063   0.066   0.070   0.085   0.095   0.105   0.111   0.147
 56 A'   22 A"   57 A'   58 A'   59 A'   23 A"   60 A'   61 A'                 
  0.157   0.166   0.200   0.210   0.238   0.241   0.267   0.275
 24 A"   62 A'   63 A'   64 A'   65 A'   25 A"   66 A'   67 A'                 
  0.350   0.358   0.367   0.390   0.391   0.407   0.412   0.418
 68 A'   26 A"   69 A'   27 A"   70 A'   71 A'   28 A"   72 A'                 
  0.437   0.451   0.475   0.487   0.532   0.537   0.545   0.549
 29 A"   73 A'   30 A"   74 A'   31 A"   75 A'   76 A'   32 A"                 
  0.560   0.585   0.598   0.617   0.619   0.680   0.690   0.785
 33 A"   77 A'   78 A'   79 A'   80 A'   34 A"   81 A'   82 A'                 
  0.809   0.848   0.852   0.866   0.914   0.928   1.020   1.241
 83 A'   84 A'   85 A'   35 A"   86 A'   87 A'   88 A'   89 A'                 
  1.247   1.293   1.357   1.360   1.372   1.590   1.607   1.814
 36 A"   37 A"   38 A"   90 A'   91 A'   92 A'   93 A'   94 A'                 
  1.903   1.949   1.967   1.994   2.006   2.072   2.136   2.329
 39 A"   95 A'   40 A"   96 A'   97 A'   41 A"   98 A'   42 A"                 
  2.335   2.506   2.703   2.736   2.844   3.163   3.806   3.855
 99 A'  100 A'  101 A'   43 A"  102 A'  103 A'   44 A"  104 A'                 
  3.938   3.941   3.967   3.974   3.978   3.984   4.008   4.022
 45 A"  105 A'   46 A"   47 A"  106 A'   48 A"  107 A'   49 A"                 
  4.042   4.055   4.105   4.139   4.247   4.287   4.335   4.384
108 A'   50 A"  109 A'  110 A'  111 A'  112 A'  113 A'  114 A'                 
  4.445   5.985   6.018   6.053   6.576   6.626   7.517   7.528
115 A'   51 A"  116 A'  117 A'  118 A'  119 A'   52 A"   53 A"                 
  7.541   7.557   7.618   7.635  23.586  27.825  28.326  28.351
120 A'  121 A'  122 A'  123 A'  124 A'  125 A'   54 A"  126 A'                 
 28.361  28.516  28.530  28.537  28.581  28.667  35.408  47.855
127 A'   55 A"  128 A'   56 A"  129 A'  130 A'  131 A'  132 A'                 
 47.899 127.869 127.889 127.912 151.624 289.709 289.718 289.731
133 A'   57 A"  134 A'  135 A'  136 A'   58 A"   59 A"  137 A'                 
289.747 289.836 289.8571020.6381020.6931901.786
138 A'  139 A'  140 A'  141 A'  142 A'  143 A'                                 
 --------------------------------------------------------------

          Ground-State Mulliken Net Atomic Charges

     Atom                 Charge (a.u.)
  ----------------------------------------
      1 C                    -0.245546
      2 N                     0.039397
      3 Br                    0.066968
      4 Br                    0.016757
      5 I                     0.122423
  ----------------------------------------
  Sum of atomic charges =    -0.000000

 -----------------------------------------------------------------
                    Cartesian Multipole Moments
 -----------------------------------------------------------------
    Charge (ESU x 10^10)
                -0.0000
    Dipole Moment (Debye)
         X       0.1683      Y      -1.3948      Z       0.0000
       Tot       1.4049
    Quadrupole Moments (Debye-Ang)
        XX     -69.9253     XY       2.6005     YY     -77.5279
        XZ      -0.0000     YZ      -0.0000     ZZ     -76.9991
    Octopole Moments (Debye-Ang^2)
       XXX       0.8966    XXY       3.5371    XYY      -2.2936
       YYY     -29.4657    XXZ       0.0000    XYZ       0.0000
       YYZ       0.0000    XZZ      -0.1163    YZZ      -2.9761
       ZZZ       0.0000
    Hexadecapole Moments (Debye-Ang^3)
      XXXX   -1153.5855   XXXY      17.7180   XXYY    -344.7584
      XYYY      20.3874   YYYY    -773.2527   XXXZ      -0.0000
      XXYZ       0.0000   XYYZ       0.0000   YYYZ      -0.0000
      XXZZ    -237.6794   XYZZ       1.5277   YYZZ    -150.0233
      XZZZ      -0.0000   YZZZ      -0.0000   ZZZZ     -97.9306
 -----------------------------------------------------------------
 Calculating analytic gradient of the SCF energy
 Gradient of SCF Energy
            1           2           3           4           5
    1   0.0452222  -0.0335134  -0.0146359   0.0191025  -0.0161755
    2  -0.0256186   0.0215888  -0.0070715   0.0012918   0.0098095
    3   0.0000000   0.0000000  -0.0000000  -0.0000000   0.0000000
 Max gradient component =       4.522E-02
 RMS gradient           =       1.876E-02
 Gradient time:  CPU 14.61 s  wall 3.76 s
 Geometry Optimization Parameters
   NAtoms,    NIC,     NZ,  NCons,   NDum,   NFix, NCnnct, MaxDiis
        5      20       5       0       0       0       0       0


** GEOMETRY OPTIMIZATION IN DELOCALIZED INTERNAL COORDINATES **
   Searching for a Minimum

   Optimization Cycle:   1

                       Coordinates (Angstroms)
     ATOM                X               Y               Z
      1  C         0.5328247657    0.4878203375    0.0000000000
      2  N        -0.3242331235    1.4652924724    0.0000000000
      3  Br       -2.2269920551    1.0869957000    0.0000000000
      4  Br        2.4355836974    0.8661171098    0.0000000000
      5  I        -0.1552457398   -1.5385456165    0.0000000000
   Point Group: cs    Number of degrees of freedom:     7


   Energy is -12160.624674905


 Attempting to Generate Delocalized Internal Coordinates

  7 Hessian modes will be used to form the next step
  Hessian Eigenvalues:
     0.108095    0.175927    0.175927    0.250000    0.250000    0.250000
     0.671931

 Minimum Search - Taking Simple RFO Step
 Searching for Lamda that Minimizes Along All modes
 Value Taken    Lamda =  -0.02176306
 Step Taken.  Stepsize is  0.281135

                             Maximum     Tolerance    Cnvgd?
         Gradient           0.056363      0.000300      NO
         Displacement       0.207016      0.001200      NO
         Energy change     *********      0.000001      NO


 New Cartesian Coordinates Obtained by Inverse Iteration

 Displacement from previous Coordinates is:  0.679151
 ----------------------------------------------------------------
             Standard Nuclear Orientation (Angstroms)
    I     Atom           X                Y                Z
 ----------------------------------------------------------------
    1      C       0.4591086082     0.4319663895     0.0000000000
    2      N      -0.3142729088     1.4362170844     0.0000000000
    3      Br     -2.2065852822     1.2947629083     0.0000000000
    4      Br      2.2927153987     0.8866962315     0.0000000000
    5      I       0.0309717288    -1.6819626106     0.0000000000
 ----------------------------------------------------------------
 Molecular Point Group                 Cs    NOp =  2
 Largest Abelian Subgroup              Cs    NOp =  2
 Nuclear Repulsion Energy =  1067.5062704747 hartrees
 There are       68 alpha and       68 beta electrons
 Applying Cartesian multipole field
    Component          Value
    ---------          -----
     (2,0,0)        1.00000E-11
     (0,2,0)        2.00000E-11
     (0,0,2)       -3.00000E-11
 Nucleus-field energy     =     0.0000000307 hartrees
 Requested basis set is 6-311++G(d,p)
 There are 74 shells and 202 basis functions
 A cutoff of  1.0D-11 yielded   2018 shell pairs
 There are     16304 function pairs (     18426 Cartesian)
 Smallest overlap matrix eigenvalue = 4.22E-04
 Guess MOs from SCF MO coefficient file

 -----------------------------------------------------------------------
  General SCF calculation program by
  Eric Jon Sundstrom, Paul Horn, Yuezhi Mao, Dmitri Zuev, Alec White,
  David Stuck, Shaama M.S., Shane Yost, Joonho Lee, David Small,
  Daniel Levine, Susi Lehtola, Hugh Burton, Evgeny Epifanovsky
 -----------------------------------------------------------------------
 Exchange:     0.2000 Hartree-Fock + 0.0800 Slater + 0.7200 B88
 Correlation:  0.1900 VWN1RPA + 0.8100 LYP
 Using SG-1 standard quadrature grid
 using 4 threads for integral computing
 -------------------------------------------------------
 OpenMP Integral computing Module                
 Release: version 2.0, May 2017, Q-Chem Inc. Pleasanton 
 -------------------------------------------------------
 -------------------------------------------------------
 OpenMP BLAS3 based DFT computing Module                
 Release: version 1.0, May 2013, Q-Chem Inc. Pittsburgh 
 -------------------------------------------------------
 A restricted SCF calculation will be
 performed using DIIS
 SCF converges when DIIS error is below 1.0e-08
 ---------------------------------------
  Cycle       Energy         DIIS error
 ---------------------------------------
    1  -12160.6194430625      1.22e-03  
    2  -12160.6322347463      4.93e-04  
    3  -12160.6310154638      6.97e-04  
    4  -12160.6333662964      1.78e-04  
    5  -12160.6335138343      5.46e-05  
    6  -12160.6335244150      2.78e-05  
    7  -12160.6335278346      5.85e-06  
    8  -12160.6335279613      1.35e-06  
    9  -12160.6335279682      2.90e-07  
   10  -12160.6335279681      8.37e-08  
   11  -12160.6335279681      3.07e-08  
   12  -12160.6335279682      5.40e-09  Convergence criterion met
 ---------------------------------------
 SCF time:   CPU 51.52s  wall 14.00s 
 SCF   energy in the final basis set =   -12160.6335279682
 Total energy in the final basis set =   -12160.6335279682

 --------------------------------------------------------------
             Orbital Energies (a.u.) and Symmetries
 --------------------------------------------------------------

 Alpha MOs, Restricted
 -- Occupied --                  
******* -482.87 -482.87 -176.33 -165.73 -165.73 -165.73  -62.52
  1 A'    2 A'    3 A'    4 A'    5 A'    1 A"    6 A'    7 A'                 
-62.521 -56.345 -56.341 -56.339 -56.339 -56.337 -56.337 -35.827
  8 A'    9 A'   10 A'    2 A"   11 A'    3 A"   12 A'   13 A'                 
-31.321 -31.314 -31.314 -22.971 -22.970 -22.969 -22.965 -22.965
 14 A'    4 A"   15 A'   16 A'    5 A"   17 A'    6 A"   18 A'                 
-14.398 -10.333  -8.731  -8.729  -6.566  -6.562  -6.548  -6.548
 19 A'   20 A'   21 A'   22 A'   23 A'   24 A'    7 A"    8 A"                 
 -6.547  -6.547  -6.376  -4.789  -4.774  -4.773  -2.676  -2.673
 25 A'   26 A'   27 A'   28 A'    9 A"   29 A'   30 A'   31 A'                 
 -2.671  -2.671  -2.669  -2.668  -2.657  -2.657  -2.657  -2.657
 10 A"   32 A'   11 A"   33 A'   12 A"   34 A'   13 A"   35 A'                 
 -2.055  -2.050  -2.050  -2.036  -2.036  -0.984  -0.844  -0.783
 36 A'   14 A"   37 A'   38 A'   15 A"   39 A'   40 A'   41 A'                 
 -0.698  -0.561  -0.486  -0.467  -0.437  -0.349  -0.342  -0.331
 42 A'   43 A'   44 A'   45 A'   16 A"   46 A'   17 A"   47 A'                 
 -0.304  -0.293  -0.288  -0.286
 18 A"   48 A'   19 A"   49 A'                                                 
 -- Virtual --                   
 -0.106  -0.092  -0.069   0.001   0.010   0.030   0.046   0.047
 50 A'   51 A'   20 A"   52 A'   53 A'   54 A'   55 A'   21 A"                 
  0.064   0.067   0.077   0.087   0.093   0.105   0.112   0.151
 56 A'   22 A"   57 A'   58 A'   59 A'   23 A"   60 A'   61 A'                 
  0.157   0.171   0.196   0.218   0.237   0.241   0.259   0.275
 24 A"   62 A'   63 A'   64 A'   25 A"   65 A'   66 A'   67 A'                 
  0.358   0.371   0.372   0.382   0.398   0.414   0.417   0.428
 68 A'   69 A'   26 A"   27 A"   70 A'   28 A"   71 A'   29 A"                 
  0.441   0.454   0.474   0.485   0.534   0.540   0.541   0.547
 72 A'   73 A'   74 A'   30 A"   31 A"   75 A'   32 A"   76 A'                 
  0.568   0.571   0.586   0.624   0.645   0.659   0.677   0.789
 33 A"   77 A'   78 A'   79 A'   80 A'   81 A'   34 A"   82 A'                 
  0.811   0.857   0.865   0.887   0.933   0.946   1.028   1.231
 83 A'   84 A'   35 A"   85 A'   86 A'   87 A'   88 A'   89 A'                 
  1.252   1.312   1.356   1.359   1.373   1.589   1.633   1.851
 36 A"   37 A"   38 A"   90 A'   91 A'   92 A'   93 A'   94 A'                 
  1.902   1.973   1.978   2.000   2.019   2.085   2.133   2.322
 39 A"   40 A"   95 A'   96 A'   97 A'   41 A"   98 A'   99 A'                 
  2.346   2.543   2.745   2.751   2.867   3.157   3.810   3.857
 42 A"  100 A'  101 A'   43 A"  102 A'  103 A'   44 A"  104 A'                 
  3.940   3.952   3.972   3.976   3.984   3.994   3.999   4.030
 45 A"  105 A'   46 A"   47 A"   48 A"  106 A'  107 A'   49 A"                 
  4.053   4.061   4.093   4.162   4.254   4.279   4.342   4.388
108 A'   50 A"  109 A'  110 A'  111 A'  112 A'  113 A'  114 A'                 
  4.451   5.984   6.010   6.054   6.589   6.668   7.523   7.528
115 A'   51 A"  116 A'  117 A'  118 A'  119 A'   52 A"   53 A"                 
  7.550   7.564   7.620   7.630  23.654  27.815  28.324  28.343
120 A'  121 A'  122 A'  123 A'  124 A'  125 A'   54 A"  126 A'                 
 28.358  28.513  28.522  28.535  28.575  28.671  35.448  47.869
127 A'   55 A"  128 A'   56 A"  129 A'  130 A'  131 A'  132 A'                 
 47.934 127.867 127.882 127.912 151.615 289.716 289.720 289.739
133 A'   57 A"  134 A'  135 A'  136 A'   58 A"   59 A"  137 A'                 
289.756 289.843 289.8551020.6541020.7361901.777
138 A'  139 A'  140 A'  141 A'  142 A'  143 A'                                 

 Beta MOs, Restricted
 -- Occupied --                  
******* -482.87 -482.87 -176.33 -165.73 -165.73 -165.73  -62.52
  1 A'    2 A'    3 A'    4 A'    5 A'    1 A"    6 A'    7 A'                 
-62.521 -56.345 -56.341 -56.339 -56.339 -56.337 -56.337 -35.827
  8 A'    9 A'   10 A'    2 A"   11 A'    3 A"   12 A'   13 A'                 
-31.321 -31.314 -31.314 -22.971 -22.970 -22.969 -22.965 -22.965
 14 A'    4 A"   15 A'   16 A'    5 A"   17 A'    6 A"   18 A'                 
-14.398 -10.333  -8.731  -8.729  -6.566  -6.562  -6.548  -6.548
 19 A'   20 A'   21 A'   22 A'   23 A'   24 A'    7 A"    8 A"                 
 -6.547  -6.547  -6.376  -4.789  -4.774  -4.773  -2.676  -2.673
 25 A'   26 A'   27 A'   28 A'    9 A"   29 A'   30 A'   31 A'                 
 -2.671  -2.671  -2.669  -2.668  -2.657  -2.657  -2.657  -2.657
 10 A"   32 A'   11 A"   33 A'   12 A"   34 A'   13 A"   35 A'                 
 -2.055  -2.050  -2.050  -2.036  -2.036  -0.984  -0.844  -0.783
 36 A'   14 A"   37 A'   38 A'   15 A"   39 A'   40 A'   41 A'                 
 -0.698  -0.561  -0.486  -0.467  -0.437  -0.349  -0.342  -0.331
 42 A'   43 A'   44 A'   45 A'   16 A"   46 A'   17 A"   47 A'                 
 -0.304  -0.293  -0.288  -0.286
 18 A"   48 A'   19 A"   49 A'                                                 
 -- Virtual --                   
 -0.106  -0.092  -0.069   0.001   0.010   0.030   0.046   0.047
 50 A'   51 A'   20 A"   52 A'   53 A'   54 A'   55 A'   21 A"                 
  0.064   0.067   0.077   0.087   0.093   0.105   0.112   0.151
 56 A'   22 A"   57 A'   58 A'   59 A'   23 A"   60 A'   61 A'                 
  0.157   0.171   0.196   0.218   0.237   0.241   0.259   0.275
 24 A"   62 A'   63 A'   64 A'   25 A"   65 A'   66 A'   67 A'                 
  0.358   0.371   0.372   0.382   0.398   0.414   0.417   0.428
 68 A'   69 A'   26 A"   27 A"   70 A'   28 A"   71 A'   29 A"                 
  0.441   0.454   0.474   0.485   0.534   0.540   0.541   0.547
 72 A'   73 A'   74 A'   30 A"   31 A"   75 A'   32 A"   76 A'                 
  0.568   0.571   0.586   0.624   0.645   0.659   0.677   0.789
 33 A"   77 A'   78 A'   79 A'   80 A'   81 A'   34 A"   82 A'                 
  0.811   0.857   0.865   0.887   0.933   0.946   1.028   1.231
 83 A'   84 A'   35 A"   85 A'   86 A'   87 A'   88 A'   89 A'                 
  1.252   1.312   1.356   1.359   1.373   1.589   1.633   1.851
 36 A"   37 A"   38 A"   90 A'   91 A'   92 A'   93 A'   94 A'                 
  1.902   1.973   1.978   2.000   2.019   2.085   2.133   2.322
 39 A"   40 A"   95 A'   96 A'   97 A'   41 A"   98 A'   99 A'                 
  2.346   2.543   2.745   2.751   2.867   3.157   3.810   3.857
 42 A"  100 A'  101 A'   43 A"  102 A'  103 A'   44 A"  104 A'                 
  3.940   3.952   3.972   3.976   3.984   3.994   3.999   4.030
 45 A"  105 A'   46 A"   47 A"   48 A"  106 A'  107 A'   49 A"                 
  4.053   4.061   4.093   4.162   4.254   4.279   4.342   4.388
108 A'   50 A"  109 A'  110 A'  111 A'  112 A'  113 A'  114 A'                 
  4.451   5.984   6.010   6.054   6.589   6.668   7.523   7.528
115 A'   51 A"  116 A'  117 A'  118 A'  119 A'   52 A"   53 A"                 
  7.550   7.564   7.620   7.630  23.654  27.815  28.324  28.343
120 A'  121 A'  122 A'  123 A'  124 A'  125 A'   54 A"  126 A'                 
 28.358  28.513  28.522  28.535  28.575  28.671  35.448  47.869
127 A'   55 A"  128 A'   56 A"  129 A'  130 A'  131 A'  132 A'                 
 47.934 127.867 127.882 127.912 151.615 289.716 289.720 289.739
133 A'   57 A"  134 A'  135 A'  136 A'   58 A"   59 A"  137 A'                 
289.756 289.843 289.8551020.6541020.7361901.777
138 A'  139 A'  140 A'  141 A'  142 A'  143 A'                                 
 --------------------------------------------------------------

          Ground-State Mulliken Net Atomic Charges

     Atom                 Charge (a.u.)
  ----------------------------------------
      1 C                    -0.280776
      2 N                     0.065252
      3 Br                    0.072640
      4 Br                    0.022082
      5 I                     0.120801
  ----------------------------------------
  Sum of atomic charges =    -0.000000

 -----------------------------------------------------------------
                    Cartesian Multipole Moments
 -----------------------------------------------------------------
    Charge (ESU x 10^10)
                -0.0000
    Dipole Moment (Debye)
         X       0.0493      Y      -1.2970      Z       0.0000
       Tot       1.2979
    Quadrupole Moments (Debye-Ang)
        XX     -71.3692     XY       1.0013     YY     -76.0450
        XZ      -0.0000     YZ      -0.0000     ZZ     -76.8277
    Octopole Moments (Debye-Ang^2)
       XXX     -11.1307    XXY       7.0191    XYY      -4.0770
       YYY     -30.1179    XXZ       0.0000    XYZ       0.0000
       YYZ       0.0000    XZZ      -2.8155    YZZ      -2.4213
       ZZZ       0.0000
    Hexadecapole Moments (Debye-Ang^3)
      XXXX   -1086.1839   XXXY      57.4845   XXYY    -348.7566
      XYYY      64.8933   YYYY    -884.7084   XXXZ      -0.0000
      XXYZ       0.0000   XYYZ      -0.0000   YYYZ      -0.0000
      XXZZ    -222.9764   XYZZ      19.0392   YYZZ    -171.5447
      XZZZ      -0.0000   YZZZ      -0.0000   ZZZZ     -97.6282
 -----------------------------------------------------------------
 Calculating analytic gradient of the SCF energy
 Gradient of SCF Energy
            1           2           3           4           5
    1   0.0202062  -0.0067287  -0.0052248  -0.0102548   0.0020022
    2  -0.0139444   0.0087397   0.0052355  -0.0001464   0.0001156
    3   0.0000000   0.0000000  -0.0000000  -0.0000000  -0.0000000
 Max gradient component =       2.021E-02
 RMS gradient           =       7.695E-03
 Gradient time:  CPU 14.48 s  wall 3.75 s
 Geometry Optimization Parameters
   NAtoms,    NIC,     NZ,  NCons,   NDum,   NFix, NCnnct, MaxDiis
        5      20       5       0       0       0       0       0

 Cartesian Hessian Update
 Hessian Updated using BFGS Update


** GEOMETRY OPTIMIZATION IN DELOCALIZED INTERNAL COORDINATES **
   Searching for a Minimum

   Optimization Cycle:   2

                       Coordinates (Angstroms)
     ATOM                X               Y               Z
      1  C         0.4591086082    0.4319663895    0.0000000000
      2  N        -0.3142729088    1.4362170844    0.0000000000
      3  Br       -2.2065852822    1.2947629083    0.0000000000
      4  Br        2.2927153987    0.8866962315    0.0000000000
      5  I         0.0309717288   -1.6819626106    0.0000000000
   Point Group: cs    Number of degrees of freedom:     7


   Energy is -12160.633527968

 Hessian Updated using BFGS Update

  6 Hessian modes will be used to form the next step
  Hessian Eigenvalues:
     0.107925    0.167522    0.182865    0.229477    0.371474    0.619200

 Minimum Search - Taking Simple RFO Step
 Searching for Lamda that Minimizes Along All modes
 Value Taken    Lamda =  -0.00253450
 Step Taken.  Stepsize is  0.088244

                             Maximum     Tolerance    Cnvgd?
         Gradient           0.025460      0.000300      NO
         Displacement       0.061275      0.001200      NO
         Energy change     -0.008853      0.000001      NO


 New Cartesian Coordinates Obtained by Inverse Iteration

 Displacement from previous Coordinates is:  0.209391
 ----------------------------------------------------------------
             Standard Nuclear Orientation (Angstroms)
    I     Atom           X                Y                Z
 ----------------------------------------------------------------
    1      C       0.4473253975     0.4622823309     0.0000000000
    2      N      -0.3080751530     1.4601430586     0.0000000000
    3      Br     -2.1727151379     1.2198707980     0.0000000000
    4      Br      2.3115717676     0.8739787981     0.0000000000
    5      I      -0.0161693294    -1.6485949825     0.0000000000
 ----------------------------------------------------------------
 Molecular Point Group                 Cs    NOp =  2
 Largest Abelian Subgroup              Cs    NOp =  2
 Nuclear Repulsion Energy =  1078.3528685339 hartrees
 There are       68 alpha and       68 beta electrons
 Applying Cartesian multipole field
    Component          Value
    ---------          -----
     (2,0,0)        1.00000E-11
     (0,2,0)        2.00000E-11
     (0,0,2)       -3.00000E-11
 Nucleus-field energy     =     0.0000000297 hartrees
 Requested basis set is 6-311++G(d,p)
 There are 74 shells and 202 basis functions
 A cutoff of  1.0D-11 yielded   2023 shell pairs
 There are     16339 function pairs (     18467 Cartesian)
 Smallest overlap matrix eigenvalue = 4.22E-04
 Guess MOs from SCF MO coefficient file

 -----------------------------------------------------------------------
  General SCF calculation program by
  Eric Jon Sundstrom, Paul Horn, Yuezhi Mao, Dmitri Zuev, Alec White,
  David Stuck, Shaama M.S., Shane Yost, Joonho Lee, David Small,
  Daniel Levine, Susi Lehtola, Hugh Burton, Evgeny Epifanovsky
 -----------------------------------------------------------------------
 Exchange:     0.2000 Hartree-Fock + 0.0800 Slater + 0.7200 B88
 Correlation:  0.1900 VWN1RPA + 0.8100 LYP
 Using SG-1 standard quadrature grid
 using 4 threads for integral computing
 -------------------------------------------------------
 OpenMP Integral computing Module                
 Release: version 2.0, May 2017, Q-Chem Inc. Pleasanton 
 -------------------------------------------------------
 -------------------------------------------------------
 OpenMP BLAS3 based DFT computing Module                
 Release: version 1.0, May 2013, Q-Chem Inc. Pittsburgh 
 -------------------------------------------------------
 A restricted SCF calculation will be
 performed using DIIS
 SCF converges when DIIS error is below 1.0e-08
 ---------------------------------------
  Cycle       Energy         DIIS error
 ---------------------------------------
    1  -12160.6330064334      4.31e-04  
    2  -12160.6344371388      2.54e-04  
    3  -12160.6342539298      3.21e-04  
    4  -12160.6347065599      5.62e-05  
    5  -12160.6347231854      1.26e-05  
    6  -12160.6347236661      5.96e-06  
    7  -12160.6347237948      2.89e-06  
    8  -12160.6347238320      5.86e-07  
    9  -12160.6347238342      1.32e-07  
   10  -12160.6347238341      5.13e-08  
   11  -12160.6347238340      1.42e-08  
   12  -12160.6347238342      3.27e-09  Convergence criterion met
 ---------------------------------------
 SCF time:   CPU 51.87s  wall 13.00s 
 SCF   energy in the final basis set =   -12160.6347238342
 Total energy in the final basis set =   -12160.6347238342

 --------------------------------------------------------------
             Orbital Energies (a.u.) and Symmetries
 --------------------------------------------------------------

 Alpha MOs, Restricted
 -- Occupied --                  
******* -482.87 -482.87 -176.33 -165.73 -165.73 -165.73  -62.52
  1 A'    2 A'    3 A'    4 A'    5 A'    1 A"    6 A'    7 A'                 
-62.519 -56.346 -56.340 -56.340 -56.340 -56.335 -56.335 -35.827
  8 A'    9 A'    2 A"   10 A'   11 A'    3 A"   12 A'   13 A'                 
-31.320 -31.314 -31.313 -22.971 -22.969 -22.969 -22.964 -22.964
 14 A'    4 A"   15 A'   16 A'    5 A"   17 A'    6 A"   18 A'                 
-14.398 -10.331  -8.732  -8.728  -6.567  -6.560  -6.549  -6.549
 19 A'   20 A'   21 A'   22 A'   23 A'   24 A'    7 A"   25 A'                 
 -6.546  -6.545  -6.376  -4.789  -4.774  -4.772  -2.677  -2.672
  8 A"   26 A'   27 A'   28 A'    9 A"   29 A'   30 A'   10 A"                 
 -2.672  -2.671  -2.667  -2.666  -2.658  -2.658  -2.655  -2.655
 31 A'   32 A'   11 A"   33 A'   34 A'   12 A"   35 A'   13 A"                 
 -2.054  -2.050  -2.049  -2.036  -2.036  -0.994  -0.842  -0.784
 36 A'   14 A"   37 A'   38 A'   15 A"   39 A'   40 A'   41 A'                 
 -0.698  -0.560  -0.487  -0.469  -0.441  -0.350  -0.342  -0.330
 42 A'   43 A'   44 A'   45 A'   16 A"   46 A'   17 A"   47 A'                 
 -0.303  -0.298  -0.289  -0.283
 18 A"   48 A'   19 A"   49 A'                                                 
 -- Virtual --                   
 -0.106  -0.092  -0.067   0.002   0.010   0.030   0.046   0.047
 50 A'   51 A'   20 A"   52 A'   53 A'   54 A'   55 A'   21 A"                 
  0.063   0.067   0.077   0.087   0.094   0.105   0.112   0.152
 56 A'   22 A"   57 A'   58 A'   59 A'   23 A"   60 A'   61 A'                 
  0.156   0.169   0.196   0.219   0.238   0.240   0.263   0.276
 24 A"   62 A'   63 A'   64 A'   25 A"   65 A'   66 A'   67 A'                 
  0.354   0.367   0.371   0.384   0.395   0.415   0.415   0.429
 68 A'   26 A"   69 A'   27 A"   70 A'   71 A'   28 A"   29 A"                 
  0.430   0.454   0.483   0.486   0.536   0.539   0.539   0.552
 72 A'   73 A'   30 A"   74 A'   31 A"   75 A'   32 A"   76 A'                 
  0.567   0.582   0.591   0.626   0.641   0.664   0.679   0.793
 33 A"   77 A'   78 A'   79 A'   80 A'   81 A'   34 A"   82 A'                 
  0.818   0.853   0.862   0.880   0.938   0.948   1.014   1.232
 83 A'   84 A'   35 A"   85 A'   86 A'   87 A'   88 A'   89 A'                 
  1.253   1.309   1.354   1.360   1.370   1.593   1.620   1.863
 36 A"   37 A"   38 A"   90 A'   91 A'   92 A'   93 A'   94 A'                 
  1.900   1.974   1.989   2.002   2.020   2.092   2.135   2.350
 39 A"   40 A"   95 A'   96 A'   97 A'   41 A"   98 A'   99 A'                 
  2.358   2.542   2.756   2.770   2.868   3.142   3.810   3.859
 42 A"  100 A'   43 A"  101 A'  102 A'  103 A'   44 A"  104 A'                 
  3.940   3.950   3.973   3.977   3.984   3.993   4.005   4.031
 45 A"  105 A'   46 A"   47 A"   48 A"  106 A'  107 A'   49 A"                 
  4.053   4.060   4.097   4.161   4.255   4.288   4.346   4.394
108 A'   50 A"  109 A'  110 A'  111 A'  112 A'  113 A'  114 A'                 
  4.449   5.984   6.012   6.052   6.589   6.664   7.524   7.528
115 A'   51 A"  116 A'  117 A'  118 A'  119 A'   52 A"   53 A"                 
  7.551   7.565   7.617   7.634  23.687  27.817  28.324  28.344
120 A'  121 A'  122 A'  123 A'  124 A'  125 A'   54 A"  126 A'                 
 28.358  28.513  28.523  28.535  28.576  28.670  35.469  47.868
127 A'   55 A"  128 A'   56 A"  129 A'  130 A'  131 A'  132 A'                 
 47.931 127.867 127.884 127.911 151.617 289.716 289.721 289.742
133 A'   57 A"  134 A'  135 A'  136 A'   58 A"   59 A"  137 A'                 
289.756 289.841 289.8581020.6541020.7331901.778
138 A'  139 A'  140 A'  141 A'  142 A'  143 A'                                 

 Beta MOs, Restricted
 -- Occupied --                  
******* -482.87 -482.87 -176.33 -165.73 -165.73 -165.73  -62.52
  1 A'    2 A'    3 A'    4 A'    5 A'    1 A"    6 A'    7 A'                 
-62.519 -56.346 -56.340 -56.340 -56.340 -56.335 -56.335 -35.827
  8 A'    9 A'    2 A"   10 A'   11 A'    3 A"   12 A'   13 A'                 
-31.320 -31.314 -31.313 -22.971 -22.969 -22.969 -22.964 -22.964
 14 A'    4 A"   15 A'   16 A'    5 A"   17 A'    6 A"   18 A'                 
-14.398 -10.331  -8.732  -8.728  -6.567  -6.560  -6.549  -6.549
 19 A'   20 A'   21 A'   22 A'   23 A'   24 A'    7 A"   25 A'                 
 -6.546  -6.545  -6.376  -4.789  -4.774  -4.772  -2.677  -2.672
  8 A"   26 A'   27 A'   28 A'    9 A"   29 A'   30 A'   10 A"                 
 -2.672  -2.671  -2.667  -2.666  -2.658  -2.658  -2.655  -2.655
 31 A'   32 A'   11 A"   33 A'   34 A'   12 A"   35 A'   13 A"                 
 -2.054  -2.050  -2.049  -2.036  -2.036  -0.994  -0.842  -0.784
 36 A'   14 A"   37 A'   38 A'   15 A"   39 A'   40 A'   41 A'                 
 -0.698  -0.560  -0.487  -0.469  -0.441  -0.350  -0.342  -0.330
 42 A'   43 A'   44 A'   45 A'   16 A"   46 A'   17 A"   47 A'                 
 -0.303  -0.298  -0.289  -0.283
 18 A"   48 A'   19 A"   49 A'                                                 
 -- Virtual --                   
 -0.106  -0.092  -0.067   0.002   0.010   0.030   0.046   0.047
 50 A'   51 A'   20 A"   52 A'   53 A'   54 A'   55 A'   21 A"                 
  0.063   0.067   0.077   0.087   0.094   0.105   0.112   0.152
 56 A'   22 A"   57 A'   58 A'   59 A'   23 A"   60 A'   61 A'                 
  0.156   0.169   0.196   0.219   0.238   0.240   0.263   0.276
 24 A"   62 A'   63 A'   64 A'   25 A"   65 A'   66 A'   67 A'                 
  0.354   0.367   0.371   0.384   0.395   0.415   0.415   0.429
 68 A'   26 A"   69 A'   27 A"   70 A'   71 A'   28 A"   29 A"                 
  0.430   0.454   0.483   0.486   0.536   0.539   0.539   0.552
 72 A'   73 A'   30 A"   74 A'   31 A"   75 A'   32 A"   76 A'                 
  0.567   0.582   0.591   0.626   0.641   0.664   0.679   0.793
 33 A"   77 A'   78 A'   79 A'   80 A'   81 A'   34 A"   82 A'                 
  0.818   0.853   0.862   0.880   0.938   0.948   1.014   1.232
 83 A'   84 A'   35 A"   85 A'   86 A'   87 A'   88 A'   89 A'                 
  1.253   1.309   1.354   1.360   1.370   1.593   1.620   1.863
 36 A"   37 A"   38 A"   90 A'   91 A'   92 A'   93 A'   94 A'                 
  1.900   1.974   1.989   2.002   2.020   2.092   2.135   2.350
 39 A"   40 A"   95 A'   96 A'   97 A'   41 A"   98 A'   99 A'                 
  2.358   2.542   2.756   2.770   2.868   3.142   3.810   3.859
 42 A"  100 A'   43 A"  101 A'  102 A'  103 A'   44 A"  104 A'                 
  3.940   3.950   3.973   3.977   3.984   3.993   4.005   4.031
 45 A"  105 A'   46 A"   47 A"   48 A"  106 A'  107 A'   49 A"                 
  4.053   4.060   4.097   4.161   4.255   4.288   4.346   4.394
108 A'   50 A"  109 A'  110 A'  111 A'  112 A'  113 A'  114 A'                 
  4.449   5.984   6.012   6.052   6.589   6.664   7.524   7.528
115 A'   51 A"  116 A'  117 A'  118 A'  119 A'   52 A"   53 A"                 
  7.551   7.565   7.617   7.634  23.687  27.817  28.324  28.344
120 A'  121 A'  122 A'  123 A'  124 A'  125 A'   54 A"  126 A'                 
 28.358  28.513  28.523  28.535  28.576  28.670  35.469  47.868
127 A'   55 A"  128 A'   56 A"  129 A'  130 A'  131 A'  132 A'                 
 47.931 127.867 127.884 127.911 151.617 289.716 289.721 289.742
133 A'   57 A"  134 A'  135 A'  136 A'   58 A"   59 A"  137 A'                 
289.756 289.841 289.8581020.6541020.7331901.778
138 A'  139 A'  140 A'  141 A'  142 A'  143 A'                                 
 --------------------------------------------------------------

          Ground-State Mulliken Net Atomic Charges

     Atom                 Charge (a.u.)
  ----------------------------------------
      1 C                    -0.264635
      2 N                     0.069141
      3 Br                    0.072545
      4 Br                    0.003204
      5 I                     0.119744
  ----------------------------------------
  Sum of atomic charges =    -0.000000

 -----------------------------------------------------------------
                    Cartesian Multipole Moments
 -----------------------------------------------------------------
    Charge (ESU x 10^10)
                -0.0000
    Dipole Moment (Debye)
         X      -0.0927      Y      -1.3136      Z       0.0000
       Tot       1.3169
    Quadrupole Moments (Debye-Ang)
        XX     -71.4942     XY       1.1851     YY     -76.2644
        XZ      -0.0000     YZ      -0.0000     ZZ     -76.8078
    Octopole Moments (Debye-Ang^2)
       XXX     -10.0759    XXY       5.6911    XYY      -3.8499
       YYY     -28.7719    XXZ      -0.0000    XYZ       0.0000
       YYZ       0.0000    XZZ      -2.6008    YZZ      -1.9857
       ZZZ       0.0000
    Hexadecapole Moments (Debye-Ang^3)
      XXXX   -1080.1565   XXXY      43.5079   XXYY    -344.3682
      XYYY      48.4244   YYYY    -848.7869   XXXZ      -0.0000
      XXYZ      -0.0000   XYYZ      -0.0000   YYYZ      -0.0000
      XXZZ    -221.8746   XYZZ      13.0093   YYZZ    -164.9473
      XZZZ      -0.0000   YZZZ      -0.0000   ZZZZ     -97.6177
 -----------------------------------------------------------------
 Calculating analytic gradient of the SCF energy
 Gradient of SCF Energy
            1           2           3           4           5
    1  -0.0022881   0.0017419   0.0041140  -0.0031960  -0.0003717
    2   0.0006381  -0.0019934   0.0001231   0.0006064   0.0006259
    3  -0.0000000  -0.0000000   0.0000000   0.0000000  -0.0000000
 Max gradient component =       4.114E-03
 RMS gradient           =       1.647E-03
 Gradient time:  CPU 14.65 s  wall 3.77 s
 Geometry Optimization Parameters
   NAtoms,    NIC,     NZ,  NCons,   NDum,   NFix, NCnnct, MaxDiis
        5      20       5       0       0       0       0       0

 Cartesian Hessian Update
 Hessian Updated using BFGS Update


** GEOMETRY OPTIMIZATION IN DELOCALIZED INTERNAL COORDINATES **
   Searching for a Minimum

   Optimization Cycle:   3

                       Coordinates (Angstroms)
     ATOM                X               Y               Z
      1  C         0.4473253975    0.4622823309    0.0000000000
      2  N        -0.3080751530    1.4601430586    0.0000000000
      3  Br       -2.1727151379    1.2198707980    0.0000000000
      4  Br        2.3115717676    0.8739787981    0.0000000000
      5  I        -0.0161693294   -1.6485949825    0.0000000000
   Point Group: cs    Number of degrees of freedom:     7


   Energy is -12160.634723834

 Hessian Updated using BFGS Update

  7 Hessian modes will be used to form the next step
  Hessian Eigenvalues:
     0.107357    0.169700    0.183165    0.231639    0.254456    0.351513
     0.693384

 Minimum Search - Taking Simple RFO Step
 Searching for Lamda that Minimizes Along All modes
 Value Taken    Lamda =  -0.00025881
 Step Taken.  Stepsize is  0.033341

                             Maximum     Tolerance    Cnvgd?
         Gradient           0.006179      0.000300      NO
         Displacement       0.024266      0.001200      NO
         Energy change     -0.001196      0.000001      NO


 New Cartesian Coordinates Obtained by Inverse Iteration

 Displacement from previous Coordinates is:  0.047259
 ----------------------------------------------------------------
             Standard Nuclear Orientation (Angstroms)
    I     Atom           X                Y                Z
 ----------------------------------------------------------------
    1      C       0.4504332893     0.4668475498     0.0000000000
    2      N      -0.3136406650     1.4623034510     0.0000000000
    3      Br     -2.1883709299     1.2195458917     0.0000000000
    4      Br      2.3269513651     0.8657997261     0.0000000000
    5      I      -0.0134355146    -1.6468166154     0.0000000000
 ----------------------------------------------------------------
 Molecular Point Group                 Cs    NOp =  2
 Largest Abelian Subgroup              Cs    NOp =  2
 Nuclear Repulsion Energy =  1075.0428600850 hartrees
 There are       68 alpha and       68 beta electrons
 Applying Cartesian multipole field
    Component          Value
    ---------          -----
     (2,0,0)        1.00000E-11
     (0,2,0)        2.00000E-11
     (0,0,2)       -3.00000E-11
 Nucleus-field energy     =     0.0000000298 hartrees
 Requested basis set is 6-311++G(d,p)
 There are 74 shells and 202 basis functions
 A cutoff of  1.0D-11 yielded   2018 shell pairs
 There are     16326 function pairs (     18453 Cartesian)
 Smallest overlap matrix eigenvalue = 4.33E-04
 Guess MOs from SCF MO coefficient file

 -----------------------------------------------------------------------
  General SCF calculation program by
  Eric Jon Sundstrom, Paul Horn, Yuezhi Mao, Dmitri Zuev, Alec White,
  David Stuck, Shaama M.S., Shane Yost, Joonho Lee, David Small,
  Daniel Levine, Susi Lehtola, Hugh Burton, Evgeny Epifanovsky
 -----------------------------------------------------------------------
 Exchange:     0.2000 Hartree-Fock + 0.0800 Slater + 0.7200 B88
 Correlation:  0.1900 VWN1RPA + 0.8100 LYP
 Using SG-1 standard quadrature grid
 using 4 threads for integral computing
 -------------------------------------------------------
 OpenMP Integral computing Module                
 Release: version 2.0, May 2017, Q-Chem Inc. Pleasanton 
 -------------------------------------------------------
 -------------------------------------------------------
 OpenMP BLAS3 based DFT computing Module                
 Release: version 1.0, May 2013, Q-Chem Inc. Pittsburgh 
 -------------------------------------------------------
 A restricted SCF calculation will be
 performed using DIIS
 SCF converges when DIIS error is below 1.0e-08
 ---------------------------------------
  Cycle       Energy         DIIS error
 ---------------------------------------
    1  -12160.6347426050      1.12e-04  
    2  -12160.6347999497      7.55e-05  
    3  -12160.6347917744      8.40e-05  
    4  -12160.6348294107      1.11e-05  
    5  -12160.6348298292      5.61e-06  
    6  -12160.6348299671      1.51e-06  
    7  -12160.6348299773      3.61e-07  
    8  -12160.6348299778      9.94e-08  
    9  -12160.6348299778      2.17e-08  
   10  -12160.6348299778      1.10e-08  
   11  -12160.6348299779      2.29e-09  Convergence criterion met
 ---------------------------------------
 SCF time:   CPU 47.57s  wall 13.00s 
 SCF   energy in the final basis set =   -12160.6348299779
 Total energy in the final basis set =   -12160.6348299779

 --------------------------------------------------------------
             Orbital Energies (a.u.) and Symmetries
 --------------------------------------------------------------

 Alpha MOs, Restricted
 -- Occupied --                  
******* -482.87 -482.87 -176.33 -165.73 -165.73 -165.73  -62.52
  1 A'    2 A'    3 A'    4 A'    5 A'    1 A"    6 A'    7 A'                 
-62.520 -56.346 -56.341 -56.340 -56.340 -56.336 -56.336 -35.826
  8 A'    9 A'    2 A"   10 A'   11 A'    3 A"   12 A'   13 A'                 
-31.320 -31.314 -31.313 -22.970 -22.969 -22.969 -22.964 -22.964
 14 A'    4 A"   15 A'   16 A'    5 A"   17 A'    6 A"   18 A'                 
-14.399 -10.332  -8.733  -8.728  -6.567  -6.561  -6.550  -6.549
 19 A'   20 A'   21 A'   22 A'   23 A'   24 A'    7 A"   25 A'                 
 -6.546  -6.545  -6.376  -4.789  -4.773  -4.772  -2.678  -2.673
  8 A"   26 A'   27 A'   28 A'    9 A"   29 A'   30 A'   10 A"                 
 -2.672  -2.671  -2.667  -2.667  -2.658  -2.658  -2.655  -2.655
 31 A'   32 A'   11 A"   33 A'   34 A'   12 A"   35 A'   13 A"                 
 -2.054  -2.050  -2.049  -2.036  -2.036  -0.991  -0.840  -0.785
 36 A'   14 A"   37 A'   38 A'   15 A"   39 A'   40 A'   41 A'                 
 -0.697  -0.560  -0.486  -0.468  -0.439  -0.350  -0.342  -0.329
 42 A'   43 A'   44 A'   45 A'   16 A"   46 A'   17 A"   47 A'                 
 -0.303  -0.299  -0.290  -0.283
 18 A"   48 A'   19 A"   49 A'                                                 
 -- Virtual --                   
 -0.108  -0.095  -0.067   0.002   0.009   0.030   0.046   0.047
 50 A'   51 A'   20 A"   52 A'   53 A'   54 A'   55 A'   21 A"                 
  0.063   0.067   0.077   0.087   0.094   0.105   0.112   0.151
 56 A'   22 A"   57 A'   58 A'   59 A'   23 A"   60 A'   61 A'                 
  0.157   0.168   0.197   0.219   0.238   0.239   0.263   0.275
 24 A"   62 A'   63 A'   64 A'   25 A"   65 A'   66 A'   67 A'                 
  0.354   0.367   0.370   0.384   0.395   0.414   0.415   0.429
 68 A'   26 A"   69 A'   27 A"   70 A'   71 A'   28 A"   29 A"                 
  0.430   0.454   0.482   0.485   0.535   0.539   0.540   0.551
 72 A'   73 A'   30 A"   74 A'   31 A"   75 A'   32 A"   76 A'                 
  0.566   0.581   0.591   0.624   0.637   0.664   0.678   0.793
 33 A"   77 A'   78 A'   79 A'   80 A'   81 A'   34 A"   82 A'                 
  0.816   0.850   0.862   0.877   0.936   0.944   1.014   1.233
 83 A'   84 A'   35 A"   85 A'   86 A'   87 A'   88 A'   89 A'                 
  1.252   1.307   1.353   1.359   1.369   1.591   1.617   1.858
 36 A"   37 A"   38 A"   90 A'   91 A'   92 A'   93 A'   94 A'                 
  1.900   1.973   1.983   2.000   2.019   2.089   2.135   2.347
 39 A"   40 A"   95 A'   96 A'   97 A'   41 A"   98 A'   99 A'                 
  2.356   2.539   2.755   2.766   2.864   3.142   3.810   3.858
 42 A"  100 A'   43 A"  101 A'  102 A'  103 A'   44 A"  104 A'                 
  3.940   3.950   3.972   3.977   3.983   3.991   4.003   4.029
 45 A"  105 A'   46 A"   47 A"   48 A"  106 A'  107 A'   49 A"                 
  4.053   4.059   4.095   4.157   4.253   4.286   4.342   4.392
108 A'   50 A"  109 A'  110 A'  111 A'  112 A'  113 A'  114 A'                 
  4.450   5.984   6.012   6.051   6.584   6.657   7.523   7.527
115 A'   51 A"  116 A'  117 A'  118 A'  119 A'   52 A"   53 A"                 
  7.550   7.564   7.617   7.633  23.679  27.816  28.324  28.344
120 A'  121 A'  122 A'  123 A'  124 A'  125 A'   54 A"  126 A'                 
 28.358  28.514  28.523  28.535  28.576  28.669  35.463  47.865
127 A'   55 A"  128 A'   56 A"  129 A'  130 A'  131 A'  132 A'                 
 47.925 127.867 127.884 127.911 151.616 289.716 289.720 289.741
133 A'   57 A"  134 A'  135 A'  136 A'   58 A"   59 A"  137 A'                 
289.755 289.840 289.8581020.6491020.7261901.777
138 A'  139 A'  140 A'  141 A'  142 A'  143 A'                                 

 Beta MOs, Restricted
 -- Occupied --                  
******* -482.87 -482.87 -176.33 -165.73 -165.73 -165.73  -62.52
  1 A'    2 A'    3 A'    4 A'    5 A'    1 A"    6 A'    7 A'                 
-62.520 -56.346 -56.341 -56.340 -56.340 -56.336 -56.336 -35.826
  8 A'    9 A'    2 A"   10 A'   11 A'    3 A"   12 A'   13 A'                 
-31.320 -31.314 -31.313 -22.970 -22.969 -22.969 -22.964 -22.964
 14 A'    4 A"   15 A'   16 A'    5 A"   17 A'    6 A"   18 A'                 
-14.399 -10.332  -8.733  -8.728  -6.567  -6.561  -6.550  -6.549
 19 A'   20 A'   21 A'   22 A'   23 A'   24 A'    7 A"   25 A'                 
 -6.546  -6.545  -6.376  -4.789  -4.773  -4.772  -2.678  -2.673
  8 A"   26 A'   27 A'   28 A'    9 A"   29 A'   30 A'   10 A"                 
 -2.672  -2.671  -2.667  -2.667  -2.658  -2.658  -2.655  -2.655
 31 A'   32 A'   11 A"   33 A'   34 A'   12 A"   35 A'   13 A"                 
 -2.054  -2.050  -2.049  -2.036  -2.036  -0.991  -0.840  -0.785
 36 A'   14 A"   37 A'   38 A'   15 A"   39 A'   40 A'   41 A'                 
 -0.697  -0.560  -0.486  -0.468  -0.439  -0.350  -0.342  -0.329
 42 A'   43 A'   44 A'   45 A'   16 A"   46 A'   17 A"   47 A'                 
 -0.303  -0.299  -0.290  -0.283
 18 A"   48 A'   19 A"   49 A'                                                 
 -- Virtual --                   
 -0.108  -0.095  -0.067   0.002   0.009   0.030   0.046   0.047
 50 A'   51 A'   20 A"   52 A'   53 A'   54 A'   55 A'   21 A"                 
  0.063   0.067   0.077   0.087   0.094   0.105   0.112   0.151
 56 A'   22 A"   57 A'   58 A'   59 A'   23 A"   60 A'   61 A'                 
  0.157   0.168   0.197   0.219   0.238   0.239   0.263   0.275
 24 A"   62 A'   63 A'   64 A'   25 A"   65 A'   66 A'   67 A'                 
  0.354   0.367   0.370   0.384   0.395   0.414   0.415   0.429
 68 A'   26 A"   69 A'   27 A"   70 A'   71 A'   28 A"   29 A"                 
  0.430   0.454   0.482   0.485   0.535   0.539   0.540   0.551
 72 A'   73 A'   30 A"   74 A'   31 A"   75 A'   32 A"   76 A'                 
  0.566   0.581   0.591   0.624   0.637   0.664   0.678   0.793
 33 A"   77 A'   78 A'   79 A'   80 A'   81 A'   34 A"   82 A'                 
  0.816   0.850   0.862   0.877   0.936   0.944   1.014   1.233
 83 A'   84 A'   35 A"   85 A'   86 A'   87 A'   88 A'   89 A'                 
  1.252   1.307   1.353   1.359   1.369   1.591   1.617   1.858
 36 A"   37 A"   38 A"   90 A'   91 A'   92 A'   93 A'   94 A'                 
  1.900   1.973   1.983   2.000   2.019   2.089   2.135   2.347
 39 A"   40 A"   95 A'   96 A'   97 A'   41 A"   98 A'   99 A'                 
  2.356   2.539   2.755   2.766   2.864   3.142   3.810   3.858
 42 A"  100 A'   43 A"  101 A'  102 A'  103 A'   44 A"  104 A'                 
  3.940   3.950   3.972   3.977   3.983   3.991   4.003   4.029
 45 A"  105 A'   46 A"   47 A"   48 A"  106 A'  107 A'   49 A"                 
  4.053   4.059   4.095   4.157   4.253   4.286   4.342   4.392
108 A'   50 A"  109 A'  110 A'  111 A'  112 A'  113 A'  114 A'                 
  4.450   5.984   6.012   6.051   6.584   6.657   7.523   7.527
115 A'   51 A"  116 A'  117 A'  118 A'  119 A'   52 A"   53 A"                 
  7.550   7.564   7.617   7.633  23.679  27.816  28.324  28.344
120 A'  121 A'  122 A'  123 A'  124 A'  125 A'   54 A"  126 A'                 
 28.358  28.514  28.523  28.535  28.576  28.669  35.463  47.865
127 A'   55 A"  128 A'   56 A"  129 A'  130 A'  131 A'  132 A'                 
 47.925 127.867 127.884 127.911 151.616 289.716 289.720 289.741
133 A'   57 A"  134 A'  135 A'  136 A'   58 A"   59 A"  137 A'                 
289.755 289.840 289.8581020.6491020.7261901.777
138 A'  139 A'  140 A'  141 A'  142 A'  143 A'                                 
 --------------------------------------------------------------

          Ground-State Mulliken Net Atomic Charges

     Atom                 Charge (a.u.)
  ----------------------------------------
      1 C                    -0.263775
      2 N                     0.068040
      3 Br                    0.073558
      4 Br                    0.002853
      5 I                     0.119323
  ----------------------------------------
  Sum of atomic charges =    -0.000000

 -----------------------------------------------------------------
                    Cartesian Multipole Moments
 -----------------------------------------------------------------
    Charge (ESU x 10^10)
                -0.0000
    Dipole Moment (Debye)
         X      -0.0847      Y      -1.3135      Z      -0.0000
       Tot       1.3163
    Quadrupole Moments (Debye-Ang)
        XX     -71.3435     XY       1.1497     YY     -76.3427
        XZ      -0.0000     YZ       0.0000     ZZ     -76.8510
    Octopole Moments (Debye-Ang^2)
       XXX     -10.1741    XXY       5.7808    XYY      -4.0090
       YYY     -28.6846    XXZ      -0.0000    XYZ      -0.0000
       YYZ      -0.0000    XZZ      -2.6620    YZZ      -1.9453
       ZZZ      -0.0000
    Hexadecapole Moments (Debye-Ang^3)
      XXXX   -1091.9046   XXXY      44.6162   XXYY    -346.8112
      XYYY      49.9929   YYYY    -847.2188   XXXZ      -0.0000
      XXYZ      -0.0000   XYYZ      -0.0000   YYYZ       0.0000
      XXZZ    -224.4891   XYZZ      13.5966   YYZZ    -164.6645
      XZZZ       0.0000   YZZZ      -0.0000   ZZZZ     -97.7170
 -----------------------------------------------------------------
 Calculating analytic gradient of the SCF energy
 Gradient of SCF Energy
            1           2           3           4           5
    1   0.0005484  -0.0010356  -0.0002231   0.0011941  -0.0004837
    2  -0.0016881   0.0011154   0.0003871  -0.0000175   0.0002030
    3  -0.0000000  -0.0000000   0.0000000   0.0000000   0.0000000
 Max gradient component =       1.688E-03
 RMS gradient           =       7.009E-04
 Gradient time:  CPU 14.66 s  wall 3.82 s
 Geometry Optimization Parameters
   NAtoms,    NIC,     NZ,  NCons,   NDum,   NFix, NCnnct, MaxDiis
        5      20       5       0       0       0       0       0

 Cartesian Hessian Update
 Hessian Updated using BFGS Update


** GEOMETRY OPTIMIZATION IN DELOCALIZED INTERNAL COORDINATES **
   Searching for a Minimum

   Optimization Cycle:   4

                       Coordinates (Angstroms)
     ATOM                X               Y               Z
      1  C         0.4504332893    0.4668475498    0.0000000000
      2  N        -0.3136406650    1.4623034510    0.0000000000
      3  Br       -2.1883709299    1.2195458917    0.0000000000
      4  Br        2.3269513651    0.8657997261    0.0000000000
      5  I        -0.0134355146   -1.6468166154    0.0000000000
   Point Group: cs    Number of degrees of freedom:     7


   Energy is -12160.634829978

 Hessian Updated using BFGS Update

  7 Hessian modes will be used to form the next step
  Hessian Eigenvalues:
     0.106421    0.175101    0.185946    0.225600    0.270313    0.350569
     0.756678

 Minimum Search - Taking Simple RFO Step
 Searching for Lamda that Minimizes Along All modes
 Value Taken    Lamda =  -0.00001253
 Step Taken.  Stepsize is  0.006342

                             Maximum     Tolerance    Cnvgd?
         Gradient           0.001692      0.000300      NO
         Displacement       0.005092      0.001200      NO
         Energy change     -0.000106      0.000001      NO


 New Cartesian Coordinates Obtained by Inverse Iteration

 Displacement from previous Coordinates is:  0.007507
 ----------------------------------------------------------------
             Standard Nuclear Orientation (Angstroms)
    I     Atom           X                Y                Z
 ----------------------------------------------------------------
    1      C       0.4498039514     0.4676876869     0.0000000000
    2      N      -0.3127408821     1.4628601536     0.0000000000
    3      Br     -2.1869674367     1.2194710042     0.0000000000
    4      Br      2.3239842256     0.8647954044     0.0000000000
    5      I      -0.0121423135    -1.6471342460     0.0000000000
 ----------------------------------------------------------------
 Molecular Point Group                 Cs    NOp =  2
 Largest Abelian Subgroup              Cs    NOp =  2
 Nuclear Repulsion Energy =  1075.6139404673 hartrees
 There are       68 alpha and       68 beta electrons
 Applying Cartesian multipole field
    Component          Value
    ---------          -----
     (2,0,0)        1.00000E-11
     (0,2,0)        2.00000E-11
     (0,0,2)       -3.00000E-11
 Nucleus-field energy     =     0.0000000298 hartrees
 Requested basis set is 6-311++G(d,p)
 There are 74 shells and 202 basis functions
 A cutoff of  1.0D-11 yielded   2019 shell pairs
 There are     16331 function pairs (     18459 Cartesian)
 Smallest overlap matrix eigenvalue = 4.31E-04
 Guess MOs from SCF MO coefficient file

 -----------------------------------------------------------------------
  General SCF calculation program by
  Eric Jon Sundstrom, Paul Horn, Yuezhi Mao, Dmitri Zuev, Alec White,
  David Stuck, Shaama M.S., Shane Yost, Joonho Lee, David Small,
  Daniel Levine, Susi Lehtola, Hugh Burton, Evgeny Epifanovsky
 -----------------------------------------------------------------------
 Exchange:     0.2000 Hartree-Fock + 0.0800 Slater + 0.7200 B88
 Correlation:  0.1900 VWN1RPA + 0.8100 LYP
 Using SG-1 standard quadrature grid
 using 4 threads for integral computing
 -------------------------------------------------------
 OpenMP Integral computing Module                
 Release: version 2.0, May 2017, Q-Chem Inc. Pleasanton 
 -------------------------------------------------------
 -------------------------------------------------------
 OpenMP BLAS3 based DFT computing Module                
 Release: version 1.0, May 2013, Q-Chem Inc. Pittsburgh 
 -------------------------------------------------------
 A restricted SCF calculation will be
 performed using DIIS
 SCF converges when DIIS error is below 1.0e-08
 ---------------------------------------
  Cycle       Energy         DIIS error
 ---------------------------------------
    1  -12160.6348337026      2.22e-05  
    2  -12160.6348357011      1.49e-05  
    3  -12160.6348356177      1.49e-05  
    4  -12160.6348368072      2.47e-06  
    5  -12160.6348368369      1.14e-06  
    6  -12160.6348368419      4.04e-07  
    7  -12160.6348368425      1.12e-07  
    8  -12160.6348368425      1.92e-08  
    9  -12160.6348368426      4.92e-09  Convergence criterion met
 ---------------------------------------
 SCF time:   CPU 38.85s  wall 10.00s 
 SCF   energy in the final basis set =   -12160.6348368426
 Total energy in the final basis set =   -12160.6348368426

 --------------------------------------------------------------
             Orbital Energies (a.u.) and Symmetries
 --------------------------------------------------------------

 Alpha MOs, Restricted
 -- Occupied --                  
******* -482.87 -482.87 -176.33 -165.73 -165.73 -165.73  -62.52
  1 A'    2 A'    3 A'    4 A'    5 A'    1 A"    6 A'    7 A'                 
-62.520 -56.346 -56.341 -56.340 -56.340 -56.336 -56.336 -35.826
  8 A'    9 A'    2 A"   10 A'   11 A'    3 A"   12 A'   13 A'                 
-31.320 -31.314 -31.313 -22.970 -22.969 -22.969 -22.964 -22.964
 14 A'    4 A"   15 A'   16 A'    5 A"   17 A'    6 A"   18 A'                 
-14.399 -10.332  -8.733  -8.728  -6.567  -6.561  -6.550  -6.549
 19 A'   20 A'   21 A'   22 A'   23 A'   24 A'    7 A"   25 A'                 
 -6.546  -6.546  -6.376  -4.789  -4.773  -4.772  -2.677  -2.673
  8 A"   26 A'   27 A'   28 A'    9 A"   29 A'   30 A'   10 A"                 
 -2.672  -2.671  -2.667  -2.667  -2.658  -2.658  -2.655  -2.655
 31 A'   32 A'   11 A"   33 A'   34 A'   12 A"   35 A'   13 A"                 
 -2.054  -2.050  -2.049  -2.036  -2.036  -0.992  -0.841  -0.785
 36 A'   14 A"   37 A'   38 A'   15 A"   39 A'   40 A'   41 A'                 
 -0.697  -0.560  -0.486  -0.468  -0.440  -0.350  -0.342  -0.330
 42 A'   43 A'   44 A'   45 A'   16 A"   46 A'   17 A"   47 A'                 
 -0.303  -0.299  -0.290  -0.283
 18 A"   48 A'   19 A"   49 A'                                                 
 -- Virtual --                   
 -0.108  -0.095  -0.067   0.002   0.009   0.030   0.046   0.047
 50 A'   51 A'   20 A"   52 A'   53 A'   54 A'   55 A'   21 A"                 
  0.063   0.067   0.077   0.087   0.094   0.105   0.112   0.151
 56 A'   22 A"   57 A'   58 A'   59 A'   23 A"   60 A'   61 A'                 
  0.157   0.168   0.197   0.219   0.238   0.239   0.263   0.275
 24 A"   62 A'   63 A'   64 A'   25 A"   65 A'   66 A'   67 A'                 
  0.354   0.367   0.370   0.384   0.395   0.414   0.415   0.429
 68 A'   26 A"   69 A'   27 A"   70 A'   71 A'   28 A"   29 A"                 
  0.430   0.454   0.483   0.485   0.535   0.539   0.540   0.551
 72 A'   73 A'   30 A"   74 A'   31 A"   75 A'   32 A"   76 A'                 
  0.566   0.581   0.592   0.624   0.637   0.664   0.678   0.793
 33 A"   77 A'   78 A'   79 A'   80 A'   81 A'   34 A"   82 A'                 
  0.817   0.851   0.862   0.877   0.936   0.945   1.014   1.233
 83 A'   84 A'   35 A"   85 A'   86 A'   87 A'   88 A'   89 A'                 
  1.252   1.307   1.353   1.359   1.369   1.591   1.618   1.859
 36 A"   37 A"   38 A"   90 A'   91 A'   92 A'   93 A'   94 A'                 
  1.900   1.973   1.983   2.000   2.020   2.089   2.135   2.348
 39 A"   40 A"   95 A'   96 A'   97 A'   41 A"   98 A'   99 A'                 
  2.357   2.540   2.755   2.767   2.865   3.142   3.810   3.858
 42 A"  100 A'   43 A"  101 A'  102 A'  103 A'   44 A"  104 A'                 
  3.940   3.950   3.972   3.977   3.983   3.991   4.003   4.029
 45 A"  105 A'   46 A"   47 A"   48 A"  106 A'  107 A'   49 A"                 
  4.053   4.059   4.095   4.158   4.253   4.286   4.343   4.392
108 A'   50 A"  109 A'  110 A'  111 A'  112 A'  113 A'  114 A'                 
  4.450   5.984   6.012   6.051   6.585   6.658   7.523   7.527
115 A'   51 A"  116 A'  117 A'  118 A'  119 A'   52 A"   53 A"                 
  7.550   7.564   7.617   7.633  23.682  27.816  28.324  28.344
120 A'  121 A'  122 A'  123 A'  124 A'  125 A'   54 A"  126 A'                 
 28.358  28.514  28.523  28.535  28.576  28.669  35.465  47.866
127 A'   55 A"  128 A'   56 A"  129 A'  130 A'  131 A'  132 A'                 
 47.926 127.867 127.884 127.911 151.616 289.716 289.720 289.742
133 A'   57 A"  134 A'  135 A'  136 A'   58 A"   59 A"  137 A'                 
289.755 289.840 289.8571020.6501020.7261901.778
138 A'  139 A'  140 A'  141 A'  142 A'  143 A'                                 

 Beta MOs, Restricted
 -- Occupied --                  
******* -482.87 -482.87 -176.33 -165.73 -165.73 -165.73  -62.52
  1 A'    2 A'    3 A'    4 A'    5 A'    1 A"    6 A'    7 A'                 
-62.520 -56.346 -56.341 -56.340 -56.340 -56.336 -56.336 -35.826
  8 A'    9 A'    2 A"   10 A'   11 A'    3 A"   12 A'   13 A'                 
-31.320 -31.314 -31.313 -22.970 -22.969 -22.969 -22.964 -22.964
 14 A'    4 A"   15 A'   16 A'    5 A"   17 A'    6 A"   18 A'                 
-14.399 -10.332  -8.733  -8.728  -6.567  -6.561  -6.550  -6.549
 19 A'   20 A'   21 A'   22 A'   23 A'   24 A'    7 A"   25 A'                 
 -6.546  -6.546  -6.376  -4.789  -4.773  -4.772  -2.677  -2.673
  8 A"   26 A'   27 A'   28 A'    9 A"   29 A'   30 A'   10 A"                 
 -2.672  -2.671  -2.667  -2.667  -2.658  -2.658  -2.655  -2.655
 31 A'   32 A'   11 A"   33 A'   34 A'   12 A"   35 A'   13 A"                 
 -2.054  -2.050  -2.049  -2.036  -2.036  -0.992  -0.841  -0.785
 36 A'   14 A"   37 A'   38 A'   15 A"   39 A'   40 A'   41 A'                 
 -0.697  -0.560  -0.486  -0.468  -0.440  -0.350  -0.342  -0.330
 42 A'   43 A'   44 A'   45 A'   16 A"   46 A'   17 A"   47 A'                 
 -0.303  -0.299  -0.290  -0.283
 18 A"   48 A'   19 A"   49 A'                                                 
 -- Virtual --                   
 -0.108  -0.095  -0.067   0.002   0.009   0.030   0.046   0.047
 50 A'   51 A'   20 A"   52 A'   53 A'   54 A'   55 A'   21 A"                 
  0.063   0.067   0.077   0.087   0.094   0.105   0.112   0.151
 56 A'   22 A"   57 A'   58 A'   59 A'   23 A"   60 A'   61 A'                 
  0.157   0.168   0.197   0.219   0.238   0.239   0.263   0.275
 24 A"   62 A'   63 A'   64 A'   25 A"   65 A'   66 A'   67 A'                 
  0.354   0.367   0.370   0.384   0.395   0.414   0.415   0.429
 68 A'   26 A"   69 A'   27 A"   70 A'   71 A'   28 A"   29 A"                 
  0.430   0.454   0.483   0.485   0.535   0.539   0.540   0.551
 72 A'   73 A'   30 A"   74 A'   31 A"   75 A'   32 A"   76 A'                 
  0.566   0.581   0.592   0.624   0.637   0.664   0.678   0.793
 33 A"   77 A'   78 A'   79 A'   80 A'   81 A'   34 A"   82 A'                 
  0.817   0.851   0.862   0.877   0.936   0.945   1.014   1.233
 83 A'   84 A'   35 A"   85 A'   86 A'   87 A'   88 A'   89 A'                 
  1.252   1.307   1.353   1.359   1.369   1.591   1.618   1.859
 36 A"   37 A"   38 A"   90 A'   91 A'   92 A'   93 A'   94 A'                 
  1.900   1.973   1.983   2.000   2.020   2.089   2.135   2.348
 39 A"   40 A"   95 A'   96 A'   97 A'   41 A"   98 A'   99 A'                 
  2.357   2.540   2.755   2.767   2.865   3.142   3.810   3.858
 42 A"  100 A'   43 A"  101 A'  102 A'  103 A'   44 A"  104 A'                 
  3.940   3.950   3.972   3.977   3.983   3.991   4.003   4.029
 45 A"  105 A'   46 A"   47 A"   48 A"  106 A'  107 A'   49 A"                 
  4.053   4.059   4.095   4.158   4.253   4.286   4.343   4.392
108 A'   50 A"  109 A'  110 A'  111 A'  112 A'  113 A'  114 A'                 
  4.450   5.984   6.012   6.051   6.585   6.658   7.523   7.527
115 A'   51 A"  116 A'  117 A'  118 A'  119 A'   52 A"   53 A"                 
  7.550   7.564   7.617   7.633  23.682  27.816  28.324  28.344
120 A'  121 A'  122 A'  123 A'  124 A'  125 A'   54 A"  126 A'                 
 28.358  28.514  28.523  28.535  28.576  28.669  35.465  47.866
127 A'   55 A"  128 A'   56 A"  129 A'  130 A'  131 A'  132 A'                 
 47.926 127.867 127.884 127.911 151.616 289.716 289.720 289.742
133 A'   57 A"  134 A'  135 A'  136 A'   58 A"   59 A"  137 A'                 
289.755 289.840 289.8571020.6501020.7261901.778
138 A'  139 A'  140 A'  141 A'  142 A'  143 A'                                 
 --------------------------------------------------------------

          Ground-State Mulliken Net Atomic Charges

     Atom                 Charge (a.u.)
  ----------------------------------------
      1 C                    -0.263561
      2 N                     0.067969
      3 Br                    0.073393
      4 Br                    0.003555
      5 I                     0.118644
  ----------------------------------------
  Sum of atomic charges =    -0.000000

 -----------------------------------------------------------------
                    Cartesian Multipole Moments
 -----------------------------------------------------------------
    Charge (ESU x 10^10)
                -0.0000
    Dipole Moment (Debye)
         X      -0.0788      Y      -1.3070      Z       0.0000
       Tot       1.3094
    Quadrupole Moments (Debye-Ang)
        XX     -71.3494     XY       1.1459     YY     -76.3436
        XZ      -0.0000     YZ      -0.0000     ZZ     -76.8450
    Octopole Moments (Debye-Ang^2)
       XXX     -10.1791    XXY       5.7821    XYY      -3.9843
       YYY     -28.5940    XXZ      -0.0000    XYZ       0.0000
       YYZ       0.0000    XZZ      -2.6592    YZZ      -1.9096
       ZZZ       0.0000
    Hexadecapole Moments (Debye-Ang^3)
      XXXX   -1089.9498   XXXY      44.9290   XXYY    -346.5277
      XYYY      50.2492   YYYY    -847.2326   XXXZ       0.0000
      XXYZ      -0.0000   XYYZ       0.0000   YYYZ      -0.0000
      XXZZ    -224.0970   XYZZ      13.7136   YYZZ    -164.6693
      XZZZ      -0.0000   YZZZ      -0.0000   ZZZZ     -97.7065
 -----------------------------------------------------------------
 Calculating analytic gradient of the SCF energy
 Gradient of SCF Energy
            1           2           3           4           5
    1  -0.0000821   0.0001462   0.0000533   0.0001579  -0.0002753
    2  -0.0003527   0.0001371   0.0002984  -0.0002316   0.0001488
    3   0.0000000  -0.0000000   0.0000000  -0.0000000   0.0000000
 Max gradient component =       3.527E-04
 RMS gradient           =       1.712E-04
 Gradient time:  CPU 14.65 s  wall 3.77 s
 Geometry Optimization Parameters
   NAtoms,    NIC,     NZ,  NCons,   NDum,   NFix, NCnnct, MaxDiis
        5      20       5       0       0       0       0       0

 Cartesian Hessian Update
 Hessian Updated using BFGS Update


** GEOMETRY OPTIMIZATION IN DELOCALIZED INTERNAL COORDINATES **
   Searching for a Minimum

   Optimization Cycle:   5

                       Coordinates (Angstroms)
     ATOM                X               Y               Z
      1  C         0.4498039514    0.4676876869    0.0000000000
      2  N        -0.3127408821    1.4628601536    0.0000000000
      3  Br       -2.1869674367    1.2194710042    0.0000000000
      4  Br        2.3239842256    0.8647954044    0.0000000000
      5  I        -0.0121423135   -1.6471342460    0.0000000000
   Point Group: cs    Number of degrees of freedom:     7


   Energy is -12160.634836843

 Hessian Updated using BFGS Update

  7 Hessian modes will be used to form the next step
  Hessian Eigenvalues:
     0.102270    0.172464    0.182448    0.214704    0.275859    0.351483
     0.758049

 Minimum Search - Taking Simple RFO Step
 Searching for Lamda that Minimizes Along All modes
 Value Taken    Lamda =   0.00000000
 Step Taken.  Stepsize is  0.001796

                             Maximum     Tolerance    Cnvgd?
         Gradient           0.000168      0.000300     YES
         Displacement       0.001340      0.001200      NO
         Energy change     -0.000007      0.000001      NO


 New Cartesian Coordinates Obtained by Inverse Iteration

 Displacement from previous Coordinates is:  0.001461
 ----------------------------------------------------------------
             Standard Nuclear Orientation (Angstroms)
    I     Atom           X                Y                Z
 ----------------------------------------------------------------
    1      C       0.4498173122     0.4681448049     0.0000000000
    2      N      -0.3127881087     1.4631536871     0.0000000000
    3      Br     -2.1868543060     1.2193724383     0.0000000000
    4      Br      2.3237742703     0.8645133124     0.0000000000
    5      I      -0.0120116230    -1.6475042396     0.0000000000
 ----------------------------------------------------------------
 Molecular Point Group                 Cs    NOp =  2
 Largest Abelian Subgroup              Cs    NOp =  2
 Nuclear Repulsion Energy =  1075.5994642657 hartrees
 There are       68 alpha and       68 beta electrons
 Applying Cartesian multipole field
    Component          Value
    ---------          -----
     (2,0,0)        1.00000E-11
     (0,2,0)        2.00000E-11
     (0,0,2)       -3.00000E-11
 Nucleus-field energy     =     0.0000000298 hartrees
 Requested basis set is 6-311++G(d,p)
 There are 74 shells and 202 basis functions
 A cutoff of  1.0D-11 yielded   2019 shell pairs
 There are     16331 function pairs (     18459 Cartesian)
 Smallest overlap matrix eigenvalue = 4.30E-04
 Guess MOs from SCF MO coefficient file

 -----------------------------------------------------------------------
  General SCF calculation program by
  Eric Jon Sundstrom, Paul Horn, Yuezhi Mao, Dmitri Zuev, Alec White,
  David Stuck, Shaama M.S., Shane Yost, Joonho Lee, David Small,
  Daniel Levine, Susi Lehtola, Hugh Burton, Evgeny Epifanovsky
 -----------------------------------------------------------------------
 Exchange:     0.2000 Hartree-Fock + 0.0800 Slater + 0.7200 B88
 Correlation:  0.1900 VWN1RPA + 0.8100 LYP
 Using SG-1 standard quadrature grid
 using 4 threads for integral computing
 -------------------------------------------------------
 OpenMP Integral computing Module                
 Release: version 2.0, May 2017, Q-Chem Inc. Pleasanton 
 -------------------------------------------------------
 -------------------------------------------------------
 OpenMP BLAS3 based DFT computing Module                
 Release: version 1.0, May 2013, Q-Chem Inc. Pittsburgh 
 -------------------------------------------------------
 A restricted SCF calculation will be
 performed using DIIS
 SCF converges when DIIS error is below 1.0e-08
 ---------------------------------------
  Cycle       Energy         DIIS error
 ---------------------------------------
    1  -12160.6348368529      5.09e-06  
    2  -12160.6348370422      2.51e-06  
    3  -12160.6348370164      3.58e-06  
    4  -12160.6348370699      6.44e-07  
    5  -12160.6348370722      2.14e-07  
    6  -12160.6348370726      7.66e-08  
    7  -12160.6348370726      4.27e-08  
    8  -12160.6348370725      3.79e-09  Convergence criterion met
 ---------------------------------------
 SCF time:   CPU 34.56s  wall 9.00s 
 SCF   energy in the final basis set =   -12160.6348370725
 Total energy in the final basis set =   -12160.6348370725

 --------------------------------------------------------------
             Orbital Energies (a.u.) and Symmetries
 --------------------------------------------------------------

 Alpha MOs, Restricted
 -- Occupied --                  
******* -482.87 -482.87 -176.33 -165.73 -165.73 -165.73  -62.52
  1 A'    2 A'    3 A'    4 A'    5 A'    1 A"    6 A'    7 A'                 
-62.520 -56.346 -56.341 -56.340 -56.340 -56.336 -56.336 -35.826
  8 A'    9 A'    2 A"   10 A'   11 A'    3 A"   12 A'   13 A'                 
-31.320 -31.314 -31.313 -22.970 -22.969 -22.968 -22.964 -22.964
 14 A'    4 A"   15 A'   16 A'    5 A"   17 A'    6 A"   18 A'                 
-14.399 -10.332  -8.733  -8.728  -6.567  -6.561  -6.550  -6.549
 19 A'   20 A'   21 A'   22 A'   23 A'   24 A'    7 A"   25 A'                 
 -6.546  -6.546  -6.376  -4.789  -4.773  -4.772  -2.678  -2.673
  8 A"   26 A'   27 A'   28 A'    9 A"   29 A'   30 A'   10 A"                 
 -2.672  -2.671  -2.667  -2.667  -2.658  -2.658  -2.655  -2.655
 31 A'   32 A'   11 A"   33 A'   34 A'   12 A"   35 A'   13 A"                 
 -2.054  -2.050  -2.049  -2.036  -2.036  -0.992  -0.841  -0.785
 36 A'   14 A"   37 A'   38 A'   15 A"   39 A'   40 A'   41 A'                 
 -0.697  -0.560  -0.486  -0.468  -0.440  -0.350  -0.342  -0.330
 42 A'   43 A'   44 A'   45 A'   16 A"   46 A'   17 A"   47 A'                 
 -0.303  -0.299  -0.290  -0.283
 18 A"   48 A'   19 A"   49 A'                                                 
 -- Virtual --                   
 -0.108  -0.095  -0.067   0.002   0.009   0.030   0.046   0.047
 50 A'   51 A'   20 A"   52 A'   53 A'   54 A'   55 A'   21 A"                 
  0.063   0.067   0.077   0.087   0.094   0.105   0.113   0.151
 56 A'   22 A"   57 A'   58 A'   59 A'   23 A"   60 A'   61 A'                 
  0.157   0.168   0.197   0.219   0.238   0.239   0.263   0.275
 24 A"   62 A'   63 A'   64 A'   25 A"   65 A'   66 A'   67 A'                 
  0.354   0.367   0.370   0.384   0.395   0.414   0.415   0.429
 68 A'   26 A"   69 A'   27 A"   70 A'   71 A'   28 A"   29 A"                 
  0.430   0.454   0.483   0.485   0.535   0.539   0.539   0.551
 72 A'   73 A'   30 A"   74 A'   31 A"   75 A'   32 A"   76 A'                 
  0.566   0.581   0.592   0.624   0.637   0.664   0.678   0.793
 33 A"   77 A'   78 A'   79 A'   80 A'   81 A'   34 A"   82 A'                 
  0.817   0.851   0.862   0.877   0.936   0.945   1.014   1.233
 83 A'   84 A'   35 A"   85 A'   86 A'   87 A'   88 A'   89 A'                 
  1.252   1.307   1.353   1.359   1.369   1.591   1.619   1.859
 36 A"   37 A"   38 A"   90 A'   91 A'   92 A'   93 A'   94 A'                 
  1.900   1.973   1.983   2.000   2.020   2.089   2.135   2.348
 39 A"   40 A"   95 A'   96 A'   97 A'   41 A"   98 A'   99 A'                 
  2.357   2.540   2.755   2.768   2.865   3.142   3.810   3.858
 42 A"  100 A'   43 A"  101 A'  102 A'  103 A'   44 A"  104 A'                 
  3.940   3.950   3.972   3.977   3.983   3.991   4.003   4.029
 45 A"  105 A'   46 A"   47 A"   48 A"  106 A'  107 A'   49 A"                 
  4.053   4.059   4.095   4.158   4.253   4.286   4.343   4.392
108 A'   50 A"  109 A'  110 A'  111 A'  112 A'  113 A'  114 A'                 
  4.450   5.984   6.012   6.051   6.585   6.658   7.523   7.527
115 A'   51 A"  116 A'  117 A'  118 A'  119 A'   52 A"   53 A"                 
  7.550   7.564   7.617   7.633  23.682  27.816  28.324  28.344
120 A'  121 A'  122 A'  123 A'  124 A'  125 A'   54 A"  126 A'                 
 28.358  28.514  28.524  28.535  28.576  28.669  35.465  47.866
127 A'   55 A"  128 A'   56 A"  129 A'  130 A'  131 A'  132 A'                 
 47.926 127.867 127.884 127.911 151.616 289.716 289.720 289.742
133 A'   57 A"  134 A'  135 A'  136 A'   58 A"   59 A"  137 A'                 
289.755 289.840 289.8571020.6501020.7261901.778
138 A'  139 A'  140 A'  141 A'  142 A'  143 A'                                 

 Beta MOs, Restricted
 -- Occupied --                  
******* -482.87 -482.87 -176.33 -165.73 -165.73 -165.73  -62.52
  1 A'    2 A'    3 A'    4 A'    5 A'    1 A"    6 A'    7 A'                 
-62.520 -56.346 -56.341 -56.340 -56.340 -56.336 -56.336 -35.826
  8 A'    9 A'    2 A"   10 A'   11 A'    3 A"   12 A'   13 A'                 
-31.320 -31.314 -31.313 -22.970 -22.969 -22.968 -22.964 -22.964
 14 A'    4 A"   15 A'   16 A'    5 A"   17 A'    6 A"   18 A'                 
-14.399 -10.332  -8.733  -8.728  -6.567  -6.561  -6.550  -6.549
 19 A'   20 A'   21 A'   22 A'   23 A'   24 A'    7 A"   25 A'                 
 -6.546  -6.546  -6.376  -4.789  -4.773  -4.772  -2.678  -2.673
  8 A"   26 A'   27 A'   28 A'    9 A"   29 A'   30 A'   10 A"                 
 -2.672  -2.671  -2.667  -2.667  -2.658  -2.658  -2.655  -2.655
 31 A'   32 A'   11 A"   33 A'   34 A'   12 A"   35 A'   13 A"                 
 -2.054  -2.050  -2.049  -2.036  -2.036  -0.992  -0.841  -0.785
 36 A'   14 A"   37 A'   38 A'   15 A"   39 A'   40 A'   41 A'                 
 -0.697  -0.560  -0.486  -0.468  -0.440  -0.350  -0.342  -0.330
 42 A'   43 A'   44 A'   45 A'   16 A"   46 A'   17 A"   47 A'                 
 -0.303  -0.299  -0.290  -0.283
 18 A"   48 A'   19 A"   49 A'                                                 
 -- Virtual --                   
 -0.108  -0.095  -0.067   0.002   0.009   0.030   0.046   0.047
 50 A'   51 A'   20 A"   52 A'   53 A'   54 A'   55 A'   21 A"                 
  0.063   0.067   0.077   0.087   0.094   0.105   0.113   0.151
 56 A'   22 A"   57 A'   58 A'   59 A'   23 A"   60 A'   61 A'                 
  0.157   0.168   0.197   0.219   0.238   0.239   0.263   0.275
 24 A"   62 A'   63 A'   64 A'   25 A"   65 A'   66 A'   67 A'                 
  0.354   0.367   0.370   0.384   0.395   0.414   0.415   0.429
 68 A'   26 A"   69 A'   27 A"   70 A'   71 A'   28 A"   29 A"                 
  0.430   0.454   0.483   0.485   0.535   0.539   0.539   0.551
 72 A'   73 A'   30 A"   74 A'   31 A"   75 A'   32 A"   76 A'                 
  0.566   0.581   0.592   0.624   0.637   0.664   0.678   0.793
 33 A"   77 A'   78 A'   79 A'   80 A'   81 A'   34 A"   82 A'                 
  0.817   0.851   0.862   0.877   0.936   0.945   1.014   1.233
 83 A'   84 A'   35 A"   85 A'   86 A'   87 A'   88 A'   89 A'                 
  1.252   1.307   1.353   1.359   1.369   1.591   1.619   1.859
 36 A"   37 A"   38 A"   90 A'   91 A'   92 A'   93 A'   94 A'                 
  1.900   1.973   1.983   2.000   2.020   2.089   2.135   2.348
 39 A"   40 A"   95 A'   96 A'   97 A'   41 A"   98 A'   99 A'                 
  2.357   2.540   2.755   2.768   2.865   3.142   3.810   3.858
 42 A"  100 A'   43 A"  101 A'  102 A'  103 A'   44 A"  104 A'                 
  3.940   3.950   3.972   3.977   3.983   3.991   4.003   4.029
 45 A"  105 A'   46 A"   47 A"   48 A"  106 A'  107 A'   49 A"                 
  4.053   4.059   4.095   4.158   4.253   4.286   4.343   4.392
108 A'   50 A"  109 A'  110 A'  111 A'  112 A'  113 A'  114 A'                 
  4.450   5.984   6.012   6.051   6.585   6.658   7.523   7.527
115 A'   51 A"  116 A'  117 A'  118 A'  119 A'   52 A"   53 A"                 
  7.550   7.564   7.617   7.633  23.682  27.816  28.324  28.344
120 A'  121 A'  122 A'  123 A'  124 A'  125 A'   54 A"  126 A'                 
 28.358  28.514  28.524  28.535  28.576  28.669  35.465  47.866
127 A'   55 A"  128 A'   56 A"  129 A'  130 A'  131 A'  132 A'                 
 47.926 127.867 127.884 127.911 151.616 289.716 289.720 289.742
133 A'   57 A"  134 A'  135 A'  136 A'   58 A"   59 A"  137 A'                 
289.755 289.840 289.8571020.6501020.7261901.778
138 A'  139 A'  140 A'  141 A'  142 A'  143 A'                                 
 --------------------------------------------------------------

          Ground-State Mulliken Net Atomic Charges

     Atom                 Charge (a.u.)
  ----------------------------------------
      1 C                    -0.263432
      2 N                     0.067887
      3 Br                    0.073503
      4 Br                    0.003778
      5 I                     0.118264
  ----------------------------------------
  Sum of atomic charges =    -0.000000

 -----------------------------------------------------------------
                    Cartesian Multipole Moments
 -----------------------------------------------------------------
    Charge (ESU x 10^10)
                -0.0000
    Dipole Moment (Debye)
         X      -0.0776      Y      -1.3034      Z       0.0000
       Tot       1.3057
    Quadrupole Moments (Debye-Ang)
        XX     -71.3430     XY       1.1450     YY     -76.3467
        XZ      -0.0000     YZ      -0.0000     ZZ     -76.8456
    Octopole Moments (Debye-Ang^2)
       XXX     -10.1748    XXY       5.7965    XYY      -3.9827
       YYY     -28.5437    XXZ      -0.0000    XYZ      -0.0000
       YYZ       0.0000    XZZ      -2.6590    YZZ      -1.8905
       ZZZ       0.0000
    Hexadecapole Moments (Debye-Ang^3)
      XXXX   -1089.7195   XXXY      44.9666   XXYY    -346.5483
      XYYY      50.2805   YYYY    -847.4095   XXXZ      -0.0000
      XXYZ      -0.0000   XYYZ      -0.0000   YYYZ      -0.0000
      XXZZ    -224.0626   XYZZ      13.7290   YYZZ    -164.7025
      XZZZ      -0.0000   YZZZ      -0.0000   ZZZZ     -97.7097
 -----------------------------------------------------------------
 Calculating analytic gradient of the SCF energy
 Gradient of SCF Energy
            1           2           3           4           5
    1  -0.0000719   0.0001913   0.0000871   0.0000641  -0.0002706
    2  -0.0001223   0.0000980   0.0002859  -0.0002788   0.0000172
    3  -0.0000000  -0.0000000   0.0000000   0.0000000  -0.0000000
 Max gradient component =       2.859E-04
 RMS gradient           =       1.440E-04
 Gradient time:  CPU 14.61 s  wall 3.76 s
 Geometry Optimization Parameters
   NAtoms,    NIC,     NZ,  NCons,   NDum,   NFix, NCnnct, MaxDiis
        5      20       5       0       0       0       0       0

 Cartesian Hessian Update
 Hessian Updated using BFGS Update


** GEOMETRY OPTIMIZATION IN DELOCALIZED INTERNAL COORDINATES **
   Searching for a Minimum

   Optimization Cycle:   6

                       Coordinates (Angstroms)
     ATOM                X               Y               Z
      1  C         0.4498173122    0.4681448049    0.0000000000
      2  N        -0.3127881087    1.4631536871    0.0000000000
      3  Br       -2.1868543060    1.2193724383    0.0000000000
      4  Br        2.3237742703    0.8645133124    0.0000000000
      5  I        -0.0120116230   -1.6475042396    0.0000000000
   Point Group: cs    Number of degrees of freedom:     7


   Energy is -12160.634837073

 Hessian Updated using BFGS Update

  7 Hessian modes will be used to form the next step
  Hessian Eigenvalues:
     0.090858    0.161796    0.178452    0.205363    0.296303    0.353134
     0.764276

 Minimum Search - Taking Simple RFO Step
 Searching for Lamda that Minimizes Along All modes
 Value Taken    Lamda =   0.00000000
 Step Taken.  Stepsize is  0.000563

                             Maximum     Tolerance    Cnvgd?
         Gradient           0.000065      0.000300     YES
         Displacement       0.000513      0.001200     YES
         Energy change     -0.000000      0.000001     YES


                       Distance Matrix (Angstroms)
             C (  1)   N (  2)   Br(  3)   Br(  4)
   N (  2)  1.253639
   Br(  3)  2.741602  1.889855
   Br(  4)  1.915417  2.703670  4.524566
   I (  5)  2.165469  3.125165  3.598461  3.430179

 Final energy is   -12160.634837072543     


 ******************************
 **  OPTIMIZATION CONVERGED  **
 ******************************

                       Coordinates (Angstroms)
     ATOM                X               Y               Z
      1  C         0.4498173122    0.4681448049    0.0000000000
      2  N        -0.3127881087    1.4631536871    0.0000000000
      3  Br       -2.1868543060    1.2193724383    0.0000000000
      4  Br        2.3237742703    0.8645133124    0.0000000000
      5  I        -0.0120116230   -1.6475042396    0.0000000000

Z-matrix Print:
$molecule
0 1
I 
C  1 2.165469
N  2 1.253639 1 130.218301
Br 3 1.889855 2 120.056165 1 -0.000000 0
Br 2 1.915417 1 114.256880 3 -180.000000 0
$end


 --------------------------------------------------------------
             Orbital Energies (a.u.) and Symmetries
 --------------------------------------------------------------

 Alpha MOs, Restricted
 -- Occupied --                  
******* -482.87 -482.87 -176.33 -165.73 -165.73 -165.73  -62.52
  1 A'    2 A'    3 A'    4 A'    5 A'    1 A"    6 A'    7 A'                 
-62.520 -56.346 -56.341 -56.340 -56.340 -56.336 -56.336 -35.826
  8 A'    9 A'    2 A"   10 A'   11 A'    3 A"   12 A'   13 A'                 
-31.320 -31.314 -31.313 -22.970 -22.969 -22.968 -22.964 -22.964
 14 A'    4 A"   15 A'   16 A'    5 A"   17 A'    6 A"   18 A'                 
-14.399 -10.332  -8.733  -8.728  -6.567  -6.561  -6.550  -6.549
 19 A'   20 A'   21 A'   22 A'   23 A'   24 A'    7 A"   25 A'                 
 -6.546  -6.546  -6.376  -4.789  -4.773  -4.772  -2.678  -2.673
  8 A"   26 A'   27 A'   28 A'    9 A"   29 A'   30 A'   10 A"                 
 -2.672  -2.671  -2.667  -2.667  -2.658  -2.658  -2.655  -2.655
 31 A'   32 A'   11 A"   33 A'   34 A'   12 A"   35 A'   13 A"                 
 -2.054  -2.050  -2.049  -2.036  -2.036  -0.992  -0.841  -0.785
 36 A'   14 A"   37 A'   38 A'   15 A"   39 A'   40 A'   41 A'                 
 -0.697  -0.560  -0.486  -0.468  -0.440  -0.350  -0.342  -0.330
 42 A'   43 A'   44 A'   45 A'   16 A"   46 A'   17 A"   47 A'                 
 -0.303  -0.299  -0.290  -0.283
 18 A"   48 A'   19 A"   49 A'                                                 
 -- Virtual --                   
 -0.108  -0.095  -0.067   0.002   0.009   0.030   0.046   0.047
 50 A'   51 A'   20 A"   52 A'   53 A'   54 A'   55 A'   21 A"                 
  0.063   0.067   0.077   0.087   0.094   0.105   0.113   0.151
 56 A'   22 A"   57 A'   58 A'   59 A'   23 A"   60 A'   61 A'                 
  0.157   0.168   0.197   0.219   0.238   0.239   0.263   0.275
 24 A"   62 A'   63 A'   64 A'   25 A"   65 A'   66 A'   67 A'                 
  0.354   0.367   0.370   0.384   0.395   0.414   0.415   0.429
 68 A'   26 A"   69 A'   27 A"   70 A'   71 A'   28 A"   29 A"                 
  0.430   0.454   0.483   0.485   0.535   0.539   0.539   0.551
 72 A'   73 A'   30 A"   74 A'   31 A"   75 A'   32 A"   76 A'                 
  0.566   0.581   0.592   0.624   0.637   0.664   0.678   0.793
 33 A"   77 A'   78 A'   79 A'   80 A'   81 A'   34 A"   82 A'                 
  0.817   0.851   0.862   0.877   0.936   0.945   1.014   1.233
 83 A'   84 A'   35 A"   85 A'   86 A'   87 A'   88 A'   89 A'                 
  1.252   1.307   1.353   1.359   1.369   1.591   1.619   1.859
 36 A"   37 A"   38 A"   90 A'   91 A'   92 A'   93 A'   94 A'                 
  1.900   1.973   1.983   2.000   2.020   2.089   2.135   2.348
 39 A"   40 A"   95 A'   96 A'   97 A'   41 A"   98 A'   99 A'                 
  2.357   2.540   2.755   2.768   2.865   3.142   3.810   3.858
 42 A"  100 A'   43 A"  101 A'  102 A'  103 A'   44 A"  104 A'                 
  3.940   3.950   3.972   3.977   3.983   3.991   4.003   4.029
 45 A"  105 A'   46 A"   47 A"   48 A"  106 A'  107 A'   49 A"                 
  4.053   4.059   4.095   4.158   4.253   4.286   4.343   4.392
108 A'   50 A"  109 A'  110 A'  111 A'  112 A'  113 A'  114 A'                 
  4.450   5.984   6.012   6.051   6.585   6.658   7.523   7.527
115 A'   51 A"  116 A'  117 A'  118 A'  119 A'   52 A"   53 A"                 
  7.550   7.564   7.617   7.633  23.682  27.816  28.324  28.344
120 A'  121 A'  122 A'  123 A'  124 A'  125 A'   54 A"  126 A'                 
 28.358  28.514  28.524  28.535  28.576  28.669  35.465  47.866
127 A'   55 A"  128 A'   56 A"  129 A'  130 A'  131 A'  132 A'                 
 47.926 127.867 127.884 127.911 151.616 289.716 289.720 289.742
133 A'   57 A"  134 A'  135 A'  136 A'   58 A"   59 A"  137 A'                 
289.755 289.840 289.8571020.6501020.7261901.778
138 A'  139 A'  140 A'  141 A'  142 A'  143 A'                                 

 Beta MOs, Restricted
 -- Occupied --                  
******* -482.87 -482.87 -176.33 -165.73 -165.73 -165.73  -62.52
  1 A'    2 A'    3 A'    4 A'    5 A'    1 A"    6 A'    7 A'                 
-62.520 -56.346 -56.341 -56.340 -56.340 -56.336 -56.336 -35.826
  8 A'    9 A'    2 A"   10 A'   11 A'    3 A"   12 A'   13 A'                 
-31.320 -31.314 -31.313 -22.970 -22.969 -22.968 -22.964 -22.964
 14 A'    4 A"   15 A'   16 A'    5 A"   17 A'    6 A"   18 A'                 
-14.399 -10.332  -8.733  -8.728  -6.567  -6.561  -6.550  -6.549
 19 A'   20 A'   21 A'   22 A'   23 A'   24 A'    7 A"   25 A'                 
 -6.546  -6.546  -6.376  -4.789  -4.773  -4.772  -2.678  -2.673
  8 A"   26 A'   27 A'   28 A'    9 A"   29 A'   30 A'   10 A"                 
 -2.672  -2.671  -2.667  -2.667  -2.658  -2.658  -2.655  -2.655
 31 A'   32 A'   11 A"   33 A'   34 A'   12 A"   35 A'   13 A"                 
 -2.054  -2.050  -2.049  -2.036  -2.036  -0.992  -0.841  -0.785
 36 A'   14 A"   37 A'   38 A'   15 A"   39 A'   40 A'   41 A'                 
 -0.697  -0.560  -0.486  -0.468  -0.440  -0.350  -0.342  -0.330
 42 A'   43 A'   44 A'   45 A'   16 A"   46 A'   17 A"   47 A'                 
 -0.303  -0.299  -0.290  -0.283
 18 A"   48 A'   19 A"   49 A'                                                 
 -- Virtual --                   
 -0.108  -0.095  -0.067   0.002   0.009   0.030   0.046   0.047
 50 A'   51 A'   20 A"   52 A'   53 A'   54 A'   55 A'   21 A"                 
  0.063   0.067   0.077   0.087   0.094   0.105   0.113   0.151
 56 A'   22 A"   57 A'   58 A'   59 A'   23 A"   60 A'   61 A'                 
  0.157   0.168   0.197   0.219   0.238   0.239   0.263   0.275
 24 A"   62 A'   63 A'   64 A'   25 A"   65 A'   66 A'   67 A'                 
  0.354   0.367   0.370   0.384   0.395   0.414   0.415   0.429
 68 A'   26 A"   69 A'   27 A"   70 A'   71 A'   28 A"   29 A"                 
  0.430   0.454   0.483   0.485   0.535   0.539   0.539   0.551
 72 A'   73 A'   30 A"   74 A'   31 A"   75 A'   32 A"   76 A'                 
  0.566   0.581   0.592   0.624   0.637   0.664   0.678   0.793
 33 A"   77 A'   78 A'   79 A'   80 A'   81 A'   34 A"   82 A'                 
  0.817   0.851   0.862   0.877   0.936   0.945   1.014   1.233
 83 A'   84 A'   35 A"   85 A'   86 A'   87 A'   88 A'   89 A'                 
  1.252   1.307   1.353   1.359   1.369   1.591   1.619   1.859
 36 A"   37 A"   38 A"   90 A'   91 A'   92 A'   93 A'   94 A'                 
  1.900   1.973   1.983   2.000   2.020   2.089   2.135   2.348
 39 A"   40 A"   95 A'   96 A'   97 A'   41 A"   98 A'   99 A'                 
  2.357   2.540   2.755   2.768   2.865   3.142   3.810   3.858
 42 A"  100 A'   43 A"  101 A'  102 A'  103 A'   44 A"  104 A'                 
  3.940   3.950   3.972   3.977   3.983   3.991   4.003   4.029
 45 A"  105 A'   46 A"   47 A"   48 A"  106 A'  107 A'   49 A"                 
  4.053   4.059   4.095   4.158   4.253   4.286   4.343   4.392
108 A'   50 A"  109 A'  110 A'  111 A'  112 A'  113 A'  114 A'                 
  4.450   5.984   6.012   6.051   6.585   6.658   7.523   7.527
115 A'   51 A"  116 A'  117 A'  118 A'  119 A'   52 A"   53 A"                 
  7.550   7.564   7.617   7.633  23.682  27.816  28.324  28.344
120 A'  121 A'  122 A'  123 A'  124 A'  125 A'   54 A"  126 A'                 
 28.358  28.514  28.524  28.535  28.576  28.669  35.465  47.866
127 A'   55 A"  128 A'   56 A"  129 A'  130 A'  131 A'  132 A'                 
 47.926 127.867 127.884 127.911 151.616 289.716 289.720 289.742
133 A'   57 A"  134 A'  135 A'  136 A'   58 A"   59 A"  137 A'                 
289.755 289.840 289.8571020.6501020.7261901.778
138 A'  139 A'  140 A'  141 A'  142 A'  143 A'                                 
 --------------------------------------------------------------

          Ground-State Mulliken Net Atomic Charges

     Atom                 Charge (a.u.)
  ----------------------------------------
      1 C                    -0.263432
      2 N                     0.067887
      3 Br                    0.073503
      4 Br                    0.003778
      5 I                     0.118264
  ----------------------------------------
  Sum of atomic charges =    -0.000000

 -----------------------------------------------------------------
                    Cartesian Multipole Moments
 -----------------------------------------------------------------
    Charge (ESU x 10^10)
                -0.0000
    Dipole Moment (Debye)
         X      -0.0776      Y      -1.3034      Z       0.0000
       Tot       1.3057
    Quadrupole Moments (Debye-Ang)
        XX     -71.3430     XY       1.1450     YY     -76.3467
        XZ      -0.0000     YZ      -0.0000     ZZ     -76.8456
    Octopole Moments (Debye-Ang^2)
       XXX     -10.1748    XXY       5.7965    XYY      -3.9827
       YYY     -28.5437    XXZ      -0.0000    XYZ      -0.0000
       YYZ       0.0000    XZZ      -2.6590    YZZ      -1.8905
       ZZZ       0.0000
    Hexadecapole Moments (Debye-Ang^3)
      XXXX   -1089.7195   XXXY      44.9666   XXYY    -346.5483
      XYYY      50.2805   YYYY    -847.4095   XXXZ      -0.0000
      XXYZ      -0.0000   XYYZ      -0.0000   YYYZ      -0.0000
      XXZZ    -224.0626   XYZZ      13.7290   YYZZ    -164.7025
      XZZZ      -0.0000   YZZZ      -0.0000   ZZZZ     -97.7097
 -----------------------------------------------------------------
Archival summary:
1\1\TWL01\OPT\ProcedureUnspecified\BasisUnspecified\1r211\taweetha\SunNov2520:42:532018SunNov2520:42:532018\0\\#,OPT,ProcedureUnspecified,BasisUnspecified,\\0,1\I\C,1,2.16547\N,2,1.25364,1,130.218\Br,3,1.88986,2,120.056,1,-0,0\Br,2,1.91542,1,114.257,3,-180,0\\\@

 Total job time:  98.89s(wall), 373.74s(cpu) 
 Sun Nov 25 20:42:53 2018

        *************************************************************
        *                                                           *
        *  Thank you very much for using Q-Chem.  Have a nice day.  *
        *                                                           *
        *************************************************************


 
User input: 2 of 2 
 
Q-Chem Developer Version!
                  Welcome to Q-Chem
     A Quantum Leap Into The Future Of Chemistry


 Q-Chem 5.1, Q-Chem, Inc., Pleasanton, CA (2018)

 Yihan Shao,  Zhengting Gan,  E. Epifanovsky,  A. T. B. Gilbert,  M. Wormit,  
 J. Kussmann,  A. W. Lange,  A. Behn,  Jia Deng,  Xintian Feng,  D. Ghosh,  
 M. Goldey,  P. R. Horn,  L. D. Jacobson,  I. Kaliman,  T. Kus,  A. Landau,  
 Jie Liu,  E. I. Proynov,  R. M. Richard,  R. P. Steele,  E. J. Sundstrom,  
 H. L. Woodcock III,  P. M. Zimmerman,  D. Zuev,  B. Albrecht,  E. Alguire,  
 S. A. Baeppler,  D. Barton,  Z. Benda,  Y. A. Bernard,  E. J. Berquist,  
 K. B. Bravaya,  H. Burton,  D. Casanova,  Chun-Min Chang,  Yunqing Chen,  
 A. Chien,  K. D. Closser,  M. P. Coons,  S. Coriani,  S. Dasgupta,  
 A. L. Dempwolff,  M. Diedenhofen,  Hainam Do,  R. G. Edgar,  Po-Tung Fang,  
 S. Faraji,  S. Fatehi,  Qingguo Feng,  K. D. Fenk,  J. Fosso-Tande,  
 Qinghui Ge,  A. Ghysels,  G. Gidofalvi,  J. Gomes,  J. Gonthier,  A. Gunina,  
 D. Hait,  M. W. D. Hanson-Heine,  P. H. P. Harbach,  A. W. Hauser,  
 J. E. Herr,  E. G. Hohenstein,  Z. C. Holden,  Kerwin Hui,  B. C. Huynh,  
 T.-C. Jagau,  Hyunjun Ji,  B. Kaduk,  K. Khistyaev,  Jaehoon Kim,  
 P. Klunzinger,  K. Koh,  D. Kosenkov,  L. Koulias,  T. Kowalczyk,  
 C. M. Krauter,  A. Kunitsa,  Ka Un Lao,  A. Laurent,  K. V. Lawler,  
 Joonho Lee,  D. Lefrancois,  S. Lehtola,  D. S. Levine,  Yi-Pei Li,  
 You-Sheng Lin,  Fenglai Liu,  E. Livshits,  A. Luenser,  P. Manohar,  
 E. Mansoor,  S. F. Manzer,  Shan-Ping Mao,  Yuezhi Mao,  N. Mardirossian,  
 A. V. Marenich,  T. Markovich,  L. A. Martinez-Martinez,  S. A. Maurer,  
 N. J. Mayhall,  S. C. McKenzie,  J.-M. Mewes,  A. F. Morrison,  
 J. W. Mullinax,  K. Nanda,  T. S. Nguyen-Beck,  R. Olivares-Amaya,  
 J. A. Parkhill,  T. M. Perrine,  F. Plasser,  P. Pokhilko,  S. Prager,  
 A. Prociuk,  E. Ramos,  D. R. Rehn,  F. Rob,  M. Schneider,  N. Sergueev,  
 S. M. Sharada,  S. Sharma,  D. W. Small,  T. Stauch,  T. Stein,  
 Yu-Chuan Su,  A. J. W. Thom,  A. Tkatchenko,  T. Tsuchimochi,  N. M. Tubman,  
 L. Vogt,  M. L. Vidal,  O. Vydrov,  M. A. Watson,  J. Wenzel,  
 M. de Wergifosse,  T. A. Wesolowski,  A. White,  J. Witte,  A. Yamada,  
 Jun Yang,  K. Yao,  S. Yeganeh,  S. R. Yost,  Zhi-Qiang You,  A. Zech,  
 Igor Ying Zhang,  Xing Zhang,  Yan Zhao,  Ying Zhu,  B. R. Brooks,  
 G. K. L. Chan,  C. J. Cramer,  M. S. Gordon,  W. J. Hehre,  A. Klamt,  
 M. W. Schmidt,  C. D. Sherrill,  D. G. Truhlar,  A. Aspuru-Guzik,  R. Baer,  
 A. T. Bell,  N. A. Besley,  Jeng-Da Chai,  A. E. DePrince, III,  
 R. A. DiStasio Jr.,  A. Dreuw,  B. D. Dunietz,  T. R. Furlani,  
 Chao-Ping Hsu,  Yousung Jung,  Jing Kong,  D. S. Lambrecht,  WanZhen Liang,  
 C. Ochsenfeld,  V. A. Rassolov,  L. V. Slipchenko,  J. E. Subotnik,  
 T. Van Voorhis,  J. M. Herbert,  A. I. Krylov,  P. M. W. Gill,  M. Head-Gordon

 Contributors to earlier versions of Q-Chem not listed above: 
 R. D. Adamson,  B. Austin,  J. Baker,  G. J. O. Beran,  K. Brandhorst,  
 S. T. Brown,  E. F. C. Byrd,  A. K. Chakraborty,  C.-L. Cheng,  
 Siu Hung Chien,  D. M. Chipman,  D. L. Crittenden,  H. Dachsel,  
 R. J. Doerksen,  A. D. Dutoi,  L. Fusti-Molnar,  W. A. Goddard III,  
 A. Golubeva-Zadorozhnaya,  S. R. Gwaltney,  G. Hawkins,  A. Heyden,  
 S. Hirata,  G. Kedziora,  F. J. Keil,  C. Kelley,  Jihan Kim,  R. A. King,  
 R. Z. Khaliullin,  P. P. Korambath,  W. Kurlancheek,  A. M. Lee,  M. S. Lee,  
 S. V. Levchenko,  Ching Yeh Lin,  D. Liotard,  R. C. Lochan,  I. Lotan,  
 P. E. Maslen,  N. Nair,  D. P. O'Neill,  D. Neuhauser,  E. Neuscamman,  
 C. M. Oana,  R. Olson,  B. Peters,  R. Peverati,  P. A. Pieniazek,  
 Y. M. Rhee,  J. Ritchie,  M. A. Rohrdanz,  E. Rosta,  N. J. Russ,  
 H. F. Schaefer III,  N. E. Schultz,  N. Shenvi,  A. C. Simmonett,  A. Sodt,  
 D. Stuck,  K. S. Thanthiriwatte,  V. Vanovschi,  Tao Wang,  A. Warshel,  
 C. F. Williams,  Q. Wu,  X. Xu,  W. Zhang

 Please cite Q-Chem as follows:
 Y. Shao et al., Mol. Phys. 113, 184-215 (2015)
 DOI: 10.1080/00268976.2014.952696

 Q-Chem 5.1.2 for Intel X86 EM64T Linux

 Parts of Q-Chem use Armadillo 8.300.2 (Tropical Shenanigans).
 http://arma.sourceforge.net/

 Q-Chem begins on Sun Nov 25 20:42:53 2018  

Host: 
0

     Scratch files written to /scratch/taweetham/qchem50274//
The previous job contains 0 fragments, simply inherited here
Input Ideriv = 2
Curr. Ideriv = -1
Max.  Ideriv = 2

Checking the input file for inconsistencies... 	...done.

--------------------------------------------------------------
User input:
--------------------------------------------------------------

$molecule
read
$end

$rem
   job_type 	frequency
   basis 	6-311++g**
   method	b3lyp	
$end


--------------------------------------------------------------
 ----------------------------------------------------------------
             Standard Nuclear Orientation (Angstroms)
    I     Atom           X                Y                Z
 ----------------------------------------------------------------
    1      C       0.3180050871    -0.5476708810    -0.0000000000
    2      N      -0.6184462787    -1.3811386626     0.0000000000
    3      Br     -2.4129936501    -0.7885569040     0.0000000000
    4      Br      2.0836900564    -1.2900853636    -0.0000000000
    5      I       0.2631456455     1.6171033074    -0.0000000000
 ----------------------------------------------------------------
 Molecular Point Group                 Cs    NOp =  2
 Largest Abelian Subgroup              Cs    NOp =  2
 Nuclear Repulsion Energy =  1075.5994642657 hartrees
 There are       68 alpha and       68 beta electrons
 Requested basis set is 6-311++G(d,p)
 There are 74 shells and 202 basis functions

 Total QAlloc Memory Limit   2000 MB
 Mega-Array Size       188 MB
 MEM_STATIC part       192 MB

                       Distance Matrix (Angstroms)
             C (  1)   N (  2)   Br(  3)   Br(  4)
   N (  2)  1.253639
   Br(  3)  2.741602  1.889855
   Br(  4)  1.915417  2.703670  4.524566
   I (  5)  2.165469  3.125165  3.598461  3.430179

 A cutoff of  1.0D-11 yielded   2019 shell pairs
 There are     16331 function pairs (     18459 Cartesian)

 -------------------------------------------------------
 OpenMP Integral Computing Module                       
 Release: version 1.0, May 2013, Q-Chem Inc. Pittsburgh 
 -------------------------------------------------------
 Integral Job Info:
 Integral job number is                      11
 Integral operator is                         1
 short-range coefficients                     0
 long-range coefficients              100000000
 Omega coefficients                           0
 if combine SR and LR in K                    0
 Integral screening is                        0
 Integral computing path is                   2
 max size of driver memory is            800000
 size of driver memory is                593474
 size of scratch memory is             29623520
 max col of scratch BK array               1296
 max len of scratch array in speh3          155
 max len of scratch index in speh4           18
 max int batch size is                      520
 min int batch size is                       52
 fixed nKL is                                45
 max L of basis functions is                  2
 order of int derivative is                   0
 number of shells is                         74
 number of basis is                         215
 number of cartesian basis is               215
 number of contracted shell pairs          2019
 number of primitive shell pairs           4736
 maxK2 (contraction) of shell pair           36
 max number of K2 of shell pair               1
 max number of CS2 of shell pair            248
 max number of PS2 of shell pair            248
 mem total for path MDJ                  532812
 -------------------------------------------------------
 Smallest overlap matrix eigenvalue = 4.30E-04
 Guess from superposition of atomic densities
 Warning:  Energy on first SCF cycle will be non-variational
 SAD guess density has 136.000000 electrons

 -----------------------------------------------------------------------
  General SCF calculation program by
  Eric Jon Sundstrom, Paul Horn, Yuezhi Mao, Dmitri Zuev, Alec White,
  David Stuck, Shaama M.S., Shane Yost, Joonho Lee, David Small,
  Daniel Levine, Susi Lehtola, Hugh Burton, Evgeny Epifanovsky
 -----------------------------------------------------------------------
 Exchange:     0.2000 Hartree-Fock + 0.0800 Slater + 0.7200 B88
 Correlation:  0.1900 VWN1RPA + 0.8100 LYP
 Using SG-1 standard quadrature grid
 using 4 threads for integral computing
 -------------------------------------------------------
 OpenMP Integral computing Module                
 Release: version 2.0, May 2017, Q-Chem Inc. Pleasanton 
 -------------------------------------------------------
 -------------------------------------------------------
 OpenMP BLAS3 based DFT computing Module                
 Release: version 1.0, May 2013, Q-Chem Inc. Pittsburgh 
 -------------------------------------------------------
 A restricted SCF calculation will be
 performed using DIIS
 SCF converges when DIIS error is below 1.0e-08
 ---------------------------------------
  Cycle       Energy         DIIS error
 ---------------------------------------
    1  -12161.1483181133      3.58e-02  
    2  -12160.6041379152      3.30e-03  
    3  -12160.4987966501      5.80e-03  
    4  -12160.6248300261      1.54e-03  
    5  -12160.6345609512      1.91e-04  
    6  -12160.6345937962      1.35e-04  
    7  -12160.6346823732      3.91e-05  
    8  -12160.6346895108      9.26e-06  
    9  -12160.6346897696      2.19e-06  
   10  -12160.6346897863      5.72e-07  
   11  -12160.6346897882      1.60e-07  
   12  -12160.6346897884      7.92e-08  
   13  -12160.6346897884      8.57e-09  Convergence criterion met
 ---------------------------------------
 SCF time:   CPU 57.20s  wall 15.00s 
 SCF   energy in the final basis set =   -12160.6346897884
 Total energy in the final basis set =   -12160.6346897884

 --------------------------------------------------------------
             Orbital Energies (a.u.) and Symmetries
 --------------------------------------------------------------

 Alpha MOs, Restricted
 -- Occupied --                  
******* -482.87 -482.87 -176.33 -165.73 -165.73 -165.73  -62.52
  1 A'    2 A'    3 A'    4 A'    5 A'    1 A"    6 A'    7 A'                 
-62.520 -56.346 -56.341 -56.340 -56.340 -56.336 -56.336 -35.826
  8 A'    9 A'    2 A"   10 A'   11 A'    3 A"   12 A'   13 A'                 
-31.320 -31.314 -31.313 -22.970 -22.969 -22.969 -22.964 -22.964
 14 A'    4 A"   15 A'   16 A'    5 A"   17 A'    6 A"   18 A'                 
-14.399 -10.332  -8.733  -8.728  -6.568  -6.561  -6.550  -6.549
 19 A'   20 A'   21 A'   22 A'   23 A'   24 A'    7 A"   25 A'                 
 -6.546  -6.546  -6.376  -4.789  -4.773  -4.772  -2.678  -2.673
  8 A"   26 A'   27 A'   28 A'    9 A"   29 A'   30 A'   10 A"                 
 -2.672  -2.672  -2.667  -2.667  -2.658  -2.658  -2.655  -2.655
 31 A'   32 A'   11 A"   33 A'   12 A"   34 A'   13 A"   35 A'                 
 -2.054  -2.050  -2.049  -2.036  -2.036  -0.992  -0.841  -0.785
 36 A'   14 A"   37 A'   15 A"   38 A'   39 A'   40 A'   41 A'                 
 -0.697  -0.560  -0.486  -0.468  -0.440  -0.350  -0.342  -0.330
 42 A'   43 A'   44 A'   45 A'   16 A"   46 A'   17 A"   47 A'                 
 -0.303  -0.299  -0.290  -0.283
 18 A"   48 A'   19 A"   49 A'                                                 
 -- Virtual --                   
 -0.108  -0.095  -0.067   0.002   0.009   0.030   0.046   0.047
 50 A'   51 A'   20 A"   52 A'   53 A'   54 A'   55 A'   21 A"                 
  0.063   0.067   0.077   0.087   0.094   0.105   0.112   0.151
 56 A'   22 A"   57 A'   58 A'   59 A'   23 A"   60 A'   61 A'                 
  0.156   0.168   0.196   0.218   0.238   0.239   0.263   0.275
 24 A"   62 A'   63 A'   64 A'   25 A"   65 A'   66 A'   67 A'                 
  0.354   0.367   0.370   0.384   0.395   0.415   0.415   0.429
 68 A'   26 A"   69 A'   27 A"   70 A'   71 A'   28 A"   29 A"                 
  0.430   0.454   0.483   0.485   0.535   0.539   0.540   0.551
 72 A'   73 A'   30 A"   74 A'   31 A"   75 A'   32 A"   76 A'                 
  0.566   0.581   0.592   0.624   0.637   0.664   0.678   0.793
 33 A"   77 A'   78 A'   79 A'   80 A'   81 A'   34 A"   82 A'                 
  0.817   0.851   0.862   0.877   0.936   0.945   1.014   1.233
 83 A'   84 A'   35 A"   85 A'   86 A'   87 A'   88 A'   89 A'                 
  1.252   1.307   1.353   1.359   1.369   1.591   1.619   1.859
 36 A"   37 A"   38 A"   90 A'   91 A'   92 A'   93 A'   94 A'                 
  1.901   1.973   1.983   2.000   2.020   2.089   2.135   2.348
 39 A"   40 A"   95 A'   96 A'   97 A'   41 A"   98 A'   99 A'                 
  2.357   2.540   2.755   2.768   2.865   3.142   3.810   3.858
 42 A"  100 A'   43 A"  101 A'  102 A'  103 A'   44 A"  104 A'                 
  3.940   3.950   3.972   3.977   3.983   3.991   4.003   4.029
 45 A"  105 A'   46 A"   47 A"   48 A"  106 A'  107 A'   49 A"                 
  4.053   4.059   4.095   4.158   4.253   4.286   4.343   4.392
108 A'   50 A"  109 A'  110 A'  111 A'  112 A'  113 A'  114 A'                 
  4.450   5.984   6.012   6.051   6.585   6.658   7.523   7.527
115 A'   51 A"  116 A'  117 A'  118 A'  119 A'   52 A"   53 A"                 
  7.550   7.564   7.617   7.633  23.682  27.816  28.324  28.344
120 A'  121 A'  122 A'  123 A'  124 A'  125 A'   54 A"  126 A'                 
 28.358  28.514  28.523  28.535  28.576  28.669  35.465  47.866
127 A'   55 A"  128 A'   56 A"  129 A'  130 A'  131 A'  132 A'                 
 47.926 127.867 127.884 127.911 151.616 289.716 289.720 289.742
133 A'   57 A"  134 A'  135 A'  136 A'   58 A"   59 A"  137 A'                 
289.755 289.840 289.8571020.6501020.7261901.777
138 A'  139 A'  140 A'  141 A'  142 A'  143 A'                                 

 Beta MOs, Restricted
 -- Occupied --                  
******* -482.87 -482.87 -176.33 -165.73 -165.73 -165.73  -62.52
  1 A'    2 A'    3 A'    4 A'    5 A'    1 A"    6 A'    7 A'                 
-62.520 -56.346 -56.341 -56.340 -56.340 -56.336 -56.336 -35.826
  8 A'    9 A'    2 A"   10 A'   11 A'    3 A"   12 A'   13 A'                 
-31.320 -31.314 -31.313 -22.970 -22.969 -22.969 -22.964 -22.964
 14 A'    4 A"   15 A'   16 A'    5 A"   17 A'    6 A"   18 A'                 
-14.399 -10.332  -8.733  -8.728  -6.568  -6.561  -6.550  -6.549
 19 A'   20 A'   21 A'   22 A'   23 A'   24 A'    7 A"   25 A'                 
 -6.546  -6.546  -6.376  -4.789  -4.773  -4.772  -2.678  -2.673
  8 A"   26 A'   27 A'   28 A'    9 A"   29 A'   30 A'   10 A"                 
 -2.672  -2.672  -2.667  -2.667  -2.658  -2.658  -2.655  -2.655
 31 A'   32 A'   11 A"   33 A'   12 A"   34 A'   13 A"   35 A'                 
 -2.054  -2.050  -2.049  -2.036  -2.036  -0.992  -0.841  -0.785
 36 A'   14 A"   37 A'   15 A"   38 A'   39 A'   40 A'   41 A'                 
 -0.697  -0.560  -0.486  -0.468  -0.440  -0.350  -0.342  -0.330
 42 A'   43 A'   44 A'   45 A'   16 A"   46 A'   17 A"   47 A'                 
 -0.303  -0.299  -0.290  -0.283
 18 A"   48 A'   19 A"   49 A'                                                 
 -- Virtual --                   
 -0.108  -0.095  -0.067   0.002   0.009   0.030   0.046   0.047
 50 A'   51 A'   20 A"   52 A'   53 A'   54 A'   55 A'   21 A"                 
  0.063   0.067   0.077   0.087   0.094   0.105   0.112   0.151
 56 A'   22 A"   57 A'   58 A'   59 A'   23 A"   60 A'   61 A'                 
  0.156   0.168   0.196   0.218   0.238   0.239   0.263   0.275
 24 A"   62 A'   63 A'   64 A'   25 A"   65 A'   66 A'   67 A'                 
  0.354   0.367   0.370   0.384   0.395   0.415   0.415   0.429
 68 A'   26 A"   69 A'   27 A"   70 A'   71 A'   28 A"   29 A"                 
  0.430   0.454   0.483   0.485   0.535   0.539   0.540   0.551
 72 A'   73 A'   30 A"   74 A'   31 A"   75 A'   32 A"   76 A'                 
  0.566   0.581   0.592   0.624   0.637   0.664   0.678   0.793
 33 A"   77 A'   78 A'   79 A'   80 A'   81 A'   34 A"   82 A'                 
  0.817   0.851   0.862   0.877   0.936   0.945   1.014   1.233
 83 A'   84 A'   35 A"   85 A'   86 A'   87 A'   88 A'   89 A'                 
  1.252   1.307   1.353   1.359   1.369   1.591   1.619   1.859
 36 A"   37 A"   38 A"   90 A'   91 A'   92 A'   93 A'   94 A'                 
  1.901   1.973   1.983   2.000   2.020   2.089   2.135   2.348
 39 A"   40 A"   95 A'   96 A'   97 A'   41 A"   98 A'   99 A'                 
  2.357   2.540   2.755   2.768   2.865   3.142   3.810   3.858
 42 A"  100 A'   43 A"  101 A'  102 A'  103 A'   44 A"  104 A'                 
  3.940   3.950   3.972   3.977   3.983   3.991   4.003   4.029
 45 A"  105 A'   46 A"   47 A"   48 A"  106 A'  107 A'   49 A"                 
  4.053   4.059   4.095   4.158   4.253   4.286   4.343   4.392
108 A'   50 A"  109 A'  110 A'  111 A'  112 A'  113 A'  114 A'                 
  4.450   5.984   6.012   6.051   6.585   6.658   7.523   7.527
115 A'   51 A"  116 A'  117 A'  118 A'  119 A'   52 A"   53 A"                 
  7.550   7.564   7.617   7.633  23.682  27.816  28.324  28.344
120 A'  121 A'  122 A'  123 A'  124 A'  125 A'   54 A"  126 A'                 
 28.358  28.514  28.523  28.535  28.576  28.669  35.465  47.866
127 A'   55 A"  128 A'   56 A"  129 A'  130 A'  131 A'  132 A'                 
 47.926 127.867 127.884 127.911 151.616 289.716 289.720 289.742
133 A'   57 A"  134 A'  135 A'  136 A'   58 A"   59 A"  137 A'                 
289.755 289.840 289.8571020.6501020.7261901.777
138 A'  139 A'  140 A'  141 A'  142 A'  143 A'                                 
 --------------------------------------------------------------

          Ground-State Mulliken Net Atomic Charges

     Atom                 Charge (a.u.)
  ----------------------------------------
      1 C                    -0.264229
      2 N                     0.068376
      3 Br                    0.073616
      4 Br                    0.003798
      5 I                     0.118439
  ----------------------------------------
  Sum of atomic charges =    -0.000000

 -----------------------------------------------------------------
                    Cartesian Multipole Moments
 -----------------------------------------------------------------
    Charge (ESU x 10^10)
                -0.0000
    Dipole Moment (Debye)
         X       0.1679      Y       1.2922      Z       0.0000
       Tot       1.3031
    Quadrupole Moments (Debye-Ang)
        XX     -71.9602     XY      -2.0421     YY     -75.7567
        XZ       0.0000     YZ       0.0000     ZZ     -76.8476
    Octopole Moments (Debye-Ang^2)
       XXX      -5.3690    XXY      -3.3080    XYY       6.1138
       YYY      29.3570    XXZ      -0.0000    XYZ       0.0000
       YYZ       0.0000    XZZ       0.4722    YZZ       2.5924
       ZZZ       0.0000
    Hexadecapole Moments (Debye-Ang^3)
      XXXX   -1118.1163   XXXY     -31.7459   XXYY    -343.8384
      XYYY     -12.6260   YYYY    -824.2095   XXXZ      -0.0000
      XXYZ       0.0000   XYYZ       0.0000   YYYZ       0.0000
      XXZZ    -226.9753   XYZZ      -1.8556   YYZZ    -161.7529
      XZZZ       0.0000   YZZZ       0.0000   ZZZZ     -97.7227
 -----------------------------------------------------------------
 Calculating MO derivatives via CPSCF
 D1JvT checksum  = 315780 23251.0467672373
 D1KAT checksum  = 811560 839.7885590785
   1         3          15      0.121622    0.040090
   2         3          15      0.017271    0.005875
   3         3          15      0.002753    0.000972
   4         4          14      0.000369    0.000128
   5        14           4      0.000030    0.000013
   6        16           2      0.000002    0.000001
   7        18           0      0.000000    0.000000    Roots Converged
 Time for AOints: 16.1 s (CPU) 4.1 s (wall)
 ------------------------------------------------------------------------------
                     AOints        : Timing summary (seconds)
 ------------------------------------------------------------------------------
     job step          cpu (% of tot)      sys (% of tot)     wall (% of tot)
 ------------------------------------------------------------------------------
  cpscf_lag         0.8818E+02 (36.4)   0.7000E-05 (16.3)   0.2261E+02 (35.8)
  iterzp            0.1379E+03 (56.9)   0.3400E-04 (79.1)   0.3617E+02 (57.3)
  make_fx           0.0000E+00 ( 0.0)   0.0000E+00 ( 0.0)   0.0000E+00 ( 0.0)
  AOints            0.1613E+02 ( 6.7)   0.1000E-05 ( 2.3)   0.4085E+01 ( 6.5)
 ------------------------------------------------------------------------------
   Grand Totals     0.2425E+03          0.4300E-04          0.6314E+02
 ------------------------------------------------------------------------------
 Calculating analytic Hessian of the SCF energy
 Polarizability Matrix (a.u.)
            1           2           3
    1-125.1070617   1.2272037   0.0000000
    2   1.2272037-101.4733136   0.0000000
    3   0.0000000   0.0000000 -55.0702244

 Direct stationary perturbation theory relativistic correction:

 rels  =     130.568347331454
 relv  =    -436.968800713636
 rel2e =      61.491257645529
 E_rel =    -244.909195736652

 Hessian of the SCF Energy
            1           2           3           4           5           6
    1   0.5318899   0.2164122   0.0000000  -0.3651609  -0.2424426  -0.0000000
    2   0.2164122   0.3868088   0.0000000  -0.2920995  -0.2863010  -0.0000000
    3   0.0000000   0.0000000   0.0766981  -0.0000000   0.0000000  -0.0353963
    4  -0.3651609  -0.2920995  -0.0000000   0.5480743   0.2486640   0.0000000
    5  -0.2424426  -0.2863010   0.0000000   0.2486640   0.3394590  -0.0000000
    6  -0.0000000  -0.0000000  -0.0353963   0.0000000  -0.0000000   0.0328137
    7  -0.0457177   0.0195928  -0.0000000  -0.1242277   0.0187024   0.0000000
    8  -0.0172400  -0.0068405  -0.0000000   0.0542523  -0.0229782  -0.0000000
    9   0.0000000  -0.0000000   0.0014371   0.0000000  -0.0000000  -0.0103349
   10  -0.0991314   0.0539489  -0.0000000  -0.0579807  -0.0106822   0.0000000
   11   0.0462679  -0.0462137  -0.0000000  -0.0024125   0.0089289   0.0000000
   12  -0.0000000   0.0000000  -0.0171701   0.0000000   0.0000000   0.0008385
   13  -0.0218799   0.0021455   0.0000000  -0.0007050  -0.0142417  -0.0000000
   14  -0.0029975  -0.0474536  -0.0000000  -0.0084044  -0.0391087   0.0000000
   15   0.0000000  -0.0000000  -0.0255689   0.0000000   0.0000000   0.0120790
            7           8           9          10          11          12
    1  -0.0457177  -0.0172400   0.0000000  -0.0991314   0.0462679  -0.0000000
    2   0.0195928  -0.0068405  -0.0000000   0.0539489  -0.0462137   0.0000000
    3  -0.0000000  -0.0000000   0.0014371  -0.0000000  -0.0000000  -0.0171701
    4  -0.1242277   0.0542523   0.0000000  -0.0579807  -0.0024125   0.0000000
    5   0.0187024  -0.0229782  -0.0000000  -0.0106822   0.0089289   0.0000000
    6   0.0000000  -0.0000000  -0.0103349   0.0000000   0.0000000   0.0008385
    7   0.1733344  -0.0315435  -0.0000000  -0.0027781  -0.0048536   0.0000000
    8  -0.0315435   0.0275642   0.0000000   0.0014151   0.0017157  -0.0000000
    9  -0.0000000   0.0000000   0.0060319  -0.0000000   0.0000000   0.0048169
   10  -0.0027781   0.0014151  -0.0000000   0.1660207  -0.0552047   0.0000000
   11  -0.0048536   0.0017157   0.0000000  -0.0552047   0.0533880  -0.0000000
   12   0.0000000  -0.0000000   0.0048169   0.0000000  -0.0000000   0.0078975
   13  -0.0006108  -0.0068839  -0.0000000  -0.0061305   0.0162028   0.0000000
   14  -0.0018982   0.0005389   0.0000000   0.0105228  -0.0178188  -0.0000000
   15  -0.0000000   0.0000000  -0.0019509  -0.0000000   0.0000000   0.0036172
           13          14          15
    1  -0.0218799  -0.0029975   0.0000000
    2   0.0021455  -0.0474536  -0.0000000
    3   0.0000000  -0.0000000  -0.0255689
    4  -0.0007050  -0.0084044   0.0000000
    5  -0.0142417  -0.0391087   0.0000000
    6  -0.0000000   0.0000000   0.0120790
    7  -0.0006108  -0.0018982  -0.0000000
    8  -0.0068839   0.0005389   0.0000000
    9  -0.0000000   0.0000000  -0.0019509
   10  -0.0061305   0.0105228  -0.0000000
   11   0.0162028  -0.0178188   0.0000000
   12   0.0000000  -0.0000000   0.0036172
   13   0.0293262   0.0027773  -0.0000000
   14   0.0027773   0.1038421   0.0000000
   15  -0.0000000   0.0000000   0.0118235
 Gradient time:  CPU 378.93 s  wall 98.61 s
 **********************************************************************
 **                                                                  **
 **                       VIBRATIONAL ANALYSIS                       **
 **                       --------------------                       **
 **                                                                  **
 **        VIBRATIONAL FREQUENCIES (CM**-1) AND NORMAL MODES         **
 **     FORCE CONSTANTS (mDYN/ANGSTROM) AND REDUCED MASSES (AMU)     **
 **                  INFRARED INTENSITIES (KM/MOL)                   **
 **                                                                  **
 **********************************************************************


 Mode:                 1                      2                      3
 Frequency:       101.29                 141.66                 169.70
 Force Cnst:      0.5052                 0.9351                 0.2605
 Red. Mass:      83.5766                79.0953                15.3504
 IR Active:          YES                    YES                    YES
 IR Intens:        0.228                  0.853                  2.345
 Raman Active:       YES                    YES                    YES
               X      Y      Z        X      Y      Z        X      Y      Z
 C          0.174 -0.234  0.000   -0.280 -0.112 -0.000    0.000 -0.000  0.461
 N          0.114 -0.183  0.000   -0.280 -0.126  0.000   -0.000  0.000  0.872
 Br         0.351  0.632 -0.000   -0.332  0.091  0.000   -0.000 -0.000 -0.124
 Br         0.257 -0.025 -0.000    0.021  0.661  0.000    0.000 -0.000 -0.109
 I         -0.407 -0.335 -0.000    0.250 -0.443  0.000    0.000  0.000  0.005
 TransDip   0.012  0.010 -0.000    0.017  0.024  0.000   -0.000 -0.000 -0.049

 Mode:                 4                      5                      6
 Frequency:       233.19                 384.31                 455.94
 Force Cnst:      2.3612                 1.2539                 1.5302
 Red. Mass:      73.7008                14.4088                12.4932
 IR Active:          YES                    YES                    YES
 IR Intens:        0.887                 10.270                  0.106
 Raman Active:       YES                    YES                    YES
               X      Y      Z        X      Y      Z        X      Y      Z
 C          0.147 -0.154 -0.000    0.209  0.641 -0.000    0.000  0.000  0.904
 N         -0.131  0.157 -0.000    0.182  0.707  0.000    0.000  0.000 -0.425
 Br        -0.606  0.058  0.000   -0.019 -0.032 -0.000   -0.000 -0.000  0.007
 Br         0.699 -0.204  0.000   -0.013 -0.032  0.000    0.000 -0.000 -0.030
 I         -0.057  0.088  0.000   -0.019 -0.099  0.000   -0.000 -0.000 -0.024
 TransDip  -0.024 -0.018  0.000   -0.034  0.097 -0.000    0.000  0.000  0.010

 Mode:                 7                      8                      9
 Frequency:       622.75                 775.65                1626.10
 Force Cnst:      3.4606                 4.4816                20.0361
 Red. Mass:      15.1453                12.6429                12.8608
 IR Active:          YES                    YES                    YES
 IR Intens:       93.329                228.623                174.374
 Raman Active:       YES                    YES                    YES
               X      Y      Z        X      Y      Z        X      Y      Z
 C          0.398  0.139 -0.000    0.696 -0.627  0.000    0.584  0.481  0.000
 N          0.787 -0.425  0.000   -0.075  0.333 -0.000   -0.528 -0.386 -0.000
 Br        -0.125  0.044 -0.000   -0.018 -0.010  0.000    0.005 -0.004  0.000
 Br        -0.074  0.009  0.000   -0.064  0.038 -0.000    0.000  0.000 -0.000
 I         -0.001  0.001  0.000   -0.007  0.005 -0.000   -0.000 -0.000 -0.000
 TransDip   0.277  0.138 -0.000    0.101 -0.474  0.000    0.351  0.236  0.000

 STANDARD THERMODYNAMIC QUANTITIES AT   298.15 K  AND     1.00 ATM

   This Molecule has  0 Imaginary Frequencies
   Zero point vibrational energy:        6.448 kcal/mol

   Atom    1 Element C  Has Mass   12.00000
   Atom    2 Element N  Has Mass   14.00307
   Atom    3 Element Br Has Mass   78.91830
   Atom    4 Element Br Has Mass   78.91830
   Atom    5 Element I  Has Mass  126.90440
   Molecular Mass:   310.744070 amu
   Principal axes and moments of inertia in amu*Bohr^2:
                             1           2           3
    Eigenvalues --     1934.89658  2919.33349  4854.23007
          X               0.99998    -0.00641     0.00000
          Y               0.00641     0.99998     0.00000
          Z               0.00000    -0.00000     1.00000
   Rotational Symmetry Number is   1
   The Molecule is an Asymmetric Top
   Translational Enthalpy:        0.889 kcal/mol
   Rotational Enthalpy:           0.889 kcal/mol
   Vibrational Enthalpy:          8.538 kcal/mol
   gas constant (RT):             0.592 kcal/mol
   Translational Entropy:        43.097  cal/mol.K
   Rotational Entropy:           31.683  cal/mol.K
   Vibrational Entropy:          12.951  cal/mol.K

   Total Enthalpy:               10.908 kcal/mol
   Total Entropy:                87.732  cal/mol.K
Archival summary:
1\1\TWL01\FREQ\ProcedureUnspecified\BasisUnspecified\1r211\taweetha\SunNov2520:44:472018SunNov2520:44:472018\0\\#,FREQ,ProcedureUnspecified,BasisUnspecified,\\0,1\I\C,1,2.16547\N,2,1.25364,1,130.218\Br,3,1.88986,2,120.056,1,-0,0\Br,2,1.91542,1,114.257,3,180,0\\\@

 Total job time:  113.84s(wall), 436.33s(cpu) 
 Sun Nov 25 20:44:47 2018

        *************************************************************
        *                                                           *
        *  Thank you very much for using Q-Chem.  Have a nice day.  *
        *                                                           *
        *************************************************************
