# Supplementary material for: Geometric and energetic data from ab initio calculations of haloethene, haloimine, halomethylenephosphine, haloiminophosphine, halodiazene, halodiphosphene and halocyclopropane
Source: Data Brief. 2019 Nov 2;27:104738. doi: 10.1016/j.dib.2019.104738 (PMC6861602; doi:10.1016/j.dib.2019.104738)
Supplement: Multimedia component 4 [file mmc4.zip › CN/B3LYP/IBrCNClE.out]

Q-Chem Developer Version!
                  Welcome to Q-Chem
     A Quantum Leap Into The Future Of Chemistry


 Q-Chem 5.1, Q-Chem, Inc., Pleasanton, CA (2018)

 Yihan Shao,  Zhengting Gan,  E. Epifanovsky,  A. T. B. Gilbert,  M. Wormit,  
 J. Kussmann,  A. W. Lange,  A. Behn,  Jia Deng,  Xintian Feng,  D. Ghosh,  
 M. Goldey,  P. R. Horn,  L. D. Jacobson,  I. Kaliman,  T. Kus,  A. Landau,  
 Jie Liu,  E. I. Proynov,  R. M. Richard,  R. P. Steele,  E. J. Sundstrom,  
 H. L. Woodcock III,  P. M. Zimmerman,  D. Zuev,  B. Albrecht,  E. Alguire,  
 S. A. Baeppler,  D. Barton,  Z. Benda,  Y. A. Bernard,  E. J. Berquist,  
 K. B. Bravaya,  H. Burton,  D. Casanova,  Chun-Min Chang,  Yunqing Chen,  
 A. Chien,  K. D. Closser,  M. P. Coons,  S. Coriani,  S. Dasgupta,  
 A. L. Dempwolff,  M. Diedenhofen,  Hainam Do,  R. G. Edgar,  Po-Tung Fang,  
 S. Faraji,  S. Fatehi,  Qingguo Feng,  K. D. Fenk,  J. Fosso-Tande,  
 Qinghui Ge,  A. Ghysels,  G. Gidofalvi,  J. Gomes,  J. Gonthier,  A. Gunina,  
 D. Hait,  M. W. D. Hanson-Heine,  P. H. P. Harbach,  A. W. Hauser,  
 J. E. Herr,  E. G. Hohenstein,  Z. C. Holden,  Kerwin Hui,  B. C. Huynh,  
 T.-C. Jagau,  Hyunjun Ji,  B. Kaduk,  K. Khistyaev,  Jaehoon Kim,  
 P. Klunzinger,  K. Koh,  D. Kosenkov,  L. Koulias,  T. Kowalczyk,  
 C. M. Krauter,  A. Kunitsa,  Ka Un Lao,  A. Laurent,  K. V. Lawler,  
 Joonho Lee,  D. Lefrancois,  S. Lehtola,  D. S. Levine,  Yi-Pei Li,  
 You-Sheng Lin,  Fenglai Liu,  E. Livshits,  A. Luenser,  P. Manohar,  
 E. Mansoor,  S. F. Manzer,  Shan-Ping Mao,  Yuezhi Mao,  N. Mardirossian,  
 A. V. Marenich,  T. Markovich,  L. A. Martinez-Martinez,  S. A. Maurer,  
 N. J. Mayhall,  S. C. McKenzie,  J.-M. Mewes,  A. F. Morrison,  
 J. W. Mullinax,  K. Nanda,  T. S. Nguyen-Beck,  R. Olivares-Amaya,  
 J. A. Parkhill,  T. M. Perrine,  F. Plasser,  P. Pokhilko,  S. Prager,  
 A. Prociuk,  E. Ramos,  D. R. Rehn,  F. Rob,  M. Schneider,  N. Sergueev,  
 S. M. Sharada,  S. Sharma,  D. W. Small,  T. Stauch,  T. Stein,  
 Yu-Chuan Su,  A. J. W. Thom,  A. Tkatchenko,  T. Tsuchimochi,  N. M. Tubman,  
 L. Vogt,  M. L. Vidal,  O. Vydrov,  M. A. Watson,  J. Wenzel,  
 M. de Wergifosse,  T. A. Wesolowski,  A. White,  J. Witte,  A. Yamada,  
 Jun Yang,  K. Yao,  S. Yeganeh,  S. R. Yost,  Zhi-Qiang You,  A. Zech,  
 Igor Ying Zhang,  Xing Zhang,  Yan Zhao,  Ying Zhu,  B. R. Brooks,  
 G. K. L. Chan,  C. J. Cramer,  M. S. Gordon,  W. J. Hehre,  A. Klamt,  
 M. W. Schmidt,  C. D. Sherrill,  D. G. Truhlar,  A. Aspuru-Guzik,  R. Baer,  
 A. T. Bell,  N. A. Besley,  Jeng-Da Chai,  A. E. DePrince, III,  
 R. A. DiStasio Jr.,  A. Dreuw,  B. D. Dunietz,  T. R. Furlani,  
 Chao-Ping Hsu,  Yousung Jung,  Jing Kong,  D. S. Lambrecht,  WanZhen Liang,  
 C. Ochsenfeld,  V. A. Rassolov,  L. V. Slipchenko,  J. E. Subotnik,  
 T. Van Voorhis,  J. M. Herbert,  A. I. Krylov,  P. M. W. Gill,  M. Head-Gordon

 Contributors to earlier versions of Q-Chem not listed above: 
 R. D. Adamson,  B. Austin,  J. Baker,  G. J. O. Beran,  K. Brandhorst,  
 S. T. Brown,  E. F. C. Byrd,  A. K. Chakraborty,  C.-L. Cheng,  
 Siu Hung Chien,  D. M. Chipman,  D. L. Crittenden,  H. Dachsel,  
 R. J. Doerksen,  A. D. Dutoi,  L. Fusti-Molnar,  W. A. Goddard III,  
 A. Golubeva-Zadorozhnaya,  S. R. Gwaltney,  G. Hawkins,  A. Heyden,  
 S. Hirata,  G. Kedziora,  F. J. Keil,  C. Kelley,  Jihan Kim,  R. A. King,  
 R. Z. Khaliullin,  P. P. Korambath,  W. Kurlancheek,  A. M. Lee,  M. S. Lee,  
 S. V. Levchenko,  Ching Yeh Lin,  D. Liotard,  R. C. Lochan,  I. Lotan,  
 P. E. Maslen,  N. Nair,  D. P. O'Neill,  D. Neuhauser,  E. Neuscamman,  
 C. M. Oana,  R. Olson,  B. Peters,  R. Peverati,  P. A. Pieniazek,  
 Y. M. Rhee,  J. Ritchie,  M. A. Rohrdanz,  E. Rosta,  N. J. Russ,  
 H. F. Schaefer III,  N. E. Schultz,  N. Shenvi,  A. C. Simmonett,  A. Sodt,  
 D. Stuck,  K. S. Thanthiriwatte,  V. Vanovschi,  Tao Wang,  A. Warshel,  
 C. F. Williams,  Q. Wu,  X. Xu,  W. Zhang

 Please cite Q-Chem as follows:
 Y. Shao et al., Mol. Phys. 113, 184-215 (2015)
 DOI: 10.1080/00268976.2014.952696

 Q-Chem 5.1.2 for Intel X86 EM64T Linux

 Parts of Q-Chem use Armadillo 8.300.2 (Tropical Shenanigans).
 http://arma.sourceforge.net/

 Q-Chem begins on Sun Nov 25 21:26:45 2018  

Host: 
0

     Scratch files written to /scratch/taweetham/qchem51879//
Input Ideriv = 2
Curr. Ideriv = -1
Max.  Ideriv = 2

Checking the input file for inconsistencies... 	...done.

--------------------------------------------------------------
User input:
--------------------------------------------------------------
$molecule
0 1
C 
N 1 1.3 
Cl 2 CCl 1 120. 
Br 1 CBr 2 120.  3 180.0
I 1 CI 2 120.  3 0.0

CC=1.54
CH=1.09
CF=1.35
CCl=1.77
CBr=1.94
CI=2.14
DHA=180.0
$end

$rem
   job_type	optimization
   basis	6-311++g**
   method	b3lyp
$end

--------------------------------------------------------------
 ----------------------------------------------------------------
             Standard Nuclear Orientation (Angstroms)
    I     Atom           X                Y                Z
 ----------------------------------------------------------------
    1      C       0.4370853480    -0.5084925981    -0.0000000000
    2      N       0.0969031174    -1.7631941762    -0.0000000000
    3      Cl     -1.6141348551    -2.2162383867    -0.0000000000
    4      Br      2.3124603009    -0.0119356668     0.0000000000
    5      I      -1.0716349416     1.0091908629     0.0000000000
 ----------------------------------------------------------------
 Molecular Point Group                 Cs    NOp =  2
 Largest Abelian Subgroup              Cs    NOp =  2
 Nuclear Repulsion Energy =   813.3754132839 hartrees
 There are       59 alpha and       59 beta electrons
 Requested basis set is 6-311++G(d,p)
 There are 68 shells and 184 basis functions

 Total QAlloc Memory Limit   2000 MB
 Mega-Array Size       188 MB
 MEM_STATIC part       192 MB
 A cutoff of  1.0D-11 yielded   1784 shell pairs
 There are     14258 function pairs (     16024 Cartesian)

 -------------------------------------------------------
 OpenMP Integral Computing Module                       
 Release: version 1.0, May 2013, Q-Chem Inc. Pittsburgh 
 -------------------------------------------------------
 Integral Job Info:
 Integral job number is                      11
 Integral operator is                         1
 short-range coefficients                     0
 long-range coefficients              100000000
 Omega coefficients                           0
 if combine SR and LR in K                    0
 Integral screening is                        0
 Integral computing path is                   2
 max size of driver memory is            800000
 size of driver memory is                593474
 size of scratch memory is             29634545
 max col of scratch BK array               1296
 max len of scratch array in speh3          155
 max len of scratch index in speh4           18
 max int batch size is                      520
 min int batch size is                       52
 fixed nKL is                                45
 max L of basis functions is                  2
 order of int derivative is                   0
 number of shells is                         68
 number of basis is                         195
 number of cartesian basis is               195
 number of contracted shell pairs          1784
 number of primitive shell pairs           4182
 maxK2 (contraction) of shell pair           36
 max number of K2 of shell pair               1
 max number of CS2 of shell pair            217
 max number of PS2 of shell pair            217
 mem total for path MDJ                  529692
 -------------------------------------------------------
 Smallest overlap matrix eigenvalue = 4.50E-04

 Scale SEOQF with 1.000000e-01/1.000000e-01/1.000000e-01

 Standard Electronic Orientation quadrupole field applied
 Nucleus-field energy     =     0.0000000220 hartrees
 Guess from superposition of atomic densities
 Warning:  Energy on first SCF cycle will be non-variational
 SAD guess density has 118.000000 electrons

 -----------------------------------------------------------------------
  General SCF calculation program by
  Eric Jon Sundstrom, Paul Horn, Yuezhi Mao, Dmitri Zuev, Alec White,
  David Stuck, Shaama M.S., Shane Yost, Joonho Lee, David Small,
  Daniel Levine, Susi Lehtola, Hugh Burton, Evgeny Epifanovsky
 -----------------------------------------------------------------------
 Exchange:     0.2000 Hartree-Fock + 0.0800 Slater + 0.7200 B88
 Correlation:  0.1900 VWN1RPA + 0.8100 LYP
 Using SG-1 standard quadrature grid
 using 4 threads for integral computing
 -------------------------------------------------------
 OpenMP Integral computing Module                
 Release: version 2.0, May 2017, Q-Chem Inc. Pleasanton 
 -------------------------------------------------------
 -------------------------------------------------------
 OpenMP BLAS3 based DFT computing Module                
 Release: version 1.0, May 2013, Q-Chem Inc. Pittsburgh 
 -------------------------------------------------------
 A restricted SCF calculation will be
 performed using DIIS
 SCF converges when DIIS error is below 1.0e-08
 ---------------------------------------
  Cycle       Energy         DIIS error
 ---------------------------------------
    1  -10047.1913682151      3.61e-02  
    2  -10046.6716211781      3.06e-03  
    3  -10046.5793864649      5.75e-03  
    4  -10046.6924764474      1.34e-03  
    5  -10046.6981863243      2.45e-04  
    6  -10046.6982445976      1.64e-04  
    7  -10046.6983635993      3.29e-05  
    8  -10046.6983672879      8.27e-06  
    9  -10046.6983675535      2.49e-06  
   10  -10046.6983675822      5.81e-07  
   11  -10046.6983675834      1.42e-07  
   12  -10046.6983675835      1.86e-08  
   13  -10046.6983675834      1.14e-08  
   14  -10046.6983675835      1.64e-09  Convergence criterion met
 ---------------------------------------
 SCF time:   CPU 42.26s  wall 11.00s 
 SCF   energy in the final basis set =   -10046.6983675835
 Total energy in the final basis set =   -10046.6983675835

 --------------------------------------------------------------
             Orbital Energies (a.u.) and Symmetries
 --------------------------------------------------------------

 Alpha MOs, Restricted
 -- Occupied --                  
******* -482.88 -176.33 -165.73 -165.73 -165.73 -101.60  -62.53
  1 A'    2 A'    3 A'    4 A'    1 A"    5 A'    6 A'    7 A'                 
-56.351 -56.347 -56.346 -35.827 -31.320 -31.314 -31.313 -22.971
  8 A'    2 A"    9 A'   10 A'   11 A'    3 A"   12 A'   13 A'                 
-22.969 -22.969 -22.965 -22.965 -14.410 -10.340  -9.511  -8.738
  4 A"   14 A'    5 A"   15 A'   16 A'   17 A'   18 A'   19 A'                 
 -7.279  -7.265  -7.265  -6.571  -6.556  -6.556  -6.376  -4.789
 20 A'    6 A"   21 A'   22 A'    7 A"   23 A'   24 A'   25 A'                 
 -4.774  -4.773  -2.682  -2.678  -2.677  -2.665  -2.665  -2.055
  8 A"   26 A'   27 A'    9 A"   28 A'   10 A"   29 A'   30 A'                 
 -2.050  -2.049  -2.036  -2.036  -0.992  -0.859  -0.804  -0.700
 11 A"   31 A'   12 A"   32 A'   33 A'   34 A'   35 A'   36 A'                 
 -0.571  -0.494  -0.469  -0.439  -0.374  -0.359  -0.333  -0.312
 37 A'   38 A'   39 A'   13 A"   40 A'   14 A"   41 A'   15 A"                 
 -0.309  -0.291  -0.284
 42 A'   16 A"   43 A'                                                         
 -- Virtual --                   
 -0.102  -0.097  -0.077   0.004   0.010   0.035   0.050   0.050
 44 A'   45 A'   17 A"   46 A'   47 A'   48 A'   18 A"   49 A'                 
  0.066   0.073   0.080   0.094   0.103   0.111   0.126   0.150
 50 A'   19 A"   51 A'   52 A'   53 A'   20 A"   54 A'   55 A'                 
  0.160   0.170   0.200   0.211   0.238   0.241   0.270   0.285
 21 A"   56 A'   57 A'   58 A'   59 A'   22 A"   60 A'   61 A'                 
  0.365   0.371   0.374   0.389   0.398   0.411   0.421   0.448
 23 A"   62 A'   63 A'   24 A"   64 A'   25 A"   65 A'   66 A'                 
  0.460   0.473   0.478   0.503   0.540   0.541   0.561   0.605
 26 A"   67 A'   27 A"   68 A'   28 A"   69 A'   70 A'   71 A'                 
  0.627   0.673   0.683   0.715   0.780   0.791   0.825   0.839
 72 A'   29 A"   73 A'   30 A"   74 A'   75 A'   76 A'   31 A"                 
  0.853   0.879   0.926   0.943   0.965   1.075   1.096   1.250
 77 A'   78 A'   79 A'   32 A"   80 A'   81 A'   82 A'   83 A'                 
  1.251   1.291   1.357   1.364   1.379   1.596   1.610   1.814
 33 A"   34 A"   35 A"   84 A'   85 A'   86 A'   87 A'   88 A'                 
  1.931   1.999   2.003   2.082   2.159   2.224   2.253   2.327
 36 A"   89 A'   37 A"   90 A'   91 A'   92 A'   38 A"   39 A"                 
  2.401   2.640   2.720   2.734   2.858   3.161   3.799   3.899
 93 A'   94 A'   95 A'   40 A"   96 A'   97 A'   41 A"   98 A'                 
  3.943   3.966   3.975   3.979   3.982   4.048   4.051   4.131
 42 A"   43 A"   99 A'   44 A"  100 A'   45 A"  101 A'  102 A'                 
  4.248   4.320   4.349   4.413   5.984   6.015   6.050   6.589
103 A'  104 A'  105 A'  106 A'   46 A"  107 A'  108 A'  109 A'                 
  7.515   7.542   7.625   9.646  23.579  25.766  25.867  26.227
 47 A"  110 A'  111 A'  112 A'  113 A'   48 A"  114 A'  115 A'                 
 27.817  28.324  28.348  28.358  28.514  28.528  28.535  28.578
116 A'   49 A"  117 A'  118 A'   50 A"  119 A'   51 A"  120 A'                 
 28.664  35.400  47.865 127.867 127.886 127.909 151.616 215.621
121 A'  122 A'  123 A'   52 A"  124 A'  125 A'  126 A'  127 A'                 
289.707 289.732 289.8481020.6521901.778
 53 A"  128 A'  129 A'  130 A'  131 A'                                         

 Beta MOs, Restricted
 -- Occupied --                  
******* -482.88 -176.33 -165.73 -165.73 -165.73 -101.60  -62.53
  1 A'    2 A'    3 A'    4 A'    1 A"    5 A'    6 A'    7 A'                 
-56.351 -56.347 -56.346 -35.827 -31.320 -31.314 -31.313 -22.971
  8 A'    2 A"    9 A'   10 A'   11 A'    3 A"   12 A'   13 A'                 
-22.969 -22.969 -22.965 -22.965 -14.410 -10.340  -9.511  -8.738
  4 A"   14 A'    5 A"   15 A'   16 A'   17 A'   18 A'   19 A'                 
 -7.279  -7.265  -7.265  -6.571  -6.556  -6.556  -6.376  -4.789
 20 A'    6 A"   21 A'   22 A'    7 A"   23 A'   24 A'   25 A'                 
 -4.774  -4.773  -2.682  -2.678  -2.677  -2.665  -2.665  -2.055
  8 A"   26 A'   27 A'    9 A"   28 A'   10 A"   29 A'   30 A'                 
 -2.050  -2.049  -2.036  -2.036  -0.992  -0.859  -0.804  -0.700
 11 A"   31 A'   12 A"   32 A'   33 A'   34 A'   35 A'   36 A'                 
 -0.571  -0.494  -0.469  -0.439  -0.374  -0.359  -0.333  -0.312
 37 A'   38 A'   39 A'   13 A"   40 A'   14 A"   41 A'   15 A"                 
 -0.309  -0.291  -0.284
 42 A'   16 A"   43 A'                                                         
 -- Virtual --                   
 -0.102  -0.097  -0.077   0.004   0.010   0.035   0.050   0.050
 44 A'   45 A'   17 A"   46 A'   47 A'   48 A'   18 A"   49 A'                 
  0.066   0.073   0.080   0.094   0.103   0.111   0.126   0.150
 50 A'   19 A"   51 A'   52 A'   53 A'   20 A"   54 A'   55 A'                 
  0.160   0.170   0.200   0.211   0.238   0.241   0.270   0.285
 21 A"   56 A'   57 A'   58 A'   59 A'   22 A"   60 A'   61 A'                 
  0.365   0.371   0.374   0.389   0.398   0.411   0.421   0.448
 23 A"   62 A'   63 A'   24 A"   64 A'   25 A"   65 A'   66 A'                 
  0.460   0.473   0.478   0.503   0.540   0.541   0.561   0.605
 26 A"   67 A'   27 A"   68 A'   28 A"   69 A'   70 A'   71 A'                 
  0.627   0.673   0.683   0.715   0.780   0.791   0.825   0.839
 72 A'   29 A"   73 A'   30 A"   74 A'   75 A'   76 A'   31 A"                 
  0.853   0.879   0.926   0.943   0.965   1.075   1.096   1.250
 77 A'   78 A'   79 A'   32 A"   80 A'   81 A'   82 A'   83 A'                 
  1.251   1.291   1.357   1.364   1.379   1.596   1.610   1.814
 33 A"   34 A"   35 A"   84 A'   85 A'   86 A'   87 A'   88 A'                 
  1.931   1.999   2.003   2.082   2.159   2.224   2.253   2.327
 36 A"   89 A'   37 A"   90 A'   91 A'   92 A'   38 A"   39 A"                 
  2.401   2.640   2.720   2.734   2.858   3.161   3.799   3.899
 93 A'   94 A'   95 A'   40 A"   96 A'   97 A'   41 A"   98 A'                 
  3.943   3.966   3.975   3.979   3.982   4.048   4.051   4.131
 42 A"   43 A"   99 A'   44 A"  100 A'   45 A"  101 A'  102 A'                 
  4.248   4.320   4.349   4.413   5.984   6.015   6.050   6.589
103 A'  104 A'  105 A'  106 A'   46 A"  107 A'  108 A'  109 A'                 
  7.515   7.542   7.625   9.646  23.579  25.766  25.867  26.227
 47 A"  110 A'  111 A'  112 A'  113 A'   48 A"  114 A'  115 A'                 
 27.817  28.324  28.348  28.358  28.514  28.528  28.535  28.578
116 A'   49 A"  117 A'  118 A'   50 A"  119 A'   51 A"  120 A'                 
 28.664  35.400  47.865 127.867 127.886 127.909 151.616 215.621
121 A'  122 A'  123 A'   52 A"  124 A'  125 A'  126 A'  127 A'                 
289.707 289.732 289.8481020.6521901.778
 53 A"  128 A'  129 A'  130 A'  131 A'                                         
 --------------------------------------------------------------

          Ground-State Mulliken Net Atomic Charges

     Atom                 Charge (a.u.)
  ----------------------------------------
      1 C                    -0.285239
      2 N                     0.086366
      3 Cl                    0.042352
      4 Br                    0.028187
      5 I                     0.128334
  ----------------------------------------
  Sum of atomic charges =    -0.000000

 -----------------------------------------------------------------
                    Cartesian Multipole Moments
 -----------------------------------------------------------------
    Charge (ESU x 10^10)
                -0.0000
    Dipole Moment (Debye)
         X      -0.1478      Y       1.5108      Z      -0.0000
       Tot       1.5180
    Quadrupole Moments (Debye-Ang)
        XX     -64.5475     XY       0.3017     YY     -73.4838
        XZ      -0.0000     YZ       0.0000     ZZ     -71.1229
    Octopole Moments (Debye-Ang^2)
       XXX      23.0289    XXY      16.4479    XYY      -3.8824
       YYY      49.7502    XXZ      -0.0000    XYZ       0.0000
       YYZ      -0.0000    XZZ       5.8272    YZZ      12.2982
       ZZZ      -0.0000
    Hexadecapole Moments (Debye-Ang^3)
      XXXX    -962.5210   XXXY     -20.0141   XXYY    -280.9713
      XYYY     -35.4854   YYYY    -767.4171   XXXZ      -0.0000
      XXYZ      -0.0000   XYYZ      -0.0000   YYYZ       0.0000
      XXZZ    -195.7958   XYZZ     -12.7342   YYZZ    -141.6031
      XZZZ      -0.0000   YZZZ       0.0000   ZZZZ     -89.7211
 -----------------------------------------------------------------
 Calculating analytic gradient of the SCF energy
 Gradient of SCF Energy
            1           2           3           4           5
    1   0.0275046  -0.0232154  -0.0146902   0.0194659  -0.0090649
    2   0.0375537  -0.0303103  -0.0034147   0.0082420  -0.0120707
    3   0.0000000  -0.0000000   0.0000000  -0.0000000   0.0000000
 Max gradient component =       3.755E-02
 RMS gradient           =       1.737E-02
 Gradient time:  CPU 10.82 s  wall 2.81 s
 Geometry Optimization Parameters
   NAtoms,    NIC,     NZ,  NCons,   NDum,   NFix, NCnnct, MaxDiis
        5      20       5       0       0       0       0       0


** GEOMETRY OPTIMIZATION IN DELOCALIZED INTERNAL COORDINATES **
   Searching for a Minimum

   Optimization Cycle:   1

                       Coordinates (Angstroms)
     ATOM                X               Y               Z
      1  C         0.4370853480   -0.5084925981    0.0000000000
      2  N         0.0969031174   -1.7631941762    0.0000000000
      3  Cl       -1.6141348551   -2.2162383867    0.0000000000
      4  Br        2.3124603009   -0.0119356668    0.0000000000
      5  I        -1.0716349416    1.0091908629    0.0000000000
   Point Group: cs    Number of degrees of freedom:     7


   Energy is -10046.698367584


 Attempting to Generate Delocalized Internal Coordinates

  7 Hessian modes will be used to form the next step
  Hessian Eigenvalues:
     0.108095    0.175927    0.250000    0.250000    0.250000    0.286300
     0.671931

 Minimum Search - Taking Simple RFO Step
 Searching for Lamda that Minimizes Along All modes
 Value Taken    Lamda =  -0.01654440
 Step Taken.  Stepsize is  0.243252

                             Maximum     Tolerance    Cnvgd?
         Gradient           0.056701      0.000300      NO
         Displacement       0.201144      0.001200      NO
         Energy change     *********      0.000001      NO


 New Cartesian Coordinates Obtained by Inverse Iteration

 Displacement from previous Coordinates is:  0.493901
 ----------------------------------------------------------------
             Standard Nuclear Orientation (Angstroms)
    I     Atom           X                Y                Z
 ----------------------------------------------------------------
    1      C       0.3659922867    -0.5023368222     0.0000000000
    2      N       0.1212764251    -1.7458789923     0.0000000000
    3      Cl     -1.5245710514    -2.3213724516     0.0000000000
    4      Br      2.1996983168    -0.0767229472     0.0000000000
    5      I      -1.0017170076     1.1556412485     0.0000000000
 ----------------------------------------------------------------
 Molecular Point Group                 Cs    NOp =  2
 Largest Abelian Subgroup              Cs    NOp =  2
 Nuclear Repulsion Energy =   817.4537916034 hartrees
 There are       59 alpha and       59 beta electrons
 Applying Cartesian multipole field
    Component          Value
    ---------          -----
     (2,0,0)        1.00000E-11
     (0,2,0)        2.00000E-11
     (0,0,2)       -3.00000E-11
 Nucleus-field energy     =     0.0000000226 hartrees
 Requested basis set is 6-311++G(d,p)
 There are 68 shells and 184 basis functions
 A cutoff of  1.0D-11 yielded   1781 shell pairs
 There are     14132 function pairs (     15860 Cartesian)
 Smallest overlap matrix eigenvalue = 3.90E-04
 Guess MOs from SCF MO coefficient file

 -----------------------------------------------------------------------
  General SCF calculation program by
  Eric Jon Sundstrom, Paul Horn, Yuezhi Mao, Dmitri Zuev, Alec White,
  David Stuck, Shaama M.S., Shane Yost, Joonho Lee, David Small,
  Daniel Levine, Susi Lehtola, Hugh Burton, Evgeny Epifanovsky
 -----------------------------------------------------------------------
 Exchange:     0.2000 Hartree-Fock + 0.0800 Slater + 0.7200 B88
 Correlation:  0.1900 VWN1RPA + 0.8100 LYP
 Using SG-1 standard quadrature grid
 using 4 threads for integral computing
 -------------------------------------------------------
 OpenMP Integral computing Module                
 Release: version 2.0, May 2017, Q-Chem Inc. Pleasanton 
 -------------------------------------------------------
 -------------------------------------------------------
 OpenMP BLAS3 based DFT computing Module                
 Release: version 1.0, May 2013, Q-Chem Inc. Pittsburgh 
 -------------------------------------------------------
 A restricted SCF calculation will be
 performed using DIIS
 SCF converges when DIIS error is below 1.0e-08
 ---------------------------------------
  Cycle       Energy         DIIS error
 ---------------------------------------
    1  -10046.6974526639      1.12e-03  
    2  -10046.7051177071      5.06e-04  
    3  -10046.7042893437      6.58e-04  
    4  -10046.7061418992      1.24e-04  
    5  -10046.7062041479      3.78e-05  
    6  -10046.7062076019      2.38e-05  
    7  -10046.7062096595      4.18e-06  
    8  -10046.7062097242      1.05e-06  
    9  -10046.7062097290      2.80e-07  
   10  -10046.7062097292      6.99e-08  
   11  -10046.7062097292      2.49e-08  
   12  -10046.7062097292      5.86e-09  Convergence criterion met
 ---------------------------------------
 SCF time:   CPU 36.12s  wall 10.00s 
 SCF   energy in the final basis set =   -10046.7062097292
 Total energy in the final basis set =   -10046.7062097292

 --------------------------------------------------------------
             Orbital Energies (a.u.) and Symmetries
 --------------------------------------------------------------

 Alpha MOs, Restricted
 -- Occupied --                  
******* -482.87 -176.33 -165.74 -165.73 -165.73 -101.60  -62.52
  1 A'    2 A'    3 A'    4 A'    1 A"    5 A'    6 A'    7 A'                 
-56.344 -56.340 -56.340 -35.829 -31.323 -31.316 -31.316 -22.973
  8 A'    2 A"    9 A'   10 A'   11 A'    3 A"   12 A'   13 A'                 
-22.972 -22.971 -22.967 -22.967 -14.407 -10.334  -9.510  -8.732
  4 A"   14 A'    5 A"   15 A'   16 A'   17 A'   18 A'   19 A'                 
 -7.278  -7.264  -7.264  -6.565  -6.550  -6.550  -6.378  -4.791
 20 A'    6 A"   21 A'   22 A'    7 A"   23 A'   24 A'   25 A'                 
 -4.776  -4.775  -2.676  -2.672  -2.671  -2.659  -2.659  -2.057
  8 A"   26 A'   27 A'    9 A"   28 A'   10 A"   29 A'   30 A'                 
 -2.052  -2.052  -2.038  -2.038  -1.007  -0.869  -0.802  -0.701
 11 A"   31 A'   12 A"   32 A'   33 A'   34 A'   35 A'   36 A'                 
 -0.572  -0.497  -0.475  -0.449  -0.370  -0.360  -0.333  -0.308
 37 A'   38 A'   39 A'   13 A"   40 A'   14 A"   41 A'   15 A"                 
 -0.306  -0.292  -0.289
 42 A'   16 A"   43 A'                                                         
 -- Virtual --                   
 -0.099  -0.079  -0.071   0.003   0.013   0.037   0.049   0.050
 44 A'   45 A'   17 A"   46 A'   47 A'   48 A'   49 A'   18 A"                 
  0.067   0.074   0.085   0.097   0.101   0.112   0.125   0.155
 50 A'   19 A"   51 A'   52 A'   53 A'   20 A"   54 A'   55 A'                 
  0.159   0.173   0.198   0.218   0.237   0.241   0.273   0.284
 21 A"   56 A'   57 A'   58 A'   22 A"   59 A'   60 A'   61 A'                 
  0.369   0.371   0.377   0.382   0.399   0.413   0.433   0.454
 62 A'   23 A"   63 A'   24 A"   64 A'   25 A"   65 A'   66 A'                 
  0.458   0.478   0.485   0.490   0.546   0.554   0.562   0.612
 26 A"   67 A'   27 A"   68 A'   28 A"   69 A'   70 A'   71 A'                 
  0.632   0.667   0.670   0.714   0.764   0.799   0.827   0.841
 72 A'   29 A"   73 A'   30 A"   74 A'   75 A'   76 A'   31 A"                 
  0.868   0.905   0.939   0.942   0.977   1.066   1.131   1.241
 77 A'   78 A'   79 A'   32 A"   80 A'   81 A'   82 A'   83 A'                 
  1.255   1.309   1.356   1.362   1.379   1.604   1.632   1.850
 33 A"   34 A"   35 A"   84 A'   85 A'   86 A'   87 A'   88 A'                 
  1.933   2.013   2.014   2.103   2.159   2.228   2.259   2.346
 36 A"   89 A'   37 A"   90 A'   91 A'   92 A'   38 A"   39 A"                 
  2.417   2.668   2.749   2.753   2.885   3.155   3.803   3.906
 93 A'   94 A'   40 A"   95 A'   96 A'   97 A'   41 A"   98 A'                 
  3.939   3.962   3.972   3.985   4.000   4.056   4.057   4.152
 42 A"   99 A'   43 A"   44 A"  100 A'  101 A'   45 A"  102 A'                 
  4.253   4.314   4.366   4.425   5.982   6.008   6.051   6.626
103 A'  104 A'  105 A'  106 A'   46 A"  107 A'  108 A'  109 A'                 
  7.521   7.558   7.627   9.666  23.646  25.769  25.858  26.224
 47 A"  110 A'  111 A'  112 A'  113 A'   48 A"  114 A'  115 A'                 
 27.813  28.322  28.342  28.357  28.511  28.521  28.533  28.575
116 A'   49 A"  117 A'  118 A'   50 A"  119 A'   51 A"  120 A'                 
 28.668  35.442  47.896 127.865 127.880 127.909 151.612 215.644
121 A'  122 A'  123 A'   52 A"  124 A'  125 A'  126 A'  127 A'                 
289.716 289.750 289.8521020.6891901.774
 53 A"  128 A'  129 A'  130 A'  131 A'                                         

 Beta MOs, Restricted
 -- Occupied --                  
******* -482.87 -176.33 -165.74 -165.73 -165.73 -101.60  -62.52
  1 A'    2 A'    3 A'    4 A'    1 A"    5 A'    6 A'    7 A'                 
-56.344 -56.340 -56.340 -35.829 -31.323 -31.316 -31.316 -22.973
  8 A'    2 A"    9 A'   10 A'   11 A'    3 A"   12 A'   13 A'                 
-22.972 -22.971 -22.967 -22.967 -14.407 -10.334  -9.510  -8.732
  4 A"   14 A'    5 A"   15 A'   16 A'   17 A'   18 A'   19 A'                 
 -7.278  -7.264  -7.264  -6.565  -6.550  -6.550  -6.378  -4.791
 20 A'    6 A"   21 A'   22 A'    7 A"   23 A'   24 A'   25 A'                 
 -4.776  -4.775  -2.676  -2.672  -2.671  -2.659  -2.659  -2.057
  8 A"   26 A'   27 A'    9 A"   28 A'   10 A"   29 A'   30 A'                 
 -2.052  -2.052  -2.038  -2.038  -1.007  -0.869  -0.802  -0.701
 11 A"   31 A'   12 A"   32 A'   33 A'   34 A'   35 A'   36 A'                 
 -0.572  -0.497  -0.475  -0.449  -0.370  -0.360  -0.333  -0.308
 37 A'   38 A'   39 A'   13 A"   40 A'   14 A"   41 A'   15 A"                 
 -0.306  -0.292  -0.289
 42 A'   16 A"   43 A'                                                         
 -- Virtual --                   
 -0.099  -0.079  -0.071   0.003   0.013   0.037   0.049   0.050
 44 A'   45 A'   17 A"   46 A'   47 A'   48 A'   49 A'   18 A"                 
  0.067   0.074   0.085   0.097   0.101   0.112   0.125   0.155
 50 A'   19 A"   51 A'   52 A'   53 A'   20 A"   54 A'   55 A'                 
  0.159   0.173   0.198   0.218   0.237   0.241   0.273   0.284
 21 A"   56 A'   57 A'   58 A'   22 A"   59 A'   60 A'   61 A'                 
  0.369   0.371   0.377   0.382   0.399   0.413   0.433   0.454
 62 A'   23 A"   63 A'   24 A"   64 A'   25 A"   65 A'   66 A'                 
  0.458   0.478   0.485   0.490   0.546   0.554   0.562   0.612
 26 A"   67 A'   27 A"   68 A'   28 A"   69 A'   70 A'   71 A'                 
  0.632   0.667   0.670   0.714   0.764   0.799   0.827   0.841
 72 A'   29 A"   73 A'   30 A"   74 A'   75 A'   76 A'   31 A"                 
  0.868   0.905   0.939   0.942   0.977   1.066   1.131   1.241
 77 A'   78 A'   79 A'   32 A"   80 A'   81 A'   82 A'   83 A'                 
  1.255   1.309   1.356   1.362   1.379   1.604   1.632   1.850
 33 A"   34 A"   35 A"   84 A'   85 A'   86 A'   87 A'   88 A'                 
  1.933   2.013   2.014   2.103   2.159   2.228   2.259   2.346
 36 A"   89 A'   37 A"   90 A'   91 A'   92 A'   38 A"   39 A"                 
  2.417   2.668   2.749   2.753   2.885   3.155   3.803   3.906
 93 A'   94 A'   40 A"   95 A'   96 A'   97 A'   41 A"   98 A'                 
  3.939   3.962   3.972   3.985   4.000   4.056   4.057   4.152
 42 A"   99 A'   43 A"   44 A"  100 A'  101 A'   45 A"  102 A'                 
  4.253   4.314   4.366   4.425   5.982   6.008   6.051   6.626
103 A'  104 A'  105 A'  106 A'   46 A"  107 A'  108 A'  109 A'                 
  7.521   7.558   7.627   9.666  23.646  25.769  25.858  26.224
 47 A"  110 A'  111 A'  112 A'  113 A'   48 A"  114 A'  115 A'                 
 27.813  28.322  28.342  28.357  28.511  28.521  28.533  28.575
116 A'   49 A"  117 A'  118 A'   50 A"  119 A'   51 A"  120 A'                 
 28.668  35.442  47.896 127.865 127.880 127.909 151.612 215.644
121 A'  122 A'  123 A'   52 A"  124 A'  125 A'  126 A'  127 A'                 
289.716 289.750 289.8521020.6891901.774
 53 A"  128 A'  129 A'  130 A'  131 A'                                         
 --------------------------------------------------------------

          Ground-State Mulliken Net Atomic Charges

     Atom                 Charge (a.u.)
  ----------------------------------------
      1 C                    -0.306053
      2 N                     0.116027
      3 Cl                    0.027723
      4 Br                    0.030323
      5 I                     0.131981
  ----------------------------------------
  Sum of atomic charges =     0.000000

 -----------------------------------------------------------------
                    Cartesian Multipole Moments
 -----------------------------------------------------------------
    Charge (ESU x 10^10)
                 0.0000
    Dipole Moment (Debye)
         X      -0.2433      Y       1.5038      Z      -0.0000
       Tot       1.5234
    Quadrupole Moments (Debye-Ang)
        XX     -66.1035     XY      -0.0710     YY     -72.1074
        XZ      -0.0000     YZ       0.0000     ZZ     -70.9187
    Octopole Moments (Debye-Ang^2)
       XXX      21.0551    XXY      13.4858    XYY      -6.1837
       YYY      44.7767    XXZ      -0.0000    XYZ      -0.0000
       YYZ      -0.0000    XZZ       5.0864    YZZ      10.3512
       ZZZ      -0.0000
    Hexadecapole Moments (Debye-Ang^3)
      XXXX    -882.7378   XXXY      -7.8227   XXYY    -277.3194
      XYYY     -21.9513   YYYY    -838.5604   XXXZ      -0.0000
      XXYZ       0.0000   XYYZ      -0.0000   YYYZ       0.0000
      XXZZ    -178.7943   XYZZ      -7.7683   YYZZ    -155.6919
      XZZZ      -0.0000   YZZZ       0.0000   ZZZZ     -89.2663
 -----------------------------------------------------------------
 Calculating analytic gradient of the SCF energy
 Gradient of SCF Energy
            1           2           3           4           5
    1   0.0124381  -0.0008326  -0.0017244  -0.0087489  -0.0011322
    2   0.0147401  -0.0051436  -0.0045653  -0.0039960  -0.0010353
    3  -0.0000000   0.0000000  -0.0000000  -0.0000000  -0.0000000
 Max gradient component =       1.474E-02
 RMS gradient           =       5.875E-03
 Gradient time:  CPU 10.90 s  wall 2.83 s
 Geometry Optimization Parameters
   NAtoms,    NIC,     NZ,  NCons,   NDum,   NFix, NCnnct, MaxDiis
        5      20       5       0       0       0       0       0

 Cartesian Hessian Update
 Hessian Updated using BFGS Update


** GEOMETRY OPTIMIZATION IN DELOCALIZED INTERNAL COORDINATES **
   Searching for a Minimum

   Optimization Cycle:   2

                       Coordinates (Angstroms)
     ATOM                X               Y               Z
      1  C         0.3659922867   -0.5023368222    0.0000000000
      2  N         0.1212764251   -1.7458789923    0.0000000000
      3  Cl       -1.5245710514   -2.3213724516    0.0000000000
      4  Br        2.1996983168   -0.0767229472    0.0000000000
      5  I        -1.0017170076    1.1556412485    0.0000000000
   Point Group: cs    Number of degrees of freedom:     7


   Energy is -10046.706209729

 Hessian Updated using BFGS Update

  6 Hessian modes will be used to form the next step
  Hessian Eigenvalues:
     0.108060    0.187717    0.221252    0.283106    0.318312    0.627648

 Minimum Search - Taking Simple RFO Step
 Searching for Lamda that Minimizes Along All modes
 Value Taken    Lamda =  -0.00116016
 Step Taken.  Stepsize is  0.067032

                             Maximum     Tolerance    Cnvgd?
         Gradient           0.010882      0.000300      NO
         Displacement       0.037393      0.001200      NO
         Energy change     -0.007842      0.000001      NO


 New Cartesian Coordinates Obtained by Inverse Iteration

 Displacement from previous Coordinates is:  0.105190
 ----------------------------------------------------------------
             Standard Nuclear Orientation (Angstroms)
    I     Atom           X                Y                Z
 ----------------------------------------------------------------
    1      C       0.3606675484    -0.5249281262     0.0000000000
    2      N       0.1269742737    -1.7607514991     0.0000000000
    3      Cl     -1.5279393337    -2.2833869295     0.0000000000
    4      Br      2.2073866567    -0.0573547359     0.0000000000
    5      I      -1.0064101754     1.1357513258     0.0000000000
 ----------------------------------------------------------------
 Molecular Point Group                 Cs    NOp =  2
 Largest Abelian Subgroup              Cs    NOp =  2
 Nuclear Repulsion Energy =   819.3855654429 hartrees
 There are       59 alpha and       59 beta electrons
 Applying Cartesian multipole field
    Component          Value
    ---------          -----
     (2,0,0)        1.00000E-11
     (0,2,0)        2.00000E-11
     (0,0,2)       -3.00000E-11
 Nucleus-field energy     =     0.0000000223 hartrees
 Requested basis set is 6-311++G(d,p)
 There are 68 shells and 184 basis functions
 A cutoff of  1.0D-11 yielded   1783 shell pairs
 There are     14182 function pairs (     15932 Cartesian)
 Smallest overlap matrix eigenvalue = 3.96E-04
 Guess MOs from SCF MO coefficient file

 -----------------------------------------------------------------------
  General SCF calculation program by
  Eric Jon Sundstrom, Paul Horn, Yuezhi Mao, Dmitri Zuev, Alec White,
  David Stuck, Shaama M.S., Shane Yost, Joonho Lee, David Small,
  Daniel Levine, Susi Lehtola, Hugh Burton, Evgeny Epifanovsky
 -----------------------------------------------------------------------
 Exchange:     0.2000 Hartree-Fock + 0.0800 Slater + 0.7200 B88
 Correlation:  0.1900 VWN1RPA + 0.8100 LYP
 Using SG-1 standard quadrature grid
 using 4 threads for integral computing
 -------------------------------------------------------
 OpenMP Integral computing Module                
 Release: version 2.0, May 2017, Q-Chem Inc. Pleasanton 
 -------------------------------------------------------
 -------------------------------------------------------
 OpenMP BLAS3 based DFT computing Module                
 Release: version 1.0, May 2013, Q-Chem Inc. Pittsburgh 
 -------------------------------------------------------
 A restricted SCF calculation will be
 performed using DIIS
 SCF converges when DIIS error is below 1.0e-08
 ---------------------------------------
  Cycle       Energy         DIIS error
 ---------------------------------------
    1  -10046.7059749779      3.29e-04  
    2  -10046.7066307938      1.85e-04  
    3  -10046.7065450622      2.39e-04  
    4  -10046.7067463262      3.78e-05  
    5  -10046.7067526240      9.06e-06  
    6  -10046.7067528960      2.59e-06  
    7  -10046.7067529153      1.40e-06  
    8  -10046.7067529227      4.23e-07  
    9  -10046.7067529234      1.10e-07  
   10  -10046.7067529235      2.67e-08  
   11  -10046.7067529234      7.65e-09  Convergence criterion met
 ---------------------------------------
 SCF time:   CPU 33.21s  wall 9.00s 
 SCF   energy in the final basis set =   -10046.7067529234
 Total energy in the final basis set =   -10046.7067529234

 --------------------------------------------------------------
             Orbital Energies (a.u.) and Symmetries
 --------------------------------------------------------------

 Alpha MOs, Restricted
 -- Occupied --                  
******* -482.87 -176.33 -165.74 -165.73 -165.73 -101.60  -62.52
  1 A'    2 A'    3 A'    4 A'    1 A"    5 A'    6 A'    7 A'                 
-56.343 -56.338 -56.338 -35.829 -31.323 -31.317 -31.316 -22.973
  8 A'    2 A"    9 A'   10 A'   11 A'    3 A"   12 A'   13 A'                 
-22.972 -22.972 -22.967 -22.967 -14.408 -10.333  -9.511  -8.730
  4 A"   14 A'    5 A"   15 A'   16 A'   17 A'   18 A'   19 A'                 
 -7.278  -7.265  -7.265  -6.563  -6.548  -6.548  -6.379  -4.792
 20 A'    6 A"   21 A'   22 A'    7 A"   23 A'   24 A'   25 A'                 
 -4.776  -4.775  -2.674  -2.670  -2.669  -2.658  -2.658  -2.057
  8 A"   26 A'   27 A'    9 A"   28 A'   10 A"   29 A'   30 A'                 
 -2.053  -2.052  -2.039  -2.039  -1.013  -0.866  -0.801  -0.702
 11 A"   31 A'   12 A"   32 A'   33 A'   34 A'   35 A'   36 A'                 
 -0.572  -0.497  -0.477  -0.451  -0.369  -0.359  -0.332  -0.310
 37 A'   38 A'   39 A'   13 A"   40 A'   14 A"   41 A'   42 A'                 
 -0.308  -0.293  -0.288
 15 A"   16 A"   43 A'                                                         
 -- Virtual --                   
 -0.100  -0.081  -0.069   0.003   0.012   0.037   0.049   0.050
 44 A'   45 A'   17 A"   46 A'   47 A'   48 A'   49 A'   18 A"                 
  0.067   0.074   0.085   0.097   0.102   0.112   0.125   0.156
 50 A'   19 A"   51 A'   52 A'   53 A'   20 A"   54 A'   55 A'                 
  0.158   0.172   0.198   0.217   0.237   0.239   0.273   0.285
 21 A"   56 A'   57 A'   58 A'   22 A"   59 A'   60 A'   61 A'                 
  0.369   0.370   0.376   0.382   0.398   0.415   0.432   0.454
 62 A'   23 A"   63 A'   24 A"   64 A'   25 A"   65 A'   66 A'                 
  0.458   0.477   0.483   0.492   0.547   0.558   0.564   0.611
 26 A"   67 A'   27 A"   68 A'   28 A"   69 A'   70 A'   71 A'                 
  0.633   0.665   0.668   0.714   0.761   0.802   0.824   0.840
 72 A'   29 A"   73 A'   30 A"   74 A'   75 A'   76 A'   31 A"                 
  0.865   0.902   0.939   0.947   0.969   1.063   1.133   1.241
 77 A'   78 A'   32 A"   79 A'   80 A'   81 A'   82 A'   83 A'                 
  1.255   1.306   1.354   1.363   1.376   1.605   1.620   1.857
 33 A"   34 A"   35 A"   84 A'   85 A'   86 A'   87 A'   88 A'                 
  1.934   2.014   2.014   2.104   2.174   2.230   2.263   2.351
 36 A"   37 A"   89 A'   90 A'   91 A'   92 A'   38 A"   39 A"                 
  2.428   2.665   2.752   2.771   2.882   3.144   3.803   3.911
 93 A'   94 A'   40 A"   95 A'   96 A'   97 A'   41 A"   98 A'                 
  3.939   3.963   3.974   3.985   3.999   4.056   4.057   4.150
 42 A"   99 A'   43 A"   44 A"  100 A'   45 A"  101 A'  102 A'                 
  4.250   4.320   4.365   4.426   5.982   6.008   6.050   6.620
103 A'  104 A'  105 A'  106 A'   46 A"  107 A'  108 A'  109 A'                 
  7.522   7.559   7.629   9.664  23.665  25.770  25.867  26.221
 47 A"  110 A'  111 A'  112 A'  113 A'   48 A"  114 A'  115 A'                 
 27.813  28.322  28.342  28.356  28.511  28.522  28.533  28.575
116 A'   49 A"  117 A'  118 A'   50 A"  119 A'   51 A"  120 A'                 
 28.667  35.453  47.892 127.865 127.880 127.908 151.612 215.642
121 A'  122 A'  123 A'   52 A"  124 A'  125 A'  126 A'  127 A'                 
289.717 289.751 289.8551020.6831901.774
 53 A"  128 A'  129 A'  130 A'  131 A'                                         

 Beta MOs, Restricted
 -- Occupied --                  
******* -482.87 -176.33 -165.74 -165.73 -165.73 -101.60  -62.52
  1 A'    2 A'    3 A'    4 A'    1 A"    5 A'    6 A'    7 A'                 
-56.343 -56.338 -56.338 -35.829 -31.323 -31.317 -31.316 -22.973
  8 A'    2 A"    9 A'   10 A'   11 A'    3 A"   12 A'   13 A'                 
-22.972 -22.972 -22.967 -22.967 -14.408 -10.333  -9.511  -8.730
  4 A"   14 A'    5 A"   15 A'   16 A'   17 A'   18 A'   19 A'                 
 -7.278  -7.265  -7.265  -6.563  -6.548  -6.548  -6.379  -4.792
 20 A'    6 A"   21 A'   22 A'    7 A"   23 A'   24 A'   25 A'                 
 -4.776  -4.775  -2.674  -2.670  -2.669  -2.658  -2.658  -2.057
  8 A"   26 A'   27 A'    9 A"   28 A'   10 A"   29 A'   30 A'                 
 -2.053  -2.052  -2.039  -2.039  -1.013  -0.866  -0.801  -0.702
 11 A"   31 A'   12 A"   32 A'   33 A'   34 A'   35 A'   36 A'                 
 -0.572  -0.497  -0.477  -0.451  -0.369  -0.359  -0.332  -0.310
 37 A'   38 A'   39 A'   13 A"   40 A'   14 A"   41 A'   42 A'                 
 -0.308  -0.293  -0.288
 15 A"   16 A"   43 A'                                                         
 -- Virtual --                   
 -0.100  -0.081  -0.069   0.003   0.012   0.037   0.049   0.050
 44 A'   45 A'   17 A"   46 A'   47 A'   48 A'   49 A'   18 A"                 
  0.067   0.074   0.085   0.097   0.102   0.112   0.125   0.156
 50 A'   19 A"   51 A'   52 A'   53 A'   20 A"   54 A'   55 A'                 
  0.158   0.172   0.198   0.217   0.237   0.239   0.273   0.285
 21 A"   56 A'   57 A'   58 A'   22 A"   59 A'   60 A'   61 A'                 
  0.369   0.370   0.376   0.382   0.398   0.415   0.432   0.454
 62 A'   23 A"   63 A'   24 A"   64 A'   25 A"   65 A'   66 A'                 
  0.458   0.477   0.483   0.492   0.547   0.558   0.564   0.611
 26 A"   67 A'   27 A"   68 A'   28 A"   69 A'   70 A'   71 A'                 
  0.633   0.665   0.668   0.714   0.761   0.802   0.824   0.840
 72 A'   29 A"   73 A'   30 A"   74 A'   75 A'   76 A'   31 A"                 
  0.865   0.902   0.939   0.947   0.969   1.063   1.133   1.241
 77 A'   78 A'   32 A"   79 A'   80 A'   81 A'   82 A'   83 A'                 
  1.255   1.306   1.354   1.363   1.376   1.605   1.620   1.857
 33 A"   34 A"   35 A"   84 A'   85 A'   86 A'   87 A'   88 A'                 
  1.934   2.014   2.014   2.104   2.174   2.230   2.263   2.351
 36 A"   37 A"   89 A'   90 A'   91 A'   92 A'   38 A"   39 A"                 
  2.428   2.665   2.752   2.771   2.882   3.144   3.803   3.911
 93 A'   94 A'   40 A"   95 A'   96 A'   97 A'   41 A"   98 A'                 
  3.939   3.963   3.974   3.985   3.999   4.056   4.057   4.150
 42 A"   99 A'   43 A"   44 A"  100 A'   45 A"  101 A'  102 A'                 
  4.250   4.320   4.365   4.426   5.982   6.008   6.050   6.620
103 A'  104 A'  105 A'  106 A'   46 A"  107 A'  108 A'  109 A'                 
  7.522   7.559   7.629   9.664  23.665  25.770  25.867  26.221
 47 A"  110 A'  111 A'  112 A'  113 A'   48 A"  114 A'  115 A'                 
 27.813  28.322  28.342  28.356  28.511  28.522  28.533  28.575
116 A'   49 A"  117 A'  118 A'   50 A"  119 A'   51 A"  120 A'                 
 28.667  35.453  47.892 127.865 127.880 127.908 151.612 215.642
121 A'  122 A'  123 A'   52 A"  124 A'  125 A'  126 A'  127 A'                 
289.717 289.751 289.8551020.6831901.774
 53 A"  128 A'  129 A'  130 A'  131 A'                                         
 --------------------------------------------------------------

          Ground-State Mulliken Net Atomic Charges

     Atom                 Charge (a.u.)
  ----------------------------------------
      1 C                    -0.297011
      2 N                     0.115466
      3 Cl                    0.033425
      4 Br                    0.013605
      5 I                     0.134515
  ----------------------------------------
  Sum of atomic charges =     0.000000

 -----------------------------------------------------------------
                    Cartesian Multipole Moments
 -----------------------------------------------------------------
    Charge (ESU x 10^10)
                 0.0000
    Dipole Moment (Debye)
         X      -0.3549      Y       1.4743      Z      -0.0000
       Tot       1.5164
    Quadrupole Moments (Debye-Ang)
        XX     -66.2624     XY      -0.0205     YY     -72.0829
        XZ      -0.0000     YZ       0.0000     ZZ     -70.9271
    Octopole Moments (Debye-Ang^2)
       XXX      20.0521    XXY      13.7906    XYY      -5.8434
       YYY      44.8027    XXZ      -0.0000    XYZ      -0.0000
       YYZ       0.0000    XZZ       4.9755    YZZ      10.2221
       ZZZ      -0.0000
    Hexadecapole Moments (Debye-Ang^3)
      XXXX    -889.8909   XXXY      -7.5794   XXYY    -276.2058
      XYYY     -24.5760   YYYY    -821.1191   XXXZ      -0.0000
      XXYZ       0.0000   XYYZ      -0.0000   YYYZ       0.0000
      XXZZ    -180.0680   XYZZ      -8.1637   YYZZ    -152.3553
      XZZZ      -0.0000   YZZZ       0.0000   ZZZZ     -89.3152
 -----------------------------------------------------------------
 Calculating analytic gradient of the SCF energy
 Gradient of SCF Energy
            1           2           3           4           5
    1  -0.0004605   0.0013614   0.0018332  -0.0015557  -0.0011785
    2  -0.0004219   0.0010846   0.0011314  -0.0007119  -0.0010821
    3   0.0000000   0.0000000  -0.0000000  -0.0000000  -0.0000000
 Max gradient component =       1.833E-03
 RMS gradient           =       9.504E-04
 Gradient time:  CPU 10.87 s  wall 2.82 s
 Geometry Optimization Parameters
   NAtoms,    NIC,     NZ,  NCons,   NDum,   NFix, NCnnct, MaxDiis
        5      20       5       0       0       0       0       0

 Cartesian Hessian Update
 Hessian Updated using BFGS Update


** GEOMETRY OPTIMIZATION IN DELOCALIZED INTERNAL COORDINATES **
   Searching for a Minimum

   Optimization Cycle:   3

                       Coordinates (Angstroms)
     ATOM                X               Y               Z
      1  C         0.3606675484   -0.5249281262    0.0000000000
      2  N         0.1269742737   -1.7607514991    0.0000000000
      3  Cl       -1.5279393337   -2.2833869295    0.0000000000
      4  Br        2.2073866567   -0.0573547359    0.0000000000
      5  I        -1.0064101754    1.1357513258    0.0000000000
   Point Group: cs    Number of degrees of freedom:     7


   Energy is -10046.706752923

 Hessian Updated using BFGS Update

  7 Hessian modes will be used to form the next step
  Hessian Eigenvalues:
     0.107793    0.154654    0.222560    0.257502    0.284712    0.364727
     0.687522

 Minimum Search - Taking Simple RFO Step
 Searching for Lamda that Minimizes Along All modes
 Value Taken    Lamda =  -0.00012418
 Step Taken.  Stepsize is  0.022590

                             Maximum     Tolerance    Cnvgd?
         Gradient           0.004140      0.000300      NO
         Displacement       0.012398      0.001200      NO
         Energy change     -0.000543      0.000001      NO


 New Cartesian Coordinates Obtained by Inverse Iteration

 Displacement from previous Coordinates is:  0.045186
 ----------------------------------------------------------------
             Standard Nuclear Orientation (Angstroms)
    I     Atom           X                Y                Z
 ----------------------------------------------------------------
    1      C       0.3585257568    -0.5255757421     0.0000000000
    2      N       0.1209351241    -1.7622288345     0.0000000000
    3      Cl     -1.5318436144    -2.2992944139     0.0000000000
    4      Br      2.2101363313    -0.0494570912     0.0000000000
    5      I      -0.9970746281     1.1458861170     0.0000000000
 ----------------------------------------------------------------
 Molecular Point Group                 Cs    NOp =  2
 Largest Abelian Subgroup              Cs    NOp =  2
 Nuclear Repulsion Energy =   817.6936144433 hartrees
 There are       59 alpha and       59 beta electrons
 Applying Cartesian multipole field
    Component          Value
    ---------          -----
     (2,0,0)        1.00000E-11
     (0,2,0)        2.00000E-11
     (0,0,2)       -3.00000E-11
 Nucleus-field energy     =     0.0000000225 hartrees
 Requested basis set is 6-311++G(d,p)
 There are 68 shells and 184 basis functions
 A cutoff of  1.0D-11 yielded   1780 shell pairs
 There are     14153 function pairs (     15892 Cartesian)
 Smallest overlap matrix eigenvalue = 4.04E-04
 Guess MOs from SCF MO coefficient file

 -----------------------------------------------------------------------
  General SCF calculation program by
  Eric Jon Sundstrom, Paul Horn, Yuezhi Mao, Dmitri Zuev, Alec White,
  David Stuck, Shaama M.S., Shane Yost, Joonho Lee, David Small,
  Daniel Levine, Susi Lehtola, Hugh Burton, Evgeny Epifanovsky
 -----------------------------------------------------------------------
 Exchange:     0.2000 Hartree-Fock + 0.0800 Slater + 0.7200 B88
 Correlation:  0.1900 VWN1RPA + 0.8100 LYP
 Using SG-1 standard quadrature grid
 using 4 threads for integral computing
 -------------------------------------------------------
 OpenMP Integral computing Module                
 Release: version 2.0, May 2017, Q-Chem Inc. Pleasanton 
 -------------------------------------------------------
 -------------------------------------------------------
 OpenMP BLAS3 based DFT computing Module                
 Release: version 1.0, May 2013, Q-Chem Inc. Pittsburgh 
 -------------------------------------------------------
 A restricted SCF calculation will be
 performed using DIIS
 SCF converges when DIIS error is below 1.0e-08
 ---------------------------------------
  Cycle       Energy         DIIS error
 ---------------------------------------
    1  -10046.7067335902      9.59e-05  
    2  -10046.7067923543      4.78e-05  
    3  -10046.7067861358      6.07e-05  
    4  -10046.7068025225      8.23e-06  
    5  -10046.7068028533      1.96e-06  
    6  -10046.7068028683      1.03e-06  
    7  -10046.7068028710      3.22e-07  
    8  -10046.7068028713      1.66e-07  
    9  -10046.7068028715      1.81e-08  
   10  -10046.7068028715      4.89e-09  Convergence criterion met
 ---------------------------------------
 SCF time:   CPU 30.13s  wall 8.00s 
 SCF   energy in the final basis set =   -10046.7068028715
 Total energy in the final basis set =   -10046.7068028715

 --------------------------------------------------------------
             Orbital Energies (a.u.) and Symmetries
 --------------------------------------------------------------

 Alpha MOs, Restricted
 -- Occupied --                  
******* -482.87 -176.33 -165.74 -165.73 -165.73 -101.60  -62.52
  1 A'    2 A'    3 A'    4 A'    1 A"    5 A'    6 A'    7 A'                 
-56.343 -56.338 -56.338 -35.829 -31.323 -31.317 -31.316 -22.973
  8 A'    2 A"    9 A'   10 A'   11 A'    3 A"   12 A'   13 A'                 
-22.972 -22.972 -22.967 -22.967 -14.408 -10.334  -9.512  -8.730
  4 A"   14 A'    5 A"   15 A'   16 A'   17 A'   18 A'   19 A'                 
 -7.279  -7.266  -7.265  -6.563  -6.548  -6.548  -6.379  -4.792
 20 A'    6 A"   21 A'   22 A'    7 A"   23 A'   24 A'   25 A'                 
 -4.776  -4.775  -2.674  -2.669  -2.669  -2.657  -2.657  -2.057
  8 A"   26 A'   27 A'    9 A"   28 A'   10 A"   29 A'   30 A'                 
 -2.053  -2.052  -2.039  -2.039  -1.012  -0.866  -0.802  -0.701
 11 A"   31 A'   12 A"   32 A'   33 A'   34 A'   35 A'   36 A'                 
 -0.572  -0.497  -0.476  -0.450  -0.369  -0.359  -0.332  -0.309
 37 A'   38 A'   39 A'   13 A"   40 A'   14 A"   41 A'   42 A'                 
 -0.308  -0.293  -0.288
 15 A"   16 A"   43 A'                                                         
 -- Virtual --                   
 -0.100  -0.083  -0.070   0.003   0.012   0.037   0.049   0.050
 44 A'   45 A'   17 A"   46 A'   47 A'   48 A'   49 A'   18 A"                 
  0.067   0.074   0.084   0.097   0.102   0.112   0.125   0.156
 50 A'   19 A"   51 A'   52 A'   53 A'   20 A"   54 A'   55 A'                 
  0.159   0.172   0.198   0.217   0.237   0.239   0.273   0.284
 21 A"   56 A'   57 A'   58 A'   22 A"   59 A'   60 A'   61 A'                 
  0.368   0.371   0.376   0.382   0.399   0.415   0.432   0.454
 62 A'   23 A"   63 A'   24 A"   64 A'   25 A"   65 A'   66 A'                 
  0.458   0.479   0.483   0.491   0.547   0.557   0.563   0.611
 26 A"   67 A'   27 A"   68 A'   28 A"   69 A'   70 A'   71 A'                 
  0.633   0.665   0.666   0.714   0.763   0.801   0.823   0.840
 72 A'   29 A"   73 A'   30 A"   74 A'   75 A'   76 A'   31 A"                 
  0.863   0.901   0.940   0.944   0.970   1.063   1.130   1.242
 77 A'   78 A'   32 A"   79 A'   80 A'   81 A'   82 A'   83 A'                 
  1.255   1.305   1.353   1.363   1.376   1.603   1.619   1.855
 33 A"   34 A"   35 A"   84 A'   85 A'   86 A'   87 A'   88 A'                 
  1.934   2.013   2.015   2.100   2.173   2.229   2.261   2.350
 36 A"   37 A"   89 A'   90 A'   91 A'   92 A'   38 A"   39 A"                 
  2.425   2.666   2.751   2.768   2.880   3.143   3.803   3.910
 93 A'   94 A'   40 A"   95 A'   96 A'   97 A'   41 A"   98 A'                 
  3.939   3.962   3.974   3.984   3.998   4.055   4.056   4.149
 42 A"   99 A'   43 A"   44 A"  100 A'   45 A"  101 A'  102 A'                 
  4.249   4.320   4.364   4.426   5.981   6.008   6.049   6.616
103 A'  104 A'  105 A'  106 A'   46 A"  107 A'  108 A'  109 A'                 
  7.522   7.559   7.630   9.662  23.661  25.769  25.862  26.221
 47 A"  110 A'  111 A'  112 A'  113 A'   48 A"  114 A'  115 A'                 
 27.813  28.322  28.342  28.356  28.511  28.521  28.533  28.575
116 A'   49 A"  117 A'  118 A'   50 A"  119 A'   51 A"  120 A'                 
 28.666  35.451  47.889 127.865 127.880 127.908 151.612 215.640
121 A'  122 A'  123 A'   52 A"  124 A'  125 A'  126 A'  127 A'                 
289.717 289.751 289.8551020.6801901.773
 53 A"  128 A'  129 A'  130 A'  131 A'                                         

 Beta MOs, Restricted
 -- Occupied --                  
******* -482.87 -176.33 -165.74 -165.73 -165.73 -101.60  -62.52
  1 A'    2 A'    3 A'    4 A'    1 A"    5 A'    6 A'    7 A'                 
-56.343 -56.338 -56.338 -35.829 -31.323 -31.317 -31.316 -22.973
  8 A'    2 A"    9 A'   10 A'   11 A'    3 A"   12 A'   13 A'                 
-22.972 -22.972 -22.967 -22.967 -14.408 -10.334  -9.512  -8.730
  4 A"   14 A'    5 A"   15 A'   16 A'   17 A'   18 A'   19 A'                 
 -7.279  -7.266  -7.265  -6.563  -6.548  -6.548  -6.379  -4.792
 20 A'    6 A"   21 A'   22 A'    7 A"   23 A'   24 A'   25 A'                 
 -4.776  -4.775  -2.674  -2.669  -2.669  -2.657  -2.657  -2.057
  8 A"   26 A'   27 A'    9 A"   28 A'   10 A"   29 A'   30 A'                 
 -2.053  -2.052  -2.039  -2.039  -1.012  -0.866  -0.802  -0.701
 11 A"   31 A'   12 A"   32 A'   33 A'   34 A'   35 A'   36 A'                 
 -0.572  -0.497  -0.476  -0.450  -0.369  -0.359  -0.332  -0.309
 37 A'   38 A'   39 A'   13 A"   40 A'   14 A"   41 A'   42 A'                 
 -0.308  -0.293  -0.288
 15 A"   16 A"   43 A'                                                         
 -- Virtual --                   
 -0.100  -0.083  -0.070   0.003   0.012   0.037   0.049   0.050
 44 A'   45 A'   17 A"   46 A'   47 A'   48 A'   49 A'   18 A"                 
  0.067   0.074   0.084   0.097   0.102   0.112   0.125   0.156
 50 A'   19 A"   51 A'   52 A'   53 A'   20 A"   54 A'   55 A'                 
  0.159   0.172   0.198   0.217   0.237   0.239   0.273   0.284
 21 A"   56 A'   57 A'   58 A'   22 A"   59 A'   60 A'   61 A'                 
  0.368   0.371   0.376   0.382   0.399   0.415   0.432   0.454
 62 A'   23 A"   63 A'   24 A"   64 A'   25 A"   65 A'   66 A'                 
  0.458   0.479   0.483   0.491   0.547   0.557   0.563   0.611
 26 A"   67 A'   27 A"   68 A'   28 A"   69 A'   70 A'   71 A'                 
  0.633   0.665   0.666   0.714   0.763   0.801   0.823   0.840
 72 A'   29 A"   73 A'   30 A"   74 A'   75 A'   76 A'   31 A"                 
  0.863   0.901   0.940   0.944   0.970   1.063   1.130   1.242
 77 A'   78 A'   32 A"   79 A'   80 A'   81 A'   82 A'   83 A'                 
  1.255   1.305   1.353   1.363   1.376   1.603   1.619   1.855
 33 A"   34 A"   35 A"   84 A'   85 A'   86 A'   87 A'   88 A'                 
  1.934   2.013   2.015   2.100   2.173   2.229   2.261   2.350
 36 A"   37 A"   89 A'   90 A'   91 A'   92 A'   38 A"   39 A"                 
  2.425   2.666   2.751   2.768   2.880   3.143   3.803   3.910
 93 A'   94 A'   40 A"   95 A'   96 A'   97 A'   41 A"   98 A'                 
  3.939   3.962   3.974   3.984   3.998   4.055   4.056   4.149
 42 A"   99 A'   43 A"   44 A"  100 A'   45 A"  101 A'  102 A'                 
  4.249   4.320   4.364   4.426   5.981   6.008   6.049   6.616
103 A'  104 A'  105 A'  106 A'   46 A"  107 A'  108 A'  109 A'                 
  7.522   7.559   7.630   9.662  23.661  25.769  25.862  26.221
 47 A"  110 A'  111 A'  112 A'  113 A'   48 A"  114 A'  115 A'                 
 27.813  28.322  28.342  28.356  28.511  28.521  28.533  28.575
116 A'   49 A"  117 A'  118 A'   50 A"  119 A'   51 A"  120 A'                 
 28.666  35.451  47.889 127.865 127.880 127.908 151.612 215.640
121 A'  122 A'  123 A'   52 A"  124 A'  125 A'  126 A'  127 A'                 
289.717 289.751 289.8551020.6801901.773
 53 A"  128 A'  129 A'  130 A'  131 A'                                         
 --------------------------------------------------------------

          Ground-State Mulliken Net Atomic Charges

     Atom                 Charge (a.u.)
  ----------------------------------------
      1 C                    -0.297328
      2 N                     0.115851
      3 Cl                    0.035200
      4 Br                    0.012229
      5 I                     0.134047
  ----------------------------------------
  Sum of atomic charges =     0.000000

 -----------------------------------------------------------------
                    Cartesian Multipole Moments
 -----------------------------------------------------------------
    Charge (ESU x 10^10)
                 0.0000
    Dipole Moment (Debye)
         X      -0.3630      Y       1.4696      Z      -0.0000
       Tot       1.5137
    Quadrupole Moments (Debye-Ang)
        XX     -66.3280     XY       0.0676     YY     -71.9742
        XZ      -0.0000     YZ       0.0000     ZZ     -70.9476
    Octopole Moments (Debye-Ang^2)
       XXX      19.4606    XXY      13.5106    XYY      -6.2952
       YYY      44.0903    XXZ      -0.0000    XYZ      -0.0000
       YYZ      -0.0000    XZZ       4.7291    YZZ      10.0122
       ZZZ      -0.0000
    Hexadecapole Moments (Debye-Ang^3)
      XXXX    -889.6729   XXXY      -8.9804   XXYY    -277.0871
      XYYY     -26.3651   YYYY    -829.1740   XXXZ      -0.0000
      XXYZ       0.0000   XYYZ      -0.0000   YYYZ       0.0000
      XXZZ    -179.9592   XYZZ      -8.9402   YYZZ    -153.9516
      XZZZ      -0.0000   YZZZ       0.0000   ZZZZ     -89.3648
 -----------------------------------------------------------------
 Calculating analytic gradient of the SCF energy
 Gradient of SCF Energy
            1           2           3           4           5
    1  -0.0004151  -0.0002828   0.0005684   0.0006321  -0.0005026
    2   0.0014528  -0.0011717  -0.0007348   0.0009424  -0.0004887
    3   0.0000000   0.0000000  -0.0000000  -0.0000000  -0.0000000
 Max gradient component =       1.453E-03
 RMS gradient           =       6.521E-04
 Gradient time:  CPU 10.83 s  wall 2.81 s
 Geometry Optimization Parameters
   NAtoms,    NIC,     NZ,  NCons,   NDum,   NFix, NCnnct, MaxDiis
        5      20       5       0       0       0       0       0

 Cartesian Hessian Update
 Hessian Updated using BFGS Update


** GEOMETRY OPTIMIZATION IN DELOCALIZED INTERNAL COORDINATES **
   Searching for a Minimum

   Optimization Cycle:   4

                       Coordinates (Angstroms)
     ATOM                X               Y               Z
      1  C         0.3585257568   -0.5255757421    0.0000000000
      2  N         0.1209351241   -1.7622288345    0.0000000000
      3  Cl       -1.5318436144   -2.2992944139    0.0000000000
      4  Br        2.2101363313   -0.0494570912    0.0000000000
      5  I        -0.9970746281    1.1458861170    0.0000000000
   Point Group: cs    Number of degrees of freedom:     7


   Energy is -10046.706802872

 Hessian Updated using BFGS Update

  7 Hessian modes will be used to form the next step
  Hessian Eigenvalues:
     0.106792    0.167123    0.216762    0.267907    0.283091    0.357039
     0.774306

 Minimum Search - Taking Simple RFO Step
 Searching for Lamda that Minimizes Along All modes
 Value Taken    Lamda =  -0.00000736
 Step Taken.  Stepsize is  0.004820

                             Maximum     Tolerance    Cnvgd?
         Gradient           0.001147      0.000300      NO
         Displacement       0.003153      0.001200      NO
         Energy change     -0.000050      0.000001      NO


 New Cartesian Coordinates Obtained by Inverse Iteration

 Displacement from previous Coordinates is:  0.005902
 ----------------------------------------------------------------
             Standard Nuclear Orientation (Angstroms)
    I     Atom           X                Y                Z
 ----------------------------------------------------------------
    1      C       0.3590231045    -0.5264417130     0.0000000000
    2      N       0.1221093022    -1.7623356199     0.0000000000
    3      Cl     -1.5314308815    -2.2974126154     0.0000000000
    4      Br      2.2083654294    -0.0498472810     0.0000000000
    5      I      -0.9973879849     1.1453672645     0.0000000000
 ----------------------------------------------------------------
 Molecular Point Group                 Cs    NOp =  2
 Largest Abelian Subgroup              Cs    NOp =  2
 Nuclear Repulsion Energy =   818.0597382420 hartrees
 There are       59 alpha and       59 beta electrons
 Applying Cartesian multipole field
    Component          Value
    ---------          -----
     (2,0,0)        1.00000E-11
     (0,2,0)        2.00000E-11
     (0,0,2)       -3.00000E-11
 Nucleus-field energy     =     0.0000000225 hartrees
 Requested basis set is 6-311++G(d,p)
 There are 68 shells and 184 basis functions
 A cutoff of  1.0D-11 yielded   1780 shell pairs
 There are     14153 function pairs (     15892 Cartesian)
 Smallest overlap matrix eigenvalue = 4.02E-04
 Guess MOs from SCF MO coefficient file

 -----------------------------------------------------------------------
  General SCF calculation program by
  Eric Jon Sundstrom, Paul Horn, Yuezhi Mao, Dmitri Zuev, Alec White,
  David Stuck, Shaama M.S., Shane Yost, Joonho Lee, David Small,
  Daniel Levine, Susi Lehtola, Hugh Burton, Evgeny Epifanovsky
 -----------------------------------------------------------------------
 Exchange:     0.2000 Hartree-Fock + 0.0800 Slater + 0.7200 B88
 Correlation:  0.1900 VWN1RPA + 0.8100 LYP
 Using SG-1 standard quadrature grid
 using 4 threads for integral computing
 -------------------------------------------------------
 OpenMP Integral computing Module                
 Release: version 2.0, May 2017, Q-Chem Inc. Pleasanton 
 -------------------------------------------------------
 -------------------------------------------------------
 OpenMP BLAS3 based DFT computing Module                
 Release: version 1.0, May 2013, Q-Chem Inc. Pittsburgh 
 -------------------------------------------------------
 A restricted SCF calculation will be
 performed using DIIS
 SCF converges when DIIS error is below 1.0e-08
 ---------------------------------------
  Cycle       Energy         DIIS error
 ---------------------------------------
    1  -10046.7068046848      1.98e-05  
    2  -10046.7068064437      1.11e-05  
    3  -10046.7068062659      1.25e-05  
    4  -10046.7068069569      1.62e-06  
    5  -10046.7068069704      5.29e-07  
    6  -10046.7068069712      1.65e-07  
    7  -10046.7068069713      1.13e-07  
    8  -10046.7068069714      2.27e-08  
    9  -10046.7068069714      5.28e-09  Convergence criterion met
 ---------------------------------------
 SCF time:   CPU 27.10s  wall 7.00s 
 SCF   energy in the final basis set =   -10046.7068069714
 Total energy in the final basis set =   -10046.7068069714

 --------------------------------------------------------------
             Orbital Energies (a.u.) and Symmetries
 --------------------------------------------------------------

 Alpha MOs, Restricted
 -- Occupied --                  
******* -482.87 -176.33 -165.74 -165.73 -165.73 -101.60  -62.52
  1 A'    2 A'    3 A'    4 A'    1 A"    5 A'    6 A'    7 A'                 
-56.343 -56.338 -56.338 -35.829 -31.323 -31.317 -31.316 -22.973
  8 A'    2 A"    9 A'   10 A'   11 A'    3 A"   12 A'   13 A'                 
-22.972 -22.971 -22.967 -22.967 -14.408 -10.334  -9.512  -8.730
  4 A"   14 A'    5 A"   15 A'   16 A'   17 A'   18 A'   19 A'                 
 -7.279  -7.266  -7.265  -6.563  -6.548  -6.548  -6.379  -4.792
 20 A'    6 A"   21 A'   22 A'    7 A"   23 A'   24 A'   25 A'                 
 -4.776  -4.775  -2.674  -2.670  -2.669  -2.658  -2.657  -2.057
  8 A"   26 A'   27 A'    9 A"   28 A'   10 A"   29 A'   30 A'                 
 -2.053  -2.052  -2.038  -2.038  -1.012  -0.866  -0.802  -0.701
 11 A"   31 A'   12 A"   32 A'   33 A'   34 A'   35 A'   36 A'                 
 -0.572  -0.497  -0.476  -0.451  -0.369  -0.359  -0.332  -0.309
 37 A'   38 A'   39 A'   13 A"   40 A'   14 A"   41 A'   42 A'                 
 -0.308  -0.293  -0.288
 15 A"   16 A"   43 A'                                                         
 -- Virtual --                   
 -0.100  -0.083  -0.069   0.003   0.012   0.037   0.049   0.050
 44 A'   45 A'   17 A"   46 A'   47 A'   48 A'   49 A'   18 A"                 
  0.067   0.074   0.085   0.097   0.102   0.112   0.125   0.156
 50 A'   19 A"   51 A'   52 A'   53 A'   20 A"   54 A'   55 A'                 
  0.159   0.172   0.198   0.217   0.237   0.239   0.273   0.284
 21 A"   56 A'   57 A'   58 A'   22 A"   59 A'   60 A'   61 A'                 
  0.368   0.371   0.376   0.382   0.398   0.415   0.432   0.454
 62 A'   23 A"   63 A'   24 A"   64 A'   25 A"   65 A'   66 A'                 
  0.458   0.479   0.483   0.491   0.547   0.558   0.563   0.611
 26 A"   67 A'   27 A"   68 A'   28 A"   69 A'   70 A'   71 A'                 
  0.633   0.665   0.666   0.714   0.763   0.802   0.823   0.840
 72 A'   29 A"   73 A'   30 A"   74 A'   75 A'   76 A'   31 A"                 
  0.864   0.901   0.940   0.944   0.970   1.063   1.130   1.242
 77 A'   78 A'   32 A"   79 A'   80 A'   81 A'   82 A'   83 A'                 
  1.255   1.305   1.353   1.363   1.375   1.603   1.619   1.856
 33 A"   34 A"   35 A"   84 A'   85 A'   86 A'   87 A'   88 A'                 
  1.934   2.014   2.015   2.101   2.173   2.229   2.262   2.351
 36 A"   37 A"   89 A'   90 A'   91 A'   92 A'   38 A"   39 A"                 
  2.426   2.666   2.751   2.769   2.880   3.143   3.803   3.911
 93 A'   94 A'   40 A"   95 A'   96 A'   97 A'   41 A"   98 A'                 
  3.939   3.962   3.974   3.984   3.998   4.055   4.057   4.150
 42 A"   99 A'   43 A"   44 A"  100 A'   45 A"  101 A'  102 A'                 
  4.249   4.320   4.364   4.426   5.982   6.008   6.049   6.617
103 A'  104 A'  105 A'  106 A'   46 A"  107 A'  108 A'  109 A'                 
  7.522   7.559   7.630   9.662  23.663  25.769  25.863  26.221
 47 A"  110 A'  111 A'  112 A'  113 A'   48 A"  114 A'  115 A'                 
 27.813  28.322  28.342  28.356  28.511  28.522  28.533  28.575
116 A'   49 A"  117 A'  118 A'   50 A"  119 A'   51 A"  120 A'                 
 28.667  35.452  47.890 127.865 127.880 127.908 151.612 215.640
121 A'  122 A'  123 A'   52 A"  124 A'  125 A'  126 A'  127 A'                 
289.717 289.751 289.8551020.6811901.774
 53 A"  128 A'  129 A'  130 A'  131 A'                                         

 Beta MOs, Restricted
 -- Occupied --                  
******* -482.87 -176.33 -165.74 -165.73 -165.73 -101.60  -62.52
  1 A'    2 A'    3 A'    4 A'    1 A"    5 A'    6 A'    7 A'                 
-56.343 -56.338 -56.338 -35.829 -31.323 -31.317 -31.316 -22.973
  8 A'    2 A"    9 A'   10 A'   11 A'    3 A"   12 A'   13 A'                 
-22.972 -22.971 -22.967 -22.967 -14.408 -10.334  -9.512  -8.730
  4 A"   14 A'    5 A"   15 A'   16 A'   17 A'   18 A'   19 A'                 
 -7.279  -7.266  -7.265  -6.563  -6.548  -6.548  -6.379  -4.792
 20 A'    6 A"   21 A'   22 A'    7 A"   23 A'   24 A'   25 A'                 
 -4.776  -4.775  -2.674  -2.670  -2.669  -2.658  -2.657  -2.057
  8 A"   26 A'   27 A'    9 A"   28 A'   10 A"   29 A'   30 A'                 
 -2.053  -2.052  -2.038  -2.038  -1.012  -0.866  -0.802  -0.701
 11 A"   31 A'   12 A"   32 A'   33 A'   34 A'   35 A'   36 A'                 
 -0.572  -0.497  -0.476  -0.451  -0.369  -0.359  -0.332  -0.309
 37 A'   38 A'   39 A'   13 A"   40 A'   14 A"   41 A'   42 A'                 
 -0.308  -0.293  -0.288
 15 A"   16 A"   43 A'                                                         
 -- Virtual --                   
 -0.100  -0.083  -0.069   0.003   0.012   0.037   0.049   0.050
 44 A'   45 A'   17 A"   46 A'   47 A'   48 A'   49 A'   18 A"                 
  0.067   0.074   0.085   0.097   0.102   0.112   0.125   0.156
 50 A'   19 A"   51 A'   52 A'   53 A'   20 A"   54 A'   55 A'                 
  0.159   0.172   0.198   0.217   0.237   0.239   0.273   0.284
 21 A"   56 A'   57 A'   58 A'   22 A"   59 A'   60 A'   61 A'                 
  0.368   0.371   0.376   0.382   0.398   0.415   0.432   0.454
 62 A'   23 A"   63 A'   24 A"   64 A'   25 A"   65 A'   66 A'                 
  0.458   0.479   0.483   0.491   0.547   0.558   0.563   0.611
 26 A"   67 A'   27 A"   68 A'   28 A"   69 A'   70 A'   71 A'                 
  0.633   0.665   0.666   0.714   0.763   0.802   0.823   0.840
 72 A'   29 A"   73 A'   30 A"   74 A'   75 A'   76 A'   31 A"                 
  0.864   0.901   0.940   0.944   0.970   1.063   1.130   1.242
 77 A'   78 A'   32 A"   79 A'   80 A'   81 A'   82 A'   83 A'                 
  1.255   1.305   1.353   1.363   1.375   1.603   1.619   1.856
 33 A"   34 A"   35 A"   84 A'   85 A'   86 A'   87 A'   88 A'                 
  1.934   2.014   2.015   2.101   2.173   2.229   2.262   2.351
 36 A"   37 A"   89 A'   90 A'   91 A'   92 A'   38 A"   39 A"                 
  2.426   2.666   2.751   2.769   2.880   3.143   3.803   3.911
 93 A'   94 A'   40 A"   95 A'   96 A'   97 A'   41 A"   98 A'                 
  3.939   3.962   3.974   3.984   3.998   4.055   4.057   4.150
 42 A"   99 A'   43 A"   44 A"  100 A'   45 A"  101 A'  102 A'                 
  4.249   4.320   4.364   4.426   5.982   6.008   6.049   6.617
103 A'  104 A'  105 A'  106 A'   46 A"  107 A'  108 A'  109 A'                 
  7.522   7.559   7.630   9.662  23.663  25.769  25.863  26.221
 47 A"  110 A'  111 A'  112 A'  113 A'   48 A"  114 A'  115 A'                 
 27.813  28.322  28.342  28.356  28.511  28.522  28.533  28.575
116 A'   49 A"  117 A'  118 A'   50 A"  119 A'   51 A"  120 A'                 
 28.667  35.452  47.890 127.865 127.880 127.908 151.612 215.640
121 A'  122 A'  123 A'   52 A"  124 A'  125 A'  126 A'  127 A'                 
289.717 289.751 289.8551020.6811901.774
 53 A"  128 A'  129 A'  130 A'  131 A'                                         
 --------------------------------------------------------------

          Ground-State Mulliken Net Atomic Charges

     Atom                 Charge (a.u.)
  ----------------------------------------
      1 C                    -0.297106
      2 N                     0.115640
      3 Cl                    0.035051
      4 Br                    0.012885
      5 I                     0.133530
  ----------------------------------------
  Sum of atomic charges =     0.000000

 -----------------------------------------------------------------
                    Cartesian Multipole Moments
 -----------------------------------------------------------------
    Charge (ESU x 10^10)
                 0.0000
    Dipole Moment (Debye)
         X      -0.3550      Y       1.4675      Z       0.0000
       Tot       1.5099
    Quadrupole Moments (Debye-Ang)
        XX     -66.3242     XY       0.0628     YY     -71.9840
        XZ      -0.0000     YZ       0.0000     ZZ     -70.9440
    Octopole Moments (Debye-Ang^2)
       XXX      19.5530    XXY      13.5183    XYY      -6.2256
       YYY      44.1187    XXZ      -0.0000    XYZ      -0.0000
       YYZ       0.0000    XZZ       4.7709    YZZ      10.0094
       ZZZ       0.0000
    Hexadecapole Moments (Debye-Ang^3)
      XXXX    -888.8946   XXXY      -8.7896   XXYY    -276.8809
      XYYY     -26.2458   YYYY    -828.5254   XXXZ      -0.0000
      XXYZ       0.0000   XYYZ      -0.0000   YYYZ       0.0000
      XXZZ    -179.8068   XYZZ      -8.8703   YYZZ    -153.8185
      XZZZ      -0.0000   YZZZ       0.0000   ZZZZ     -89.3590
 -----------------------------------------------------------------
 Calculating analytic gradient of the SCF energy
 Gradient of SCF Energy
            1           2           3           4           5
    1  -0.0002609   0.0002958   0.0006119  -0.0001296  -0.0005173
    2   0.0003552  -0.0000966  -0.0005118   0.0007097  -0.0004565
    3   0.0000000  -0.0000000   0.0000000   0.0000000  -0.0000000
 Max gradient component =       7.097E-04
 RMS gradient           =       3.581E-04
 Gradient time:  CPU 10.81 s  wall 2.81 s
 Geometry Optimization Parameters
   NAtoms,    NIC,     NZ,  NCons,   NDum,   NFix, NCnnct, MaxDiis
        5      20       5       0       0       0       0       0

 Cartesian Hessian Update
 Hessian Updated using BFGS Update


** GEOMETRY OPTIMIZATION IN DELOCALIZED INTERNAL COORDINATES **
   Searching for a Minimum

   Optimization Cycle:   5

                       Coordinates (Angstroms)
     ATOM                X               Y               Z
      1  C         0.3590231045   -0.5264417130    0.0000000000
      2  N         0.1221093022   -1.7623356199    0.0000000000
      3  Cl       -1.5314308815   -2.2974126154    0.0000000000
      4  Br        2.2083654294   -0.0498472810    0.0000000000
      5  I        -0.9973879849    1.1453672645    0.0000000000
   Point Group: cs    Number of degrees of freedom:     7


   Energy is -10046.706806971

 Hessian Updated using BFGS Update

  7 Hessian modes will be used to form the next step
  Hessian Eigenvalues:
     0.099317    0.162731    0.205846    0.273019    0.290009    0.356567
     0.766385

 Minimum Search - Taking Simple RFO Step
 Searching for Lamda that Minimizes Along All modes
 Value Taken    Lamda =   0.00000000
 Step Taken.  Stepsize is  0.001881

                             Maximum     Tolerance    Cnvgd?
         Gradient           0.000175      0.000300     YES
         Displacement       0.001242      0.001200      NO
         Energy change     -0.000004      0.000001      NO


 New Cartesian Coordinates Obtained by Inverse Iteration

 Displacement from previous Coordinates is:  0.001454
 ----------------------------------------------------------------
             Standard Nuclear Orientation (Angstroms)
    I     Atom           X                Y                Z
 ----------------------------------------------------------------
    1      C       0.3593729271    -0.5268181265     0.0000000000
    2      N       0.1222991425    -1.7625634029     0.0000000000
    3      Cl     -1.5315911934    -2.2971719737     0.0000000000
    4      Br      2.2082598606    -0.0497114792     0.0000000000
    5      I      -0.9976617671     1.1455950175     0.0000000000
 ----------------------------------------------------------------
 Molecular Point Group                 Cs    NOp =  2
 Largest Abelian Subgroup              Cs    NOp =  2
 Nuclear Repulsion Energy =   818.0094582728 hartrees
 There are       59 alpha and       59 beta electrons
 Applying Cartesian multipole field
    Component          Value
    ---------          -----
     (2,0,0)        1.00000E-11
     (0,2,0)        2.00000E-11
     (0,0,2)       -3.00000E-11
 Nucleus-field energy     =     0.0000000225 hartrees
 Requested basis set is 6-311++G(d,p)
 There are 68 shells and 184 basis functions
 A cutoff of  1.0D-11 yielded   1780 shell pairs
 There are     14153 function pairs (     15892 Cartesian)
 Smallest overlap matrix eigenvalue = 4.01E-04
 Guess MOs from SCF MO coefficient file

 -----------------------------------------------------------------------
  General SCF calculation program by
  Eric Jon Sundstrom, Paul Horn, Yuezhi Mao, Dmitri Zuev, Alec White,
  David Stuck, Shaama M.S., Shane Yost, Joonho Lee, David Small,
  Daniel Levine, Susi Lehtola, Hugh Burton, Evgeny Epifanovsky
 -----------------------------------------------------------------------
 Exchange:     0.2000 Hartree-Fock + 0.0800 Slater + 0.7200 B88
 Correlation:  0.1900 VWN1RPA + 0.8100 LYP
 Using SG-1 standard quadrature grid
 using 4 threads for integral computing
 -------------------------------------------------------
 OpenMP Integral computing Module                
 Release: version 2.0, May 2017, Q-Chem Inc. Pleasanton 
 -------------------------------------------------------
 -------------------------------------------------------
 OpenMP BLAS3 based DFT computing Module                
 Release: version 1.0, May 2013, Q-Chem Inc. Pittsburgh 
 -------------------------------------------------------
 A restricted SCF calculation will be
 performed using DIIS
 SCF converges when DIIS error is below 1.0e-08
 ---------------------------------------
  Cycle       Energy         DIIS error
 ---------------------------------------
    1  -10046.7068069628      6.14e-06  
    2  -10046.7068071923      2.30e-06  
    3  -10046.7068071616      3.68e-06  
    4  -10046.7068072155      5.53e-07  
    5  -10046.7068072169      2.42e-07  
    6  -10046.7068072171      9.02e-08  
    7  -10046.7068072171      3.77e-08  
    8  -10046.7068072170      3.60e-09  Convergence criterion met
 ---------------------------------------
 SCF time:   CPU 24.13s  wall 6.00s 
 SCF   energy in the final basis set =   -10046.7068072170
 Total energy in the final basis set =   -10046.7068072170

 --------------------------------------------------------------
             Orbital Energies (a.u.) and Symmetries
 --------------------------------------------------------------

 Alpha MOs, Restricted
 -- Occupied --                  
******* -482.87 -176.33 -165.74 -165.73 -165.73 -101.60  -62.52
  1 A'    2 A'    3 A'    4 A'    1 A"    5 A'    6 A'    7 A'                 
-56.343 -56.338 -56.338 -35.829 -31.323 -31.316 -31.316 -22.973
  8 A'    2 A"    9 A'   10 A'   11 A'    3 A"   12 A'   13 A'                 
-22.972 -22.971 -22.967 -22.967 -14.408 -10.334  -9.512  -8.730
  4 A"   14 A'    5 A"   15 A'   16 A'   17 A'   18 A'   19 A'                 
 -7.279  -7.266  -7.265  -6.563  -6.549  -6.548  -6.378  -4.792
 20 A'    6 A"   21 A'   22 A'    7 A"   23 A'   24 A'   25 A'                 
 -4.776  -4.775  -2.674  -2.670  -2.669  -2.658  -2.658  -2.057
  8 A"   26 A'   27 A'    9 A"   28 A'   10 A"   29 A'   30 A'                 
 -2.053  -2.052  -2.038  -2.038  -1.012  -0.866  -0.802  -0.701
 11 A"   31 A'   12 A"   32 A'   33 A'   34 A'   35 A'   36 A'                 
 -0.572  -0.497  -0.476  -0.451  -0.369  -0.359  -0.332  -0.309
 37 A'   38 A'   39 A'   13 A"   40 A'   14 A"   41 A'   42 A'                 
 -0.308  -0.293  -0.287
 15 A"   16 A"   43 A'                                                         
 -- Virtual --                   
 -0.100  -0.083  -0.069   0.003   0.012   0.037   0.049   0.050
 44 A'   45 A'   17 A"   46 A'   47 A'   48 A'   49 A'   18 A"                 
  0.067   0.074   0.085   0.097   0.102   0.112   0.125   0.156
 50 A'   19 A"   51 A'   52 A'   53 A'   20 A"   54 A'   55 A'                 
  0.159   0.172   0.198   0.217   0.237   0.239   0.273   0.284
 21 A"   56 A'   57 A'   58 A'   22 A"   59 A'   60 A'   61 A'                 
  0.368   0.371   0.376   0.382   0.398   0.415   0.432   0.454
 62 A'   23 A"   63 A'   24 A"   64 A'   25 A"   65 A'   66 A'                 
  0.458   0.479   0.483   0.491   0.547   0.558   0.563   0.611
 26 A"   67 A'   27 A"   68 A'   28 A"   69 A'   70 A'   71 A'                 
  0.633   0.665   0.666   0.714   0.763   0.802   0.823   0.840
 72 A'   29 A"   73 A'   30 A"   74 A'   75 A'   76 A'   31 A"                 
  0.864   0.901   0.940   0.944   0.970   1.063   1.130   1.242
 77 A'   78 A'   32 A"   79 A'   80 A'   81 A'   82 A'   83 A'                 
  1.255   1.305   1.353   1.363   1.375   1.603   1.620   1.856
 33 A"   34 A"   35 A"   84 A'   85 A'   86 A'   87 A'   88 A'                 
  1.934   2.014   2.015   2.100   2.173   2.229   2.262   2.351
 36 A"   37 A"   89 A'   90 A'   91 A'   92 A'   38 A"   39 A"                 
  2.426   2.666   2.751   2.769   2.880   3.143   3.803   3.911
 93 A'   94 A'   40 A"   95 A'   96 A'   97 A'   41 A"   98 A'                 
  3.939   3.962   3.974   3.984   3.998   4.055   4.057   4.150
 42 A"   99 A'   43 A"   44 A"  100 A'   45 A"  101 A'  102 A'                 
  4.249   4.319   4.364   4.426   5.982   6.008   6.049   6.617
103 A'  104 A'  105 A'  106 A'   46 A"  107 A'  108 A'  109 A'                 
  7.522   7.559   7.630   9.662  23.663  25.769  25.863  26.221
 47 A"  110 A'  111 A'  112 A'  113 A'   48 A"  114 A'  115 A'                 
 27.813  28.322  28.342  28.356  28.511  28.522  28.533  28.575
116 A'   49 A"  117 A'  118 A'   50 A"  119 A'   51 A"  120 A'                 
 28.666  35.452  47.890 127.865 127.880 127.908 151.612 215.640
121 A'  122 A'  123 A'   52 A"  124 A'  125 A'  126 A'  127 A'                 
289.717 289.751 289.8551020.6811901.773
 53 A"  128 A'  129 A'  130 A'  131 A'                                         

 Beta MOs, Restricted
 -- Occupied --                  
******* -482.87 -176.33 -165.74 -165.73 -165.73 -101.60  -62.52
  1 A'    2 A'    3 A'    4 A'    1 A"    5 A'    6 A'    7 A'                 
-56.343 -56.338 -56.338 -35.829 -31.323 -31.316 -31.316 -22.973
  8 A'    2 A"    9 A'   10 A'   11 A'    3 A"   12 A'   13 A'                 
-22.972 -22.971 -22.967 -22.967 -14.408 -10.334  -9.512  -8.730
  4 A"   14 A'    5 A"   15 A'   16 A'   17 A'   18 A'   19 A'                 
 -7.279  -7.266  -7.265  -6.563  -6.549  -6.548  -6.378  -4.792
 20 A'    6 A"   21 A'   22 A'    7 A"   23 A'   24 A'   25 A'                 
 -4.776  -4.775  -2.674  -2.670  -2.669  -2.658  -2.658  -2.057
  8 A"   26 A'   27 A'    9 A"   28 A'   10 A"   29 A'   30 A'                 
 -2.053  -2.052  -2.038  -2.038  -1.012  -0.866  -0.802  -0.701
 11 A"   31 A'   12 A"   32 A'   33 A'   34 A'   35 A'   36 A'                 
 -0.572  -0.497  -0.476  -0.451  -0.369  -0.359  -0.332  -0.309
 37 A'   38 A'   39 A'   13 A"   40 A'   14 A"   41 A'   42 A'                 
 -0.308  -0.293  -0.287
 15 A"   16 A"   43 A'                                                         
 -- Virtual --                   
 -0.100  -0.083  -0.069   0.003   0.012   0.037   0.049   0.050
 44 A'   45 A'   17 A"   46 A'   47 A'   48 A'   49 A'   18 A"                 
  0.067   0.074   0.085   0.097   0.102   0.112   0.125   0.156
 50 A'   19 A"   51 A'   52 A'   53 A'   20 A"   54 A'   55 A'                 
  0.159   0.172   0.198   0.217   0.237   0.239   0.273   0.284
 21 A"   56 A'   57 A'   58 A'   22 A"   59 A'   60 A'   61 A'                 
  0.368   0.371   0.376   0.382   0.398   0.415   0.432   0.454
 62 A'   23 A"   63 A'   24 A"   64 A'   25 A"   65 A'   66 A'                 
  0.458   0.479   0.483   0.491   0.547   0.558   0.563   0.611
 26 A"   67 A'   27 A"   68 A'   28 A"   69 A'   70 A'   71 A'                 
  0.633   0.665   0.666   0.714   0.763   0.802   0.823   0.840
 72 A'   29 A"   73 A'   30 A"   74 A'   75 A'   76 A'   31 A"                 
  0.864   0.901   0.940   0.944   0.970   1.063   1.130   1.242
 77 A'   78 A'   32 A"   79 A'   80 A'   81 A'   82 A'   83 A'                 
  1.255   1.305   1.353   1.363   1.375   1.603   1.620   1.856
 33 A"   34 A"   35 A"   84 A'   85 A'   86 A'   87 A'   88 A'                 
  1.934   2.014   2.015   2.100   2.173   2.229   2.262   2.351
 36 A"   37 A"   89 A'   90 A'   91 A'   92 A'   38 A"   39 A"                 
  2.426   2.666   2.751   2.769   2.880   3.143   3.803   3.911
 93 A'   94 A'   40 A"   95 A'   96 A'   97 A'   41 A"   98 A'                 
  3.939   3.962   3.974   3.984   3.998   4.055   4.057   4.150
 42 A"   99 A'   43 A"   44 A"  100 A'   45 A"  101 A'  102 A'                 
  4.249   4.319   4.364   4.426   5.982   6.008   6.049   6.617
103 A'  104 A'  105 A'  106 A'   46 A"  107 A'  108 A'  109 A'                 
  7.522   7.559   7.630   9.662  23.663  25.769  25.863  26.221
 47 A"  110 A'  111 A'  112 A'  113 A'   48 A"  114 A'  115 A'                 
 27.813  28.322  28.342  28.356  28.511  28.522  28.533  28.575
116 A'   49 A"  117 A'  118 A'   50 A"  119 A'   51 A"  120 A'                 
 28.666  35.452  47.890 127.865 127.880 127.908 151.612 215.640
121 A'  122 A'  123 A'   52 A"  124 A'  125 A'  126 A'  127 A'                 
289.717 289.751 289.8551020.6811901.773
 53 A"  128 A'  129 A'  130 A'  131 A'                                         
 --------------------------------------------------------------

          Ground-State Mulliken Net Atomic Charges

     Atom                 Charge (a.u.)
  ----------------------------------------
      1 C                    -0.296941
      2 N                     0.115524
      3 Cl                    0.035122
      4 Br                    0.013124
      5 I                     0.133171
  ----------------------------------------
  Sum of atomic charges =     0.000000

 -----------------------------------------------------------------
                    Cartesian Multipole Moments
 -----------------------------------------------------------------
    Charge (ESU x 10^10)
                 0.0000
    Dipole Moment (Debye)
         X      -0.3515      Y       1.4656      Z      -0.0000
       Tot       1.5071
    Quadrupole Moments (Debye-Ang)
        XX     -66.3196     XY       0.0647     YY     -71.9858
        XZ       0.0000     YZ      -0.0000     ZZ     -70.9453
    Octopole Moments (Debye-Ang^2)
       XXX      19.5918    XXY      13.5105    XYY      -6.2108
       YYY      44.0920    XXZ      -0.0000    XYZ       0.0000
       YYZ      -0.0000    XZZ       4.7851    YZZ       9.9981
       ZZZ      -0.0000
    Hexadecapole Moments (Debye-Ang^3)
      XXXX    -888.9418   XXXY      -8.7233   XXYY    -276.8973
      XYYY     -26.2152   YYYY    -828.5991   XXXZ       0.0000
      XXYZ      -0.0000   XYYZ       0.0000   YYYZ      -0.0000
      XXZZ    -179.8186   XYZZ      -8.8547   YYZZ    -153.8299
      XZZZ       0.0000   YZZZ      -0.0000   ZZZZ     -89.3638
 -----------------------------------------------------------------
 Calculating analytic gradient of the SCF energy
 Gradient of SCF Energy
            1           2           3           4           5
    1  -0.0001263   0.0003926   0.0005449  -0.0002092  -0.0006019
    2   0.0001516   0.0000140  -0.0005099   0.0007073  -0.0003629
    3   0.0000000   0.0000000  -0.0000000  -0.0000000   0.0000000
 Max gradient component =       7.073E-04
 RMS gradient           =       3.453E-04
 Gradient time:  CPU 10.75 s  wall 2.79 s
 Geometry Optimization Parameters
   NAtoms,    NIC,     NZ,  NCons,   NDum,   NFix, NCnnct, MaxDiis
        5      20       5       0       0       0       0       0

 Cartesian Hessian Update
 Hessian Updated using BFGS Update


** GEOMETRY OPTIMIZATION IN DELOCALIZED INTERNAL COORDINATES **
   Searching for a Minimum

   Optimization Cycle:   6

                       Coordinates (Angstroms)
     ATOM                X               Y               Z
      1  C         0.3593729271   -0.5268181265    0.0000000000
      2  N         0.1222991425   -1.7625634029    0.0000000000
      3  Cl       -1.5315911934   -2.2971719737    0.0000000000
      4  Br        2.2082598606   -0.0497114792    0.0000000000
      5  I        -0.9976617671    1.1455950175    0.0000000000
   Point Group: cs    Number of degrees of freedom:     7


   Energy is -10046.706807217

 Hessian Updated using BFGS Update

  7 Hessian modes will be used to form the next step
  Hessian Eigenvalues:
     0.084243    0.161496    0.195754    0.277650    0.284074    0.358162
     0.784534

 Minimum Search - Taking Simple RFO Step
 Searching for Lamda that Minimizes Along All modes
 Value Taken    Lamda =   0.00000000
 Step Taken.  Stepsize is  0.000545

                             Maximum     Tolerance    Cnvgd?
         Gradient           0.000045      0.000300     YES
         Displacement       0.000398      0.001200     YES
         Energy change     -0.000000      0.000001     YES


                       Distance Matrix (Angstroms)
             C (  1)   N (  2)   Cl(  3)   Br(  4)
   N (  2)  1.258281
   Cl(  3)  2.590347  1.738148
   Br(  4)  1.909454  2.699091  4.363206
   I (  5)  2.153720  3.116360  3.483924  3.421504

 Final energy is   -10046.706807217013     


 ******************************
 **  OPTIMIZATION CONVERGED  **
 ******************************

                       Coordinates (Angstroms)
     ATOM                X               Y               Z
      1  C         0.3593729271   -0.5268181265    0.0000000000
      2  N         0.1222991425   -1.7625634029    0.0000000000
      3  Cl       -1.5315911934   -2.2971719737    0.0000000000
      4  Br        2.2082598606   -0.0497114792    0.0000000000
      5  I        -0.9976617671    1.1455950175    0.0000000000

Z-matrix Print:
$molecule
0 1
I 
C  1 2.153720
N  2 1.258281 1 130.083266
Cl 3 1.738148 2 118.773126 1 -0.000000 0
Br 2 1.909454 1 114.587120 3 -180.000000 0
$end


 --------------------------------------------------------------
             Orbital Energies (a.u.) and Symmetries
 --------------------------------------------------------------

 Alpha MOs, Restricted
 -- Occupied --                  
******* -482.87 -176.33 -165.74 -165.73 -165.73 -101.60  -62.52
  1 A'    2 A'    3 A'    4 A'    1 A"    5 A'    6 A'    7 A'                 
-56.343 -56.338 -56.338 -35.829 -31.323 -31.316 -31.316 -22.973
  8 A'    2 A"    9 A'   10 A'   11 A'    3 A"   12 A'   13 A'                 
-22.972 -22.971 -22.967 -22.967 -14.408 -10.334  -9.512  -8.730
  4 A"   14 A'    5 A"   15 A'   16 A'   17 A'   18 A'   19 A'                 
 -7.279  -7.266  -7.265  -6.563  -6.549  -6.548  -6.378  -4.792
 20 A'    6 A"   21 A'   22 A'    7 A"   23 A'   24 A'   25 A'                 
 -4.776  -4.775  -2.674  -2.670  -2.669  -2.658  -2.658  -2.057
  8 A"   26 A'   27 A'    9 A"   28 A'   10 A"   29 A'   30 A'                 
 -2.053  -2.052  -2.038  -2.038  -1.012  -0.866  -0.802  -0.701
 11 A"   31 A'   12 A"   32 A'   33 A'   34 A'   35 A'   36 A'                 
 -0.572  -0.497  -0.476  -0.451  -0.369  -0.359  -0.332  -0.309
 37 A'   38 A'   39 A'   13 A"   40 A'   14 A"   41 A'   42 A'                 
 -0.308  -0.293  -0.287
 15 A"   16 A"   43 A'                                                         
 -- Virtual --                   
 -0.100  -0.083  -0.069   0.003   0.012   0.037   0.049   0.050
 44 A'   45 A'   17 A"   46 A'   47 A'   48 A'   49 A'   18 A"                 
  0.067   0.074   0.085   0.097   0.102   0.112   0.125   0.156
 50 A'   19 A"   51 A'   52 A'   53 A'   20 A"   54 A'   55 A'                 
  0.159   0.172   0.198   0.217   0.237   0.239   0.273   0.284
 21 A"   56 A'   57 A'   58 A'   22 A"   59 A'   60 A'   61 A'                 
  0.368   0.371   0.376   0.382   0.398   0.415   0.432   0.454
 62 A'   23 A"   63 A'   24 A"   64 A'   25 A"   65 A'   66 A'                 
  0.458   0.479   0.483   0.491   0.547   0.558   0.563   0.611
 26 A"   67 A'   27 A"   68 A'   28 A"   69 A'   70 A'   71 A'                 
  0.633   0.665   0.666   0.714   0.763   0.802   0.823   0.840
 72 A'   29 A"   73 A'   30 A"   74 A'   75 A'   76 A'   31 A"                 
  0.864   0.901   0.940   0.944   0.970   1.063   1.130   1.242
 77 A'   78 A'   32 A"   79 A'   80 A'   81 A'   82 A'   83 A'                 
  1.255   1.305   1.353   1.363   1.375   1.603   1.620   1.856
 33 A"   34 A"   35 A"   84 A'   85 A'   86 A'   87 A'   88 A'                 
  1.934   2.014   2.015   2.100   2.173   2.229   2.262   2.351
 36 A"   37 A"   89 A'   90 A'   91 A'   92 A'   38 A"   39 A"                 
  2.426   2.666   2.751   2.769   2.880   3.143   3.803   3.911
 93 A'   94 A'   40 A"   95 A'   96 A'   97 A'   41 A"   98 A'                 
  3.939   3.962   3.974   3.984   3.998   4.055   4.057   4.150
 42 A"   99 A'   43 A"   44 A"  100 A'   45 A"  101 A'  102 A'                 
  4.249   4.319   4.364   4.426   5.982   6.008   6.049   6.617
103 A'  104 A'  105 A'  106 A'   46 A"  107 A'  108 A'  109 A'                 
  7.522   7.559   7.630   9.662  23.663  25.769  25.863  26.221
 47 A"  110 A'  111 A'  112 A'  113 A'   48 A"  114 A'  115 A'                 
 27.813  28.322  28.342  28.356  28.511  28.522  28.533  28.575
116 A'   49 A"  117 A'  118 A'   50 A"  119 A'   51 A"  120 A'                 
 28.666  35.452  47.890 127.865 127.880 127.908 151.612 215.640
121 A'  122 A'  123 A'   52 A"  124 A'  125 A'  126 A'  127 A'                 
289.717 289.751 289.8551020.6811901.773
 53 A"  128 A'  129 A'  130 A'  131 A'                                         

 Beta MOs, Restricted
 -- Occupied --                  
******* -482.87 -176.33 -165.74 -165.73 -165.73 -101.60  -62.52
  1 A'    2 A'    3 A'    4 A'    1 A"    5 A'    6 A'    7 A'                 
-56.343 -56.338 -56.338 -35.829 -31.323 -31.316 -31.316 -22.973
  8 A'    2 A"    9 A'   10 A'   11 A'    3 A"   12 A'   13 A'                 
-22.972 -22.971 -22.967 -22.967 -14.408 -10.334  -9.512  -8.730
  4 A"   14 A'    5 A"   15 A'   16 A'   17 A'   18 A'   19 A'                 
 -7.279  -7.266  -7.265  -6.563  -6.549  -6.548  -6.378  -4.792
 20 A'    6 A"   21 A'   22 A'    7 A"   23 A'   24 A'   25 A'                 
 -4.776  -4.775  -2.674  -2.670  -2.669  -2.658  -2.658  -2.057
  8 A"   26 A'   27 A'    9 A"   28 A'   10 A"   29 A'   30 A'                 
 -2.053  -2.052  -2.038  -2.038  -1.012  -0.866  -0.802  -0.701
 11 A"   31 A'   12 A"   32 A'   33 A'   34 A'   35 A'   36 A'                 
 -0.572  -0.497  -0.476  -0.451  -0.369  -0.359  -0.332  -0.309
 37 A'   38 A'   39 A'   13 A"   40 A'   14 A"   41 A'   42 A'                 
 -0.308  -0.293  -0.287
 15 A"   16 A"   43 A'                                                         
 -- Virtual --                   
 -0.100  -0.083  -0.069   0.003   0.012   0.037   0.049   0.050
 44 A'   45 A'   17 A"   46 A'   47 A'   48 A'   49 A'   18 A"                 
  0.067   0.074   0.085   0.097   0.102   0.112   0.125   0.156
 50 A'   19 A"   51 A'   52 A'   53 A'   20 A"   54 A'   55 A'                 
  0.159   0.172   0.198   0.217   0.237   0.239   0.273   0.284
 21 A"   56 A'   57 A'   58 A'   22 A"   59 A'   60 A'   61 A'                 
  0.368   0.371   0.376   0.382   0.398   0.415   0.432   0.454
 62 A'   23 A"   63 A'   24 A"   64 A'   25 A"   65 A'   66 A'                 
  0.458   0.479   0.483   0.491   0.547   0.558   0.563   0.611
 26 A"   67 A'   27 A"   68 A'   28 A"   69 A'   70 A'   71 A'                 
  0.633   0.665   0.666   0.714   0.763   0.802   0.823   0.840
 72 A'   29 A"   73 A'   30 A"   74 A'   75 A'   76 A'   31 A"                 
  0.864   0.901   0.940   0.944   0.970   1.063   1.130   1.242
 77 A'   78 A'   32 A"   79 A'   80 A'   81 A'   82 A'   83 A'                 
  1.255   1.305   1.353   1.363   1.375   1.603   1.620   1.856
 33 A"   34 A"   35 A"   84 A'   85 A'   86 A'   87 A'   88 A'                 
  1.934   2.014   2.015   2.100   2.173   2.229   2.262   2.351
 36 A"   37 A"   89 A'   90 A'   91 A'   92 A'   38 A"   39 A"                 
  2.426   2.666   2.751   2.769   2.880   3.143   3.803   3.911
 93 A'   94 A'   40 A"   95 A'   96 A'   97 A'   41 A"   98 A'                 
  3.939   3.962   3.974   3.984   3.998   4.055   4.057   4.150
 42 A"   99 A'   43 A"   44 A"  100 A'   45 A"  101 A'  102 A'                 
  4.249   4.319   4.364   4.426   5.982   6.008   6.049   6.617
103 A'  104 A'  105 A'  106 A'   46 A"  107 A'  108 A'  109 A'                 
  7.522   7.559   7.630   9.662  23.663  25.769  25.863  26.221
 47 A"  110 A'  111 A'  112 A'  113 A'   48 A"  114 A'  115 A'                 
 27.813  28.322  28.342  28.356  28.511  28.522  28.533  28.575
116 A'   49 A"  117 A'  118 A'   50 A"  119 A'   51 A"  120 A'                 
 28.666  35.452  47.890 127.865 127.880 127.908 151.612 215.640
121 A'  122 A'  123 A'   52 A"  124 A'  125 A'  126 A'  127 A'                 
289.717 289.751 289.8551020.6811901.773
 53 A"  128 A'  129 A'  130 A'  131 A'                                         
 --------------------------------------------------------------

          Ground-State Mulliken Net Atomic Charges

     Atom                 Charge (a.u.)
  ----------------------------------------
      1 C                    -0.296941
      2 N                     0.115524
      3 Cl                    0.035122
      4 Br                    0.013124
      5 I                     0.133171
  ----------------------------------------
  Sum of atomic charges =     0.000000

 -----------------------------------------------------------------
                    Cartesian Multipole Moments
 -----------------------------------------------------------------
    Charge (ESU x 10^10)
                 0.0000
    Dipole Moment (Debye)
         X      -0.3515      Y       1.4656      Z      -0.0000
       Tot       1.5071
    Quadrupole Moments (Debye-Ang)
        XX     -66.3196     XY       0.0647     YY     -71.9858
        XZ       0.0000     YZ      -0.0000     ZZ     -70.9453
    Octopole Moments (Debye-Ang^2)
       XXX      19.5918    XXY      13.5105    XYY      -6.2108
       YYY      44.0920    XXZ      -0.0000    XYZ       0.0000
       YYZ      -0.0000    XZZ       4.7851    YZZ       9.9981
       ZZZ      -0.0000
    Hexadecapole Moments (Debye-Ang^3)
      XXXX    -888.9418   XXXY      -8.7233   XXYY    -276.8973
      XYYY     -26.2152   YYYY    -828.5991   XXXZ       0.0000
      XXYZ      -0.0000   XYYZ       0.0000   YYYZ      -0.0000
      XXZZ    -179.8186   XYZZ      -8.8547   YYZZ    -153.8299
      XZZZ       0.0000   YZZZ      -0.0000   ZZZZ     -89.3638
 -----------------------------------------------------------------
Archival summary:
1\1\TWL01\OPT\ProcedureUnspecified\BasisUnspecified\1r1l111\taweetha\SunNov2521:27:542018SunNov2521:27:542018\0\\#,OPT,ProcedureUnspecified,BasisUnspecified,\\0,1\I\C,1,2.15372\N,2,1.25828,1,130.083\Cl,3,1.73815,2,118.773,1,-0,0\Br,2,1.90945,1,114.587,3,-180,0\\\@

 Total job time:  69.16s(wall), 258.80s(cpu) 
 Sun Nov 25 21:27:54 2018

        *************************************************************
        *                                                           *
        *  Thank you very much for using Q-Chem.  Have a nice day.  *
        *                                                           *
        *************************************************************


 
User input: 2 of 2 
 
Q-Chem Developer Version!
                  Welcome to Q-Chem
     A Quantum Leap Into The Future Of Chemistry


 Q-Chem 5.1, Q-Chem, Inc., Pleasanton, CA (2018)

 Yihan Shao,  Zhengting Gan,  E. Epifanovsky,  A. T. B. Gilbert,  M. Wormit,  
 J. Kussmann,  A. W. Lange,  A. Behn,  Jia Deng,  Xintian Feng,  D. Ghosh,  
 M. Goldey,  P. R. Horn,  L. D. Jacobson,  I. Kaliman,  T. Kus,  A. Landau,  
 Jie Liu,  E. I. Proynov,  R. M. Richard,  R. P. Steele,  E. J. Sundstrom,  
 H. L. Woodcock III,  P. M. Zimmerman,  D. Zuev,  B. Albrecht,  E. Alguire,  
 S. A. Baeppler,  D. Barton,  Z. Benda,  Y. A. Bernard,  E. J. Berquist,  
 K. B. Bravaya,  H. Burton,  D. Casanova,  Chun-Min Chang,  Yunqing Chen,  
 A. Chien,  K. D. Closser,  M. P. Coons,  S. Coriani,  S. Dasgupta,  
 A. L. Dempwolff,  M. Diedenhofen,  Hainam Do,  R. G. Edgar,  Po-Tung Fang,  
 S. Faraji,  S. Fatehi,  Qingguo Feng,  K. D. Fenk,  J. Fosso-Tande,  
 Qinghui Ge,  A. Ghysels,  G. Gidofalvi,  J. Gomes,  J. Gonthier,  A. Gunina,  
 D. Hait,  M. W. D. Hanson-Heine,  P. H. P. Harbach,  A. W. Hauser,  
 J. E. Herr,  E. G. Hohenstein,  Z. C. Holden,  Kerwin Hui,  B. C. Huynh,  
 T.-C. Jagau,  Hyunjun Ji,  B. Kaduk,  K. Khistyaev,  Jaehoon Kim,  
 P. Klunzinger,  K. Koh,  D. Kosenkov,  L. Koulias,  T. Kowalczyk,  
 C. M. Krauter,  A. Kunitsa,  Ka Un Lao,  A. Laurent,  K. V. Lawler,  
 Joonho Lee,  D. Lefrancois,  S. Lehtola,  D. S. Levine,  Yi-Pei Li,  
 You-Sheng Lin,  Fenglai Liu,  E. Livshits,  A. Luenser,  P. Manohar,  
 E. Mansoor,  S. F. Manzer,  Shan-Ping Mao,  Yuezhi Mao,  N. Mardirossian,  
 A. V. Marenich,  T. Markovich,  L. A. Martinez-Martinez,  S. A. Maurer,  
 N. J. Mayhall,  S. C. McKenzie,  J.-M. Mewes,  A. F. Morrison,  
 J. W. Mullinax,  K. Nanda,  T. S. Nguyen-Beck,  R. Olivares-Amaya,  
 J. A. Parkhill,  T. M. Perrine,  F. Plasser,  P. Pokhilko,  S. Prager,  
 A. Prociuk,  E. Ramos,  D. R. Rehn,  F. Rob,  M. Schneider,  N. Sergueev,  
 S. M. Sharada,  S. Sharma,  D. W. Small,  T. Stauch,  T. Stein,  
 Yu-Chuan Su,  A. J. W. Thom,  A. Tkatchenko,  T. Tsuchimochi,  N. M. Tubman,  
 L. Vogt,  M. L. Vidal,  O. Vydrov,  M. A. Watson,  J. Wenzel,  
 M. de Wergifosse,  T. A. Wesolowski,  A. White,  J. Witte,  A. Yamada,  
 Jun Yang,  K. Yao,  S. Yeganeh,  S. R. Yost,  Zhi-Qiang You,  A. Zech,  
 Igor Ying Zhang,  Xing Zhang,  Yan Zhao,  Ying Zhu,  B. R. Brooks,  
 G. K. L. Chan,  C. J. Cramer,  M. S. Gordon,  W. J. Hehre,  A. Klamt,  
 M. W. Schmidt,  C. D. Sherrill,  D. G. Truhlar,  A. Aspuru-Guzik,  R. Baer,  
 A. T. Bell,  N. A. Besley,  Jeng-Da Chai,  A. E. DePrince, III,  
 R. A. DiStasio Jr.,  A. Dreuw,  B. D. Dunietz,  T. R. Furlani,  
 Chao-Ping Hsu,  Yousung Jung,  Jing Kong,  D. S. Lambrecht,  WanZhen Liang,  
 C. Ochsenfeld,  V. A. Rassolov,  L. V. Slipchenko,  J. E. Subotnik,  
 T. Van Voorhis,  J. M. Herbert,  A. I. Krylov,  P. M. W. Gill,  M. Head-Gordon

 Contributors to earlier versions of Q-Chem not listed above: 
 R. D. Adamson,  B. Austin,  J. Baker,  G. J. O. Beran,  K. Brandhorst,  
 S. T. Brown,  E. F. C. Byrd,  A. K. Chakraborty,  C.-L. Cheng,  
 Siu Hung Chien,  D. M. Chipman,  D. L. Crittenden,  H. Dachsel,  
 R. J. Doerksen,  A. D. Dutoi,  L. Fusti-Molnar,  W. A. Goddard III,  
 A. Golubeva-Zadorozhnaya,  S. R. Gwaltney,  G. Hawkins,  A. Heyden,  
 S. Hirata,  G. Kedziora,  F. J. Keil,  C. Kelley,  Jihan Kim,  R. A. King,  
 R. Z. Khaliullin,  P. P. Korambath,  W. Kurlancheek,  A. M. Lee,  M. S. Lee,  
 S. V. Levchenko,  Ching Yeh Lin,  D. Liotard,  R. C. Lochan,  I. Lotan,  
 P. E. Maslen,  N. Nair,  D. P. O'Neill,  D. Neuhauser,  E. Neuscamman,  
 C. M. Oana,  R. Olson,  B. Peters,  R. Peverati,  P. A. Pieniazek,  
 Y. M. Rhee,  J. Ritchie,  M. A. Rohrdanz,  E. Rosta,  N. J. Russ,  
 H. F. Schaefer III,  N. E. Schultz,  N. Shenvi,  A. C. Simmonett,  A. Sodt,  
 D. Stuck,  K. S. Thanthiriwatte,  V. Vanovschi,  Tao Wang,  A. Warshel,  
 C. F. Williams,  Q. Wu,  X. Xu,  W. Zhang

 Please cite Q-Chem as follows:
 Y. Shao et al., Mol. Phys. 113, 184-215 (2015)
 DOI: 10.1080/00268976.2014.952696

 Q-Chem 5.1.2 for Intel X86 EM64T Linux

 Parts of Q-Chem use Armadillo 8.300.2 (Tropical Shenanigans).
 http://arma.sourceforge.net/

 Q-Chem begins on Sun Nov 25 21:27:54 2018  

Host: 
0

     Scratch files written to /scratch/taweetham/qchem51879//
The previous job contains 0 fragments, simply inherited here
Input Ideriv = 2
Curr. Ideriv = -1
Max.  Ideriv = 2

Checking the input file for inconsistencies... 	...done.

--------------------------------------------------------------
User input:
--------------------------------------------------------------

$molecule
read
$end

$rem
   job_type 	frequency
   basis 	6-311++g**
   method	b3lyp	
$end


--------------------------------------------------------------
 ----------------------------------------------------------------
             Standard Nuclear Orientation (Angstroms)
    I     Atom           X                Y                Z
 ----------------------------------------------------------------
    1      C       0.3961674201    -0.5313620311     0.0000000000
    2      N       0.2693423840    -1.7832349390     0.0000000000
    3      Cl     -1.3307698918    -2.4620576493     0.0000000000
    4      Br      2.1955986446     0.1074344261    -0.0000000000
    5      I      -1.1034955775     1.0144451299    -0.0000000000
 ----------------------------------------------------------------
 Molecular Point Group                 Cs    NOp =  2
 Largest Abelian Subgroup              Cs    NOp =  2
 Nuclear Repulsion Energy =   818.0094582728 hartrees
 There are       59 alpha and       59 beta electrons
 Requested basis set is 6-311++G(d,p)
 There are 68 shells and 184 basis functions

 Total QAlloc Memory Limit   2000 MB
 Mega-Array Size       188 MB
 MEM_STATIC part       192 MB

                       Distance Matrix (Angstroms)
             C (  1)   N (  2)   Cl(  3)   Br(  4)
   N (  2)  1.258281
   Cl(  3)  2.590347  1.738148
   Br(  4)  1.909454  2.699091  4.363206
   I (  5)  2.153720  3.116360  3.483924  3.421504

 A cutoff of  1.0D-11 yielded   1780 shell pairs
 There are     14153 function pairs (     15892 Cartesian)

 -------------------------------------------------------
 OpenMP Integral Computing Module                       
 Release: version 1.0, May 2013, Q-Chem Inc. Pittsburgh 
 -------------------------------------------------------
 Integral Job Info:
 Integral job number is                      11
 Integral operator is                         1
 short-range coefficients                     0
 long-range coefficients              100000000
 Omega coefficients                           0
 if combine SR and LR in K                    0
 Integral screening is                        0
 Integral computing path is                   2
 max size of driver memory is            800000
 size of driver memory is                593474
 size of scratch memory is             29634545
 max col of scratch BK array               1296
 max len of scratch array in speh3          155
 max len of scratch index in speh4           18
 max int batch size is                      520
 min int batch size is                       52
 fixed nKL is                                45
 max L of basis functions is                  2
 order of int derivative is                   0
 number of shells is                         68
 number of basis is                         195
 number of cartesian basis is               195
 number of contracted shell pairs          1780
 number of primitive shell pairs           4183
 maxK2 (contraction) of shell pair           36
 max number of K2 of shell pair               1
 max number of CS2 of shell pair            218
 max number of PS2 of shell pair            228
 mem total for path MDJ                  528860
 -------------------------------------------------------
 Smallest overlap matrix eigenvalue = 4.01E-04
 Guess from superposition of atomic densities
 Warning:  Energy on first SCF cycle will be non-variational
 SAD guess density has 118.000000 electrons

 -----------------------------------------------------------------------
  General SCF calculation program by
  Eric Jon Sundstrom, Paul Horn, Yuezhi Mao, Dmitri Zuev, Alec White,
  David Stuck, Shaama M.S., Shane Yost, Joonho Lee, David Small,
  Daniel Levine, Susi Lehtola, Hugh Burton, Evgeny Epifanovsky
 -----------------------------------------------------------------------
 Exchange:     0.2000 Hartree-Fock + 0.0800 Slater + 0.7200 B88
 Correlation:  0.1900 VWN1RPA + 0.8100 LYP
 Using SG-1 standard quadrature grid
 using 4 threads for integral computing
 -------------------------------------------------------
 OpenMP Integral computing Module                
 Release: version 2.0, May 2017, Q-Chem Inc. Pleasanton 
 -------------------------------------------------------
 -------------------------------------------------------
 OpenMP BLAS3 based DFT computing Module                
 Release: version 1.0, May 2013, Q-Chem Inc. Pittsburgh 
 -------------------------------------------------------
 A restricted SCF calculation will be
 performed using DIIS
 SCF converges when DIIS error is below 1.0e-08
 ---------------------------------------
  Cycle       Energy         DIIS error
 ---------------------------------------
    1  -10047.2974956008      3.76e-02  
    2  -10046.6811127962      3.02e-03  
    3  -10046.6037826884      5.39e-03  
    4  -10046.7004153626      1.32e-03  
    5  -10046.7061045966      1.93e-04  
    6  -10046.7061372984      1.23e-04  
    7  -10046.7062021378      3.28e-05  
    8  -10046.7062062621      6.17e-06  
    9  -10046.7062063754      2.03e-06  
   10  -10046.7062063936      6.00e-07  
   11  -10046.7062063950      1.69e-07  
   12  -10046.7062063951      3.12e-08  
   13  -10046.7062063951      1.43e-08  
   14  -10046.7062063951      1.63e-09  Convergence criterion met
 ---------------------------------------
 SCF time:   CPU 42.77s  wall 12.00s 
 SCF   energy in the final basis set =   -10046.7062063951
 Total energy in the final basis set =   -10046.7062063951

 --------------------------------------------------------------
             Orbital Energies (a.u.) and Symmetries
 --------------------------------------------------------------

 Alpha MOs, Restricted
 -- Occupied --                  
******* -482.87 -176.33 -165.74 -165.73 -165.73 -101.60  -62.52
  1 A'    2 A'    3 A'    4 A'    1 A"    5 A'    6 A'    7 A'                 
-56.343 -56.338 -56.338 -35.829 -31.323 -31.317 -31.316 -22.973
  8 A'    2 A"    9 A'   10 A'   11 A'    3 A"   12 A'   13 A'                 
-22.972 -22.972 -22.967 -22.967 -14.408 -10.334  -9.512  -8.730
  4 A"   14 A'    5 A"   15 A'   16 A'   17 A'   18 A'   19 A'                 
 -7.279  -7.266  -7.265  -6.563  -6.548  -6.548  -6.378  -4.792
 20 A'    6 A"   21 A'   22 A'    7 A"   23 A'   24 A'   25 A'                 
 -4.776  -4.775  -2.674  -2.670  -2.669  -2.658  -2.658  -2.057
  8 A"   26 A'   27 A'    9 A"   28 A'   10 A"   29 A'   30 A'                 
 -2.052  -2.052  -2.039  -2.038  -1.012  -0.866  -0.802  -0.701
 11 A"   31 A'   12 A"   32 A'   33 A'   34 A'   35 A'   36 A'                 
 -0.572  -0.497  -0.476  -0.451  -0.369  -0.359  -0.332  -0.309
 37 A'   38 A'   39 A'   13 A"   40 A'   14 A"   41 A'   42 A'                 
 -0.308  -0.293  -0.287
 15 A"   16 A"   43 A'                                                         
 -- Virtual --                   
 -0.100  -0.083  -0.069   0.003   0.012   0.037   0.049   0.050
 44 A'   45 A'   17 A"   46 A'   47 A'   48 A'   49 A'   18 A"                 
  0.067   0.074   0.085   0.097   0.102   0.112   0.125   0.156
 50 A'   19 A"   51 A'   52 A'   53 A'   20 A"   54 A'   55 A'                 
  0.159   0.172   0.198   0.217   0.237   0.239   0.273   0.284
 21 A"   56 A'   57 A'   58 A'   22 A"   59 A'   60 A'   61 A'                 
  0.368   0.371   0.376   0.382   0.398   0.415   0.432   0.454
 62 A'   23 A"   63 A'   24 A"   64 A'   25 A"   65 A'   66 A'                 
  0.458   0.479   0.483   0.491   0.547   0.558   0.563   0.611
 26 A"   67 A'   27 A"   68 A'   28 A"   69 A'   70 A'   71 A'                 
  0.633   0.665   0.666   0.714   0.763   0.802   0.823   0.840
 72 A'   29 A"   73 A'   30 A"   74 A'   75 A'   76 A'   31 A"                 
  0.864   0.901   0.940   0.944   0.970   1.063   1.130   1.242
 77 A'   78 A'   32 A"   79 A'   80 A'   81 A'   82 A'   83 A'                 
  1.255   1.305   1.354   1.363   1.375   1.603   1.620   1.856
 33 A"   34 A"   35 A"   84 A'   85 A'   86 A'   87 A'   88 A'                 
  1.934   2.013   2.015   2.101   2.173   2.229   2.261   2.351
 36 A"   37 A"   89 A'   90 A'   91 A'   92 A'   38 A"   39 A"                 
  2.426   2.666   2.751   2.769   2.880   3.143   3.803   3.911
 93 A'   94 A'   40 A"   95 A'   96 A'   97 A'   41 A"   98 A'                 
  3.939   3.962   3.974   3.984   3.998   4.055   4.057   4.150
 42 A"   99 A'   43 A"   44 A"  100 A'   45 A"  101 A'  102 A'                 
  4.249   4.319   4.364   4.426   5.981   6.007   6.049   6.617
103 A'  104 A'  105 A'  106 A'   46 A"  107 A'  108 A'  109 A'                 
  7.522   7.558   7.630   9.662  23.663  25.769  25.863  26.221
 47 A"  110 A'  111 A'  112 A'  113 A'   48 A"  114 A'  115 A'                 
 27.813  28.322  28.342  28.356  28.511  28.522  28.533  28.575
116 A'   49 A"  117 A'  118 A'   50 A"  119 A'   51 A"  120 A'                 
 28.666  35.452  47.890 127.865 127.880 127.908 151.612 215.640
121 A'  122 A'  123 A'   52 A"  124 A'  125 A'  126 A'  127 A'                 
289.717 289.751 289.8551020.6811901.773
 53 A"  128 A'  129 A'  130 A'  131 A'                                         

 Beta MOs, Restricted
 -- Occupied --                  
******* -482.87 -176.33 -165.74 -165.73 -165.73 -101.60  -62.52
  1 A'    2 A'    3 A'    4 A'    1 A"    5 A'    6 A'    7 A'                 
-56.343 -56.338 -56.338 -35.829 -31.323 -31.317 -31.316 -22.973
  8 A'    2 A"    9 A'   10 A'   11 A'    3 A"   12 A'   13 A'                 
-22.972 -22.972 -22.967 -22.967 -14.408 -10.334  -9.512  -8.730
  4 A"   14 A'    5 A"   15 A'   16 A'   17 A'   18 A'   19 A'                 
 -7.279  -7.266  -7.265  -6.563  -6.548  -6.548  -6.378  -4.792
 20 A'    6 A"   21 A'   22 A'    7 A"   23 A'   24 A'   25 A'                 
 -4.776  -4.775  -2.674  -2.670  -2.669  -2.658  -2.658  -2.057
  8 A"   26 A'   27 A'    9 A"   28 A'   10 A"   29 A'   30 A'                 
 -2.052  -2.052  -2.039  -2.038  -1.012  -0.866  -0.802  -0.701
 11 A"   31 A'   12 A"   32 A'   33 A'   34 A'   35 A'   36 A'                 
 -0.572  -0.497  -0.476  -0.451  -0.369  -0.359  -0.332  -0.309
 37 A'   38 A'   39 A'   13 A"   40 A'   14 A"   41 A'   42 A'                 
 -0.308  -0.293  -0.287
 15 A"   16 A"   43 A'                                                         
 -- Virtual --                   
 -0.100  -0.083  -0.069   0.003   0.012   0.037   0.049   0.050
 44 A'   45 A'   17 A"   46 A'   47 A'   48 A'   49 A'   18 A"                 
  0.067   0.074   0.085   0.097   0.102   0.112   0.125   0.156
 50 A'   19 A"   51 A'   52 A'   53 A'   20 A"   54 A'   55 A'                 
  0.159   0.172   0.198   0.217   0.237   0.239   0.273   0.284
 21 A"   56 A'   57 A'   58 A'   22 A"   59 A'   60 A'   61 A'                 
  0.368   0.371   0.376   0.382   0.398   0.415   0.432   0.454
 62 A'   23 A"   63 A'   24 A"   64 A'   25 A"   65 A'   66 A'                 
  0.458   0.479   0.483   0.491   0.547   0.558   0.563   0.611
 26 A"   67 A'   27 A"   68 A'   28 A"   69 A'   70 A'   71 A'                 
  0.633   0.665   0.666   0.714   0.763   0.802   0.823   0.840
 72 A'   29 A"   73 A'   30 A"   74 A'   75 A'   76 A'   31 A"                 
  0.864   0.901   0.940   0.944   0.970   1.063   1.130   1.242
 77 A'   78 A'   32 A"   79 A'   80 A'   81 A'   82 A'   83 A'                 
  1.255   1.305   1.354   1.363   1.375   1.603   1.620   1.856
 33 A"   34 A"   35 A"   84 A'   85 A'   86 A'   87 A'   88 A'                 
  1.934   2.013   2.015   2.101   2.173   2.229   2.261   2.351
 36 A"   37 A"   89 A'   90 A'   91 A'   92 A'   38 A"   39 A"                 
  2.426   2.666   2.751   2.769   2.880   3.143   3.803   3.911
 93 A'   94 A'   40 A"   95 A'   96 A'   97 A'   41 A"   98 A'                 
  3.939   3.962   3.974   3.984   3.998   4.055   4.057   4.150
 42 A"   99 A'   43 A"   44 A"  100 A'   45 A"  101 A'  102 A'                 
  4.249   4.319   4.364   4.426   5.981   6.007   6.049   6.617
103 A'  104 A'  105 A'  106 A'   46 A"  107 A'  108 A'  109 A'                 
  7.522   7.558   7.630   9.662  23.663  25.769  25.863  26.221
 47 A"  110 A'  111 A'  112 A'  113 A'   48 A"  114 A'  115 A'                 
 27.813  28.322  28.342  28.356  28.511  28.522  28.533  28.575
116 A'   49 A"  117 A'  118 A'   50 A"  119 A'   51 A"  120 A'                 
 28.666  35.452  47.890 127.865 127.880 127.908 151.612 215.640
121 A'  122 A'  123 A'   52 A"  124 A'  125 A'  126 A'  127 A'                 
289.717 289.751 289.8551020.6811901.773
 53 A"  128 A'  129 A'  130 A'  131 A'                                         
 --------------------------------------------------------------

          Ground-State Mulliken Net Atomic Charges

     Atom                 Charge (a.u.)
  ----------------------------------------
      1 C                    -0.296990
      2 N                     0.115451
      3 Cl                    0.035153
      4 Br                    0.013254
      5 I                     0.133132
  ----------------------------------------
  Sum of atomic charges =     0.000000

 -----------------------------------------------------------------
                    Cartesian Multipole Moments
 -----------------------------------------------------------------
    Charge (ESU x 10^10)
                 0.0000
    Dipole Moment (Debye)
         X      -0.4782      Y       1.4285      Z      -0.0000
       Tot       1.5064
    Quadrupole Moments (Debye-Ang)
        XX     -66.3672     XY       0.5693     YY     -72.0411
        XZ       0.0000     YZ       0.0000     ZZ     -70.9446
    Octopole Moments (Debye-Ang^2)
       XXX      17.3172    XXY      18.8292    XYY      -6.8359
       YYY      50.5624    XXZ      -0.0000    XYZ       0.0000
       YYZ      -0.0000    XZZ       4.4772    YZZ      13.1054
       ZZZ      -0.0000
    Hexadecapole Moments (Debye-Ang^3)
      XXXX    -885.4210   XXXY     -15.1744   XXYY    -275.5227
      XYYY     -25.1951   YYYY    -844.9782   XXXZ       0.0000
      XXYZ       0.0000   XYYZ       0.0000   YYYZ       0.0000
      XXZZ    -178.1177   XYZZ     -11.2676   YYZZ    -156.5005
      XZZZ       0.0000   YZZZ       0.0000   ZZZZ     -89.3627
 -----------------------------------------------------------------
 Calculating MO derivatives via CPSCF
 D1JvT checksum  = 272220 20740.7283503598
 D1KAT checksum  = 668040 836.6138539175
   1         3          15      0.127278    0.041030
   2         3          15      0.017086    0.005893
   3         3          15      0.002678    0.000921
   4         3          15      0.000341    0.000114
   5        11           7      0.000031    0.000013
   6        18           0      0.000000    0.000000    Roots Converged
 Time for AOints: 11.9 s (CPU) 3.0 s (wall)
 ------------------------------------------------------------------------------
                     AOints        : Timing summary (seconds)
 ------------------------------------------------------------------------------
     job step          cpu (% of tot)      sys (% of tot)     wall (% of tot)
 ------------------------------------------------------------------------------
  cpscf_lag         0.6170E+02 (34.1)   0.1000E-04 (34.5)   0.1588E+02 (33.7)
  iterzp            0.1070E+03 (59.2)   0.1700E-04 (58.6)   0.2798E+02 (59.4)
  make_fx           0.0000E+00 ( 0.0)   0.0000E+00 ( 0.0)   0.0000E+00 ( 0.0)
  AOints            0.1186E+02 ( 6.6)   0.1000E-05 ( 3.4)   0.3005E+01 ( 6.4)
 ------------------------------------------------------------------------------
   Grand Totals     0.1807E+03          0.2900E-04          0.4708E+02
 ------------------------------------------------------------------------------
 Calculating analytic Hessian of the SCF energy
 Polarizability Matrix (a.u.)
            1           2           3
    1-105.5227531  -5.7389228   0.0000000
    2  -5.7389228 -98.7522767   0.0000000
    3   0.0000000   0.0000000 -50.2535436

 Direct stationary perturbation theory relativistic correction:

 rels  =     114.550762349387
 relv  =    -381.977031166052
 rel2e =      52.204881430397
 E_rel =    -215.221387386268

 Hessian of the SCF Energy
            1           2           3           4           5           6
    1   0.2438840   0.1125558  -0.0000000  -0.0644800  -0.0319414   0.0000000
    2   0.1125558   0.6299808  -0.0000000  -0.0880154  -0.5775111   0.0000000
    3  -0.0000000  -0.0000000   0.0633480  -0.0000000   0.0000000  -0.0355059
    4  -0.0644800  -0.0880154  -0.0000000   0.2057051   0.1159202  -0.0000000
    5  -0.0319414  -0.5775111   0.0000000   0.1159202   0.6711393  -0.0000000
    6   0.0000000   0.0000000  -0.0355059  -0.0000000  -0.0000000   0.0366203
    7  -0.0340240  -0.0007943   0.0000000  -0.1125206  -0.0635368   0.0000000
    8  -0.0458560  -0.0264324   0.0000000  -0.0200338  -0.0351583   0.0000000
    9   0.0000000   0.0000000   0.0019667   0.0000000   0.0000000  -0.0135552
   10  -0.1310840  -0.0247520  -0.0000000  -0.0206059  -0.0351100   0.0000000
   11  -0.0290595  -0.0231953   0.0000000  -0.0299658  -0.0262011   0.0000000
   12  -0.0000000   0.0000000  -0.0167099   0.0000000   0.0000000  -0.0002441
   13  -0.0142960   0.0010059  -0.0000000  -0.0080986   0.0146679  -0.0000000
   14  -0.0056989  -0.0028420  -0.0000000   0.0220947  -0.0322688   0.0000000
   15  -0.0000000   0.0000000  -0.0130989   0.0000000  -0.0000000   0.0126850
            7           8           9          10          11          12
    1  -0.0340240  -0.0458560   0.0000000  -0.1310840  -0.0290595  -0.0000000
    2  -0.0007943  -0.0264324   0.0000000  -0.0247520  -0.0231953   0.0000000
    3   0.0000000   0.0000000   0.0019667  -0.0000000   0.0000000  -0.0167099
    4  -0.1125206  -0.0200338   0.0000000  -0.0206059  -0.0299658   0.0000000
    5  -0.0635368  -0.0351583   0.0000000  -0.0351100  -0.0262011   0.0000000
    6   0.0000000   0.0000000  -0.0135552   0.0000000   0.0000000  -0.0002441
    7   0.1411969   0.0688461  -0.0000000   0.0005396  -0.0063675  -0.0000000
    8   0.0688461   0.0673599  -0.0000000   0.0005061  -0.0024643  -0.0000000
    9  -0.0000000  -0.0000000   0.0085068  -0.0000000  -0.0000000   0.0056763
   10   0.0005396   0.0005061  -0.0000000   0.1759747   0.0553755   0.0000000
   11  -0.0063675  -0.0024643  -0.0000000   0.0553755   0.0510370  -0.0000000
   12  -0.0000000  -0.0000000   0.0056763   0.0000000  -0.0000000   0.0075898
   13   0.0048082  -0.0034625   0.0000000  -0.0248245   0.0100172  -0.0000000
   14   0.0018524  -0.0033048  -0.0000000   0.0039804   0.0008237  -0.0000000
   15  -0.0000000   0.0000000  -0.0025946  -0.0000000  -0.0000000   0.0036880
           13          14          15
    1  -0.0142960  -0.0056989  -0.0000000
    2   0.0010059  -0.0028420   0.0000000
    3  -0.0000000  -0.0000000  -0.0130989
    4  -0.0080986   0.0220947   0.0000000
    5   0.0146679  -0.0322688  -0.0000000
    6  -0.0000000   0.0000000   0.0126850
    7   0.0048082   0.0018524  -0.0000000
    8  -0.0034625  -0.0033048   0.0000000
    9   0.0000000  -0.0000000  -0.0025946
   10  -0.0248245   0.0039804  -0.0000000
   11   0.0100172   0.0008237  -0.0000000
   12  -0.0000000  -0.0000000   0.0036880
   13   0.0424108  -0.0222285   0.0000000
   14  -0.0222285   0.0375918   0.0000000
   15   0.0000000   0.0000000  -0.0006795
 Gradient time:  CPU 276.56 s  wall 72.13 s
 **********************************************************************
 **                                                                  **
 **                       VIBRATIONAL ANALYSIS                       **
 **                       --------------------                       **
 **                                                                  **
 **        VIBRATIONAL FREQUENCIES (CM**-1) AND NORMAL MODES         **
 **     FORCE CONSTANTS (mDYN/ANGSTROM) AND REDUCED MASSES (AMU)     **
 **                  INFRARED INTENSITIES (KM/MOL)                   **
 **                                                                  **
 **********************************************************************


 Mode:                 1                      2                      3
 Frequency:       119.49                 137.09                 180.11
 Force Cnst:      0.3790                 0.7856                 0.2999
 Red. Mass:      45.0561                70.9537                15.6932
 IR Active:          YES                    YES                    YES
 IR Intens:        0.613                  1.960                  1.751
 Raman Active:       YES                    YES                    YES
               X      Y      Z        X      Y      Z        X      Y      Z
 C          0.140  0.159 -0.000   -0.301 -0.185 -0.000   -0.000  0.000  0.546
 N         -0.024  0.156 -0.000   -0.218 -0.207 -0.000   -0.000  0.000  0.784
 Cl        -0.352  0.812  0.000   -0.313 -0.155  0.000   -0.000  0.000 -0.275
 Br         0.162  0.116  0.000   -0.532  0.370  0.000   -0.000  0.000 -0.104
 I         -0.015 -0.328 -0.000    0.470 -0.147 -0.000    0.000 -0.000  0.002
 TransDip   0.000  0.025  0.000   -0.014  0.042  0.000   -0.000  0.000 -0.042

 Mode:                 4                      5                      6
 Frequency:       280.38                 333.34                 432.27
 Force Cnst:      1.3544                 1.0567                 1.3910
 Red. Mass:      29.2412                16.1401                12.6350
 IR Active:          YES                    YES                    YES
 IR Intens:        5.603                 17.815                  0.183
 Raman Active:       YES                    YES                    YES
               X      Y      Z        X      Y      Z        X      Y      Z
 C         -0.214  0.503 -0.000   -0.354  0.573 -0.000    0.000 -0.000  0.866
 N          0.166  0.458 -0.000   -0.357  0.567 -0.000    0.000 -0.000 -0.497
 Cl         0.491  0.298  0.000   -0.118 -0.253  0.000   -0.000  0.000  0.041
 Br        -0.287 -0.219  0.000    0.123  0.011  0.000   -0.000  0.000 -0.022
 I          0.045 -0.044 -0.000    0.029 -0.054 -0.000   -0.000  0.000 -0.025
 TransDip  -0.056  0.051  0.000   -0.120  0.062  0.000    0.000  0.000  0.014

 Mode:                 7                      8                      9
 Frequency:       651.79                 781.34                1603.84
 Force Cnst:      3.9739                 4.6209                19.5186
 Red. Mass:      15.8765                12.8470                12.8788
 IR Active:          YES                    YES                    YES
 IR Intens:      120.117                208.269                118.784
 Raman Active:       YES                    YES                    YES
               X      Y      Z        X      Y      Z        X      Y      Z
 C          0.096  0.313 -0.000    0.924  0.082 -0.000    0.121  0.741 -0.000
 N          0.884  0.130 -0.000   -0.229  0.272 -0.000   -0.129 -0.647  0.000
 Cl        -0.281 -0.110  0.000   -0.041 -0.071  0.000    0.016  0.000 -0.000
 Br        -0.041 -0.032  0.000   -0.078 -0.018  0.000   -0.001  0.000  0.000
 I         -0.004  0.006  0.000   -0.002 -0.007 -0.000   -0.001  0.001  0.000
 TransDip   0.093  0.338  0.000    0.403 -0.227  0.000    0.052  0.345  0.000

 STANDARD THERMODYNAMIC QUANTITIES AT   298.15 K  AND     1.00 ATM

   This Molecule has  0 Imaginary Frequencies
   Zero point vibrational energy:        6.461 kcal/mol

   Atom    1 Element C  Has Mass   12.00000
   Atom    2 Element N  Has Mass   14.00307
   Atom    3 Element Cl Has Mass   34.96885
   Atom    4 Element Br Has Mass   78.91830
   Atom    5 Element I  Has Mass  126.90440
   Molecular Mass:   266.794620 amu
   Principal axes and moments of inertia in amu*Bohr^2:
                             1           2           3
    Eigenvalues --     1387.13141  2146.94591  3534.07732
          X               0.99648     0.08382     0.00000
          Y              -0.08382     0.99648     0.00000
          Z               0.00000    -0.00000     1.00000
   Rotational Symmetry Number is   1
   The Molecule is an Asymmetric Top
   Translational Enthalpy:        0.889 kcal/mol
   Rotational Enthalpy:           0.889 kcal/mol
   Vibrational Enthalpy:          8.521 kcal/mol
   gas constant (RT):             0.592 kcal/mol
   Translational Entropy:        42.643  cal/mol.K
   Rotational Entropy:           30.732  cal/mol.K
   Vibrational Entropy:          12.506  cal/mol.K

   Total Enthalpy:               10.891 kcal/mol
   Total Entropy:                85.881  cal/mol.K
Archival summary:
1\1\TWL01\FREQ\ProcedureUnspecified\BasisUnspecified\1r1l111\taweetha\SunNov2521:29:182018SunNov2521:29:182018\0\\#,FREQ,ProcedureUnspecified,BasisUnspecified,\\0,1\I\C,1,2.15372\N,2,1.25828,1,130.083\Cl,3,1.73815,2,118.773,1,-0,0\Br,2,1.90945,1,114.587,3,180,0\\\@

 Total job time:  83.63s(wall), 319.51s(cpu) 
 Sun Nov 25 21:29:18 2018

        *************************************************************
        *                                                           *
        *  Thank you very much for using Q-Chem.  Have a nice day.  *
        *                                                           *
        *************************************************************
