# Supplementary material for: Geometric and energetic data from ab initio calculations of haloethene, haloimine, halomethylenephosphine, haloiminophosphine, halodiazene, halodiphosphene and halocyclopropane
Source: Data Brief. 2019 Nov 2;27:104738. doi: 10.1016/j.dib.2019.104738 (PMC6861602; doi:10.1016/j.dib.2019.104738)
Supplement: Multimedia component 4 [file mmc4.zip › CN/B3LYP/IBrCNFE.out]

Q-Chem Developer Version!
                  Welcome to Q-Chem
     A Quantum Leap Into The Future Of Chemistry


 Q-Chem 5.1, Q-Chem, Inc., Pleasanton, CA (2018)

 Yihan Shao,  Zhengting Gan,  E. Epifanovsky,  A. T. B. Gilbert,  M. Wormit,  
 J. Kussmann,  A. W. Lange,  A. Behn,  Jia Deng,  Xintian Feng,  D. Ghosh,  
 M. Goldey,  P. R. Horn,  L. D. Jacobson,  I. Kaliman,  T. Kus,  A. Landau,  
 Jie Liu,  E. I. Proynov,  R. M. Richard,  R. P. Steele,  E. J. Sundstrom,  
 H. L. Woodcock III,  P. M. Zimmerman,  D. Zuev,  B. Albrecht,  E. Alguire,  
 S. A. Baeppler,  D. Barton,  Z. Benda,  Y. A. Bernard,  E. J. Berquist,  
 K. B. Bravaya,  H. Burton,  D. Casanova,  Chun-Min Chang,  Yunqing Chen,  
 A. Chien,  K. D. Closser,  M. P. Coons,  S. Coriani,  S. Dasgupta,  
 A. L. Dempwolff,  M. Diedenhofen,  Hainam Do,  R. G. Edgar,  Po-Tung Fang,  
 S. Faraji,  S. Fatehi,  Qingguo Feng,  K. D. Fenk,  J. Fosso-Tande,  
 Qinghui Ge,  A. Ghysels,  G. Gidofalvi,  J. Gomes,  J. Gonthier,  A. Gunina,  
 D. Hait,  M. W. D. Hanson-Heine,  P. H. P. Harbach,  A. W. Hauser,  
 J. E. Herr,  E. G. Hohenstein,  Z. C. Holden,  Kerwin Hui,  B. C. Huynh,  
 T.-C. Jagau,  Hyunjun Ji,  B. Kaduk,  K. Khistyaev,  Jaehoon Kim,  
 P. Klunzinger,  K. Koh,  D. Kosenkov,  L. Koulias,  T. Kowalczyk,  
 C. M. Krauter,  A. Kunitsa,  Ka Un Lao,  A. Laurent,  K. V. Lawler,  
 Joonho Lee,  D. Lefrancois,  S. Lehtola,  D. S. Levine,  Yi-Pei Li,  
 You-Sheng Lin,  Fenglai Liu,  E. Livshits,  A. Luenser,  P. Manohar,  
 E. Mansoor,  S. F. Manzer,  Shan-Ping Mao,  Yuezhi Mao,  N. Mardirossian,  
 A. V. Marenich,  T. Markovich,  L. A. Martinez-Martinez,  S. A. Maurer,  
 N. J. Mayhall,  S. C. McKenzie,  J.-M. Mewes,  A. F. Morrison,  
 J. W. Mullinax,  K. Nanda,  T. S. Nguyen-Beck,  R. Olivares-Amaya,  
 J. A. Parkhill,  T. M. Perrine,  F. Plasser,  P. Pokhilko,  S. Prager,  
 A. Prociuk,  E. Ramos,  D. R. Rehn,  F. Rob,  M. Schneider,  N. Sergueev,  
 S. M. Sharada,  S. Sharma,  D. W. Small,  T. Stauch,  T. Stein,  
 Yu-Chuan Su,  A. J. W. Thom,  A. Tkatchenko,  T. Tsuchimochi,  N. M. Tubman,  
 L. Vogt,  M. L. Vidal,  O. Vydrov,  M. A. Watson,  J. Wenzel,  
 M. de Wergifosse,  T. A. Wesolowski,  A. White,  J. Witte,  A. Yamada,  
 Jun Yang,  K. Yao,  S. Yeganeh,  S. R. Yost,  Zhi-Qiang You,  A. Zech,  
 Igor Ying Zhang,  Xing Zhang,  Yan Zhao,  Ying Zhu,  B. R. Brooks,  
 G. K. L. Chan,  C. J. Cramer,  M. S. Gordon,  W. J. Hehre,  A. Klamt,  
 M. W. Schmidt,  C. D. Sherrill,  D. G. Truhlar,  A. Aspuru-Guzik,  R. Baer,  
 A. T. Bell,  N. A. Besley,  Jeng-Da Chai,  A. E. DePrince, III,  
 R. A. DiStasio Jr.,  A. Dreuw,  B. D. Dunietz,  T. R. Furlani,  
 Chao-Ping Hsu,  Yousung Jung,  Jing Kong,  D. S. Lambrecht,  WanZhen Liang,  
 C. Ochsenfeld,  V. A. Rassolov,  L. V. Slipchenko,  J. E. Subotnik,  
 T. Van Voorhis,  J. M. Herbert,  A. I. Krylov,  P. M. W. Gill,  M. Head-Gordon

 Contributors to earlier versions of Q-Chem not listed above: 
 R. D. Adamson,  B. Austin,  J. Baker,  G. J. O. Beran,  K. Brandhorst,  
 S. T. Brown,  E. F. C. Byrd,  A. K. Chakraborty,  C.-L. Cheng,  
 Siu Hung Chien,  D. M. Chipman,  D. L. Crittenden,  H. Dachsel,  
 R. J. Doerksen,  A. D. Dutoi,  L. Fusti-Molnar,  W. A. Goddard III,  
 A. Golubeva-Zadorozhnaya,  S. R. Gwaltney,  G. Hawkins,  A. Heyden,  
 S. Hirata,  G. Kedziora,  F. J. Keil,  C. Kelley,  Jihan Kim,  R. A. King,  
 R. Z. Khaliullin,  P. P. Korambath,  W. Kurlancheek,  A. M. Lee,  M. S. Lee,  
 S. V. Levchenko,  Ching Yeh Lin,  D. Liotard,  R. C. Lochan,  I. Lotan,  
 P. E. Maslen,  N. Nair,  D. P. O'Neill,  D. Neuhauser,  E. Neuscamman,  
 C. M. Oana,  R. Olson,  B. Peters,  R. Peverati,  P. A. Pieniazek,  
 Y. M. Rhee,  J. Ritchie,  M. A. Rohrdanz,  E. Rosta,  N. J. Russ,  
 H. F. Schaefer III,  N. E. Schultz,  N. Shenvi,  A. C. Simmonett,  A. Sodt,  
 D. Stuck,  K. S. Thanthiriwatte,  V. Vanovschi,  Tao Wang,  A. Warshel,  
 C. F. Williams,  Q. Wu,  X. Xu,  W. Zhang

 Please cite Q-Chem as follows:
 Y. Shao et al., Mol. Phys. 113, 184-215 (2015)
 DOI: 10.1080/00268976.2014.952696

 Q-Chem 5.1.2 for Intel X86 EM64T Linux

 Parts of Q-Chem use Armadillo 8.300.2 (Tropical Shenanigans).
 http://arma.sourceforge.net/

 Q-Chem begins on Sun Nov 25 21:58:33 2018  

Host: 
0

     Scratch files written to /scratch/taweetham/qchem53287//
Input Ideriv = 2
Curr. Ideriv = -1
Max.  Ideriv = 2

Checking the input file for inconsistencies... 	...done.

--------------------------------------------------------------
User input:
--------------------------------------------------------------
$molecule
0 1
C 
N 1 1.3 
F 2 CF 1 120. 
Br 1 CBr 2 120.  3 180.0
I 1 CI 2 120.  3 0.0

CC=1.54
CH=1.09
CF=1.35
CCl=1.77
CBr=1.94
CI=2.14
DHA=180.0
$end

$rem
   job_type	optimization
   basis	6-311++g**
   method	b3lyp
$end

--------------------------------------------------------------
 ----------------------------------------------------------------
             Standard Nuclear Orientation (Angstroms)
    I     Atom           X                Y                Z
 ----------------------------------------------------------------
    1      C       0.4481724192    -0.5844054576    -0.0000000000
    2      N       0.4350840149    -1.8843395688    -0.0000000000
    3      F      -0.7407869264    -2.5475345094    -0.0000000000
    4      Br      2.1379425128     0.3686302348     0.0000000000
    5      I      -1.3942552496     0.5041992848    -0.0000000000
 ----------------------------------------------------------------
 Molecular Point Group                 Cs    NOp =  2
 Largest Abelian Subgroup              Cs    NOp =  2
 Nuclear Repulsion Energy =   700.5828336003 hartrees
 There are       55 alpha and       55 beta electrons
 Requested basis set is 6-311++G(d,p)
 There are 61 shells and 176 basis functions

 Total QAlloc Memory Limit   2000 MB
 Mega-Array Size       188 MB
 MEM_STATIC part       192 MB
 A cutoff of  1.0D-11 yielded   1478 shell pairs
 There are     13093 function pairs (     14756 Cartesian)

 -------------------------------------------------------
 OpenMP Integral Computing Module                       
 Release: version 1.0, May 2013, Q-Chem Inc. Pittsburgh 
 -------------------------------------------------------
 Integral Job Info:
 Integral job number is                      11
 Integral operator is                         1
 short-range coefficients                     0
 long-range coefficients              100000000
 Omega coefficients                           0
 if combine SR and LR in K                    0
 Integral screening is                        0
 Integral computing path is                   2
 max size of driver memory is            800000
 size of driver memory is                593474
 size of scratch memory is             29623520
 max col of scratch BK array               1296
 max len of scratch array in speh3          155
 max len of scratch index in speh4           18
 max int batch size is                      520
 min int batch size is                       52
 fixed nKL is                                45
 max L of basis functions is                  2
 order of int derivative is                   0
 number of shells is                         61
 number of basis is                         187
 number of cartesian basis is               187
 number of contracted shell pairs          1478
 number of primitive shell pairs           3521
 maxK2 (contraction) of shell pair           36
 max number of K2 of shell pair               1
 max number of CS2 of shell pair            141
 max number of PS2 of shell pair            240
 mem total for path MDJ                  526332
 -------------------------------------------------------
 Smallest overlap matrix eigenvalue = 4.51E-04

 Scale SEOQF with 1.000000e-01/1.000000e-01/1.000000e-01

 Standard Electronic Orientation quadrupole field applied
 Nucleus-field energy     =     0.0000000171 hartrees
 Guess from superposition of atomic densities
 Warning:  Energy on first SCF cycle will be non-variational
 SAD guess density has 110.000000 electrons

 -----------------------------------------------------------------------
  General SCF calculation program by
  Eric Jon Sundstrom, Paul Horn, Yuezhi Mao, Dmitri Zuev, Alec White,
  David Stuck, Shaama M.S., Shane Yost, Joonho Lee, David Small,
  Daniel Levine, Susi Lehtola, Hugh Burton, Evgeny Epifanovsky
 -----------------------------------------------------------------------
 Exchange:     0.2000 Hartree-Fock + 0.0800 Slater + 0.7200 B88
 Correlation:  0.1900 VWN1RPA + 0.8100 LYP
 Using SG-1 standard quadrature grid
 using 4 threads for integral computing
 -------------------------------------------------------
 OpenMP Integral computing Module                
 Release: version 2.0, May 2017, Q-Chem Inc. Pleasanton 
 -------------------------------------------------------
 -------------------------------------------------------
 OpenMP BLAS3 based DFT computing Module                
 Release: version 1.0, May 2013, Q-Chem Inc. Pittsburgh 
 -------------------------------------------------------
 A restricted SCF calculation will be
 performed using DIIS
 SCF converges when DIIS error is below 1.0e-08
 ---------------------------------------
  Cycle       Energy         DIIS error
 ---------------------------------------
    1   -9686.8409072094      3.83e-02  
    2   -9686.2940420382      3.17e-03  
    3   -9686.2679488133      4.04e-03  
    4   -9686.3038829399      1.82e-03  
    5   -9686.3145954796      3.19e-04  
    6   -9686.3147790654      1.61e-04  
    7   -9686.3148496488      4.11e-05  
    8   -9686.3148534735      7.52e-06  
    9   -9686.3148536420      3.86e-06  
   10   -9686.3148537025      6.22e-07  
   11   -9686.3148537043      3.12e-07  
   12   -9686.3148537045      6.25e-08  
   13   -9686.3148537045      9.02e-09  Convergence criterion met
 ---------------------------------------
 SCF time:   CPU 32.63s  wall 9.00s 
 SCF   energy in the final basis set =    -9686.3148537045
 Total energy in the final basis set =    -9686.3148537045

 --------------------------------------------------------------
             Orbital Energies (a.u.) and Symmetries
 --------------------------------------------------------------

 Alpha MOs, Restricted
 -- Occupied --                  
******* -482.88 -176.33 -165.74 -165.74 -165.74  -62.53  -56.36
  1 A'    2 A'    3 A'    4 A'    1 A"    5 A'    6 A'    7 A'                 
-56.351 -56.351 -35.830 -31.324 -31.317 -31.317 -24.744 -22.974
  2 A"    8 A'    9 A'   10 A'    3 A"   11 A'   12 A'   13 A'                 
-22.973 -22.972 -22.968 -22.968 -14.441 -10.339  -8.742  -6.576
  4 A"   14 A'   15 A'    5 A"   16 A'   17 A'   18 A'   19 A'                 
 -6.560  -6.560  -6.379  -4.793  -4.777  -4.776  -2.686  -2.682
  6 A"   20 A'   21 A'   22 A'    7 A"   23 A'   24 A'    8 A"                 
 -2.681  -2.669  -2.669  -2.058  -2.054  -2.053  -2.039  -2.039
 25 A'   26 A'    9 A"   27 A'   10 A"   28 A'   29 A'   11 A"                 
 -1.287  -0.943  -0.828  -0.705  -0.633  -0.524  -0.516  -0.514
 30 A'   31 A'   32 A'   33 A'   34 A'   35 A'   12 A"   36 A'                 
 -0.430  -0.397  -0.340  -0.324  -0.320  -0.294  -0.293
 37 A'   13 A"   38 A'   39 A'   14 A"   40 A'   15 A"                         
 -- Virtual --                   
 -0.105  -0.073  -0.063   0.004   0.041   0.051   0.053   0.057
 41 A'   16 A"   42 A'   43 A'   44 A'   17 A"   45 A'   46 A'                 
  0.074   0.086   0.107   0.120   0.151   0.153   0.168   0.184
 47 A'   18 A"   48 A'   49 A'   19 A"   50 A'   51 A'   52 A'                 
  0.219   0.229   0.239   0.256   0.263   0.283   0.291   0.372
 53 A'   20 A"   54 A'   21 A"   55 A'   56 A'   57 A'   58 A'                 
  0.385   0.394   0.399   0.410   0.436   0.448   0.467   0.470
 22 A"   23 A"   59 A'   24 A"   60 A'   61 A'   25 A"   62 A'                 
  0.527   0.531   0.539   0.546   0.568   0.638   0.662   0.728
 63 A'   64 A'   26 A"   65 A'   66 A'   67 A'   27 A"   68 A'                 
  0.780   0.818   0.820   0.847   0.896   0.959   1.193   1.202
 69 A'   28 A"   70 A'   71 A'   72 A'   73 A'   74 A'   29 A"                 
  1.281   1.306   1.316   1.346   1.366   1.375   1.388   1.586
 30 A"   75 A'   31 A"   76 A'   32 A"   77 A'   78 A'   79 A'                 
  1.609   1.793   1.926   1.983   1.996   2.001   2.129   2.250
 80 A'   81 A'   33 A"   82 A'   83 A'   34 A"   84 A'   85 A'                 
  2.304   2.405   2.653   2.709   2.812   3.148   3.648   3.685
 35 A"   86 A'   87 A'   36 A"   88 A'   89 A'   90 A'   37 A"                 
  3.741   3.748   3.911   3.938   3.957   3.967   3.968   3.979
 38 A"   91 A'   92 A'   39 A"   40 A"   93 A'   41 A"   42 A"                 
  3.986   4.037   4.046   4.132   4.226   4.252   4.332   4.388
 94 A'   95 A'   43 A"   96 A'   97 A'   98 A'   99 A'  100 A'                 
  4.988   5.981   5.999   6.043   6.244   6.312   6.496   6.634
101 A'   44 A"  102 A'  103 A'   45 A"  104 A'  105 A'  106 A'                 
  7.511   7.538   7.620  23.586  27.811  28.321  28.336  28.355
 46 A"  107 A'  108 A'  109 A'  110 A'   47 A"  111 A'  112 A'                 
 28.511  28.523  28.532  28.574  28.663  35.370  47.822  66.737
 48 A"  113 A'   49 A"  114 A'  115 A'  116 A'  117 A'  118 A'                 
127.864 127.876 127.906 151.611 289.703 289.728 289.8431020.599
 50 A"  119 A'  120 A'  121 A'   51 A"  122 A'  123 A'  124 A'                 
*******
125 A'                                                                         

 Beta MOs, Restricted
 -- Occupied --                  
******* -482.88 -176.33 -165.74 -165.74 -165.74  -62.53  -56.36
  1 A'    2 A'    3 A'    4 A'    1 A"    5 A'    6 A'    7 A'                 
-56.351 -56.351 -35.830 -31.324 -31.317 -31.317 -24.744 -22.974
  2 A"    8 A'    9 A'   10 A'    3 A"   11 A'   12 A'   13 A'                 
-22.973 -22.972 -22.968 -22.968 -14.441 -10.339  -8.742  -6.576
  4 A"   14 A'   15 A'    5 A"   16 A'   17 A'   18 A'   19 A'                 
 -6.560  -6.560  -6.379  -4.793  -4.777  -4.776  -2.686  -2.682
  6 A"   20 A'   21 A'   22 A'    7 A"   23 A'   24 A'    8 A"                 
 -2.681  -2.669  -2.669  -2.058  -2.054  -2.053  -2.039  -2.039
 25 A'   26 A'    9 A"   27 A'   10 A"   28 A'   29 A'   11 A"                 
 -1.287  -0.943  -0.828  -0.705  -0.633  -0.524  -0.516  -0.514
 30 A'   31 A'   32 A'   33 A'   34 A'   35 A'   12 A"   36 A'                 
 -0.430  -0.397  -0.340  -0.324  -0.320  -0.294  -0.293
 37 A'   13 A"   38 A'   39 A'   14 A"   40 A'   15 A"                         
 -- Virtual --                   
 -0.105  -0.073  -0.063   0.004   0.041   0.051   0.053   0.057
 41 A'   16 A"   42 A'   43 A'   44 A'   17 A"   45 A'   46 A'                 
  0.074   0.086   0.107   0.120   0.151   0.153   0.168   0.184
 47 A'   18 A"   48 A'   49 A'   19 A"   50 A'   51 A'   52 A'                 
  0.219   0.229   0.239   0.256   0.263   0.283   0.291   0.372
 53 A'   20 A"   54 A'   21 A"   55 A'   56 A'   57 A'   58 A'                 
  0.385   0.394   0.399   0.410   0.436   0.448   0.467   0.470
 22 A"   23 A"   59 A'   24 A"   60 A'   61 A'   25 A"   62 A'                 
  0.527   0.531   0.539   0.546   0.568   0.638   0.662   0.728
 63 A'   64 A'   26 A"   65 A'   66 A'   67 A'   27 A"   68 A'                 
  0.780   0.818   0.820   0.847   0.896   0.959   1.193   1.202
 69 A'   28 A"   70 A'   71 A'   72 A'   73 A'   74 A'   29 A"                 
  1.281   1.306   1.316   1.346   1.366   1.375   1.388   1.586
 30 A"   75 A'   31 A"   76 A'   32 A"   77 A'   78 A'   79 A'                 
  1.609   1.793   1.926   1.983   1.996   2.001   2.129   2.250
 80 A'   81 A'   33 A"   82 A'   83 A'   34 A"   84 A'   85 A'                 
  2.304   2.405   2.653   2.709   2.812   3.148   3.648   3.685
 35 A"   86 A'   87 A'   36 A"   88 A'   89 A'   90 A'   37 A"                 
  3.741   3.748   3.911   3.938   3.957   3.967   3.968   3.979
 38 A"   91 A'   92 A'   39 A"   40 A"   93 A'   41 A"   42 A"                 
  3.986   4.037   4.046   4.132   4.226   4.252   4.332   4.388
 94 A'   95 A'   43 A"   96 A'   97 A'   98 A'   99 A'  100 A'                 
  4.988   5.981   5.999   6.043   6.244   6.312   6.496   6.634
101 A'   44 A"  102 A'  103 A'   45 A"  104 A'  105 A'  106 A'                 
  7.511   7.538   7.620  23.586  27.811  28.321  28.336  28.355
 46 A"  107 A'  108 A'  109 A'  110 A'   47 A"  111 A'  112 A'                 
 28.511  28.523  28.532  28.574  28.663  35.370  47.822  66.737
 48 A"  113 A'   49 A"  114 A'  115 A'  116 A'  117 A'  118 A'                 
127.864 127.876 127.906 151.611 289.703 289.728 289.8431020.599
 50 A"  119 A'  120 A'  121 A'   51 A"  122 A'  123 A'  124 A'                 
*******
125 A'                                                                         
 --------------------------------------------------------------

          Ground-State Mulliken Net Atomic Charges

     Atom                 Charge (a.u.)
  ----------------------------------------
      1 C                    -0.181726
      2 N                     0.019815
      3 F                    -0.008770
      4 Br                    0.033107
      5 I                     0.137573
  ----------------------------------------
  Sum of atomic charges =     0.000000

 -----------------------------------------------------------------
                    Cartesian Multipole Moments
 -----------------------------------------------------------------
    Charge (ESU x 10^10)
                 0.0000
    Dipole Moment (Debye)
         X      -0.0362      Y       1.9761      Z       0.0000
       Tot       1.9764
    Quadrupole Moments (Debye-Ang)
        XX     -58.1137     XY       0.4990     YY     -66.9789
        XZ       0.0000     YZ      -0.0000     ZZ     -63.0222
    Octopole Moments (Debye-Ang^2)
       XXX       0.1408    XXY      18.8270    XYY      -3.0549
       YYY      29.3597    XXZ      -0.0000    XYZ       0.0000
       YYZ      -0.0000    XZZ      -0.9384    YZZ       4.5453
       ZZZ       0.0000
    Hexadecapole Moments (Debye-Ang^3)
      XXXX    -850.3035   XXXY      14.7154   XXYY    -224.5241
      XYYY      10.4453   YYYY    -486.6982   XXXZ       0.0000
      XXYZ      -0.0000   XYYZ       0.0000   YYYZ      -0.0000
      XXZZ    -170.1265   XYZZ       2.6051   YYZZ     -88.6144
      XZZZ       0.0000   YZZZ      -0.0000   ZZZZ     -77.4166
 -----------------------------------------------------------------
 Calculating analytic gradient of the SCF energy
 Gradient of SCF Energy
            1           2           3           4           5
    1   0.0183802  -0.0571241   0.0219949   0.0186176  -0.0018686
    2   0.0373257  -0.0389241  -0.0088345   0.0156279  -0.0051951
    3  -0.0000000   0.0000000   0.0000000   0.0000000   0.0000000
 Max gradient component =       5.712E-02
 RMS gradient           =       2.265E-02
 Gradient time:  CPU 9.14 s  wall 2.39 s
 Geometry Optimization Parameters
   NAtoms,    NIC,     NZ,  NCons,   NDum,   NFix, NCnnct, MaxDiis
        5      20       5       0       0       0       0       0


** GEOMETRY OPTIMIZATION IN DELOCALIZED INTERNAL COORDINATES **
   Searching for a Minimum

   Optimization Cycle:   1

                       Coordinates (Angstroms)
     ATOM                X               Y               Z
      1  C         0.4481724192   -0.5844054576    0.0000000000
      2  N         0.4350840149   -1.8843395688    0.0000000000
      3  F        -0.7407869264   -2.5475345094    0.0000000000
      4  Br        2.1379425128    0.3686302348    0.0000000000
      5  I        -1.3942552496    0.5041992848    0.0000000000
   Point Group: cs    Number of degrees of freedom:     7


   Energy is  -9686.314853704


 Attempting to Generate Delocalized Internal Coordinates

  7 Hessian modes will be used to form the next step
  Hessian Eigenvalues:
     0.108095    0.175927    0.250000    0.250000    0.250000    0.550214
     0.671931

 Minimum Search - Taking Simple RFO Step
 Searching for Lamda that Minimizes Along All modes
 Value Taken    Lamda =  -0.01772315
 Step Taken.  Stepsize is  0.249040

                             Maximum     Tolerance    Cnvgd?
         Gradient           0.056098      0.000300      NO
         Displacement       0.203866      0.001200      NO
         Energy change     *********      0.000001      NO


 New Cartesian Coordinates Obtained by Inverse Iteration

 Displacement from previous Coordinates is:  0.343317
 ----------------------------------------------------------------
             Standard Nuclear Orientation (Angstroms)
    I     Atom           X                Y                Z
 ----------------------------------------------------------------
    1      C       0.4391019080    -0.6205910245     0.0000000000
    2      N       0.5171174289    -1.8812711155     0.0000000000
    3      F      -0.7340066689    -2.4240600577     0.0000000000
    4      Br      2.0680873528     0.3072686903     0.0000000000
    5      I      -1.4041432499     0.4752034911     0.0000000000
 ----------------------------------------------------------------
 Molecular Point Group                 Cs    NOp =  2
 Largest Abelian Subgroup              Cs    NOp =  2
 Nuclear Repulsion Energy =   715.7814337171 hartrees
 There are       55 alpha and       55 beta electrons
 Applying Cartesian multipole field
    Component          Value
    ---------          -----
     (2,0,0)        1.00000E-11
     (0,2,0)        2.00000E-11
     (0,0,2)       -3.00000E-11
 Nucleus-field energy     =     0.0000000162 hartrees
 Requested basis set is 6-311++G(d,p)
 There are 61 shells and 176 basis functions
 A cutoff of  1.0D-11 yielded   1484 shell pairs
 There are     13154 function pairs (     14825 Cartesian)
 Smallest overlap matrix eigenvalue = 3.76E-04
 Guess MOs from SCF MO coefficient file

 -----------------------------------------------------------------------
  General SCF calculation program by
  Eric Jon Sundstrom, Paul Horn, Yuezhi Mao, Dmitri Zuev, Alec White,
  David Stuck, Shaama M.S., Shane Yost, Joonho Lee, David Small,
  Daniel Levine, Susi Lehtola, Hugh Burton, Evgeny Epifanovsky
 -----------------------------------------------------------------------
 Exchange:     0.2000 Hartree-Fock + 0.0800 Slater + 0.7200 B88
 Correlation:  0.1900 VWN1RPA + 0.8100 LYP
 Using SG-1 standard quadrature grid
 using 4 threads for integral computing
 -------------------------------------------------------
 OpenMP Integral computing Module                
 Release: version 2.0, May 2017, Q-Chem Inc. Pleasanton 
 -------------------------------------------------------
 -------------------------------------------------------
 OpenMP BLAS3 based DFT computing Module                
 Release: version 1.0, May 2013, Q-Chem Inc. Pittsburgh 
 -------------------------------------------------------
 A restricted SCF calculation will be
 performed using DIIS
 SCF converges when DIIS error is below 1.0e-08
 ---------------------------------------
  Cycle       Energy         DIIS error
 ---------------------------------------
    1   -9686.3127173756      1.32e-03  
    2   -9686.3208271307      6.08e-04  
    3   -9686.3198313349      8.14e-04  
    4   -9686.3221479170      7.10e-05  
    5   -9686.3221591833      3.02e-05  
    6   -9686.3221616656      1.16e-05  
    7   -9686.3221620821      2.57e-06  
    8   -9686.3221620939      1.69e-06  
    9   -9686.3221621026      4.97e-07  
   10   -9686.3221621034      9.78e-08  
   11   -9686.3221621034      2.58e-08  
   12   -9686.3221621033      4.38e-09  Convergence criterion met
 ---------------------------------------
 SCF time:   CPU 30.47s  wall 9.00s 
 SCF   energy in the final basis set =    -9686.3221621033
 Total energy in the final basis set =    -9686.3221621033

 --------------------------------------------------------------
             Orbital Energies (a.u.) and Symmetries
 --------------------------------------------------------------

 Alpha MOs, Restricted
 -- Occupied --                  
******* -482.88 -176.34 -165.74 -165.74 -165.74  -62.53  -56.35
  1 A'    2 A'    3 A'    4 A'    1 A"    5 A'    6 A'    7 A'                 
-56.347 -56.347 -35.833 -31.326 -31.320 -31.319 -24.730 -22.977
  2 A"    8 A'    9 A'   10 A'    3 A"   11 A'   12 A'   13 A'                 
-22.975 -22.975 -22.970 -22.970 -14.437 -10.329  -8.739  -6.572
  4 A"   14 A'    5 A"   15 A'   16 A'   17 A'   18 A'   19 A'                 
 -6.557  -6.557  -6.382  -4.795  -4.779  -4.778  -2.682  -2.679
  6 A"   20 A'   21 A'   22 A'    7 A"   23 A'   24 A'    8 A"                 
 -2.678  -2.666  -2.666  -2.061  -2.056  -2.055  -2.042  -2.041
 25 A'   26 A'    9 A"   27 A'   10 A"   28 A'   29 A'   11 A"                 
 -1.279  -0.960  -0.832  -0.707  -0.622  -0.523  -0.517  -0.514
 30 A'   31 A'   32 A'   33 A'   34 A'   35 A'   36 A'   12 A"                 
 -0.421  -0.401  -0.345  -0.336  -0.317  -0.296  -0.293
 37 A'   13 A"   38 A'   39 A'   14 A"   15 A"   40 A'                         
 -- Virtual --                   
 -0.099  -0.067  -0.050   0.004   0.044   0.051   0.053   0.058
 41 A'   16 A"   42 A'   43 A'   44 A'   17 A"   45 A'   46 A'                 
  0.074   0.087   0.109   0.117   0.150   0.155   0.167   0.187
 47 A'   18 A"   48 A'   49 A'   19 A"   50 A'   51 A'   52 A'                 
  0.219   0.231   0.236   0.247   0.271   0.285   0.293   0.372
 53 A'   20 A"   54 A'   21 A"   55 A'   56 A'   57 A'   58 A'                 
  0.382   0.399   0.404   0.409   0.440   0.445   0.476   0.477
 22 A"   23 A"   59 A'   24 A"   60 A'   61 A'   62 A'   25 A"                 
  0.537   0.540   0.557   0.564   0.572   0.644   0.660   0.735
 63 A'   26 A"   64 A'   65 A'   66 A'   67 A'   27 A"   68 A'                 
  0.775   0.804   0.815   0.849   0.912   0.965   1.195   1.210
 69 A'   70 A'   28 A"   71 A'   72 A'   73 A'   74 A'   29 A"                 
  1.292   1.299   1.307   1.352   1.368   1.376   1.397   1.587
 30 A"   75 A'   31 A"   76 A'   77 A'   32 A"   78 A'   79 A'                 
  1.656   1.827   1.929   1.996   2.003   2.012   2.143   2.303
 80 A'   81 A'   33 A"   82 A'   83 A'   34 A"   84 A'   85 A'                 
  2.339   2.387   2.719   2.729   2.834   3.135   3.630   3.691
 35 A"   86 A'   87 A'   36 A"   88 A'   89 A'   90 A'   37 A"                 
  3.750   3.762   3.891   3.936   3.955   3.968   3.973   3.983
 38 A"   91 A'   92 A'   39 A"   40 A"   93 A'   41 A"   42 A"                 
  3.993   4.047   4.055   4.153   4.250   4.278   4.338   4.411
 94 A'   95 A'   43 A"   96 A'   97 A'   98 A'   99 A'  100 A'                 
  4.975   5.980   5.997   6.044   6.252   6.341   6.503   6.642
101 A'   44 A"  102 A'  103 A'   45 A"  104 A'  105 A'  106 A'                 
  7.514   7.545   7.627  23.673  27.814  28.320  28.334  28.353
 46 A"  107 A'  108 A'  109 A'  110 A'   47 A"  111 A'  112 A'                 
 28.509  28.522  28.530  28.576  28.663  35.417  47.846  66.750
 48 A"  113 A'   49 A"  114 A'  115 A'  116 A'  117 A'  118 A'                 
127.862 127.874 127.905 151.613 289.709 289.737 289.8511020.628
 50 A"  119 A'  120 A'  121 A'   51 A"  122 A'  123 A'  124 A'                 
*******
125 A'                                                                         

 Beta MOs, Restricted
 -- Occupied --                  
******* -482.88 -176.34 -165.74 -165.74 -165.74  -62.53  -56.35
  1 A'    2 A'    3 A'    4 A'    1 A"    5 A'    6 A'    7 A'                 
-56.347 -56.347 -35.833 -31.326 -31.320 -31.319 -24.730 -22.977
  2 A"    8 A'    9 A'   10 A'    3 A"   11 A'   12 A'   13 A'                 
-22.975 -22.975 -22.970 -22.970 -14.437 -10.329  -8.739  -6.572
  4 A"   14 A'    5 A"   15 A'   16 A'   17 A'   18 A'   19 A'                 
 -6.557  -6.557  -6.382  -4.795  -4.779  -4.778  -2.682  -2.679
  6 A"   20 A'   21 A'   22 A'    7 A"   23 A'   24 A'    8 A"                 
 -2.678  -2.666  -2.666  -2.061  -2.056  -2.055  -2.042  -2.041
 25 A'   26 A'    9 A"   27 A'   10 A"   28 A'   29 A'   11 A"                 
 -1.279  -0.960  -0.832  -0.707  -0.622  -0.523  -0.517  -0.514
 30 A'   31 A'   32 A'   33 A'   34 A'   35 A'   36 A'   12 A"                 
 -0.421  -0.401  -0.345  -0.336  -0.317  -0.296  -0.293
 37 A'   13 A"   38 A'   39 A'   14 A"   15 A"   40 A'                         
 -- Virtual --                   
 -0.099  -0.067  -0.050   0.004   0.044   0.051   0.053   0.058
 41 A'   16 A"   42 A'   43 A'   44 A'   17 A"   45 A'   46 A'                 
  0.074   0.087   0.109   0.117   0.150   0.155   0.167   0.187
 47 A'   18 A"   48 A'   49 A'   19 A"   50 A'   51 A'   52 A'                 
  0.219   0.231   0.236   0.247   0.271   0.285   0.293   0.372
 53 A'   20 A"   54 A'   21 A"   55 A'   56 A'   57 A'   58 A'                 
  0.382   0.399   0.404   0.409   0.440   0.445   0.476   0.477
 22 A"   23 A"   59 A'   24 A"   60 A'   61 A'   62 A'   25 A"                 
  0.537   0.540   0.557   0.564   0.572   0.644   0.660   0.735
 63 A'   26 A"   64 A'   65 A'   66 A'   67 A'   27 A"   68 A'                 
  0.775   0.804   0.815   0.849   0.912   0.965   1.195   1.210
 69 A'   70 A'   28 A"   71 A'   72 A'   73 A'   74 A'   29 A"                 
  1.292   1.299   1.307   1.352   1.368   1.376   1.397   1.587
 30 A"   75 A'   31 A"   76 A'   77 A'   32 A"   78 A'   79 A'                 
  1.656   1.827   1.929   1.996   2.003   2.012   2.143   2.303
 80 A'   81 A'   33 A"   82 A'   83 A'   34 A"   84 A'   85 A'                 
  2.339   2.387   2.719   2.729   2.834   3.135   3.630   3.691
 35 A"   86 A'   87 A'   36 A"   88 A'   89 A'   90 A'   37 A"                 
  3.750   3.762   3.891   3.936   3.955   3.968   3.973   3.983
 38 A"   91 A'   92 A'   39 A"   40 A"   93 A'   41 A"   42 A"                 
  3.993   4.047   4.055   4.153   4.250   4.278   4.338   4.411
 94 A'   95 A'   43 A"   96 A'   97 A'   98 A'   99 A'  100 A'                 
  4.975   5.980   5.997   6.044   6.252   6.341   6.503   6.642
101 A'   44 A"  102 A'  103 A'   45 A"  104 A'  105 A'  106 A'                 
  7.514   7.545   7.627  23.673  27.814  28.320  28.334  28.353
 46 A"  107 A'  108 A'  109 A'  110 A'   47 A"  111 A'  112 A'                 
 28.509  28.522  28.530  28.576  28.663  35.417  47.846  66.750
 48 A"  113 A'   49 A"  114 A'  115 A'  116 A'  117 A'  118 A'                 
127.862 127.874 127.905 151.613 289.709 289.737 289.8511020.628
 50 A"  119 A'  120 A'  121 A'   51 A"  122 A'  123 A'  124 A'                 
*******
125 A'                                                                         
 --------------------------------------------------------------

          Ground-State Mulliken Net Atomic Charges

     Atom                 Charge (a.u.)
  ----------------------------------------
      1 C                    -0.163780
      2 N                     0.015153
      3 F                    -0.027166
      4 Br                    0.025080
      5 I                     0.150714
  ----------------------------------------
  Sum of atomic charges =     0.000000

 -----------------------------------------------------------------
                    Cartesian Multipole Moments
 -----------------------------------------------------------------
    Charge (ESU x 10^10)
                 0.0000
    Dipole Moment (Debye)
         X      -0.0875      Y       2.0299      Z       0.0000
       Tot       2.0318
    Quadrupole Moments (Debye-Ang)
        XX     -58.2316     XY      -0.2029     YY     -67.1083
        XZ       0.0000     YZ      -0.0000     ZZ     -62.7797
    Octopole Moments (Debye-Ang^2)
       XXX       1.9318    XXY      19.7829    XYY      -1.6392
       YYY      34.4350    XXZ       0.0000    XYZ       0.0000
       YYZ      -0.0000    XZZ       0.3292    YZZ       6.0115
       ZZZ      -0.0000
    Hexadecapole Moments (Debye-Ang^3)
      XXXX    -829.2807   XXXY      20.1051   XXYY    -216.9501
      XYYY      16.6936   YYYY    -461.9881   XXXZ       0.0000
      XXYZ      -0.0000   XYYZ       0.0000   YYYZ      -0.0000
      XXZZ    -165.4259   XYZZ       5.3889   YYZZ     -84.0786
      XZZZ       0.0000   YZZZ      -0.0000   ZZZZ     -76.7504
 -----------------------------------------------------------------
 Calculating analytic gradient of the SCF energy
 Gradient of SCF Energy
            1           2           3           4           5
    1   0.0019807  -0.0154720   0.0206075  -0.0041488  -0.0029674
    2  -0.0096650  -0.0040498   0.0180783  -0.0033092  -0.0010543
    3  -0.0000000   0.0000000  -0.0000000   0.0000000  -0.0000000
 Max gradient component =       2.061E-02
 RMS gradient           =       8.728E-03
 Gradient time:  CPU 9.32 s  wall 2.43 s
 Geometry Optimization Parameters
   NAtoms,    NIC,     NZ,  NCons,   NDum,   NFix, NCnnct, MaxDiis
        5      20       5       0       0       0       0       0

 Cartesian Hessian Update
 Hessian Updated using BFGS Update


** GEOMETRY OPTIMIZATION IN DELOCALIZED INTERNAL COORDINATES **
   Searching for a Minimum

   Optimization Cycle:   2

                       Coordinates (Angstroms)
     ATOM                X               Y               Z
      1  C         0.4391019080   -0.6205910245    0.0000000000
      2  N         0.5171174289   -1.8812711155    0.0000000000
      3  F        -0.7340066689   -2.4240600577    0.0000000000
      4  Br        2.0680873528    0.3072686903    0.0000000000
      5  I        -1.4041432499    0.4752034911    0.0000000000
   Point Group: cs    Number of degrees of freedom:     7


   Energy is  -9686.322162103

 Hessian Updated using BFGS Update

  6 Hessian modes will be used to form the next step
  Hessian Eigenvalues:
     0.108155    0.177553    0.227979    0.324965    0.532389    0.764312

 Minimum Search - Taking Simple RFO Step
 Searching for Lamda that Minimizes Along All modes
 Value Taken    Lamda =  -0.00256267
 Step Taken.  Stepsize is  0.074367

                             Maximum     Tolerance    Cnvgd?
         Gradient           0.023172      0.000300      NO
         Displacement       0.056758      0.001200      NO
         Energy change     -0.007308      0.000001      NO


 New Cartesian Coordinates Obtained by Inverse Iteration

 Displacement from previous Coordinates is:  0.166816
 ----------------------------------------------------------------
             Standard Nuclear Orientation (Angstroms)
    I     Atom           X                Y                Z
 ----------------------------------------------------------------
    1      C       0.4255342890    -0.6084532717     0.0000000000
    2      N       0.5118176406    -1.8734035164     0.0000000000
    3      F      -0.7266958355    -2.4944757907     0.0000000000
    4      Br      2.0643133155     0.3119868094     0.0000000000
    5      I      -1.3888126388     0.5208957532     0.0000000000
 ----------------------------------------------------------------
 Molecular Point Group                 Cs    NOp =  2
 Largest Abelian Subgroup              Cs    NOp =  2
 Nuclear Repulsion Energy =   712.5998116725 hartrees
 There are       55 alpha and       55 beta electrons
 Applying Cartesian multipole field
    Component          Value
    ---------          -----
     (2,0,0)        1.00000E-11
     (0,2,0)        2.00000E-11
     (0,0,2)       -3.00000E-11
 Nucleus-field energy     =     0.0000000164 hartrees
 Requested basis set is 6-311++G(d,p)
 There are 61 shells and 176 basis functions
 A cutoff of  1.0D-11 yielded   1477 shell pairs
 There are     13076 function pairs (     14737 Cartesian)
 Smallest overlap matrix eigenvalue = 3.85E-04
 Guess MOs from SCF MO coefficient file

 -----------------------------------------------------------------------
  General SCF calculation program by
  Eric Jon Sundstrom, Paul Horn, Yuezhi Mao, Dmitri Zuev, Alec White,
  David Stuck, Shaama M.S., Shane Yost, Joonho Lee, David Small,
  Daniel Levine, Susi Lehtola, Hugh Burton, Evgeny Epifanovsky
 -----------------------------------------------------------------------
 Exchange:     0.2000 Hartree-Fock + 0.0800 Slater + 0.7200 B88
 Correlation:  0.1900 VWN1RPA + 0.8100 LYP
 Using SG-1 standard quadrature grid
 using 4 threads for integral computing
 -------------------------------------------------------
 OpenMP Integral computing Module                
 Release: version 2.0, May 2017, Q-Chem Inc. Pleasanton 
 -------------------------------------------------------
 -------------------------------------------------------
 OpenMP BLAS3 based DFT computing Module                
 Release: version 1.0, May 2013, Q-Chem Inc. Pittsburgh 
 -------------------------------------------------------
 A restricted SCF calculation will be
 performed using DIIS
 SCF converges when DIIS error is below 1.0e-08
 ---------------------------------------
  Cycle       Energy         DIIS error
 ---------------------------------------
    1   -9686.3215911733      5.77e-04  
    2   -9686.3233468876      1.76e-04  
    3   -9686.3231662617      2.97e-04  
    4   -9686.3234388818      4.36e-05  
    5   -9686.3234443807      2.12e-05  
    6   -9686.3234455478      4.73e-06  
    7   -9686.3234455929      1.74e-06  
    8   -9686.3234456004      7.60e-07  
    9   -9686.3234456023      1.34e-07  
   10   -9686.3234456024      4.21e-08  
   11   -9686.3234456024      8.78e-09  Convergence criterion met
 ---------------------------------------
 SCF time:   CPU 27.83s  wall 8.00s 
 SCF   energy in the final basis set =    -9686.3234456024
 Total energy in the final basis set =    -9686.3234456024

 --------------------------------------------------------------
             Orbital Energies (a.u.) and Symmetries
 --------------------------------------------------------------

 Alpha MOs, Restricted
 -- Occupied --                  
******* -482.88 -176.34 -165.74 -165.74 -165.74  -62.53  -56.35
  1 A'    2 A'    3 A'    4 A'    1 A"    5 A'    6 A'    7 A'                 
-56.348 -56.347 -35.834 -31.328 -31.321 -31.321 -24.728 -22.978
  2 A"    8 A'    9 A'   10 A'    3 A"   11 A'   12 A'   13 A'                 
-22.977 -22.976 -22.972 -22.972 -14.438 -10.332  -8.740  -6.573
  4 A"   14 A'   15 A'    5 A"   16 A'   17 A'   18 A'   19 A'                 
 -6.558  -6.557  -6.383  -4.797  -4.781  -4.780  -2.683  -2.679
  6 A"   20 A'   21 A'   22 A'    7 A"   23 A'   24 A'    8 A"                 
 -2.679  -2.667  -2.667  -2.062  -2.058  -2.057  -2.043  -2.043
 25 A'   26 A'    9 A"   27 A'   10 A"   28 A'   29 A'   11 A"                 
 -1.265  -0.961  -0.832  -0.708  -0.619  -0.520  -0.514  -0.506
 30 A'   31 A'   32 A'   33 A'   34 A'   35 A'   36 A'   12 A"                 
 -0.424  -0.402  -0.342  -0.337  -0.318  -0.297  -0.295
 37 A'   13 A"   38 A'   39 A'   14 A"   15 A"   40 A'                         
 -- Virtual --                   
 -0.099  -0.069  -0.058   0.004   0.043   0.051   0.051   0.055
 41 A'   16 A"   42 A'   43 A'   44 A'   17 A"   45 A'   46 A'                 
  0.074   0.086   0.106   0.117   0.151   0.154   0.168   0.186
 47 A'   18 A"   48 A'   49 A'   19 A"   50 A'   51 A'   52 A'                 
  0.217   0.231   0.238   0.251   0.271   0.282   0.293   0.372
 53 A'   20 A"   54 A'   21 A"   55 A'   56 A'   57 A'   58 A'                 
  0.381   0.394   0.404   0.409   0.439   0.445   0.473   0.475
 22 A"   23 A"   59 A'   24 A"   60 A'   61 A'   62 A'   25 A"                 
  0.537   0.540   0.547   0.559   0.569   0.643   0.659   0.730
 63 A'   26 A"   64 A'   65 A'   66 A'   67 A'   27 A"   68 A'                 
  0.776   0.806   0.816   0.850   0.913   0.969   1.197   1.210
 69 A'   70 A'   28 A"   71 A'   72 A'   73 A'   74 A'   29 A"                 
  1.298   1.302   1.323   1.352   1.370   1.373   1.393   1.577
 30 A"   31 A"   75 A'   76 A'   77 A'   32 A"   78 A'   79 A'                 
  1.650   1.823   1.930   1.993   2.001   2.015   2.140   2.282
 80 A'   81 A'   33 A"   82 A'   83 A'   34 A"   84 A'   85 A'                 
  2.334   2.388   2.711   2.727   2.831   3.138   3.623   3.700
 35 A"   86 A'   87 A'   36 A"   88 A'   89 A'   90 A'   37 A"                 
  3.755   3.765   3.890   3.930   3.941   3.963   3.967   3.982
 38 A"   91 A'   92 A'   39 A"   40 A"   93 A'   41 A"   42 A"                 
  3.993   4.045   4.053   4.152   4.247   4.256   4.335   4.404
 94 A'   95 A'   43 A"   96 A'   97 A'   98 A'   99 A'  100 A'                 
  4.941   5.979   5.997   6.045   6.255   6.333   6.477   6.624
101 A'   44 A"  102 A'  103 A'   45 A"  104 A'  105 A'  106 A'                 
  7.513   7.546   7.624  23.657  27.811  28.318  28.333  28.352
 46 A"  107 A'  108 A'  109 A'  110 A'   47 A"  111 A'  112 A'                 
 28.507  28.518  28.529  28.573  28.663  35.409  47.843  66.753
 48 A"  113 A'   49 A"  114 A'  115 A'  116 A'  117 A'  118 A'                 
127.861 127.873 127.904 151.610 289.708 289.738 289.8491020.624
 50 A"  119 A'  120 A'  121 A'   51 A"  122 A'  123 A'  124 A'                 
*******
125 A'                                                                         

 Beta MOs, Restricted
 -- Occupied --                  
******* -482.88 -176.34 -165.74 -165.74 -165.74  -62.53  -56.35
  1 A'    2 A'    3 A'    4 A'    1 A"    5 A'    6 A'    7 A'                 
-56.348 -56.347 -35.834 -31.328 -31.321 -31.321 -24.728 -22.978
  2 A"    8 A'    9 A'   10 A'    3 A"   11 A'   12 A'   13 A'                 
-22.977 -22.976 -22.972 -22.972 -14.438 -10.332  -8.740  -6.573
  4 A"   14 A'   15 A'    5 A"   16 A'   17 A'   18 A'   19 A'                 
 -6.558  -6.557  -6.383  -4.797  -4.781  -4.780  -2.683  -2.679
  6 A"   20 A'   21 A'   22 A'    7 A"   23 A'   24 A'    8 A"                 
 -2.679  -2.667  -2.667  -2.062  -2.058  -2.057  -2.043  -2.043
 25 A'   26 A'    9 A"   27 A'   10 A"   28 A'   29 A'   11 A"                 
 -1.265  -0.961  -0.832  -0.708  -0.619  -0.520  -0.514  -0.506
 30 A'   31 A'   32 A'   33 A'   34 A'   35 A'   36 A'   12 A"                 
 -0.424  -0.402  -0.342  -0.337  -0.318  -0.297  -0.295
 37 A'   13 A"   38 A'   39 A'   14 A"   15 A"   40 A'                         
 -- Virtual --                   
 -0.099  -0.069  -0.058   0.004   0.043   0.051   0.051   0.055
 41 A'   16 A"   42 A'   43 A'   44 A'   17 A"   45 A'   46 A'                 
  0.074   0.086   0.106   0.117   0.151   0.154   0.168   0.186
 47 A'   18 A"   48 A'   49 A'   19 A"   50 A'   51 A'   52 A'                 
  0.217   0.231   0.238   0.251   0.271   0.282   0.293   0.372
 53 A'   20 A"   54 A'   21 A"   55 A'   56 A'   57 A'   58 A'                 
  0.381   0.394   0.404   0.409   0.439   0.445   0.473   0.475
 22 A"   23 A"   59 A'   24 A"   60 A'   61 A'   62 A'   25 A"                 
  0.537   0.540   0.547   0.559   0.569   0.643   0.659   0.730
 63 A'   26 A"   64 A'   65 A'   66 A'   67 A'   27 A"   68 A'                 
  0.776   0.806   0.816   0.850   0.913   0.969   1.197   1.210
 69 A'   70 A'   28 A"   71 A'   72 A'   73 A'   74 A'   29 A"                 
  1.298   1.302   1.323   1.352   1.370   1.373   1.393   1.577
 30 A"   31 A"   75 A'   76 A'   77 A'   32 A"   78 A'   79 A'                 
  1.650   1.823   1.930   1.993   2.001   2.015   2.140   2.282
 80 A'   81 A'   33 A"   82 A'   83 A'   34 A"   84 A'   85 A'                 
  2.334   2.388   2.711   2.727   2.831   3.138   3.623   3.700
 35 A"   86 A'   87 A'   36 A"   88 A'   89 A'   90 A'   37 A"                 
  3.755   3.765   3.890   3.930   3.941   3.963   3.967   3.982
 38 A"   91 A'   92 A'   39 A"   40 A"   93 A'   41 A"   42 A"                 
  3.993   4.045   4.053   4.152   4.247   4.256   4.335   4.404
 94 A'   95 A'   43 A"   96 A'   97 A'   98 A'   99 A'  100 A'                 
  4.941   5.979   5.997   6.045   6.255   6.333   6.477   6.624
101 A'   44 A"  102 A'  103 A'   45 A"  104 A'  105 A'  106 A'                 
  7.513   7.546   7.624  23.657  27.811  28.318  28.333  28.352
 46 A"  107 A'  108 A'  109 A'  110 A'   47 A"  111 A'  112 A'                 
 28.507  28.518  28.529  28.573  28.663  35.409  47.843  66.753
 48 A"  113 A'   49 A"  114 A'  115 A'  116 A'  117 A'  118 A'                 
127.861 127.873 127.904 151.610 289.708 289.738 289.8491020.624
 50 A"  119 A'  120 A'  121 A'   51 A"  122 A'  123 A'  124 A'                 
*******
125 A'                                                                         
 --------------------------------------------------------------

          Ground-State Mulliken Net Atomic Charges

     Atom                 Charge (a.u.)
  ----------------------------------------
      1 C                    -0.164676
      2 N                     0.017887
      3 F                    -0.039838
      4 Br                    0.029232
      5 I                     0.157394
  ----------------------------------------
  Sum of atomic charges =     0.000000

 -----------------------------------------------------------------
                    Cartesian Multipole Moments
 -----------------------------------------------------------------
    Charge (ESU x 10^10)
                 0.0000
    Dipole Moment (Debye)
         X      -0.0889      Y       2.2093      Z      -0.0000
       Tot       2.2111
    Quadrupole Moments (Debye-Ang)
        XX     -58.2573     XY      -0.3444     YY     -67.3714
        XZ      -0.0000     YZ       0.0000     ZZ     -62.7899
    Octopole Moments (Debye-Ang^2)
       XXX       1.4618    XXY      18.9899    XYY      -2.0165
       YYY      32.5691    XXZ      -0.0000    XYZ      -0.0000
       YYZ      -0.0000    XZZ       0.0029    YZZ       4.9945
       ZZZ      -0.0000
    Hexadecapole Moments (Debye-Ang^3)
      XXXX    -820.4723   XXXY      23.0373   XXYY    -217.4578
      XYYY      18.5507   YYYY    -481.9783   XXXZ      -0.0000
      XXYZ      -0.0000   XYYZ      -0.0000   YYYZ       0.0000
      XXZZ    -163.7169   XYZZ       6.4277   YYZZ     -87.0817
      XZZZ      -0.0000   YZZZ       0.0000   ZZZZ     -76.6941
 -----------------------------------------------------------------
 Calculating analytic gradient of the SCF energy
 Gradient of SCF Energy
            1           2           3           4           5
    1   0.0067752  -0.0099094   0.0078887  -0.0034873  -0.0012672
    2   0.0009577  -0.0014349   0.0015680  -0.0020764   0.0009855
    3   0.0000000  -0.0000000   0.0000000  -0.0000000   0.0000000
 Max gradient component =       9.909E-03
 RMS gradient           =       3.923E-03
 Gradient time:  CPU 9.31 s  wall 2.43 s
 Geometry Optimization Parameters
   NAtoms,    NIC,     NZ,  NCons,   NDum,   NFix, NCnnct, MaxDiis
        5      20       5       0       0       0       0       0

 Cartesian Hessian Update
 Hessian Updated using BFGS Update


** GEOMETRY OPTIMIZATION IN DELOCALIZED INTERNAL COORDINATES **
   Searching for a Minimum

   Optimization Cycle:   3

                       Coordinates (Angstroms)
     ATOM                X               Y               Z
      1  C         0.4255342890   -0.6084532717    0.0000000000
      2  N         0.5118176406   -1.8734035164    0.0000000000
      3  F        -0.7266958355   -2.4944757907    0.0000000000
      4  Br        2.0643133155    0.3119868094    0.0000000000
      5  I        -1.3888126388    0.5208957532    0.0000000000
   Point Group: cs    Number of degrees of freedom:     7


   Energy is  -9686.323445602

 Hessian Updated using BFGS Update

  7 Hessian modes will be used to form the next step
  Hessian Eigenvalues:
     0.105810    0.174798    0.220687    0.249981    0.392309    0.463412
     0.758780

 Minimum Search - Taking Simple RFO Step
 Searching for Lamda that Minimizes Along All modes
 Value Taken    Lamda =  -0.00038782
 Step Taken.  Stepsize is  0.041059

                             Maximum     Tolerance    Cnvgd?
         Gradient           0.006776      0.000300      NO
         Displacement       0.035930      0.001200      NO
         Energy change     -0.001283      0.000001      NO


 New Cartesian Coordinates Obtained by Inverse Iteration

 Displacement from previous Coordinates is:  0.041591
 ----------------------------------------------------------------
             Standard Nuclear Orientation (Angstroms)
    I     Atom           X                Y                Z
 ----------------------------------------------------------------
    1      C       0.4236020576    -0.6108647761     0.0000000000
    2      N       0.5161345507    -1.8761699507     0.0000000000
    3      F      -0.7394407607    -2.4894688531     0.0000000000
    4      Br      2.0703079020     0.3222221563     0.0000000000
    5      I      -1.3844469787     0.5108314075     0.0000000000
 ----------------------------------------------------------------
 Molecular Point Group                 Cs    NOp =  2
 Largest Abelian Subgroup              Cs    NOp =  2
 Nuclear Repulsion Energy =   712.5113218013 hartrees
 There are       55 alpha and       55 beta electrons
 Applying Cartesian multipole field
    Component          Value
    ---------          -----
     (2,0,0)        1.00000E-11
     (0,2,0)        2.00000E-11
     (0,0,2)       -3.00000E-11
 Nucleus-field energy     =     0.0000000164 hartrees
 Requested basis set is 6-311++G(d,p)
 There are 61 shells and 176 basis functions
 A cutoff of  1.0D-11 yielded   1478 shell pairs
 There are     13081 function pairs (     14743 Cartesian)
 Smallest overlap matrix eigenvalue = 3.95E-04
 Guess MOs from SCF MO coefficient file

 -----------------------------------------------------------------------
  General SCF calculation program by
  Eric Jon Sundstrom, Paul Horn, Yuezhi Mao, Dmitri Zuev, Alec White,
  David Stuck, Shaama M.S., Shane Yost, Joonho Lee, David Small,
  Daniel Levine, Susi Lehtola, Hugh Burton, Evgeny Epifanovsky
 -----------------------------------------------------------------------
 Exchange:     0.2000 Hartree-Fock + 0.0800 Slater + 0.7200 B88
 Correlation:  0.1900 VWN1RPA + 0.8100 LYP
 Using SG-1 standard quadrature grid
 using 4 threads for integral computing
 -------------------------------------------------------
 OpenMP Integral computing Module                
 Release: version 2.0, May 2017, Q-Chem Inc. Pleasanton 
 -------------------------------------------------------
 -------------------------------------------------------
 OpenMP BLAS3 based DFT computing Module                
 Release: version 1.0, May 2013, Q-Chem Inc. Pittsburgh 
 -------------------------------------------------------
 A restricted SCF calculation will be
 performed using DIIS
 SCF converges when DIIS error is below 1.0e-08
 ---------------------------------------
  Cycle       Energy         DIIS error
 ---------------------------------------
    1   -9686.3234544079      1.99e-04  
    2   -9686.3236700542      3.77e-05  
    3   -9686.3236659312      5.53e-05  
    4   -9686.3236759891      1.66e-05  
    5   -9686.3236768485      5.02e-06  
    6   -9686.3236769229      1.55e-06  
    7   -9686.3236769272      7.89e-07  
    8   -9686.3236769287      1.64e-07  
    9   -9686.3236769288      5.06e-08  
   10   -9686.3236769288      2.82e-08  
   11   -9686.3236769288      4.78e-09  Convergence criterion met
 ---------------------------------------
 SCF time:   CPU 27.76s  wall 8.00s 
 SCF   energy in the final basis set =    -9686.3236769288
 Total energy in the final basis set =    -9686.3236769288

 --------------------------------------------------------------
             Orbital Energies (a.u.) and Symmetries
 --------------------------------------------------------------

 Alpha MOs, Restricted
 -- Occupied --                  
******* -482.88 -176.34 -165.74 -165.74 -165.74  -62.53  -56.35
  1 A'    2 A'    3 A'    4 A'    1 A"    5 A'    6 A'    7 A'                 
-56.347 -56.347 -35.835 -31.329 -31.322 -31.322 -24.726 -22.979
  2 A"    8 A'    9 A'   10 A'    3 A"   11 A'   12 A'   13 A'                 
-22.978 -22.977 -22.973 -22.973 -14.439 -10.333  -8.740  -6.572
  4 A"   14 A'    5 A"   15 A'   16 A'   17 A'   18 A'   19 A'                 
 -6.558  -6.557  -6.385  -4.798  -4.782  -4.781  -2.683  -2.679
  6 A"   20 A'   21 A'   22 A'    7 A"   23 A'   24 A'    8 A"                 
 -2.679  -2.667  -2.667  -2.063  -2.059  -2.058  -2.044  -2.044
 25 A'   26 A'    9 A"   27 A'   10 A"   28 A'   29 A'   11 A"                 
 -1.259  -0.960  -0.830  -0.710  -0.615  -0.518  -0.512  -0.502
 30 A'   31 A'   32 A'   33 A'   34 A'   35 A'   36 A'   12 A"                 
 -0.422  -0.401  -0.344  -0.338  -0.319  -0.298  -0.295
 37 A'   13 A"   38 A'   39 A'   14 A"   15 A"   40 A'                         
 -- Virtual --                   
 -0.099  -0.070  -0.062   0.004   0.043   0.049   0.051   0.054
 41 A'   16 A"   42 A'   43 A'   44 A'   45 A'   17 A"   46 A'                 
  0.074   0.086   0.104   0.117   0.151   0.154   0.167   0.185
 47 A'   18 A"   48 A'   49 A'   19 A"   50 A'   51 A'   52 A'                 
  0.217   0.231   0.238   0.250   0.271   0.282   0.292   0.372
 53 A'   20 A"   54 A'   21 A"   55 A'   56 A'   57 A'   58 A'                 
  0.380   0.394   0.403   0.410   0.438   0.445   0.474   0.474
 22 A"   23 A"   59 A'   24 A"   60 A'   61 A'   25 A"   62 A'                 
  0.536   0.540   0.548   0.558   0.569   0.644   0.659   0.730
 63 A'   26 A"   64 A'   65 A'   66 A'   67 A'   27 A"   68 A'                 
  0.775   0.803   0.816   0.848   0.912   0.967   1.198   1.210
 69 A'   70 A'   28 A"   71 A'   72 A'   73 A'   74 A'   29 A"                 
  1.295   1.302   1.322   1.353   1.372   1.373   1.394   1.577
 30 A"   31 A"   75 A'   76 A'   32 A"   77 A'   78 A'   79 A'                 
  1.644   1.822   1.930   1.988   2.000   2.015   2.140   2.283
 80 A'   81 A'   33 A"   82 A'   83 A'   34 A"   84 A'   85 A'                 
  2.334   2.384   2.712   2.727   2.829   3.133   3.616   3.704
 35 A"   86 A'   87 A'   36 A"   88 A'   89 A'   90 A'   37 A"                 
  3.757   3.767   3.883   3.923   3.938   3.962   3.967   3.981
 38 A"   91 A'   92 A'   39 A"   40 A"   93 A'   41 A"   42 A"                 
  3.992   4.045   4.051   4.150   4.245   4.257   4.335   4.405
 94 A'   95 A'   43 A"   96 A'   97 A'   98 A'   99 A'  100 A'                 
  4.918   5.978   5.996   6.045   6.257   6.335   6.464   6.612
101 A'   44 A"  102 A'  103 A'   45 A"  104 A'  105 A'  106 A'                 
  7.513   7.545   7.624  23.654  27.812  28.317  28.332  28.352
 46 A"  107 A'  108 A'  109 A'  110 A'   47 A"  111 A'  112 A'                 
 28.506  28.518  28.529  28.573  28.662  35.407  47.839  66.754
 48 A"  113 A'   49 A"  114 A'  115 A'  116 A'  117 A'  118 A'                 
127.860 127.872 127.904 151.611 289.708 289.737 289.8491020.619
 50 A"  119 A'  120 A'  121 A'   51 A"  122 A'  123 A'  124 A'                 
*******
125 A'                                                                         

 Beta MOs, Restricted
 -- Occupied --                  
******* -482.88 -176.34 -165.74 -165.74 -165.74  -62.53  -56.35
  1 A'    2 A'    3 A'    4 A'    1 A"    5 A'    6 A'    7 A'                 
-56.347 -56.347 -35.835 -31.329 -31.322 -31.322 -24.726 -22.979
  2 A"    8 A'    9 A'   10 A'    3 A"   11 A'   12 A'   13 A'                 
-22.978 -22.977 -22.973 -22.973 -14.439 -10.333  -8.740  -6.572
  4 A"   14 A'    5 A"   15 A'   16 A'   17 A'   18 A'   19 A'                 
 -6.558  -6.557  -6.385  -4.798  -4.782  -4.781  -2.683  -2.679
  6 A"   20 A'   21 A'   22 A'    7 A"   23 A'   24 A'    8 A"                 
 -2.679  -2.667  -2.667  -2.063  -2.059  -2.058  -2.044  -2.044
 25 A'   26 A'    9 A"   27 A'   10 A"   28 A'   29 A'   11 A"                 
 -1.259  -0.960  -0.830  -0.710  -0.615  -0.518  -0.512  -0.502
 30 A'   31 A'   32 A'   33 A'   34 A'   35 A'   36 A'   12 A"                 
 -0.422  -0.401  -0.344  -0.338  -0.319  -0.298  -0.295
 37 A'   13 A"   38 A'   39 A'   14 A"   15 A"   40 A'                         
 -- Virtual --                   
 -0.099  -0.070  -0.062   0.004   0.043   0.049   0.051   0.054
 41 A'   16 A"   42 A'   43 A'   44 A'   45 A'   17 A"   46 A'                 
  0.074   0.086   0.104   0.117   0.151   0.154   0.167   0.185
 47 A'   18 A"   48 A'   49 A'   19 A"   50 A'   51 A'   52 A'                 
  0.217   0.231   0.238   0.250   0.271   0.282   0.292   0.372
 53 A'   20 A"   54 A'   21 A"   55 A'   56 A'   57 A'   58 A'                 
  0.380   0.394   0.403   0.410   0.438   0.445   0.474   0.474
 22 A"   23 A"   59 A'   24 A"   60 A'   61 A'   25 A"   62 A'                 
  0.536   0.540   0.548   0.558   0.569   0.644   0.659   0.730
 63 A'   26 A"   64 A'   65 A'   66 A'   67 A'   27 A"   68 A'                 
  0.775   0.803   0.816   0.848   0.912   0.967   1.198   1.210
 69 A'   70 A'   28 A"   71 A'   72 A'   73 A'   74 A'   29 A"                 
  1.295   1.302   1.322   1.353   1.372   1.373   1.394   1.577
 30 A"   31 A"   75 A'   76 A'   32 A"   77 A'   78 A'   79 A'                 
  1.644   1.822   1.930   1.988   2.000   2.015   2.140   2.283
 80 A'   81 A'   33 A"   82 A'   83 A'   34 A"   84 A'   85 A'                 
  2.334   2.384   2.712   2.727   2.829   3.133   3.616   3.704
 35 A"   86 A'   87 A'   36 A"   88 A'   89 A'   90 A'   37 A"                 
  3.757   3.767   3.883   3.923   3.938   3.962   3.967   3.981
 38 A"   91 A'   92 A'   39 A"   40 A"   93 A'   41 A"   42 A"                 
  3.992   4.045   4.051   4.150   4.245   4.257   4.335   4.405
 94 A'   95 A'   43 A"   96 A'   97 A'   98 A'   99 A'  100 A'                 
  4.918   5.978   5.996   6.045   6.257   6.335   6.464   6.612
101 A'   44 A"  102 A'  103 A'   45 A"  104 A'  105 A'  106 A'                 
  7.513   7.545   7.624  23.654  27.812  28.317  28.332  28.352
 46 A"  107 A'  108 A'  109 A'  110 A'   47 A"  111 A'  112 A'                 
 28.506  28.518  28.529  28.573  28.662  35.407  47.839  66.754
 48 A"  113 A'   49 A"  114 A'  115 A'  116 A'  117 A'  118 A'                 
127.860 127.872 127.904 151.611 289.708 289.737 289.8491020.619
 50 A"  119 A'  120 A'  121 A'   51 A"  122 A'  123 A'  124 A'                 
*******
125 A'                                                                         
 --------------------------------------------------------------

          Ground-State Mulliken Net Atomic Charges

     Atom                 Charge (a.u.)
  ----------------------------------------
      1 C                    -0.166449
      2 N                     0.021971
      3 F                    -0.046711
      4 Br                    0.026065
      5 I                     0.165124
  ----------------------------------------
  Sum of atomic charges =     0.000000

 -----------------------------------------------------------------
                    Cartesian Multipole Moments
 -----------------------------------------------------------------
    Charge (ESU x 10^10)
                 0.0000
    Dipole Moment (Debye)
         X      -0.1195      Y       2.2706      Z      -0.0000
       Tot       2.2737
    Quadrupole Moments (Debye-Ang)
        XX     -58.2387     XY      -0.4098     YY     -67.5207
        XZ      -0.0000     YZ       0.0000     ZZ     -62.7937
    Octopole Moments (Debye-Ang^2)
       XXX       0.5738    XXY      19.2172    XYY      -1.9904
       YYY      33.4337    XXZ      -0.0000    XYZ      -0.0000
       YYZ      -0.0000    XZZ      -0.2754    YZZ       5.1651
       ZZZ      -0.0000
    Hexadecapole Moments (Debye-Ang^3)
      XXXX    -821.6600   XXXY      20.4569   XXYY    -217.5047
      XYYY      15.3107   YYYY    -482.2582   XXXZ      -0.0000
      XXYZ      -0.0000   XYYZ      -0.0000   YYYZ       0.0000
      XXZZ    -163.9311   XYZZ       5.3981   YYZZ     -86.9668
      XZZZ      -0.0000   YZZZ       0.0000   ZZZZ     -76.6448
 -----------------------------------------------------------------
 Calculating analytic gradient of the SCF energy
 Gradient of SCF Energy
            1           2           3           4           5
    1   0.0014994  -0.0045353   0.0027169   0.0004538  -0.0001348
    2  -0.0000638  -0.0010221   0.0003482   0.0007934  -0.0000557
    3   0.0000000  -0.0000000   0.0000000  -0.0000000   0.0000000
 Max gradient component =       4.535E-03
 RMS gradient           =       1.466E-03
 Gradient time:  CPU 9.25 s  wall 2.45 s
 Geometry Optimization Parameters
   NAtoms,    NIC,     NZ,  NCons,   NDum,   NFix, NCnnct, MaxDiis
        5      20       5       0       0       0       0       0

 Cartesian Hessian Update
 Hessian Updated using BFGS Update


** GEOMETRY OPTIMIZATION IN DELOCALIZED INTERNAL COORDINATES **
   Searching for a Minimum

   Optimization Cycle:   4

                       Coordinates (Angstroms)
     ATOM                X               Y               Z
      1  C         0.4236020576   -0.6108647761    0.0000000000
      2  N         0.5161345507   -1.8761699507    0.0000000000
      3  F        -0.7394407607   -2.4894688531    0.0000000000
      4  Br        2.0703079020    0.3222221563    0.0000000000
      5  I        -1.3844469787    0.5108314075    0.0000000000
   Point Group: cs    Number of degrees of freedom:     7


   Energy is  -9686.323676929

 Hessian Updated using BFGS Update

  7 Hessian modes will be used to form the next step
  Hessian Eigenvalues:
     0.101460    0.164595    0.225367    0.258803    0.328061    0.463665
     0.758940

 Minimum Search - Taking Simple RFO Step
 Searching for Lamda that Minimizes Along All modes
 Value Taken    Lamda =  -0.00007465
 Step Taken.  Stepsize is  0.020202

                             Maximum     Tolerance    Cnvgd?
         Gradient           0.002980      0.000300      NO
         Displacement       0.013864      0.001200      NO
         Energy change     -0.000231      0.000001      NO


 New Cartesian Coordinates Obtained by Inverse Iteration

 Displacement from previous Coordinates is:  0.014448
 ----------------------------------------------------------------
             Standard Nuclear Orientation (Angstroms)
    I     Atom           X                Y                Z
 ----------------------------------------------------------------
    1      C       0.4211228794    -0.6109292846     0.0000000000
    2      N       0.5221579777    -1.8754428723     0.0000000000
    3      F      -0.7415067378    -2.4879150128     0.0000000000
    4      Br      2.0682929391     0.3201131852     0.0000000000
    5      I      -1.3839102874     0.5107239683     0.0000000000
 ----------------------------------------------------------------
 Molecular Point Group                 Cs    NOp =  2
 Largest Abelian Subgroup              Cs    NOp =  2
 Nuclear Repulsion Energy =   712.8716371361 hartrees
 There are       55 alpha and       55 beta electrons
 Applying Cartesian multipole field
    Component          Value
    ---------          -----
     (2,0,0)        1.00000E-11
     (0,2,0)        2.00000E-11
     (0,0,2)       -3.00000E-11
 Nucleus-field energy     =     0.0000000164 hartrees
 Requested basis set is 6-311++G(d,p)
 There are 61 shells and 176 basis functions
 A cutoff of  1.0D-11 yielded   1478 shell pairs
 There are     13081 function pairs (     14743 Cartesian)
 Smallest overlap matrix eigenvalue = 3.94E-04
 Guess MOs from SCF MO coefficient file

 -----------------------------------------------------------------------
  General SCF calculation program by
  Eric Jon Sundstrom, Paul Horn, Yuezhi Mao, Dmitri Zuev, Alec White,
  David Stuck, Shaama M.S., Shane Yost, Joonho Lee, David Small,
  Daniel Levine, Susi Lehtola, Hugh Burton, Evgeny Epifanovsky
 -----------------------------------------------------------------------
 Exchange:     0.2000 Hartree-Fock + 0.0800 Slater + 0.7200 B88
 Correlation:  0.1900 VWN1RPA + 0.8100 LYP
 Using SG-1 standard quadrature grid
 using 4 threads for integral computing
 -------------------------------------------------------
 OpenMP Integral computing Module                
 Release: version 2.0, May 2017, Q-Chem Inc. Pleasanton 
 -------------------------------------------------------
 -------------------------------------------------------
 OpenMP BLAS3 based DFT computing Module                
 Release: version 1.0, May 2013, Q-Chem Inc. Pittsburgh 
 -------------------------------------------------------
 A restricted SCF calculation will be
 performed using DIIS
 SCF converges when DIIS error is below 1.0e-08
 ---------------------------------------
  Cycle       Energy         DIIS error
 ---------------------------------------
    1   -9686.3236552269      1.07e-04  
    2   -9686.3237121205      2.59e-05  
    3   -9686.3237072278      4.64e-05  
    4   -9686.3237147529      3.98e-06  
    5   -9686.3237147834      2.91e-06  
    6   -9686.3237148058      6.34e-07  
    7   -9686.3237148063      4.50e-07  
    8   -9686.3237148070      1.17e-07  
    9   -9686.3237148071      2.69e-08  
   10   -9686.3237148070      3.47e-09  Convergence criterion met
 ---------------------------------------
 SCF time:   CPU 25.27s  wall 7.00s 
 SCF   energy in the final basis set =    -9686.3237148070
 Total energy in the final basis set =    -9686.3237148070

 --------------------------------------------------------------
             Orbital Energies (a.u.) and Symmetries
 --------------------------------------------------------------

 Alpha MOs, Restricted
 -- Occupied --                  
******* -482.88 -176.34 -165.74 -165.74 -165.74  -62.53  -56.35
  1 A'    2 A'    3 A'    4 A'    1 A"    5 A'    6 A'    7 A'                 
-56.347 -56.347 -35.836 -31.330 -31.323 -31.322 -24.724 -22.980
  2 A"    8 A'    9 A'   10 A'    3 A"   11 A'   12 A'   13 A'                 
-22.978 -22.978 -22.974 -22.974 -14.439 -10.333  -8.740  -6.572
  4 A"   14 A'    5 A"   15 A'   16 A'   17 A'   18 A'   19 A'                 
 -6.558  -6.557  -6.385  -4.799  -4.783  -4.781  -2.683  -2.679
  6 A"   20 A'   21 A'   22 A'    7 A"   23 A'   24 A'    8 A"                 
 -2.678  -2.667  -2.667  -2.064  -2.060  -2.059  -2.045  -2.045
 25 A'   26 A'    9 A"   27 A'   10 A"   28 A'   29 A'   11 A"                 
 -1.255  -0.961  -0.830  -0.711  -0.613  -0.518  -0.512  -0.500
 30 A'   31 A'   32 A'   33 A'   34 A'   35 A'   36 A'   12 A"                 
 -0.421  -0.401  -0.345  -0.338  -0.319  -0.299  -0.296
 37 A'   13 A"   38 A'   39 A'   14 A"   15 A"   40 A'                         
 -- Virtual --                   
 -0.099  -0.070  -0.063   0.004   0.043   0.047   0.051   0.054
 41 A'   16 A"   42 A'   43 A'   44 A'   45 A'   17 A"   46 A'                 
  0.074   0.086   0.103   0.117   0.151   0.154   0.167   0.184
 47 A'   18 A"   48 A'   49 A'   19 A"   50 A'   51 A'   52 A'                 
  0.216   0.231   0.238   0.250   0.271   0.283   0.293   0.372
 53 A'   20 A"   54 A'   21 A"   55 A'   56 A'   57 A'   58 A'                 
  0.380   0.394   0.403   0.410   0.438   0.444   0.474   0.474
 22 A"   23 A"   59 A'   24 A"   60 A'   61 A'   25 A"   62 A'                 
  0.536   0.540   0.549   0.558   0.569   0.645   0.659   0.729
 63 A'   26 A"   64 A'   65 A'   66 A'   67 A'   27 A"   68 A'                 
  0.774   0.801   0.816   0.848   0.913   0.968   1.198   1.211
 69 A'   70 A'   28 A"   71 A'   72 A'   73 A'   74 A'   29 A"                 
  1.293   1.302   1.323   1.354   1.373   1.373   1.394   1.576
 30 A"   31 A"   75 A'   76 A'   32 A"   77 A'   78 A'   79 A'                 
  1.644   1.823   1.931   1.986   2.001   2.016   2.141   2.282
 80 A'   81 A'   33 A"   82 A'   83 A'   34 A"   84 A'   85 A'                 
  2.334   2.383   2.713   2.727   2.831   3.132   3.614   3.706
 35 A"   86 A'   87 A'   36 A"   88 A'   89 A'   90 A'   37 A"                 
  3.758   3.769   3.880   3.918   3.936   3.962   3.967   3.981
 38 A"   91 A'   92 A'   39 A"   40 A"   93 A'   41 A"   42 A"                 
  3.992   4.045   4.051   4.150   4.245   4.256   4.336   4.406
 94 A'   95 A'   43 A"   96 A'   97 A'   98 A'   99 A'  100 A'                 
  4.905   5.978   5.996   6.045   6.258   6.337   6.458   6.609
101 A'   44 A"  102 A'  103 A'   45 A"  104 A'  105 A'  106 A'                 
  7.514   7.545   7.624  23.654  27.812  28.317  28.332  28.351
 46 A"  107 A'  108 A'  109 A'  110 A'   47 A"  111 A'  112 A'                 
 28.505  28.517  28.528  28.573  28.662  35.408  47.839  66.756
 48 A"  113 A'   49 A"  114 A'  115 A'  116 A'  117 A'  118 A'                 
127.859 127.872 127.903 151.611 289.708 289.737 289.8491020.620
 50 A"  119 A'  120 A'  121 A'   51 A"  122 A'  123 A'  124 A'                 
*******
125 A'                                                                         

 Beta MOs, Restricted
 -- Occupied --                  
******* -482.88 -176.34 -165.74 -165.74 -165.74  -62.53  -56.35
  1 A'    2 A'    3 A'    4 A'    1 A"    5 A'    6 A'    7 A'                 
-56.347 -56.347 -35.836 -31.330 -31.323 -31.322 -24.724 -22.980
  2 A"    8 A'    9 A'   10 A'    3 A"   11 A'   12 A'   13 A'                 
-22.978 -22.978 -22.974 -22.974 -14.439 -10.333  -8.740  -6.572
  4 A"   14 A'    5 A"   15 A'   16 A'   17 A'   18 A'   19 A'                 
 -6.558  -6.557  -6.385  -4.799  -4.783  -4.781  -2.683  -2.679
  6 A"   20 A'   21 A'   22 A'    7 A"   23 A'   24 A'    8 A"                 
 -2.678  -2.667  -2.667  -2.064  -2.060  -2.059  -2.045  -2.045
 25 A'   26 A'    9 A"   27 A'   10 A"   28 A'   29 A'   11 A"                 
 -1.255  -0.961  -0.830  -0.711  -0.613  -0.518  -0.512  -0.500
 30 A'   31 A'   32 A'   33 A'   34 A'   35 A'   36 A'   12 A"                 
 -0.421  -0.401  -0.345  -0.338  -0.319  -0.299  -0.296
 37 A'   13 A"   38 A'   39 A'   14 A"   15 A"   40 A'                         
 -- Virtual --                   
 -0.099  -0.070  -0.063   0.004   0.043   0.047   0.051   0.054
 41 A'   16 A"   42 A'   43 A'   44 A'   45 A'   17 A"   46 A'                 
  0.074   0.086   0.103   0.117   0.151   0.154   0.167   0.184
 47 A'   18 A"   48 A'   49 A'   19 A"   50 A'   51 A'   52 A'                 
  0.216   0.231   0.238   0.250   0.271   0.283   0.293   0.372
 53 A'   20 A"   54 A'   21 A"   55 A'   56 A'   57 A'   58 A'                 
  0.380   0.394   0.403   0.410   0.438   0.444   0.474   0.474
 22 A"   23 A"   59 A'   24 A"   60 A'   61 A'   25 A"   62 A'                 
  0.536   0.540   0.549   0.558   0.569   0.645   0.659   0.729
 63 A'   26 A"   64 A'   65 A'   66 A'   67 A'   27 A"   68 A'                 
  0.774   0.801   0.816   0.848   0.913   0.968   1.198   1.211
 69 A'   70 A'   28 A"   71 A'   72 A'   73 A'   74 A'   29 A"                 
  1.293   1.302   1.323   1.354   1.373   1.373   1.394   1.576
 30 A"   31 A"   75 A'   76 A'   32 A"   77 A'   78 A'   79 A'                 
  1.644   1.823   1.931   1.986   2.001   2.016   2.141   2.282
 80 A'   81 A'   33 A"   82 A'   83 A'   34 A"   84 A'   85 A'                 
  2.334   2.383   2.713   2.727   2.831   3.132   3.614   3.706
 35 A"   86 A'   87 A'   36 A"   88 A'   89 A'   90 A'   37 A"                 
  3.758   3.769   3.880   3.918   3.936   3.962   3.967   3.981
 38 A"   91 A'   92 A'   39 A"   40 A"   93 A'   41 A"   42 A"                 
  3.992   4.045   4.051   4.150   4.245   4.256   4.336   4.406
 94 A'   95 A'   43 A"   96 A'   97 A'   98 A'   99 A'  100 A'                 
  4.905   5.978   5.996   6.045   6.258   6.337   6.458   6.609
101 A'   44 A"  102 A'  103 A'   45 A"  104 A'  105 A'  106 A'                 
  7.514   7.545   7.624  23.654  27.812  28.317  28.332  28.351
 46 A"  107 A'  108 A'  109 A'  110 A'   47 A"  111 A'  112 A'                 
 28.505  28.517  28.528  28.573  28.662  35.408  47.839  66.756
 48 A"  113 A'   49 A"  114 A'  115 A'  116 A'  117 A'  118 A'                 
127.859 127.872 127.903 151.611 289.708 289.737 289.8491020.620
 50 A"  119 A'  120 A'  121 A'   51 A"  122 A'  123 A'  124 A'                 
*******
125 A'                                                                         
 --------------------------------------------------------------

          Ground-State Mulliken Net Atomic Charges

     Atom                 Charge (a.u.)
  ----------------------------------------
      1 C                    -0.165394
      2 N                     0.022645
      3 F                    -0.051218
      4 Br                    0.025280
      5 I                     0.168686
  ----------------------------------------
  Sum of atomic charges =     0.000000

 -----------------------------------------------------------------
                    Cartesian Multipole Moments
 -----------------------------------------------------------------
    Charge (ESU x 10^10)
                 0.0000
    Dipole Moment (Debye)
         X      -0.1285      Y       2.3120      Z       0.0000
       Tot       2.3155
    Quadrupole Moments (Debye-Ang)
        XX     -58.2185     XY      -0.4889     YY     -67.6161
        XZ      -0.0000     YZ      -0.0000     ZZ     -62.7833
    Octopole Moments (Debye-Ang^2)
       XXX       0.4929    XXY      19.2710    XYY      -1.9066
       YYY      33.8791    XXZ       0.0000    XYZ       0.0000
       YYZ       0.0000    XZZ      -0.2804    YZZ       5.2307
       ZZZ       0.0000
    Hexadecapole Moments (Debye-Ang^3)
      XXXX    -820.6099   XXXY      20.5189   XXYY    -217.3391
      XYYY      15.1745   YYYY    -482.7578   XXXZ      -0.0000
      XXYZ      -0.0000   XYYZ       0.0000   YYYZ      -0.0000
      XXZZ    -163.7268   XYZZ       5.4599   YYZZ     -86.9457
      XZZZ       0.0000   YZZZ      -0.0000   ZZZZ     -76.5874
 -----------------------------------------------------------------
 Calculating analytic gradient of the SCF energy
 Gradient of SCF Energy
            1           2           3           4           5
    1  -0.0000259  -0.0001426   0.0001681  -0.0000893   0.0000897
    2  -0.0004003   0.0001871   0.0000847   0.0000613   0.0000672
    3  -0.0000000  -0.0000000   0.0000000   0.0000000   0.0000000
 Max gradient component =       4.003E-04
 RMS gradient           =       1.356E-04
 Gradient time:  CPU 9.26 s  wall 2.42 s
 Geometry Optimization Parameters
   NAtoms,    NIC,     NZ,  NCons,   NDum,   NFix, NCnnct, MaxDiis
        5      20       5       0       0       0       0       0

 Cartesian Hessian Update
 Hessian Updated using BFGS Update


** GEOMETRY OPTIMIZATION IN DELOCALIZED INTERNAL COORDINATES **
   Searching for a Minimum

   Optimization Cycle:   5

                       Coordinates (Angstroms)
     ATOM                X               Y               Z
      1  C         0.4211228794   -0.6109292846    0.0000000000
      2  N         0.5221579777   -1.8754428723    0.0000000000
      3  F        -0.7415067378   -2.4879150128    0.0000000000
      4  Br        2.0682929391    0.3201131852    0.0000000000
      5  I        -1.3839102874    0.5107239683    0.0000000000
   Point Group: cs    Number of degrees of freedom:     7


   Energy is  -9686.323714807

 Hessian Updated using BFGS Update

  7 Hessian modes will be used to form the next step
  Hessian Eigenvalues:
     0.102336    0.162500    0.233222    0.248178    0.322539    0.463688
     0.766648

 Minimum Search - Taking Simple RFO Step
 Searching for Lamda that Minimizes Along All modes
 Value Taken    Lamda =   0.00000000
 Step Taken.  Stepsize is  0.001537

                             Maximum     Tolerance    Cnvgd?
         Gradient           0.000311      0.000300      NO
         Displacement       0.000870      0.001200     YES
         Energy change     -0.000038      0.000001      NO


 New Cartesian Coordinates Obtained by Inverse Iteration

 Displacement from previous Coordinates is:  0.002458
 ----------------------------------------------------------------
             Standard Nuclear Orientation (Angstroms)
    I     Atom           X                Y                Z
 ----------------------------------------------------------------
    1      C       0.4212365675    -0.6105292253     0.0000000000
    2      N       0.5222955127    -1.8752523522     0.0000000000
    3      F      -0.7417637469    -2.4876259380     0.0000000000
    4      Br      2.0689651515     0.3197991477     0.0000000000
    5      I      -1.3845767140     0.5101583516     0.0000000000
 ----------------------------------------------------------------
 Molecular Point Group                 Cs    NOp =  2
 Largest Abelian Subgroup              Cs    NOp =  2
 Nuclear Repulsion Energy =   712.7647155353 hartrees
 There are       55 alpha and       55 beta electrons
 Applying Cartesian multipole field
    Component          Value
    ---------          -----
     (2,0,0)        1.00000E-11
     (0,2,0)        2.00000E-11
     (0,0,2)       -3.00000E-11
 Nucleus-field energy     =     0.0000000164 hartrees
 Requested basis set is 6-311++G(d,p)
 There are 61 shells and 176 basis functions
 A cutoff of  1.0D-11 yielded   1478 shell pairs
 There are     13081 function pairs (     14743 Cartesian)
 Smallest overlap matrix eigenvalue = 3.95E-04
 Guess MOs from SCF MO coefficient file

 -----------------------------------------------------------------------
  General SCF calculation program by
  Eric Jon Sundstrom, Paul Horn, Yuezhi Mao, Dmitri Zuev, Alec White,
  David Stuck, Shaama M.S., Shane Yost, Joonho Lee, David Small,
  Daniel Levine, Susi Lehtola, Hugh Burton, Evgeny Epifanovsky
 -----------------------------------------------------------------------
 Exchange:     0.2000 Hartree-Fock + 0.0800 Slater + 0.7200 B88
 Correlation:  0.1900 VWN1RPA + 0.8100 LYP
 Using SG-1 standard quadrature grid
 using 4 threads for integral computing
 -------------------------------------------------------
 OpenMP Integral computing Module                
 Release: version 2.0, May 2017, Q-Chem Inc. Pleasanton 
 -------------------------------------------------------
 -------------------------------------------------------
 OpenMP BLAS3 based DFT computing Module                
 Release: version 1.0, May 2013, Q-Chem Inc. Pittsburgh 
 -------------------------------------------------------
 A restricted SCF calculation will be
 performed using DIIS
 SCF converges when DIIS error is below 1.0e-08
 ---------------------------------------
  Cycle       Energy         DIIS error
 ---------------------------------------
    1   -9686.3237148968      6.92e-06  
    2   -9686.3237151605      2.99e-06  
    3   -9686.3237151344      4.18e-06  
    4   -9686.3237151945      6.29e-07  
    5   -9686.3237151957      2.21e-07  
    6   -9686.3237151958      1.36e-07  
    7   -9686.3237151959      2.00e-08  
    8   -9686.3237151959      1.27e-08  
    9   -9686.3237151958      2.32e-09  Convergence criterion met
 ---------------------------------------
 SCF time:   CPU 22.75s  wall 6.00s 
 SCF   energy in the final basis set =    -9686.3237151958
 Total energy in the final basis set =    -9686.3237151958

 --------------------------------------------------------------
             Orbital Energies (a.u.) and Symmetries
 --------------------------------------------------------------

 Alpha MOs, Restricted
 -- Occupied --                  
******* -482.88 -176.34 -165.74 -165.74 -165.74  -62.53  -56.35
  1 A'    2 A'    3 A'    4 A'    1 A"    5 A'    6 A'    7 A'                 
-56.347 -56.347 -35.836 -31.330 -31.323 -31.323 -24.724 -22.980
  2 A"    8 A'    9 A'   10 A'    3 A"   11 A'   12 A'   13 A'                 
-22.979 -22.978 -22.974 -22.974 -14.439 -10.333  -8.740  -6.572
  4 A"   14 A'    5 A"   15 A'   16 A'   17 A'   18 A'   19 A'                 
 -6.558  -6.557  -6.385  -4.799  -4.783  -4.781  -2.683  -2.679
  6 A"   20 A'   21 A'   22 A'    7 A"   23 A'   24 A'    8 A"                 
 -2.678  -2.667  -2.667  -2.064  -2.060  -2.059  -2.045  -2.045
 25 A'   26 A'    9 A"   27 A'   10 A"   28 A'   29 A'   11 A"                 
 -1.255  -0.961  -0.830  -0.711  -0.613  -0.518  -0.512  -0.500
 30 A'   31 A'   32 A'   33 A'   34 A'   35 A'   36 A'   12 A"                 
 -0.421  -0.401  -0.345  -0.338  -0.319  -0.299  -0.296
 37 A'   13 A"   38 A'   39 A'   14 A"   15 A"   40 A'                         
 -- Virtual --                   
 -0.099  -0.070  -0.063   0.004   0.043   0.047   0.051   0.054
 41 A'   16 A"   42 A'   43 A'   44 A'   45 A'   17 A"   46 A'                 
  0.074   0.086   0.103   0.117   0.151   0.154   0.167   0.184
 47 A'   18 A"   48 A'   49 A'   19 A"   50 A'   51 A'   52 A'                 
  0.216   0.231   0.238   0.250   0.271   0.283   0.293   0.372
 53 A'   20 A"   54 A'   21 A"   55 A'   56 A'   57 A'   58 A'                 
  0.380   0.394   0.403   0.410   0.438   0.444   0.474   0.474
 22 A"   23 A"   59 A'   24 A"   60 A'   61 A'   25 A"   62 A'                 
  0.536   0.540   0.549   0.558   0.569   0.645   0.659   0.729
 63 A'   26 A"   64 A'   65 A'   66 A'   67 A'   27 A"   68 A'                 
  0.774   0.801   0.816   0.848   0.913   0.968   1.198   1.211
 69 A'   70 A'   28 A"   71 A'   72 A'   73 A'   74 A'   29 A"                 
  1.293   1.302   1.323   1.354   1.373   1.373   1.394   1.576
 30 A"   31 A"   75 A'   76 A'   32 A"   77 A'   78 A'   79 A'                 
  1.644   1.823   1.931   1.986   2.000   2.016   2.141   2.282
 80 A'   81 A'   33 A"   82 A'   83 A'   34 A"   84 A'   85 A'                 
  2.334   2.382   2.713   2.727   2.831   3.132   3.614   3.706
 35 A"   86 A'   87 A'   36 A"   88 A'   89 A'   90 A'   37 A"                 
  3.759   3.769   3.880   3.918   3.936   3.962   3.966   3.981
 38 A"   91 A'   92 A'   39 A"   40 A"   93 A'   41 A"   42 A"                 
  3.992   4.044   4.051   4.150   4.245   4.256   4.336   4.406
 94 A'   95 A'   43 A"   96 A'   97 A'   98 A'   99 A'  100 A'                 
  4.905   5.977   5.996   6.045   6.258   6.337   6.457   6.608
101 A'   44 A"  102 A'  103 A'   45 A"  104 A'  105 A'  106 A'                 
  7.514   7.545   7.624  23.654  27.812  28.317  28.332  28.351
 46 A"  107 A'  108 A'  109 A'  110 A'   47 A"  111 A'  112 A'                 
 28.505  28.517  28.528  28.572  28.662  35.407  47.839  66.756
 48 A"  113 A'   49 A"  114 A'  115 A'  116 A'  117 A'  118 A'                 
127.859 127.872 127.903 151.611 289.708 289.737 289.8491020.620
 50 A"  119 A'  120 A'  121 A'   51 A"  122 A'  123 A'  124 A'                 
*******
125 A'                                                                         

 Beta MOs, Restricted
 -- Occupied --                  
******* -482.88 -176.34 -165.74 -165.74 -165.74  -62.53  -56.35
  1 A'    2 A'    3 A'    4 A'    1 A"    5 A'    6 A'    7 A'                 
-56.347 -56.347 -35.836 -31.330 -31.323 -31.323 -24.724 -22.980
  2 A"    8 A'    9 A'   10 A'    3 A"   11 A'   12 A'   13 A'                 
-22.979 -22.978 -22.974 -22.974 -14.439 -10.333  -8.740  -6.572
  4 A"   14 A'    5 A"   15 A'   16 A'   17 A'   18 A'   19 A'                 
 -6.558  -6.557  -6.385  -4.799  -4.783  -4.781  -2.683  -2.679
  6 A"   20 A'   21 A'   22 A'    7 A"   23 A'   24 A'    8 A"                 
 -2.678  -2.667  -2.667  -2.064  -2.060  -2.059  -2.045  -2.045
 25 A'   26 A'    9 A"   27 A'   10 A"   28 A'   29 A'   11 A"                 
 -1.255  -0.961  -0.830  -0.711  -0.613  -0.518  -0.512  -0.500
 30 A'   31 A'   32 A'   33 A'   34 A'   35 A'   36 A'   12 A"                 
 -0.421  -0.401  -0.345  -0.338  -0.319  -0.299  -0.296
 37 A'   13 A"   38 A'   39 A'   14 A"   15 A"   40 A'                         
 -- Virtual --                   
 -0.099  -0.070  -0.063   0.004   0.043   0.047   0.051   0.054
 41 A'   16 A"   42 A'   43 A'   44 A'   45 A'   17 A"   46 A'                 
  0.074   0.086   0.103   0.117   0.151   0.154   0.167   0.184
 47 A'   18 A"   48 A'   49 A'   19 A"   50 A'   51 A'   52 A'                 
  0.216   0.231   0.238   0.250   0.271   0.283   0.293   0.372
 53 A'   20 A"   54 A'   21 A"   55 A'   56 A'   57 A'   58 A'                 
  0.380   0.394   0.403   0.410   0.438   0.444   0.474   0.474
 22 A"   23 A"   59 A'   24 A"   60 A'   61 A'   25 A"   62 A'                 
  0.536   0.540   0.549   0.558   0.569   0.645   0.659   0.729
 63 A'   26 A"   64 A'   65 A'   66 A'   67 A'   27 A"   68 A'                 
  0.774   0.801   0.816   0.848   0.913   0.968   1.198   1.211
 69 A'   70 A'   28 A"   71 A'   72 A'   73 A'   74 A'   29 A"                 
  1.293   1.302   1.323   1.354   1.373   1.373   1.394   1.576
 30 A"   31 A"   75 A'   76 A'   32 A"   77 A'   78 A'   79 A'                 
  1.644   1.823   1.931   1.986   2.000   2.016   2.141   2.282
 80 A'   81 A'   33 A"   82 A'   83 A'   34 A"   84 A'   85 A'                 
  2.334   2.382   2.713   2.727   2.831   3.132   3.614   3.706
 35 A"   86 A'   87 A'   36 A"   88 A'   89 A'   90 A'   37 A"                 
  3.759   3.769   3.880   3.918   3.936   3.962   3.966   3.981
 38 A"   91 A'   92 A'   39 A"   40 A"   93 A'   41 A"   42 A"                 
  3.992   4.044   4.051   4.150   4.245   4.256   4.336   4.406
 94 A'   95 A'   43 A"   96 A'   97 A'   98 A'   99 A'  100 A'                 
  4.905   5.977   5.996   6.045   6.258   6.337   6.457   6.608
101 A'   44 A"  102 A'  103 A'   45 A"  104 A'  105 A'  106 A'                 
  7.514   7.545   7.624  23.654  27.812  28.317  28.332  28.351
 46 A"  107 A'  108 A'  109 A'  110 A'   47 A"  111 A'  112 A'                 
 28.505  28.517  28.528  28.572  28.662  35.407  47.839  66.756
 48 A"  113 A'   49 A"  114 A'  115 A'  116 A'  117 A'  118 A'                 
127.859 127.872 127.903 151.611 289.708 289.737 289.8491020.620
 50 A"  119 A'  120 A'  121 A'   51 A"  122 A'  123 A'  124 A'                 
*******
125 A'                                                                         
 --------------------------------------------------------------

          Ground-State Mulliken Net Atomic Charges

     Atom                 Charge (a.u.)
  ----------------------------------------
      1 C                    -0.165306
      2 N                     0.022658
      3 F                    -0.051369
      4 Br                    0.025258
      5 I                     0.168759
  ----------------------------------------
  Sum of atomic charges =     0.000000

 -----------------------------------------------------------------
                    Cartesian Multipole Moments
 -----------------------------------------------------------------
    Charge (ESU x 10^10)
                 0.0000
    Dipole Moment (Debye)
         X      -0.1279      Y       2.3129      Z      -0.0000
       Tot       2.3165
    Quadrupole Moments (Debye-Ang)
        XX     -58.2082     XY      -0.4903     YY     -67.6248
        XZ      -0.0000     YZ      -0.0000     ZZ     -62.7844
    Octopole Moments (Debye-Ang^2)
       XXX       0.5125    XXY      19.2861    XYY      -1.8937
       YYY      33.9355    XXZ      -0.0000    XYZ      -0.0000
       YYZ      -0.0000    XZZ      -0.2742    YZZ       5.2499
       ZZZ      -0.0000
    Hexadecapole Moments (Debye-Ang^3)
      XXXX    -821.0561   XXXY      20.4899   XXYY    -217.4331
      XYYY      15.1521   YYYY    -482.6151   XXXZ      -0.0000
      XXYZ      -0.0000   XYYZ      -0.0000   YYYZ       0.0000
      XXZZ    -163.8300   XYZZ       5.4531   YYZZ     -86.9185
      XZZZ      -0.0000   YZZZ      -0.0000   ZZZZ     -76.5887
 -----------------------------------------------------------------
 Calculating analytic gradient of the SCF energy
 Gradient of SCF Energy
            1           2           3           4           5
    1  -0.0000400   0.0000012   0.0000279   0.0000154  -0.0000045
    2  -0.0001196   0.0000184   0.0000239   0.0000421   0.0000351
    3   0.0000000  -0.0000000   0.0000000   0.0000000   0.0000000
 Max gradient component =       1.196E-04
 RMS gradient           =       3.729E-05
 Gradient time:  CPU 9.25 s  wall 2.42 s
 Geometry Optimization Parameters
   NAtoms,    NIC,     NZ,  NCons,   NDum,   NFix, NCnnct, MaxDiis
        5      20       5       0       0       0       0       0

 Cartesian Hessian Update
 Hessian Updated using BFGS Update


** GEOMETRY OPTIMIZATION IN DELOCALIZED INTERNAL COORDINATES **
   Searching for a Minimum

   Optimization Cycle:   6

                       Coordinates (Angstroms)
     ATOM                X               Y               Z
      1  C         0.4212365675   -0.6105292253    0.0000000000
      2  N         0.5222955127   -1.8752523522    0.0000000000
      3  F        -0.7417637469   -2.4876259380    0.0000000000
      4  Br        2.0689651515    0.3197991477    0.0000000000
      5  I        -1.3845767140    0.5101583516    0.0000000000
   Point Group: cs    Number of degrees of freedom:     7


   Energy is  -9686.323715196

 Hessian Updated using BFGS Update

  7 Hessian modes will be used to form the next step
  Hessian Eigenvalues:
     0.102989    0.166724    0.193888    0.234625    0.324321    0.464075
     0.750721

 Minimum Search - Taking Simple RFO Step
 Searching for Lamda that Minimizes Along All modes
 Value Taken    Lamda =   0.00000000
 Step Taken.  Stepsize is  0.000657

                             Maximum     Tolerance    Cnvgd?
         Gradient           0.000063      0.000300     YES
         Displacement       0.000303      0.001200     YES
         Energy change     -0.000000      0.000001     YES


                       Distance Matrix (Angstroms)
             C (  1)   N (  2)   F (  3)   Br(  4)
   N (  2)  1.268754
   F (  3)  2.208181  1.404581
   Br(  4)  1.892226  2.685226  3.972635
   I (  5)  2.125301  3.053907  3.065929  3.458784

 Final energy is   -9686.3237151958074     


 ******************************
 **  OPTIMIZATION CONVERGED  **
 ******************************

                       Coordinates (Angstroms)
     ATOM                X               Y               Z
      1  C         0.4212365675   -0.6105292253    0.0000000000
      2  N         0.5222955127   -1.8752523522    0.0000000000
      3  F        -0.7417637469   -2.4876259380    0.0000000000
      4  Br        2.0689651515    0.3197991477    0.0000000000
      5  I        -1.3845767140    0.5101583516    0.0000000000

Z-matrix Print:
$molecule
0 1
I 
C  1 2.125301
N  2 1.268754 1 126.392304
F  3 1.404581 2 111.279302 1 -0.000000 0
Br 2 1.892226 1 118.726644 3 -180.000000 0
$end


 --------------------------------------------------------------
             Orbital Energies (a.u.) and Symmetries
 --------------------------------------------------------------

 Alpha MOs, Restricted
 -- Occupied --                  
******* -482.88 -176.34 -165.74 -165.74 -165.74  -62.53  -56.35
  1 A'    2 A'    3 A'    4 A'    1 A"    5 A'    6 A'    7 A'                 
-56.347 -56.347 -35.836 -31.330 -31.323 -31.323 -24.724 -22.980
  2 A"    8 A'    9 A'   10 A'    3 A"   11 A'   12 A'   13 A'                 
-22.979 -22.978 -22.974 -22.974 -14.439 -10.333  -8.740  -6.572
  4 A"   14 A'    5 A"   15 A'   16 A'   17 A'   18 A'   19 A'                 
 -6.558  -6.557  -6.385  -4.799  -4.783  -4.781  -2.683  -2.679
  6 A"   20 A'   21 A'   22 A'    7 A"   23 A'   24 A'    8 A"                 
 -2.678  -2.667  -2.667  -2.064  -2.060  -2.059  -2.045  -2.045
 25 A'   26 A'    9 A"   27 A'   10 A"   28 A'   29 A'   11 A"                 
 -1.255  -0.961  -0.830  -0.711  -0.613  -0.518  -0.512  -0.500
 30 A'   31 A'   32 A'   33 A'   34 A'   35 A'   36 A'   12 A"                 
 -0.421  -0.401  -0.345  -0.338  -0.319  -0.299  -0.296
 37 A'   13 A"   38 A'   39 A'   14 A"   15 A"   40 A'                         
 -- Virtual --                   
 -0.099  -0.070  -0.063   0.004   0.043   0.047   0.051   0.054
 41 A'   16 A"   42 A'   43 A'   44 A'   45 A'   17 A"   46 A'                 
  0.074   0.086   0.103   0.117   0.151   0.154   0.167   0.184
 47 A'   18 A"   48 A'   49 A'   19 A"   50 A'   51 A'   52 A'                 
  0.216   0.231   0.238   0.250   0.271   0.283   0.293   0.372
 53 A'   20 A"   54 A'   21 A"   55 A'   56 A'   57 A'   58 A'                 
  0.380   0.394   0.403   0.410   0.438   0.444   0.474   0.474
 22 A"   23 A"   59 A'   24 A"   60 A'   61 A'   25 A"   62 A'                 
  0.536   0.540   0.549   0.558   0.569   0.645   0.659   0.729
 63 A'   26 A"   64 A'   65 A'   66 A'   67 A'   27 A"   68 A'                 
  0.774   0.801   0.816   0.848   0.913   0.968   1.198   1.211
 69 A'   70 A'   28 A"   71 A'   72 A'   73 A'   74 A'   29 A"                 
  1.293   1.302   1.323   1.354   1.373   1.373   1.394   1.576
 30 A"   31 A"   75 A'   76 A'   32 A"   77 A'   78 A'   79 A'                 
  1.644   1.823   1.931   1.986   2.000   2.016   2.141   2.282
 80 A'   81 A'   33 A"   82 A'   83 A'   34 A"   84 A'   85 A'                 
  2.334   2.382   2.713   2.727   2.831   3.132   3.614   3.706
 35 A"   86 A'   87 A'   36 A"   88 A'   89 A'   90 A'   37 A"                 
  3.759   3.769   3.880   3.918   3.936   3.962   3.966   3.981
 38 A"   91 A'   92 A'   39 A"   40 A"   93 A'   41 A"   42 A"                 
  3.992   4.044   4.051   4.150   4.245   4.256   4.336   4.406
 94 A'   95 A'   43 A"   96 A'   97 A'   98 A'   99 A'  100 A'                 
  4.905   5.977   5.996   6.045   6.258   6.337   6.457   6.608
101 A'   44 A"  102 A'  103 A'   45 A"  104 A'  105 A'  106 A'                 
  7.514   7.545   7.624  23.654  27.812  28.317  28.332  28.351
 46 A"  107 A'  108 A'  109 A'  110 A'   47 A"  111 A'  112 A'                 
 28.505  28.517  28.528  28.572  28.662  35.407  47.839  66.756
 48 A"  113 A'   49 A"  114 A'  115 A'  116 A'  117 A'  118 A'                 
127.859 127.872 127.903 151.611 289.708 289.737 289.8491020.620
 50 A"  119 A'  120 A'  121 A'   51 A"  122 A'  123 A'  124 A'                 
*******
125 A'                                                                         

 Beta MOs, Restricted
 -- Occupied --                  
******* -482.88 -176.34 -165.74 -165.74 -165.74  -62.53  -56.35
  1 A'    2 A'    3 A'    4 A'    1 A"    5 A'    6 A'    7 A'                 
-56.347 -56.347 -35.836 -31.330 -31.323 -31.323 -24.724 -22.980
  2 A"    8 A'    9 A'   10 A'    3 A"   11 A'   12 A'   13 A'                 
-22.979 -22.978 -22.974 -22.974 -14.439 -10.333  -8.740  -6.572
  4 A"   14 A'    5 A"   15 A'   16 A'   17 A'   18 A'   19 A'                 
 -6.558  -6.557  -6.385  -4.799  -4.783  -4.781  -2.683  -2.679
  6 A"   20 A'   21 A'   22 A'    7 A"   23 A'   24 A'    8 A"                 
 -2.678  -2.667  -2.667  -2.064  -2.060  -2.059  -2.045  -2.045
 25 A'   26 A'    9 A"   27 A'   10 A"   28 A'   29 A'   11 A"                 
 -1.255  -0.961  -0.830  -0.711  -0.613  -0.518  -0.512  -0.500
 30 A'   31 A'   32 A'   33 A'   34 A'   35 A'   36 A'   12 A"                 
 -0.421  -0.401  -0.345  -0.338  -0.319  -0.299  -0.296
 37 A'   13 A"   38 A'   39 A'   14 A"   15 A"   40 A'                         
 -- Virtual --                   
 -0.099  -0.070  -0.063   0.004   0.043   0.047   0.051   0.054
 41 A'   16 A"   42 A'   43 A'   44 A'   45 A'   17 A"   46 A'                 
  0.074   0.086   0.103   0.117   0.151   0.154   0.167   0.184
 47 A'   18 A"   48 A'   49 A'   19 A"   50 A'   51 A'   52 A'                 
  0.216   0.231   0.238   0.250   0.271   0.283   0.293   0.372
 53 A'   20 A"   54 A'   21 A"   55 A'   56 A'   57 A'   58 A'                 
  0.380   0.394   0.403   0.410   0.438   0.444   0.474   0.474
 22 A"   23 A"   59 A'   24 A"   60 A'   61 A'   25 A"   62 A'                 
  0.536   0.540   0.549   0.558   0.569   0.645   0.659   0.729
 63 A'   26 A"   64 A'   65 A'   66 A'   67 A'   27 A"   68 A'                 
  0.774   0.801   0.816   0.848   0.913   0.968   1.198   1.211
 69 A'   70 A'   28 A"   71 A'   72 A'   73 A'   74 A'   29 A"                 
  1.293   1.302   1.323   1.354   1.373   1.373   1.394   1.576
 30 A"   31 A"   75 A'   76 A'   32 A"   77 A'   78 A'   79 A'                 
  1.644   1.823   1.931   1.986   2.000   2.016   2.141   2.282
 80 A'   81 A'   33 A"   82 A'   83 A'   34 A"   84 A'   85 A'                 
  2.334   2.382   2.713   2.727   2.831   3.132   3.614   3.706
 35 A"   86 A'   87 A'   36 A"   88 A'   89 A'   90 A'   37 A"                 
  3.759   3.769   3.880   3.918   3.936   3.962   3.966   3.981
 38 A"   91 A'   92 A'   39 A"   40 A"   93 A'   41 A"   42 A"                 
  3.992   4.044   4.051   4.150   4.245   4.256   4.336   4.406
 94 A'   95 A'   43 A"   96 A'   97 A'   98 A'   99 A'  100 A'                 
  4.905   5.977   5.996   6.045   6.258   6.337   6.457   6.608
101 A'   44 A"  102 A'  103 A'   45 A"  104 A'  105 A'  106 A'                 
  7.514   7.545   7.624  23.654  27.812  28.317  28.332  28.351
 46 A"  107 A'  108 A'  109 A'  110 A'   47 A"  111 A'  112 A'                 
 28.505  28.517  28.528  28.572  28.662  35.407  47.839  66.756
 48 A"  113 A'   49 A"  114 A'  115 A'  116 A'  117 A'  118 A'                 
127.859 127.872 127.903 151.611 289.708 289.737 289.8491020.620
 50 A"  119 A'  120 A'  121 A'   51 A"  122 A'  123 A'  124 A'                 
*******
125 A'                                                                         
 --------------------------------------------------------------

          Ground-State Mulliken Net Atomic Charges

     Atom                 Charge (a.u.)
  ----------------------------------------
      1 C                    -0.165306
      2 N                     0.022658
      3 F                    -0.051369
      4 Br                    0.025258
      5 I                     0.168759
  ----------------------------------------
  Sum of atomic charges =     0.000000

 -----------------------------------------------------------------
                    Cartesian Multipole Moments
 -----------------------------------------------------------------
    Charge (ESU x 10^10)
                 0.0000
    Dipole Moment (Debye)
         X      -0.1279      Y       2.3129      Z      -0.0000
       Tot       2.3165
    Quadrupole Moments (Debye-Ang)
        XX     -58.2082     XY      -0.4903     YY     -67.6248
        XZ      -0.0000     YZ      -0.0000     ZZ     -62.7844
    Octopole Moments (Debye-Ang^2)
       XXX       0.5125    XXY      19.2861    XYY      -1.8937
       YYY      33.9355    XXZ      -0.0000    XYZ      -0.0000
       YYZ      -0.0000    XZZ      -0.2742    YZZ       5.2499
       ZZZ      -0.0000
    Hexadecapole Moments (Debye-Ang^3)
      XXXX    -821.0561   XXXY      20.4899   XXYY    -217.4331
      XYYY      15.1521   YYYY    -482.6151   XXXZ      -0.0000
      XXYZ      -0.0000   XYYZ      -0.0000   YYYZ       0.0000
      XXZZ    -163.8300   XYZZ       5.4531   YYZZ     -86.9185
      XZZZ      -0.0000   YZZZ      -0.0000   ZZZZ     -76.5887
 -----------------------------------------------------------------
Archival summary:
1\1\TWL01\OPT\ProcedureUnspecified\BasisUnspecified\1r1111\taweetha\SunNov2521:59:332018SunNov2521:59:332018\0\\#,OPT,ProcedureUnspecified,BasisUnspecified,\\0,1\I\C,1,2.1253\N,2,1.26875,1,126.392\F,3,1.40458,2,111.279,1,-0,0\Br,2,1.89223,1,118.727,3,-180,0\\\@

 Total job time:  59.99s(wall), 223.06s(cpu) 
 Sun Nov 25 21:59:33 2018

        *************************************************************
        *                                                           *
        *  Thank you very much for using Q-Chem.  Have a nice day.  *
        *                                                           *
        *************************************************************


 
User input: 2 of 2 
 
Q-Chem Developer Version!
                  Welcome to Q-Chem
     A Quantum Leap Into The Future Of Chemistry


 Q-Chem 5.1, Q-Chem, Inc., Pleasanton, CA (2018)

 Yihan Shao,  Zhengting Gan,  E. Epifanovsky,  A. T. B. Gilbert,  M. Wormit,  
 J. Kussmann,  A. W. Lange,  A. Behn,  Jia Deng,  Xintian Feng,  D. Ghosh,  
 M. Goldey,  P. R. Horn,  L. D. Jacobson,  I. Kaliman,  T. Kus,  A. Landau,  
 Jie Liu,  E. I. Proynov,  R. M. Richard,  R. P. Steele,  E. J. Sundstrom,  
 H. L. Woodcock III,  P. M. Zimmerman,  D. Zuev,  B. Albrecht,  E. Alguire,  
 S. A. Baeppler,  D. Barton,  Z. Benda,  Y. A. Bernard,  E. J. Berquist,  
 K. B. Bravaya,  H. Burton,  D. Casanova,  Chun-Min Chang,  Yunqing Chen,  
 A. Chien,  K. D. Closser,  M. P. Coons,  S. Coriani,  S. Dasgupta,  
 A. L. Dempwolff,  M. Diedenhofen,  Hainam Do,  R. G. Edgar,  Po-Tung Fang,  
 S. Faraji,  S. Fatehi,  Qingguo Feng,  K. D. Fenk,  J. Fosso-Tande,  
 Qinghui Ge,  A. Ghysels,  G. Gidofalvi,  J. Gomes,  J. Gonthier,  A. Gunina,  
 D. Hait,  M. W. D. Hanson-Heine,  P. H. P. Harbach,  A. W. Hauser,  
 J. E. Herr,  E. G. Hohenstein,  Z. C. Holden,  Kerwin Hui,  B. C. Huynh,  
 T.-C. Jagau,  Hyunjun Ji,  B. Kaduk,  K. Khistyaev,  Jaehoon Kim,  
 P. Klunzinger,  K. Koh,  D. Kosenkov,  L. Koulias,  T. Kowalczyk,  
 C. M. Krauter,  A. Kunitsa,  Ka Un Lao,  A. Laurent,  K. V. Lawler,  
 Joonho Lee,  D. Lefrancois,  S. Lehtola,  D. S. Levine,  Yi-Pei Li,  
 You-Sheng Lin,  Fenglai Liu,  E. Livshits,  A. Luenser,  P. Manohar,  
 E. Mansoor,  S. F. Manzer,  Shan-Ping Mao,  Yuezhi Mao,  N. Mardirossian,  
 A. V. Marenich,  T. Markovich,  L. A. Martinez-Martinez,  S. A. Maurer,  
 N. J. Mayhall,  S. C. McKenzie,  J.-M. Mewes,  A. F. Morrison,  
 J. W. Mullinax,  K. Nanda,  T. S. Nguyen-Beck,  R. Olivares-Amaya,  
 J. A. Parkhill,  T. M. Perrine,  F. Plasser,  P. Pokhilko,  S. Prager,  
 A. Prociuk,  E. Ramos,  D. R. Rehn,  F. Rob,  M. Schneider,  N. Sergueev,  
 S. M. Sharada,  S. Sharma,  D. W. Small,  T. Stauch,  T. Stein,  
 Yu-Chuan Su,  A. J. W. Thom,  A. Tkatchenko,  T. Tsuchimochi,  N. M. Tubman,  
 L. Vogt,  M. L. Vidal,  O. Vydrov,  M. A. Watson,  J. Wenzel,  
 M. de Wergifosse,  T. A. Wesolowski,  A. White,  J. Witte,  A. Yamada,  
 Jun Yang,  K. Yao,  S. Yeganeh,  S. R. Yost,  Zhi-Qiang You,  A. Zech,  
 Igor Ying Zhang,  Xing Zhang,  Yan Zhao,  Ying Zhu,  B. R. Brooks,  
 G. K. L. Chan,  C. J. Cramer,  M. S. Gordon,  W. J. Hehre,  A. Klamt,  
 M. W. Schmidt,  C. D. Sherrill,  D. G. Truhlar,  A. Aspuru-Guzik,  R. Baer,  
 A. T. Bell,  N. A. Besley,  Jeng-Da Chai,  A. E. DePrince, III,  
 R. A. DiStasio Jr.,  A. Dreuw,  B. D. Dunietz,  T. R. Furlani,  
 Chao-Ping Hsu,  Yousung Jung,  Jing Kong,  D. S. Lambrecht,  WanZhen Liang,  
 C. Ochsenfeld,  V. A. Rassolov,  L. V. Slipchenko,  J. E. Subotnik,  
 T. Van Voorhis,  J. M. Herbert,  A. I. Krylov,  P. M. W. Gill,  M. Head-Gordon

 Contributors to earlier versions of Q-Chem not listed above: 
 R. D. Adamson,  B. Austin,  J. Baker,  G. J. O. Beran,  K. Brandhorst,  
 S. T. Brown,  E. F. C. Byrd,  A. K. Chakraborty,  C.-L. Cheng,  
 Siu Hung Chien,  D. M. Chipman,  D. L. Crittenden,  H. Dachsel,  
 R. J. Doerksen,  A. D. Dutoi,  L. Fusti-Molnar,  W. A. Goddard III,  
 A. Golubeva-Zadorozhnaya,  S. R. Gwaltney,  G. Hawkins,  A. Heyden,  
 S. Hirata,  G. Kedziora,  F. J. Keil,  C. Kelley,  Jihan Kim,  R. A. King,  
 R. Z. Khaliullin,  P. P. Korambath,  W. Kurlancheek,  A. M. Lee,  M. S. Lee,  
 S. V. Levchenko,  Ching Yeh Lin,  D. Liotard,  R. C. Lochan,  I. Lotan,  
 P. E. Maslen,  N. Nair,  D. P. O'Neill,  D. Neuhauser,  E. Neuscamman,  
 C. M. Oana,  R. Olson,  B. Peters,  R. Peverati,  P. A. Pieniazek,  
 Y. M. Rhee,  J. Ritchie,  M. A. Rohrdanz,  E. Rosta,  N. J. Russ,  
 H. F. Schaefer III,  N. E. Schultz,  N. Shenvi,  A. C. Simmonett,  A. Sodt,  
 D. Stuck,  K. S. Thanthiriwatte,  V. Vanovschi,  Tao Wang,  A. Warshel,  
 C. F. Williams,  Q. Wu,  X. Xu,  W. Zhang

 Please cite Q-Chem as follows:
 Y. Shao et al., Mol. Phys. 113, 184-215 (2015)
 DOI: 10.1080/00268976.2014.952696

 Q-Chem 5.1.2 for Intel X86 EM64T Linux

 Parts of Q-Chem use Armadillo 8.300.2 (Tropical Shenanigans).
 http://arma.sourceforge.net/

 Q-Chem begins on Sun Nov 25 21:59:33 2018  

Host: 
0

     Scratch files written to /scratch/taweetham/qchem53287//
The previous job contains 0 fragments, simply inherited here
Input Ideriv = 2
Curr. Ideriv = -1
Max.  Ideriv = 2

Checking the input file for inconsistencies... 	...done.

--------------------------------------------------------------
User input:
--------------------------------------------------------------

$molecule
read
$end

$rem
   job_type 	frequency
   basis 	6-311++g**
   method	b3lyp	
$end


--------------------------------------------------------------
 ----------------------------------------------------------------
             Standard Nuclear Orientation (Angstroms)
    I     Atom           X                Y                Z
 ----------------------------------------------------------------
    1      C       0.4571241293    -0.5849364359     0.0000000000
    2      N       0.6062667739    -1.8448943596     0.0000000000
    3      F      -0.6335583860    -2.5049555637     0.0000000000
    4      Br      2.0682335827     0.4074579904    -0.0000000000
    5      I      -1.3900521154     0.4661782932     0.0000000000
 ----------------------------------------------------------------
 Molecular Point Group                 Cs    NOp =  2
 Largest Abelian Subgroup              Cs    NOp =  2
 Nuclear Repulsion Energy =   712.7647155353 hartrees
 There are       55 alpha and       55 beta electrons
 Requested basis set is 6-311++G(d,p)
 There are 61 shells and 176 basis functions

 Total QAlloc Memory Limit   2000 MB
 Mega-Array Size       188 MB
 MEM_STATIC part       192 MB

                       Distance Matrix (Angstroms)
             C (  1)   N (  2)   F (  3)   Br(  4)
   N (  2)  1.268754
   F (  3)  2.208181  1.404581
   Br(  4)  1.892226  2.685226  3.972635
   I (  5)  2.125301  3.053907  3.065929  3.458784

 A cutoff of  1.0D-11 yielded   1478 shell pairs
 There are     13081 function pairs (     14743 Cartesian)

 -------------------------------------------------------
 OpenMP Integral Computing Module                       
 Release: version 1.0, May 2013, Q-Chem Inc. Pittsburgh 
 -------------------------------------------------------
 Integral Job Info:
 Integral job number is                      11
 Integral operator is                         1
 short-range coefficients                     0
 long-range coefficients              100000000
 Omega coefficients                           0
 if combine SR and LR in K                    0
 Integral screening is                        0
 Integral computing path is                   2
 max size of driver memory is            800000
 size of driver memory is                593474
 size of scratch memory is             29623520
 max col of scratch BK array               1296
 max len of scratch array in speh3          155
 max len of scratch index in speh4           18
 max int batch size is                      520
 min int batch size is                       52
 fixed nKL is                                45
 max L of basis functions is                  2
 order of int derivative is                   0
 number of shells is                         61
 number of basis is                         187
 number of cartesian basis is               187
 number of contracted shell pairs          1478
 number of primitive shell pairs           3523
 maxK2 (contraction) of shell pair           36
 max number of K2 of shell pair               1
 max number of CS2 of shell pair            142
 max number of PS2 of shell pair            246
 mem total for path MDJ                  526332
 -------------------------------------------------------
 Smallest overlap matrix eigenvalue = 3.95E-04
 Guess from superposition of atomic densities
 Warning:  Energy on first SCF cycle will be non-variational
 SAD guess density has 110.000000 electrons

 -----------------------------------------------------------------------
  General SCF calculation program by
  Eric Jon Sundstrom, Paul Horn, Yuezhi Mao, Dmitri Zuev, Alec White,
  David Stuck, Shaama M.S., Shane Yost, Joonho Lee, David Small,
  Daniel Levine, Susi Lehtola, Hugh Burton, Evgeny Epifanovsky
 -----------------------------------------------------------------------
 Exchange:     0.2000 Hartree-Fock + 0.0800 Slater + 0.7200 B88
 Correlation:  0.1900 VWN1RPA + 0.8100 LYP
 Using SG-1 standard quadrature grid
 using 4 threads for integral computing
 -------------------------------------------------------
 OpenMP Integral computing Module                
 Release: version 2.0, May 2017, Q-Chem Inc. Pleasanton 
 -------------------------------------------------------
 -------------------------------------------------------
 OpenMP BLAS3 based DFT computing Module                
 Release: version 1.0, May 2013, Q-Chem Inc. Pittsburgh 
 -------------------------------------------------------
 A restricted SCF calculation will be
 performed using DIIS
 SCF converges when DIIS error is below 1.0e-08
 ---------------------------------------
  Cycle       Energy         DIIS error
 ---------------------------------------
    1   -9686.8824256678      3.94e-02  
    2   -9686.3026237003      3.18e-03  
    3   -9686.2734839062      4.30e-03  
    4   -9686.3163504612      1.54e-03  
    5   -9686.3234500485      2.98e-04  
    6   -9686.3236121194      1.53e-04  
    7   -9686.3236713788      3.98e-05  
    8   -9686.3236746527      1.05e-05  
    9   -9686.3236750637      3.58e-06  
   10   -9686.3236751203      5.09e-07  
   11   -9686.3236751209      8.61e-08  
   12   -9686.3236751209      2.51e-08  
   13   -9686.3236751209      1.08e-08  
   14   -9686.3236751209      1.64e-09  Convergence criterion met
 ---------------------------------------
 SCF time:   CPU 35.93s  wall 10.00s 
 SCF   energy in the final basis set =    -9686.3236751209
 Total energy in the final basis set =    -9686.3236751209

 --------------------------------------------------------------
             Orbital Energies (a.u.) and Symmetries
 --------------------------------------------------------------

 Alpha MOs, Restricted
 -- Occupied --                  
******* -482.88 -176.34 -165.74 -165.74 -165.74  -62.53  -56.35
  1 A'    2 A'    3 A'    4 A'    1 A"    5 A'    6 A'    7 A'                 
-56.347 -56.347 -35.836 -31.330 -31.323 -31.323 -24.724 -22.980
  2 A"    8 A'    9 A'   10 A'    3 A"   11 A'   12 A'   13 A'                 
-22.979 -22.978 -22.974 -22.974 -14.439 -10.333  -8.740  -6.572
  4 A"   14 A'    5 A"   15 A'   16 A'   17 A'   18 A'   19 A'                 
 -6.558  -6.557  -6.385  -4.799  -4.783  -4.781  -2.683  -2.679
  6 A"   20 A'   21 A'   22 A'    7 A"   23 A'   24 A'    8 A"                 
 -2.678  -2.667  -2.667  -2.064  -2.060  -2.059  -2.045  -2.045
 25 A'   26 A'    9 A"   27 A'   10 A"   28 A'   29 A'   11 A"                 
 -1.255  -0.961  -0.830  -0.711  -0.613  -0.518  -0.512  -0.500
 30 A'   31 A'   32 A'   33 A'   34 A'   35 A'   36 A'   12 A"                 
 -0.421  -0.401  -0.345  -0.338  -0.319  -0.299  -0.296
 37 A'   13 A"   38 A'   39 A'   14 A"   15 A"   40 A'                         
 -- Virtual --                   
 -0.099  -0.070  -0.063   0.004   0.043   0.047   0.051   0.054
 41 A'   16 A"   42 A'   43 A'   44 A'   45 A'   17 A"   46 A'                 
  0.074   0.086   0.103   0.117   0.151   0.154   0.167   0.184
 47 A'   18 A"   48 A'   49 A'   19 A"   50 A'   51 A'   52 A'                 
  0.216   0.231   0.238   0.250   0.271   0.283   0.293   0.372
 53 A'   20 A"   54 A'   21 A"   55 A'   56 A'   57 A'   58 A'                 
  0.380   0.394   0.403   0.410   0.438   0.444   0.474   0.474
 22 A"   23 A"   59 A'   24 A"   60 A'   61 A'   25 A"   62 A'                 
  0.536   0.540   0.549   0.558   0.569   0.645   0.659   0.730
 63 A'   26 A"   64 A'   65 A'   66 A'   67 A'   27 A"   68 A'                 
  0.774   0.800   0.816   0.848   0.913   0.968   1.198   1.211
 69 A'   70 A'   28 A"   71 A'   72 A'   73 A'   74 A'   29 A"                 
  1.293   1.302   1.323   1.353   1.373   1.373   1.394   1.575
 30 A"   31 A"   75 A'   76 A'   32 A"   77 A'   78 A'   79 A'                 
  1.644   1.823   1.931   1.986   2.001   2.016   2.141   2.282
 80 A'   81 A'   33 A"   82 A'   83 A'   34 A"   84 A'   85 A'                 
  2.334   2.382   2.713   2.727   2.831   3.132   3.614   3.706
 35 A"   86 A'   87 A'   36 A"   88 A'   89 A'   90 A'   37 A"                 
  3.758   3.769   3.880   3.918   3.936   3.962   3.966   3.981
 38 A"   91 A'   92 A'   39 A"   40 A"   93 A'   41 A"   42 A"                 
  3.992   4.044   4.051   4.150   4.245   4.256   4.336   4.406
 94 A'   95 A'   43 A"   96 A'   97 A'   98 A'   99 A'  100 A'                 
  4.905   5.977   5.996   6.045   6.258   6.337   6.457   6.608
101 A'   44 A"  102 A'  103 A'   45 A"  104 A'  105 A'  106 A'                 
  7.513   7.545   7.624  23.654  27.812  28.317  28.331  28.351
 46 A"  107 A'  108 A'  109 A'  110 A'   47 A"  111 A'  112 A'                 
 28.505  28.517  28.528  28.572  28.662  35.407  47.839  66.756
 48 A"  113 A'   49 A"  114 A'  115 A'  116 A'  117 A'  118 A'                 
127.859 127.872 127.903 151.611 289.708 289.737 289.8491020.620
 50 A"  119 A'  120 A'  121 A'   51 A"  122 A'  123 A'  124 A'                 
*******
125 A'                                                                         

 Beta MOs, Restricted
 -- Occupied --                  
******* -482.88 -176.34 -165.74 -165.74 -165.74  -62.53  -56.35
  1 A'    2 A'    3 A'    4 A'    1 A"    5 A'    6 A'    7 A'                 
-56.347 -56.347 -35.836 -31.330 -31.323 -31.323 -24.724 -22.980
  2 A"    8 A'    9 A'   10 A'    3 A"   11 A'   12 A'   13 A'                 
-22.979 -22.978 -22.974 -22.974 -14.439 -10.333  -8.740  -6.572
  4 A"   14 A'    5 A"   15 A'   16 A'   17 A'   18 A'   19 A'                 
 -6.558  -6.557  -6.385  -4.799  -4.783  -4.781  -2.683  -2.679
  6 A"   20 A'   21 A'   22 A'    7 A"   23 A'   24 A'    8 A"                 
 -2.678  -2.667  -2.667  -2.064  -2.060  -2.059  -2.045  -2.045
 25 A'   26 A'    9 A"   27 A'   10 A"   28 A'   29 A'   11 A"                 
 -1.255  -0.961  -0.830  -0.711  -0.613  -0.518  -0.512  -0.500
 30 A'   31 A'   32 A'   33 A'   34 A'   35 A'   36 A'   12 A"                 
 -0.421  -0.401  -0.345  -0.338  -0.319  -0.299  -0.296
 37 A'   13 A"   38 A'   39 A'   14 A"   15 A"   40 A'                         
 -- Virtual --                   
 -0.099  -0.070  -0.063   0.004   0.043   0.047   0.051   0.054
 41 A'   16 A"   42 A'   43 A'   44 A'   45 A'   17 A"   46 A'                 
  0.074   0.086   0.103   0.117   0.151   0.154   0.167   0.184
 47 A'   18 A"   48 A'   49 A'   19 A"   50 A'   51 A'   52 A'                 
  0.216   0.231   0.238   0.250   0.271   0.283   0.293   0.372
 53 A'   20 A"   54 A'   21 A"   55 A'   56 A'   57 A'   58 A'                 
  0.380   0.394   0.403   0.410   0.438   0.444   0.474   0.474
 22 A"   23 A"   59 A'   24 A"   60 A'   61 A'   25 A"   62 A'                 
  0.536   0.540   0.549   0.558   0.569   0.645   0.659   0.730
 63 A'   26 A"   64 A'   65 A'   66 A'   67 A'   27 A"   68 A'                 
  0.774   0.800   0.816   0.848   0.913   0.968   1.198   1.211
 69 A'   70 A'   28 A"   71 A'   72 A'   73 A'   74 A'   29 A"                 
  1.293   1.302   1.323   1.353   1.373   1.373   1.394   1.575
 30 A"   31 A"   75 A'   76 A'   32 A"   77 A'   78 A'   79 A'                 
  1.644   1.823   1.931   1.986   2.001   2.016   2.141   2.282
 80 A'   81 A'   33 A"   82 A'   83 A'   34 A"   84 A'   85 A'                 
  2.334   2.382   2.713   2.727   2.831   3.132   3.614   3.706
 35 A"   86 A'   87 A'   36 A"   88 A'   89 A'   90 A'   37 A"                 
  3.758   3.769   3.880   3.918   3.936   3.962   3.966   3.981
 38 A"   91 A'   92 A'   39 A"   40 A"   93 A'   41 A"   42 A"                 
  3.992   4.044   4.051   4.150   4.245   4.256   4.336   4.406
 94 A'   95 A'   43 A"   96 A'   97 A'   98 A'   99 A'  100 A'                 
  4.905   5.977   5.996   6.045   6.258   6.337   6.457   6.608
101 A'   44 A"  102 A'  103 A'   45 A"  104 A'  105 A'  106 A'                 
  7.513   7.545   7.624  23.654  27.812  28.317  28.331  28.351
 46 A"  107 A'  108 A'  109 A'  110 A'   47 A"  111 A'  112 A'                 
 28.505  28.517  28.528  28.572  28.662  35.407  47.839  66.756
 48 A"  113 A'   49 A"  114 A'  115 A'  116 A'  117 A'  118 A'                 
127.859 127.872 127.903 151.611 289.708 289.737 289.8491020.620
 50 A"  119 A'  120 A'  121 A'   51 A"  122 A'  123 A'  124 A'                 
*******
125 A'                                                                         
 --------------------------------------------------------------

          Ground-State Mulliken Net Atomic Charges

     Atom                 Charge (a.u.)
  ----------------------------------------
      1 C                    -0.165365
      2 N                     0.022536
      3 F                    -0.051364
      4 Br                    0.025470
      5 I                     0.168723
  ----------------------------------------
  Sum of atomic charges =     0.000000

 -----------------------------------------------------------------
                    Cartesian Multipole Moments
 -----------------------------------------------------------------
    Charge (ESU x 10^10)
                 0.0000
    Dipole Moment (Debye)
         X      -0.2155      Y       2.3065      Z       0.0000
       Tot       2.3166
    Quadrupole Moments (Debye-Ang)
        XX     -58.1902     XY      -0.1034     YY     -67.6051
        XZ      -0.0000     YZ       0.0000     ZZ     -62.7841
    Octopole Moments (Debye-Ang^2)
       XXX      -3.9640    XXY      18.8675    XYY      -2.5882
       YYY      31.8816    XXZ      -0.0000    XYZ       0.0000
       YYZ      -0.0000    XZZ      -1.2889    YZZ       4.6638
       ZZZ       0.0000
    Hexadecapole Moments (Debye-Ang^3)
      XXXX    -823.8159   XXXY      14.7039   XXYY    -216.7307
      XYYY       9.0405   YYYY    -479.5902   XXXZ      -0.0000
      XXYZ      -0.0000   XYYZ      -0.0000   YYYZ       0.0000
      XXZZ    -164.1521   XYZZ       2.5675   YYZZ     -86.5242
      XZZZ       0.0000   YZZZ      -0.0000   ZZZZ     -76.5872
 -----------------------------------------------------------------
 Calculating MO derivatives via CPSCF
 D1JvT checksum  = 245220 20400.7604385480
 D1KAT checksum  = 590400 883.5694456293
   1         3          15      0.123000    0.035112
   2         3          15      0.015875    0.004932
   3         3          15      0.002198    0.000756
   4         3          15      0.000226    0.000080
   5        16           2      0.000014    0.000008
   6        18           0      0.000000    0.000000    Roots Converged
 Time for AOints: 10.1 s (CPU) 2.6 s (wall)
 ------------------------------------------------------------------------------
                     AOints        : Timing summary (seconds)
 ------------------------------------------------------------------------------
     job step          cpu (% of tot)      sys (% of tot)     wall (% of tot)
 ------------------------------------------------------------------------------
  cpscf_lag         0.5568E+02 (36.6)   0.4000E-05 (14.3)   0.1433E+02 (36.1)
  iterzp            0.8621E+02 (56.6)   0.2100E-04 (75.0)   0.2262E+02 (57.0)
  make_fx           0.0000E+00 ( 0.0)   0.0000E+00 ( 0.0)   0.0000E+00 ( 0.0)
  AOints            0.1011E+02 ( 6.6)   0.2000E-05 ( 7.1)   0.2565E+01 ( 6.5)
 ------------------------------------------------------------------------------
   Grand Totals     0.1522E+03          0.2800E-04          0.3969E+02
 ------------------------------------------------------------------------------
 Calculating analytic Hessian of the SCF energy
 Polarizability Matrix (a.u.)
            1           2           3
    1 -91.8594328   1.3379936   0.0000000
    2   1.3379936 -74.0348172  -0.0000000
    3   0.0000000  -0.0000000 -44.3194524

 Direct stationary perturbation theory relativistic correction:

 rels  =     113.825802363881
 relv  =    -379.051095979924
 rel2e =      51.314162661892
 E_rel =    -213.911130954150

 Hessian of the SCF Energy
            1           2           3           4           5           6
    1   0.2773012   0.0018556  -0.0000000  -0.0777252   0.0977376   0.0000000
    2   0.0018556   0.6926053  -0.0000000   0.0430887  -0.5569654   0.0000000
    3  -0.0000000  -0.0000000   0.0790784   0.0000000   0.0000000  -0.0323604
    4  -0.0777252   0.0430887   0.0000000   0.2833699  -0.0010062  -0.0000000
    5   0.0977376  -0.5569654   0.0000000  -0.0010062   0.6808005  -0.0000000
    6   0.0000000   0.0000000  -0.0323604  -0.0000000  -0.0000000   0.0414649
    7  -0.0274078  -0.0135061  -0.0000000  -0.1749438  -0.0927118   0.0000000
    8  -0.0659344  -0.0478121   0.0000000  -0.0407016  -0.0765779   0.0000000
    9  -0.0000000  -0.0000000   0.0019636   0.0000000   0.0000000  -0.0205887
   10  -0.1163035  -0.0558437   0.0000000  -0.0108458  -0.0222165  -0.0000000
   11  -0.0506340  -0.0525476   0.0000000  -0.0284972  -0.0278897  -0.0000000
   12   0.0000000   0.0000000  -0.0184209  -0.0000000  -0.0000000  -0.0023733
   13  -0.0558647   0.0244055  -0.0000000  -0.0198550   0.0181969   0.0000000
   14   0.0169752  -0.0352803   0.0000000   0.0271163  -0.0193675   0.0000000
   15  -0.0000000   0.0000000  -0.0302607   0.0000000   0.0000000   0.0138575
            7           8           9          10          11          12
    1  -0.0274078  -0.0659344  -0.0000000  -0.1163035  -0.0506340   0.0000000
    2  -0.0135061  -0.0478121  -0.0000000  -0.0558437  -0.0525476   0.0000000
    3  -0.0000000   0.0000000   0.0019636   0.0000000   0.0000000  -0.0184209
    4  -0.1749438  -0.0407016   0.0000000  -0.0108458  -0.0284972  -0.0000000
    5  -0.0927118  -0.0765779   0.0000000  -0.0222165  -0.0278897  -0.0000000
    6   0.0000000   0.0000000  -0.0205887  -0.0000000  -0.0000000  -0.0023733
    7   0.1960993   0.1095046   0.0000000   0.0015876  -0.0058453  -0.0000000
    8   0.1095046   0.1313899  -0.0000000  -0.0006034  -0.0058207  -0.0000000
    9   0.0000000  -0.0000000   0.0152721   0.0000000   0.0000000   0.0078789
   10   0.0015876  -0.0006034   0.0000000   0.1495439   0.0817948  -0.0000000
   11  -0.0058453  -0.0058207   0.0000000   0.0817948   0.0834334  -0.0000000
   12  -0.0000000  -0.0000000   0.0078789  -0.0000000  -0.0000000   0.0099173
   13   0.0046647  -0.0022652   0.0000000  -0.0239822   0.0031817   0.0000000
   14   0.0025586  -0.0011793  -0.0000000  -0.0031312   0.0028246  -0.0000000
   15   0.0000000  -0.0000000  -0.0045258   0.0000000   0.0000000   0.0029980
           13          14          15
    1  -0.0558647   0.0169752  -0.0000000
    2   0.0244055  -0.0352803   0.0000000
    3  -0.0000000   0.0000000  -0.0302607
    4  -0.0198550   0.0271163   0.0000000
    5   0.0181969  -0.0193675   0.0000000
    6   0.0000000   0.0000000   0.0138575
    7   0.0046647   0.0025586   0.0000000
    8  -0.0022652  -0.0011793  -0.0000000
    9   0.0000000  -0.0000000  -0.0045258
   10  -0.0239822  -0.0031312   0.0000000
   11   0.0031817   0.0028246   0.0000000
   12   0.0000000  -0.0000000   0.0029980
   13   0.0950373  -0.0435189   0.0000000
   14  -0.0435189   0.0530025  -0.0000000
   15   0.0000000  -0.0000000   0.0179310
 Gradient time:  CPU 249.52 s  wall 65.03 s
 **********************************************************************
 **                                                                  **
 **                       VIBRATIONAL ANALYSIS                       **
 **                       --------------------                       **
 **                                                                  **
 **        VIBRATIONAL FREQUENCIES (CM**-1) AND NORMAL MODES         **
 **     FORCE CONSTANTS (mDYN/ANGSTROM) AND REDUCED MASSES (AMU)     **
 **                  INFRARED INTENSITIES (KM/MOL)                   **
 **                                                                  **
 **********************************************************************


 Mode:                 1                      2                      3
 Frequency:       146.81                 175.52                 254.15
 Force Cnst:      0.5999                 0.4756                 0.5835
 Red. Mass:      47.2389                26.2024                15.3323
 IR Active:          YES                    YES                    YES
 IR Intens:        0.802                  1.845                  0.138
 Raman Active:       YES                    YES                    YES
               X      Y      Z        X      Y      Z        X      Y      Z
 C          0.145  0.369  0.000   -0.049 -0.028  0.000   -0.000  0.000  0.466
 N          0.004  0.355  0.000    0.298  0.014  0.000   -0.000  0.000  0.719
 F         -0.094  0.550 -0.000    0.676 -0.608 -0.000   -0.000  0.000 -0.509
 Br         0.529 -0.092 -0.000    0.052 -0.141 -0.000   -0.000 -0.000 -0.085
 I         -0.329 -0.099 -0.000   -0.162  0.180  0.000    0.000 -0.000  0.006
 TransDip   0.010 -0.027 -0.000   -0.043 -0.002 -0.000   -0.000  0.000 -0.012

 Mode:                 4                      5                      6
 Frequency:       354.22                 460.84                 462.00
 Force Cnst:      1.6198                 1.5725                 1.8508
 Red. Mass:      21.9119                12.5670                14.7170
 IR Active:          YES                    YES                    YES
 IR Intens:        1.929                  0.001                 21.061
 Raman Active:       YES                    YES                    YES
               X      Y      Z        X      Y      Z        X      Y      Z
 C         -0.078  0.425  0.000   -0.000  0.000  0.889    0.512 -0.438  0.000
 N          0.266  0.499 -0.000   -0.000  0.000 -0.451    0.434 -0.463 -0.000
 F          0.386  0.500  0.000   -0.000 -0.000  0.062    0.027  0.365  0.000
 Br        -0.209 -0.216  0.000    0.000  0.000 -0.029   -0.061 -0.016 -0.000
 I          0.050 -0.036 -0.000    0.000 -0.000 -0.025   -0.062  0.048 -0.000
 TransDip  -0.044 -0.005  0.000   -0.000  0.000 -0.001    0.143 -0.033 -0.000

 Mode:                 7                      8                      9
 Frequency:       875.75                 893.95                1600.51
 Force Cnst:      5.8753                 7.1411                19.3739
 Red. Mass:      13.0024                15.1666                12.8366
 IR Active:          YES                    YES                    YES
 IR Intens:      202.975                153.854                 26.611
 Raman Active:       YES                    YES                    YES
               X      Y      Z        X      Y      Z        X      Y      Z
 C          0.861  0.326 -0.000   -0.207  0.152  0.000   -0.073  0.762 -0.000
 N         -0.120  0.228  0.000    0.802  0.181 -0.000    0.031 -0.642  0.000
 F         -0.154 -0.242  0.000   -0.465 -0.205  0.000    0.028  0.011  0.000
 Br        -0.058 -0.030  0.000    0.001 -0.009  0.000   -0.003 -0.003  0.000
 I         -0.009 -0.001  0.000    0.000  0.002 -0.000    0.001 -0.001  0.000
 TransDip   0.451  0.070 -0.000   -0.007  0.397  0.000   -0.084  0.142  0.000

 STANDARD THERMODYNAMIC QUANTITIES AT   298.15 K  AND     1.00 ATM

   This Molecule has  0 Imaginary Frequencies
   Zero point vibrational energy:        7.468 kcal/mol

   Atom    1 Element C  Has Mass   12.00000
   Atom    2 Element N  Has Mass   14.00307
   Atom    3 Element F  Has Mass   18.99840
   Atom    4 Element Br Has Mass   78.91830
   Atom    5 Element I  Has Mass  126.90440
   Molecular Mass:   250.824170 amu
   Principal axes and moments of inertia in amu*Bohr^2:
                             1           2           3
    Eigenvalues --      754.02235  2134.09519  2888.11754
          X               0.99995     0.01025     0.00000
          Y              -0.01025     0.99995     0.00000
          Z               0.00000    -0.00000     1.00000
   Rotational Symmetry Number is   1
   The Molecule is an Asymmetric Top
   Translational Enthalpy:        0.889 kcal/mol
   Rotational Enthalpy:           0.889 kcal/mol
   Vibrational Enthalpy:          9.170 kcal/mol
   gas constant (RT):             0.592 kcal/mol
   Translational Entropy:        42.459  cal/mol.K
   Rotational Entropy:           29.920  cal/mol.K
   Vibrational Entropy:           9.766  cal/mol.K

   Total Enthalpy:               11.540 kcal/mol
   Total Entropy:                82.145  cal/mol.K
Archival summary:
1\1\TWL01\FREQ\ProcedureUnspecified\BasisUnspecified\1r1111\taweetha\SunNov2522:00:482018SunNov2522:00:482018\0\\#,FREQ,ProcedureUnspecified,BasisUnspecified,\\0,1\I\C,1,2.1253\N,2,1.26875,1,126.392\F,3,1.40458,2,111.279,1,0,0\Br,2,1.89223,1,118.727,3,180,0\\\@

 Total job time:  74.77s(wall), 285.62s(cpu) 
 Sun Nov 25 22:00:48 2018

        *************************************************************
        *                                                           *
        *  Thank you very much for using Q-Chem.  Have a nice day.  *
        *                                                           *
        *************************************************************
