# Supplementary material for: Geometric and energetic data from ab initio calculations of haloethene, haloimine, halomethylenephosphine, haloiminophosphine, halodiazene, halodiphosphene and halocyclopropane
Source: Data Brief. 2019 Nov 2;27:104738. doi: 10.1016/j.dib.2019.104738 (PMC6861602; doi:10.1016/j.dib.2019.104738)
Supplement: Multimedia component 4 [file mmc4.zip › CN/B3LYP/IBrCNHE.out]

Q-Chem Developer Version!
                  Welcome to Q-Chem
     A Quantum Leap Into The Future Of Chemistry


 Q-Chem 5.1, Q-Chem, Inc., Pleasanton, CA (2018)

 Yihan Shao,  Zhengting Gan,  E. Epifanovsky,  A. T. B. Gilbert,  M. Wormit,  
 J. Kussmann,  A. W. Lange,  A. Behn,  Jia Deng,  Xintian Feng,  D. Ghosh,  
 M. Goldey,  P. R. Horn,  L. D. Jacobson,  I. Kaliman,  T. Kus,  A. Landau,  
 Jie Liu,  E. I. Proynov,  R. M. Richard,  R. P. Steele,  E. J. Sundstrom,  
 H. L. Woodcock III,  P. M. Zimmerman,  D. Zuev,  B. Albrecht,  E. Alguire,  
 S. A. Baeppler,  D. Barton,  Z. Benda,  Y. A. Bernard,  E. J. Berquist,  
 K. B. Bravaya,  H. Burton,  D. Casanova,  Chun-Min Chang,  Yunqing Chen,  
 A. Chien,  K. D. Closser,  M. P. Coons,  S. Coriani,  S. Dasgupta,  
 A. L. Dempwolff,  M. Diedenhofen,  Hainam Do,  R. G. Edgar,  Po-Tung Fang,  
 S. Faraji,  S. Fatehi,  Qingguo Feng,  K. D. Fenk,  J. Fosso-Tande,  
 Qinghui Ge,  A. Ghysels,  G. Gidofalvi,  J. Gomes,  J. Gonthier,  A. Gunina,  
 D. Hait,  M. W. D. Hanson-Heine,  P. H. P. Harbach,  A. W. Hauser,  
 J. E. Herr,  E. G. Hohenstein,  Z. C. Holden,  Kerwin Hui,  B. C. Huynh,  
 T.-C. Jagau,  Hyunjun Ji,  B. Kaduk,  K. Khistyaev,  Jaehoon Kim,  
 P. Klunzinger,  K. Koh,  D. Kosenkov,  L. Koulias,  T. Kowalczyk,  
 C. M. Krauter,  A. Kunitsa,  Ka Un Lao,  A. Laurent,  K. V. Lawler,  
 Joonho Lee,  D. Lefrancois,  S. Lehtola,  D. S. Levine,  Yi-Pei Li,  
 You-Sheng Lin,  Fenglai Liu,  E. Livshits,  A. Luenser,  P. Manohar,  
 E. Mansoor,  S. F. Manzer,  Shan-Ping Mao,  Yuezhi Mao,  N. Mardirossian,  
 A. V. Marenich,  T. Markovich,  L. A. Martinez-Martinez,  S. A. Maurer,  
 N. J. Mayhall,  S. C. McKenzie,  J.-M. Mewes,  A. F. Morrison,  
 J. W. Mullinax,  K. Nanda,  T. S. Nguyen-Beck,  R. Olivares-Amaya,  
 J. A. Parkhill,  T. M. Perrine,  F. Plasser,  P. Pokhilko,  S. Prager,  
 A. Prociuk,  E. Ramos,  D. R. Rehn,  F. Rob,  M. Schneider,  N. Sergueev,  
 S. M. Sharada,  S. Sharma,  D. W. Small,  T. Stauch,  T. Stein,  
 Yu-Chuan Su,  A. J. W. Thom,  A. Tkatchenko,  T. Tsuchimochi,  N. M. Tubman,  
 L. Vogt,  M. L. Vidal,  O. Vydrov,  M. A. Watson,  J. Wenzel,  
 M. de Wergifosse,  T. A. Wesolowski,  A. White,  J. Witte,  A. Yamada,  
 Jun Yang,  K. Yao,  S. Yeganeh,  S. R. Yost,  Zhi-Qiang You,  A. Zech,  
 Igor Ying Zhang,  Xing Zhang,  Yan Zhao,  Ying Zhu,  B. R. Brooks,  
 G. K. L. Chan,  C. J. Cramer,  M. S. Gordon,  W. J. Hehre,  A. Klamt,  
 M. W. Schmidt,  C. D. Sherrill,  D. G. Truhlar,  A. Aspuru-Guzik,  R. Baer,  
 A. T. Bell,  N. A. Besley,  Jeng-Da Chai,  A. E. DePrince, III,  
 R. A. DiStasio Jr.,  A. Dreuw,  B. D. Dunietz,  T. R. Furlani,  
 Chao-Ping Hsu,  Yousung Jung,  Jing Kong,  D. S. Lambrecht,  WanZhen Liang,  
 C. Ochsenfeld,  V. A. Rassolov,  L. V. Slipchenko,  J. E. Subotnik,  
 T. Van Voorhis,  J. M. Herbert,  A. I. Krylov,  P. M. W. Gill,  M. Head-Gordon

 Contributors to earlier versions of Q-Chem not listed above: 
 R. D. Adamson,  B. Austin,  J. Baker,  G. J. O. Beran,  K. Brandhorst,  
 S. T. Brown,  E. F. C. Byrd,  A. K. Chakraborty,  C.-L. Cheng,  
 Siu Hung Chien,  D. M. Chipman,  D. L. Crittenden,  H. Dachsel,  
 R. J. Doerksen,  A. D. Dutoi,  L. Fusti-Molnar,  W. A. Goddard III,  
 A. Golubeva-Zadorozhnaya,  S. R. Gwaltney,  G. Hawkins,  A. Heyden,  
 S. Hirata,  G. Kedziora,  F. J. Keil,  C. Kelley,  Jihan Kim,  R. A. King,  
 R. Z. Khaliullin,  P. P. Korambath,  W. Kurlancheek,  A. M. Lee,  M. S. Lee,  
 S. V. Levchenko,  Ching Yeh Lin,  D. Liotard,  R. C. Lochan,  I. Lotan,  
 P. E. Maslen,  N. Nair,  D. P. O'Neill,  D. Neuhauser,  E. Neuscamman,  
 C. M. Oana,  R. Olson,  B. Peters,  R. Peverati,  P. A. Pieniazek,  
 Y. M. Rhee,  J. Ritchie,  M. A. Rohrdanz,  E. Rosta,  N. J. Russ,  
 H. F. Schaefer III,  N. E. Schultz,  N. Shenvi,  A. C. Simmonett,  A. Sodt,  
 D. Stuck,  K. S. Thanthiriwatte,  V. Vanovschi,  Tao Wang,  A. Warshel,  
 C. F. Williams,  Q. Wu,  X. Xu,  W. Zhang

 Please cite Q-Chem as follows:
 Y. Shao et al., Mol. Phys. 113, 184-215 (2015)
 DOI: 10.1080/00268976.2014.952696

 Q-Chem 5.1.2 for Intel X86 EM64T Linux

 Parts of Q-Chem use Armadillo 8.300.2 (Tropical Shenanigans).
 http://arma.sourceforge.net/

 Q-Chem begins on Sun Nov 25 22:25:44 2018  

Host: 
0

     Scratch files written to /scratch/taweetham/qchem54683//
Input Ideriv = 2
Curr. Ideriv = -1
Max.  Ideriv = 2

Checking the input file for inconsistencies... 	...done.

--------------------------------------------------------------
User input:
--------------------------------------------------------------
$molecule
0 1
C 
N 1 1.3 
H 2 CH 1 120. 
Br 1 CBr 2 120.  3 180.0
I 1 CI 2 120.  3 0.0

CC=1.54
CH=1.09
CF=1.35
CCl=1.77
CBr=1.94
CI=2.14
DHA=180.0
$end

$rem
   job_type	optimization
   basis	6-311++g**
   method	b3lyp
$end

--------------------------------------------------------------
 ----------------------------------------------------------------
             Standard Nuclear Orientation (Angstroms)
    I     Atom           X                Y                Z
 ----------------------------------------------------------------
    1      C       0.4471678820    -0.7532752827    -0.0000000000
    2      N       0.5341915259    -2.0503592759     0.0000000000
    3      H      -0.3711757780    -2.6573271870     0.0000000000
    4      Br      2.0585555605     0.3270162287    -0.0000000000
    5      I      -1.4735965436     0.1902627511     0.0000000000
 ----------------------------------------------------------------
 Molecular Point Group                 Cs    NOp =  2
 Largest Abelian Subgroup              Cs    NOp =  2
 Nuclear Repulsion Energy =   560.8067184414 hartrees
 There are       51 alpha and       51 beta electrons
 Requested basis set is 6-311++G(d,p)
 There are 60 shells and 161 basis functions

 Total QAlloc Memory Limit   2000 MB
 Mega-Array Size       188 MB
 MEM_STATIC part       192 MB
 A cutoff of  1.0D-11 yielded   1496 shell pairs
 There are     11373 function pairs (     12831 Cartesian)

 -------------------------------------------------------
 OpenMP Integral Computing Module                       
 Release: version 1.0, May 2013, Q-Chem Inc. Pittsburgh 
 -------------------------------------------------------
 Integral Job Info:
 Integral job number is                      11
 Integral operator is                         1
 short-range coefficients                     0
 long-range coefficients              100000000
 Omega coefficients                           0
 if combine SR and LR in K                    0
 Integral screening is                        0
 Integral computing path is                   2
 max size of driver memory is            800000
 size of driver memory is                593474
 size of scratch memory is             29623520
 max col of scratch BK array               1296
 max len of scratch array in speh3          155
 max len of scratch index in speh4           18
 max int batch size is                      520
 min int batch size is                       52
 fixed nKL is                                45
 max L of basis functions is                  2
 order of int derivative is                   0
 number of shells is                         60
 number of basis is                         171
 number of cartesian basis is               171
 number of contracted shell pairs          1496
 number of primitive shell pairs           3411
 maxK2 (contraction) of shell pair           36
 max number of K2 of shell pair               1
 max number of CS2 of shell pair            191
 max number of PS2 of shell pair            191
 mem total for path MDJ                  524484
 -------------------------------------------------------
 Smallest overlap matrix eigenvalue = 5.87E-04

 Scale SEOQF with 1.000000e-01/1.000000e-01/1.000000e-01

 Standard Electronic Orientation quadrupole field applied
 Nucleus-field energy     =     0.0000000128 hartrees
 Guess from superposition of atomic densities
 Warning:  Energy on first SCF cycle will be non-variational
 SAD guess density has 102.000000 electrons

 -----------------------------------------------------------------------
  General SCF calculation program by
  Eric Jon Sundstrom, Paul Horn, Yuezhi Mao, Dmitri Zuev, Alec White,
  David Stuck, Shaama M.S., Shane Yost, Joonho Lee, David Small,
  Daniel Levine, Susi Lehtola, Hugh Burton, Evgeny Epifanovsky
 -----------------------------------------------------------------------
 Exchange:     0.2000 Hartree-Fock + 0.0800 Slater + 0.7200 B88
 Correlation:  0.1900 VWN1RPA + 0.8100 LYP
 Using SG-1 standard quadrature grid
 using 4 threads for integral computing
 -------------------------------------------------------
 OpenMP Integral computing Module                
 Release: version 2.0, May 2017, Q-Chem Inc. Pleasanton 
 -------------------------------------------------------
 -------------------------------------------------------
 OpenMP BLAS3 based DFT computing Module                
 Release: version 1.0, May 2013, Q-Chem Inc. Pittsburgh 
 -------------------------------------------------------
 A restricted SCF calculation will be
 performed using DIIS
 SCF converges when DIIS error is below 1.0e-08
 ---------------------------------------
  Cycle       Energy         DIIS error
 ---------------------------------------
    1   -9587.4204044592      3.96e-02  
    2   -9587.0452057862      5.27e-03  
    3   -9586.6406087053      1.24e-02  
    4   -9587.1116159263      1.24e-03  
    5   -9587.1154823287      4.54e-04  
    6   -9587.1157016218      2.59e-04  
    7   -9587.1159635989      5.48e-05  
    8   -9587.1159703009      1.39e-05  
    9   -9587.1159708588      4.27e-06  
   10   -9587.1159709222      9.79e-07  
   11   -9587.1159709255      1.87e-07  
   12   -9587.1159709257      5.18e-08  
   13   -9587.1159709257      7.12e-09  Convergence criterion met
 ---------------------------------------
 SCF time:   CPU 27.13s  wall 7.00s 
 SCF   energy in the final basis set =    -9587.1159709257
 Total energy in the final basis set =    -9587.1159709257

 --------------------------------------------------------------
             Orbital Energies (a.u.) and Symmetries
 --------------------------------------------------------------

 Alpha MOs, Restricted
 -- Occupied --                  
******* -482.86 -176.32 -165.73 -165.73 -165.73  -62.51  -56.34
  1 A'    2 A'    3 A'    4 A'    1 A"    5 A'    6 A'    7 A'                 
-56.331 -56.331 -35.821 -31.314 -31.308 -31.308 -22.965 -22.963
  2 A"    8 A'    9 A'   10 A'    3 A"   11 A'   12 A'    4 A"                 
-22.963 -22.959 -22.959 -14.356 -10.333  -8.723  -6.555  -6.541
 13 A'    5 A"   14 A'   15 A'   16 A'   17 A'   18 A'    6 A"                 
 -6.540  -6.370  -4.783  -4.768  -4.767  -2.666  -2.662  -2.661
 19 A'   20 A'   21 A'    7 A"   22 A'   23 A'    8 A"   24 A'                 
 -2.650  -2.650  -2.049  -2.044  -2.044  -2.031  -2.031  -0.939
 25 A'    9 A"   26 A'   10 A"   27 A'   11 A"   28 A'   29 A'                 
 -0.814  -0.693  -0.593  -0.487  -0.444  -0.403  -0.325  -0.311
 30 A'   31 A'   32 A'   33 A'   34 A'   12 A"   35 A'   13 A"                 
 -0.308  -0.287  -0.279
 36 A'   14 A"   37 A'                                                         
 -- Virtual --                   
 -0.097  -0.067  -0.032   0.007   0.022   0.052   0.058   0.069
 38 A'   15 A"   39 A'   40 A'   41 A'   42 A'   16 A"   43 A'                 
  0.079   0.086   0.103   0.121   0.151   0.154   0.154   0.187
 44 A'   17 A"   45 A'   46 A'   47 A'   48 A'   18 A"   49 A'                 
  0.210   0.231   0.235   0.262   0.291   0.375   0.383   0.390
 50 A'   51 A'   19 A"   52 A'   53 A'   54 A'   20 A"   21 A"                 
  0.402   0.417   0.420   0.445   0.475   0.484   0.532   0.541
 55 A'   56 A'   22 A"   57 A'   23 A"   58 A'   59 A'   60 A'                 
  0.550   0.557   0.581   0.636   0.673   0.719   0.802   0.820
 24 A"   61 A'   62 A'   63 A'   25 A"   64 A'   65 A'   66 A'                 
  0.824   0.874   0.905   0.922   1.176   1.192   1.286   1.328
 26 A"   67 A'   68 A'   69 A'   27 A"   70 A'   28 A"   71 A'                 
  1.330   1.358   1.436   1.528   1.584   1.640   1.816   1.881
 29 A"   72 A'   30 A"   73 A'   74 A'   75 A'   76 A'   77 A'                 
  1.970   2.020   2.143   2.239   2.373   2.409   2.604   2.713
 31 A"   78 A'   79 A'   32 A"   33 A"   80 A'   81 A'   82 A'                 
  2.737   2.829   3.050   3.186   3.824   3.946   3.956   3.980
 34 A"   83 A'   84 A'   85 A'   35 A"   36 A"   86 A'   37 A"                 
  3.986   3.992   4.021   4.060   4.113   4.144   4.254   4.348
 38 A"   87 A'   88 A'   39 A"   89 A'   90 A'   91 A'   92 A'                 
  4.370   4.620   5.987   6.008   6.053   6.572   7.528   7.553
 93 A'   94 A'   40 A"   95 A'   96 A'   97 A'   41 A"   98 A'                 
  7.637  23.597  27.814  28.328  28.344  28.362  28.519  28.526
 99 A'  100 A'  101 A'   42 A"  102 A'  103 A'   43 A"  104 A'                 
 28.540  28.580  28.668  35.473  47.851 127.872 127.885 127.913
 44 A"  105 A'  106 A'  107 A'  108 A'   45 A"  109 A'  110 A'                 
151.615 289.723 289.744 289.8611020.6301901.777
111 A'   46 A"  112 A'  113 A'  114 A'  115 A'                                 

 Beta MOs, Restricted
 -- Occupied --                  
******* -482.86 -176.32 -165.73 -165.73 -165.73  -62.51  -56.34
  1 A'    2 A'    3 A'    4 A'    1 A"    5 A'    6 A'    7 A'                 
-56.331 -56.331 -35.821 -31.314 -31.308 -31.308 -22.965 -22.963
  2 A"    8 A'    9 A'   10 A'    3 A"   11 A'   12 A'    4 A"                 
-22.963 -22.959 -22.959 -14.356 -10.333  -8.723  -6.555  -6.541
 13 A'    5 A"   14 A'   15 A'   16 A'   17 A'   18 A'    6 A"                 
 -6.540  -6.370  -4.783  -4.768  -4.767  -2.666  -2.662  -2.661
 19 A'   20 A'   21 A'    7 A"   22 A'   23 A'    8 A"   24 A'                 
 -2.650  -2.650  -2.049  -2.044  -2.044  -2.031  -2.031  -0.939
 25 A'    9 A"   26 A'   10 A"   27 A'   11 A"   28 A'   29 A'                 
 -0.814  -0.693  -0.593  -0.487  -0.444  -0.403  -0.325  -0.311
 30 A'   31 A'   32 A'   33 A'   34 A'   12 A"   35 A'   13 A"                 
 -0.308  -0.287  -0.279
 36 A'   14 A"   37 A'                                                         
 -- Virtual --                   
 -0.097  -0.067  -0.032   0.007   0.022   0.052   0.058   0.069
 38 A'   15 A"   39 A'   40 A'   41 A'   42 A'   16 A"   43 A'                 
  0.079   0.086   0.103   0.121   0.151   0.154   0.154   0.187
 44 A'   17 A"   45 A'   46 A'   47 A'   48 A'   18 A"   49 A'                 
  0.210   0.231   0.235   0.262   0.291   0.375   0.383   0.390
 50 A'   51 A'   19 A"   52 A'   53 A'   54 A'   20 A"   21 A"                 
  0.402   0.417   0.420   0.445   0.475   0.484   0.532   0.541
 55 A'   56 A'   22 A"   57 A'   23 A"   58 A'   59 A'   60 A'                 
  0.550   0.557   0.581   0.636   0.673   0.719   0.802   0.820
 24 A"   61 A'   62 A'   63 A'   25 A"   64 A'   65 A'   66 A'                 
  0.824   0.874   0.905   0.922   1.176   1.192   1.286   1.328
 26 A"   67 A'   68 A'   69 A'   27 A"   70 A'   28 A"   71 A'                 
  1.330   1.358   1.436   1.528   1.584   1.640   1.816   1.881
 29 A"   72 A'   30 A"   73 A'   74 A'   75 A'   76 A'   77 A'                 
  1.970   2.020   2.143   2.239   2.373   2.409   2.604   2.713
 31 A"   78 A'   79 A'   32 A"   33 A"   80 A'   81 A'   82 A'                 
  2.737   2.829   3.050   3.186   3.824   3.946   3.956   3.980
 34 A"   83 A'   84 A'   85 A'   35 A"   36 A"   86 A'   37 A"                 
  3.986   3.992   4.021   4.060   4.113   4.144   4.254   4.348
 38 A"   87 A'   88 A'   39 A"   89 A'   90 A'   91 A'   92 A'                 
  4.370   4.620   5.987   6.008   6.053   6.572   7.528   7.553
 93 A'   94 A'   40 A"   95 A'   96 A'   97 A'   41 A"   98 A'                 
  7.637  23.597  27.814  28.328  28.344  28.362  28.519  28.526
 99 A'  100 A'  101 A'   42 A"  102 A'  103 A'   43 A"  104 A'                 
 28.540  28.580  28.668  35.473  47.851 127.872 127.885 127.913
 44 A"  105 A'  106 A'  107 A'  108 A'   45 A"  109 A'  110 A'                 
151.615 289.723 289.744 289.8611020.6301901.777
111 A'   46 A"  112 A'  113 A'  114 A'  115 A'                                 
 --------------------------------------------------------------

          Ground-State Mulliken Net Atomic Charges

     Atom                 Charge (a.u.)
  ----------------------------------------
      1 C                    -0.265965
      2 N                    -0.090230
      3 H                     0.241592
      4 Br                    0.023676
      5 I                     0.090926
  ----------------------------------------
  Sum of atomic charges =     0.000000

 -----------------------------------------------------------------
                    Cartesian Multipole Moments
 -----------------------------------------------------------------
    Charge (ESU x 10^10)
                 0.0000
    Dipole Moment (Debye)
         X      -1.4735      Y       0.0480      Z      -0.0000
       Tot       1.4743
    Quadrupole Moments (Debye-Ang)
        XX     -56.2684     XY       4.4287     YY     -57.6729
        XZ      -0.0000     YZ       0.0000     ZZ     -59.6031
    Octopole Moments (Debye-Ang^2)
       XXX      -5.9277    XXY      17.5519    XYY     -12.4001
       YYY      12.7241    XXZ      -0.0000    XYZ       0.0000
       YYZ      -0.0000    XZZ      -1.1388    YZZ       6.3775
       ZZZ      -0.0000
    Hexadecapole Moments (Debye-Ang^3)
      XXXX    -858.8934   XXXY      19.3538   XXYY    -202.0771
      XYYY      43.2633   YYYY    -259.9376   XXXZ      -0.0000
      XXYZ       0.0000   XYYZ      -0.0000   YYYZ       0.0000
      XXZZ    -169.7729   XYZZ       3.7415   YYZZ     -61.5854
      XZZZ      -0.0000   YZZZ       0.0000   ZZZZ     -77.0928
 -----------------------------------------------------------------
 Calculating analytic gradient of the SCF energy
 Gradient of SCF Energy
            1           2           3           4           5
    1   0.0003429   0.0181586  -0.0348024   0.0133630   0.0029380
    2   0.0817875  -0.0381380  -0.0369854   0.0069162  -0.0135803
    3   0.0000000  -0.0000000   0.0000000  -0.0000000   0.0000000
 Max gradient component =       8.179E-02
 RMS gradient           =       2.766E-02
 Gradient time:  CPU 7.18 s  wall 1.89 s
 Geometry Optimization Parameters
   NAtoms,    NIC,     NZ,  NCons,   NDum,   NFix, NCnnct, MaxDiis
        5      20       5       0       0       0       0       0


** GEOMETRY OPTIMIZATION IN DELOCALIZED INTERNAL COORDINATES **
   Searching for a Minimum

   Optimization Cycle:   1

                       Coordinates (Angstroms)
     ATOM                X               Y               Z
      1  C         0.4471678820   -0.7532752827    0.0000000000
      2  N         0.5341915259   -2.0503592759    0.0000000000
      3  H        -0.3711757780   -2.6573271870    0.0000000000
      4  Br        2.0585555605    0.3270162287    0.0000000000
      5  I        -1.4735965436    0.1902627511    0.0000000000
   Point Group: cs    Number of degrees of freedom:     7


   Energy is  -9587.115970926


 Attempting to Generate Delocalized Internal Coordinates

  7 Hessian modes will be used to form the next step
  Hessian Eigenvalues:
     0.108095    0.160000    0.175927    0.250000    0.250000    0.348126
     0.671931

 Minimum Search - Taking Simple RFO Step
 Searching for Lamda that Minimizes Along All modes
 Value Taken    Lamda =  -0.02250168
 Step Taken.  Stepsize is  0.259809

                             Maximum     Tolerance    Cnvgd?
         Gradient           0.077778      0.000300      NO
         Displacement       0.234547      0.001200      NO
         Energy change     *********      0.000001      NO


 New Cartesian Coordinates Obtained by Inverse Iteration

 Displacement from previous Coordinates is:  0.321684
 ----------------------------------------------------------------
             Standard Nuclear Orientation (Angstroms)
    I     Atom           X                Y                Z
 ----------------------------------------------------------------
    1      C       0.4295273500    -0.8198546182     0.0000000000
    2      N       0.5721175349    -2.0555024422     0.0000000000
    3      H      -0.3143505182    -2.5577500224     0.0000000000
    4      Br      1.9878478041     0.2672878247     0.0000000000
    5      I      -1.4799995242     0.2221364923     0.0000000000
 ----------------------------------------------------------------
 Molecular Point Group                 Cs    NOp =  2
 Largest Abelian Subgroup              Cs    NOp =  2
 Nuclear Repulsion Energy =   568.1530255792 hartrees
 There are       51 alpha and       51 beta electrons
 Applying Cartesian multipole field
    Component          Value
    ---------          -----
     (2,0,0)        1.00000E-11
     (0,2,0)        2.00000E-11
     (0,0,2)       -3.00000E-11
 Nucleus-field energy     =     0.0000000124 hartrees
 Requested basis set is 6-311++G(d,p)
 There are 60 shells and 161 basis functions
 A cutoff of  1.0D-11 yielded   1494 shell pairs
 There are     11371 function pairs (     12829 Cartesian)
 Smallest overlap matrix eigenvalue = 4.59E-04
 Guess MOs from SCF MO coefficient file

 -----------------------------------------------------------------------
  General SCF calculation program by
  Eric Jon Sundstrom, Paul Horn, Yuezhi Mao, Dmitri Zuev, Alec White,
  David Stuck, Shaama M.S., Shane Yost, Joonho Lee, David Small,
  Daniel Levine, Susi Lehtola, Hugh Burton, Evgeny Epifanovsky
 -----------------------------------------------------------------------
 Exchange:     0.2000 Hartree-Fock + 0.0800 Slater + 0.7200 B88
 Correlation:  0.1900 VWN1RPA + 0.8100 LYP
 Using SG-1 standard quadrature grid
 using 4 threads for integral computing
 -------------------------------------------------------
 OpenMP Integral computing Module                
 Release: version 2.0, May 2017, Q-Chem Inc. Pleasanton 
 -------------------------------------------------------
 -------------------------------------------------------
 OpenMP BLAS3 based DFT computing Module                
 Release: version 1.0, May 2013, Q-Chem Inc. Pittsburgh 
 -------------------------------------------------------
 A restricted SCF calculation will be
 performed using DIIS
 SCF converges when DIIS error is below 1.0e-08
 ---------------------------------------
  Cycle       Energy         DIIS error
 ---------------------------------------
    1   -9587.1226306947      1.19e-03  
    2   -9587.1259716108      7.36e-04  
    3   -9587.1259728717      7.00e-04  
    4   -9587.1274757917      1.40e-04  
    5   -9587.1275257873      5.70e-05  
    6   -9587.1275365625      1.46e-05  
    7   -9587.1275371043      2.79e-06  
    8   -9587.1275371220      1.05e-06  
    9   -9587.1275371242      2.76e-07  
   10   -9587.1275371244      3.73e-08  
   11   -9587.1275371244      1.22e-08  
   12   -9587.1275371244      2.43e-09  Convergence criterion met
 ---------------------------------------
 SCF time:   CPU 25.15s  wall 7.00s 
 SCF   energy in the final basis set =    -9587.1275371244
 Total energy in the final basis set =    -9587.1275371244

 --------------------------------------------------------------
             Orbital Energies (a.u.) and Symmetries
 --------------------------------------------------------------

 Alpha MOs, Restricted
 -- Occupied --                  
******* -482.86 -176.32 -165.73 -165.73 -165.72  -62.51  -56.33
  1 A'    2 A'    3 A'    4 A'    1 A"    5 A'    6 A'    7 A'                 
-56.327 -56.326 -35.820 -31.313 -31.307 -31.307 -22.964 -22.962
  2 A"    8 A'    9 A'   10 A'    3 A"   11 A'   12 A'    4 A"                 
-22.962 -22.958 -22.958 -14.351 -10.326  -8.719  -6.551  -6.538
 13 A'   14 A'    5 A"   15 A'   16 A'   17 A'   18 A'    6 A"                 
 -6.536  -6.369  -4.782  -4.767  -4.766  -2.662  -2.658  -2.657
 19 A'   20 A'   21 A'    7 A"   22 A'   23 A'    8 A"   24 A'                 
 -2.647  -2.647  -2.047  -2.043  -2.042  -2.030  -2.030  -0.973
 25 A'    9 A"   26 A'   10 A"   27 A'   28 A'   11 A"   29 A'                 
 -0.821  -0.690  -0.604  -0.494  -0.448  -0.417  -0.325  -0.313
 30 A'   31 A'   32 A'   33 A'   34 A'   12 A"   35 A'   36 A'                 
 -0.311  -0.290  -0.283
 13 A"   14 A"   37 A'                                                         
 -- Virtual --                   
 -0.096  -0.056  -0.019   0.006   0.025   0.052   0.057   0.072
 38 A'   15 A"   39 A'   40 A'   41 A'   42 A'   16 A"   43 A'                 
  0.081   0.084   0.106   0.120   0.153   0.156   0.159   0.192
 44 A'   17 A"   45 A'   46 A'   47 A'   18 A"   48 A'   49 A'                 
  0.212   0.228   0.237   0.274   0.292   0.375   0.383   0.387
 50 A'   51 A'   19 A"   52 A'   53 A'   54 A'   20 A"   21 A"                 
  0.404   0.417   0.421   0.448   0.479   0.490   0.536   0.552
 55 A'   56 A'   22 A"   57 A'   23 A"   58 A'   59 A'   24 A"                 
  0.566   0.585   0.596   0.639   0.670   0.705   0.799   0.812
 60 A'   61 A'   62 A'   63 A'   25 A"   64 A'   65 A'   66 A'                 
  0.824   0.869   0.916   0.933   1.177   1.197   1.297   1.323
 26 A"   67 A'   68 A'   69 A'   27 A"   70 A'   28 A"   71 A'                 
  1.323   1.359   1.445   1.533   1.594   1.711   1.854   1.952
 29 A"   72 A'   30 A"   73 A'   74 A'   75 A'   76 A'   77 A'                 
  1.975   2.040   2.146   2.317   2.407   2.489   2.611   2.746
 31 A"   78 A'   79 A'   32 A"   33 A"   80 A'   81 A'   82 A'                 
  2.754   2.883   3.111   3.139   3.838   3.947   3.956   3.983
 34 A"   83 A'   84 A'   85 A'   35 A"   36 A"   86 A'   37 A"                 
  3.990   3.998   4.042   4.068   4.153   4.186   4.256   4.340
 38 A"   87 A'   88 A'   39 A"   89 A'   90 A'   91 A'   92 A'                 
  4.386   4.732   5.988   6.008   6.051   6.594   7.532   7.561
 93 A'   94 A'   40 A"   95 A'   96 A'   97 A'   41 A"   98 A'                 
  7.637  23.724  27.810  28.329  28.344  28.361  28.520  28.526
 99 A'  100 A'  101 A'   42 A"  102 A'  103 A'   43 A"  104 A'                 
 28.540  28.582  28.669  35.575  47.869 127.873 127.885 127.913
 44 A"  105 A'  106 A'  107 A'  108 A'   45 A"  109 A'  110 A'                 
151.611 289.728 289.754 289.8631020.6521901.773
111 A'   46 A"  112 A'  113 A'  114 A'  115 A'                                 

 Beta MOs, Restricted
 -- Occupied --                  
******* -482.86 -176.32 -165.73 -165.73 -165.72  -62.51  -56.33
  1 A'    2 A'    3 A'    4 A'    1 A"    5 A'    6 A'    7 A'                 
-56.327 -56.326 -35.820 -31.313 -31.307 -31.307 -22.964 -22.962
  2 A"    8 A'    9 A'   10 A'    3 A"   11 A'   12 A'    4 A"                 
-22.962 -22.958 -22.958 -14.351 -10.326  -8.719  -6.551  -6.538
 13 A'   14 A'    5 A"   15 A'   16 A'   17 A'   18 A'    6 A"                 
 -6.536  -6.369  -4.782  -4.767  -4.766  -2.662  -2.658  -2.657
 19 A'   20 A'   21 A'    7 A"   22 A'   23 A'    8 A"   24 A'                 
 -2.647  -2.647  -2.047  -2.043  -2.042  -2.030  -2.030  -0.973
 25 A'    9 A"   26 A'   10 A"   27 A'   28 A'   11 A"   29 A'                 
 -0.821  -0.690  -0.604  -0.494  -0.448  -0.417  -0.325  -0.313
 30 A'   31 A'   32 A'   33 A'   34 A'   12 A"   35 A'   36 A'                 
 -0.311  -0.290  -0.283
 13 A"   14 A"   37 A'                                                         
 -- Virtual --                   
 -0.096  -0.056  -0.019   0.006   0.025   0.052   0.057   0.072
 38 A'   15 A"   39 A'   40 A'   41 A'   42 A'   16 A"   43 A'                 
  0.081   0.084   0.106   0.120   0.153   0.156   0.159   0.192
 44 A'   17 A"   45 A'   46 A'   47 A'   18 A"   48 A'   49 A'                 
  0.212   0.228   0.237   0.274   0.292   0.375   0.383   0.387
 50 A'   51 A'   19 A"   52 A'   53 A'   54 A'   20 A"   21 A"                 
  0.404   0.417   0.421   0.448   0.479   0.490   0.536   0.552
 55 A'   56 A'   22 A"   57 A'   23 A"   58 A'   59 A'   24 A"                 
  0.566   0.585   0.596   0.639   0.670   0.705   0.799   0.812
 60 A'   61 A'   62 A'   63 A'   25 A"   64 A'   65 A'   66 A'                 
  0.824   0.869   0.916   0.933   1.177   1.197   1.297   1.323
 26 A"   67 A'   68 A'   69 A'   27 A"   70 A'   28 A"   71 A'                 
  1.323   1.359   1.445   1.533   1.594   1.711   1.854   1.952
 29 A"   72 A'   30 A"   73 A'   74 A'   75 A'   76 A'   77 A'                 
  1.975   2.040   2.146   2.317   2.407   2.489   2.611   2.746
 31 A"   78 A'   79 A'   32 A"   33 A"   80 A'   81 A'   82 A'                 
  2.754   2.883   3.111   3.139   3.838   3.947   3.956   3.983
 34 A"   83 A'   84 A'   85 A'   35 A"   36 A"   86 A'   37 A"                 
  3.990   3.998   4.042   4.068   4.153   4.186   4.256   4.340
 38 A"   87 A'   88 A'   39 A"   89 A'   90 A'   91 A'   92 A'                 
  4.386   4.732   5.988   6.008   6.051   6.594   7.532   7.561
 93 A'   94 A'   40 A"   95 A'   96 A'   97 A'   41 A"   98 A'                 
  7.637  23.724  27.810  28.329  28.344  28.361  28.520  28.526
 99 A'  100 A'  101 A'   42 A"  102 A'  103 A'   43 A"  104 A'                 
 28.540  28.582  28.669  35.575  47.869 127.873 127.885 127.913
 44 A"  105 A'  106 A'  107 A'  108 A'   45 A"  109 A'  110 A'                 
151.611 289.728 289.754 289.8631020.6521901.773
111 A'   46 A"  112 A'  113 A'  114 A'  115 A'                                 
 --------------------------------------------------------------

          Ground-State Mulliken Net Atomic Charges

     Atom                 Charge (a.u.)
  ----------------------------------------
      1 C                    -0.271869
      2 N                    -0.056212
      3 H                     0.233148
      4 Br                    0.020919
      5 I                     0.074013
  ----------------------------------------
  Sum of atomic charges =     0.000000

 -----------------------------------------------------------------
                    Cartesian Multipole Moments
 -----------------------------------------------------------------
    Charge (ESU x 10^10)
                 0.0000
    Dipole Moment (Debye)
         X      -1.3946      Y      -0.0244      Z       0.0000
       Tot       1.3948
    Quadrupole Moments (Debye-Ang)
        XX     -56.8178     XY       3.6925     YY     -57.6851
        XZ      -0.0000     YZ      -0.0000     ZZ     -59.3923
    Octopole Moments (Debye-Ang^2)
       XXX      -1.8649    XXY      17.8502    XYY     -10.3562
       YYY      15.8206    XXZ       0.0000    XYZ      -0.0000
       YYZ       0.0000    XZZ       0.4524    YZZ       6.3770
       ZZZ      -0.0000
    Hexadecapole Moments (Debye-Ang^3)
      XXXX    -841.3486   XXXY      28.6771   XXYY    -196.6897
      XYYY      51.9503   YYYY    -265.9126   XXXZ      -0.0000
      XXYZ       0.0000   XYYZ      -0.0000   YYYZ      -0.0000
      XXZZ    -165.3027   XYZZ       7.9983   YYZZ     -60.4659
      XZZZ      -0.0000   YZZZ       0.0000   ZZZZ     -76.7876
 -----------------------------------------------------------------
 Calculating analytic gradient of the SCF energy
 Gradient of SCF Energy
            1           2           3           4           5
    1  -0.0038064   0.0056151  -0.0004076  -0.0020622   0.0006611
    2   0.0084767  -0.0003454   0.0028730  -0.0067730  -0.0042314
    3   0.0000000   0.0000000  -0.0000000   0.0000000  -0.0000000
 Max gradient component =       8.477E-03
 RMS gradient           =       3.604E-03
 Gradient time:  CPU 7.25 s  wall 1.91 s
 Geometry Optimization Parameters
   NAtoms,    NIC,     NZ,  NCons,   NDum,   NFix, NCnnct, MaxDiis
        5      20       5       0       0       0       0       0

 Cartesian Hessian Update
 Hessian Updated using BFGS Update


** GEOMETRY OPTIMIZATION IN DELOCALIZED INTERNAL COORDINATES **
   Searching for a Minimum

   Optimization Cycle:   2

                       Coordinates (Angstroms)
     ATOM                X               Y               Z
      1  C         0.4295273500   -0.8198546182    0.0000000000
      2  N         0.5721175349   -2.0555024422    0.0000000000
      3  H        -0.3143505182   -2.5577500224    0.0000000000
      4  Br        1.9878478041    0.2672878247    0.0000000000
      5  I        -1.4799995242    0.2221364923    0.0000000000
   Point Group: cs    Number of degrees of freedom:     7


   Energy is  -9587.127537124

 Hessian Updated using BFGS Update

  7 Hessian modes will be used to form the next step
  Hessian Eigenvalues:
     0.106910    0.166572    0.186888    0.228286    0.260930    0.363304
     0.683177

 Minimum Search - Taking Simple RFO Step
 Searching for Lamda that Minimizes Along All modes
 Value Taken    Lamda =  -0.00102625
 Step Taken.  Stepsize is  0.070206

                             Maximum     Tolerance    Cnvgd?
         Gradient           0.010780      0.000300      NO
         Displacement       0.034490      0.001200      NO
         Energy change     -0.011566      0.000001      NO


 New Cartesian Coordinates Obtained by Inverse Iteration

 Displacement from previous Coordinates is:  0.109469
 ----------------------------------------------------------------
             Standard Nuclear Orientation (Angstroms)
    I     Atom           X                Y                Z
 ----------------------------------------------------------------
    1      C       0.4313384063    -0.8335621926     0.0000000000
    2      N       0.5643175189    -2.0692024857     0.0000000000
    3      H      -0.3095308293    -2.5887855992     0.0000000000
    4      Br      1.9782309813     0.2939641835     0.0000000000
    5      I      -1.4692134304     0.2539033283     0.0000000000
 ----------------------------------------------------------------
 Molecular Point Group                 Cs    NOp =  2
 Largest Abelian Subgroup              Cs    NOp =  2
 Nuclear Repulsion Energy =   567.6545347666 hartrees
 There are       51 alpha and       51 beta electrons
 Applying Cartesian multipole field
    Component          Value
    ---------          -----
     (2,0,0)        1.00000E-11
     (0,2,0)        2.00000E-11
     (0,0,2)       -3.00000E-11
 Nucleus-field energy     =     0.0000000125 hartrees
 Requested basis set is 6-311++G(d,p)
 There are 60 shells and 161 basis functions
 A cutoff of  1.0D-11 yielded   1492 shell pairs
 There are     11364 function pairs (     12822 Cartesian)
 Smallest overlap matrix eigenvalue = 4.80E-04
 Guess MOs from SCF MO coefficient file

 -----------------------------------------------------------------------
  General SCF calculation program by
  Eric Jon Sundstrom, Paul Horn, Yuezhi Mao, Dmitri Zuev, Alec White,
  David Stuck, Shaama M.S., Shane Yost, Joonho Lee, David Small,
  Daniel Levine, Susi Lehtola, Hugh Burton, Evgeny Epifanovsky
 -----------------------------------------------------------------------
 Exchange:     0.2000 Hartree-Fock + 0.0800 Slater + 0.7200 B88
 Correlation:  0.1900 VWN1RPA + 0.8100 LYP
 Using SG-1 standard quadrature grid
 using 4 threads for integral computing
 -------------------------------------------------------
 OpenMP Integral computing Module                
 Release: version 2.0, May 2017, Q-Chem Inc. Pleasanton 
 -------------------------------------------------------
 -------------------------------------------------------
 OpenMP BLAS3 based DFT computing Module                
 Release: version 1.0, May 2013, Q-Chem Inc. Pittsburgh 
 -------------------------------------------------------
 A restricted SCF calculation will be
 performed using DIIS
 SCF converges when DIIS error is below 1.0e-08
 ---------------------------------------
  Cycle       Energy         DIIS error
 ---------------------------------------
    1   -9587.1277005863      2.66e-04  
    2   -9587.1280473312      1.73e-04  
    3   -9587.1280318963      1.89e-04  
    4   -9587.1281336068      2.85e-05  
    5   -9587.1281362432      1.27e-05  
    6   -9587.1281367416      4.00e-06  
    7   -9587.1281367932      6.50e-07  
    8   -9587.1281367947      2.04e-07  
    9   -9587.1281367948      4.74e-08  
   10   -9587.1281367948      1.27e-08  
   11   -9587.1281367947      2.23e-09  Convergence criterion met
 ---------------------------------------
 SCF time:   CPU 23.02s  wall 6.00s 
 SCF   energy in the final basis set =    -9587.1281367947
 Total energy in the final basis set =    -9587.1281367947

 --------------------------------------------------------------
             Orbital Energies (a.u.) and Symmetries
 --------------------------------------------------------------

 Alpha MOs, Restricted
 -- Occupied --                  
******* -482.86 -176.32 -165.73 -165.72 -165.72  -62.51  -56.33
  1 A'    2 A'    3 A'    4 A'    1 A"    5 A'    6 A'    7 A'                 
-56.327 -56.327 -35.818 -31.311 -31.305 -31.305 -22.962 -22.961
  2 A"    8 A'    9 A'   10 A'    3 A"   11 A'   12 A'    4 A"                 
-22.960 -22.956 -22.956 -14.353 -10.328  -8.719  -6.551  -6.538
 13 A'   14 A'    5 A"   15 A'   16 A'   17 A'   18 A'    6 A"                 
 -6.536  -6.367  -4.780  -4.765  -4.765  -2.662  -2.658  -2.658
 19 A'   20 A'   21 A'    7 A"   22 A'   23 A'    8 A"   24 A'                 
 -2.647  -2.647  -2.045  -2.041  -2.041  -2.028  -2.028  -0.972
 25 A'    9 A"   26 A'   10 A"   27 A'   28 A'   11 A"   29 A'                 
 -0.820  -0.687  -0.608  -0.494  -0.448  -0.417  -0.326  -0.312
 30 A'   31 A'   32 A'   33 A'   34 A'   12 A"   35 A'   13 A"                 
 -0.311  -0.289  -0.281
 36 A'   14 A"   37 A'                                                         
 -- Virtual --                   
 -0.098  -0.057  -0.022   0.005   0.025   0.052   0.057   0.072
 38 A'   15 A"   39 A'   40 A'   41 A'   42 A'   16 A"   43 A'                 
  0.080   0.083   0.107   0.120   0.153   0.157   0.158   0.192
 44 A'   17 A"   45 A'   46 A'   47 A'   18 A"   48 A'   49 A'                 
  0.212   0.228   0.237   0.273   0.291   0.373   0.385   0.387
 50 A'   51 A'   19 A"   52 A'   53 A'   54 A'   20 A"   21 A"                 
  0.405   0.417   0.422   0.449   0.478   0.493   0.538   0.552
 55 A'   56 A'   22 A"   57 A'   23 A"   58 A'   59 A'   24 A"                 
  0.566   0.584   0.591   0.638   0.667   0.699   0.798   0.818
 60 A'   61 A'   62 A'   63 A'   25 A"   64 A'   65 A'   66 A'                 
  0.824   0.871   0.909   0.931   1.175   1.198   1.298   1.318
 26 A"   67 A'   68 A'   69 A'   27 A"   70 A'   28 A"   71 A'                 
  1.321   1.358   1.445   1.533   1.597   1.698   1.857   1.953
 29 A"   72 A'   30 A"   73 A'   74 A'   75 A'   76 A'   77 A'                 
  1.974   2.043   2.145   2.309   2.411   2.479   2.610   2.750
 31 A"   78 A'   79 A'   32 A"   33 A"   80 A'   81 A'   82 A'                 
  2.754   2.880   3.113   3.143   3.837   3.948   3.958   3.983
 34 A"   83 A'   84 A'   85 A'   35 A"   36 A"   86 A'   37 A"                 
  3.988   3.995   4.046   4.066   4.151   4.174   4.252   4.338
 38 A"   87 A'   88 A'   39 A"   89 A'   90 A'   91 A'   92 A'                 
  4.384   4.740   5.989   6.009   6.049   6.587   7.532   7.561
 93 A'   94 A'   40 A"   95 A'   96 A'   97 A'   41 A"   98 A'                 
  7.637  23.723  27.808  28.330  28.346  28.361  28.521  28.528
 99 A'  100 A'  101 A'   42 A"  102 A'  103 A'   43 A"  104 A'                 
 28.541  28.582  28.669  35.577  47.863 127.874 127.886 127.914
 44 A"  105 A'  106 A'  107 A'  108 A'   45 A"  109 A'  110 A'                 
151.611 289.728 289.754 289.8631020.6441901.772
111 A'   46 A"  112 A'  113 A'  114 A'  115 A'                                 

 Beta MOs, Restricted
 -- Occupied --                  
******* -482.86 -176.32 -165.73 -165.72 -165.72  -62.51  -56.33
  1 A'    2 A'    3 A'    4 A'    1 A"    5 A'    6 A'    7 A'                 
-56.327 -56.327 -35.818 -31.311 -31.305 -31.305 -22.962 -22.961
  2 A"    8 A'    9 A'   10 A'    3 A"   11 A'   12 A'    4 A"                 
-22.960 -22.956 -22.956 -14.353 -10.328  -8.719  -6.551  -6.538
 13 A'   14 A'    5 A"   15 A'   16 A'   17 A'   18 A'    6 A"                 
 -6.536  -6.367  -4.780  -4.765  -4.765  -2.662  -2.658  -2.658
 19 A'   20 A'   21 A'    7 A"   22 A'   23 A'    8 A"   24 A'                 
 -2.647  -2.647  -2.045  -2.041  -2.041  -2.028  -2.028  -0.972
 25 A'    9 A"   26 A'   10 A"   27 A'   28 A'   11 A"   29 A'                 
 -0.820  -0.687  -0.608  -0.494  -0.448  -0.417  -0.326  -0.312
 30 A'   31 A'   32 A'   33 A'   34 A'   12 A"   35 A'   13 A"                 
 -0.311  -0.289  -0.281
 36 A'   14 A"   37 A'                                                         
 -- Virtual --                   
 -0.098  -0.057  -0.022   0.005   0.025   0.052   0.057   0.072
 38 A'   15 A"   39 A'   40 A'   41 A'   42 A'   16 A"   43 A'                 
  0.080   0.083   0.107   0.120   0.153   0.157   0.158   0.192
 44 A'   17 A"   45 A'   46 A'   47 A'   18 A"   48 A'   49 A'                 
  0.212   0.228   0.237   0.273   0.291   0.373   0.385   0.387
 50 A'   51 A'   19 A"   52 A'   53 A'   54 A'   20 A"   21 A"                 
  0.405   0.417   0.422   0.449   0.478   0.493   0.538   0.552
 55 A'   56 A'   22 A"   57 A'   23 A"   58 A'   59 A'   24 A"                 
  0.566   0.584   0.591   0.638   0.667   0.699   0.798   0.818
 60 A'   61 A'   62 A'   63 A'   25 A"   64 A'   65 A'   66 A'                 
  0.824   0.871   0.909   0.931   1.175   1.198   1.298   1.318
 26 A"   67 A'   68 A'   69 A'   27 A"   70 A'   28 A"   71 A'                 
  1.321   1.358   1.445   1.533   1.597   1.698   1.857   1.953
 29 A"   72 A'   30 A"   73 A'   74 A'   75 A'   76 A'   77 A'                 
  1.974   2.043   2.145   2.309   2.411   2.479   2.610   2.750
 31 A"   78 A'   79 A'   32 A"   33 A"   80 A'   81 A'   82 A'                 
  2.754   2.880   3.113   3.143   3.837   3.948   3.958   3.983
 34 A"   83 A'   84 A'   85 A'   35 A"   36 A"   86 A'   37 A"                 
  3.988   3.995   4.046   4.066   4.151   4.174   4.252   4.338
 38 A"   87 A'   88 A'   39 A"   89 A'   90 A'   91 A'   92 A'                 
  4.384   4.740   5.989   6.009   6.049   6.587   7.532   7.561
 93 A'   94 A'   40 A"   95 A'   96 A'   97 A'   41 A"   98 A'                 
  7.637  23.723  27.808  28.330  28.346  28.361  28.521  28.528
 99 A'  100 A'  101 A'   42 A"  102 A'  103 A'   43 A"  104 A'                 
 28.541  28.582  28.669  35.577  47.863 127.874 127.886 127.914
 44 A"  105 A'  106 A'  107 A'  108 A'   45 A"  109 A'  110 A'                 
151.611 289.728 289.754 289.8631020.6441901.772
111 A'   46 A"  112 A'  113 A'  114 A'  115 A'                                 
 --------------------------------------------------------------

          Ground-State Mulliken Net Atomic Charges

     Atom                 Charge (a.u.)
  ----------------------------------------
      1 C                    -0.275288
      2 N                    -0.053660
      3 H                     0.239745
      4 Br                    0.021209
      5 I                     0.067994
  ----------------------------------------
  Sum of atomic charges =     0.000000

 -----------------------------------------------------------------
                    Cartesian Multipole Moments
 -----------------------------------------------------------------
    Charge (ESU x 10^10)
                 0.0000
    Dipole Moment (Debye)
         X      -1.3419      Y      -0.1177      Z      -0.0000
       Tot       1.3470
    Quadrupole Moments (Debye-Ang)
        XX     -57.1268     XY       3.7082     YY     -57.1886
        XZ      -0.0000     YZ       0.0000     ZZ     -59.4471
    Octopole Moments (Debye-Ang^2)
       XXX      -2.0640    XXY      16.9464    XYY     -10.5080
       YYY      11.0453    XXZ       0.0000    XYZ      -0.0000
       YYZ       0.0000    XZZ       0.3773    YZZ       5.1211
       ZZZ      -0.0000
    Hexadecapole Moments (Debye-Ang^3)
      XXXX    -837.1615   XXXY      29.7567   XXYY    -195.1299
      XYYY      53.5325   YYYY    -268.4801   XXXZ      -0.0000
      XXYZ       0.0000   XYYZ      -0.0000   YYYZ       0.0000
      XXZZ    -163.8923   XYZZ       8.3695   YYZZ     -61.6261
      XZZZ      -0.0000   YZZZ       0.0000   ZZZZ     -76.9820
 -----------------------------------------------------------------
 Calculating analytic gradient of the SCF energy
 Gradient of SCF Energy
            1           2           3           4           5
    1  -0.0018613   0.0007156   0.0014230   0.0001981  -0.0004754
    2   0.0048720  -0.0049585   0.0015167  -0.0008039  -0.0006264
    3   0.0000000  -0.0000000   0.0000000   0.0000000  -0.0000000
 Max gradient component =       4.958E-03
 RMS gradient           =       1.965E-03
 Gradient time:  CPU 7.27 s  wall 1.92 s
 Geometry Optimization Parameters
   NAtoms,    NIC,     NZ,  NCons,   NDum,   NFix, NCnnct, MaxDiis
        5      20       5       0       0       0       0       0

 Cartesian Hessian Update
 Hessian Updated using BFGS Update


** GEOMETRY OPTIMIZATION IN DELOCALIZED INTERNAL COORDINATES **
   Searching for a Minimum

   Optimization Cycle:   3

                       Coordinates (Angstroms)
     ATOM                X               Y               Z
      1  C         0.4313384063   -0.8335621926    0.0000000000
      2  N         0.5643175189   -2.0692024857    0.0000000000
      3  H        -0.3095308293   -2.5887855992    0.0000000000
      4  Br        1.9782309813    0.2939641835    0.0000000000
      5  I        -1.4692134304    0.2539033283    0.0000000000
   Point Group: cs    Number of degrees of freedom:     7


   Energy is  -9587.128136795

 Hessian Updated using BFGS Update

  7 Hessian modes will be used to form the next step
  Hessian Eigenvalues:
     0.107935    0.155554    0.180944    0.202826    0.254225    0.355622
     0.730029

 Minimum Search - Taking Simple RFO Step
 Searching for Lamda that Minimizes Along All modes
 Value Taken    Lamda =  -0.00009808
 Step Taken.  Stepsize is  0.022107

                             Maximum     Tolerance    Cnvgd?
         Gradient           0.004183      0.000300      NO
         Displacement       0.013656      0.001200      NO
         Energy change     -0.000600      0.000001      NO


 New Cartesian Coordinates Obtained by Inverse Iteration

 Displacement from previous Coordinates is:  0.031621
 ----------------------------------------------------------------
             Standard Nuclear Orientation (Angstroms)
    I     Atom           X                Y                Z
 ----------------------------------------------------------------
    1      C       0.4330866342    -0.8378850283     0.0000000000
    2      N       0.5615613882    -2.0698601851     0.0000000000
    3      H      -0.3102749675    -2.5976339464     0.0000000000
    4      Br      1.9730541781     0.3015708552     0.0000000000
    5      I      -1.4622845862     0.2601255389     0.0000000000
 ----------------------------------------------------------------
 Molecular Point Group                 Cs    NOp =  2
 Largest Abelian Subgroup              Cs    NOp =  2
 Nuclear Repulsion Energy =   568.5082082510 hartrees
 There are       51 alpha and       51 beta electrons
 Applying Cartesian multipole field
    Component          Value
    ---------          -----
     (2,0,0)        1.00000E-11
     (0,2,0)        2.00000E-11
     (0,0,2)       -3.00000E-11
 Nucleus-field energy     =     0.0000000124 hartrees
 Requested basis set is 6-311++G(d,p)
 There are 60 shells and 161 basis functions
 A cutoff of  1.0D-11 yielded   1492 shell pairs
 There are     11364 function pairs (     12822 Cartesian)
 Smallest overlap matrix eigenvalue = 4.83E-04
 Guess MOs from SCF MO coefficient file

 -----------------------------------------------------------------------
  General SCF calculation program by
  Eric Jon Sundstrom, Paul Horn, Yuezhi Mao, Dmitri Zuev, Alec White,
  David Stuck, Shaama M.S., Shane Yost, Joonho Lee, David Small,
  Daniel Levine, Susi Lehtola, Hugh Burton, Evgeny Epifanovsky
 -----------------------------------------------------------------------
 Exchange:     0.2000 Hartree-Fock + 0.0800 Slater + 0.7200 B88
 Correlation:  0.1900 VWN1RPA + 0.8100 LYP
 Using SG-1 standard quadrature grid
 using 4 threads for integral computing
 -------------------------------------------------------
 OpenMP Integral computing Module                
 Release: version 2.0, May 2017, Q-Chem Inc. Pleasanton 
 -------------------------------------------------------
 -------------------------------------------------------
 OpenMP BLAS3 based DFT computing Module                
 Release: version 1.0, May 2013, Q-Chem Inc. Pittsburgh 
 -------------------------------------------------------
 A restricted SCF calculation will be
 performed using DIIS
 SCF converges when DIIS error is below 1.0e-08
 ---------------------------------------
  Cycle       Energy         DIIS error
 ---------------------------------------
    1   -9587.1281280586      9.95e-05  
    2   -9587.1281791480      2.87e-05  
    3   -9587.1281801993      2.28e-05  
    4   -9587.1281812560      1.20e-05  
    5   -9587.1281817379      2.38e-06  
    6   -9587.1281817507      1.29e-06  
    7   -9587.1281817565      3.97e-07  
    8   -9587.1281817568      6.11e-08  
    9   -9587.1281817569      1.56e-08  
   10   -9587.1281817569      6.31e-09  Convergence criterion met
 ---------------------------------------
 SCF time:   CPU 20.93s  wall 6.00s 
 SCF   energy in the final basis set =    -9587.1281817569
 Total energy in the final basis set =    -9587.1281817569

 --------------------------------------------------------------
             Orbital Energies (a.u.) and Symmetries
 --------------------------------------------------------------

 Alpha MOs, Restricted
 -- Occupied --                  
******* -482.86 -176.32 -165.72 -165.72 -165.72  -62.51  -56.33
  1 A'    2 A'    3 A'    4 A'    1 A"    5 A'    6 A'    7 A'                 
-56.327 -56.327 -35.817 -31.311 -31.305 -31.304 -22.961 -22.960
  2 A"    8 A'    9 A'   10 A'    3 A"   11 A'   12 A'    4 A"                 
-22.960 -22.955 -22.955 -14.353 -10.328  -8.719  -6.551  -6.538
 13 A'   14 A'    5 A"   15 A'   16 A'   17 A'   18 A'    6 A"                 
 -6.536  -6.367  -4.779  -4.765  -4.764  -2.662  -2.658  -2.657
 19 A'   20 A'   21 A'    7 A"   22 A'   23 A'    8 A"   24 A'                 
 -2.647  -2.647  -2.045  -2.041  -2.040  -2.027  -2.027  -0.973
 25 A'    9 A"   26 A'   10 A"   27 A'   28 A'   11 A"   29 A'                 
 -0.820  -0.687  -0.608  -0.494  -0.448  -0.418  -0.326  -0.312
 30 A'   31 A'   32 A'   33 A'   34 A'   12 A"   35 A'   13 A"                 
 -0.310  -0.289  -0.281
 36 A'   14 A"   37 A'                                                         
 -- Virtual --                   
 -0.097  -0.056  -0.022   0.005   0.024   0.052   0.057   0.072
 38 A'   15 A"   39 A'   40 A'   41 A'   42 A'   16 A"   43 A'                 
  0.080   0.083   0.107   0.120   0.153   0.157   0.158   0.192
 44 A'   17 A"   45 A'   46 A'   47 A'   48 A'   18 A"   49 A'                 
  0.212   0.228   0.237   0.272   0.292   0.373   0.385   0.387
 50 A'   51 A'   19 A"   52 A'   53 A'   54 A'   20 A"   21 A"                 
  0.405   0.417   0.422   0.449   0.478   0.494   0.539   0.552
 55 A'   56 A'   22 A"   57 A'   23 A"   58 A'   59 A'   24 A"                 
  0.567   0.583   0.591   0.639   0.667   0.699   0.798   0.821
 60 A'   61 A'   62 A'   63 A'   25 A"   64 A'   65 A'   66 A'                 
  0.824   0.873   0.908   0.931   1.174   1.200   1.298   1.318
 26 A"   67 A'   68 A'   69 A'   27 A"   70 A'   28 A"   71 A'                 
  1.322   1.358   1.446   1.532   1.599   1.695   1.860   1.952
 29 A"   72 A'   30 A"   73 A'   74 A'   75 A'   76 A'   77 A'                 
  1.974   2.044   2.145   2.306   2.413   2.477   2.611   2.755
 31 A"   78 A'   79 A'   32 A"   33 A"   80 A'   81 A'   82 A'                 
  2.756   2.879   3.112   3.144   3.837   3.949   3.959   3.984
 34 A"   83 A'   84 A'   85 A'   35 A"   36 A"   86 A'   37 A"                 
  3.988   3.994   4.048   4.067   4.150   4.171   4.251   4.338
 38 A"   87 A'   88 A'   39 A"   89 A'   90 A'   91 A'   92 A'                 
  4.384   4.742   5.989   6.009   6.049   6.587   7.532   7.562
 93 A'   94 A'   40 A"   95 A'   96 A'   97 A'   41 A"   98 A'                 
  7.638  23.731  27.809  28.331  28.346  28.362  28.522  28.528
 99 A'  100 A'  101 A'   42 A"  102 A'  103 A'   43 A"  104 A'                 
 28.542  28.583  28.669  35.581  47.863 127.874 127.887 127.914
 44 A"  105 A'  106 A'  107 A'  108 A'   45 A"  109 A'  110 A'                 
151.611 289.728 289.755 289.8641020.6441901.772
111 A'   46 A"  112 A'  113 A'  114 A'  115 A'                                 

 Beta MOs, Restricted
 -- Occupied --                  
******* -482.86 -176.32 -165.72 -165.72 -165.72  -62.51  -56.33
  1 A'    2 A'    3 A'    4 A'    1 A"    5 A'    6 A'    7 A'                 
-56.327 -56.327 -35.817 -31.311 -31.305 -31.304 -22.961 -22.960
  2 A"    8 A'    9 A'   10 A'    3 A"   11 A'   12 A'    4 A"                 
-22.960 -22.955 -22.955 -14.353 -10.328  -8.719  -6.551  -6.538
 13 A'   14 A'    5 A"   15 A'   16 A'   17 A'   18 A'    6 A"                 
 -6.536  -6.367  -4.779  -4.765  -4.764  -2.662  -2.658  -2.657
 19 A'   20 A'   21 A'    7 A"   22 A'   23 A'    8 A"   24 A'                 
 -2.647  -2.647  -2.045  -2.041  -2.040  -2.027  -2.027  -0.973
 25 A'    9 A"   26 A'   10 A"   27 A'   28 A'   11 A"   29 A'                 
 -0.820  -0.687  -0.608  -0.494  -0.448  -0.418  -0.326  -0.312
 30 A'   31 A'   32 A'   33 A'   34 A'   12 A"   35 A'   13 A"                 
 -0.310  -0.289  -0.281
 36 A'   14 A"   37 A'                                                         
 -- Virtual --                   
 -0.097  -0.056  -0.022   0.005   0.024   0.052   0.057   0.072
 38 A'   15 A"   39 A'   40 A'   41 A'   42 A'   16 A"   43 A'                 
  0.080   0.083   0.107   0.120   0.153   0.157   0.158   0.192
 44 A'   17 A"   45 A'   46 A'   47 A'   48 A'   18 A"   49 A'                 
  0.212   0.228   0.237   0.272   0.292   0.373   0.385   0.387
 50 A'   51 A'   19 A"   52 A'   53 A'   54 A'   20 A"   21 A"                 
  0.405   0.417   0.422   0.449   0.478   0.494   0.539   0.552
 55 A'   56 A'   22 A"   57 A'   23 A"   58 A'   59 A'   24 A"                 
  0.567   0.583   0.591   0.639   0.667   0.699   0.798   0.821
 60 A'   61 A'   62 A'   63 A'   25 A"   64 A'   65 A'   66 A'                 
  0.824   0.873   0.908   0.931   1.174   1.200   1.298   1.318
 26 A"   67 A'   68 A'   69 A'   27 A"   70 A'   28 A"   71 A'                 
  1.322   1.358   1.446   1.532   1.599   1.695   1.860   1.952
 29 A"   72 A'   30 A"   73 A'   74 A'   75 A'   76 A'   77 A'                 
  1.974   2.044   2.145   2.306   2.413   2.477   2.611   2.755
 31 A"   78 A'   79 A'   32 A"   33 A"   80 A'   81 A'   82 A'                 
  2.756   2.879   3.112   3.144   3.837   3.949   3.959   3.984
 34 A"   83 A'   84 A'   85 A'   35 A"   36 A"   86 A'   37 A"                 
  3.988   3.994   4.048   4.067   4.150   4.171   4.251   4.338
 38 A"   87 A'   88 A'   39 A"   89 A'   90 A'   91 A'   92 A'                 
  4.384   4.742   5.989   6.009   6.049   6.587   7.532   7.562
 93 A'   94 A'   40 A"   95 A'   96 A'   97 A'   41 A"   98 A'                 
  7.638  23.731  27.809  28.331  28.346  28.362  28.522  28.528
 99 A'  100 A'  101 A'   42 A"  102 A'  103 A'   43 A"  104 A'                 
 28.542  28.583  28.669  35.581  47.863 127.874 127.887 127.914
 44 A"  105 A'  106 A'  107 A'  108 A'   45 A"  109 A'  110 A'                 
151.611 289.728 289.755 289.8641020.6441901.772
111 A'   46 A"  112 A'  113 A'  114 A'  115 A'                                 
 --------------------------------------------------------------

          Ground-State Mulliken Net Atomic Charges

     Atom                 Charge (a.u.)
  ----------------------------------------
      1 C                    -0.276377
      2 N                    -0.052738
      3 H                     0.241894
      4 Br                    0.021893
      5 I                     0.065327
  ----------------------------------------
  Sum of atomic charges =     0.000000

 -----------------------------------------------------------------
                    Cartesian Multipole Moments
 -----------------------------------------------------------------
    Charge (ESU x 10^10)
                 0.0000
    Dipole Moment (Debye)
         X      -1.3191      Y      -0.1617      Z      -0.0000
       Tot       1.3290
    Quadrupole Moments (Debye-Ang)
        XX     -57.2467     XY       3.7161     YY     -57.0042
        XZ       0.0000     YZ      -0.0000     ZZ     -59.4489
    Octopole Moments (Debye-Ang^2)
       XXX      -2.3045    XXY      16.6739    XYY     -10.5794
       YYY       9.7491    XXZ      -0.0000    XYZ       0.0000
       YYZ       0.0000    XZZ       0.3045    YZZ       4.8084
       ZZZ      -0.0000
    Hexadecapole Moments (Debye-Ang^3)
      XXXX    -833.6018   XXXY      29.6440   XXYY    -194.1031
      XYYY      53.5395   YYYY    -268.2818   XXXZ       0.0000
      XXYZ      -0.0000   XYYZ       0.0000   YYYZ      -0.0000
      XXZZ    -162.9976   XYZZ       8.3130   YYZZ     -61.8275
      XZZZ       0.0000   YZZZ      -0.0000   ZZZZ     -77.0076
 -----------------------------------------------------------------
 Calculating analytic gradient of the SCF energy
 Gradient of SCF Energy
            1           2           3           4           5
    1  -0.0003358   0.0008238  -0.0004178  -0.0003598   0.0002897
    2  -0.0003877   0.0007449  -0.0002475   0.0002146  -0.0003243
    3  -0.0000000   0.0000000  -0.0000000   0.0000000   0.0000000
 Max gradient component =       8.238E-04
 RMS gradient           =       3.739E-04
 Gradient time:  CPU 7.26 s  wall 1.98 s
 Geometry Optimization Parameters
   NAtoms,    NIC,     NZ,  NCons,   NDum,   NFix, NCnnct, MaxDiis
        5      20       5       0       0       0       0       0

 Cartesian Hessian Update
 Hessian Updated using BFGS Update


** GEOMETRY OPTIMIZATION IN DELOCALIZED INTERNAL COORDINATES **
   Searching for a Minimum

   Optimization Cycle:   4

                       Coordinates (Angstroms)
     ATOM                X               Y               Z
      1  C         0.4330866342   -0.8378850283    0.0000000000
      2  N         0.5615613882   -2.0698601851    0.0000000000
      3  H        -0.3102749675   -2.5976339464    0.0000000000
      4  Br        1.9730541781    0.3015708552    0.0000000000
      5  I        -1.4622845862    0.2601255389    0.0000000000
   Point Group: cs    Number of degrees of freedom:     7


   Energy is  -9587.128181757

 Hessian Updated using BFGS Update

  7 Hessian modes will be used to form the next step
  Hessian Eigenvalues:
     0.102553    0.148516    0.180716    0.220627    0.251938    0.380808
     0.756533

 Minimum Search - Taking Simple RFO Step
 Searching for Lamda that Minimizes Along All modes
 Value Taken    Lamda =  -0.00000385
 Step Taken.  Stepsize is  0.004549

                             Maximum     Tolerance    Cnvgd?
         Gradient           0.000500      0.000300      NO
         Displacement       0.002710      0.001200      NO
         Energy change     -0.000045      0.000001      NO


 New Cartesian Coordinates Obtained by Inverse Iteration

 Displacement from previous Coordinates is:  0.005434
 ----------------------------------------------------------------
             Standard Nuclear Orientation (Angstroms)
    I     Atom           X                Y                Z
 ----------------------------------------------------------------
    1      C       0.4331117995    -0.8374855487     0.0000000000
    2      N       0.5611533338    -2.0697115559     0.0000000000
    3      H      -0.3092256154    -2.5984120177     0.0000000000
    4      Br      1.9742760132     0.3009343390     0.0000000000
    5      I      -1.4641728844     0.2609920175     0.0000000000
 ----------------------------------------------------------------
 Molecular Point Group                 Cs    NOp =  2
 Largest Abelian Subgroup              Cs    NOp =  2
 Nuclear Repulsion Energy =   568.1318193408 hartrees
 There are       51 alpha and       51 beta electrons
 Applying Cartesian multipole field
    Component          Value
    ---------          -----
     (2,0,0)        1.00000E-11
     (0,2,0)        2.00000E-11
     (0,0,2)       -3.00000E-11
 Nucleus-field energy     =     0.0000000125 hartrees
 Requested basis set is 6-311++G(d,p)
 There are 60 shells and 161 basis functions
 A cutoff of  1.0D-11 yielded   1492 shell pairs
 There are     11364 function pairs (     12822 Cartesian)
 Smallest overlap matrix eigenvalue = 4.84E-04
 Guess MOs from SCF MO coefficient file

 -----------------------------------------------------------------------
  General SCF calculation program by
  Eric Jon Sundstrom, Paul Horn, Yuezhi Mao, Dmitri Zuev, Alec White,
  David Stuck, Shaama M.S., Shane Yost, Joonho Lee, David Small,
  Daniel Levine, Susi Lehtola, Hugh Burton, Evgeny Epifanovsky
 -----------------------------------------------------------------------
 Exchange:     0.2000 Hartree-Fock + 0.0800 Slater + 0.7200 B88
 Correlation:  0.1900 VWN1RPA + 0.8100 LYP
 Using SG-1 standard quadrature grid
 using 4 threads for integral computing
 -------------------------------------------------------
 OpenMP Integral computing Module                
 Release: version 2.0, May 2017, Q-Chem Inc. Pleasanton 
 -------------------------------------------------------
 -------------------------------------------------------
 OpenMP BLAS3 based DFT computing Module                
 Release: version 1.0, May 2013, Q-Chem Inc. Pittsburgh 
 -------------------------------------------------------
 A restricted SCF calculation will be
 performed using DIIS
 SCF converges when DIIS error is below 1.0e-08
 ---------------------------------------
  Cycle       Energy         DIIS error
 ---------------------------------------
    1   -9587.1281825043      1.71e-05  
    2   -9587.1281832470      1.27e-05  
    3   -9587.1281832963      1.23e-05  
    4   -9587.1281837523      1.65e-06  
    5   -9587.1281837592      7.09e-07  
    6   -9587.1281837608      1.20e-07  
    7   -9587.1281837609      3.56e-08  
    8   -9587.1281837609      1.46e-08  
    9   -9587.1281837609      1.87e-09  Convergence criterion met
 ---------------------------------------
 SCF time:   CPU 18.84s  wall 5.00s 
 SCF   energy in the final basis set =    -9587.1281837609
 Total energy in the final basis set =    -9587.1281837609

 --------------------------------------------------------------
             Orbital Energies (a.u.) and Symmetries
 --------------------------------------------------------------

 Alpha MOs, Restricted
 -- Occupied --                  
******* -482.86 -176.32 -165.72 -165.72 -165.72  -62.51  -56.33
  1 A'    2 A'    3 A'    4 A'    1 A"    5 A'    6 A'    7 A'                 
-56.327 -56.327 -35.817 -31.311 -31.305 -31.304 -22.961 -22.960
  2 A"    8 A'    9 A'   10 A'    3 A"   11 A'   12 A'    4 A"                 
-22.960 -22.955 -22.955 -14.353 -10.328  -8.719  -6.551  -6.538
 13 A'   14 A'    5 A"   15 A'   16 A'   17 A'   18 A'    6 A"                 
 -6.536  -6.367  -4.779  -4.764  -4.764  -2.662  -2.658  -2.658
 19 A'   20 A'   21 A'    7 A"   22 A'   23 A'    8 A"   24 A'                 
 -2.647  -2.647  -2.045  -2.041  -2.040  -2.027  -2.027  -0.973
 25 A'    9 A"   26 A'   10 A"   27 A'   28 A'   11 A"   29 A'                 
 -0.820  -0.686  -0.609  -0.494  -0.448  -0.417  -0.326  -0.312
 30 A'   31 A'   32 A'   33 A'   34 A'   12 A"   35 A'   13 A"                 
 -0.310  -0.289  -0.281
 36 A'   14 A"   37 A'                                                         
 -- Virtual --                   
 -0.098  -0.056  -0.022   0.005   0.024   0.052   0.057   0.072
 38 A'   15 A"   39 A'   40 A'   41 A'   42 A'   16 A"   43 A'                 
  0.080   0.083   0.107   0.120   0.153   0.157   0.158   0.192
 44 A'   17 A"   45 A'   46 A'   47 A'   48 A'   18 A"   49 A'                 
  0.212   0.228   0.237   0.272   0.292   0.373   0.385   0.387
 50 A'   51 A'   19 A"   52 A'   53 A'   54 A'   20 A"   21 A"                 
  0.405   0.417   0.422   0.449   0.478   0.494   0.539   0.552
 55 A'   56 A'   22 A"   57 A'   23 A"   58 A'   59 A'   24 A"                 
  0.567   0.583   0.591   0.639   0.667   0.699   0.798   0.822
 60 A'   61 A'   62 A'   63 A'   25 A"   64 A'   65 A'   66 A'                 
  0.824   0.873   0.908   0.931   1.174   1.199   1.298   1.317
 26 A"   67 A'   68 A'   69 A'   27 A"   70 A'   28 A"   71 A'                 
  1.322   1.358   1.446   1.532   1.599   1.694   1.860   1.952
 29 A"   72 A'   30 A"   73 A'   74 A'   75 A'   76 A'   77 A'                 
  1.974   2.044   2.145   2.306   2.414   2.477   2.611   2.755
 31 A"   78 A'   79 A'   32 A"   33 A"   80 A'   81 A'   82 A'                 
  2.755   2.879   3.113   3.144   3.837   3.949   3.959   3.984
 34 A"   83 A'   84 A'   85 A'   35 A"   36 A"   86 A'   37 A"                 
  3.988   3.994   4.048   4.067   4.150   4.171   4.251   4.337
 38 A"   87 A'   88 A'   39 A"   89 A'   90 A'   91 A'   92 A'                 
  4.384   4.743   5.989   6.009   6.049   6.587   7.532   7.562
 93 A'   94 A'   40 A"   95 A'   96 A'   97 A'   41 A"   98 A'                 
  7.637  23.730  27.809  28.331  28.346  28.362  28.522  28.528
 99 A'  100 A'  101 A'   42 A"  102 A'  103 A'   43 A"  104 A'                 
 28.542  28.583  28.669  35.582  47.862 127.874 127.887 127.914
 44 A"  105 A'  106 A'  107 A'  108 A'   45 A"  109 A'  110 A'                 
151.611 289.728 289.755 289.8631020.6431901.772
111 A'   46 A"  112 A'  113 A'  114 A'  115 A'                                 

 Beta MOs, Restricted
 -- Occupied --                  
******* -482.86 -176.32 -165.72 -165.72 -165.72  -62.51  -56.33
  1 A'    2 A'    3 A'    4 A'    1 A"    5 A'    6 A'    7 A'                 
-56.327 -56.327 -35.817 -31.311 -31.305 -31.304 -22.961 -22.960
  2 A"    8 A'    9 A'   10 A'    3 A"   11 A'   12 A'    4 A"                 
-22.960 -22.955 -22.955 -14.353 -10.328  -8.719  -6.551  -6.538
 13 A'   14 A'    5 A"   15 A'   16 A'   17 A'   18 A'    6 A"                 
 -6.536  -6.367  -4.779  -4.764  -4.764  -2.662  -2.658  -2.658
 19 A'   20 A'   21 A'    7 A"   22 A'   23 A'    8 A"   24 A'                 
 -2.647  -2.647  -2.045  -2.041  -2.040  -2.027  -2.027  -0.973
 25 A'    9 A"   26 A'   10 A"   27 A'   28 A'   11 A"   29 A'                 
 -0.820  -0.686  -0.609  -0.494  -0.448  -0.417  -0.326  -0.312
 30 A'   31 A'   32 A'   33 A'   34 A'   12 A"   35 A'   13 A"                 
 -0.310  -0.289  -0.281
 36 A'   14 A"   37 A'                                                         
 -- Virtual --                   
 -0.098  -0.056  -0.022   0.005   0.024   0.052   0.057   0.072
 38 A'   15 A"   39 A'   40 A'   41 A'   42 A'   16 A"   43 A'                 
  0.080   0.083   0.107   0.120   0.153   0.157   0.158   0.192
 44 A'   17 A"   45 A'   46 A'   47 A'   48 A'   18 A"   49 A'                 
  0.212   0.228   0.237   0.272   0.292   0.373   0.385   0.387
 50 A'   51 A'   19 A"   52 A'   53 A'   54 A'   20 A"   21 A"                 
  0.405   0.417   0.422   0.449   0.478   0.494   0.539   0.552
 55 A'   56 A'   22 A"   57 A'   23 A"   58 A'   59 A'   24 A"                 
  0.567   0.583   0.591   0.639   0.667   0.699   0.798   0.822
 60 A'   61 A'   62 A'   63 A'   25 A"   64 A'   65 A'   66 A'                 
  0.824   0.873   0.908   0.931   1.174   1.199   1.298   1.317
 26 A"   67 A'   68 A'   69 A'   27 A"   70 A'   28 A"   71 A'                 
  1.322   1.358   1.446   1.532   1.599   1.694   1.860   1.952
 29 A"   72 A'   30 A"   73 A'   74 A'   75 A'   76 A'   77 A'                 
  1.974   2.044   2.145   2.306   2.414   2.477   2.611   2.755
 31 A"   78 A'   79 A'   32 A"   33 A"   80 A'   81 A'   82 A'                 
  2.755   2.879   3.113   3.144   3.837   3.949   3.959   3.984
 34 A"   83 A'   84 A'   85 A'   35 A"   36 A"   86 A'   37 A"                 
  3.988   3.994   4.048   4.067   4.150   4.171   4.251   4.337
 38 A"   87 A'   88 A'   39 A"   89 A'   90 A'   91 A'   92 A'                 
  4.384   4.743   5.989   6.009   6.049   6.587   7.532   7.562
 93 A'   94 A'   40 A"   95 A'   96 A'   97 A'   41 A"   98 A'                 
  7.637  23.730  27.809  28.331  28.346  28.362  28.522  28.528
 99 A'  100 A'  101 A'   42 A"  102 A'  103 A'   43 A"  104 A'                 
 28.542  28.583  28.669  35.582  47.862 127.874 127.887 127.914
 44 A"  105 A'  106 A'  107 A'  108 A'   45 A"  109 A'  110 A'                 
151.611 289.728 289.755 289.8631020.6431901.772
111 A'   46 A"  112 A'  113 A'  114 A'  115 A'                                 
 --------------------------------------------------------------

          Ground-State Mulliken Net Atomic Charges

     Atom                 Charge (a.u.)
  ----------------------------------------
      1 C                    -0.276232
      2 N                    -0.052812
      3 H                     0.242223
      4 Br                    0.022089
      5 I                     0.064731
  ----------------------------------------
  Sum of atomic charges =     0.000000

 -----------------------------------------------------------------
                    Cartesian Multipole Moments
 -----------------------------------------------------------------
    Charge (ESU x 10^10)
                 0.0000
    Dipole Moment (Debye)
         X      -1.3126      Y      -0.1671      Z       0.0000
       Tot       1.3232
    Quadrupole Moments (Debye-Ang)
        XX     -57.2397     XY       3.7132     YY     -56.9922
        XZ       0.0000     YZ      -0.0000     ZZ     -59.4530
    Octopole Moments (Debye-Ang^2)
       XXX      -2.1715    XXY      16.6629    XYY     -10.5372
       YYY       9.6291    XXZ      -0.0000    XYZ       0.0000
       YYZ       0.0000    XZZ       0.3436    YZZ       4.7904
       ZZZ       0.0000
    Hexadecapole Moments (Debye-Ang^3)
      XXXX    -834.8297   XXXY      29.8221   XXYY    -194.3543
      XYYY      53.6942   YYYY    -268.0756   XXXZ       0.0000
      XXYZ      -0.0000   XYYZ       0.0000   YYYZ      -0.0000
      XXZZ    -163.2487   XYZZ       8.3777   YYZZ     -61.8280
      XZZZ       0.0000   YZZZ      -0.0000   ZZZZ     -77.0228
 -----------------------------------------------------------------
 Calculating analytic gradient of the SCF energy
 Gradient of SCF Energy
            1           2           3           4           5
    1  -0.0001597   0.0002790   0.0001456  -0.0001134  -0.0001514
    2  -0.0000330  -0.0000269  -0.0000445   0.0002481  -0.0001438
    3  -0.0000000   0.0000000  -0.0000000   0.0000000   0.0000000
 Max gradient component =       2.790E-04
 RMS gradient           =       1.282E-04
 Gradient time:  CPU 7.22 s  wall 1.90 s
 Geometry Optimization Parameters
   NAtoms,    NIC,     NZ,  NCons,   NDum,   NFix, NCnnct, MaxDiis
        5      20       5       0       0       0       0       0

 Cartesian Hessian Update
 Hessian Updated using BFGS Update


** GEOMETRY OPTIMIZATION IN DELOCALIZED INTERNAL COORDINATES **
   Searching for a Minimum

   Optimization Cycle:   5

                       Coordinates (Angstroms)
     ATOM                X               Y               Z
      1  C         0.4331117995   -0.8374855487    0.0000000000
      2  N         0.5611533338   -2.0697115559    0.0000000000
      3  H        -0.3092256154   -2.5984120177    0.0000000000
      4  Br        1.9742760132    0.3009343390    0.0000000000
      5  I        -1.4641728844    0.2609920175    0.0000000000
   Point Group: cs    Number of degrees of freedom:     7


   Energy is  -9587.128183761

 Hessian Updated using BFGS Update

  7 Hessian modes will be used to form the next step
  Hessian Eigenvalues:
     0.104888    0.146605    0.178990    0.205972    0.251642    0.379750
     0.780491

 Minimum Search - Taking Simple RFO Step
 Searching for Lamda that Minimizes Along All modes
 Value Taken    Lamda =   0.00000000
 Step Taken.  Stepsize is  0.000962

                             Maximum     Tolerance    Cnvgd?
         Gradient           0.000123      0.000300     YES
         Displacement       0.000596      0.001200     YES
         Energy change     -0.000002      0.000001      NO


                       Distance Matrix (Angstroms)
             C (  1)   N (  2)   H (  3)   Br(  4)
   N (  2)  1.238861
   H (  3)  1.911002  1.018373
   Br(  4)  1.916034  2.759869  3.690608
   I (  5)  2.192337  3.087738  3.083844  3.438681

 Final energy is   -9587.1281837608731     


 ******************************
 **  OPTIMIZATION CONVERGED  **
 ******************************

                       Coordinates (Angstroms)
     ATOM                X               Y               Z
      1  C         0.4331117995   -0.8374855487    0.0000000000
      2  N         0.5611533338   -2.0697115559    0.0000000000
      3  H        -0.3092256154   -2.5984120177    0.0000000000
      4  Br        1.9742760132    0.3009343390    0.0000000000
      5  I        -1.4641728844    0.2609920175    0.0000000000

Z-matrix Print:
$molecule
0 1
I 
C  1 2.192337
N  2 1.238861 1 126.002062
H  3 1.018373 2 115.343691 1 -0.000000 0
Br 2 1.916034 1 113.477930 3 -180.000000 0
$end


 --------------------------------------------------------------
             Orbital Energies (a.u.) and Symmetries
 --------------------------------------------------------------

 Alpha MOs, Restricted
 -- Occupied --                  
******* -482.86 -176.32 -165.72 -165.72 -165.72  -62.51  -56.33
  1 A'    2 A'    3 A'    4 A'    1 A"    5 A'    6 A'    7 A'                 
-56.327 -56.327 -35.817 -31.311 -31.305 -31.304 -22.961 -22.960
  2 A"    8 A'    9 A'   10 A'    3 A"   11 A'   12 A'    4 A"                 
-22.960 -22.955 -22.955 -14.353 -10.328  -8.719  -6.551  -6.538
 13 A'   14 A'    5 A"   15 A'   16 A'   17 A'   18 A'    6 A"                 
 -6.536  -6.367  -4.779  -4.764  -4.764  -2.662  -2.658  -2.658
 19 A'   20 A'   21 A'    7 A"   22 A'   23 A'    8 A"   24 A'                 
 -2.647  -2.647  -2.045  -2.041  -2.040  -2.027  -2.027  -0.973
 25 A'    9 A"   26 A'   10 A"   27 A'   28 A'   11 A"   29 A'                 
 -0.820  -0.686  -0.609  -0.494  -0.448  -0.417  -0.326  -0.312
 30 A'   31 A'   32 A'   33 A'   34 A'   12 A"   35 A'   13 A"                 
 -0.310  -0.289  -0.281
 36 A'   14 A"   37 A'                                                         
 -- Virtual --                   
 -0.098  -0.056  -0.022   0.005   0.024   0.052   0.057   0.072
 38 A'   15 A"   39 A'   40 A'   41 A'   42 A'   16 A"   43 A'                 
  0.080   0.083   0.107   0.120   0.153   0.157   0.158   0.192
 44 A'   17 A"   45 A'   46 A'   47 A'   48 A'   18 A"   49 A'                 
  0.212   0.228   0.237   0.272   0.292   0.373   0.385   0.387
 50 A'   51 A'   19 A"   52 A'   53 A'   54 A'   20 A"   21 A"                 
  0.405   0.417   0.422   0.449   0.478   0.494   0.539   0.552
 55 A'   56 A'   22 A"   57 A'   23 A"   58 A'   59 A'   24 A"                 
  0.567   0.583   0.591   0.639   0.667   0.699   0.798   0.822
 60 A'   61 A'   62 A'   63 A'   25 A"   64 A'   65 A'   66 A'                 
  0.824   0.873   0.908   0.931   1.174   1.199   1.298   1.317
 26 A"   67 A'   68 A'   69 A'   27 A"   70 A'   28 A"   71 A'                 
  1.322   1.358   1.446   1.532   1.599   1.694   1.860   1.952
 29 A"   72 A'   30 A"   73 A'   74 A'   75 A'   76 A'   77 A'                 
  1.974   2.044   2.145   2.306   2.414   2.477   2.611   2.755
 31 A"   78 A'   79 A'   32 A"   33 A"   80 A'   81 A'   82 A'                 
  2.755   2.879   3.113   3.144   3.837   3.949   3.959   3.984
 34 A"   83 A'   84 A'   85 A'   35 A"   36 A"   86 A'   37 A"                 
  3.988   3.994   4.048   4.067   4.150   4.171   4.251   4.337
 38 A"   87 A'   88 A'   39 A"   89 A'   90 A'   91 A'   92 A'                 
  4.384   4.743   5.989   6.009   6.049   6.587   7.532   7.562
 93 A'   94 A'   40 A"   95 A'   96 A'   97 A'   41 A"   98 A'                 
  7.637  23.730  27.809  28.331  28.346  28.362  28.522  28.528
 99 A'  100 A'  101 A'   42 A"  102 A'  103 A'   43 A"  104 A'                 
 28.542  28.583  28.669  35.582  47.862 127.874 127.887 127.914
 44 A"  105 A'  106 A'  107 A'  108 A'   45 A"  109 A'  110 A'                 
151.611 289.728 289.755 289.8631020.6431901.772
111 A'   46 A"  112 A'  113 A'  114 A'  115 A'                                 

 Beta MOs, Restricted
 -- Occupied --                  
******* -482.86 -176.32 -165.72 -165.72 -165.72  -62.51  -56.33
  1 A'    2 A'    3 A'    4 A'    1 A"    5 A'    6 A'    7 A'                 
-56.327 -56.327 -35.817 -31.311 -31.305 -31.304 -22.961 -22.960
  2 A"    8 A'    9 A'   10 A'    3 A"   11 A'   12 A'    4 A"                 
-22.960 -22.955 -22.955 -14.353 -10.328  -8.719  -6.551  -6.538
 13 A'   14 A'    5 A"   15 A'   16 A'   17 A'   18 A'    6 A"                 
 -6.536  -6.367  -4.779  -4.764  -4.764  -2.662  -2.658  -2.658
 19 A'   20 A'   21 A'    7 A"   22 A'   23 A'    8 A"   24 A'                 
 -2.647  -2.647  -2.045  -2.041  -2.040  -2.027  -2.027  -0.973
 25 A'    9 A"   26 A'   10 A"   27 A'   28 A'   11 A"   29 A'                 
 -0.820  -0.686  -0.609  -0.494  -0.448  -0.417  -0.326  -0.312
 30 A'   31 A'   32 A'   33 A'   34 A'   12 A"   35 A'   13 A"                 
 -0.310  -0.289  -0.281
 36 A'   14 A"   37 A'                                                         
 -- Virtual --                   
 -0.098  -0.056  -0.022   0.005   0.024   0.052   0.057   0.072
 38 A'   15 A"   39 A'   40 A'   41 A'   42 A'   16 A"   43 A'                 
  0.080   0.083   0.107   0.120   0.153   0.157   0.158   0.192
 44 A'   17 A"   45 A'   46 A'   47 A'   48 A'   18 A"   49 A'                 
  0.212   0.228   0.237   0.272   0.292   0.373   0.385   0.387
 50 A'   51 A'   19 A"   52 A'   53 A'   54 A'   20 A"   21 A"                 
  0.405   0.417   0.422   0.449   0.478   0.494   0.539   0.552
 55 A'   56 A'   22 A"   57 A'   23 A"   58 A'   59 A'   24 A"                 
  0.567   0.583   0.591   0.639   0.667   0.699   0.798   0.822
 60 A'   61 A'   62 A'   63 A'   25 A"   64 A'   65 A'   66 A'                 
  0.824   0.873   0.908   0.931   1.174   1.199   1.298   1.317
 26 A"   67 A'   68 A'   69 A'   27 A"   70 A'   28 A"   71 A'                 
  1.322   1.358   1.446   1.532   1.599   1.694   1.860   1.952
 29 A"   72 A'   30 A"   73 A'   74 A'   75 A'   76 A'   77 A'                 
  1.974   2.044   2.145   2.306   2.414   2.477   2.611   2.755
 31 A"   78 A'   79 A'   32 A"   33 A"   80 A'   81 A'   82 A'                 
  2.755   2.879   3.113   3.144   3.837   3.949   3.959   3.984
 34 A"   83 A'   84 A'   85 A'   35 A"   36 A"   86 A'   37 A"                 
  3.988   3.994   4.048   4.067   4.150   4.171   4.251   4.337
 38 A"   87 A'   88 A'   39 A"   89 A'   90 A'   91 A'   92 A'                 
  4.384   4.743   5.989   6.009   6.049   6.587   7.532   7.562
 93 A'   94 A'   40 A"   95 A'   96 A'   97 A'   41 A"   98 A'                 
  7.637  23.730  27.809  28.331  28.346  28.362  28.522  28.528
 99 A'  100 A'  101 A'   42 A"  102 A'  103 A'   43 A"  104 A'                 
 28.542  28.583  28.669  35.582  47.862 127.874 127.887 127.914
 44 A"  105 A'  106 A'  107 A'  108 A'   45 A"  109 A'  110 A'                 
151.611 289.728 289.755 289.8631020.6431901.772
111 A'   46 A"  112 A'  113 A'  114 A'  115 A'                                 
 --------------------------------------------------------------

          Ground-State Mulliken Net Atomic Charges

     Atom                 Charge (a.u.)
  ----------------------------------------
      1 C                    -0.276232
      2 N                    -0.052812
      3 H                     0.242223
      4 Br                    0.022089
      5 I                     0.064731
  ----------------------------------------
  Sum of atomic charges =     0.000000

 -----------------------------------------------------------------
                    Cartesian Multipole Moments
 -----------------------------------------------------------------
    Charge (ESU x 10^10)
                 0.0000
    Dipole Moment (Debye)
         X      -1.3126      Y      -0.1671      Z       0.0000
       Tot       1.3232
    Quadrupole Moments (Debye-Ang)
        XX     -57.2397     XY       3.7132     YY     -56.9922
        XZ       0.0000     YZ      -0.0000     ZZ     -59.4530
    Octopole Moments (Debye-Ang^2)
       XXX      -2.1715    XXY      16.6629    XYY     -10.5372
       YYY       9.6291    XXZ      -0.0000    XYZ       0.0000
       YYZ       0.0000    XZZ       0.3436    YZZ       4.7904
       ZZZ       0.0000
    Hexadecapole Moments (Debye-Ang^3)
      XXXX    -834.8297   XXXY      29.8221   XXYY    -194.3543
      XYYY      53.6942   YYYY    -268.0756   XXXZ       0.0000
      XXYZ      -0.0000   XYYZ       0.0000   YYYZ      -0.0000
      XXZZ    -163.2487   XYZZ       8.3777   YYZZ     -61.8280
      XZZZ       0.0000   YZZZ      -0.0000   ZZZZ     -77.0228
 -----------------------------------------------------------------
Archival summary:
1\1\TWL01\OPT\ProcedureUnspecified\BasisUnspecified\1r1111\taweetha\SunNov2522:26:252018SunNov2522:26:252018\0\\#,OPT,ProcedureUnspecified,BasisUnspecified,\\0,1\I\C,1,2.19234\N,2,1.23886,1,126.002\H,3,1.01837,2,115.344,1,-0,0\Br,2,1.91603,1,113.478,3,-180,0\\\@

 Total job time:  40.95s(wall), 151.84s(cpu) 
 Sun Nov 25 22:26:25 2018

        *************************************************************
        *                                                           *
        *  Thank you very much for using Q-Chem.  Have a nice day.  *
        *                                                           *
        *************************************************************


 
User input: 2 of 2 
 
Q-Chem Developer Version!
                  Welcome to Q-Chem
     A Quantum Leap Into The Future Of Chemistry


 Q-Chem 5.1, Q-Chem, Inc., Pleasanton, CA (2018)

 Yihan Shao,  Zhengting Gan,  E. Epifanovsky,  A. T. B. Gilbert,  M. Wormit,  
 J. Kussmann,  A. W. Lange,  A. Behn,  Jia Deng,  Xintian Feng,  D. Ghosh,  
 M. Goldey,  P. R. Horn,  L. D. Jacobson,  I. Kaliman,  T. Kus,  A. Landau,  
 Jie Liu,  E. I. Proynov,  R. M. Richard,  R. P. Steele,  E. J. Sundstrom,  
 H. L. Woodcock III,  P. M. Zimmerman,  D. Zuev,  B. Albrecht,  E. Alguire,  
 S. A. Baeppler,  D. Barton,  Z. Benda,  Y. A. Bernard,  E. J. Berquist,  
 K. B. Bravaya,  H. Burton,  D. Casanova,  Chun-Min Chang,  Yunqing Chen,  
 A. Chien,  K. D. Closser,  M. P. Coons,  S. Coriani,  S. Dasgupta,  
 A. L. Dempwolff,  M. Diedenhofen,  Hainam Do,  R. G. Edgar,  Po-Tung Fang,  
 S. Faraji,  S. Fatehi,  Qingguo Feng,  K. D. Fenk,  J. Fosso-Tande,  
 Qinghui Ge,  A. Ghysels,  G. Gidofalvi,  J. Gomes,  J. Gonthier,  A. Gunina,  
 D. Hait,  M. W. D. Hanson-Heine,  P. H. P. Harbach,  A. W. Hauser,  
 J. E. Herr,  E. G. Hohenstein,  Z. C. Holden,  Kerwin Hui,  B. C. Huynh,  
 T.-C. Jagau,  Hyunjun Ji,  B. Kaduk,  K. Khistyaev,  Jaehoon Kim,  
 P. Klunzinger,  K. Koh,  D. Kosenkov,  L. Koulias,  T. Kowalczyk,  
 C. M. Krauter,  A. Kunitsa,  Ka Un Lao,  A. Laurent,  K. V. Lawler,  
 Joonho Lee,  D. Lefrancois,  S. Lehtola,  D. S. Levine,  Yi-Pei Li,  
 You-Sheng Lin,  Fenglai Liu,  E. Livshits,  A. Luenser,  P. Manohar,  
 E. Mansoor,  S. F. Manzer,  Shan-Ping Mao,  Yuezhi Mao,  N. Mardirossian,  
 A. V. Marenich,  T. Markovich,  L. A. Martinez-Martinez,  S. A. Maurer,  
 N. J. Mayhall,  S. C. McKenzie,  J.-M. Mewes,  A. F. Morrison,  
 J. W. Mullinax,  K. Nanda,  T. S. Nguyen-Beck,  R. Olivares-Amaya,  
 J. A. Parkhill,  T. M. Perrine,  F. Plasser,  P. Pokhilko,  S. Prager,  
 A. Prociuk,  E. Ramos,  D. R. Rehn,  F. Rob,  M. Schneider,  N. Sergueev,  
 S. M. Sharada,  S. Sharma,  D. W. Small,  T. Stauch,  T. Stein,  
 Yu-Chuan Su,  A. J. W. Thom,  A. Tkatchenko,  T. Tsuchimochi,  N. M. Tubman,  
 L. Vogt,  M. L. Vidal,  O. Vydrov,  M. A. Watson,  J. Wenzel,  
 M. de Wergifosse,  T. A. Wesolowski,  A. White,  J. Witte,  A. Yamada,  
 Jun Yang,  K. Yao,  S. Yeganeh,  S. R. Yost,  Zhi-Qiang You,  A. Zech,  
 Igor Ying Zhang,  Xing Zhang,  Yan Zhao,  Ying Zhu,  B. R. Brooks,  
 G. K. L. Chan,  C. J. Cramer,  M. S. Gordon,  W. J. Hehre,  A. Klamt,  
 M. W. Schmidt,  C. D. Sherrill,  D. G. Truhlar,  A. Aspuru-Guzik,  R. Baer,  
 A. T. Bell,  N. A. Besley,  Jeng-Da Chai,  A. E. DePrince, III,  
 R. A. DiStasio Jr.,  A. Dreuw,  B. D. Dunietz,  T. R. Furlani,  
 Chao-Ping Hsu,  Yousung Jung,  Jing Kong,  D. S. Lambrecht,  WanZhen Liang,  
 C. Ochsenfeld,  V. A. Rassolov,  L. V. Slipchenko,  J. E. Subotnik,  
 T. Van Voorhis,  J. M. Herbert,  A. I. Krylov,  P. M. W. Gill,  M. Head-Gordon

 Contributors to earlier versions of Q-Chem not listed above: 
 R. D. Adamson,  B. Austin,  J. Baker,  G. J. O. Beran,  K. Brandhorst,  
 S. T. Brown,  E. F. C. Byrd,  A. K. Chakraborty,  C.-L. Cheng,  
 Siu Hung Chien,  D. M. Chipman,  D. L. Crittenden,  H. Dachsel,  
 R. J. Doerksen,  A. D. Dutoi,  L. Fusti-Molnar,  W. A. Goddard III,  
 A. Golubeva-Zadorozhnaya,  S. R. Gwaltney,  G. Hawkins,  A. Heyden,  
 S. Hirata,  G. Kedziora,  F. J. Keil,  C. Kelley,  Jihan Kim,  R. A. King,  
 R. Z. Khaliullin,  P. P. Korambath,  W. Kurlancheek,  A. M. Lee,  M. S. Lee,  
 S. V. Levchenko,  Ching Yeh Lin,  D. Liotard,  R. C. Lochan,  I. Lotan,  
 P. E. Maslen,  N. Nair,  D. P. O'Neill,  D. Neuhauser,  E. Neuscamman,  
 C. M. Oana,  R. Olson,  B. Peters,  R. Peverati,  P. A. Pieniazek,  
 Y. M. Rhee,  J. Ritchie,  M. A. Rohrdanz,  E. Rosta,  N. J. Russ,  
 H. F. Schaefer III,  N. E. Schultz,  N. Shenvi,  A. C. Simmonett,  A. Sodt,  
 D. Stuck,  K. S. Thanthiriwatte,  V. Vanovschi,  Tao Wang,  A. Warshel,  
 C. F. Williams,  Q. Wu,  X. Xu,  W. Zhang

 Please cite Q-Chem as follows:
 Y. Shao et al., Mol. Phys. 113, 184-215 (2015)
 DOI: 10.1080/00268976.2014.952696

 Q-Chem 5.1.2 for Intel X86 EM64T Linux

 Parts of Q-Chem use Armadillo 8.300.2 (Tropical Shenanigans).
 http://arma.sourceforge.net/

 Q-Chem begins on Sun Nov 25 22:26:25 2018  

Host: 
0

     Scratch files written to /scratch/taweetham/qchem54683//
The previous job contains 0 fragments, simply inherited here
Input Ideriv = 2
Curr. Ideriv = -1
Max.  Ideriv = 2

Checking the input file for inconsistencies... 	...done.

--------------------------------------------------------------
User input:
--------------------------------------------------------------

$molecule
read
$end

$rem
   job_type 	frequency
   basis 	6-311++g**
   method	b3lyp	
$end


--------------------------------------------------------------
 ----------------------------------------------------------------
             Standard Nuclear Orientation (Angstroms)
    I     Atom           X                Y                Z
 ----------------------------------------------------------------
    1      C       0.4922051915    -0.8391074082     0.0000000000
    2      N       0.6733485939    -2.0646532601     0.0000000000
    3      H      -0.1733829165    -2.6304530860     0.0000000000
    4      Br      1.9827614750     0.3648149066    -0.0000000000
    5      I      -1.4507535851     0.1763990307     0.0000000000
 ----------------------------------------------------------------
 Molecular Point Group                 Cs    NOp =  2
 Largest Abelian Subgroup              Cs    NOp =  2
 Nuclear Repulsion Energy =   568.1318193408 hartrees
 There are       51 alpha and       51 beta electrons
 Requested basis set is 6-311++G(d,p)
 There are 60 shells and 161 basis functions

 Total QAlloc Memory Limit   2000 MB
 Mega-Array Size       188 MB
 MEM_STATIC part       192 MB

                       Distance Matrix (Angstroms)
             C (  1)   N (  2)   H (  3)   Br(  4)
   N (  2)  1.238861
   H (  3)  1.911002  1.018373
   Br(  4)  1.916034  2.759869  3.690608
   I (  5)  2.192337  3.087738  3.083844  3.438681

 A cutoff of  1.0D-11 yielded   1492 shell pairs
 There are     11364 function pairs (     12822 Cartesian)

 -------------------------------------------------------
 OpenMP Integral Computing Module                       
 Release: version 1.0, May 2013, Q-Chem Inc. Pittsburgh 
 -------------------------------------------------------
 Integral Job Info:
 Integral job number is                      11
 Integral operator is                         1
 short-range coefficients                     0
 long-range coefficients              100000000
 Omega coefficients                           0
 if combine SR and LR in K                    0
 Integral screening is                        0
 Integral computing path is                   2
 max size of driver memory is            800000
 size of driver memory is                593474
 size of scratch memory is             29623520
 max col of scratch BK array               1296
 max len of scratch array in speh3          155
 max len of scratch index in speh4           18
 max int batch size is                      520
 min int batch size is                       52
 fixed nKL is                                45
 max L of basis functions is                  2
 order of int derivative is                   0
 number of shells is                         60
 number of basis is                         171
 number of cartesian basis is               171
 number of contracted shell pairs          1492
 number of primitive shell pairs           3404
 maxK2 (contraction) of shell pair           36
 max number of K2 of shell pair               1
 max number of CS2 of shell pair            190
 max number of PS2 of shell pair            190
 mem total for path MDJ                  524588
 -------------------------------------------------------
 Smallest overlap matrix eigenvalue = 4.84E-04
 Guess from superposition of atomic densities
 Warning:  Energy on first SCF cycle will be non-variational
 SAD guess density has 102.000000 electrons

 -----------------------------------------------------------------------
  General SCF calculation program by
  Eric Jon Sundstrom, Paul Horn, Yuezhi Mao, Dmitri Zuev, Alec White,
  David Stuck, Shaama M.S., Shane Yost, Joonho Lee, David Small,
  Daniel Levine, Susi Lehtola, Hugh Burton, Evgeny Epifanovsky
 -----------------------------------------------------------------------
 Exchange:     0.2000 Hartree-Fock + 0.0800 Slater + 0.7200 B88
 Correlation:  0.1900 VWN1RPA + 0.8100 LYP
 Using SG-1 standard quadrature grid
 using 4 threads for integral computing
 -------------------------------------------------------
 OpenMP Integral computing Module                
 Release: version 2.0, May 2017, Q-Chem Inc. Pleasanton 
 -------------------------------------------------------
 -------------------------------------------------------
 OpenMP BLAS3 based DFT computing Module                
 Release: version 1.0, May 2013, Q-Chem Inc. Pittsburgh 
 -------------------------------------------------------
 A restricted SCF calculation will be
 performed using DIIS
 SCF converges when DIIS error is below 1.0e-08
 ---------------------------------------
  Cycle       Energy         DIIS error
 ---------------------------------------
    1   -9587.5381752931      4.14e-02  
    2   -9587.0586634524      5.32e-03  
    3   -9586.7251959607      1.16e-02  
    4   -9587.1233144121      1.25e-03  
    5   -9587.1276416650      3.92e-04  
    6   -9587.1277947509      2.16e-04  
    7   -9587.1279676078      6.23e-05  
    8   -9587.1279769626      1.24e-05  
    9   -9587.1279774769      3.87e-06  
   10   -9587.1279775297      7.08e-07  
   11   -9587.1279775317      1.21e-07  
   12   -9587.1279775317      5.06e-08  
   13   -9587.1279775317      1.07e-08  
   14   -9587.1279775317      2.32e-09  Convergence criterion met
 ---------------------------------------
 SCF time:   CPU 29.83s  wall 8.00s 
 SCF   energy in the final basis set =    -9587.1279775317
 Total energy in the final basis set =    -9587.1279775317

 --------------------------------------------------------------
             Orbital Energies (a.u.) and Symmetries
 --------------------------------------------------------------

 Alpha MOs, Restricted
 -- Occupied --                  
******* -482.86 -176.32 -165.72 -165.72 -165.72  -62.51  -56.33
  1 A'    2 A'    3 A'    4 A'    1 A"    5 A'    6 A'    7 A'                 
-56.327 -56.327 -35.817 -31.311 -31.305 -31.304 -22.961 -22.960
  2 A"    8 A'    9 A'   10 A'    3 A"   11 A'   12 A'    4 A"                 
-22.960 -22.955 -22.955 -14.353 -10.328  -8.719  -6.551  -6.538
 13 A'    5 A"   14 A'   15 A'   16 A'   17 A'   18 A'    6 A"                 
 -6.536  -6.367  -4.779  -4.764  -4.764  -2.662  -2.658  -2.658
 19 A'   20 A'   21 A'    7 A"   22 A'   23 A'    8 A"   24 A'                 
 -2.647  -2.647  -2.045  -2.040  -2.040  -2.027  -2.027  -0.973
  9 A"   25 A'   26 A'   10 A"   27 A'   28 A'   11 A"   29 A'                 
 -0.820  -0.686  -0.609  -0.494  -0.448  -0.417  -0.326  -0.312
 30 A'   31 A'   32 A'   33 A'   34 A'   12 A"   35 A'   13 A"                 
 -0.310  -0.289  -0.281
 36 A'   14 A"   37 A'                                                         
 -- Virtual --                   
 -0.098  -0.056  -0.022   0.005   0.024   0.052   0.057   0.072
 38 A'   15 A"   39 A'   40 A'   41 A'   42 A'   16 A"   43 A'                 
  0.080   0.083   0.107   0.120   0.153   0.157   0.158   0.192
 44 A'   17 A"   45 A'   46 A'   47 A'   48 A'   18 A"   49 A'                 
  0.212   0.228   0.237   0.272   0.292   0.373   0.385   0.387
 50 A'   51 A'   19 A"   52 A'   53 A'   54 A'   20 A"   21 A"                 
  0.405   0.417   0.422   0.449   0.478   0.494   0.539   0.552
 55 A'   56 A'   22 A"   57 A'   23 A"   58 A'   59 A'   24 A"                 
  0.567   0.583   0.591   0.639   0.667   0.699   0.798   0.821
 60 A'   61 A'   62 A'   63 A'   25 A"   64 A'   65 A'   66 A'                 
  0.824   0.873   0.908   0.931   1.174   1.199   1.298   1.317
 26 A"   67 A'   68 A'   69 A'   27 A"   70 A'   28 A"   71 A'                 
  1.322   1.358   1.446   1.532   1.599   1.694   1.860   1.952
 29 A"   72 A'   30 A"   73 A'   74 A'   75 A'   76 A'   77 A'                 
  1.974   2.044   2.145   2.306   2.414   2.477   2.611   2.755
 31 A"   78 A'   79 A'   32 A"   33 A"   80 A'   81 A'   82 A'                 
  2.755   2.879   3.113   3.144   3.837   3.949   3.959   3.984
 34 A"   83 A'   84 A'   85 A'   35 A"   36 A"   86 A'   37 A"                 
  3.988   3.994   4.048   4.066   4.150   4.171   4.251   4.337
 38 A"   87 A'   88 A'   39 A"   89 A'   90 A'   91 A'   92 A'                 
  4.384   4.743   5.989   6.009   6.049   6.587   7.532   7.562
 93 A'   94 A'   40 A"   95 A'   96 A'   97 A'   41 A"   98 A'                 
  7.638  23.730  27.808  28.331  28.346  28.362  28.522  28.528
 99 A'  100 A'  101 A'   42 A"  102 A'  103 A'   43 A"  104 A'                 
 28.542  28.583  28.669  35.581  47.862 127.874 127.887 127.914
 44 A"  105 A'  106 A'  107 A'  108 A'   45 A"  109 A'  110 A'                 
151.611 289.728 289.755 289.8631020.6431901.772
111 A'   46 A"  112 A'  113 A'  114 A'  115 A'                                 

 Beta MOs, Restricted
 -- Occupied --                  
******* -482.86 -176.32 -165.72 -165.72 -165.72  -62.51  -56.33
  1 A'    2 A'    3 A'    4 A'    1 A"    5 A'    6 A'    7 A'                 
-56.327 -56.327 -35.817 -31.311 -31.305 -31.304 -22.961 -22.960
  2 A"    8 A'    9 A'   10 A'    3 A"   11 A'   12 A'    4 A"                 
-22.960 -22.955 -22.955 -14.353 -10.328  -8.719  -6.551  -6.538
 13 A'    5 A"   14 A'   15 A'   16 A'   17 A'   18 A'    6 A"                 
 -6.536  -6.367  -4.779  -4.764  -4.764  -2.662  -2.658  -2.658
 19 A'   20 A'   21 A'    7 A"   22 A'   23 A'    8 A"   24 A'                 
 -2.647  -2.647  -2.045  -2.040  -2.040  -2.027  -2.027  -0.973
  9 A"   25 A'   26 A'   10 A"   27 A'   28 A'   11 A"   29 A'                 
 -0.820  -0.686  -0.609  -0.494  -0.448  -0.417  -0.326  -0.312
 30 A'   31 A'   32 A'   33 A'   34 A'   12 A"   35 A'   13 A"                 
 -0.310  -0.289  -0.281
 36 A'   14 A"   37 A'                                                         
 -- Virtual --                   
 -0.098  -0.056  -0.022   0.005   0.024   0.052   0.057   0.072
 38 A'   15 A"   39 A'   40 A'   41 A'   42 A'   16 A"   43 A'                 
  0.080   0.083   0.107   0.120   0.153   0.157   0.158   0.192
 44 A'   17 A"   45 A'   46 A'   47 A'   48 A'   18 A"   49 A'                 
  0.212   0.228   0.237   0.272   0.292   0.373   0.385   0.387
 50 A'   51 A'   19 A"   52 A'   53 A'   54 A'   20 A"   21 A"                 
  0.405   0.417   0.422   0.449   0.478   0.494   0.539   0.552
 55 A'   56 A'   22 A"   57 A'   23 A"   58 A'   59 A'   24 A"                 
  0.567   0.583   0.591   0.639   0.667   0.699   0.798   0.821
 60 A'   61 A'   62 A'   63 A'   25 A"   64 A'   65 A'   66 A'                 
  0.824   0.873   0.908   0.931   1.174   1.199   1.298   1.317
 26 A"   67 A'   68 A'   69 A'   27 A"   70 A'   28 A"   71 A'                 
  1.322   1.358   1.446   1.532   1.599   1.694   1.860   1.952
 29 A"   72 A'   30 A"   73 A'   74 A'   75 A'   76 A'   77 A'                 
  1.974   2.044   2.145   2.306   2.414   2.477   2.611   2.755
 31 A"   78 A'   79 A'   32 A"   33 A"   80 A'   81 A'   82 A'                 
  2.755   2.879   3.113   3.144   3.837   3.949   3.959   3.984
 34 A"   83 A'   84 A'   85 A'   35 A"   36 A"   86 A'   37 A"                 
  3.988   3.994   4.048   4.066   4.150   4.171   4.251   4.337
 38 A"   87 A'   88 A'   39 A"   89 A'   90 A'   91 A'   92 A'                 
  4.384   4.743   5.989   6.009   6.049   6.587   7.532   7.562
 93 A'   94 A'   40 A"   95 A'   96 A'   97 A'   41 A"   98 A'                 
  7.638  23.730  27.808  28.331  28.346  28.362  28.522  28.528
 99 A'  100 A'  101 A'   42 A"  102 A'  103 A'   43 A"  104 A'                 
 28.542  28.583  28.669  35.581  47.862 127.874 127.887 127.914
 44 A"  105 A'  106 A'  107 A'  108 A'   45 A"  109 A'  110 A'                 
151.611 289.728 289.755 289.8631020.6431901.772
111 A'   46 A"  112 A'  113 A'  114 A'  115 A'                                 
 --------------------------------------------------------------

          Ground-State Mulliken Net Atomic Charges

     Atom                 Charge (a.u.)
  ----------------------------------------
      1 C                    -0.275672
      2 N                    -0.053032
      3 H                     0.242238
      4 Br                    0.021980
      5 I                     0.064486
  ----------------------------------------
  Sum of atomic charges =     0.000000

 -----------------------------------------------------------------
                    Cartesian Multipole Moments
 -----------------------------------------------------------------
    Charge (ESU x 10^10)
                 0.0000
    Dipole Moment (Debye)
         X      -1.3039      Y      -0.2252      Z      -0.0000
       Tot       1.3231
    Quadrupole Moments (Debye-Ang)
        XX     -57.6214     XY       3.7116     YY     -56.6653
        XZ      -0.0000     YZ      -0.0000     ZZ     -59.4546
    Octopole Moments (Debye-Ang^2)
       XXX      -8.4006    XXY      18.7738    XYY     -10.9270
       YYY      11.9149    XXZ      -0.0000    XYZ       0.0000
       YYZ      -0.0000    XZZ      -1.2473    YZZ       6.0554
       ZZZ      -0.0000
    Hexadecapole Moments (Debye-Ang^3)
      XXXX    -839.6917   XXXY      20.3740   XXYY    -197.5378
      XYYY      40.6547   YYYY    -260.8585   XXXZ       0.0000
      XXYZ      -0.0000   XYYZ       0.0000   YYYZ      -0.0000
      XXZZ    -163.8179   XYZZ       4.1078   YYZZ     -61.5265
      XZZZ       0.0000   YZZZ      -0.0000   ZZZZ     -77.0279
 -----------------------------------------------------------------
 Calculating MO derivatives via CPSCF
 D1JvT checksum  = 221880 16723.8103569674
 D1KAT checksum  = 514380 745.4754145676
   1         3          15      0.126906    0.038515
   2         3          15      0.016166    0.005025
   3         3          15      0.002323    0.000944
   4         3          15      0.000219    0.000103
   5        16           2      0.000017    0.000012
   6        17           1      0.000001    0.000001
   7        18           0      0.000000    0.000000    Roots Converged
 Time for AOints: 7.7 s (CPU) 2.0 s (wall)
 ------------------------------------------------------------------------------
                     AOints        : Timing summary (seconds)
 ------------------------------------------------------------------------------
     job step          cpu (% of tot)      sys (% of tot)     wall (% of tot)
 ------------------------------------------------------------------------------
  cpscf_lag         0.4456E+02 (35.9)   0.6000E-05 (28.6)   0.1149E+02 (35.4)
  iterzp            0.7170E+02 (57.8)   0.1300E-04 (61.9)   0.1889E+02 (58.1)
  make_fx           0.0000E+00 ( 0.0)   0.0000E+00 ( 0.0)   0.0000E+00 ( 0.0)
  AOints            0.7725E+01 ( 6.2)   0.0000E+00 ( 0.0)   0.1961E+01 ( 6.0)
 ------------------------------------------------------------------------------
   Grand Totals     0.1241E+03          0.2100E-04          0.3248E+02
 ------------------------------------------------------------------------------
 Calculating analytic Hessian of the SCF energy
 Polarizability Matrix (a.u.)
            1           2           3
    1 -96.6385933   3.7872693   0.0000000
    2   3.7872693 -72.1857567  -0.0000000
    3   0.0000000  -0.0000000 -44.2839140

 Direct stationary perturbation theory relativistic correction:

 rels  =     113.771421572122
 relv  =    -378.484372575977
 rel2e =      50.886911723324
 E_rel =    -213.826039280531

 Hessian of the SCF Energy
            1           2           3           4           5           6
    1   0.2273875  -0.0285336   0.0000000  -0.0765056   0.0851422  -0.0000000
    2  -0.0285336   0.7868832   0.0000000   0.0244427  -0.6654967  -0.0000000
    3   0.0000000   0.0000000   0.0810249  -0.0000000  -0.0000000  -0.0373808
    4  -0.0765056   0.0244427  -0.0000000   0.3924433   0.1353567   0.0000000
    5   0.0851422  -0.6654967  -0.0000000   0.1353567   0.8713812   0.0000000
    6  -0.0000000  -0.0000000  -0.0373808   0.0000000   0.0000000   0.0504614
    7  -0.0057513   0.0259853  -0.0000000  -0.2987141  -0.2170850   0.0000000
    8  -0.0298083  -0.0418714   0.0000000  -0.1594689  -0.1346269  -0.0000000
    9   0.0000000   0.0000000   0.0008301   0.0000000  -0.0000000  -0.0266956
   10  -0.0916548  -0.0390127  -0.0000000   0.0004694  -0.0303460  -0.0000000
   11  -0.0431501  -0.0435303  -0.0000000  -0.0275812  -0.0499656  -0.0000000
   12  -0.0000000  -0.0000000  -0.0207287  -0.0000000   0.0000000  -0.0001530
   13  -0.0534759   0.0171184   0.0000000  -0.0176930   0.0269321   0.0000000
   14   0.0163499  -0.0359848   0.0000000   0.0272508  -0.0212921   0.0000000
   15   0.0000000  -0.0000000  -0.0237455  -0.0000000   0.0000000   0.0137680
            7           8           9          10          11          12
    1  -0.0057513  -0.0298083   0.0000000  -0.0916548  -0.0431501  -0.0000000
    2   0.0259853  -0.0418714   0.0000000  -0.0390127  -0.0435303  -0.0000000
    3  -0.0000000   0.0000000   0.0008301  -0.0000000  -0.0000000  -0.0207287
    4  -0.2987141  -0.1594689   0.0000000   0.0004694  -0.0275812  -0.0000000
    5  -0.2170850  -0.1346269  -0.0000000  -0.0303460  -0.0499656   0.0000000
    6   0.0000000  -0.0000000  -0.0266956  -0.0000000  -0.0000000  -0.0001530
    7   0.3014333   0.1908166  -0.0000000   0.0014096  -0.0014182   0.0000000
    8   0.1908166   0.1742204   0.0000000   0.0017147  -0.0006240  -0.0000000
    9  -0.0000000   0.0000000   0.0213920   0.0000000   0.0000000   0.0081565
   10   0.0014096   0.0017147   0.0000000   0.1163512   0.0720790   0.0000000
   11  -0.0014182  -0.0006240   0.0000000   0.0720790   0.0909864   0.0000000
   12   0.0000000  -0.0000000   0.0081565   0.0000000   0.0000000   0.0088270
   13   0.0016225  -0.0032540  -0.0000000  -0.0265755   0.0000705  -0.0000000
   14   0.0017013   0.0029019  -0.0000000  -0.0044349   0.0031334  -0.0000000
   15   0.0000000  -0.0000000  -0.0036829  -0.0000000   0.0000000   0.0038982
           13          14          15
    1  -0.0534759   0.0163499   0.0000000
    2   0.0171184  -0.0359848  -0.0000000
    3   0.0000000   0.0000000  -0.0237455
    4  -0.0176930   0.0272508  -0.0000000
    5   0.0269321  -0.0212921   0.0000000
    6   0.0000000   0.0000000   0.0137680
    7   0.0016225   0.0017013   0.0000000
    8  -0.0032540   0.0029019  -0.0000000
    9  -0.0000000  -0.0000000  -0.0036829
   10  -0.0265755  -0.0044349  -0.0000000
   11   0.0000705   0.0031334   0.0000000
   12  -0.0000000  -0.0000000   0.0038982
   13   0.0961218  -0.0408671  -0.0000000
   14  -0.0408671   0.0512414   0.0000000
   15  -0.0000000   0.0000000   0.0097622
 Gradient time:  CPU 190.69 s  wall 49.94 s
 **********************************************************************
 **                                                                  **
 **                       VIBRATIONAL ANALYSIS                       **
 **                       --------------------                       **
 **                                                                  **
 **        VIBRATIONAL FREQUENCIES (CM**-1) AND NORMAL MODES         **
 **     FORCE CONSTANTS (mDYN/ANGSTROM) AND REDUCED MASSES (AMU)     **
 **                  INFRARED INTENSITIES (KM/MOL)                   **
 **                                                                  **
 **********************************************************************


 Mode:                 1                      2                      3
 Frequency:       151.60                 312.52                 426.01
 Force Cnst:      0.7235                 0.3308                 1.2622
 Red. Mass:      53.4337                 5.7486                11.8036
 IR Active:          YES                    YES                    YES
 IR Intens:        0.366                 10.365                  4.961
 Raman Active:       YES                    YES                    YES
               X      Y      Z        X      Y      Z        X      Y      Z
 C          0.121  0.380 -0.000    0.134 -0.151  0.000   -0.099  0.531 -0.000
 N          0.014  0.372  0.000    0.492 -0.100 -0.000    0.232  0.581 -0.000
 H         -0.011  0.414 -0.000    0.714 -0.434  0.000    0.354  0.401  0.000
 Br         0.610 -0.049  0.000   -0.029 -0.046 -0.000   -0.091 -0.142  0.000
 I         -0.392 -0.050  0.000   -0.054  0.057 -0.000    0.037 -0.029  0.000
 TransDip   0.012 -0.015 -0.000    0.052 -0.089  0.000   -0.046  0.055  0.000

 Mode:                 4                      5                      6
 Frequency:       455.25                 670.29                 793.95
 Force Cnst:      1.0794                 1.1012                 0.4215
 Red. Mass:       8.8394                 4.1600                 1.1348
 IR Active:          YES                    YES                    YES
 IR Intens:        1.285                254.437                 72.362
 Raman Active:       YES                    YES                    YES
               X      Y      Z        X      Y      Z        X      Y      Z
 C         -0.000  0.000  0.783    0.512  0.068  0.000    0.000  0.000  0.022
 N         -0.000  0.000 -0.270   -0.050 -0.024  0.000   -0.000  0.000 -0.096
 H         -0.000 -0.000 -0.558   -0.521  0.676 -0.000   -0.000 -0.000  0.995
 Br         0.000  0.000 -0.035   -0.040 -0.020 -0.000   -0.000 -0.000  0.004
 I          0.000 -0.000 -0.018   -0.014  0.003 -0.000   -0.000 -0.000 -0.002
 TransDip  -0.000 -0.000 -0.036    0.472  0.195 -0.000    0.000 -0.000  0.272

 Mode:                 7                      8                      9
 Frequency:      1076.93                1720.77                3509.51
 Force Cnst:      0.9752                14.9689                 7.8172
 Red. Mass:       1.4271                 8.5802                 1.0772
 IR Active:          YES                    YES                    YES
 IR Intens:      395.178                233.095                 44.095
 Raman Active:       YES                    YES                    YES
               X      Y      Z        X      Y      Z        X      Y      Z
 C         -0.123 -0.012  0.000   -0.040  0.634  0.000   -0.004  0.006 -0.000
 N          0.121 -0.068 -0.000    0.037 -0.490 -0.000   -0.056 -0.047  0.000
 H         -0.532  0.826  0.000    0.010 -0.596  0.000    0.814  0.576 -0.000
 Br         0.004  0.002  0.000   -0.001 -0.001 -0.000    0.000  0.000  0.000
 I         -0.000  0.001 -0.000    0.000 -0.001 -0.000   -0.000  0.000  0.000
 TransDip  -0.439  0.461  0.000   -0.042  0.487 -0.000    0.083  0.196 -0.000

 STANDARD THERMODYNAMIC QUANTITIES AT   298.15 K  AND     1.00 ATM

   This Molecule has  0 Imaginary Frequencies
   Zero point vibrational energy:       13.033 kcal/mol

   Atom    1 Element C  Has Mass   12.00000
   Atom    2 Element N  Has Mass   14.00307
   Atom    3 Element H  Has Mass    1.00783
   Atom    4 Element Br Has Mass   78.91830
   Atom    5 Element I  Has Mass  126.90440
   Molecular Mass:   232.833600 amu
   Principal axes and moments of inertia in amu*Bohr^2:
                             1           2           3
    Eigenvalues --      318.44250  2092.53716  2410.97966
          X               1.00000    -0.00233     0.00000
          Y               0.00233     1.00000     0.00000
          Z              -0.00000    -0.00000     1.00000
   Rotational Symmetry Number is   1
   The Molecule is an Asymmetric Top
   Translational Enthalpy:        0.889 kcal/mol
   Rotational Enthalpy:           0.889 kcal/mol
   Vibrational Enthalpy:         14.178 kcal/mol
   gas constant (RT):             0.592 kcal/mol
   Translational Entropy:        42.237  cal/mol.K
   Rotational Entropy:           28.864  cal/mol.K
   Vibrational Entropy:           6.281  cal/mol.K

   Total Enthalpy:               16.548 kcal/mol
   Total Entropy:                77.383  cal/mol.K
Archival summary:
1\1\TWL01\FREQ\ProcedureUnspecified\BasisUnspecified\1r1111\taweetha\SunNov2522:27:232018SunNov2522:27:232018\0\\#,FREQ,ProcedureUnspecified,BasisUnspecified,\\0,1\I\C,1,2.19234\N,2,1.23886,1,126.002\H,3,1.01837,2,115.344,1,0,0\Br,2,1.91603,1,113.478,3,-180,0\\\@

 Total job time:  58.03s(wall), 220.66s(cpu) 
 Sun Nov 25 22:27:23 2018

        *************************************************************
        *                                                           *
        *  Thank you very much for using Q-Chem.  Have a nice day.  *
        *                                                           *
        *************************************************************
