# Supplementary material for: Geometric and energetic data from ab initio calculations of haloethene, haloimine, halomethylenephosphine, haloiminophosphine, halodiazene, halodiphosphene and halocyclopropane
Source: Data Brief. 2019 Nov 2;27:104738. doi: 10.1016/j.dib.2019.104738 (PMC6861602; doi:10.1016/j.dib.2019.104738)
Supplement: Multimedia component 4 [file mmc4.zip › CN/B3LYP/IBrCNIE.out]

Q-Chem Developer Version!
                  Welcome to Q-Chem
     A Quantum Leap Into The Future Of Chemistry


 Q-Chem 5.1, Q-Chem, Inc., Pleasanton, CA (2018)

 Yihan Shao,  Zhengting Gan,  E. Epifanovsky,  A. T. B. Gilbert,  M. Wormit,  
 J. Kussmann,  A. W. Lange,  A. Behn,  Jia Deng,  Xintian Feng,  D. Ghosh,  
 M. Goldey,  P. R. Horn,  L. D. Jacobson,  I. Kaliman,  T. Kus,  A. Landau,  
 Jie Liu,  E. I. Proynov,  R. M. Richard,  R. P. Steele,  E. J. Sundstrom,  
 H. L. Woodcock III,  P. M. Zimmerman,  D. Zuev,  B. Albrecht,  E. Alguire,  
 S. A. Baeppler,  D. Barton,  Z. Benda,  Y. A. Bernard,  E. J. Berquist,  
 K. B. Bravaya,  H. Burton,  D. Casanova,  Chun-Min Chang,  Yunqing Chen,  
 A. Chien,  K. D. Closser,  M. P. Coons,  S. Coriani,  S. Dasgupta,  
 A. L. Dempwolff,  M. Diedenhofen,  Hainam Do,  R. G. Edgar,  Po-Tung Fang,  
 S. Faraji,  S. Fatehi,  Qingguo Feng,  K. D. Fenk,  J. Fosso-Tande,  
 Qinghui Ge,  A. Ghysels,  G. Gidofalvi,  J. Gomes,  J. Gonthier,  A. Gunina,  
 D. Hait,  M. W. D. Hanson-Heine,  P. H. P. Harbach,  A. W. Hauser,  
 J. E. Herr,  E. G. Hohenstein,  Z. C. Holden,  Kerwin Hui,  B. C. Huynh,  
 T.-C. Jagau,  Hyunjun Ji,  B. Kaduk,  K. Khistyaev,  Jaehoon Kim,  
 P. Klunzinger,  K. Koh,  D. Kosenkov,  L. Koulias,  T. Kowalczyk,  
 C. M. Krauter,  A. Kunitsa,  Ka Un Lao,  A. Laurent,  K. V. Lawler,  
 Joonho Lee,  D. Lefrancois,  S. Lehtola,  D. S. Levine,  Yi-Pei Li,  
 You-Sheng Lin,  Fenglai Liu,  E. Livshits,  A. Luenser,  P. Manohar,  
 E. Mansoor,  S. F. Manzer,  Shan-Ping Mao,  Yuezhi Mao,  N. Mardirossian,  
 A. V. Marenich,  T. Markovich,  L. A. Martinez-Martinez,  S. A. Maurer,  
 N. J. Mayhall,  S. C. McKenzie,  J.-M. Mewes,  A. F. Morrison,  
 J. W. Mullinax,  K. Nanda,  T. S. Nguyen-Beck,  R. Olivares-Amaya,  
 J. A. Parkhill,  T. M. Perrine,  F. Plasser,  P. Pokhilko,  S. Prager,  
 A. Prociuk,  E. Ramos,  D. R. Rehn,  F. Rob,  M. Schneider,  N. Sergueev,  
 S. M. Sharada,  S. Sharma,  D. W. Small,  T. Stauch,  T. Stein,  
 Yu-Chuan Su,  A. J. W. Thom,  A. Tkatchenko,  T. Tsuchimochi,  N. M. Tubman,  
 L. Vogt,  M. L. Vidal,  O. Vydrov,  M. A. Watson,  J. Wenzel,  
 M. de Wergifosse,  T. A. Wesolowski,  A. White,  J. Witte,  A. Yamada,  
 Jun Yang,  K. Yao,  S. Yeganeh,  S. R. Yost,  Zhi-Qiang You,  A. Zech,  
 Igor Ying Zhang,  Xing Zhang,  Yan Zhao,  Ying Zhu,  B. R. Brooks,  
 G. K. L. Chan,  C. J. Cramer,  M. S. Gordon,  W. J. Hehre,  A. Klamt,  
 M. W. Schmidt,  C. D. Sherrill,  D. G. Truhlar,  A. Aspuru-Guzik,  R. Baer,  
 A. T. Bell,  N. A. Besley,  Jeng-Da Chai,  A. E. DePrince, III,  
 R. A. DiStasio Jr.,  A. Dreuw,  B. D. Dunietz,  T. R. Furlani,  
 Chao-Ping Hsu,  Yousung Jung,  Jing Kong,  D. S. Lambrecht,  WanZhen Liang,  
 C. Ochsenfeld,  V. A. Rassolov,  L. V. Slipchenko,  J. E. Subotnik,  
 T. Van Voorhis,  J. M. Herbert,  A. I. Krylov,  P. M. W. Gill,  M. Head-Gordon

 Contributors to earlier versions of Q-Chem not listed above: 
 R. D. Adamson,  B. Austin,  J. Baker,  G. J. O. Beran,  K. Brandhorst,  
 S. T. Brown,  E. F. C. Byrd,  A. K. Chakraborty,  C.-L. Cheng,  
 Siu Hung Chien,  D. M. Chipman,  D. L. Crittenden,  H. Dachsel,  
 R. J. Doerksen,  A. D. Dutoi,  L. Fusti-Molnar,  W. A. Goddard III,  
 A. Golubeva-Zadorozhnaya,  S. R. Gwaltney,  G. Hawkins,  A. Heyden,  
 S. Hirata,  G. Kedziora,  F. J. Keil,  C. Kelley,  Jihan Kim,  R. A. King,  
 R. Z. Khaliullin,  P. P. Korambath,  W. Kurlancheek,  A. M. Lee,  M. S. Lee,  
 S. V. Levchenko,  Ching Yeh Lin,  D. Liotard,  R. C. Lochan,  I. Lotan,  
 P. E. Maslen,  N. Nair,  D. P. O'Neill,  D. Neuhauser,  E. Neuscamman,  
 C. M. Oana,  R. Olson,  B. Peters,  R. Peverati,  P. A. Pieniazek,  
 Y. M. Rhee,  J. Ritchie,  M. A. Rohrdanz,  E. Rosta,  N. J. Russ,  
 H. F. Schaefer III,  N. E. Schultz,  N. Shenvi,  A. C. Simmonett,  A. Sodt,  
 D. Stuck,  K. S. Thanthiriwatte,  V. Vanovschi,  Tao Wang,  A. Warshel,  
 C. F. Williams,  Q. Wu,  X. Xu,  W. Zhang

 Please cite Q-Chem as follows:
 Y. Shao et al., Mol. Phys. 113, 184-215 (2015)
 DOI: 10.1080/00268976.2014.952696

 Q-Chem 5.1.2 for Intel X86 EM64T Linux

 Parts of Q-Chem use Armadillo 8.300.2 (Tropical Shenanigans).
 http://arma.sourceforge.net/

 Q-Chem begins on Sun Nov 25 22:53:12 2018  

Host: 
0

     Scratch files written to /scratch/taweetham/qchem56045//
Input Ideriv = 2
Curr. Ideriv = -1
Max.  Ideriv = 2

Checking the input file for inconsistencies... 	...done.

--------------------------------------------------------------
User input:
--------------------------------------------------------------
$molecule
0 1
C 
N 1 1.3 
I 2 CI 1 120. 
Br 1 CBr 2 120.  3 180.0
I 1 CI 2 120.  3 0.0

CC=1.54
CH=1.09
CF=1.35
CCl=1.77
CBr=1.94
CI=2.14
DHA=180.0
$end

$rem
   job_type	optimization
   basis	6-311++g**
   method	b3lyp
$end

--------------------------------------------------------------
 ----------------------------------------------------------------
             Standard Nuclear Orientation (Angstroms)
    I     Atom           X                Y                Z
 ----------------------------------------------------------------
    1      C       0.7941203854     0.5000797223     0.0000000000
    2      N      -0.2009444919     1.3366476453     0.0000000000
    3      I      -2.2125799040     0.6066319133     0.0000000000
    4      Br      2.6177524880     1.1618696849     0.0000000000
    5      I       0.4205148484    -1.6070555137    -0.0000000000
 ----------------------------------------------------------------
 Molecular Point Group                 Cs    NOp =  2
 Largest Abelian Subgroup              Cs    NOp =  2
 Nuclear Repulsion Energy =  1323.5533141639 hartrees
 There are       77 alpha and       77 beta electrons
 Requested basis set is 6-311++G(d,p)
 There are 79 shells and 216 basis functions

 Total QAlloc Memory Limit   2000 MB
 Mega-Array Size       188 MB
 MEM_STATIC part       192 MB
 A cutoff of  1.0D-11 yielded   2211 shell pairs
 There are     17872 function pairs (     20376 Cartesian)

 -------------------------------------------------------
 OpenMP Integral Computing Module                       
 Release: version 1.0, May 2013, Q-Chem Inc. Pittsburgh 
 -------------------------------------------------------
 Integral Job Info:
 Integral job number is                      11
 Integral operator is                         1
 short-range coefficients                     0
 long-range coefficients              100000000
 Omega coefficients                           0
 if combine SR and LR in K                    0
 Integral screening is                        0
 Integral computing path is                   2
 max size of driver memory is            800000
 size of driver memory is                593474
 size of scratch memory is             29623520
 max col of scratch BK array               1296
 max len of scratch array in speh3          155
 max len of scratch index in speh4           18
 max int batch size is                      520
 min int batch size is                       52
 fixed nKL is                                45
 max L of basis functions is                  2
 order of int derivative is                   0
 number of shells is                         79
 number of basis is                         231
 number of cartesian basis is               231
 number of contracted shell pairs          2211
 number of primitive shell pairs           4634
 maxK2 (contraction) of shell pair           36
 max number of K2 of shell pair               1
 max number of CS2 of shell pair            311
 max number of PS2 of shell pair            311
 mem total for path MDJ                  543212
 -------------------------------------------------------
 Smallest overlap matrix eigenvalue = 4.96E-04

 Scale SEOQF with 1.000000e-01/1.000000e-01/1.000000e-01

 Standard Electronic Orientation quadrupole field applied
 Nucleus-field energy     =     0.0000000339 hartrees
 Guess from superposition of atomic densities
 Warning:  Energy on first SCF cycle will be non-variational
 SAD guess density has 154.000000 electrons

 -----------------------------------------------------------------------
  General SCF calculation program by
  Eric Jon Sundstrom, Paul Horn, Yuezhi Mao, Dmitri Zuev, Alec White,
  David Stuck, Shaama M.S., Shane Yost, Joonho Lee, David Small,
  Daniel Levine, Susi Lehtola, Hugh Burton, Evgeny Epifanovsky
 -----------------------------------------------------------------------
 Exchange:     0.2000 Hartree-Fock + 0.0800 Slater + 0.7200 B88
 Correlation:  0.1900 VWN1RPA + 0.8100 LYP
 Using SG-1 standard quadrature grid
 using 4 threads for integral computing
 -------------------------------------------------------
 OpenMP Integral computing Module                
 Release: version 2.0, May 2017, Q-Chem Inc. Pleasanton 
 -------------------------------------------------------
 -------------------------------------------------------
 OpenMP BLAS3 based DFT computing Module                
 Release: version 1.0, May 2013, Q-Chem Inc. Pittsburgh 
 -------------------------------------------------------
 A restricted SCF calculation will be
 performed using DIIS
 SCF converges when DIIS error is below 1.0e-08
 ---------------------------------------
  Cycle       Energy         DIIS error
 ---------------------------------------
    1  -16506.3960739541      3.31e-02  
    2  -16505.9660727533      3.18e-03  
    3  -16505.7567557054      6.91e-03  
    4  -16505.9996278398      1.24e-03  
    5  -16506.0065980026      2.48e-04  
    6  -16506.0066102617      2.23e-04  
    7  -16506.0069253035      3.15e-05  
    8  -16506.0069297343      7.76e-06  
    9  -16506.0069299353      2.26e-06  
   10  -16506.0069299576      7.53e-07  
   11  -16506.0069299615      1.97e-07  
   12  -16506.0069299615      9.21e-08  
   13  -16506.0069299616      1.33e-08  
   14  -16506.0069299618      2.31e-09  Convergence criterion met
 ---------------------------------------
 SCF time:   CPU 61.17s  wall 16.00s 
 SCF   energy in the final basis set =   -16506.0069299618
 Total energy in the final basis set =   -16506.0069299618

 --------------------------------------------------------------
             Orbital Energies (a.u.) and Symmetries
 --------------------------------------------------------------

 Alpha MOs, Restricted
 -- Occupied --                  
*******-1165.89 -482.87 -176.33 -176.33 -165.74 -165.73 -165.73
  1 A'    2 A'    3 A'    4 A'    5 A'    6 A'    1 A"    7 A'                 
-165.73 -165.73 -165.73  -62.52  -56.34  -56.34  -56.34  -35.83
  8 A'    2 A"    9 A'   10 A'   11 A'    3 A"   12 A'   13 A'                 
-35.823 -31.324 -31.317 -31.316 -31.315 -31.311 -31.310 -22.974
 14 A'   15 A'   16 A'    4 A"   17 A'    5 A"   18 A'   19 A'                 
-22.972 -22.972 -22.967 -22.966 -22.966 -22.966 -22.965 -22.961
  6 A"   20 A'   21 A'   22 A'    7 A"    8 A"   23 A'    9 A"                 
-22.961 -14.388 -10.334  -8.732  -6.564  -6.550  -6.549  -6.378
 24 A'   25 A'   26 A'   27 A'   28 A'   10 A"   29 A'   30 A'                 
 -6.373  -4.793  -4.785  -4.774  -4.774  -4.771  -4.770  -2.675
 31 A'   32 A'   33 A'   11 A"   34 A'   12 A"   35 A'   36 A'                 
 -2.671  -2.670  -2.659  -2.659  -2.058  -2.052  -2.052  -2.051
 13 A"   37 A'   14 A"   38 A'   39 A'   15 A"   40 A'   41 A'                 
 -2.047  -2.046  -2.036  -2.036  -2.033  -2.033  -0.952  -0.822
 16 A"   42 A'   43 A'   17 A"   44 A'   18 A"   45 A'   46 A'                 
 -0.697  -0.677  -0.542  -0.461  -0.455  -0.419  -0.342  -0.328
 47 A'   48 A'   49 A'   50 A'   51 A'   19 A"   52 A'   20 A"                 
 -0.323  -0.295  -0.292  -0.279  -0.261
 53 A'   21 A"   54 A'   22 A"   55 A'                                         
 -- Virtual --                   
 -0.127  -0.099  -0.073   0.006   0.009   0.047   0.056   0.058
 56 A'   57 A'   23 A"   58 A'   59 A'   60 A'   24 A"   61 A'                 
  0.078   0.091   0.094   0.120   0.142   0.151   0.160   0.184
 62 A'   25 A"   63 A'   64 A'   65 A'   26 A"   66 A'   67 A'                 
  0.194   0.204   0.207   0.230   0.236   0.255   0.285   0.316
 68 A'   69 A'   27 A"   70 A'   28 A"   71 A'   72 A'   73 A'                 
  0.348   0.373   0.383   0.402   0.409   0.413   0.419   0.439
 29 A"   74 A'   30 A"   75 A'   31 A"   76 A'   32 A"   33 A"                 
  0.444   0.452   0.475   0.490   0.538   0.544   0.547   0.579
 77 A'   78 A'   34 A"   79 A'   80 A'   81 A'   35 A"   82 A'                 
  0.594   0.633   0.675   0.690   0.756   0.777   0.837   0.842
 83 A'   84 A'   36 A"   85 A'   86 A'   87 A'   88 A'   37 A"                 
  0.865   0.920   1.008   1.219   1.231   1.267   1.280   1.300
 89 A'   90 A'   91 A'   92 A'   38 A"   93 A'   39 A"   40 A"                 
  1.304   1.360   1.379   1.414   1.597   1.613   1.820   1.944
 94 A'   41 A"   95 A'   96 A'   97 A'   98 A'   99 A'   42 A"                 
  2.005   2.029   2.114   2.218   2.335   2.416   2.701   2.733
100 A'   43 A"  101 A'  102 A'   44 A"  103 A'  104 A'   45 A"                 
  2.831   3.157   3.812   3.867   3.919   3.924   3.960   3.965
105 A'  106 A'   46 A"  107 A'  108 A'   47 A"   48 A"   49 A"                 
  3.974   3.974   3.993   3.995   4.022   4.055   4.093   4.135
 50 A"  109 A'  110 A'   51 A"  111 A'   52 A"  112 A'  113 A'                 
  4.191   4.255   4.320   4.337   4.406   4.429   5.943   5.960
114 A'  115 A'  116 A'  117 A'  118 A'  119 A'  120 A'   53 A"                 
  5.988   5.990   6.040   6.096   6.561   7.521   7.549   7.630
 54 A"  121 A'  122 A'  123 A'  124 A'   55 A"  125 A'  126 A'                 
 23.584  27.799  27.837  28.295  28.305  28.327  28.328  28.358
127 A'  128 A'  129 A'  130 A'   56 A"  131 A'   57 A"  132 A'                 
 28.382  28.507  28.509  28.521  28.524  28.532  28.542  28.557
133 A'   58 A"  134 A'   59 A"   60 A"  135 A'   61 A"  136 A'                 
 28.598  28.633  28.678  35.421  47.837 127.846 127.851 127.871
137 A'  138 A'  139 A'  140 A'  141 A'  142 A'   62 A"   63 A"                 
127.878 127.901 127.930 151.604 151.639 289.714 289.739 289.854
143 A'  144 A'  145 A'  146 A'  147 A'   64 A"  148 A'  149 A'                 
*******1901.7641901.802
150 A'  151 A'  152 A'                                                         

 Beta MOs, Restricted
 -- Occupied --                  
*******-1165.89 -482.87 -176.33 -176.33 -165.74 -165.73 -165.73
  1 A'    2 A'    3 A'    4 A'    5 A'    6 A'    1 A"    7 A'                 
-165.73 -165.73 -165.73  -62.52  -56.34  -56.34  -56.34  -35.83
  8 A'    2 A"    9 A'   10 A'   11 A'    3 A"   12 A'   13 A'                 
-35.823 -31.324 -31.317 -31.316 -31.315 -31.311 -31.310 -22.974
 14 A'   15 A'   16 A'    4 A"   17 A'    5 A"   18 A'   19 A'                 
-22.972 -22.972 -22.967 -22.966 -22.966 -22.966 -22.965 -22.961
  6 A"   20 A'   21 A'   22 A'    7 A"    8 A"   23 A'    9 A"                 
-22.961 -14.388 -10.334  -8.732  -6.564  -6.550  -6.549  -6.378
 24 A'   25 A'   26 A'   27 A'   28 A'   10 A"   29 A'   30 A'                 
 -6.373  -4.793  -4.785  -4.774  -4.774  -4.771  -4.770  -2.675
 31 A'   32 A'   33 A'   11 A"   34 A'   12 A"   35 A'   36 A'                 
 -2.671  -2.670  -2.659  -2.659  -2.058  -2.052  -2.052  -2.051
 13 A"   37 A'   14 A"   38 A'   39 A'   15 A"   40 A'   41 A'                 
 -2.047  -2.046  -2.036  -2.036  -2.033  -2.033  -0.952  -0.822
 16 A"   42 A'   43 A'   17 A"   44 A'   18 A"   45 A'   46 A'                 
 -0.697  -0.677  -0.542  -0.461  -0.455  -0.419  -0.342  -0.328
 47 A'   48 A'   49 A'   50 A'   51 A'   19 A"   52 A'   20 A"                 
 -0.323  -0.295  -0.292  -0.279  -0.261
 53 A'   21 A"   54 A'   22 A"   55 A'                                         
 -- Virtual --                   
 -0.127  -0.099  -0.073   0.006   0.009   0.047   0.056   0.058
 56 A'   57 A'   23 A"   58 A'   59 A'   60 A'   24 A"   61 A'                 
  0.078   0.091   0.094   0.120   0.142   0.151   0.160   0.184
 62 A'   25 A"   63 A'   64 A'   65 A'   26 A"   66 A'   67 A'                 
  0.194   0.204   0.207   0.230   0.236   0.255   0.285   0.316
 68 A'   69 A'   27 A"   70 A'   28 A"   71 A'   72 A'   73 A'                 
  0.348   0.373   0.383   0.402   0.409   0.413   0.419   0.439
 29 A"   74 A'   30 A"   75 A'   31 A"   76 A'   32 A"   33 A"                 
  0.444   0.452   0.475   0.490   0.538   0.544   0.547   0.579
 77 A'   78 A'   34 A"   79 A'   80 A'   81 A'   35 A"   82 A'                 
  0.594   0.633   0.675   0.690   0.756   0.777   0.837   0.842
 83 A'   84 A'   36 A"   85 A'   86 A'   87 A'   88 A'   37 A"                 
  0.865   0.920   1.008   1.219   1.231   1.267   1.280   1.300
 89 A'   90 A'   91 A'   92 A'   38 A"   93 A'   39 A"   40 A"                 
  1.304   1.360   1.379   1.414   1.597   1.613   1.820   1.944
 94 A'   41 A"   95 A'   96 A'   97 A'   98 A'   99 A'   42 A"                 
  2.005   2.029   2.114   2.218   2.335   2.416   2.701   2.733
100 A'   43 A"  101 A'  102 A'   44 A"  103 A'  104 A'   45 A"                 
  2.831   3.157   3.812   3.867   3.919   3.924   3.960   3.965
105 A'  106 A'   46 A"  107 A'  108 A'   47 A"   48 A"   49 A"                 
  3.974   3.974   3.993   3.995   4.022   4.055   4.093   4.135
 50 A"  109 A'  110 A'   51 A"  111 A'   52 A"  112 A'  113 A'                 
  4.191   4.255   4.320   4.337   4.406   4.429   5.943   5.960
114 A'  115 A'  116 A'  117 A'  118 A'  119 A'  120 A'   53 A"                 
  5.988   5.990   6.040   6.096   6.561   7.521   7.549   7.630
 54 A"  121 A'  122 A'  123 A'  124 A'   55 A"  125 A'  126 A'                 
 23.584  27.799  27.837  28.295  28.305  28.327  28.328  28.358
127 A'  128 A'  129 A'  130 A'   56 A"  131 A'   57 A"  132 A'                 
 28.382  28.507  28.509  28.521  28.524  28.532  28.542  28.557
133 A'   58 A"  134 A'   59 A"   60 A"  135 A'   61 A"  136 A'                 
 28.598  28.633  28.678  35.421  47.837 127.846 127.851 127.871
137 A'  138 A'  139 A'  140 A'  141 A'  142 A'   62 A"   63 A"                 
127.878 127.901 127.930 151.604 151.639 289.714 289.739 289.854
143 A'  144 A'  145 A'  146 A'  147 A'   64 A"  148 A'  149 A'                 
*******1901.7641901.802
150 A'  151 A'  152 A'                                                         
 --------------------------------------------------------------

          Ground-State Mulliken Net Atomic Charges

     Atom                 Charge (a.u.)
  ----------------------------------------
      1 C                    -0.255199
      2 N                    -0.045550
      3 I                     0.142546
      4 Br                    0.041665
      5 I                     0.116539
  ----------------------------------------
  Sum of atomic charges =     0.000000

 -----------------------------------------------------------------
                    Cartesian Multipole Moments
 -----------------------------------------------------------------
    Charge (ESU x 10^10)
                 0.0000
    Dipole Moment (Debye)
         X      -0.2479      Y      -1.4487      Z       0.0000
       Tot       1.4698
    Quadrupole Moments (Debye-Ang)
        XX     -79.3629     XY       3.2006     YY     -86.9706
        XZ       0.0000     YZ       0.0000     ZZ     -87.2209
    Octopole Moments (Debye-Ang^2)
       XXX      -7.0728    XXY       3.8217    XYY       2.1344
       YYY     -29.4493    XXZ      -0.0000    XYZ       0.0000
       YYZ      -0.0000    XZZ      -0.1062    YZZ      -3.0701
       ZZZ       0.0000
    Hexadecapole Moments (Debye-Ang^3)
      XXXX   -1572.6090   XXXY      49.0229   XXYY    -424.0101
      XYYY      15.9471   YYYY    -801.1239   XXXZ       0.0000
      XXYZ       0.0000   XYYZ      -0.0000   YYYZ       0.0000
      XXZZ    -315.4549   XYZZ       2.4130   YYZZ    -159.7847
      XZZZ       0.0000   YZZZ       0.0000   ZZZZ    -115.8430
 -----------------------------------------------------------------
 Calculating analytic gradient of the SCF energy
 Gradient of SCF Energy
            1           2           3           4           5
    1   0.0503739  -0.0408444  -0.0053710   0.0156505  -0.0198089
    2  -0.0286469   0.0227176  -0.0134232   0.0043769   0.0149756
    3  -0.0000000   0.0000000  -0.0000000  -0.0000000   0.0000000
 Max gradient component =       5.037E-02
 RMS gradient           =       2.103E-02
 Gradient time:  CPU 16.09 s  wall 4.13 s
 Geometry Optimization Parameters
   NAtoms,    NIC,     NZ,  NCons,   NDum,   NFix, NCnnct, MaxDiis
        5      27       5       0       0       0       0       0


** GEOMETRY OPTIMIZATION IN DELOCALIZED INTERNAL COORDINATES **
   Searching for a Minimum

   Optimization Cycle:   1

                       Coordinates (Angstroms)
     ATOM                X               Y               Z
      1  C         0.7941203854    0.5000797223    0.0000000000
      2  N        -0.2009444919    1.3366476453    0.0000000000
      3  I        -2.2125799040    0.6066319133    0.0000000000
      4  Br        2.6177524880    1.1618696849    0.0000000000
      5  I         0.4205148484   -1.6070555137    0.0000000000
   Point Group: cs    Number of degrees of freedom:     7


   Energy is -16506.006929962


 Attempting to Generate Delocalized Internal Coordinates

  7 Hessian modes will be used to form the next step
  Hessian Eigenvalues:
     0.036398    0.114813    0.116670    0.175927    0.250000    0.250000
     0.639775

 Minimum Search - Taking Simple RFO Step
 Searching for Lamda that Minimizes Along All modes
 Value Taken    Lamda =  -0.01572866
 Calculated Step too Large.  Step scaled by  0.875277
 Step Taken.  Stepsize is  0.300000

                             Maximum     Tolerance    Cnvgd?
         Gradient           0.051417      0.000300      NO
         Displacement       0.180466      0.001200      NO
         Energy change     *********      0.000001      NO


 New Cartesian Coordinates Obtained by Inverse Iteration

 Displacement from previous Coordinates is:  0.311540
 ----------------------------------------------------------------
             Standard Nuclear Orientation (Angstroms)
    I     Atom           X                Y                Z
 ----------------------------------------------------------------
    1      C       0.7536593706     0.4795109099     0.0000000000
    2      N      -0.1836802363     1.3304532519     0.0000000000
    3      I      -2.1790471296     0.6858533612     0.0000000000
    4      Br      2.5274905207     1.1627544618     0.0000000000
    5      I       0.5004408004    -1.6603985328     0.0000000000
 ----------------------------------------------------------------
 Molecular Point Group                 Cs    NOp =  2
 Largest Abelian Subgroup              Cs    NOp =  2
 Nuclear Repulsion Energy =  1324.0013768729 hartrees
 There are       77 alpha and       77 beta electrons
 Applying Cartesian multipole field
    Component          Value
    ---------          -----
     (2,0,0)        1.00000E-11
     (0,2,0)        2.00000E-11
     (0,0,2)       -3.00000E-11
 Nucleus-field energy     =     0.0000000342 hartrees
 Requested basis set is 6-311++G(d,p)
 There are 79 shells and 216 basis functions
 A cutoff of  1.0D-11 yielded   2212 shell pairs
 There are     17864 function pairs (     20369 Cartesian)
 Smallest overlap matrix eigenvalue = 4.40E-04
 Guess MOs from SCF MO coefficient file

 -----------------------------------------------------------------------
  General SCF calculation program by
  Eric Jon Sundstrom, Paul Horn, Yuezhi Mao, Dmitri Zuev, Alec White,
  David Stuck, Shaama M.S., Shane Yost, Joonho Lee, David Small,
  Daniel Levine, Susi Lehtola, Hugh Burton, Evgeny Epifanovsky
 -----------------------------------------------------------------------
 Exchange:     0.2000 Hartree-Fock + 0.0800 Slater + 0.7200 B88
 Correlation:  0.1900 VWN1RPA + 0.8100 LYP
 Using SG-1 standard quadrature grid
 using 4 threads for integral computing
 -------------------------------------------------------
 OpenMP Integral computing Module                
 Release: version 2.0, May 2017, Q-Chem Inc. Pleasanton 
 -------------------------------------------------------
 -------------------------------------------------------
 OpenMP BLAS3 based DFT computing Module                
 Release: version 1.0, May 2013, Q-Chem Inc. Pittsburgh 
 -------------------------------------------------------
 A restricted SCF calculation will be
 performed using DIIS
 SCF converges when DIIS error is below 1.0e-08
 ---------------------------------------
  Cycle       Energy         DIIS error
 ---------------------------------------
    1  -16506.0127227921      6.32e-04  
    2  -16506.0150296792      4.45e-04  
    3  -16506.0146763943      4.99e-04  
    4  -16506.0161133719      1.02e-04  
    5  -16506.0161646958      3.94e-05  
    6  -16506.0161728432      1.17e-05  
    7  -16506.0161735471      3.25e-06  
    8  -16506.0161735834      5.99e-07  
    9  -16506.0161735851      1.99e-07  
   10  -16506.0161735851      5.26e-08  
   11  -16506.0161735851      1.50e-08  
   12  -16506.0161735851      5.27e-09  Convergence criterion met
 ---------------------------------------
 SCF time:   CPU 52.42s  wall 14.00s 
 SCF   energy in the final basis set =   -16506.0161735851
 Total energy in the final basis set =   -16506.0161735851

 --------------------------------------------------------------
             Orbital Energies (a.u.) and Symmetries
 --------------------------------------------------------------

 Alpha MOs, Restricted
 -- Occupied --                  
*******-1165.89 -482.87 -176.33 -176.33 -165.74 -165.73 -165.73
  1 A'    2 A'    3 A'    4 A'    5 A'    6 A'    1 A"    7 A'                 
-165.73 -165.73 -165.73  -62.52  -56.34  -56.34  -56.34  -35.83
  8 A'    2 A"    9 A'   10 A'   11 A'    3 A"   12 A'   13 A'                 
-35.823 -31.324 -31.316 -31.316 -31.316 -31.310 -31.309 -22.974
 14 A'   15 A'    4 A"   16 A'   17 A'    5 A"   18 A'   19 A'                 
-22.972 -22.972 -22.967 -22.967 -22.966 -22.965 -22.965 -22.961
  6 A"   20 A'   21 A'    7 A"   22 A'    8 A"   23 A'    9 A"                 
-22.961 -14.385 -10.329  -8.728  -6.561  -6.546  -6.545  -6.378
 24 A'   25 A'   26 A'   27 A'   28 A'   10 A"   29 A'   30 A'                 
 -6.372  -4.794  -4.785  -4.775  -4.774  -4.770  -4.769  -2.671
 31 A'   32 A'   33 A'   11 A"   34 A'   12 A"   35 A'   36 A'                 
 -2.667  -2.666  -2.655  -2.655  -2.059  -2.053  -2.053  -2.050
 13 A"   37 A'   14 A"   38 A'   39 A'   15 A"   40 A'   41 A'                 
 -2.046  -2.045  -2.037  -2.037  -2.032  -2.032  -0.969  -0.825
 16 A"   42 A'   17 A"   43 A'   44 A'   18 A"   45 A'   46 A'                 
 -0.697  -0.681  -0.541  -0.467  -0.460  -0.428  -0.337  -0.328
 47 A'   48 A'   49 A'   50 A'   51 A'   19 A"   52 A'   20 A"                 
 -0.323  -0.296  -0.291  -0.278  -0.265
 53 A'   21 A"   54 A'   22 A"   55 A'                                         
 -- Virtual --                   
 -0.119  -0.092  -0.067   0.005   0.013   0.049   0.056   0.058
 56 A'   57 A'   23 A"   58 A'   59 A'   60 A'   24 A"   61 A'                 
  0.078   0.090   0.097   0.118   0.144   0.149   0.167   0.187
 62 A'   25 A"   63 A'   64 A'   65 A'   26 A"   66 A'   67 A'                 
  0.200   0.204   0.208   0.224   0.237   0.260   0.279   0.329
 68 A'   69 A'   27 A"   70 A'   28 A"   71 A'   72 A'   73 A'                 
  0.354   0.376   0.382   0.405   0.406   0.414   0.424   0.439
 29 A"   74 A'   30 A"   31 A"   75 A'   32 A"   76 A'   33 A"                 
  0.447   0.452   0.482   0.483   0.542   0.550   0.553   0.581
 77 A'   78 A'   34 A"   79 A'   80 A'   35 A"   81 A'   82 A'                 
  0.597   0.640   0.673   0.691   0.770   0.772   0.840   0.847
 83 A'   84 A'   36 A"   85 A'   86 A'   87 A'   37 A"   88 A'                 
  0.868   0.929   1.011   1.219   1.236   1.281   1.295   1.311
 89 A'   90 A'   91 A'   92 A'   38 A"   39 A"   93 A'   40 A"                 
  1.317   1.361   1.372   1.396   1.599   1.628   1.853   1.945
 94 A'   41 A"   95 A'   96 A'   97 A'   98 A'   99 A'   42 A"                 
  2.014   2.039   2.118   2.230   2.356   2.442   2.746   2.747
100 A'   43 A"  101 A'  102 A'   44 A"  103 A'   45 A"  104 A'                 
  2.848   3.149   3.816   3.865   3.926   3.930   3.956   3.968
105 A'  106 A'   46 A"  107 A'  108 A'   47 A"   48 A"   49 A"                 
  3.976   3.977   3.996   3.999   4.032   4.061   4.085   4.148
109 A'   50 A"  110 A'   51 A"  111 A'   52 A"  112 A'  113 A'                 
  4.196   4.260   4.333   4.350   4.402   4.436   5.956   5.961
114 A'  115 A'  116 A'  117 A'  118 A'  119 A'  120 A'   53 A"                 
  5.988   5.997   6.032   6.081   6.582   7.524   7.558   7.631
 54 A"  121 A'  122 A'  123 A'  124 A'   55 A"  125 A'  126 A'                 
 23.654  27.801  27.845  28.306  28.308  28.328  28.331  28.356
127 A'  128 A'  129 A'   56 A"  130 A'   57 A"  131 A'  132 A'                 
 28.374  28.509  28.512  28.521  28.524  28.531  28.542  28.558
133 A'   58 A"  134 A'   59 A"   60 A"  135 A'   61 A"  136 A'                 
 28.586  28.637  28.677  35.463  47.853 127.852 127.855 127.871
137 A'  138 A'  139 A'  140 A'  141 A'   62 A"  142 A'   63 A"                 
127.882 127.896 127.923 151.605 151.645 289.719 289.751 289.857
143 A'  144 A'  145 A'  146 A'  147 A'   64 A"  148 A'  149 A'                 
*******1901.7661901.808
150 A'  151 A'  152 A'                                                         

 Beta MOs, Restricted
 -- Occupied --                  
*******-1165.89 -482.87 -176.33 -176.33 -165.74 -165.73 -165.73
  1 A'    2 A'    3 A'    4 A'    5 A'    6 A'    1 A"    7 A'                 
-165.73 -165.73 -165.73  -62.52  -56.34  -56.34  -56.34  -35.83
  8 A'    2 A"    9 A'   10 A'   11 A'    3 A"   12 A'   13 A'                 
-35.823 -31.324 -31.316 -31.316 -31.316 -31.310 -31.309 -22.974
 14 A'   15 A'    4 A"   16 A'   17 A'    5 A"   18 A'   19 A'                 
-22.972 -22.972 -22.967 -22.967 -22.966 -22.965 -22.965 -22.961
  6 A"   20 A'   21 A'    7 A"   22 A'    8 A"   23 A'    9 A"                 
-22.961 -14.385 -10.329  -8.728  -6.561  -6.546  -6.545  -6.378
 24 A'   25 A'   26 A'   27 A'   28 A'   10 A"   29 A'   30 A'                 
 -6.372  -4.794  -4.785  -4.775  -4.774  -4.770  -4.769  -2.671
 31 A'   32 A'   33 A'   11 A"   34 A'   12 A"   35 A'   36 A'                 
 -2.667  -2.666  -2.655  -2.655  -2.059  -2.053  -2.053  -2.050
 13 A"   37 A'   14 A"   38 A'   39 A'   15 A"   40 A'   41 A'                 
 -2.046  -2.045  -2.037  -2.037  -2.032  -2.032  -0.969  -0.825
 16 A"   42 A'   17 A"   43 A'   44 A'   18 A"   45 A'   46 A'                 
 -0.697  -0.681  -0.541  -0.467  -0.460  -0.428  -0.337  -0.328
 47 A'   48 A'   49 A'   50 A'   51 A'   19 A"   52 A'   20 A"                 
 -0.323  -0.296  -0.291  -0.278  -0.265
 53 A'   21 A"   54 A'   22 A"   55 A'                                         
 -- Virtual --                   
 -0.119  -0.092  -0.067   0.005   0.013   0.049   0.056   0.058
 56 A'   57 A'   23 A"   58 A'   59 A'   60 A'   24 A"   61 A'                 
  0.078   0.090   0.097   0.118   0.144   0.149   0.167   0.187
 62 A'   25 A"   63 A'   64 A'   65 A'   26 A"   66 A'   67 A'                 
  0.200   0.204   0.208   0.224   0.237   0.260   0.279   0.329
 68 A'   69 A'   27 A"   70 A'   28 A"   71 A'   72 A'   73 A'                 
  0.354   0.376   0.382   0.405   0.406   0.414   0.424   0.439
 29 A"   74 A'   30 A"   31 A"   75 A'   32 A"   76 A'   33 A"                 
  0.447   0.452   0.482   0.483   0.542   0.550   0.553   0.581
 77 A'   78 A'   34 A"   79 A'   80 A'   35 A"   81 A'   82 A'                 
  0.597   0.640   0.673   0.691   0.770   0.772   0.840   0.847
 83 A'   84 A'   36 A"   85 A'   86 A'   87 A'   37 A"   88 A'                 
  0.868   0.929   1.011   1.219   1.236   1.281   1.295   1.311
 89 A'   90 A'   91 A'   92 A'   38 A"   39 A"   93 A'   40 A"                 
  1.317   1.361   1.372   1.396   1.599   1.628   1.853   1.945
 94 A'   41 A"   95 A'   96 A'   97 A'   98 A'   99 A'   42 A"                 
  2.014   2.039   2.118   2.230   2.356   2.442   2.746   2.747
100 A'   43 A"  101 A'  102 A'   44 A"  103 A'   45 A"  104 A'                 
  2.848   3.149   3.816   3.865   3.926   3.930   3.956   3.968
105 A'  106 A'   46 A"  107 A'  108 A'   47 A"   48 A"   49 A"                 
  3.976   3.977   3.996   3.999   4.032   4.061   4.085   4.148
109 A'   50 A"  110 A'   51 A"  111 A'   52 A"  112 A'  113 A'                 
  4.196   4.260   4.333   4.350   4.402   4.436   5.956   5.961
114 A'  115 A'  116 A'  117 A'  118 A'  119 A'  120 A'   53 A"                 
  5.988   5.997   6.032   6.081   6.582   7.524   7.558   7.631
 54 A"  121 A'  122 A'  123 A'  124 A'   55 A"  125 A'  126 A'                 
 23.654  27.801  27.845  28.306  28.308  28.328  28.331  28.356
127 A'  128 A'  129 A'   56 A"  130 A'   57 A"  131 A'  132 A'                 
 28.374  28.509  28.512  28.521  28.524  28.531  28.542  28.558
133 A'   58 A"  134 A'   59 A"   60 A"  135 A'   61 A"  136 A'                 
 28.586  28.637  28.677  35.463  47.853 127.852 127.855 127.871
137 A'  138 A'  139 A'  140 A'  141 A'   62 A"  142 A'   63 A"                 
127.882 127.896 127.923 151.605 151.645 289.719 289.751 289.857
143 A'  144 A'  145 A'  146 A'  147 A'   64 A"  148 A'  149 A'                 
*******1901.7661901.808
150 A'  151 A'  152 A'                                                         
 --------------------------------------------------------------

          Ground-State Mulliken Net Atomic Charges

     Atom                 Charge (a.u.)
  ----------------------------------------
      1 C                    -0.270601
      2 N                    -0.029067
      3 I                     0.145394
      4 Br                    0.044210
      5 I                     0.110064
  ----------------------------------------
  Sum of atomic charges =     0.000000

 -----------------------------------------------------------------
                    Cartesian Multipole Moments
 -----------------------------------------------------------------
    Charge (ESU x 10^10)
                 0.0000
    Dipole Moment (Debye)
         X      -0.3329      Y      -1.2955      Z       0.0000
       Tot       1.3376
    Quadrupole Moments (Debye-Ang)
        XX     -80.0334     XY       2.3283     YY     -86.4797
        XZ       0.0000     YZ       0.0000     ZZ     -87.0835
    Octopole Moments (Debye-Ang^2)
       XXX     -14.2281    XXY       3.5206    XYY       1.7704
       YYY     -31.1830    XXZ       0.0000    XYZ       0.0000
       YYZ       0.0000    XZZ      -1.4931    YZZ      -3.3886
       ZZZ       0.0000
    Hexadecapole Moments (Debye-Ang^3)
      XXXX   -1522.6035   XXXY      73.3726   XXYY    -420.6726
      XYYY      42.9005   YYYY    -839.4787   XXXZ       0.0000
      XXYZ       0.0000   XYYZ       0.0000   YYYZ       0.0000
      XXZZ    -304.5039   XYZZ      12.9313   YYZZ    -167.1615
      XZZZ       0.0000   YZZZ       0.0000   ZZZZ    -115.6472
 -----------------------------------------------------------------
 Calculating analytic gradient of the SCF energy
 Gradient of SCF Energy
            1           2           3           4           5
    1   0.0235092  -0.0095577   0.0002413  -0.0043598  -0.0098330
    2  -0.0106165   0.0105857  -0.0081957   0.0004965   0.0077299
    3  -0.0000000  -0.0000000   0.0000000   0.0000000  -0.0000000
 Max gradient component =       2.351E-02
 RMS gradient           =       8.609E-03
 Gradient time:  CPU 16.18 s  wall 4.15 s
 Geometry Optimization Parameters
   NAtoms,    NIC,     NZ,  NCons,   NDum,   NFix, NCnnct, MaxDiis
        5      27       5       0       0       0       0       0

 Cartesian Hessian Update
 Hessian Updated using BFGS Update


** GEOMETRY OPTIMIZATION IN DELOCALIZED INTERNAL COORDINATES **
   Searching for a Minimum

   Optimization Cycle:   2

                       Coordinates (Angstroms)
     ATOM                X               Y               Z
      1  C         0.7536593706    0.4795109099    0.0000000000
      2  N        -0.1836802363    1.3304532519    0.0000000000
      3  I        -2.1790471296    0.6858533612    0.0000000000
      4  Br        2.5274905207    1.1627544618    0.0000000000
      5  I         0.5004408004   -1.6603985328    0.0000000000
   Point Group: cs    Number of degrees of freedom:     7


   Energy is -16506.016173585

 Hessian Updated using BFGS Update

  7 Hessian modes will be used to form the next step
  Hessian Eigenvalues:
     0.031496    0.108346    0.116215    0.194138    0.239133    0.272637
     0.590426

 Minimum Search - Taking Simple RFO Step
 Searching for Lamda that Minimizes Along All modes
 Value Taken    Lamda =  -0.00429174
 Step Taken.  Stepsize is  0.295852

                             Maximum     Tolerance    Cnvgd?
         Gradient           0.015040      0.000300      NO
         Displacement       0.218784      0.001200      NO
         Energy change     -0.009244      0.000001      NO


 New Cartesian Coordinates Obtained by Inverse Iteration

 Displacement from previous Coordinates is:  0.232729
 ----------------------------------------------------------------
             Standard Nuclear Orientation (Angstroms)
    I     Atom           X                Y                Z
 ----------------------------------------------------------------
    1      C       0.7193971591     0.4652663627     0.0000000000
    2      N      -0.1955353526     1.3152574483     0.0000000000
    3      I      -2.1877222998     0.7584625740     0.0000000000
    4      Br      2.5057862154     1.1613804306     0.0000000000
    5      I       0.5769376038    -1.7021933636     0.0000000000
 ----------------------------------------------------------------
 Molecular Point Group                 Cs    NOp =  2
 Largest Abelian Subgroup              Cs    NOp =  2
 Nuclear Repulsion Energy =  1310.9987865990 hartrees
 There are       77 alpha and       77 beta electrons
 Applying Cartesian multipole field
    Component          Value
    ---------          -----
     (2,0,0)        1.00000E-11
     (0,2,0)        2.00000E-11
     (0,0,2)       -3.00000E-11
 Nucleus-field energy     =     0.0000000351 hartrees
 Requested basis set is 6-311++G(d,p)
 There are 79 shells and 216 basis functions
 A cutoff of  1.0D-11 yielded   2210 shell pairs
 There are     17836 function pairs (     20324 Cartesian)
 Smallest overlap matrix eigenvalue = 4.48E-04
 Guess MOs from SCF MO coefficient file

 -----------------------------------------------------------------------
  General SCF calculation program by
  Eric Jon Sundstrom, Paul Horn, Yuezhi Mao, Dmitri Zuev, Alec White,
  David Stuck, Shaama M.S., Shane Yost, Joonho Lee, David Small,
  Daniel Levine, Susi Lehtola, Hugh Burton, Evgeny Epifanovsky
 -----------------------------------------------------------------------
 Exchange:     0.2000 Hartree-Fock + 0.0800 Slater + 0.7200 B88
 Correlation:  0.1900 VWN1RPA + 0.8100 LYP
 Using SG-1 standard quadrature grid
 using 4 threads for integral computing
 -------------------------------------------------------
 OpenMP Integral computing Module                
 Release: version 2.0, May 2017, Q-Chem Inc. Pleasanton 
 -------------------------------------------------------
 -------------------------------------------------------
 OpenMP BLAS3 based DFT computing Module                
 Release: version 1.0, May 2013, Q-Chem Inc. Pittsburgh 
 -------------------------------------------------------
 A restricted SCF calculation will be
 performed using DIIS
 SCF converges when DIIS error is below 1.0e-08
 ---------------------------------------
  Cycle       Energy         DIIS error
 ---------------------------------------
    1  -16506.0168563790      4.36e-04  
    2  -16506.0183129795      3.13e-04  
    3  -16506.0181806657      3.53e-04  
    4  -16506.0188010887      6.12e-05  
    5  -16506.0188259226      1.65e-05  
    6  -16506.0188269628      6.97e-06  
    7  -16506.0188271435      3.69e-06  
    8  -16506.0188272203      4.93e-07  
    9  -16506.0188272216      1.85e-07  
   10  -16506.0188272218      3.26e-08  
   11  -16506.0188272219      1.42e-08  
   12  -16506.0188272217      2.04e-09  Convergence criterion met
 ---------------------------------------
 SCF time:   CPU 52.08s  wall 14.00s 
 SCF   energy in the final basis set =   -16506.0188272217
 Total energy in the final basis set =   -16506.0188272217

 --------------------------------------------------------------
             Orbital Energies (a.u.) and Symmetries
 --------------------------------------------------------------

 Alpha MOs, Restricted
 -- Occupied --                  
*******-1165.89 -482.86 -176.34 -176.33 -165.74 -165.74 -165.74
  1 A'    2 A'    3 A'    4 A'    5 A'    6 A'    1 A"    7 A'                 
-165.73 -165.73 -165.73  -62.52  -56.34  -56.33  -56.33  -35.83
  8 A'    2 A"    9 A'   10 A'   11 A'    3 A"   12 A'   13 A'                 
-35.822 -31.327 -31.319 -31.318 -31.316 -31.310 -31.309 -22.977
 14 A'   15 A'    4 A"   16 A'   17 A'    5 A"   18 A'   19 A'                 
-22.975 -22.975 -22.969 -22.969 -22.966 -22.965 -22.965 -22.960
  6 A"   20 A'   21 A'    7 A"   22 A'    8 A"   23 A'    9 A"                 
-22.960 -14.385 -10.329  -8.724  -6.556  -6.542  -6.541  -6.381
 24 A'   25 A'   26 A'   27 A'   28 A'   10 A"   29 A'   30 A'                 
 -6.372  -4.797  -4.784  -4.777  -4.777  -4.770  -4.768  -2.667
 31 A'   32 A'   33 A'   11 A"   34 A'   12 A"   35 A'   36 A'                 
 -2.663  -2.662  -2.651  -2.651  -2.062  -2.056  -2.055  -2.050
 13 A"   37 A'   14 A"   38 A'   39 A'   15 A"   40 A'   41 A'                 
 -2.046  -2.045  -2.039  -2.039  -2.032  -2.032  -0.976  -0.821
 16 A"   42 A'   17 A"   43 A'   18 A"   44 A'   45 A'   46 A'                 
 -0.697  -0.684  -0.540  -0.470  -0.462  -0.432  -0.333  -0.327
 47 A'   48 A'   49 A'   50 A'   51 A'   19 A"   52 A'   20 A"                 
 -0.323  -0.296  -0.288  -0.279  -0.270
 53 A'   21 A"   54 A'   22 A"   55 A'                                         
 -- Virtual --                   
 -0.117  -0.095  -0.064   0.003   0.014   0.050   0.056   0.058
 56 A'   57 A'   23 A"   58 A'   59 A'   60 A'   24 A"   61 A'                 
  0.078   0.089   0.096   0.117   0.144   0.149   0.170   0.190
 62 A'   25 A"   63 A'   64 A'   65 A'   26 A"   66 A'   67 A'                 
  0.202   0.205   0.208   0.217   0.238   0.263   0.276   0.344
 68 A'   69 A'   27 A"   70 A'   28 A"   71 A'   72 A'   73 A'                 
  0.361   0.379   0.381   0.400   0.409   0.414   0.430   0.439
 29 A"   74 A'   30 A"   31 A"   75 A'   32 A"   76 A'   33 A"                 
  0.445   0.452   0.470   0.484   0.540   0.554   0.555   0.582
 77 A'   78 A'   79 A'   34 A"   80 A'   35 A"   81 A'   82 A'                 
  0.601   0.640   0.671   0.692   0.769   0.772   0.839   0.841
 83 A'   84 A'   36 A"   85 A'   86 A'   87 A'   37 A"   88 A'                 
  0.875   0.934   1.014   1.220   1.238   1.278   1.308   1.312
 89 A'   90 A'   91 A'   92 A'   38 A"   39 A"   93 A'   40 A"                 
  1.331   1.357   1.360   1.387   1.596   1.622   1.870   1.948
 94 A'   95 A'   41 A"   96 A'   97 A'   98 A'   99 A'   42 A"                 
  2.020   2.042   2.112   2.235   2.365   2.453   2.752   2.770
100 A'   43 A"  101 A'  102 A'   44 A"  103 A'   45 A"  104 A'                 
  2.849   3.135   3.818   3.867   3.933   3.933   3.951   3.970
105 A'  106 A'   46 A"  107 A'  108 A'   47 A"   48 A"   49 A"                 
  3.974   3.979   3.996   3.999   4.039   4.062   4.069   4.156
109 A'   50 A"  110 A'   51 A"  111 A'   52 A"  112 A'  113 A'                 
  4.193   4.257   4.331   4.354   4.401   4.437   5.960   5.973
114 A'  115 A'  116 A'  117 A'  118 A'  119 A'   53 A"  120 A'                 
  5.987   6.002   6.020   6.066   6.579   7.528   7.565   7.634
 54 A"  121 A'  122 A'  123 A'  124 A'   55 A"  125 A'  126 A'                 
 23.687  27.798  27.849  28.304  28.319  28.328  28.333  28.349
127 A'  128 A'  129 A'   56 A"  130 A'   57 A"  131 A'  132 A'                 
 28.365  28.509  28.513  28.519  28.522  28.529  28.541  28.555
133 A'   58 A"  134 A'   59 A"   60 A"  135 A'   61 A"  136 A'                 
 28.579  28.636  28.675  35.485  47.852 127.850 127.862 127.871
137 A'  138 A'  139 A'  140 A'  141 A'   62 A"  142 A'   63 A"                 
127.884 127.888 127.917 151.602 151.647 289.723 289.757 289.860
143 A'  144 A'  145 A'  146 A'  147 A'   64 A"  148 A'  149 A'                 
*******1901.7631901.810
150 A'  151 A'  152 A'                                                         

 Beta MOs, Restricted
 -- Occupied --                  
*******-1165.89 -482.86 -176.34 -176.33 -165.74 -165.74 -165.74
  1 A'    2 A'    3 A'    4 A'    5 A'    6 A'    1 A"    7 A'                 
-165.73 -165.73 -165.73  -62.52  -56.34  -56.33  -56.33  -35.83
  8 A'    2 A"    9 A'   10 A'   11 A'    3 A"   12 A'   13 A'                 
-35.822 -31.327 -31.319 -31.318 -31.316 -31.310 -31.309 -22.977
 14 A'   15 A'    4 A"   16 A'   17 A'    5 A"   18 A'   19 A'                 
-22.975 -22.975 -22.969 -22.969 -22.966 -22.965 -22.965 -22.960
  6 A"   20 A'   21 A'    7 A"   22 A'    8 A"   23 A'    9 A"                 
-22.960 -14.385 -10.329  -8.724  -6.556  -6.542  -6.541  -6.381
 24 A'   25 A'   26 A'   27 A'   28 A'   10 A"   29 A'   30 A'                 
 -6.372  -4.797  -4.784  -4.777  -4.777  -4.770  -4.768  -2.667
 31 A'   32 A'   33 A'   11 A"   34 A'   12 A"   35 A'   36 A'                 
 -2.663  -2.662  -2.651  -2.651  -2.062  -2.056  -2.055  -2.050
 13 A"   37 A'   14 A"   38 A'   39 A'   15 A"   40 A'   41 A'                 
 -2.046  -2.045  -2.039  -2.039  -2.032  -2.032  -0.976  -0.821
 16 A"   42 A'   17 A"   43 A'   18 A"   44 A'   45 A'   46 A'                 
 -0.697  -0.684  -0.540  -0.470  -0.462  -0.432  -0.333  -0.327
 47 A'   48 A'   49 A'   50 A'   51 A'   19 A"   52 A'   20 A"                 
 -0.323  -0.296  -0.288  -0.279  -0.270
 53 A'   21 A"   54 A'   22 A"   55 A'                                         
 -- Virtual --                   
 -0.117  -0.095  -0.064   0.003   0.014   0.050   0.056   0.058
 56 A'   57 A'   23 A"   58 A'   59 A'   60 A'   24 A"   61 A'                 
  0.078   0.089   0.096   0.117   0.144   0.149   0.170   0.190
 62 A'   25 A"   63 A'   64 A'   65 A'   26 A"   66 A'   67 A'                 
  0.202   0.205   0.208   0.217   0.238   0.263   0.276   0.344
 68 A'   69 A'   27 A"   70 A'   28 A"   71 A'   72 A'   73 A'                 
  0.361   0.379   0.381   0.400   0.409   0.414   0.430   0.439
 29 A"   74 A'   30 A"   31 A"   75 A'   32 A"   76 A'   33 A"                 
  0.445   0.452   0.470   0.484   0.540   0.554   0.555   0.582
 77 A'   78 A'   79 A'   34 A"   80 A'   35 A"   81 A'   82 A'                 
  0.601   0.640   0.671   0.692   0.769   0.772   0.839   0.841
 83 A'   84 A'   36 A"   85 A'   86 A'   87 A'   37 A"   88 A'                 
  0.875   0.934   1.014   1.220   1.238   1.278   1.308   1.312
 89 A'   90 A'   91 A'   92 A'   38 A"   39 A"   93 A'   40 A"                 
  1.331   1.357   1.360   1.387   1.596   1.622   1.870   1.948
 94 A'   95 A'   41 A"   96 A'   97 A'   98 A'   99 A'   42 A"                 
  2.020   2.042   2.112   2.235   2.365   2.453   2.752   2.770
100 A'   43 A"  101 A'  102 A'   44 A"  103 A'   45 A"  104 A'                 
  2.849   3.135   3.818   3.867   3.933   3.933   3.951   3.970
105 A'  106 A'   46 A"  107 A'  108 A'   47 A"   48 A"   49 A"                 
  3.974   3.979   3.996   3.999   4.039   4.062   4.069   4.156
109 A'   50 A"  110 A'   51 A"  111 A'   52 A"  112 A'  113 A'                 
  4.193   4.257   4.331   4.354   4.401   4.437   5.960   5.973
114 A'  115 A'  116 A'  117 A'  118 A'  119 A'   53 A"  120 A'                 
  5.987   6.002   6.020   6.066   6.579   7.528   7.565   7.634
 54 A"  121 A'  122 A'  123 A'  124 A'   55 A"  125 A'  126 A'                 
 23.687  27.798  27.849  28.304  28.319  28.328  28.333  28.349
127 A'  128 A'  129 A'   56 A"  130 A'   57 A"  131 A'  132 A'                 
 28.365  28.509  28.513  28.519  28.522  28.529  28.541  28.555
133 A'   58 A"  134 A'   59 A"   60 A"  135 A'   61 A"  136 A'                 
 28.579  28.636  28.675  35.485  47.852 127.850 127.862 127.871
137 A'  138 A'  139 A'  140 A'  141 A'   62 A"  142 A'   63 A"                 
127.884 127.888 127.917 151.602 151.647 289.723 289.757 289.860
143 A'  144 A'  145 A'  146 A'  147 A'   64 A"  148 A'  149 A'                 
*******1901.7631901.810
150 A'  151 A'  152 A'                                                         
 --------------------------------------------------------------

          Ground-State Mulliken Net Atomic Charges

     Atom                 Charge (a.u.)
  ----------------------------------------
      1 C                    -0.278009
      2 N                    -0.020441
      3 I                     0.158950
      4 Br                    0.033989
      5 I                     0.105511
  ----------------------------------------
  Sum of atomic charges =    -0.000000

 -----------------------------------------------------------------
                    Cartesian Multipole Moments
 -----------------------------------------------------------------
    Charge (ESU x 10^10)
                -0.0000
    Dipole Moment (Debye)
         X      -0.5618      Y      -1.1863      Z       0.0000
       Tot       1.3126
    Quadrupole Moments (Debye-Ang)
        XX     -80.2563     XY       1.3489     YY     -86.2546
        XZ       0.0000     YZ      -0.0000     ZZ     -87.0770
    Octopole Moments (Debye-Ang^2)
       XXX     -21.5725    XXY       3.2810    XYY       0.9955
       YYY     -33.5028    XXZ       0.0000    XYZ      -0.0000
       YYZ       0.0000    XZZ      -3.0533    YZZ      -3.9629
       ZZZ       0.0000
    Hexadecapole Moments (Debye-Ang^3)
      XXXX   -1530.7149   XXXY      94.2491   XXYY    -428.3260
      XYYY      66.1376   YYYY    -874.6090   XXXZ       0.0000
      XXYZ       0.0000   XYYZ       0.0000   YYYZ      -0.0000
      XXZZ    -305.9612   XYZZ      22.1704   YYZZ    -173.8174
      XZZZ       0.0000   YZZZ      -0.0000   ZZZZ    -115.7154
 -----------------------------------------------------------------
 Calculating analytic gradient of the SCF energy
 Gradient of SCF Energy
            1           2           3           4           5
    1   0.0025998  -0.0016261   0.0055203  -0.0026611  -0.0038329
    2  -0.0014380   0.0009024  -0.0019880   0.0009839   0.0015397
    3  -0.0000000  -0.0000000   0.0000000   0.0000000   0.0000000
 Max gradient component =       5.520E-03
 RMS gradient           =       2.188E-03
 Gradient time:  CPU 15.92 s  wall 4.09 s
 Geometry Optimization Parameters
   NAtoms,    NIC,     NZ,  NCons,   NDum,   NFix, NCnnct, MaxDiis
        5      27       5       0       0       0       0       0

 Cartesian Hessian Update
 Hessian Updated using BFGS Update


** GEOMETRY OPTIMIZATION IN DELOCALIZED INTERNAL COORDINATES **
   Searching for a Minimum

   Optimization Cycle:   3

                       Coordinates (Angstroms)
     ATOM                X               Y               Z
      1  C         0.7193971591    0.4652663627    0.0000000000
      2  N        -0.1955353526    1.3152574483    0.0000000000
      3  I        -2.1877222998    0.7584625740    0.0000000000
      4  Br        2.5057862154    1.1613804306    0.0000000000
      5  I         0.5769376038   -1.7021933636    0.0000000000
   Point Group: cs    Number of degrees of freedom:     7


   Energy is -16506.018827222

 Hessian Updated using BFGS Update

  7 Hessian modes will be used to form the next step
  Hessian Eigenvalues:
     0.022462    0.114231    0.126142    0.191420    0.231637    0.280339
     0.610236

 Minimum Search - Taking Simple RFO Step
 Searching for Lamda that Minimizes Along All modes
 Value Taken    Lamda =  -0.00091437
 Step Taken.  Stepsize is  0.182765

                             Maximum     Tolerance    Cnvgd?
         Gradient           0.004705      0.000300      NO
         Displacement       0.107619      0.001200      NO
         Energy change     -0.002654      0.000001      NO


 New Cartesian Coordinates Obtained by Inverse Iteration

 Displacement from previous Coordinates is:  0.133619
 ----------------------------------------------------------------
             Standard Nuclear Orientation (Angstroms)
    I     Atom           X                Y                Z
 ----------------------------------------------------------------
    1      C       0.7097031352     0.4611398018     0.0000000000
    2      N      -0.2032401026     1.3095252842     0.0000000000
    3      I      -2.2210454263     0.7924381547     0.0000000000
    4      Br      2.5093471386     1.1479106218     0.0000000000
    5      I       0.6240985809    -1.7128404105     0.0000000000
 ----------------------------------------------------------------
 Molecular Point Group                 Cs    NOp =  2
 Largest Abelian Subgroup              Cs    NOp =  2
 Nuclear Repulsion Energy =  1300.0920762837 hartrees
 There are       77 alpha and       77 beta electrons
 Applying Cartesian multipole field
    Component          Value
    ---------          -----
     (2,0,0)        1.00000E-11
     (0,2,0)        2.00000E-11
     (0,0,2)       -3.00000E-11
 Nucleus-field energy     =     0.0000000358 hartrees
 Requested basis set is 6-311++G(d,p)
 There are 79 shells and 216 basis functions
 A cutoff of  1.0D-11 yielded   2206 shell pairs
 There are     17803 function pairs (     20287 Cartesian)
 Smallest overlap matrix eigenvalue = 4.61E-04
 Guess MOs from SCF MO coefficient file

 -----------------------------------------------------------------------
  General SCF calculation program by
  Eric Jon Sundstrom, Paul Horn, Yuezhi Mao, Dmitri Zuev, Alec White,
  David Stuck, Shaama M.S., Shane Yost, Joonho Lee, David Small,
  Daniel Levine, Susi Lehtola, Hugh Burton, Evgeny Epifanovsky
 -----------------------------------------------------------------------
 Exchange:     0.2000 Hartree-Fock + 0.0800 Slater + 0.7200 B88
 Correlation:  0.1900 VWN1RPA + 0.8100 LYP
 Using SG-1 standard quadrature grid
 using 4 threads for integral computing
 -------------------------------------------------------
 OpenMP Integral computing Module                
 Release: version 2.0, May 2017, Q-Chem Inc. Pleasanton 
 -------------------------------------------------------
 -------------------------------------------------------
 OpenMP BLAS3 based DFT computing Module                
 Release: version 1.0, May 2013, Q-Chem Inc. Pittsburgh 
 -------------------------------------------------------
 A restricted SCF calculation will be
 performed using DIIS
 SCF converges when DIIS error is below 1.0e-08
 ---------------------------------------
  Cycle       Energy         DIIS error
 ---------------------------------------
    1  -16506.0189164379      2.03e-04  
    2  -16506.0193411463      8.25e-05  
    3  -16506.0193200966      1.02e-04  
    4  -16506.0193804789      3.42e-05  
    5  -16506.0193875972      9.27e-06  
    6  -16506.0193879236      5.07e-06  
    7  -16506.0193880538      1.23e-06  
    8  -16506.0193880604      2.49e-07  
    9  -16506.0193880605      6.57e-08  
   10  -16506.0193880606      1.40e-08  
   11  -16506.0193880606      3.73e-09  Convergence criterion met
 ---------------------------------------
 SCF time:   CPU 47.53s  wall 12.00s 
 SCF   energy in the final basis set =   -16506.0193880606
 Total energy in the final basis set =   -16506.0193880606

 --------------------------------------------------------------
             Orbital Energies (a.u.) and Symmetries
 --------------------------------------------------------------

 Alpha MOs, Restricted
 -- Occupied --                  
*******-1165.89 -482.86 -176.34 -176.33 -165.74 -165.74 -165.74
  1 A'    2 A'    3 A'    4 A'    5 A'    6 A'    1 A"    7 A'                 
-165.73 -165.73 -165.73  -62.51  -56.34  -56.33  -56.33  -35.83
  8 A'    2 A"    9 A'   10 A'   11 A'    3 A"   12 A'   13 A'                 
-35.822 -31.328 -31.320 -31.319 -31.316 -31.310 -31.309 -22.978
 14 A'   15 A'    4 A"   16 A'   17 A'    5 A"   18 A'   19 A'                 
-22.976 -22.976 -22.970 -22.970 -22.966 -22.965 -22.964 -22.960
  6 A"   20 A'   21 A'    7 A"   22 A'    8 A"   23 A'    9 A"                 
-22.960 -14.386 -10.329  -8.723  -6.555  -6.541  -6.540  -6.382
 24 A'   25 A'   26 A'   27 A'   28 A'   10 A"   29 A'   30 A'                 
 -6.372  -4.798  -4.784  -4.778  -4.778  -4.769  -4.768  -2.666
 31 A'   32 A'   33 A'   11 A"   34 A'   12 A"   35 A'   36 A'                 
 -2.662  -2.661  -2.650  -2.650  -2.063  -2.057  -2.056  -2.050
 13 A"   37 A'   14 A"   38 A'   39 A'   15 A"   40 A'   41 A'                 
 -2.046  -2.045  -2.040  -2.040  -2.032  -2.032  -0.976  -0.820
 16 A"   42 A'   17 A"   43 A'   18 A"   44 A'   45 A'   46 A'                 
 -0.696  -0.684  -0.540  -0.470  -0.460  -0.431  -0.332  -0.326
 47 A'   48 A'   49 A'   50 A'   51 A'   19 A"   52 A'   20 A"                 
 -0.323  -0.296  -0.287  -0.280  -0.272
 53 A'   21 A"   54 A'   22 A"   55 A'                                         
 -- Virtual --                   
 -0.120  -0.097  -0.064   0.002   0.014   0.050   0.056   0.058
 56 A'   57 A'   23 A"   58 A'   59 A'   60 A'   24 A"   61 A'                 
  0.078   0.089   0.096   0.117   0.144   0.150   0.170   0.191
 62 A'   25 A"   63 A'   64 A'   65 A'   26 A"   66 A'   67 A'                 
  0.202   0.205   0.208   0.213   0.237   0.264   0.276   0.352
 68 A'   69 A'   27 A"   70 A'   28 A"   71 A'   72 A'   73 A'                 
  0.366   0.379   0.380   0.396   0.410   0.414   0.428   0.438
 29 A"   74 A'   30 A"   31 A"   75 A'   32 A"   76 A'   33 A"                 
  0.441   0.454   0.462   0.484   0.538   0.555   0.555   0.582
 77 A'   78 A'   79 A'   34 A"   80 A'   35 A"   81 A'   82 A'                 
  0.599   0.639   0.670   0.688   0.764   0.772   0.839   0.840
 83 A'   84 A'   36 A"   85 A'   86 A'   87 A'   88 A'   37 A"                 
  0.877   0.936   1.018   1.223   1.237   1.277   1.307   1.311
 89 A'   90 A'   91 A'   92 A'   38 A"   39 A"   93 A'   40 A"                 
  1.330   1.357   1.360   1.385   1.592   1.622   1.872   1.948
 94 A'   95 A'   41 A"   96 A'   97 A'   98 A'   99 A'   42 A"                 
  2.024   2.041   2.107   2.230   2.367   2.456   2.753   2.777
100 A'   43 A"  101 A'  102 A'   44 A"  103 A'   45 A"  104 A'                 
  2.846   3.131   3.819   3.870   3.934   3.937   3.949   3.968
105 A'  106 A'   46 A"  107 A'   47 A"  108 A'   48 A"   49 A"                 
  3.972   3.981   3.993   3.998   4.041   4.061   4.062   4.157
109 A'   50 A"  110 A'   51 A"  111 A'   52 A"  112 A'  113 A'                 
  4.190   4.256   4.323   4.355   4.403   4.435   5.958   5.981
114 A'  115 A'  116 A'  117 A'  118 A'  119 A'   53 A"  120 A'                 
  5.987   6.002   6.013   6.060   6.575   7.529   7.567   7.635
 54 A"  121 A'  122 A'  123 A'  124 A'   55 A"  125 A'  126 A'                 
 23.690  27.796  27.844  28.302  28.321  28.328  28.333  28.346
127 A'  128 A'  129 A'   56 A"  130 A'   57 A"  131 A'  132 A'                 
 28.362  28.508  28.514  28.518  28.521  28.528  28.541  28.551
133 A'   58 A"  134 A'   59 A"   60 A"  135 A'   61 A"  136 A'                 
 28.578  28.634  28.675  35.487  47.849 127.849 127.863 127.871
137 A'  138 A'  139 A'  140 A'  141 A'   62 A"  142 A'   63 A"                 
127.882 127.887 127.915 151.600 151.643 289.724 289.760 289.861
143 A'  144 A'  145 A'  146 A'  147 A'   64 A"  148 A'  149 A'                 
*******1901.7611901.805
150 A'  151 A'  152 A'                                                         

 Beta MOs, Restricted
 -- Occupied --                  
*******-1165.89 -482.86 -176.34 -176.33 -165.74 -165.74 -165.74
  1 A'    2 A'    3 A'    4 A'    5 A'    6 A'    1 A"    7 A'                 
-165.73 -165.73 -165.73  -62.51  -56.34  -56.33  -56.33  -35.83
  8 A'    2 A"    9 A'   10 A'   11 A'    3 A"   12 A'   13 A'                 
-35.822 -31.328 -31.320 -31.319 -31.316 -31.310 -31.309 -22.978
 14 A'   15 A'    4 A"   16 A'   17 A'    5 A"   18 A'   19 A'                 
-22.976 -22.976 -22.970 -22.970 -22.966 -22.965 -22.964 -22.960
  6 A"   20 A'   21 A'    7 A"   22 A'    8 A"   23 A'    9 A"                 
-22.960 -14.386 -10.329  -8.723  -6.555  -6.541  -6.540  -6.382
 24 A'   25 A'   26 A'   27 A'   28 A'   10 A"   29 A'   30 A'                 
 -6.372  -4.798  -4.784  -4.778  -4.778  -4.769  -4.768  -2.666
 31 A'   32 A'   33 A'   11 A"   34 A'   12 A"   35 A'   36 A'                 
 -2.662  -2.661  -2.650  -2.650  -2.063  -2.057  -2.056  -2.050
 13 A"   37 A'   14 A"   38 A'   39 A'   15 A"   40 A'   41 A'                 
 -2.046  -2.045  -2.040  -2.040  -2.032  -2.032  -0.976  -0.820
 16 A"   42 A'   17 A"   43 A'   18 A"   44 A'   45 A'   46 A'                 
 -0.696  -0.684  -0.540  -0.470  -0.460  -0.431  -0.332  -0.326
 47 A'   48 A'   49 A'   50 A'   51 A'   19 A"   52 A'   20 A"                 
 -0.323  -0.296  -0.287  -0.280  -0.272
 53 A'   21 A"   54 A'   22 A"   55 A'                                         
 -- Virtual --                   
 -0.120  -0.097  -0.064   0.002   0.014   0.050   0.056   0.058
 56 A'   57 A'   23 A"   58 A'   59 A'   60 A'   24 A"   61 A'                 
  0.078   0.089   0.096   0.117   0.144   0.150   0.170   0.191
 62 A'   25 A"   63 A'   64 A'   65 A'   26 A"   66 A'   67 A'                 
  0.202   0.205   0.208   0.213   0.237   0.264   0.276   0.352
 68 A'   69 A'   27 A"   70 A'   28 A"   71 A'   72 A'   73 A'                 
  0.366   0.379   0.380   0.396   0.410   0.414   0.428   0.438
 29 A"   74 A'   30 A"   31 A"   75 A'   32 A"   76 A'   33 A"                 
  0.441   0.454   0.462   0.484   0.538   0.555   0.555   0.582
 77 A'   78 A'   79 A'   34 A"   80 A'   35 A"   81 A'   82 A'                 
  0.599   0.639   0.670   0.688   0.764   0.772   0.839   0.840
 83 A'   84 A'   36 A"   85 A'   86 A'   87 A'   88 A'   37 A"                 
  0.877   0.936   1.018   1.223   1.237   1.277   1.307   1.311
 89 A'   90 A'   91 A'   92 A'   38 A"   39 A"   93 A'   40 A"                 
  1.330   1.357   1.360   1.385   1.592   1.622   1.872   1.948
 94 A'   95 A'   41 A"   96 A'   97 A'   98 A'   99 A'   42 A"                 
  2.024   2.041   2.107   2.230   2.367   2.456   2.753   2.777
100 A'   43 A"  101 A'  102 A'   44 A"  103 A'   45 A"  104 A'                 
  2.846   3.131   3.819   3.870   3.934   3.937   3.949   3.968
105 A'  106 A'   46 A"  107 A'   47 A"  108 A'   48 A"   49 A"                 
  3.972   3.981   3.993   3.998   4.041   4.061   4.062   4.157
109 A'   50 A"  110 A'   51 A"  111 A'   52 A"  112 A'  113 A'                 
  4.190   4.256   4.323   4.355   4.403   4.435   5.958   5.981
114 A'  115 A'  116 A'  117 A'  118 A'  119 A'   53 A"  120 A'                 
  5.987   6.002   6.013   6.060   6.575   7.529   7.567   7.635
 54 A"  121 A'  122 A'  123 A'  124 A'   55 A"  125 A'  126 A'                 
 23.690  27.796  27.844  28.302  28.321  28.328  28.333  28.346
127 A'  128 A'  129 A'   56 A"  130 A'   57 A"  131 A'  132 A'                 
 28.362  28.508  28.514  28.518  28.521  28.528  28.541  28.551
133 A'   58 A"  134 A'   59 A"   60 A"  135 A'   61 A"  136 A'                 
 28.578  28.634  28.675  35.487  47.849 127.849 127.863 127.871
137 A'  138 A'  139 A'  140 A'  141 A'   62 A"  142 A'   63 A"                 
127.882 127.887 127.915 151.600 151.643 289.724 289.760 289.861
143 A'  144 A'  145 A'  146 A'  147 A'   64 A"  148 A'  149 A'                 
*******1901.7611901.805
150 A'  151 A'  152 A'                                                         
 --------------------------------------------------------------

          Ground-State Mulliken Net Atomic Charges

     Atom                 Charge (a.u.)
  ----------------------------------------
      1 C                    -0.282215
      2 N                    -0.018002
      3 I                     0.161425
      4 Br                    0.033107
      5 I                     0.105685
  ----------------------------------------
  Sum of atomic charges =     0.000000

 -----------------------------------------------------------------
                    Cartesian Multipole Moments
 -----------------------------------------------------------------
    Charge (ESU x 10^10)
                 0.0000
    Dipole Moment (Debye)
         X      -0.6166      Y      -1.1555      Z      -0.0000
       Tot       1.3098
    Quadrupole Moments (Debye-Ang)
        XX     -80.0719     XY       0.8833     YY     -86.2658
        XZ      -0.0000     YZ       0.0000     ZZ     -87.1154
    Octopole Moments (Debye-Ang^2)
       XXX     -24.0974    XXY       3.2432    XYY       0.8676
       YYY     -34.8908    XXZ      -0.0000    XYZ       0.0000
       YYZ      -0.0000    XZZ      -3.4691    YZZ      -4.3400
       ZZZ      -0.0000
    Hexadecapole Moments (Debye-Ang^3)
      XXXX   -1560.4751   XXXY     107.6322   XXYY    -436.1599
      XYYY      80.7818   YYYY    -885.1762   XXXZ       0.0000
      XXYZ      -0.0000   XYYZ      -0.0000   YYYZ      -0.0000
      XXZZ    -312.1252   XYZZ      27.9820   YYZZ    -175.7948
      XZZZ      -0.0000   YZZZ       0.0000   ZZZZ    -115.8321
 -----------------------------------------------------------------
 Calculating analytic gradient of the SCF energy
 Gradient of SCF Energy
            1           2           3           4           5
    1  -0.0001454  -0.0014421   0.0023495  -0.0002755  -0.0004865
    2   0.0006594   0.0003567  -0.0006831  -0.0002843  -0.0000488
    3   0.0000000  -0.0000000  -0.0000000   0.0000000  -0.0000000
 Max gradient component =       2.349E-03
 RMS gradient           =       7.765E-04
 Gradient time:  CPU 15.90 s  wall 4.09 s
 Geometry Optimization Parameters
   NAtoms,    NIC,     NZ,  NCons,   NDum,   NFix, NCnnct, MaxDiis
        5      27       5       0       0       0       0       0

 Cartesian Hessian Update
 Hessian Updated using BFGS Update


** GEOMETRY OPTIMIZATION IN DELOCALIZED INTERNAL COORDINATES **
   Searching for a Minimum

   Optimization Cycle:   4

                       Coordinates (Angstroms)
     ATOM                X               Y               Z
      1  C         0.7097031352    0.4611398018    0.0000000000
      2  N        -0.2032401026    1.3095252842    0.0000000000
      3  I        -2.2210454263    0.7924381547    0.0000000000
      4  Br        2.5093471386    1.1479106218    0.0000000000
      5  I         0.6240985809   -1.7128404105    0.0000000000
   Point Group: cs    Number of degrees of freedom:     7


   Energy is -16506.019388061

 Hessian Updated using BFGS Update

  7 Hessian modes will be used to form the next step
  Hessian Eigenvalues:
     0.017386    0.114145    0.121150    0.192021    0.245393    0.281070
     0.611074

 Minimum Search - Taking Simple RFO Step
 Searching for Lamda that Minimizes Along All modes
 Value Taken    Lamda =  -0.00011049
 Step Taken.  Stepsize is  0.070556

                             Maximum     Tolerance    Cnvgd?
         Gradient           0.001222      0.000300      NO
         Displacement       0.041325      0.001200      NO
         Energy change     -0.000561      0.000001      NO


 New Cartesian Coordinates Obtained by Inverse Iteration

 Displacement from previous Coordinates is:  0.050433
 ----------------------------------------------------------------
             Standard Nuclear Orientation (Angstroms)
    I     Atom           X                Y                Z
 ----------------------------------------------------------------
    1      C       0.7094992871     0.4557356422     0.0000000000
    2      N      -0.2025202692     1.3038826918     0.0000000000
    3      I      -2.2357454068     0.8069851217     0.0000000000
    4      Br      2.5094140077     1.1491201786     0.0000000000
    5      I       0.6382157070    -1.7175501822     0.0000000000
 ----------------------------------------------------------------
 Molecular Point Group                 Cs    NOp =  2
 Largest Abelian Subgroup              Cs    NOp =  2
 Nuclear Repulsion Energy =  1295.3709440434 hartrees
 There are       77 alpha and       77 beta electrons
 Applying Cartesian multipole field
    Component          Value
    ---------          -----
     (2,0,0)        1.00000E-11
     (0,2,0)        2.00000E-11
     (0,0,2)       -3.00000E-11
 Nucleus-field energy     =     0.0000000361 hartrees
 Requested basis set is 6-311++G(d,p)
 There are 79 shells and 216 basis functions
 A cutoff of  1.0D-11 yielded   2204 shell pairs
 There are     17779 function pairs (     20263 Cartesian)
 Smallest overlap matrix eigenvalue = 4.66E-04
 Guess MOs from SCF MO coefficient file

 -----------------------------------------------------------------------
  General SCF calculation program by
  Eric Jon Sundstrom, Paul Horn, Yuezhi Mao, Dmitri Zuev, Alec White,
  David Stuck, Shaama M.S., Shane Yost, Joonho Lee, David Small,
  Daniel Levine, Susi Lehtola, Hugh Burton, Evgeny Epifanovsky
 -----------------------------------------------------------------------
 Exchange:     0.2000 Hartree-Fock + 0.0800 Slater + 0.7200 B88
 Correlation:  0.1900 VWN1RPA + 0.8100 LYP
 Using SG-1 standard quadrature grid
 using 4 threads for integral computing
 -------------------------------------------------------
 OpenMP Integral computing Module                
 Release: version 2.0, May 2017, Q-Chem Inc. Pleasanton 
 -------------------------------------------------------
 -------------------------------------------------------
 OpenMP BLAS3 based DFT computing Module                
 Release: version 1.0, May 2013, Q-Chem Inc. Pittsburgh 
 -------------------------------------------------------
 A restricted SCF calculation will be
 performed using DIIS
 SCF converges when DIIS error is below 1.0e-08
 ---------------------------------------
  Cycle       Energy         DIIS error
 ---------------------------------------
    1  -16506.0193769374      8.58e-05  
    2  -16506.0194381896      5.30e-05  
    3  -16506.0194287439      6.74e-05  
    4  -16506.0194531641      1.27e-05  
    5  -16506.0194541215      3.60e-06  
    6  -16506.0194541715      1.83e-06  
    7  -16506.0194541906      6.17e-07  
    8  -16506.0194541923      1.14e-07  
    9  -16506.0194541924      3.38e-08  
   10  -16506.0194541925      9.26e-09  Convergence criterion met
 ---------------------------------------
 SCF time:   CPU 43.13s  wall 11.00s 
 SCF   energy in the final basis set =   -16506.0194541925
 Total energy in the final basis set =   -16506.0194541925

 --------------------------------------------------------------
             Orbital Energies (a.u.) and Symmetries
 --------------------------------------------------------------

 Alpha MOs, Restricted
 -- Occupied --                  
*******-1165.89 -482.86 -176.34 -176.33 -165.74 -165.74 -165.74
  1 A'    2 A'    3 A'    4 A'    5 A'    6 A'    1 A"    7 A'                 
-165.73 -165.73 -165.73  -62.51  -56.33  -56.33  -56.33  -35.83
  8 A'    2 A"    9 A'   10 A'   11 A'    3 A"   12 A'   13 A'                 
-35.823 -31.328 -31.320 -31.320 -31.316 -31.310 -31.309 -22.978
 14 A'   15 A'    4 A"   16 A'   17 A'    5 A"   18 A'   19 A'                 
-22.976 -22.976 -22.970 -22.970 -22.966 -22.965 -22.965 -22.960
  6 A"   20 A'   21 A'    7 A"   22 A'    8 A"   23 A'    9 A"                 
-22.960 -14.386 -10.329  -8.723  -6.555  -6.541  -6.540  -6.382
 24 A'   25 A'   26 A'   27 A'   28 A'   10 A"   29 A'   30 A'                 
 -6.372  -4.798  -4.785  -4.778  -4.778  -4.770  -4.768  -2.666
 31 A'   32 A'   33 A'   11 A"   34 A'   12 A"   35 A'   36 A'                 
 -2.662  -2.661  -2.650  -2.650  -2.063  -2.057  -2.057  -2.050
 13 A"   37 A'   14 A"   38 A'   39 A'   15 A"   40 A'   41 A'                 
 -2.046  -2.045  -2.040  -2.040  -2.032  -2.032  -0.975  -0.819
 16 A"   42 A'   17 A"   43 A'   18 A"   44 A'   45 A'   46 A'                 
 -0.696  -0.683  -0.540  -0.469  -0.460  -0.430  -0.331  -0.326
 47 A'   48 A'   49 A'   50 A'   51 A'   19 A"   52 A'   20 A"                 
 -0.323  -0.296  -0.286  -0.280  -0.273
 53 A'   21 A"   54 A'   22 A"   55 A'                                         
 -- Virtual --                   
 -0.122  -0.097  -0.063   0.002   0.014   0.050   0.057   0.058
 56 A'   57 A'   23 A"   58 A'   59 A'   60 A'   24 A"   61 A'                 
  0.078   0.089   0.096   0.116   0.144   0.150   0.169   0.191
 62 A'   25 A"   63 A'   64 A'   65 A'   26 A"   66 A'   67 A'                 
  0.203   0.205   0.208   0.213   0.237   0.263   0.277   0.355
 68 A'   69 A'   27 A"   70 A'   28 A"   71 A'   72 A'   73 A'                 
  0.367   0.380   0.380   0.395   0.411   0.414   0.427   0.438
 29 A"   30 A"   74 A'   31 A"   75 A'   32 A"   76 A'   33 A"                 
  0.439   0.454   0.459   0.485   0.536   0.555   0.555   0.582
 77 A'   78 A'   79 A'   34 A"   80 A'   35 A"   81 A'   82 A'                 
  0.599   0.639   0.670   0.686   0.761   0.772   0.838   0.840
 83 A'   84 A'   36 A"   85 A'   86 A'   87 A'   88 A'   37 A"                 
  0.878   0.937   1.022   1.224   1.237   1.277   1.306   1.311
 89 A'   90 A'   91 A'   92 A'   38 A"   39 A"   93 A'   40 A"                 
  1.327   1.358   1.360   1.386   1.591   1.622   1.873   1.947
 94 A'   95 A'   41 A"   96 A'   97 A'   98 A'   99 A'   42 A"                 
  2.024   2.041   2.105   2.226   2.367   2.456   2.753   2.779
100 A'   43 A"  101 A'  102 A'   44 A"  103 A'   45 A"  104 A'                 
  2.846   3.130   3.819   3.871   3.935   3.938   3.948   3.968
105 A'  106 A'   46 A"  107 A'   47 A"  108 A'   48 A"   49 A"                 
  3.971   3.981   3.993   3.998   4.041   4.061   4.061   4.157
109 A'   50 A"  110 A'   51 A"  111 A'  112 A'   52 A"  113 A'                 
  4.189   4.255   4.320   4.355   4.403   4.435   5.958   5.983
114 A'  115 A'  116 A'  117 A'  118 A'  119 A'   53 A"  120 A'                 
  5.987   6.001   6.012   6.058   6.574   7.529   7.567   7.635
 54 A"  121 A'  122 A'  123 A'  124 A'   55 A"  125 A'  126 A'                 
 23.691  27.795  27.842  28.302  28.322  28.327  28.332  28.345
127 A'  128 A'  129 A'   56 A"  130 A'   57 A"  131 A'  132 A'                 
 28.362  28.508  28.514  28.518  28.521  28.527  28.541  28.550
133 A'   58 A"  134 A'   59 A"   60 A"  135 A'   61 A"  136 A'                 
 28.578  28.633  28.675  35.488  47.848 127.848 127.863 127.871
137 A'  138 A'  139 A'  140 A'  141 A'   62 A"  142 A'   63 A"                 
127.881 127.888 127.915 151.599 151.641 289.724 289.760 289.861
143 A'  144 A'  145 A'  146 A'  147 A'   64 A"  148 A'  149 A'                 
*******1901.7601901.803
150 A'  151 A'  152 A'                                                         

 Beta MOs, Restricted
 -- Occupied --                  
*******-1165.89 -482.86 -176.34 -176.33 -165.74 -165.74 -165.74
  1 A'    2 A'    3 A'    4 A'    5 A'    6 A'    1 A"    7 A'                 
-165.73 -165.73 -165.73  -62.51  -56.33  -56.33  -56.33  -35.83
  8 A'    2 A"    9 A'   10 A'   11 A'    3 A"   12 A'   13 A'                 
-35.823 -31.328 -31.320 -31.320 -31.316 -31.310 -31.309 -22.978
 14 A'   15 A'    4 A"   16 A'   17 A'    5 A"   18 A'   19 A'                 
-22.976 -22.976 -22.970 -22.970 -22.966 -22.965 -22.965 -22.960
  6 A"   20 A'   21 A'    7 A"   22 A'    8 A"   23 A'    9 A"                 
-22.960 -14.386 -10.329  -8.723  -6.555  -6.541  -6.540  -6.382
 24 A'   25 A'   26 A'   27 A'   28 A'   10 A"   29 A'   30 A'                 
 -6.372  -4.798  -4.785  -4.778  -4.778  -4.770  -4.768  -2.666
 31 A'   32 A'   33 A'   11 A"   34 A'   12 A"   35 A'   36 A'                 
 -2.662  -2.661  -2.650  -2.650  -2.063  -2.057  -2.057  -2.050
 13 A"   37 A'   14 A"   38 A'   39 A'   15 A"   40 A'   41 A'                 
 -2.046  -2.045  -2.040  -2.040  -2.032  -2.032  -0.975  -0.819
 16 A"   42 A'   17 A"   43 A'   18 A"   44 A'   45 A'   46 A'                 
 -0.696  -0.683  -0.540  -0.469  -0.460  -0.430  -0.331  -0.326
 47 A'   48 A'   49 A'   50 A'   51 A'   19 A"   52 A'   20 A"                 
 -0.323  -0.296  -0.286  -0.280  -0.273
 53 A'   21 A"   54 A'   22 A"   55 A'                                         
 -- Virtual --                   
 -0.122  -0.097  -0.063   0.002   0.014   0.050   0.057   0.058
 56 A'   57 A'   23 A"   58 A'   59 A'   60 A'   24 A"   61 A'                 
  0.078   0.089   0.096   0.116   0.144   0.150   0.169   0.191
 62 A'   25 A"   63 A'   64 A'   65 A'   26 A"   66 A'   67 A'                 
  0.203   0.205   0.208   0.213   0.237   0.263   0.277   0.355
 68 A'   69 A'   27 A"   70 A'   28 A"   71 A'   72 A'   73 A'                 
  0.367   0.380   0.380   0.395   0.411   0.414   0.427   0.438
 29 A"   30 A"   74 A'   31 A"   75 A'   32 A"   76 A'   33 A"                 
  0.439   0.454   0.459   0.485   0.536   0.555   0.555   0.582
 77 A'   78 A'   79 A'   34 A"   80 A'   35 A"   81 A'   82 A'                 
  0.599   0.639   0.670   0.686   0.761   0.772   0.838   0.840
 83 A'   84 A'   36 A"   85 A'   86 A'   87 A'   88 A'   37 A"                 
  0.878   0.937   1.022   1.224   1.237   1.277   1.306   1.311
 89 A'   90 A'   91 A'   92 A'   38 A"   39 A"   93 A'   40 A"                 
  1.327   1.358   1.360   1.386   1.591   1.622   1.873   1.947
 94 A'   95 A'   41 A"   96 A'   97 A'   98 A'   99 A'   42 A"                 
  2.024   2.041   2.105   2.226   2.367   2.456   2.753   2.779
100 A'   43 A"  101 A'  102 A'   44 A"  103 A'   45 A"  104 A'                 
  2.846   3.130   3.819   3.871   3.935   3.938   3.948   3.968
105 A'  106 A'   46 A"  107 A'   47 A"  108 A'   48 A"   49 A"                 
  3.971   3.981   3.993   3.998   4.041   4.061   4.061   4.157
109 A'   50 A"  110 A'   51 A"  111 A'  112 A'   52 A"  113 A'                 
  4.189   4.255   4.320   4.355   4.403   4.435   5.958   5.983
114 A'  115 A'  116 A'  117 A'  118 A'  119 A'   53 A"  120 A'                 
  5.987   6.001   6.012   6.058   6.574   7.529   7.567   7.635
 54 A"  121 A'  122 A'  123 A'  124 A'   55 A"  125 A'  126 A'                 
 23.691  27.795  27.842  28.302  28.322  28.327  28.332  28.345
127 A'  128 A'  129 A'   56 A"  130 A'   57 A"  131 A'  132 A'                 
 28.362  28.508  28.514  28.518  28.521  28.527  28.541  28.550
133 A'   58 A"  134 A'   59 A"   60 A"  135 A'   61 A"  136 A'                 
 28.578  28.633  28.675  35.488  47.848 127.848 127.863 127.871
137 A'  138 A'  139 A'  140 A'  141 A'   62 A"  142 A'   63 A"                 
127.881 127.888 127.915 151.599 151.641 289.724 289.760 289.861
143 A'  144 A'  145 A'  146 A'  147 A'   64 A"  148 A'  149 A'                 
*******1901.7601901.803
150 A'  151 A'  152 A'                                                         
 --------------------------------------------------------------

          Ground-State Mulliken Net Atomic Charges

     Atom                 Charge (a.u.)
  ----------------------------------------
      1 C                    -0.284414
      2 N                    -0.016585
      3 I                     0.160572
      4 Br                    0.033334
      5 I                     0.107092
  ----------------------------------------
  Sum of atomic charges =     0.000000

 -----------------------------------------------------------------
                    Cartesian Multipole Moments
 -----------------------------------------------------------------
    Charge (ESU x 10^10)
                 0.0000
    Dipole Moment (Debye)
         X      -0.6264      Y      -1.1538      Z      -0.0000
       Tot       1.3128
    Quadrupole Moments (Debye-Ang)
        XX     -80.0284     XY       0.7446     YY     -86.2280
        XZ      -0.0000     YZ       0.0000     ZZ     -87.1307
    Octopole Moments (Debye-Ang^2)
       XXX     -24.6500    XXY       3.2830    XYY       0.9919
       YYY     -35.7260    XXZ      -0.0000    XYZ       0.0000
       YYZ      -0.0000    XZZ      -3.4557    YZZ      -4.6105
       ZZZ      -0.0000
    Hexadecapole Moments (Debye-Ang^3)
      XXXX   -1572.7946   XXXY     111.8907   XXYY    -439.1728
      XYYY      86.0832   YYYY    -890.9702   XXXZ      -0.0000
      XXYZ       0.0000   XYYZ      -0.0000   YYYZ       0.0000
      XXZZ    -314.5772   XYZZ      29.9297   YYZZ    -176.8907
      XZZZ      -0.0000   YZZZ       0.0000   ZZZZ    -115.8754
 -----------------------------------------------------------------
 Calculating analytic gradient of the SCF energy
 Gradient of SCF Energy
            1           2           3           4           5
    1  -0.0003387  -0.0005910   0.0006010   0.0000752   0.0002535
    2   0.0008642  -0.0002186  -0.0002258  -0.0002086  -0.0002112
    3  -0.0000000   0.0000000   0.0000000   0.0000000  -0.0000000
 Max gradient component =       8.642E-04
 RMS gradient           =       3.492E-04
 Gradient time:  CPU 15.63 s  wall 4.01 s
 Geometry Optimization Parameters
   NAtoms,    NIC,     NZ,  NCons,   NDum,   NFix, NCnnct, MaxDiis
        5      27       5       0       0       0       0       0

 Cartesian Hessian Update
 Hessian Updated using BFGS Update


** GEOMETRY OPTIMIZATION IN DELOCALIZED INTERNAL COORDINATES **
   Searching for a Minimum

   Optimization Cycle:   5

                       Coordinates (Angstroms)
     ATOM                X               Y               Z
      1  C         0.7094992871    0.4557356422    0.0000000000
      2  N        -0.2025202692    1.3038826918    0.0000000000
      3  I        -2.2357454068    0.8069851217    0.0000000000
      4  Br        2.5094140077    1.1491201786    0.0000000000
      5  I         0.6382157070   -1.7175501822    0.0000000000
   Point Group: cs    Number of degrees of freedom:     7


   Energy is -16506.019454193

 Hessian Updated using BFGS Update

  7 Hessian modes will be used to form the next step
  Hessian Eigenvalues:
     0.015974    0.108214    0.114474    0.192064    0.234322    0.288008
     0.610981

 Minimum Search - Taking Simple RFO Step
 Searching for Lamda that Minimizes Along All modes
 Value Taken    Lamda =  -0.00001186
 Step Taken.  Stepsize is  0.016994

                             Maximum     Tolerance    Cnvgd?
         Gradient           0.000837      0.000300      NO
         Displacement       0.011464      0.001200      NO
         Energy change     -0.000066      0.000001      NO


 New Cartesian Coordinates Obtained by Inverse Iteration

 Displacement from previous Coordinates is:  0.014028
 ----------------------------------------------------------------
             Standard Nuclear Orientation (Angstroms)
    I     Atom           X                Y                Z
 ----------------------------------------------------------------
    1      C       0.7106088067     0.4529452199     0.0000000000
    2      N      -0.2009070522     1.3017308016     0.0000000000
    3      I      -2.2395171696     0.8105784488     0.0000000000
    4      Br      2.5089109114     1.1518126894     0.0000000000
    5      I       0.6397678295    -1.7188937076     0.0000000000
 ----------------------------------------------------------------
 Molecular Point Group                 Cs    NOp =  2
 Largest Abelian Subgroup              Cs    NOp =  2
 Nuclear Repulsion Energy =  1294.1216511299 hartrees
 There are       77 alpha and       77 beta electrons
 Applying Cartesian multipole field
    Component          Value
    ---------          -----
     (2,0,0)        1.00000E-11
     (0,2,0)        2.00000E-11
     (0,0,2)       -3.00000E-11
 Nucleus-field energy     =     0.0000000362 hartrees
 Requested basis set is 6-311++G(d,p)
 There are 79 shells and 216 basis functions
 A cutoff of  1.0D-11 yielded   2204 shell pairs
 There are     17779 function pairs (     20263 Cartesian)
 Smallest overlap matrix eigenvalue = 4.68E-04
 Guess MOs from SCF MO coefficient file

 -----------------------------------------------------------------------
  General SCF calculation program by
  Eric Jon Sundstrom, Paul Horn, Yuezhi Mao, Dmitri Zuev, Alec White,
  David Stuck, Shaama M.S., Shane Yost, Joonho Lee, David Small,
  Daniel Levine, Susi Lehtola, Hugh Burton, Evgeny Epifanovsky
 -----------------------------------------------------------------------
 Exchange:     0.2000 Hartree-Fock + 0.0800 Slater + 0.7200 B88
 Correlation:  0.1900 VWN1RPA + 0.8100 LYP
 Using SG-1 standard quadrature grid
 using 4 threads for integral computing
 -------------------------------------------------------
 OpenMP Integral computing Module                
 Release: version 2.0, May 2017, Q-Chem Inc. Pleasanton 
 -------------------------------------------------------
 -------------------------------------------------------
 OpenMP BLAS3 based DFT computing Module                
 Release: version 1.0, May 2013, Q-Chem Inc. Pittsburgh 
 -------------------------------------------------------
 A restricted SCF calculation will be
 performed using DIIS
 SCF converges when DIIS error is below 1.0e-08
 ---------------------------------------
  Cycle       Energy         DIIS error
 ---------------------------------------
    1  -16506.0194509902      3.14e-05  
    2  -16506.0194575964      2.54e-05  
    3  -16506.0194575237      2.52e-05  
    4  -16506.0194608067      4.52e-06  
    5  -16506.0194609428      1.25e-06  
    6  -16506.0194609485      3.46e-07  
    7  -16506.0194609488      2.79e-07  
    8  -16506.0194609492      3.75e-08  
    9  -16506.0194609492      1.07e-08  
   10  -16506.0194609492      4.15e-09  Convergence criterion met
 ---------------------------------------
 SCF time:   CPU 43.09s  wall 12.00s 
 SCF   energy in the final basis set =   -16506.0194609492
 Total energy in the final basis set =   -16506.0194609492

 --------------------------------------------------------------
             Orbital Energies (a.u.) and Symmetries
 --------------------------------------------------------------

 Alpha MOs, Restricted
 -- Occupied --                  
*******-1165.89 -482.86 -176.34 -176.33 -165.74 -165.74 -165.74
  1 A'    2 A'    3 A'    4 A'    5 A'    6 A'    1 A"    7 A'                 
-165.73 -165.73 -165.73  -62.51  -56.33  -56.33  -56.33  -35.83
  8 A'    2 A"    9 A'   10 A'   11 A'    3 A"   12 A'   13 A'                 
-35.823 -31.328 -31.320 -31.319 -31.316 -31.310 -31.309 -22.978
 14 A'   15 A'    4 A"   16 A'   17 A'    5 A"   18 A'   19 A'                 
-22.976 -22.976 -22.970 -22.970 -22.967 -22.965 -22.965 -22.961
  6 A"   20 A'   21 A'    7 A"   22 A'    8 A"   23 A'    9 A"                 
-22.961 -14.386 -10.329  -8.723  -6.555  -6.541  -6.540  -6.382
 24 A'   25 A'   26 A'   27 A'   28 A'   10 A"   29 A'   30 A'                 
 -6.372  -4.798  -4.785  -4.778  -4.778  -4.770  -4.769  -2.666
 31 A'   32 A'   33 A'   11 A"   34 A'   12 A"   35 A'   36 A'                 
 -2.662  -2.661  -2.650  -2.650  -2.063  -2.057  -2.056  -2.050
 13 A"   37 A'   14 A"   38 A'   39 A'   15 A"   40 A'   41 A'                 
 -2.046  -2.045  -2.040  -2.040  -2.032  -2.032  -0.975  -0.819
 16 A"   42 A'   17 A"   43 A'   18 A"   44 A'   45 A'   46 A'                 
 -0.697  -0.683  -0.540  -0.469  -0.460  -0.430  -0.331  -0.326
 47 A'   48 A'   49 A'   50 A'   51 A'   19 A"   52 A'   20 A"                 
 -0.323  -0.296  -0.286  -0.280  -0.273
 53 A'   21 A"   54 A'   22 A"   55 A'                                         
 -- Virtual --                   
 -0.122  -0.097  -0.063   0.002   0.014   0.050   0.057   0.058
 56 A'   57 A'   23 A"   58 A'   59 A'   60 A'   24 A"   61 A'                 
  0.078   0.089   0.096   0.116   0.144   0.150   0.169   0.191
 62 A'   25 A"   63 A'   64 A'   65 A'   26 A"   66 A'   67 A'                 
  0.203   0.205   0.208   0.212   0.237   0.263   0.277   0.355
 68 A'   69 A'   27 A"   70 A'   28 A"   71 A'   72 A'   73 A'                 
  0.368   0.380   0.380   0.395   0.411   0.414   0.426   0.437
 29 A"   30 A"   74 A'   31 A"   75 A'   32 A"   76 A'   33 A"                 
  0.439   0.454   0.459   0.484   0.536   0.555   0.555   0.582
 77 A'   78 A'   79 A'   34 A"   80 A'   81 A'   35 A"   82 A'                 
  0.599   0.639   0.670   0.686   0.760   0.772   0.837   0.840
 83 A'   84 A'   36 A"   85 A'   86 A'   87 A'   88 A'   37 A"                 
  0.878   0.937   1.023   1.224   1.238   1.277   1.305   1.311
 89 A'   90 A'   91 A'   92 A'   38 A"   39 A"   93 A'   40 A"                 
  1.327   1.359   1.360   1.386   1.592   1.621   1.874   1.947
 94 A'   95 A'   41 A"   96 A'   97 A'   98 A'   99 A'   42 A"                 
  2.024   2.041   2.105   2.225   2.367   2.456   2.753   2.779
100 A'   43 A"  101 A'  102 A'   44 A"  103 A'   45 A"  104 A'                 
  2.846   3.130   3.819   3.871   3.935   3.938   3.948   3.967
105 A'  106 A'   46 A"  107 A'   47 A"  108 A'   48 A"   49 A"                 
  3.971   3.981   3.993   3.998   4.041   4.060   4.061   4.157
109 A'   50 A"  110 A'   51 A"  111 A'  112 A'   52 A"  113 A'                 
  4.189   4.256   4.319   4.355   4.404   4.435   5.958   5.983
114 A'  115 A'  116 A'  117 A'  118 A'  119 A'   53 A"  120 A'                 
  5.987   6.001   6.012   6.058   6.574   7.529   7.567   7.635
 54 A"  121 A'  122 A'  123 A'  124 A'   55 A"  125 A'  126 A'                 
 23.691  27.795  27.842  28.302  28.322  28.327  28.332  28.345
127 A'  128 A'  129 A'   56 A"  130 A'   57 A"  131 A'  132 A'                 
 28.361  28.508  28.514  28.518  28.520  28.527  28.540  28.550
133 A'   58 A"  134 A'   59 A"   60 A"  135 A'   61 A"  136 A'                 
 28.577  28.633  28.675  35.487  47.848 127.848 127.863 127.871
137 A'  138 A'  139 A'  140 A'  141 A'   62 A"  142 A'   63 A"                 
127.881 127.888 127.915 151.599 151.640 289.724 289.760 289.861
143 A'  144 A'  145 A'  146 A'  147 A'   64 A"  148 A'  149 A'                 
*******1901.7601901.803
150 A'  151 A'  152 A'                                                         

 Beta MOs, Restricted
 -- Occupied --                  
*******-1165.89 -482.86 -176.34 -176.33 -165.74 -165.74 -165.74
  1 A'    2 A'    3 A'    4 A'    5 A'    6 A'    1 A"    7 A'                 
-165.73 -165.73 -165.73  -62.51  -56.33  -56.33  -56.33  -35.83
  8 A'    2 A"    9 A'   10 A'   11 A'    3 A"   12 A'   13 A'                 
-35.823 -31.328 -31.320 -31.319 -31.316 -31.310 -31.309 -22.978
 14 A'   15 A'    4 A"   16 A'   17 A'    5 A"   18 A'   19 A'                 
-22.976 -22.976 -22.970 -22.970 -22.967 -22.965 -22.965 -22.961
  6 A"   20 A'   21 A'    7 A"   22 A'    8 A"   23 A'    9 A"                 
-22.961 -14.386 -10.329  -8.723  -6.555  -6.541  -6.540  -6.382
 24 A'   25 A'   26 A'   27 A'   28 A'   10 A"   29 A'   30 A'                 
 -6.372  -4.798  -4.785  -4.778  -4.778  -4.770  -4.769  -2.666
 31 A'   32 A'   33 A'   11 A"   34 A'   12 A"   35 A'   36 A'                 
 -2.662  -2.661  -2.650  -2.650  -2.063  -2.057  -2.056  -2.050
 13 A"   37 A'   14 A"   38 A'   39 A'   15 A"   40 A'   41 A'                 
 -2.046  -2.045  -2.040  -2.040  -2.032  -2.032  -0.975  -0.819
 16 A"   42 A'   17 A"   43 A'   18 A"   44 A'   45 A'   46 A'                 
 -0.697  -0.683  -0.540  -0.469  -0.460  -0.430  -0.331  -0.326
 47 A'   48 A'   49 A'   50 A'   51 A'   19 A"   52 A'   20 A"                 
 -0.323  -0.296  -0.286  -0.280  -0.273
 53 A'   21 A"   54 A'   22 A"   55 A'                                         
 -- Virtual --                   
 -0.122  -0.097  -0.063   0.002   0.014   0.050   0.057   0.058
 56 A'   57 A'   23 A"   58 A'   59 A'   60 A'   24 A"   61 A'                 
  0.078   0.089   0.096   0.116   0.144   0.150   0.169   0.191
 62 A'   25 A"   63 A'   64 A'   65 A'   26 A"   66 A'   67 A'                 
  0.203   0.205   0.208   0.212   0.237   0.263   0.277   0.355
 68 A'   69 A'   27 A"   70 A'   28 A"   71 A'   72 A'   73 A'                 
  0.368   0.380   0.380   0.395   0.411   0.414   0.426   0.437
 29 A"   30 A"   74 A'   31 A"   75 A'   32 A"   76 A'   33 A"                 
  0.439   0.454   0.459   0.484   0.536   0.555   0.555   0.582
 77 A'   78 A'   79 A'   34 A"   80 A'   81 A'   35 A"   82 A'                 
  0.599   0.639   0.670   0.686   0.760   0.772   0.837   0.840
 83 A'   84 A'   36 A"   85 A'   86 A'   87 A'   88 A'   37 A"                 
  0.878   0.937   1.023   1.224   1.238   1.277   1.305   1.311
 89 A'   90 A'   91 A'   92 A'   38 A"   39 A"   93 A'   40 A"                 
  1.327   1.359   1.360   1.386   1.592   1.621   1.874   1.947
 94 A'   95 A'   41 A"   96 A'   97 A'   98 A'   99 A'   42 A"                 
  2.024   2.041   2.105   2.225   2.367   2.456   2.753   2.779
100 A'   43 A"  101 A'  102 A'   44 A"  103 A'   45 A"  104 A'                 
  2.846   3.130   3.819   3.871   3.935   3.938   3.948   3.967
105 A'  106 A'   46 A"  107 A'   47 A"  108 A'   48 A"   49 A"                 
  3.971   3.981   3.993   3.998   4.041   4.060   4.061   4.157
109 A'   50 A"  110 A'   51 A"  111 A'  112 A'   52 A"  113 A'                 
  4.189   4.256   4.319   4.355   4.404   4.435   5.958   5.983
114 A'  115 A'  116 A'  117 A'  118 A'  119 A'   53 A"  120 A'                 
  5.987   6.001   6.012   6.058   6.574   7.529   7.567   7.635
 54 A"  121 A'  122 A'  123 A'  124 A'   55 A"  125 A'  126 A'                 
 23.691  27.795  27.842  28.302  28.322  28.327  28.332  28.345
127 A'  128 A'  129 A'   56 A"  130 A'   57 A"  131 A'  132 A'                 
 28.361  28.508  28.514  28.518  28.520  28.527  28.540  28.550
133 A'   58 A"  134 A'   59 A"   60 A"  135 A'   61 A"  136 A'                 
 28.577  28.633  28.675  35.487  47.848 127.848 127.863 127.871
137 A'  138 A'  139 A'  140 A'  141 A'   62 A"  142 A'   63 A"                 
127.881 127.888 127.915 151.599 151.640 289.724 289.760 289.861
143 A'  144 A'  145 A'  146 A'  147 A'   64 A"  148 A'  149 A'                 
*******1901.7601901.803
150 A'  151 A'  152 A'                                                         
 --------------------------------------------------------------

          Ground-State Mulliken Net Atomic Charges

     Atom                 Charge (a.u.)
  ----------------------------------------
      1 C                    -0.285115
      2 N                    -0.015991
      3 I                     0.159481
      4 Br                    0.033400
      5 I                     0.108225
  ----------------------------------------
  Sum of atomic charges =     0.000000

 -----------------------------------------------------------------
                    Cartesian Multipole Moments
 -----------------------------------------------------------------
    Charge (ESU x 10^10)
                 0.0000
    Dipole Moment (Debye)
         X      -0.6224      Y      -1.1611      Z      -0.0000
       Tot       1.3174
    Quadrupole Moments (Debye-Ang)
        XX     -80.0398     XY       0.7279     YY     -86.1987
        XZ      -0.0000     YZ      -0.0000     ZZ     -87.1347
    Octopole Moments (Debye-Ang^2)
       XXX     -24.6069    XXY       3.3022    XYY       1.0914
       YYY     -36.0356    XXZ      -0.0000    XYZ      -0.0000
       YYZ      -0.0000    XZZ      -3.3887    YZZ      -4.7164
       ZZZ      -0.0000
    Hexadecapole Moments (Debye-Ang^3)
      XXXX   -1575.7313   XXXY     112.4713   XXYY    -439.8164
      XYYY      87.0458   YYYY    -892.8221   XXXZ      -0.0000
      XXYZ      -0.0000   XYYZ      -0.0000   YYYZ      -0.0000
      XXZZ    -315.1128   XYZZ      30.2252   YYZZ    -177.2528
      XZZZ      -0.0000   YZZZ      -0.0000   ZZZZ    -115.8845
 -----------------------------------------------------------------
 Calculating analytic gradient of the SCF energy
 Gradient of SCF Energy
            1           2           3           4           5
    1   0.0000091  -0.0002266   0.0000041   0.0000039   0.0002095
    2   0.0004496  -0.0002553  -0.0001316   0.0000707  -0.0001334
    3   0.0000000  -0.0000000  -0.0000000  -0.0000000  -0.0000000
 Max gradient component =       4.496E-04
 RMS gradient           =       1.639E-04
 Gradient time:  CPU 15.86 s  wall 4.08 s
 Geometry Optimization Parameters
   NAtoms,    NIC,     NZ,  NCons,   NDum,   NFix, NCnnct, MaxDiis
        5      27       5       0       0       0       0       0

 Cartesian Hessian Update
 Hessian Updated using BFGS Update


** GEOMETRY OPTIMIZATION IN DELOCALIZED INTERNAL COORDINATES **
   Searching for a Minimum

   Optimization Cycle:   6

                       Coordinates (Angstroms)
     ATOM                X               Y               Z
      1  C         0.7106088067    0.4529452199    0.0000000000
      2  N        -0.2009070522    1.3017308016    0.0000000000
      3  I        -2.2395171696    0.8105784488    0.0000000000
      4  Br        2.5089109114    1.1518126894    0.0000000000
      5  I         0.6397678295   -1.7188937076    0.0000000000
   Point Group: cs    Number of degrees of freedom:     7


   Energy is -16506.019460949

 Hessian Updated using BFGS Update

  7 Hessian modes will be used to form the next step
  Hessian Eigenvalues:
     0.017706    0.089915    0.115635    0.192218    0.224464    0.278892
     0.611155

 Minimum Search - Taking Simple RFO Step
 Searching for Lamda that Minimizes Along All modes
 Value Taken    Lamda =   0.00000000
 Step Taken.  Stepsize is  0.002888

                             Maximum     Tolerance    Cnvgd?
         Gradient           0.000246      0.000300     YES
         Displacement       0.002106      0.001200      NO
         Energy change     -0.000007      0.000001      NO


 New Cartesian Coordinates Obtained by Inverse Iteration

 Displacement from previous Coordinates is:  0.002455
 ----------------------------------------------------------------
             Standard Nuclear Orientation (Angstroms)
    I     Atom           X                Y                Z
 ----------------------------------------------------------------
    1      C       0.7108296672     0.4522521952     0.0000000000
    2      N      -0.2002920332     1.3016178961     0.0000000000
    3      I      -2.2395706750     0.8105373784     0.0000000000
    4      Br      2.5086086723     1.1524388367     0.0000000000
    5      I       0.6392876945    -1.7186728544     0.0000000000
 ----------------------------------------------------------------
 Molecular Point Group                 Cs    NOp =  2
 Largest Abelian Subgroup              Cs    NOp =  2
 Nuclear Repulsion Energy =  1294.1684028434 hartrees
 There are       77 alpha and       77 beta electrons
 Applying Cartesian multipole field
    Component          Value
    ---------          -----
     (2,0,0)        1.00000E-11
     (0,2,0)        2.00000E-11
     (0,0,2)       -3.00000E-11
 Nucleus-field energy     =     0.0000000362 hartrees
 Requested basis set is 6-311++G(d,p)
 There are 79 shells and 216 basis functions
 A cutoff of  1.0D-11 yielded   2205 shell pairs
 There are     17782 function pairs (     20266 Cartesian)
 Smallest overlap matrix eigenvalue = 4.68E-04
 Guess MOs from SCF MO coefficient file

 -----------------------------------------------------------------------
  General SCF calculation program by
  Eric Jon Sundstrom, Paul Horn, Yuezhi Mao, Dmitri Zuev, Alec White,
  David Stuck, Shaama M.S., Shane Yost, Joonho Lee, David Small,
  Daniel Levine, Susi Lehtola, Hugh Burton, Evgeny Epifanovsky
 -----------------------------------------------------------------------
 Exchange:     0.2000 Hartree-Fock + 0.0800 Slater + 0.7200 B88
 Correlation:  0.1900 VWN1RPA + 0.8100 LYP
 Using SG-1 standard quadrature grid
 using 4 threads for integral computing
 -------------------------------------------------------
 OpenMP Integral computing Module                
 Release: version 2.0, May 2017, Q-Chem Inc. Pleasanton 
 -------------------------------------------------------
 -------------------------------------------------------
 OpenMP BLAS3 based DFT computing Module                
 Release: version 1.0, May 2013, Q-Chem Inc. Pittsburgh 
 -------------------------------------------------------
 A restricted SCF calculation will be
 performed using DIIS
 SCF converges when DIIS error is below 1.0e-08
 ---------------------------------------
  Cycle       Energy         DIIS error
 ---------------------------------------
    1  -16506.0194608802      8.32e-06  
    2  -16506.0194613486      6.45e-06  
    3  -16506.0194613331      6.65e-06  
    4  -16506.0194615460      1.23e-06  
    5  -16506.0194615565      4.05e-07  
    6  -16506.0194615570      1.69e-07  
    7  -16506.0194615574      5.90e-08  
    8  -16506.0194615574      6.55e-09  Convergence criterion met
 ---------------------------------------
 SCF time:   CPU 34.51s  wall 9.00s 
 SCF   energy in the final basis set =   -16506.0194615574
 Total energy in the final basis set =   -16506.0194615574

 --------------------------------------------------------------
             Orbital Energies (a.u.) and Symmetries
 --------------------------------------------------------------

 Alpha MOs, Restricted
 -- Occupied --                  
*******-1165.89 -482.86 -176.34 -176.33 -165.74 -165.74 -165.74
  1 A'    2 A'    3 A'    4 A'    5 A'    6 A'    1 A"    7 A'                 
-165.73 -165.73 -165.73  -62.51  -56.33  -56.33  -56.33  -35.83
  8 A'    2 A"    9 A'   10 A'   11 A'    3 A"   12 A'   13 A'                 
-35.823 -31.328 -31.320 -31.319 -31.316 -31.310 -31.310 -22.978
 14 A'   15 A'    4 A"   16 A'   17 A'    5 A"   18 A'   19 A'                 
-22.976 -22.976 -22.970 -22.970 -22.967 -22.965 -22.965 -22.961
  6 A"   20 A'   21 A'    7 A"   22 A'    8 A"   23 A'    9 A"                 
-22.961 -14.386 -10.329  -8.723  -6.555  -6.541  -6.540  -6.382
 24 A'   25 A'   26 A'   27 A'   28 A'   10 A"   29 A'   30 A'                 
 -6.372  -4.798  -4.785  -4.778  -4.778  -4.770  -4.769  -2.666
 31 A'   32 A'   33 A'   11 A"   34 A'   12 A"   35 A'   36 A'                 
 -2.662  -2.661  -2.650  -2.650  -2.063  -2.057  -2.056  -2.050
 13 A"   37 A'   14 A"   38 A'   39 A'   15 A"   40 A'   41 A'                 
 -2.046  -2.045  -2.040  -2.040  -2.032  -2.032  -0.975  -0.819
 16 A"   42 A'   17 A"   43 A'   18 A"   44 A'   45 A'   46 A'                 
 -0.697  -0.683  -0.540  -0.469  -0.460  -0.430  -0.331  -0.326
 47 A'   48 A'   49 A'   50 A'   51 A'   19 A"   52 A'   20 A"                 
 -0.323  -0.296  -0.286  -0.280  -0.273
 53 A'   21 A"   54 A'   22 A"   55 A'                                         
 -- Virtual --                   
 -0.122  -0.097  -0.063   0.003   0.014   0.050   0.057   0.058
 56 A'   57 A'   23 A"   58 A'   59 A'   60 A'   24 A"   61 A'                 
  0.078   0.089   0.096   0.116   0.144   0.150   0.169   0.191
 62 A'   25 A"   63 A'   64 A'   65 A'   26 A"   66 A'   67 A'                 
  0.203   0.205   0.208   0.213   0.237   0.263   0.277   0.355
 68 A'   69 A'   27 A"   70 A'   28 A"   71 A'   72 A'   73 A'                 
  0.368   0.380   0.380   0.395   0.411   0.414   0.427   0.437
 29 A"   30 A"   74 A'   31 A"   75 A'   32 A"   76 A'   33 A"                 
  0.439   0.454   0.459   0.484   0.536   0.555   0.555   0.581
 77 A'   78 A'   79 A'   34 A"   80 A'   81 A'   35 A"   82 A'                 
  0.599   0.639   0.670   0.686   0.760   0.772   0.837   0.840
 83 A'   84 A'   36 A"   85 A'   86 A'   87 A'   88 A'   37 A"                 
  0.878   0.937   1.023   1.224   1.238   1.277   1.305   1.311
 89 A'   90 A'   91 A'   92 A'   38 A"   39 A"   93 A'   40 A"                 
  1.327   1.359   1.360   1.386   1.592   1.621   1.874   1.947
 94 A'   95 A'   41 A"   96 A'   97 A'   98 A'   99 A'   42 A"                 
  2.024   2.041   2.105   2.225   2.367   2.456   2.753   2.778
100 A'   43 A"  101 A'  102 A'   44 A"  103 A'   45 A"  104 A'                 
  2.846   3.130   3.819   3.871   3.935   3.938   3.948   3.967
105 A'  106 A'   46 A"  107 A'   47 A"  108 A'   48 A"   49 A"                 
  3.971   3.981   3.994   3.998   4.041   4.060   4.061   4.157
109 A'   50 A"  110 A'   51 A"  111 A'  112 A'   52 A"  113 A'                 
  4.189   4.256   4.319   4.355   4.404   4.435   5.958   5.983
114 A'  115 A'  116 A'  117 A'  118 A'  119 A'   53 A"  120 A'                 
  5.987   6.001   6.012   6.058   6.574   7.529   7.567   7.635
 54 A"  121 A'  122 A'  123 A'  124 A'   55 A"  125 A'  126 A'                 
 23.691  27.795  27.842  28.302  28.322  28.327  28.332  28.345
127 A'  128 A'  129 A'   56 A"  130 A'   57 A"  131 A'  132 A'                 
 28.361  28.508  28.514  28.518  28.521  28.527  28.540  28.550
133 A'   58 A"  134 A'   59 A"   60 A"  135 A'   61 A"  136 A'                 
 28.577  28.633  28.675  35.487  47.848 127.848 127.863 127.870
137 A'  138 A'  139 A'  140 A'  141 A'   62 A"  142 A'   63 A"                 
127.881 127.888 127.915 151.599 151.640 289.724 289.760 289.861
143 A'  144 A'  145 A'  146 A'  147 A'   64 A"  148 A'  149 A'                 
*******1901.7601901.803
150 A'  151 A'  152 A'                                                         

 Beta MOs, Restricted
 -- Occupied --                  
*******-1165.89 -482.86 -176.34 -176.33 -165.74 -165.74 -165.74
  1 A'    2 A'    3 A'    4 A'    5 A'    6 A'    1 A"    7 A'                 
-165.73 -165.73 -165.73  -62.51  -56.33  -56.33  -56.33  -35.83
  8 A'    2 A"    9 A'   10 A'   11 A'    3 A"   12 A'   13 A'                 
-35.823 -31.328 -31.320 -31.319 -31.316 -31.310 -31.310 -22.978
 14 A'   15 A'    4 A"   16 A'   17 A'    5 A"   18 A'   19 A'                 
-22.976 -22.976 -22.970 -22.970 -22.967 -22.965 -22.965 -22.961
  6 A"   20 A'   21 A'    7 A"   22 A'    8 A"   23 A'    9 A"                 
-22.961 -14.386 -10.329  -8.723  -6.555  -6.541  -6.540  -6.382
 24 A'   25 A'   26 A'   27 A'   28 A'   10 A"   29 A'   30 A'                 
 -6.372  -4.798  -4.785  -4.778  -4.778  -4.770  -4.769  -2.666
 31 A'   32 A'   33 A'   11 A"   34 A'   12 A"   35 A'   36 A'                 
 -2.662  -2.661  -2.650  -2.650  -2.063  -2.057  -2.056  -2.050
 13 A"   37 A'   14 A"   38 A'   39 A'   15 A"   40 A'   41 A'                 
 -2.046  -2.045  -2.040  -2.040  -2.032  -2.032  -0.975  -0.819
 16 A"   42 A'   17 A"   43 A'   18 A"   44 A'   45 A'   46 A'                 
 -0.697  -0.683  -0.540  -0.469  -0.460  -0.430  -0.331  -0.326
 47 A'   48 A'   49 A'   50 A'   51 A'   19 A"   52 A'   20 A"                 
 -0.323  -0.296  -0.286  -0.280  -0.273
 53 A'   21 A"   54 A'   22 A"   55 A'                                         
 -- Virtual --                   
 -0.122  -0.097  -0.063   0.003   0.014   0.050   0.057   0.058
 56 A'   57 A'   23 A"   58 A'   59 A'   60 A'   24 A"   61 A'                 
  0.078   0.089   0.096   0.116   0.144   0.150   0.169   0.191
 62 A'   25 A"   63 A'   64 A'   65 A'   26 A"   66 A'   67 A'                 
  0.203   0.205   0.208   0.213   0.237   0.263   0.277   0.355
 68 A'   69 A'   27 A"   70 A'   28 A"   71 A'   72 A'   73 A'                 
  0.368   0.380   0.380   0.395   0.411   0.414   0.427   0.437
 29 A"   30 A"   74 A'   31 A"   75 A'   32 A"   76 A'   33 A"                 
  0.439   0.454   0.459   0.484   0.536   0.555   0.555   0.581
 77 A'   78 A'   79 A'   34 A"   80 A'   81 A'   35 A"   82 A'                 
  0.599   0.639   0.670   0.686   0.760   0.772   0.837   0.840
 83 A'   84 A'   36 A"   85 A'   86 A'   87 A'   88 A'   37 A"                 
  0.878   0.937   1.023   1.224   1.238   1.277   1.305   1.311
 89 A'   90 A'   91 A'   92 A'   38 A"   39 A"   93 A'   40 A"                 
  1.327   1.359   1.360   1.386   1.592   1.621   1.874   1.947
 94 A'   95 A'   41 A"   96 A'   97 A'   98 A'   99 A'   42 A"                 
  2.024   2.041   2.105   2.225   2.367   2.456   2.753   2.778
100 A'   43 A"  101 A'  102 A'   44 A"  103 A'   45 A"  104 A'                 
  2.846   3.130   3.819   3.871   3.935   3.938   3.948   3.967
105 A'  106 A'   46 A"  107 A'   47 A"  108 A'   48 A"   49 A"                 
  3.971   3.981   3.994   3.998   4.041   4.060   4.061   4.157
109 A'   50 A"  110 A'   51 A"  111 A'  112 A'   52 A"  113 A'                 
  4.189   4.256   4.319   4.355   4.404   4.435   5.958   5.983
114 A'  115 A'  116 A'  117 A'  118 A'  119 A'   53 A"  120 A'                 
  5.987   6.001   6.012   6.058   6.574   7.529   7.567   7.635
 54 A"  121 A'  122 A'  123 A'  124 A'   55 A"  125 A'  126 A'                 
 23.691  27.795  27.842  28.302  28.322  28.327  28.332  28.345
127 A'  128 A'  129 A'   56 A"  130 A'   57 A"  131 A'  132 A'                 
 28.361  28.508  28.514  28.518  28.521  28.527  28.540  28.550
133 A'   58 A"  134 A'   59 A"   60 A"  135 A'   61 A"  136 A'                 
 28.577  28.633  28.675  35.487  47.848 127.848 127.863 127.870
137 A'  138 A'  139 A'  140 A'  141 A'   62 A"  142 A'   63 A"                 
127.881 127.888 127.915 151.599 151.640 289.724 289.760 289.861
143 A'  144 A'  145 A'  146 A'  147 A'   64 A"  148 A'  149 A'                 
*******1901.7601901.803
150 A'  151 A'  152 A'                                                         
 --------------------------------------------------------------

          Ground-State Mulliken Net Atomic Charges

     Atom                 Charge (a.u.)
  ----------------------------------------
      1 C                    -0.285213
      2 N                    -0.015816
      3 I                     0.158962
      4 Br                    0.033271
      5 I                     0.108796
  ----------------------------------------
  Sum of atomic charges =     0.000000

 -----------------------------------------------------------------
                    Cartesian Multipole Moments
 -----------------------------------------------------------------
    Charge (ESU x 10^10)
                 0.0000
    Dipole Moment (Debye)
         X      -0.6193      Y      -1.1670      Z      -0.0000
       Tot       1.3212
    Quadrupole Moments (Debye-Ang)
        XX     -80.0547     XY       0.7308     YY     -86.1894
        XZ       0.0000     YZ      -0.0000     ZZ     -87.1342
    Octopole Moments (Debye-Ang^2)
       XXX     -24.5498    XXY       3.2868    XYY       1.1179
       YYY     -36.0956    XXZ      -0.0000    XYZ      -0.0000
       YYZ       0.0000    XZZ      -3.3677    YZZ      -4.7370
       ZZZ      -0.0000
    Hexadecapole Moments (Debye-Ang^3)
      XXXX   -1575.7561   XXXY     112.3348   XXYY    -439.7478
      XYYY      86.9385   YYYY    -892.7269   XXXZ      -0.0000
      XXYZ      -0.0000   XYYZ       0.0000   YYYZ      -0.0000
      XXZZ    -315.0879   XYZZ      30.1714   YYZZ    -177.2420
      XZZZ       0.0000   YZZZ      -0.0000   ZZZZ    -115.8814
 -----------------------------------------------------------------
 Calculating analytic gradient of the SCF energy
 Gradient of SCF Energy
            1           2           3           4           5
    1   0.0000787  -0.0001179  -0.0000463  -0.0000736   0.0001592
    2   0.0002140  -0.0001786  -0.0001580   0.0001474  -0.0000247
    3   0.0000000  -0.0000000   0.0000000  -0.0000000  -0.0000000
 Max gradient component =       2.140E-04
 RMS gradient           =       1.089E-04
 Gradient time:  CPU 15.96 s  wall 4.10 s
 Geometry Optimization Parameters
   NAtoms,    NIC,     NZ,  NCons,   NDum,   NFix, NCnnct, MaxDiis
        5      27       5       0       0       0       0       0

 Cartesian Hessian Update
 Hessian Updated using BFGS Update


** GEOMETRY OPTIMIZATION IN DELOCALIZED INTERNAL COORDINATES **
   Searching for a Minimum

   Optimization Cycle:   7

                       Coordinates (Angstroms)
     ATOM                X               Y               Z
      1  C         0.7108296672    0.4522521952    0.0000000000
      2  N        -0.2002920332    1.3016178961    0.0000000000
      3  I        -2.2395706750    0.8105373784    0.0000000000
      4  Br        2.5086086723    1.1524388367    0.0000000000
      5  I         0.6392876945   -1.7186728544    0.0000000000
   Point Group: cs    Number of degrees of freedom:     7


   Energy is -16506.019461557

 Hessian Updated using BFGS Update

  7 Hessian modes will be used to form the next step
  Hessian Eigenvalues:
     0.017289    0.070444    0.115286    0.186642    0.235220    0.257448
     0.612406

 Minimum Search - Taking Simple RFO Step
 Searching for Lamda that Minimizes Along All modes
 Value Taken    Lamda =   0.00000000
 Step Taken.  Stepsize is  0.001788

                             Maximum     Tolerance    Cnvgd?
         Gradient           0.000125      0.000300     YES
         Displacement       0.001457      0.001200      NO
         Energy change     -0.000001      0.000001     YES


                       Distance Matrix (Angstroms)
             C (  1)   N (  2)   I (  3)   Br(  4)
   N (  2)  1.245618
   I (  3)  2.972075  2.097574
   Br(  4)  1.929319  2.713005  4.760473
   I (  5)  2.172104  3.134813  3.832066  3.426024

 Final energy is   -16506.019461557426     


 ******************************
 **  OPTIMIZATION CONVERGED  **
 ******************************

                       Coordinates (Angstroms)
     ATOM                X               Y               Z
      1  C         0.7108296672    0.4522521952    0.0000000000
      2  N        -0.2002920332    1.3016178961    0.0000000000
      3  I        -2.2395706750    0.8105373784    0.0000000000
      4  Br        2.5086086723    1.1524388367    0.0000000000
      5  I         0.6392876945   -1.7186728544    0.0000000000

Z-matrix Print:
$molecule
0 1
I 
C  1 2.172104
N  2 1.245618 1 131.103473
Br 2 1.929319 1 113.167054 3 -180.000000 0
I  3 2.097574 2 123.469395 1 -0.000000 0
$end


 --------------------------------------------------------------
             Orbital Energies (a.u.) and Symmetries
 --------------------------------------------------------------

 Alpha MOs, Restricted
 -- Occupied --                  
*******-1165.89 -482.86 -176.34 -176.33 -165.74 -165.74 -165.74
  1 A'    2 A'    3 A'    4 A'    5 A'    6 A'    1 A"    7 A'                 
-165.73 -165.73 -165.73  -62.51  -56.33  -56.33  -56.33  -35.83
  8 A'    2 A"    9 A'   10 A'   11 A'    3 A"   12 A'   13 A'                 
-35.823 -31.328 -31.320 -31.319 -31.316 -31.310 -31.310 -22.978
 14 A'   15 A'    4 A"   16 A'   17 A'    5 A"   18 A'   19 A'                 
-22.976 -22.976 -22.970 -22.970 -22.967 -22.965 -22.965 -22.961
  6 A"   20 A'   21 A'    7 A"   22 A'    8 A"   23 A'    9 A"                 
-22.961 -14.386 -10.329  -8.723  -6.555  -6.541  -6.540  -6.382
 24 A'   25 A'   26 A'   27 A'   28 A'   10 A"   29 A'   30 A'                 
 -6.372  -4.798  -4.785  -4.778  -4.778  -4.770  -4.769  -2.666
 31 A'   32 A'   33 A'   11 A"   34 A'   12 A"   35 A'   36 A'                 
 -2.662  -2.661  -2.650  -2.650  -2.063  -2.057  -2.056  -2.050
 13 A"   37 A'   14 A"   38 A'   39 A'   15 A"   40 A'   41 A'                 
 -2.046  -2.045  -2.040  -2.040  -2.032  -2.032  -0.975  -0.819
 16 A"   42 A'   17 A"   43 A'   18 A"   44 A'   45 A'   46 A'                 
 -0.697  -0.683  -0.540  -0.469  -0.460  -0.430  -0.331  -0.326
 47 A'   48 A'   49 A'   50 A'   51 A'   19 A"   52 A'   20 A"                 
 -0.323  -0.296  -0.286  -0.280  -0.273
 53 A'   21 A"   54 A'   22 A"   55 A'                                         
 -- Virtual --                   
 -0.122  -0.097  -0.063   0.003   0.014   0.050   0.057   0.058
 56 A'   57 A'   23 A"   58 A'   59 A'   60 A'   24 A"   61 A'                 
  0.078   0.089   0.096   0.116   0.144   0.150   0.169   0.191
 62 A'   25 A"   63 A'   64 A'   65 A'   26 A"   66 A'   67 A'                 
  0.203   0.205   0.208   0.213   0.237   0.263   0.277   0.355
 68 A'   69 A'   27 A"   70 A'   28 A"   71 A'   72 A'   73 A'                 
  0.368   0.380   0.380   0.395   0.411   0.414   0.427   0.437
 29 A"   30 A"   74 A'   31 A"   75 A'   32 A"   76 A'   33 A"                 
  0.439   0.454   0.459   0.484   0.536   0.555   0.555   0.581
 77 A'   78 A'   79 A'   34 A"   80 A'   81 A'   35 A"   82 A'                 
  0.599   0.639   0.670   0.686   0.760   0.772   0.837   0.840
 83 A'   84 A'   36 A"   85 A'   86 A'   87 A'   88 A'   37 A"                 
  0.878   0.937   1.023   1.224   1.238   1.277   1.305   1.311
 89 A'   90 A'   91 A'   92 A'   38 A"   39 A"   93 A'   40 A"                 
  1.327   1.359   1.360   1.386   1.592   1.621   1.874   1.947
 94 A'   95 A'   41 A"   96 A'   97 A'   98 A'   99 A'   42 A"                 
  2.024   2.041   2.105   2.225   2.367   2.456   2.753   2.778
100 A'   43 A"  101 A'  102 A'   44 A"  103 A'   45 A"  104 A'                 
  2.846   3.130   3.819   3.871   3.935   3.938   3.948   3.967
105 A'  106 A'   46 A"  107 A'   47 A"  108 A'   48 A"   49 A"                 
  3.971   3.981   3.994   3.998   4.041   4.060   4.061   4.157
109 A'   50 A"  110 A'   51 A"  111 A'  112 A'   52 A"  113 A'                 
  4.189   4.256   4.319   4.355   4.404   4.435   5.958   5.983
114 A'  115 A'  116 A'  117 A'  118 A'  119 A'   53 A"  120 A'                 
  5.987   6.001   6.012   6.058   6.574   7.529   7.567   7.635
 54 A"  121 A'  122 A'  123 A'  124 A'   55 A"  125 A'  126 A'                 
 23.691  27.795  27.842  28.302  28.322  28.327  28.332  28.345
127 A'  128 A'  129 A'   56 A"  130 A'   57 A"  131 A'  132 A'                 
 28.361  28.508  28.514  28.518  28.521  28.527  28.540  28.550
133 A'   58 A"  134 A'   59 A"   60 A"  135 A'   61 A"  136 A'                 
 28.577  28.633  28.675  35.487  47.848 127.848 127.863 127.870
137 A'  138 A'  139 A'  140 A'  141 A'   62 A"  142 A'   63 A"                 
127.881 127.888 127.915 151.599 151.640 289.724 289.760 289.861
143 A'  144 A'  145 A'  146 A'  147 A'   64 A"  148 A'  149 A'                 
*******1901.7601901.803
150 A'  151 A'  152 A'                                                         

 Beta MOs, Restricted
 -- Occupied --                  
*******-1165.89 -482.86 -176.34 -176.33 -165.74 -165.74 -165.74
  1 A'    2 A'    3 A'    4 A'    5 A'    6 A'    1 A"    7 A'                 
-165.73 -165.73 -165.73  -62.51  -56.33  -56.33  -56.33  -35.83
  8 A'    2 A"    9 A'   10 A'   11 A'    3 A"   12 A'   13 A'                 
-35.823 -31.328 -31.320 -31.319 -31.316 -31.310 -31.310 -22.978
 14 A'   15 A'    4 A"   16 A'   17 A'    5 A"   18 A'   19 A'                 
-22.976 -22.976 -22.970 -22.970 -22.967 -22.965 -22.965 -22.961
  6 A"   20 A'   21 A'    7 A"   22 A'    8 A"   23 A'    9 A"                 
-22.961 -14.386 -10.329  -8.723  -6.555  -6.541  -6.540  -6.382
 24 A'   25 A'   26 A'   27 A'   28 A'   10 A"   29 A'   30 A'                 
 -6.372  -4.798  -4.785  -4.778  -4.778  -4.770  -4.769  -2.666
 31 A'   32 A'   33 A'   11 A"   34 A'   12 A"   35 A'   36 A'                 
 -2.662  -2.661  -2.650  -2.650  -2.063  -2.057  -2.056  -2.050
 13 A"   37 A'   14 A"   38 A'   39 A'   15 A"   40 A'   41 A'                 
 -2.046  -2.045  -2.040  -2.040  -2.032  -2.032  -0.975  -0.819
 16 A"   42 A'   17 A"   43 A'   18 A"   44 A'   45 A'   46 A'                 
 -0.697  -0.683  -0.540  -0.469  -0.460  -0.430  -0.331  -0.326
 47 A'   48 A'   49 A'   50 A'   51 A'   19 A"   52 A'   20 A"                 
 -0.323  -0.296  -0.286  -0.280  -0.273
 53 A'   21 A"   54 A'   22 A"   55 A'                                         
 -- Virtual --                   
 -0.122  -0.097  -0.063   0.003   0.014   0.050   0.057   0.058
 56 A'   57 A'   23 A"   58 A'   59 A'   60 A'   24 A"   61 A'                 
  0.078   0.089   0.096   0.116   0.144   0.150   0.169   0.191
 62 A'   25 A"   63 A'   64 A'   65 A'   26 A"   66 A'   67 A'                 
  0.203   0.205   0.208   0.213   0.237   0.263   0.277   0.355
 68 A'   69 A'   27 A"   70 A'   28 A"   71 A'   72 A'   73 A'                 
  0.368   0.380   0.380   0.395   0.411   0.414   0.427   0.437
 29 A"   30 A"   74 A'   31 A"   75 A'   32 A"   76 A'   33 A"                 
  0.439   0.454   0.459   0.484   0.536   0.555   0.555   0.581
 77 A'   78 A'   79 A'   34 A"   80 A'   81 A'   35 A"   82 A'                 
  0.599   0.639   0.670   0.686   0.760   0.772   0.837   0.840
 83 A'   84 A'   36 A"   85 A'   86 A'   87 A'   88 A'   37 A"                 
  0.878   0.937   1.023   1.224   1.238   1.277   1.305   1.311
 89 A'   90 A'   91 A'   92 A'   38 A"   39 A"   93 A'   40 A"                 
  1.327   1.359   1.360   1.386   1.592   1.621   1.874   1.947
 94 A'   95 A'   41 A"   96 A'   97 A'   98 A'   99 A'   42 A"                 
  2.024   2.041   2.105   2.225   2.367   2.456   2.753   2.778
100 A'   43 A"  101 A'  102 A'   44 A"  103 A'   45 A"  104 A'                 
  2.846   3.130   3.819   3.871   3.935   3.938   3.948   3.967
105 A'  106 A'   46 A"  107 A'   47 A"  108 A'   48 A"   49 A"                 
  3.971   3.981   3.994   3.998   4.041   4.060   4.061   4.157
109 A'   50 A"  110 A'   51 A"  111 A'  112 A'   52 A"  113 A'                 
  4.189   4.256   4.319   4.355   4.404   4.435   5.958   5.983
114 A'  115 A'  116 A'  117 A'  118 A'  119 A'   53 A"  120 A'                 
  5.987   6.001   6.012   6.058   6.574   7.529   7.567   7.635
 54 A"  121 A'  122 A'  123 A'  124 A'   55 A"  125 A'  126 A'                 
 23.691  27.795  27.842  28.302  28.322  28.327  28.332  28.345
127 A'  128 A'  129 A'   56 A"  130 A'   57 A"  131 A'  132 A'                 
 28.361  28.508  28.514  28.518  28.521  28.527  28.540  28.550
133 A'   58 A"  134 A'   59 A"   60 A"  135 A'   61 A"  136 A'                 
 28.577  28.633  28.675  35.487  47.848 127.848 127.863 127.870
137 A'  138 A'  139 A'  140 A'  141 A'   62 A"  142 A'   63 A"                 
127.881 127.888 127.915 151.599 151.640 289.724 289.760 289.861
143 A'  144 A'  145 A'  146 A'  147 A'   64 A"  148 A'  149 A'                 
*******1901.7601901.803
150 A'  151 A'  152 A'                                                         
 --------------------------------------------------------------

          Ground-State Mulliken Net Atomic Charges

     Atom                 Charge (a.u.)
  ----------------------------------------
      1 C                    -0.285213
      2 N                    -0.015816
      3 I                     0.158962
      4 Br                    0.033271
      5 I                     0.108796
  ----------------------------------------
  Sum of atomic charges =     0.000000

 -----------------------------------------------------------------
                    Cartesian Multipole Moments
 -----------------------------------------------------------------
    Charge (ESU x 10^10)
                 0.0000
    Dipole Moment (Debye)
         X      -0.6193      Y      -1.1670      Z      -0.0000
       Tot       1.3212
    Quadrupole Moments (Debye-Ang)
        XX     -80.0547     XY       0.7308     YY     -86.1894
        XZ       0.0000     YZ      -0.0000     ZZ     -87.1342
    Octopole Moments (Debye-Ang^2)
       XXX     -24.5498    XXY       3.2868    XYY       1.1179
       YYY     -36.0956    XXZ      -0.0000    XYZ      -0.0000
       YYZ       0.0000    XZZ      -3.3677    YZZ      -4.7370
       ZZZ      -0.0000
    Hexadecapole Moments (Debye-Ang^3)
      XXXX   -1575.7561   XXXY     112.3348   XXYY    -439.7478
      XYYY      86.9385   YYYY    -892.7269   XXXZ      -0.0000
      XXYZ      -0.0000   XYYZ       0.0000   YYYZ      -0.0000
      XXZZ    -315.0879   XYZZ      30.1714   YYZZ    -177.2420
      XZZZ       0.0000   YZZZ      -0.0000   ZZZZ    -115.8814
 -----------------------------------------------------------------
Archival summary:
1\1\TWL01\OPT\ProcedureUnspecified\BasisUnspecified\2r111\taweetha\SunNov2522:55:112018SunNov2522:55:112018\0\\#,OPT,ProcedureUnspecified,BasisUnspecified,\\0,1\I\C,1,2.1721\N,2,1.24562,1,131.103\Br,2,1.92932,1,113.167,3,-180,0\I,3,2.09757,2,123.469,1,-0,0\\\@

 Total job time:  118.95s(wall), 446.82s(cpu) 
 Sun Nov 25 22:55:11 2018

        *************************************************************
        *                                                           *
        *  Thank you very much for using Q-Chem.  Have a nice day.  *
        *                                                           *
        *************************************************************


 
User input: 2 of 2 
 
Q-Chem Developer Version!
                  Welcome to Q-Chem
     A Quantum Leap Into The Future Of Chemistry


 Q-Chem 5.1, Q-Chem, Inc., Pleasanton, CA (2018)

 Yihan Shao,  Zhengting Gan,  E. Epifanovsky,  A. T. B. Gilbert,  M. Wormit,  
 J. Kussmann,  A. W. Lange,  A. Behn,  Jia Deng,  Xintian Feng,  D. Ghosh,  
 M. Goldey,  P. R. Horn,  L. D. Jacobson,  I. Kaliman,  T. Kus,  A. Landau,  
 Jie Liu,  E. I. Proynov,  R. M. Richard,  R. P. Steele,  E. J. Sundstrom,  
 H. L. Woodcock III,  P. M. Zimmerman,  D. Zuev,  B. Albrecht,  E. Alguire,  
 S. A. Baeppler,  D. Barton,  Z. Benda,  Y. A. Bernard,  E. J. Berquist,  
 K. B. Bravaya,  H. Burton,  D. Casanova,  Chun-Min Chang,  Yunqing Chen,  
 A. Chien,  K. D. Closser,  M. P. Coons,  S. Coriani,  S. Dasgupta,  
 A. L. Dempwolff,  M. Diedenhofen,  Hainam Do,  R. G. Edgar,  Po-Tung Fang,  
 S. Faraji,  S. Fatehi,  Qingguo Feng,  K. D. Fenk,  J. Fosso-Tande,  
 Qinghui Ge,  A. Ghysels,  G. Gidofalvi,  J. Gomes,  J. Gonthier,  A. Gunina,  
 D. Hait,  M. W. D. Hanson-Heine,  P. H. P. Harbach,  A. W. Hauser,  
 J. E. Herr,  E. G. Hohenstein,  Z. C. Holden,  Kerwin Hui,  B. C. Huynh,  
 T.-C. Jagau,  Hyunjun Ji,  B. Kaduk,  K. Khistyaev,  Jaehoon Kim,  
 P. Klunzinger,  K. Koh,  D. Kosenkov,  L. Koulias,  T. Kowalczyk,  
 C. M. Krauter,  A. Kunitsa,  Ka Un Lao,  A. Laurent,  K. V. Lawler,  
 Joonho Lee,  D. Lefrancois,  S. Lehtola,  D. S. Levine,  Yi-Pei Li,  
 You-Sheng Lin,  Fenglai Liu,  E. Livshits,  A. Luenser,  P. Manohar,  
 E. Mansoor,  S. F. Manzer,  Shan-Ping Mao,  Yuezhi Mao,  N. Mardirossian,  
 A. V. Marenich,  T. Markovich,  L. A. Martinez-Martinez,  S. A. Maurer,  
 N. J. Mayhall,  S. C. McKenzie,  J.-M. Mewes,  A. F. Morrison,  
 J. W. Mullinax,  K. Nanda,  T. S. Nguyen-Beck,  R. Olivares-Amaya,  
 J. A. Parkhill,  T. M. Perrine,  F. Plasser,  P. Pokhilko,  S. Prager,  
 A. Prociuk,  E. Ramos,  D. R. Rehn,  F. Rob,  M. Schneider,  N. Sergueev,  
 S. M. Sharada,  S. Sharma,  D. W. Small,  T. Stauch,  T. Stein,  
 Yu-Chuan Su,  A. J. W. Thom,  A. Tkatchenko,  T. Tsuchimochi,  N. M. Tubman,  
 L. Vogt,  M. L. Vidal,  O. Vydrov,  M. A. Watson,  J. Wenzel,  
 M. de Wergifosse,  T. A. Wesolowski,  A. White,  J. Witte,  A. Yamada,  
 Jun Yang,  K. Yao,  S. Yeganeh,  S. R. Yost,  Zhi-Qiang You,  A. Zech,  
 Igor Ying Zhang,  Xing Zhang,  Yan Zhao,  Ying Zhu,  B. R. Brooks,  
 G. K. L. Chan,  C. J. Cramer,  M. S. Gordon,  W. J. Hehre,  A. Klamt,  
 M. W. Schmidt,  C. D. Sherrill,  D. G. Truhlar,  A. Aspuru-Guzik,  R. Baer,  
 A. T. Bell,  N. A. Besley,  Jeng-Da Chai,  A. E. DePrince, III,  
 R. A. DiStasio Jr.,  A. Dreuw,  B. D. Dunietz,  T. R. Furlani,  
 Chao-Ping Hsu,  Yousung Jung,  Jing Kong,  D. S. Lambrecht,  WanZhen Liang,  
 C. Ochsenfeld,  V. A. Rassolov,  L. V. Slipchenko,  J. E. Subotnik,  
 T. Van Voorhis,  J. M. Herbert,  A. I. Krylov,  P. M. W. Gill,  M. Head-Gordon

 Contributors to earlier versions of Q-Chem not listed above: 
 R. D. Adamson,  B. Austin,  J. Baker,  G. J. O. Beran,  K. Brandhorst,  
 S. T. Brown,  E. F. C. Byrd,  A. K. Chakraborty,  C.-L. Cheng,  
 Siu Hung Chien,  D. M. Chipman,  D. L. Crittenden,  H. Dachsel,  
 R. J. Doerksen,  A. D. Dutoi,  L. Fusti-Molnar,  W. A. Goddard III,  
 A. Golubeva-Zadorozhnaya,  S. R. Gwaltney,  G. Hawkins,  A. Heyden,  
 S. Hirata,  G. Kedziora,  F. J. Keil,  C. Kelley,  Jihan Kim,  R. A. King,  
 R. Z. Khaliullin,  P. P. Korambath,  W. Kurlancheek,  A. M. Lee,  M. S. Lee,  
 S. V. Levchenko,  Ching Yeh Lin,  D. Liotard,  R. C. Lochan,  I. Lotan,  
 P. E. Maslen,  N. Nair,  D. P. O'Neill,  D. Neuhauser,  E. Neuscamman,  
 C. M. Oana,  R. Olson,  B. Peters,  R. Peverati,  P. A. Pieniazek,  
 Y. M. Rhee,  J. Ritchie,  M. A. Rohrdanz,  E. Rosta,  N. J. Russ,  
 H. F. Schaefer III,  N. E. Schultz,  N. Shenvi,  A. C. Simmonett,  A. Sodt,  
 D. Stuck,  K. S. Thanthiriwatte,  V. Vanovschi,  Tao Wang,  A. Warshel,  
 C. F. Williams,  Q. Wu,  X. Xu,  W. Zhang

 Please cite Q-Chem as follows:
 Y. Shao et al., Mol. Phys. 113, 184-215 (2015)
 DOI: 10.1080/00268976.2014.952696

 Q-Chem 5.1.2 for Intel X86 EM64T Linux

 Parts of Q-Chem use Armadillo 8.300.2 (Tropical Shenanigans).
 http://arma.sourceforge.net/

 Q-Chem begins on Sun Nov 25 22:55:11 2018  

Host: 
0

     Scratch files written to /scratch/taweetham/qchem56045//
The previous job contains 0 fragments, simply inherited here
Input Ideriv = 2
Curr. Ideriv = -1
Max.  Ideriv = 2

Checking the input file for inconsistencies... 	...done.

--------------------------------------------------------------
User input:
--------------------------------------------------------------

$molecule
read
$end

$rem
   job_type 	frequency
   basis 	6-311++g**
   method	b3lyp	
$end


--------------------------------------------------------------
 ----------------------------------------------------------------
             Standard Nuclear Orientation (Angstroms)
    I     Atom           X                Y                Z
 ----------------------------------------------------------------
    1      C       0.5777739422     0.5481365028    -0.0000000000
    2      N      -0.4803705742     1.2053237130    -0.0000000000
    3      I      -2.3862293457     0.3292416412    -0.0000000000
    4      Br      2.2062617221     1.5826886933    -0.0000000000
    5      I       0.9273008569    -1.5956603067     0.0000000000
 ----------------------------------------------------------------
 Molecular Point Group                 Cs    NOp =  2
 Largest Abelian Subgroup              Cs    NOp =  2
 Nuclear Repulsion Energy =  1294.1684028434 hartrees
 There are       77 alpha and       77 beta electrons
 Requested basis set is 6-311++G(d,p)
 There are 79 shells and 216 basis functions

 Total QAlloc Memory Limit   2000 MB
 Mega-Array Size       188 MB
 MEM_STATIC part       192 MB

                       Distance Matrix (Angstroms)
             C (  1)   N (  2)   I (  3)   Br(  4)
   N (  2)  1.245618
   I (  3)  2.972075  2.097574
   Br(  4)  1.929319  2.713005  4.760473
   I (  5)  2.172104  3.134813  3.832066  3.426024

 A cutoff of  1.0D-11 yielded   2205 shell pairs
 There are     17782 function pairs (     20266 Cartesian)

 -------------------------------------------------------
 OpenMP Integral Computing Module                       
 Release: version 1.0, May 2013, Q-Chem Inc. Pittsburgh 
 -------------------------------------------------------
 Integral Job Info:
 Integral job number is                      11
 Integral operator is                         1
 short-range coefficients                     0
 long-range coefficients              100000000
 Omega coefficients                           0
 if combine SR and LR in K                    0
 Integral screening is                        0
 Integral computing path is                   2
 max size of driver memory is            800000
 size of driver memory is                593474
 size of scratch memory is             29623520
 max col of scratch BK array               1296
 max len of scratch array in speh3          155
 max len of scratch index in speh4           18
 max int batch size is                      520
 min int batch size is                       52
 fixed nKL is                                45
 max L of basis functions is                  2
 order of int derivative is                   0
 number of shells is                         79
 number of basis is                         231
 number of cartesian basis is               231
 number of contracted shell pairs          2205
 number of primitive shell pairs           4627
 maxK2 (contraction) of shell pair           36
 max number of K2 of shell pair               1
 max number of CS2 of shell pair            314
 max number of PS2 of shell pair            314
 mem total for path MDJ                  542380
 -------------------------------------------------------
 Smallest overlap matrix eigenvalue = 4.68E-04
 Guess from superposition of atomic densities
 Warning:  Energy on first SCF cycle will be non-variational
 SAD guess density has 154.000000 electrons

 -----------------------------------------------------------------------
  General SCF calculation program by
  Eric Jon Sundstrom, Paul Horn, Yuezhi Mao, Dmitri Zuev, Alec White,
  David Stuck, Shaama M.S., Shane Yost, Joonho Lee, David Small,
  Daniel Levine, Susi Lehtola, Hugh Burton, Evgeny Epifanovsky
 -----------------------------------------------------------------------
 Exchange:     0.2000 Hartree-Fock + 0.0800 Slater + 0.7200 B88
 Correlation:  0.1900 VWN1RPA + 0.8100 LYP
 Using SG-1 standard quadrature grid
 using 4 threads for integral computing
 -------------------------------------------------------
 OpenMP Integral computing Module                
 Release: version 2.0, May 2017, Q-Chem Inc. Pleasanton 
 -------------------------------------------------------
 -------------------------------------------------------
 OpenMP BLAS3 based DFT computing Module                
 Release: version 1.0, May 2013, Q-Chem Inc. Pittsburgh 
 -------------------------------------------------------
 A restricted SCF calculation will be
 performed using DIIS
 SCF converges when DIIS error is below 1.0e-08
 ---------------------------------------
  Cycle       Energy         DIIS error
 ---------------------------------------
    1  -16506.4697486911      3.38e-02  
    2  -16505.9801607449      3.17e-03  
    3  -16505.8062872007      6.47e-03  
    4  -16506.0117401386      1.23e-03  
    5  -16506.0190846839      2.16e-04  
    6  -16506.0191357394      1.66e-04  
    7  -16506.0192912935      4.44e-05  
    8  -16506.0193018133      8.17e-06  
    9  -16506.0193020321      2.34e-06  
   10  -16506.0193020566      6.71e-07  
   11  -16506.0193020598      1.86e-07  
   12  -16506.0193020601      9.31e-08  
   13  -16506.0193020600      9.75e-09  Convergence criterion met
 ---------------------------------------
 SCF time:   CPU 56.86s  wall 15.00s 
 SCF   energy in the final basis set =   -16506.0193020600
 Total energy in the final basis set =   -16506.0193020600

 --------------------------------------------------------------
             Orbital Energies (a.u.) and Symmetries
 --------------------------------------------------------------

 Alpha MOs, Restricted
 -- Occupied --                  
*******-1165.89 -482.86 -176.34 -176.33 -165.74 -165.74 -165.74
  1 A'    2 A'    3 A'    4 A'    5 A'    6 A'    1 A"    7 A'                 
-165.73 -165.73 -165.73  -62.51  -56.33  -56.33  -56.33  -35.83
  8 A'    2 A"    9 A'   10 A'   11 A'    3 A"   12 A'   13 A'                 
-35.823 -31.328 -31.320 -31.320 -31.316 -31.310 -31.309 -22.978
 14 A'   15 A'    4 A"   16 A'   17 A'    5 A"   18 A'   19 A'                 
-22.976 -22.976 -22.970 -22.970 -22.967 -22.965 -22.965 -22.961
  6 A"   20 A'   21 A'    7 A"   22 A'    8 A"   23 A'    9 A"                 
-22.961 -14.386 -10.329  -8.723  -6.555  -6.541  -6.540  -6.382
 24 A'   25 A'   26 A'   27 A'   28 A'   10 A"   29 A'   30 A'                 
 -6.372  -4.798  -4.785  -4.778  -4.778  -4.770  -4.769  -2.666
 31 A'   32 A'   33 A'   11 A"   34 A'   12 A"   35 A'   36 A'                 
 -2.662  -2.661  -2.650  -2.650  -2.063  -2.057  -2.056  -2.050
 13 A"   37 A'   38 A'   14 A"   39 A'   15 A"   40 A'   41 A'                 
 -2.046  -2.045  -2.040  -2.040  -2.032  -2.032  -0.975  -0.819
 16 A"   42 A'   17 A"   43 A'   44 A'   18 A"   45 A'   46 A'                 
 -0.697  -0.683  -0.540  -0.469  -0.460  -0.430  -0.331  -0.326
 47 A'   48 A'   49 A'   50 A'   51 A'   19 A"   52 A'   20 A"                 
 -0.323  -0.296  -0.286  -0.280  -0.273
 53 A'   21 A"   54 A'   22 A"   55 A'                                         
 -- Virtual --                   
 -0.123  -0.097  -0.063   0.002   0.014   0.050   0.057   0.058
 56 A'   57 A'   23 A"   58 A'   59 A'   60 A'   24 A"   61 A'                 
  0.078   0.088   0.096   0.116   0.144   0.150   0.169   0.191
 62 A'   25 A"   63 A'   64 A'   65 A'   26 A"   66 A'   67 A'                 
  0.203   0.205   0.208   0.213   0.237   0.263   0.277   0.355
 68 A'   69 A'   27 A"   70 A'   28 A"   71 A'   72 A'   73 A'                 
  0.368   0.380   0.381   0.394   0.411   0.414   0.426   0.437
 29 A"   30 A"   74 A'   31 A"   75 A'   32 A"   76 A'   33 A"                 
  0.439   0.454   0.459   0.484   0.536   0.555   0.555   0.581
 77 A'   78 A'   79 A'   34 A"   80 A'   81 A'   35 A"   82 A'                 
  0.599   0.639   0.670   0.686   0.761   0.772   0.837   0.840
 83 A'   84 A'   36 A"   85 A'   86 A'   87 A'   88 A'   37 A"                 
  0.878   0.937   1.023   1.224   1.238   1.277   1.305   1.311
 89 A'   90 A'   91 A'   92 A'   38 A"   39 A"   93 A'   40 A"                 
  1.326   1.359   1.360   1.386   1.592   1.621   1.874   1.947
 94 A'   95 A'   41 A"   96 A'   97 A'   98 A'   99 A'   42 A"                 
  2.024   2.041   2.105   2.225   2.367   2.456   2.753   2.778
100 A'   43 A"  101 A'  102 A'   44 A"  103 A'   45 A"  104 A'                 
  2.846   3.130   3.819   3.871   3.935   3.938   3.948   3.967
105 A'  106 A'   46 A"  107 A'   47 A"  108 A'   48 A"   49 A"                 
  3.971   3.981   3.994   3.998   4.041   4.060   4.061   4.157
109 A'   50 A"  110 A'   51 A"  111 A'  112 A'   52 A"  113 A'                 
  4.189   4.256   4.319   4.355   4.404   4.435   5.959   5.982
114 A'  115 A'  116 A'  117 A'  118 A'  119 A'   53 A"  120 A'                 
  5.987   6.001   6.012   6.058   6.574   7.529   7.567   7.634
 54 A"  121 A'  122 A'  123 A'  124 A'   55 A"  125 A'  126 A'                 
 23.691  27.795  27.841  28.302  28.321  28.327  28.332  28.345
127 A'  128 A'  129 A'   56 A"  130 A'   57 A"  131 A'  132 A'                 
 28.361  28.508  28.514  28.518  28.520  28.527  28.540  28.550
133 A'   58 A"  134 A'   59 A"   60 A"  135 A'   61 A"  136 A'                 
 28.577  28.633  28.675  35.487  47.849 127.848 127.863 127.871
137 A'  138 A'  139 A'  140 A'  141 A'   62 A"  142 A'   63 A"                 
127.881 127.888 127.915 151.599 151.640 289.724 289.760 289.861
143 A'  144 A'  145 A'  146 A'  147 A'   64 A"  148 A'  149 A'                 
*******1901.7601901.803
150 A'  151 A'  152 A'                                                         

 Beta MOs, Restricted
 -- Occupied --                  
*******-1165.89 -482.86 -176.34 -176.33 -165.74 -165.74 -165.74
  1 A'    2 A'    3 A'    4 A'    5 A'    6 A'    1 A"    7 A'                 
-165.73 -165.73 -165.73  -62.51  -56.33  -56.33  -56.33  -35.83
  8 A'    2 A"    9 A'   10 A'   11 A'    3 A"   12 A'   13 A'                 
-35.823 -31.328 -31.320 -31.320 -31.316 -31.310 -31.309 -22.978
 14 A'   15 A'    4 A"   16 A'   17 A'    5 A"   18 A'   19 A'                 
-22.976 -22.976 -22.970 -22.970 -22.967 -22.965 -22.965 -22.961
  6 A"   20 A'   21 A'    7 A"   22 A'    8 A"   23 A'    9 A"                 
-22.961 -14.386 -10.329  -8.723  -6.555  -6.541  -6.540  -6.382
 24 A'   25 A'   26 A'   27 A'   28 A'   10 A"   29 A'   30 A'                 
 -6.372  -4.798  -4.785  -4.778  -4.778  -4.770  -4.769  -2.666
 31 A'   32 A'   33 A'   11 A"   34 A'   12 A"   35 A'   36 A'                 
 -2.662  -2.661  -2.650  -2.650  -2.063  -2.057  -2.056  -2.050
 13 A"   37 A'   38 A'   14 A"   39 A'   15 A"   40 A'   41 A'                 
 -2.046  -2.045  -2.040  -2.040  -2.032  -2.032  -0.975  -0.819
 16 A"   42 A'   17 A"   43 A'   44 A'   18 A"   45 A'   46 A'                 
 -0.697  -0.683  -0.540  -0.469  -0.460  -0.430  -0.331  -0.326
 47 A'   48 A'   49 A'   50 A'   51 A'   19 A"   52 A'   20 A"                 
 -0.323  -0.296  -0.286  -0.280  -0.273
 53 A'   21 A"   54 A'   22 A"   55 A'                                         
 -- Virtual --                   
 -0.123  -0.097  -0.063   0.002   0.014   0.050   0.057   0.058
 56 A'   57 A'   23 A"   58 A'   59 A'   60 A'   24 A"   61 A'                 
  0.078   0.088   0.096   0.116   0.144   0.150   0.169   0.191
 62 A'   25 A"   63 A'   64 A'   65 A'   26 A"   66 A'   67 A'                 
  0.203   0.205   0.208   0.213   0.237   0.263   0.277   0.355
 68 A'   69 A'   27 A"   70 A'   28 A"   71 A'   72 A'   73 A'                 
  0.368   0.380   0.381   0.394   0.411   0.414   0.426   0.437
 29 A"   30 A"   74 A'   31 A"   75 A'   32 A"   76 A'   33 A"                 
  0.439   0.454   0.459   0.484   0.536   0.555   0.555   0.581
 77 A'   78 A'   79 A'   34 A"   80 A'   81 A'   35 A"   82 A'                 
  0.599   0.639   0.670   0.686   0.761   0.772   0.837   0.840
 83 A'   84 A'   36 A"   85 A'   86 A'   87 A'   88 A'   37 A"                 
  0.878   0.937   1.023   1.224   1.238   1.277   1.305   1.311
 89 A'   90 A'   91 A'   92 A'   38 A"   39 A"   93 A'   40 A"                 
  1.326   1.359   1.360   1.386   1.592   1.621   1.874   1.947
 94 A'   95 A'   41 A"   96 A'   97 A'   98 A'   99 A'   42 A"                 
  2.024   2.041   2.105   2.225   2.367   2.456   2.753   2.778
100 A'   43 A"  101 A'  102 A'   44 A"  103 A'   45 A"  104 A'                 
  2.846   3.130   3.819   3.871   3.935   3.938   3.948   3.967
105 A'  106 A'   46 A"  107 A'   47 A"  108 A'   48 A"   49 A"                 
  3.971   3.981   3.994   3.998   4.041   4.060   4.061   4.157
109 A'   50 A"  110 A'   51 A"  111 A'  112 A'   52 A"  113 A'                 
  4.189   4.256   4.319   4.355   4.404   4.435   5.959   5.982
114 A'  115 A'  116 A'  117 A'  118 A'  119 A'   53 A"  120 A'                 
  5.987   6.001   6.012   6.058   6.574   7.529   7.567   7.634
 54 A"  121 A'  122 A'  123 A'  124 A'   55 A"  125 A'  126 A'                 
 23.691  27.795  27.841  28.302  28.321  28.327  28.332  28.345
127 A'  128 A'  129 A'   56 A"  130 A'   57 A"  131 A'  132 A'                 
 28.361  28.508  28.514  28.518  28.520  28.527  28.540  28.550
133 A'   58 A"  134 A'   59 A"   60 A"  135 A'   61 A"  136 A'                 
 28.577  28.633  28.675  35.487  47.849 127.848 127.863 127.871
137 A'  138 A'  139 A'  140 A'  141 A'   62 A"  142 A'   63 A"                 
127.881 127.888 127.915 151.599 151.640 289.724 289.760 289.861
143 A'  144 A'  145 A'  146 A'  147 A'   64 A"  148 A'  149 A'                 
*******1901.7601901.803
150 A'  151 A'  152 A'                                                         
 --------------------------------------------------------------

          Ground-State Mulliken Net Atomic Charges

     Atom                 Charge (a.u.)
  ----------------------------------------
      1 C                    -0.285307
      2 N                    -0.015578
      3 I                     0.158729
      4 Br                    0.033343
      5 I                     0.108814
  ----------------------------------------
  Sum of atomic charges =     0.000000

 -----------------------------------------------------------------
                    Cartesian Multipole Moments
 -----------------------------------------------------------------
    Charge (ESU x 10^10)
                 0.0000
    Dipole Moment (Debye)
         X      -0.3801      Y      -1.2660      Z      -0.0000
       Tot       1.3218
    Quadrupole Moments (Debye-Ang)
        XX     -80.5363     XY       1.8850     YY     -85.5966
        XZ      -0.0000     YZ       0.0000     ZZ     -87.1320
    Octopole Moments (Debye-Ang^2)
       XXX     -16.8039    XXY      -0.9128    XYY      10.6386
       YYY     -24.8470    XXZ      -0.0000    XYZ       0.0000
       YYZ      -0.0000    XZZ       0.4277    YZZ      -2.4304
       ZZZ      -0.0000
    Hexadecapole Moments (Debye-Ang^3)
      XXXX   -1638.2665   XXXY      52.2126   XXYY    -425.1852
      XYYY       3.4130   YYYY    -853.8175   XXXZ      -0.0000
      XXYZ       0.0000   XYYZ      -0.0000   YYYZ       0.0000
      XXZZ    -321.3133   XYZZ       1.9139   YYZZ    -170.6812
      XZZZ      -0.0000   YZZZ       0.0000   ZZZZ    -115.8606
 -----------------------------------------------------------------
 Calculating MO derivatives via CPSCF
 D1JvT checksum  = 349080 24562.1740255738
 D1KAT checksum  = 941040 805.8883389226
   1         3          15      0.116899    0.039260
   2         3          15      0.016872    0.005623
   3         3          15      0.002708    0.000989
   4         3          15      0.000357    0.000127
   5        13           5      0.000028    0.000013
   6        16           2      0.000002    0.000001
   7        18           0      0.000000    0.000000    Roots Converged
 Time for AOints: 19.1 s (CPU) 4.8 s (wall)
 ------------------------------------------------------------------------------
                     AOints        : Timing summary (seconds)
 ------------------------------------------------------------------------------
     job step          cpu (% of tot)      sys (% of tot)     wall (% of tot)
 ------------------------------------------------------------------------------
  cpscf_lag         0.1002E+03 (36.8)   0.7000E-05 (13.2)   0.2568E+02 (36.1)
  iterzp            0.1525E+03 (56.0)   0.4300E-04 (81.1)   0.4021E+02 (56.6)
  make_fx           0.0000E+00 ( 0.0)   0.0000E+00 ( 0.0)   0.0000E+00 ( 0.0)
  AOints            0.1908E+02 ( 7.0)   0.2000E-05 ( 3.8)   0.4830E+01 ( 6.8)
 ------------------------------------------------------------------------------
   Grand Totals     0.2721E+03          0.5300E-04          0.7106E+02
 ------------------------------------------------------------------------------
 Calculating analytic Hessian of the SCF energy
 Polarizability Matrix (a.u.)
            1           2           3
    1-148.9568480  -4.7567231  -0.0000000
    2  -4.7567231-108.8640418  -0.0000000
    3  -0.0000000  -0.0000000 -60.6715378

 Direct stationary perturbation theory relativistic correction:

 rels  =     210.727653183026
 relv  =    -702.620589013781
 rel2e =      95.367543366071
 E_rel =    -396.525392464684

 Hessian of the SCF Energy
            1           2           3           4           5           6
    1   0.5877436  -0.2047734  -0.0000000  -0.4744577   0.2266413   0.0000000
    2  -0.2047734   0.3149723  -0.0000000   0.2728594  -0.1999989   0.0000000
    3  -0.0000000  -0.0000000   0.0790330   0.0000000   0.0000000  -0.0353342
    4  -0.4744577   0.2728594   0.0000000   0.5993149  -0.2560291  -0.0000000
    5   0.2266413  -0.1999989   0.0000000  -0.2560291   0.2209973  -0.0000000
    6   0.0000000   0.0000000  -0.0353342  -0.0000000  -0.0000000   0.0312137
    7  -0.0352057  -0.0209750  -0.0000000  -0.0566093   0.0062829   0.0000000
    8   0.0095813  -0.0078597   0.0000000  -0.0221636   0.0013095  -0.0000000
    9   0.0000000   0.0000000   0.0010391  -0.0000000  -0.0000000  -0.0094258
   10  -0.0589377  -0.0487029   0.0000000  -0.0619970   0.0025809  -0.0000000
   11  -0.0367469  -0.0538666   0.0000000  -0.0107631   0.0112411   0.0000000
   12   0.0000000   0.0000000  -0.0180174  -0.0000000  -0.0000000   0.0021154
   13  -0.0191425   0.0015918  -0.0000000  -0.0062509   0.0205240   0.0000000
   14   0.0052977  -0.0532472  -0.0000000   0.0160964  -0.0335490   0.0000000
   15   0.0000000  -0.0000000  -0.0267206  -0.0000000   0.0000000   0.0114308
            7           8           9          10          11          12
    1  -0.0352057   0.0095813   0.0000000  -0.0589377  -0.0367469   0.0000000
    2  -0.0209750  -0.0078597   0.0000000  -0.0487029  -0.0538666   0.0000000
    3  -0.0000000   0.0000000   0.0010391   0.0000000   0.0000000  -0.0180174
    4  -0.0566093  -0.0221636  -0.0000000  -0.0619970  -0.0107631  -0.0000000
    5   0.0062829   0.0013095  -0.0000000   0.0025809   0.0112411  -0.0000000
    6   0.0000000  -0.0000000  -0.0094258  -0.0000000   0.0000000   0.0021154
    7   0.0956544   0.0095286  -0.0000000  -0.0021486   0.0038593   0.0000000
    8   0.0095286   0.0030536   0.0000000  -0.0020570   0.0016944   0.0000000
    9  -0.0000000   0.0000000   0.0059483  -0.0000000  -0.0000000   0.0038482
   10  -0.0021486  -0.0020570  -0.0000000   0.1247171   0.0569675  -0.0000000
   11   0.0038593   0.0016944  -0.0000000   0.0569675   0.0636849  -0.0000000
   12   0.0000000   0.0000000   0.0038482  -0.0000000  -0.0000000   0.0081802
   13  -0.0016906   0.0051107  -0.0000000  -0.0016338  -0.0133168  -0.0000000
   14   0.0013042   0.0018023  -0.0000000  -0.0087885  -0.0227538   0.0000000
   15   0.0000000  -0.0000000  -0.0014098  -0.0000000   0.0000000   0.0038736
           13          14          15
    1  -0.0191425   0.0052977   0.0000000
    2   0.0015918  -0.0532472  -0.0000000
    3  -0.0000000  -0.0000000  -0.0267206
    4  -0.0062509   0.0160964  -0.0000000
    5   0.0205240  -0.0335490   0.0000000
    6   0.0000000   0.0000000   0.0114308
    7  -0.0016906   0.0013042   0.0000000
    8   0.0051107   0.0018023  -0.0000000
    9  -0.0000000  -0.0000000  -0.0014098
   10  -0.0016338  -0.0087885  -0.0000000
   11  -0.0133168  -0.0227538   0.0000000
   12  -0.0000000   0.0000000   0.0038736
   13   0.0287179  -0.0139099   0.0000000
   14  -0.0139099   0.1077478   0.0000000
   15   0.0000000   0.0000000   0.0128259
 Gradient time:  CPU 420.64 s  wall 109.81 s
 **********************************************************************
 **                                                                  **
 **                       VIBRATIONAL ANALYSIS                       **
 **                       --------------------                       **
 **                                                                  **
 **        VIBRATIONAL FREQUENCIES (CM**-1) AND NORMAL MODES         **
 **     FORCE CONSTANTS (mDYN/ANGSTROM) AND REDUCED MASSES (AMU)     **
 **                  INFRARED INTENSITIES (KM/MOL)                   **
 **                                                                  **
 **********************************************************************


 Mode:                 1                      2                      3
 Frequency:        68.64                 127.60                 162.34
 Force Cnst:      0.2217                 0.8734                 0.2336
 Red. Mass:      79.8780                91.0455                15.0441
 IR Active:          YES                    YES                    YES
 IR Intens:        1.633                  0.826                  2.756
 Raman Active:       YES                    YES                    YES
               X      Y      Z        X      Y      Z        X      Y      Z
 C         -0.085 -0.341  0.000    0.170 -0.143  0.000    0.000  0.000  0.441
 N         -0.146 -0.480  0.000    0.125 -0.244  0.000   -0.000 -0.000  0.887
 I         -0.261  0.382 -0.000    0.438  0.077 -0.000    0.000 -0.000 -0.073
 Br        -0.303  0.019 -0.000   -0.336  0.583 -0.000   -0.000 -0.000 -0.113
 I          0.473 -0.308  0.000   -0.259 -0.399  0.000    0.000  0.000  0.004
 TransDip  -0.033  0.024 -0.000   -0.021  0.020 -0.000    0.000  0.000 -0.053

 Mode:                 4                      5                      6
 Frequency:       189.36                 351.40                 459.86
 Force Cnst:      1.6289                 1.1125                 1.5534
 Red. Mass:      77.1013                15.2913                12.4678
 IR Active:          YES                    YES                    YES
 IR Intens:        0.633                 10.761                  0.089
 Raman Active:       YES                    YES                    YES
               X      Y      Z        X      Y      Z        X      Y      Z
 C          0.317  0.114  0.000   -0.185  0.474 -0.000    0.000  0.000  0.912
 N          0.259  0.027  0.000   -0.001  0.851  0.000    0.000  0.000 -0.409
 I         -0.378 -0.071 -0.000    0.002 -0.012 -0.000   -0.000 -0.000  0.002
 Br         0.606  0.489 -0.000   -0.049 -0.027 -0.000   -0.000 -0.000 -0.032
 I         -0.058 -0.247  0.000    0.045 -0.110  0.000    0.000 -0.000 -0.024
 TransDip  -0.025 -0.004 -0.000    0.096  0.042 -0.000    0.000  0.000  0.010

 Mode:                 7                      8                      9
 Frequency:       475.28                 718.30                1651.03
 Force Cnst:      1.9469                 3.8101                20.6594
 Red. Mass:      14.6289                12.5337                12.8634
 IR Active:          YES                    YES                    YES
 IR Intens:       80.815                239.092                296.319
 Raman Active:       YES                    YES                    YES
               X      Y      Z        X      Y      Z        X      Y      Z
 C          0.482 -0.324 -0.000    0.588  0.753 -0.000    0.651 -0.382 -0.000
 N          0.767  0.240  0.000   -0.011 -0.284  0.000   -0.581  0.305  0.000
 I         -0.053 -0.014  0.000   -0.016 -0.000  0.000    0.002  0.002  0.000
 Br        -0.114 -0.016  0.000   -0.052 -0.046  0.000    0.002  0.001  0.000
 I         -0.006  0.028  0.000   -0.006 -0.011  0.000   -0.000  0.000  0.000
 TransDip   0.258 -0.129 -0.000    0.013  0.495  0.000    0.519 -0.185  0.000

 STANDARD THERMODYNAMIC QUANTITIES AT   298.15 K  AND     1.00 ATM

   This Molecule has  0 Imaginary Frequencies
   Zero point vibrational energy:        6.010 kcal/mol

   Atom    1 Element C  Has Mass   12.00000
   Atom    2 Element N  Has Mass   14.00307
   Atom    3 Element I  Has Mass  126.90440
   Atom    4 Element Br Has Mass   78.91830
   Atom    5 Element I  Has Mass  126.90440
   Molecular Mass:   358.730170 amu
   Principal axes and moments of inertia in amu*Bohr^2:
                             1           2           3
    Eigenvalues --     1991.45585  4368.10820  6359.56406
          X               0.99969     0.02493     0.00000
          Y              -0.02493     0.99969     0.00000
          Z              -0.00000    -0.00000     1.00000
   Rotational Symmetry Number is   1
   The Molecule is an Asymmetric Top
   Translational Enthalpy:        0.889 kcal/mol
   Rotational Enthalpy:           0.889 kcal/mol
   Vibrational Enthalpy:          8.297 kcal/mol
   gas constant (RT):             0.592 kcal/mol
   Translational Entropy:        43.526  cal/mol.K
   Rotational Entropy:           32.381  cal/mol.K
   Vibrational Entropy:          14.871  cal/mol.K

   Total Enthalpy:               10.667 kcal/mol
   Total Entropy:                90.777  cal/mol.K
Archival summary:
1\1\TWL01\FREQ\ProcedureUnspecified\BasisUnspecified\2r111\taweetha\SunNov2522:57:172018SunNov2522:57:172018\0\\#,FREQ,ProcedureUnspecified,BasisUnspecified,\\0,1\I\C,1,2.1721\N,2,1.24562,1,131.103\Br,2,1.92932,1,113.167,3,-180,0\I,3,2.09757,2,123.469,1,0,0\\\@

 Total job time:  125.14s(wall), 477.72s(cpu) 
 Sun Nov 25 22:57:17 2018

        *************************************************************
        *                                                           *
        *  Thank you very much for using Q-Chem.  Have a nice day.  *
        *                                                           *
        *************************************************************
