# Supplementary material for: Geometric and energetic data from ab initio calculations of haloethene, haloimine, halomethylenephosphine, haloiminophosphine, halodiazene, halodiphosphene and halocyclopropane
Source: Data Brief. 2019 Nov 2;27:104738. doi: 10.1016/j.dib.2019.104738 (PMC6861602; doi:10.1016/j.dib.2019.104738)
Supplement: Multimedia component 4 [file mmc4.zip › CN/B3LYP/IClCNBrE.out]

Q-Chem Developer Version!
                  Welcome to Q-Chem
     A Quantum Leap Into The Future Of Chemistry


 Q-Chem 5.1, Q-Chem, Inc., Pleasanton, CA (2018)

 Yihan Shao,  Zhengting Gan,  E. Epifanovsky,  A. T. B. Gilbert,  M. Wormit,  
 J. Kussmann,  A. W. Lange,  A. Behn,  Jia Deng,  Xintian Feng,  D. Ghosh,  
 M. Goldey,  P. R. Horn,  L. D. Jacobson,  I. Kaliman,  T. Kus,  A. Landau,  
 Jie Liu,  E. I. Proynov,  R. M. Richard,  R. P. Steele,  E. J. Sundstrom,  
 H. L. Woodcock III,  P. M. Zimmerman,  D. Zuev,  B. Albrecht,  E. Alguire,  
 S. A. Baeppler,  D. Barton,  Z. Benda,  Y. A. Bernard,  E. J. Berquist,  
 K. B. Bravaya,  H. Burton,  D. Casanova,  Chun-Min Chang,  Yunqing Chen,  
 A. Chien,  K. D. Closser,  M. P. Coons,  S. Coriani,  S. Dasgupta,  
 A. L. Dempwolff,  M. Diedenhofen,  Hainam Do,  R. G. Edgar,  Po-Tung Fang,  
 S. Faraji,  S. Fatehi,  Qingguo Feng,  K. D. Fenk,  J. Fosso-Tande,  
 Qinghui Ge,  A. Ghysels,  G. Gidofalvi,  J. Gomes,  J. Gonthier,  A. Gunina,  
 D. Hait,  M. W. D. Hanson-Heine,  P. H. P. Harbach,  A. W. Hauser,  
 J. E. Herr,  E. G. Hohenstein,  Z. C. Holden,  Kerwin Hui,  B. C. Huynh,  
 T.-C. Jagau,  Hyunjun Ji,  B. Kaduk,  K. Khistyaev,  Jaehoon Kim,  
 P. Klunzinger,  K. Koh,  D. Kosenkov,  L. Koulias,  T. Kowalczyk,  
 C. M. Krauter,  A. Kunitsa,  Ka Un Lao,  A. Laurent,  K. V. Lawler,  
 Joonho Lee,  D. Lefrancois,  S. Lehtola,  D. S. Levine,  Yi-Pei Li,  
 You-Sheng Lin,  Fenglai Liu,  E. Livshits,  A. Luenser,  P. Manohar,  
 E. Mansoor,  S. F. Manzer,  Shan-Ping Mao,  Yuezhi Mao,  N. Mardirossian,  
 A. V. Marenich,  T. Markovich,  L. A. Martinez-Martinez,  S. A. Maurer,  
 N. J. Mayhall,  S. C. McKenzie,  J.-M. Mewes,  A. F. Morrison,  
 J. W. Mullinax,  K. Nanda,  T. S. Nguyen-Beck,  R. Olivares-Amaya,  
 J. A. Parkhill,  T. M. Perrine,  F. Plasser,  P. Pokhilko,  S. Prager,  
 A. Prociuk,  E. Ramos,  D. R. Rehn,  F. Rob,  M. Schneider,  N. Sergueev,  
 S. M. Sharada,  S. Sharma,  D. W. Small,  T. Stauch,  T. Stein,  
 Yu-Chuan Su,  A. J. W. Thom,  A. Tkatchenko,  T. Tsuchimochi,  N. M. Tubman,  
 L. Vogt,  M. L. Vidal,  O. Vydrov,  M. A. Watson,  J. Wenzel,  
 M. de Wergifosse,  T. A. Wesolowski,  A. White,  J. Witte,  A. Yamada,  
 Jun Yang,  K. Yao,  S. Yeganeh,  S. R. Yost,  Zhi-Qiang You,  A. Zech,  
 Igor Ying Zhang,  Xing Zhang,  Yan Zhao,  Ying Zhu,  B. R. Brooks,  
 G. K. L. Chan,  C. J. Cramer,  M. S. Gordon,  W. J. Hehre,  A. Klamt,  
 M. W. Schmidt,  C. D. Sherrill,  D. G. Truhlar,  A. Aspuru-Guzik,  R. Baer,  
 A. T. Bell,  N. A. Besley,  Jeng-Da Chai,  A. E. DePrince, III,  
 R. A. DiStasio Jr.,  A. Dreuw,  B. D. Dunietz,  T. R. Furlani,  
 Chao-Ping Hsu,  Yousung Jung,  Jing Kong,  D. S. Lambrecht,  WanZhen Liang,  
 C. Ochsenfeld,  V. A. Rassolov,  L. V. Slipchenko,  J. E. Subotnik,  
 T. Van Voorhis,  J. M. Herbert,  A. I. Krylov,  P. M. W. Gill,  M. Head-Gordon

 Contributors to earlier versions of Q-Chem not listed above: 
 R. D. Adamson,  B. Austin,  J. Baker,  G. J. O. Beran,  K. Brandhorst,  
 S. T. Brown,  E. F. C. Byrd,  A. K. Chakraborty,  C.-L. Cheng,  
 Siu Hung Chien,  D. M. Chipman,  D. L. Crittenden,  H. Dachsel,  
 R. J. Doerksen,  A. D. Dutoi,  L. Fusti-Molnar,  W. A. Goddard III,  
 A. Golubeva-Zadorozhnaya,  S. R. Gwaltney,  G. Hawkins,  A. Heyden,  
 S. Hirata,  G. Kedziora,  F. J. Keil,  C. Kelley,  Jihan Kim,  R. A. King,  
 R. Z. Khaliullin,  P. P. Korambath,  W. Kurlancheek,  A. M. Lee,  M. S. Lee,  
 S. V. Levchenko,  Ching Yeh Lin,  D. Liotard,  R. C. Lochan,  I. Lotan,  
 P. E. Maslen,  N. Nair,  D. P. O'Neill,  D. Neuhauser,  E. Neuscamman,  
 C. M. Oana,  R. Olson,  B. Peters,  R. Peverati,  P. A. Pieniazek,  
 Y. M. Rhee,  J. Ritchie,  M. A. Rohrdanz,  E. Rosta,  N. J. Russ,  
 H. F. Schaefer III,  N. E. Schultz,  N. Shenvi,  A. C. Simmonett,  A. Sodt,  
 D. Stuck,  K. S. Thanthiriwatte,  V. Vanovschi,  Tao Wang,  A. Warshel,  
 C. F. Williams,  Q. Wu,  X. Xu,  W. Zhang

 Please cite Q-Chem as follows:
 Y. Shao et al., Mol. Phys. 113, 184-215 (2015)
 DOI: 10.1080/00268976.2014.952696

 Q-Chem 5.1.2 for Intel X86 EM64T Linux

 Parts of Q-Chem use Armadillo 8.300.2 (Tropical Shenanigans).
 http://arma.sourceforge.net/

 Q-Chem begins on Sun Nov 25 20:50:59 2018  

Host: 
0

     Scratch files written to /scratch/taweetham/qchem50541//
Input Ideriv = 2
Curr. Ideriv = -1
Max.  Ideriv = 2

Checking the input file for inconsistencies... 	...done.

--------------------------------------------------------------
User input:
--------------------------------------------------------------
$molecule
0 1
C 
N 1 1.3 
Br 2 CBr 1 120. 
Cl 1 CCl 2 120.  3 180.0
I 1 CI 2 120.  3 0.0

CC=1.54
CH=1.09
CF=1.35
CCl=1.77
CBr=1.94
CI=2.14
DHA=180.0
$end

$rem
   job_type	optimization
   basis	6-311++g**
   method	b3lyp
$end

--------------------------------------------------------------
 ----------------------------------------------------------------
             Standard Nuclear Orientation (Angstroms)
    I     Atom           X                Y                Z
 ----------------------------------------------------------------
    1      C       0.4835522644    -1.0091227136    -0.0000000000
    2      N      -0.7507341679    -1.4172121686     0.0000000000
    3      Br     -2.1991069057    -0.1265470639     0.0000000000
    4      Cl      1.8050057416    -2.1866882988    -0.0000000000
    5      I       0.9176881072     1.0863786750    -0.0000000000
 ----------------------------------------------------------------
 Molecular Point Group                 Cs    NOp =  2
 Largest Abelian Subgroup              Cs    NOp =  2
 Nuclear Repulsion Energy =   825.2754683063 hartrees
 There are       59 alpha and       59 beta electrons
 Requested basis set is 6-311++G(d,p)
 There are 68 shells and 184 basis functions

 Total QAlloc Memory Limit   2000 MB
 Mega-Array Size       188 MB
 MEM_STATIC part       192 MB
 A cutoff of  1.0D-11 yielded   1782 shell pairs
 There are     14283 function pairs (     16061 Cartesian)

 -------------------------------------------------------
 OpenMP Integral Computing Module                       
 Release: version 1.0, May 2013, Q-Chem Inc. Pittsburgh 
 -------------------------------------------------------
 Integral Job Info:
 Integral job number is                      11
 Integral operator is                         1
 short-range coefficients                     0
 long-range coefficients              100000000
 Omega coefficients                           0
 if combine SR and LR in K                    0
 Integral screening is                        0
 Integral computing path is                   2
 max size of driver memory is            800000
 size of driver memory is                593474
 size of scratch memory is             29634545
 max col of scratch BK array               1296
 max len of scratch array in speh3          155
 max len of scratch index in speh4           18
 max int batch size is                      520
 min int batch size is                       52
 fixed nKL is                                45
 max L of basis functions is                  2
 order of int derivative is                   0
 number of shells is                         68
 number of basis is                         195
 number of cartesian basis is               195
 number of contracted shell pairs          1782
 number of primitive shell pairs           4171
 maxK2 (contraction) of shell pair           36
 max number of K2 of shell pair               1
 max number of CS2 of shell pair            220
 max number of PS2 of shell pair            220
 mem total for path MDJ                  529900
 -------------------------------------------------------
 Smallest overlap matrix eigenvalue = 3.56E-04

 Scale SEOQF with 1.000000e-01/1.000000e-01/1.000000e-01

 Standard Electronic Orientation quadrupole field applied
 Nucleus-field energy     =     0.0000000216 hartrees
 Guess from superposition of atomic densities
 Warning:  Energy on first SCF cycle will be non-variational
 SAD guess density has 118.000000 electrons

 -----------------------------------------------------------------------
  General SCF calculation program by
  Eric Jon Sundstrom, Paul Horn, Yuezhi Mao, Dmitri Zuev, Alec White,
  David Stuck, Shaama M.S., Shane Yost, Joonho Lee, David Small,
  Daniel Levine, Susi Lehtola, Hugh Burton, Evgeny Epifanovsky
 -----------------------------------------------------------------------
 Exchange:     0.2000 Hartree-Fock + 0.0800 Slater + 0.7200 B88
 Correlation:  0.1900 VWN1RPA + 0.8100 LYP
 Using SG-1 standard quadrature grid
 using 4 threads for integral computing
 -------------------------------------------------------
 OpenMP Integral computing Module                
 Release: version 2.0, May 2017, Q-Chem Inc. Pleasanton 
 -------------------------------------------------------
 -------------------------------------------------------
 OpenMP BLAS3 based DFT computing Module                
 Release: version 1.0, May 2013, Q-Chem Inc. Pittsburgh 
 -------------------------------------------------------
 A restricted SCF calculation will be
 performed using DIIS
 SCF converges when DIIS error is below 1.0e-08
 ---------------------------------------
  Cycle       Energy         DIIS error
 ---------------------------------------
    1  -10047.1913899655      3.57e-02  
    2  -10046.6733270591      3.33e-03  
    3  -10046.5448729369      6.72e-03  
    4  -10046.6993473961      1.33e-03  
    5  -10046.7049298877      3.37e-04  
    6  -10046.7051921671      2.08e-04  
    7  -10046.7053736715      3.98e-05  
    8  -10046.7053797109      1.07e-05  
    9  -10046.7053802688      2.25e-06  
   10  -10046.7053802889      5.42e-07  
   11  -10046.7053802902      1.56e-07  
   12  -10046.7053802903      6.17e-08  
   13  -10046.7053802904      1.24e-08  
   14  -10046.7053802902      1.43e-09  Convergence criterion met
 ---------------------------------------
 SCF time:   CPU 43.06s  wall 12.00s 
 SCF   energy in the final basis set =   -10046.7053802902
 Total energy in the final basis set =   -10046.7053802902

 --------------------------------------------------------------
             Orbital Energies (a.u.) and Symmetries
 --------------------------------------------------------------

 Alpha MOs, Restricted
 -- Occupied --                  
******* -482.87 -176.33 -165.73 -165.73 -165.73 -101.61  -62.52
  1 A'    2 A'    3 A'    4 A'    1 A"    5 A'    6 A'    7 A'                 
-56.346 -56.340 -56.340 -35.826 -31.320 -31.314 -31.313 -22.970
  8 A'    2 A"    9 A'   10 A'   11 A'    3 A"   12 A'   13 A'                 
-22.969 -22.969 -22.964 -22.964 -14.402 -10.345  -9.518  -8.732
  4 A"   14 A'    5 A"   15 A'   16 A'   17 A'   18 A'   19 A'                 
 -7.284  -7.273  -7.272  -6.567  -6.549  -6.548  -6.376  -4.789
 20 A'    6 A"   21 A'   22 A'    7 A"   23 A'   24 A'   25 A'                 
 -4.774  -4.772  -2.677  -2.672  -2.671  -2.657  -2.657  -2.054
  8 A"   26 A'   27 A'    9 A"   28 A'   10 A"   29 A'   30 A'                 
 -2.050  -2.049  -2.036  -2.036  -0.979  -0.885  -0.790  -0.701
 11 A"   31 A'   32 A'   12 A"   33 A'   34 A'   35 A'   36 A'                 
 -0.571  -0.490  -0.474  -0.440  -0.369  -0.362  -0.350  -0.309
 37 A'   38 A'   39 A'   13 A"   40 A'   14 A"   41 A'   15 A"                 
 -0.303  -0.290  -0.278
 42 A'   16 A"   43 A'                                                         
 -- Virtual --                   
 -0.116  -0.089  -0.075   0.006   0.020   0.033   0.048   0.050
 44 A'   45 A'   17 A"   46 A'   47 A'   48 A'   49 A'   18 A"                 
  0.073   0.075   0.077   0.095   0.104   0.113   0.122   0.158
 19 A"   50 A'   51 A'   52 A'   53 A'   20 A"   54 A'   21 A"                 
  0.166   0.183   0.195   0.210   0.242   0.248   0.265   0.289
 55 A'   56 A'   57 A'   58 A'   22 A"   59 A'   60 A'   61 A'                 
  0.347   0.359   0.382   0.387   0.395   0.415   0.434   0.437
 62 A'   23 A"   63 A'   24 A"   64 A'   65 A'   66 A'   25 A"                 
  0.444   0.465   0.496   0.534   0.547   0.558   0.563   0.577
 26 A"   67 A'   68 A'   27 A"   28 A"   69 A'   29 A"   70 A'                 
  0.609   0.620   0.686   0.739   0.786   0.796   0.823   0.837
 71 A'   72 A'   73 A'   74 A'   75 A'   30 A"   31 A"   76 A'                 
  0.867   0.880   0.896   0.914   0.976   1.058   1.099   1.246
 77 A'   32 A"   78 A'   79 A'   80 A'   81 A'   82 A'   33 A"                 
  1.246   1.319   1.369   1.370   1.389   1.593   1.669   1.815
 83 A'   34 A"   84 A'   35 A"   85 A'   86 A'   87 A'   88 A'                 
  1.911   1.951   1.995   2.055   2.212   2.242   2.318   2.341
 36 A"   89 A'   90 A'   37 A"   38 A"   91 A'   92 A'   39 A"                 
  2.453   2.518   2.709   2.734   2.884   3.229   3.807   3.866
 93 A'   94 A'   95 A'   40 A"   96 A'   97 A'   41 A"   98 A'                 
  3.937   3.940   3.979   3.988   4.010   4.027   4.053   4.118
 42 A"   99 A'   43 A"   44 A"  100 A'   45 A"  101 A'  102 A'                 
  4.210   4.298   4.384   4.443   5.985   6.024   6.046   6.613
103 A'  104 A'  105 A'  106 A'   46 A"  107 A'  108 A'  109 A'                 
  7.526   7.551   7.624   9.687  23.567  25.764  25.846  26.308
 47 A"  110 A'  111 A'  112 A'  113 A'   48 A"  114 A'  115 A'                 
 27.830  28.326  28.355  28.359  28.514  28.529  28.535  28.579
116 A'   49 A"  117 A'  118 A'   50 A"  119 A'   51 A"  120 A'                 
 28.664  35.409  47.889 127.869 127.892 127.907 151.627 215.668
121 A'  122 A'  123 A'   52 A"  124 A'  125 A'  126 A'  127 A'                 
289.716 289.742 289.8421020.6801901.789
 53 A"  128 A'  129 A'  130 A'  131 A'                                         

 Beta MOs, Restricted
 -- Occupied --                  
******* -482.87 -176.33 -165.73 -165.73 -165.73 -101.61  -62.52
  1 A'    2 A'    3 A'    4 A'    1 A"    5 A'    6 A'    7 A'                 
-56.346 -56.340 -56.340 -35.826 -31.320 -31.314 -31.313 -22.970
  8 A'    2 A"    9 A'   10 A'   11 A'    3 A"   12 A'   13 A'                 
-22.969 -22.969 -22.964 -22.964 -14.402 -10.345  -9.518  -8.732
  4 A"   14 A'    5 A"   15 A'   16 A'   17 A'   18 A'   19 A'                 
 -7.284  -7.273  -7.272  -6.567  -6.549  -6.548  -6.376  -4.789
 20 A'    6 A"   21 A'   22 A'    7 A"   23 A'   24 A'   25 A'                 
 -4.774  -4.772  -2.677  -2.672  -2.671  -2.657  -2.657  -2.054
  8 A"   26 A'   27 A'    9 A"   28 A'   10 A"   29 A'   30 A'                 
 -2.050  -2.049  -2.036  -2.036  -0.979  -0.885  -0.790  -0.701
 11 A"   31 A'   32 A'   12 A"   33 A'   34 A'   35 A'   36 A'                 
 -0.571  -0.490  -0.474  -0.440  -0.369  -0.362  -0.350  -0.309
 37 A'   38 A'   39 A'   13 A"   40 A'   14 A"   41 A'   15 A"                 
 -0.303  -0.290  -0.278
 42 A'   16 A"   43 A'                                                         
 -- Virtual --                   
 -0.116  -0.089  -0.075   0.006   0.020   0.033   0.048   0.050
 44 A'   45 A'   17 A"   46 A'   47 A'   48 A'   49 A'   18 A"                 
  0.073   0.075   0.077   0.095   0.104   0.113   0.122   0.158
 19 A"   50 A'   51 A'   52 A'   53 A'   20 A"   54 A'   21 A"                 
  0.166   0.183   0.195   0.210   0.242   0.248   0.265   0.289
 55 A'   56 A'   57 A'   58 A'   22 A"   59 A'   60 A'   61 A'                 
  0.347   0.359   0.382   0.387   0.395   0.415   0.434   0.437
 62 A'   23 A"   63 A'   24 A"   64 A'   65 A'   66 A'   25 A"                 
  0.444   0.465   0.496   0.534   0.547   0.558   0.563   0.577
 26 A"   67 A'   68 A'   27 A"   28 A"   69 A'   29 A"   70 A'                 
  0.609   0.620   0.686   0.739   0.786   0.796   0.823   0.837
 71 A'   72 A'   73 A'   74 A'   75 A'   30 A"   31 A"   76 A'                 
  0.867   0.880   0.896   0.914   0.976   1.058   1.099   1.246
 77 A'   32 A"   78 A'   79 A'   80 A'   81 A'   82 A'   33 A"                 
  1.246   1.319   1.369   1.370   1.389   1.593   1.669   1.815
 83 A'   34 A"   84 A'   35 A"   85 A'   86 A'   87 A'   88 A'                 
  1.911   1.951   1.995   2.055   2.212   2.242   2.318   2.341
 36 A"   89 A'   90 A'   37 A"   38 A"   91 A'   92 A'   39 A"                 
  2.453   2.518   2.709   2.734   2.884   3.229   3.807   3.866
 93 A'   94 A'   95 A'   40 A"   96 A'   97 A'   41 A"   98 A'                 
  3.937   3.940   3.979   3.988   4.010   4.027   4.053   4.118
 42 A"   99 A'   43 A"   44 A"  100 A'   45 A"  101 A'  102 A'                 
  4.210   4.298   4.384   4.443   5.985   6.024   6.046   6.613
103 A'  104 A'  105 A'  106 A'   46 A"  107 A'  108 A'  109 A'                 
  7.526   7.551   7.624   9.687  23.567  25.764  25.846  26.308
 47 A"  110 A'  111 A'  112 A'  113 A'   48 A"  114 A'  115 A'                 
 27.830  28.326  28.355  28.359  28.514  28.529  28.535  28.579
116 A'   49 A"  117 A'  118 A'   50 A"  119 A'   51 A"  120 A'                 
 28.664  35.409  47.889 127.869 127.892 127.907 151.627 215.668
121 A'  122 A'  123 A'   52 A"  124 A'  125 A'  126 A'  127 A'                 
289.716 289.742 289.8421020.6801901.789
 53 A"  128 A'  129 A'  130 A'  131 A'                                         
 --------------------------------------------------------------

          Ground-State Mulliken Net Atomic Charges

     Atom                 Charge (a.u.)
  ----------------------------------------
      1 C                    -0.642242
      2 N                     0.035661
      3 Br                    0.068824
      4 Cl                    0.399359
      5 I                     0.138397
  ----------------------------------------
  Sum of atomic charges =    -0.000000

 -----------------------------------------------------------------
                    Cartesian Multipole Moments
 -----------------------------------------------------------------
    Charge (ESU x 10^10)
                -0.0000
    Dipole Moment (Debye)
         X       0.6224      Y       1.3611      Z      -0.0000
       Tot       1.4967
    Quadrupole Moments (Debye-Ang)
        XX     -68.7301     XY      -3.4912     YY     -69.2226
        XZ       0.0000     YZ      -0.0000     ZZ     -71.1551
    Octopole Moments (Debye-Ang^2)
       XXX     -27.3667    XXY      14.8477    XYY       4.3303
       YYY      49.8178    XXZ      -0.0000    XYZ       0.0000
       YYZ      -0.0000    XZZ      -6.6401    YZZ      12.3424
       ZZZ      -0.0000
    Hexadecapole Moments (Debye-Ang^3)
      XXXX    -989.5394   XXXY       0.5512   XXYY    -275.3388
      XYYY      21.8844   YYYY    -720.4328   XXXZ       0.0000
      XXYZ      -0.0000   XYYZ       0.0000   YYYZ      -0.0000
      XXZZ    -191.0915   XYZZ      12.5197   YYZZ    -141.0073
      XZZZ       0.0000   YZZZ      -0.0000   ZZZZ     -90.0347
 -----------------------------------------------------------------
 Calculating analytic gradient of the SCF energy
 Gradient of SCF Energy
            1           2           3           4           5
    1   0.0495637  -0.0357511  -0.0110349   0.0165132  -0.0192908
    2   0.0030643  -0.0018829   0.0151867  -0.0123499  -0.0040181
    3   0.0000000  -0.0000000   0.0000000   0.0000000  -0.0000000
 Max gradient component =       4.956E-02
 RMS gradient           =       1.810E-02
 Gradient time:  CPU 10.89 s  wall 2.82 s
 Geometry Optimization Parameters
   NAtoms,    NIC,     NZ,  NCons,   NDum,   NFix, NCnnct, MaxDiis
        5      20       5       0       0       0       0       0


** GEOMETRY OPTIMIZATION IN DELOCALIZED INTERNAL COORDINATES **
   Searching for a Minimum

   Optimization Cycle:   1

                       Coordinates (Angstroms)
     ATOM                X               Y               Z
      1  C         0.4835522644   -1.0091227136    0.0000000000
      2  N        -0.7507341679   -1.4172121686    0.0000000000
      3  Br       -2.1991069057   -0.1265470639    0.0000000000
      4  Cl        1.8050057416   -2.1866882988    0.0000000000
      5  I         0.9176881072    1.0863786750    0.0000000000
   Point Group: cs    Number of degrees of freedom:     7


   Energy is -10046.705380290


 Attempting to Generate Delocalized Internal Coordinates

  7 Hessian modes will be used to form the next step
  Hessian Eigenvalues:
     0.108095    0.175927    0.250000    0.250000    0.250000    0.286300
     0.671931

 Minimum Search - Taking Simple RFO Step
 Searching for Lamda that Minimizes Along All modes
 Value Taken    Lamda =  -0.02128670
 Step Taken.  Stepsize is  0.277219

                             Maximum     Tolerance    Cnvgd?
         Gradient           0.057934      0.000300      NO
         Displacement       0.200719      0.001200      NO
         Energy change     *********      0.000001      NO


 New Cartesian Coordinates Obtained by Inverse Iteration

 Displacement from previous Coordinates is:  0.658514
 ----------------------------------------------------------------
             Standard Nuclear Orientation (Angstroms)
    I     Atom           X                Y                Z
 ----------------------------------------------------------------
    1      C       0.4416392821    -0.9282574539     0.0000000000
    2      N      -0.7364538836    -1.4004961326     0.0000000000
    3      Br     -2.2815380411    -0.3102011505     0.0000000000
    4      Cl      1.6834995936    -2.1393942677     0.0000000000
    5      I       1.1492580887     1.1251574349     0.0000000000
 ----------------------------------------------------------------
 Molecular Point Group                 Cs    NOp =  2
 Largest Abelian Subgroup              Cs    NOp =  2
 Nuclear Repulsion Energy =   801.8264565484 hartrees
 There are       59 alpha and       59 beta electrons
 Applying Cartesian multipole field
    Component          Value
    ---------          -----
     (2,0,0)        1.00000E-11
     (0,2,0)        2.00000E-11
     (0,0,2)       -3.00000E-11
 Nucleus-field energy     =     0.0000000228 hartrees
 Requested basis set is 6-311++G(d,p)
 There are 68 shells and 184 basis functions
 A cutoff of  1.0D-11 yielded   1782 shell pairs
 There are     14215 function pairs (     15974 Cartesian)
 Smallest overlap matrix eigenvalue = 3.76E-04
 Guess MOs from SCF MO coefficient file

 -----------------------------------------------------------------------
  General SCF calculation program by
  Eric Jon Sundstrom, Paul Horn, Yuezhi Mao, Dmitri Zuev, Alec White,
  David Stuck, Shaama M.S., Shane Yost, Joonho Lee, David Small,
  Daniel Levine, Susi Lehtola, Hugh Burton, Evgeny Epifanovsky
 -----------------------------------------------------------------------
 Exchange:     0.2000 Hartree-Fock + 0.0800 Slater + 0.7200 B88
 Correlation:  0.1900 VWN1RPA + 0.8100 LYP
 Using SG-1 standard quadrature grid
 using 4 threads for integral computing
 -------------------------------------------------------
 OpenMP Integral computing Module                
 Release: version 2.0, May 2017, Q-Chem Inc. Pleasanton 
 -------------------------------------------------------
 -------------------------------------------------------
 OpenMP BLAS3 based DFT computing Module                
 Release: version 1.0, May 2013, Q-Chem Inc. Pittsburgh 
 -------------------------------------------------------
 A restricted SCF calculation will be
 performed using DIIS
 SCF converges when DIIS error is below 1.0e-08
 ---------------------------------------
  Cycle       Energy         DIIS error
 ---------------------------------------
    1  -10046.6997226692      1.33e-03  
    2  -10046.7119810775      5.47e-04  
    3  -10046.7106200737      8.11e-04  
    4  -10046.7130950932      1.98e-04  
    5  -10046.7132458784      5.47e-05  
    6  -10046.7132546844      2.61e-05  
    7  -10046.7132573428      6.99e-06  
    8  -10046.7132575023      1.13e-06  
    9  -10046.7132575070      1.76e-07  
   10  -10046.7132575073      9.87e-08  
   11  -10046.7132575073      1.94e-08  
   12  -10046.7132575073      6.27e-09  Convergence criterion met
 ---------------------------------------
 SCF time:   CPU 36.41s  wall 9.00s 
 SCF   energy in the final basis set =   -10046.7132575073
 Total energy in the final basis set =   -10046.7132575073

 --------------------------------------------------------------
             Orbital Energies (a.u.) and Symmetries
 --------------------------------------------------------------

 Alpha MOs, Restricted
 -- Occupied --                  
******* -482.87 -176.33 -165.74 -165.73 -165.73 -101.60  -62.52
  1 A'    2 A'    3 A'    4 A'    1 A"    5 A'    6 A'    7 A'                 
-56.347 -56.341 -56.341 -35.828 -31.322 -31.316 -31.315 -22.972
  8 A'    2 A"    9 A'   10 A'   11 A'    3 A"   12 A'   13 A'                 
-22.971 -22.971 -22.966 -22.966 -14.398 -10.341  -9.510  -8.733
  4 A"   14 A'    5 A"   15 A'   16 A'   17 A'   18 A'   19 A'                 
 -7.276  -7.265  -7.264  -6.568  -6.550  -6.549  -6.377  -4.790
 20 A'    6 A"   21 A'   22 A'    7 A"   23 A'   24 A'   25 A'                 
 -4.775  -4.774  -2.678  -2.673  -2.673  -2.658  -2.658  -2.056
  8 A"   26 A'   27 A'    9 A"   28 A'   29 A'   10 A"   30 A'                 
 -2.051  -2.051  -2.037  -2.037  -0.994  -0.887  -0.792  -0.699
 11 A"   31 A'   12 A"   32 A'   33 A'   34 A'   35 A'   36 A'                 
 -0.572  -0.496  -0.478  -0.448  -0.361  -0.360  -0.351  -0.309
 37 A'   38 A'   39 A'   13 A"   14 A"   40 A'   41 A'   15 A"                 
 -0.297  -0.289  -0.289
 42 A'   16 A"   43 A'                                                         
 -- Virtual --                   
 -0.107  -0.083  -0.069   0.005   0.021   0.034   0.048   0.049
 44 A'   45 A'   17 A"   46 A'   47 A'   48 A'   49 A'   18 A"                 
  0.075   0.078   0.083   0.094   0.102   0.111   0.126   0.159
 19 A"   50 A'   51 A'   52 A'   53 A'   20 A"   54 A'   21 A"                 
  0.174   0.180   0.194   0.211   0.238   0.248   0.263   0.302
 55 A'   56 A'   57 A'   58 A'   22 A"   59 A'   60 A'   61 A'                 
  0.361   0.373   0.383   0.385   0.399   0.418   0.427   0.446
 62 A'   23 A"   24 A"   63 A'   64 A'   65 A'   25 A"   26 A"                 
  0.447   0.457   0.481   0.531   0.548   0.554   0.570   0.584
 66 A'   67 A'   68 A'   27 A"   28 A"   69 A'   29 A"   70 A'                 
  0.605   0.636   0.649   0.743   0.792   0.795   0.825   0.841
 71 A'   72 A'   73 A'   74 A'   75 A'   30 A"   31 A"   76 A'                 
  0.873   0.881   0.915   0.939   0.998   1.043   1.126   1.239
 32 A"   77 A'   78 A'   79 A'   80 A'   81 A'   82 A'   83 A'                 
  1.251   1.336   1.369   1.375   1.387   1.585   1.690   1.853
 33 A"   34 A"   84 A'   35 A"   85 A'   86 A'   87 A'   88 A'                 
  1.909   1.980   1.999   2.066   2.227   2.256   2.315   2.352
 36 A"   89 A'   90 A'   37 A"   38 A"   91 A'   92 A'   39 A"                 
  2.459   2.555   2.745   2.750   2.907   3.236   3.810   3.882
 93 A'   94 A'   95 A'   40 A"   96 A'   97 A'   41 A"   98 A'                 
  3.940   3.954   3.972   3.992   3.996   4.032   4.072   4.087
 42 A"   99 A'   43 A"   44 A"  100 A'   45 A"  101 A'  102 A'                 
  4.227   4.291   4.380   4.447   5.982   6.020   6.043   6.640
103 A'  104 A'  105 A'  106 A'   46 A"  107 A'  108 A'  109 A'                 
  7.525   7.549   7.618   9.698  23.633  25.775  25.892  26.312
 47 A"  110 A'  111 A'  112 A'  113 A'   48 A"  114 A'  115 A'                 
 27.813  28.323  28.352  28.353  28.512  28.521  28.533  28.573
116 A'   49 A"  117 A'  118 A'   50 A"  119 A'   51 A"  120 A'                 
 28.665  35.449  47.916 127.866 127.888 127.905 151.613 215.680
121 A'  122 A'  123 A'   52 A"  124 A'  125 A'  126 A'  127 A'                 
289.716 289.737 289.8411020.7141901.775
 53 A"  128 A'  129 A'  130 A'  131 A'                                         

 Beta MOs, Restricted
 -- Occupied --                  
******* -482.87 -176.33 -165.74 -165.73 -165.73 -101.60  -62.52
  1 A'    2 A'    3 A'    4 A'    1 A"    5 A'    6 A'    7 A'                 
-56.347 -56.341 -56.341 -35.828 -31.322 -31.316 -31.315 -22.972
  8 A'    2 A"    9 A'   10 A'   11 A'    3 A"   12 A'   13 A'                 
-22.971 -22.971 -22.966 -22.966 -14.398 -10.341  -9.510  -8.733
  4 A"   14 A'    5 A"   15 A'   16 A'   17 A'   18 A'   19 A'                 
 -7.276  -7.265  -7.264  -6.568  -6.550  -6.549  -6.377  -4.790
 20 A'    6 A"   21 A'   22 A'    7 A"   23 A'   24 A'   25 A'                 
 -4.775  -4.774  -2.678  -2.673  -2.673  -2.658  -2.658  -2.056
  8 A"   26 A'   27 A'    9 A"   28 A'   29 A'   10 A"   30 A'                 
 -2.051  -2.051  -2.037  -2.037  -0.994  -0.887  -0.792  -0.699
 11 A"   31 A'   12 A"   32 A'   33 A'   34 A'   35 A'   36 A'                 
 -0.572  -0.496  -0.478  -0.448  -0.361  -0.360  -0.351  -0.309
 37 A'   38 A'   39 A'   13 A"   14 A"   40 A'   41 A'   15 A"                 
 -0.297  -0.289  -0.289
 42 A'   16 A"   43 A'                                                         
 -- Virtual --                   
 -0.107  -0.083  -0.069   0.005   0.021   0.034   0.048   0.049
 44 A'   45 A'   17 A"   46 A'   47 A'   48 A'   49 A'   18 A"                 
  0.075   0.078   0.083   0.094   0.102   0.111   0.126   0.159
 19 A"   50 A'   51 A'   52 A'   53 A'   20 A"   54 A'   21 A"                 
  0.174   0.180   0.194   0.211   0.238   0.248   0.263   0.302
 55 A'   56 A'   57 A'   58 A'   22 A"   59 A'   60 A'   61 A'                 
  0.361   0.373   0.383   0.385   0.399   0.418   0.427   0.446
 62 A'   23 A"   24 A"   63 A'   64 A'   65 A'   25 A"   26 A"                 
  0.447   0.457   0.481   0.531   0.548   0.554   0.570   0.584
 66 A'   67 A'   68 A'   27 A"   28 A"   69 A'   29 A"   70 A'                 
  0.605   0.636   0.649   0.743   0.792   0.795   0.825   0.841
 71 A'   72 A'   73 A'   74 A'   75 A'   30 A"   31 A"   76 A'                 
  0.873   0.881   0.915   0.939   0.998   1.043   1.126   1.239
 32 A"   77 A'   78 A'   79 A'   80 A'   81 A'   82 A'   83 A'                 
  1.251   1.336   1.369   1.375   1.387   1.585   1.690   1.853
 33 A"   34 A"   84 A'   35 A"   85 A'   86 A'   87 A'   88 A'                 
  1.909   1.980   1.999   2.066   2.227   2.256   2.315   2.352
 36 A"   89 A'   90 A'   37 A"   38 A"   91 A'   92 A'   39 A"                 
  2.459   2.555   2.745   2.750   2.907   3.236   3.810   3.882
 93 A'   94 A'   95 A'   40 A"   96 A'   97 A'   41 A"   98 A'                 
  3.940   3.954   3.972   3.992   3.996   4.032   4.072   4.087
 42 A"   99 A'   43 A"   44 A"  100 A'   45 A"  101 A'  102 A'                 
  4.227   4.291   4.380   4.447   5.982   6.020   6.043   6.640
103 A'  104 A'  105 A'  106 A'   46 A"  107 A'  108 A'  109 A'                 
  7.525   7.549   7.618   9.698  23.633  25.775  25.892  26.312
 47 A"  110 A'  111 A'  112 A'  113 A'   48 A"  114 A'  115 A'                 
 27.813  28.323  28.352  28.353  28.512  28.521  28.533  28.573
116 A'   49 A"  117 A'  118 A'   50 A"  119 A'   51 A"  120 A'                 
 28.665  35.449  47.916 127.866 127.888 127.905 151.613 215.680
121 A'  122 A'  123 A'   52 A"  124 A'  125 A'  126 A'  127 A'                 
289.716 289.737 289.8411020.7141901.775
 53 A"  128 A'  129 A'  130 A'  131 A'                                         
 --------------------------------------------------------------

          Ground-State Mulliken Net Atomic Charges

     Atom                 Charge (a.u.)
  ----------------------------------------
      1 C                    -0.625264
      2 N                     0.065718
      3 Br                    0.082219
      4 Cl                    0.341118
      5 I                     0.136209
  ----------------------------------------
  Sum of atomic charges =     0.000000

 -----------------------------------------------------------------
                    Cartesian Multipole Moments
 -----------------------------------------------------------------
    Charge (ESU x 10^10)
                 0.0000
    Dipole Moment (Debye)
         X       0.5040      Y       1.3019      Z      -0.0000
       Tot       1.3961
    Quadrupole Moments (Debye-Ang)
        XX     -67.8606     XY      -1.5891     YY     -69.7592
        XZ       0.0000     YZ       0.0000     ZZ     -71.0263
    Octopole Moments (Debye-Ang^2)
       XXX     -40.9688    XXY      17.8312    XYY       1.9716
       YYY      52.1165    XXZ      -0.0000    XYZ       0.0000
       YYZ      -0.0000    XZZ     -10.1326    YZZ      13.2168
       ZZZ      -0.0000
    Hexadecapole Moments (Debye-Ang^3)
      XXXX   -1064.4916   XXXY     -46.8292   XXYY    -290.5242
      XYYY     -29.7591   YYYY    -723.2942   XXXZ       0.0000
      XXYZ       0.0000   XYYZ      -0.0000   YYYZ       0.0000
      XXZZ    -205.6392   XYZZ      -7.8359   YYZZ    -141.1181
      XZZZ       0.0000   YZZZ       0.0000   ZZZZ     -89.8526
 -----------------------------------------------------------------
 Calculating analytic gradient of the SCF energy
 Gradient of SCF Energy
            1           2           3           4           5
    1   0.0196488  -0.0095909  -0.0067265  -0.0070335   0.0037020
    2   0.0013834  -0.0054945  -0.0015008   0.0005144   0.0050976
    3   0.0000000  -0.0000000   0.0000000  -0.0000000  -0.0000000
 Max gradient component =       1.965E-02
 RMS gradient           =       6.568E-03
 Gradient time:  CPU 10.70 s  wall 2.78 s
 Geometry Optimization Parameters
   NAtoms,    NIC,     NZ,  NCons,   NDum,   NFix, NCnnct, MaxDiis
        5      20       5       0       0       0       0       0

 Cartesian Hessian Update
 Hessian Updated using BFGS Update


** GEOMETRY OPTIMIZATION IN DELOCALIZED INTERNAL COORDINATES **
   Searching for a Minimum

   Optimization Cycle:   2

                       Coordinates (Angstroms)
     ATOM                X               Y               Z
      1  C         0.4416392821   -0.9282574539    0.0000000000
      2  N        -0.7364538836   -1.4004961326    0.0000000000
      3  Br       -2.2815380411   -0.3102011505    0.0000000000
      4  Cl        1.6834995936   -2.1393942677    0.0000000000
      5  I         1.1492580887    1.1251574349    0.0000000000
   Point Group: cs    Number of degrees of freedom:     7


   Energy is -10046.713257507

 Hessian Updated using BFGS Update

  6 Hessian modes will be used to form the next step
  Hessian Eigenvalues:
     0.110411    0.166766    0.228154    0.282503    0.382127    0.623703

 Minimum Search - Taking Simple RFO Step
 Searching for Lamda that Minimizes Along All modes
 Value Taken    Lamda =  -0.00257589
 Step Taken.  Stepsize is  0.092256

                             Maximum     Tolerance    Cnvgd?
         Gradient           0.025928      0.000300      NO
         Displacement       0.064283      0.001200      NO
         Energy change     -0.007877      0.000001      NO


 New Cartesian Coordinates Obtained by Inverse Iteration

 Displacement from previous Coordinates is:  0.225562
 ----------------------------------------------------------------
             Standard Nuclear Orientation (Angstroms)
    I     Atom           X                Y                Z
 ----------------------------------------------------------------
    1      C       0.4187297752    -0.9480677360     0.0000000000
    2      N      -0.7419939968    -1.4214871866     0.0000000000
    3      Br     -2.2120865171    -0.2602431795     0.0000000000
    4      Cl      1.7045002644    -2.1193539139     0.0000000000
    5      I       1.0872555140     1.0959604461     0.0000000000
 ----------------------------------------------------------------
 Molecular Point Group                 Cs    NOp =  2
 Largest Abelian Subgroup              Cs    NOp =  2
 Nuclear Repulsion Energy =   818.3571858928 hartrees
 There are       59 alpha and       59 beta electrons
 Applying Cartesian multipole field
    Component          Value
    ---------          -----
     (2,0,0)        1.00000E-11
     (0,2,0)        2.00000E-11
     (0,0,2)       -3.00000E-11
 Nucleus-field energy     =     0.0000000219 hartrees
 Requested basis set is 6-311++G(d,p)
 There are 68 shells and 184 basis functions
 A cutoff of  1.0D-11 yielded   1788 shell pairs
 There are     14264 function pairs (     16029 Cartesian)
 Smallest overlap matrix eigenvalue = 3.38E-04
 Guess MOs from SCF MO coefficient file

 -----------------------------------------------------------------------
  General SCF calculation program by
  Eric Jon Sundstrom, Paul Horn, Yuezhi Mao, Dmitri Zuev, Alec White,
  David Stuck, Shaama M.S., Shane Yost, Joonho Lee, David Small,
  Daniel Levine, Susi Lehtola, Hugh Burton, Evgeny Epifanovsky
 -----------------------------------------------------------------------
 Exchange:     0.2000 Hartree-Fock + 0.0800 Slater + 0.7200 B88
 Correlation:  0.1900 VWN1RPA + 0.8100 LYP
 Using SG-1 standard quadrature grid
 using 4 threads for integral computing
 -------------------------------------------------------
 OpenMP Integral computing Module                
 Release: version 2.0, May 2017, Q-Chem Inc. Pleasanton 
 -------------------------------------------------------
 -------------------------------------------------------
 OpenMP BLAS3 based DFT computing Module                
 Release: version 1.0, May 2013, Q-Chem Inc. Pittsburgh 
 -------------------------------------------------------
 A restricted SCF calculation will be
 performed using DIIS
 SCF converges when DIIS error is below 1.0e-08
 ---------------------------------------
  Cycle       Energy         DIIS error
 ---------------------------------------
    1  -10046.7124597821      5.14e-04  
    2  -10046.7141097588      2.74e-04  
    3  -10046.7139003086      3.48e-04  
    4  -10046.7144079002      6.56e-05  
    5  -10046.7144227470      3.02e-05  
    6  -10046.7144262444      6.65e-06  
    7  -10046.7144264187      2.26e-06  
    8  -10046.7144264346      4.22e-07  
    9  -10046.7144264352      1.33e-07  
   10  -10046.7144264355      4.33e-08  
   11  -10046.7144264354      1.10e-08  
   12  -10046.7144264355      3.17e-09  Convergence criterion met
 ---------------------------------------
 SCF time:   CPU 36.84s  wall 10.00s 
 SCF   energy in the final basis set =   -10046.7144264355
 Total energy in the final basis set =   -10046.7144264355

 --------------------------------------------------------------
             Orbital Energies (a.u.) and Symmetries
 --------------------------------------------------------------

 Alpha MOs, Restricted
 -- Occupied --                  
******* -482.87 -176.33 -165.74 -165.73 -165.73 -101.59  -62.53
  1 A'    2 A'    3 A'    4 A'    1 A"    5 A'    6 A'    7 A'                 
-56.347 -56.341 -56.341 -35.828 -31.321 -31.315 -31.314 -22.972
  8 A'    2 A"    9 A'   10 A'   11 A'    3 A"   12 A'   13 A'                 
-22.970 -22.970 -22.966 -22.966 -14.397 -10.338  -9.509  -8.733
  4 A"   14 A'    5 A"   15 A'   16 A'   17 A'   18 A'   19 A'                 
 -7.274  -7.263  -7.263  -6.568  -6.550  -6.550  -6.377  -4.790
 20 A'    6 A"   21 A'   22 A'    7 A"   23 A'   24 A'   25 A'                 
 -4.775  -4.774  -2.678  -2.673  -2.673  -2.659  -2.659  -2.056
  8 A"   26 A'   27 A'    9 A"   28 A'   10 A"   29 A'   30 A'                 
 -2.051  -2.050  -2.037  -2.037  -1.002  -0.889  -0.793  -0.702
 11 A"   31 A'   12 A"   32 A'   33 A'   34 A'   35 A'   36 A'                 
 -0.571  -0.497  -0.480  -0.452  -0.363  -0.362  -0.349  -0.309
 37 A'   38 A'   39 A'   13 A"   40 A'   14 A"   41 A'   15 A"                 
 -0.302  -0.290  -0.285
 42 A'   16 A"   43 A'                                                         
 -- Virtual --                   
 -0.104  -0.078  -0.066   0.005   0.021   0.035   0.048   0.049
 44 A'   45 A'   17 A"   46 A'   47 A'   48 A'   49 A'   18 A"                 
  0.075   0.078   0.084   0.095   0.104   0.112   0.127   0.157
 19 A"   50 A'   51 A'   52 A'   53 A'   20 A"   54 A'   21 A"                 
  0.171   0.183   0.197   0.211   0.240   0.244   0.265   0.300
 55 A'   56 A'   57 A'   58 A'   22 A"   59 A'   60 A'   61 A'                 
  0.359   0.369   0.383   0.387   0.396   0.415   0.429   0.447
 62 A'   23 A"   24 A"   63 A'   64 A'   65 A'   25 A"   66 A'                 
  0.447   0.458   0.496   0.528   0.550   0.554   0.570   0.592
 26 A"   67 A'   68 A'   27 A"   28 A"   69 A'   29 A"   70 A'                 
  0.616   0.638   0.653   0.745   0.798   0.806   0.827   0.842
 71 A'   72 A'   73 A'   74 A'   30 A"   75 A'   31 A"   76 A'                 
  0.872   0.884   0.906   0.938   0.995   1.045   1.124   1.244
 32 A"   77 A'   78 A'   79 A'   80 A'   81 A'   82 A'   83 A'                 
  1.254   1.340   1.371   1.373   1.390   1.589   1.686   1.863
 33 A"   34 A"   35 A"   84 A'   85 A'   86 A'   87 A'   88 A'                 
  1.908   1.995   2.003   2.075   2.227   2.263   2.329   2.364
 36 A"   89 A'   90 A'   37 A"   38 A"   91 A'   92 A'   39 A"                 
  2.473   2.558   2.755   2.771   2.904   3.233   3.812   3.884
 93 A'   94 A'   40 A"   95 A'   96 A'   97 A'   41 A"   98 A'                 
  3.940   3.952   3.974   3.994   4.002   4.033   4.076   4.095
 42 A"   99 A'   43 A"   44 A"  100 A'   45 A"  101 A'  102 A'                 
  4.227   4.303   4.392   4.446   5.983   6.021   6.047   6.639
103 A'  104 A'  105 A'  106 A'   46 A"  107 A'  108 A'  109 A'                 
  7.525   7.553   7.616   9.702  23.668  25.776  25.897  26.321
 47 A"  110 A'  111 A'  112 A'  113 A'   48 A"  114 A'  115 A'                 
 27.820  28.324  28.354  28.356  28.513  28.523  28.534  28.577
116 A'   49 A"  117 A'  118 A'   50 A"  119 A'   51 A"  120 A'                 
 28.667  35.472  47.913 127.867 127.889 127.907 151.619 215.683
121 A'  122 A'  123 A'   52 A"  124 A'  125 A'  126 A'  127 A'                 
289.717 289.743 289.8401020.7111901.781
 53 A"  128 A'  129 A'  130 A'  131 A'                                         

 Beta MOs, Restricted
 -- Occupied --                  
******* -482.87 -176.33 -165.74 -165.73 -165.73 -101.59  -62.53
  1 A'    2 A'    3 A'    4 A'    1 A"    5 A'    6 A'    7 A'                 
-56.347 -56.341 -56.341 -35.828 -31.321 -31.315 -31.314 -22.972
  8 A'    2 A"    9 A'   10 A'   11 A'    3 A"   12 A'   13 A'                 
-22.970 -22.970 -22.966 -22.966 -14.397 -10.338  -9.509  -8.733
  4 A"   14 A'    5 A"   15 A'   16 A'   17 A'   18 A'   19 A'                 
 -7.274  -7.263  -7.263  -6.568  -6.550  -6.550  -6.377  -4.790
 20 A'    6 A"   21 A'   22 A'    7 A"   23 A'   24 A'   25 A'                 
 -4.775  -4.774  -2.678  -2.673  -2.673  -2.659  -2.659  -2.056
  8 A"   26 A'   27 A'    9 A"   28 A'   10 A"   29 A'   30 A'                 
 -2.051  -2.050  -2.037  -2.037  -1.002  -0.889  -0.793  -0.702
 11 A"   31 A'   12 A"   32 A'   33 A'   34 A'   35 A'   36 A'                 
 -0.571  -0.497  -0.480  -0.452  -0.363  -0.362  -0.349  -0.309
 37 A'   38 A'   39 A'   13 A"   40 A'   14 A"   41 A'   15 A"                 
 -0.302  -0.290  -0.285
 42 A'   16 A"   43 A'                                                         
 -- Virtual --                   
 -0.104  -0.078  -0.066   0.005   0.021   0.035   0.048   0.049
 44 A'   45 A'   17 A"   46 A'   47 A'   48 A'   49 A'   18 A"                 
  0.075   0.078   0.084   0.095   0.104   0.112   0.127   0.157
 19 A"   50 A'   51 A'   52 A'   53 A'   20 A"   54 A'   21 A"                 
  0.171   0.183   0.197   0.211   0.240   0.244   0.265   0.300
 55 A'   56 A'   57 A'   58 A'   22 A"   59 A'   60 A'   61 A'                 
  0.359   0.369   0.383   0.387   0.396   0.415   0.429   0.447
 62 A'   23 A"   24 A"   63 A'   64 A'   65 A'   25 A"   66 A'                 
  0.447   0.458   0.496   0.528   0.550   0.554   0.570   0.592
 26 A"   67 A'   68 A'   27 A"   28 A"   69 A'   29 A"   70 A'                 
  0.616   0.638   0.653   0.745   0.798   0.806   0.827   0.842
 71 A'   72 A'   73 A'   74 A'   30 A"   75 A'   31 A"   76 A'                 
  0.872   0.884   0.906   0.938   0.995   1.045   1.124   1.244
 32 A"   77 A'   78 A'   79 A'   80 A'   81 A'   82 A'   83 A'                 
  1.254   1.340   1.371   1.373   1.390   1.589   1.686   1.863
 33 A"   34 A"   35 A"   84 A'   85 A'   86 A'   87 A'   88 A'                 
  1.908   1.995   2.003   2.075   2.227   2.263   2.329   2.364
 36 A"   89 A'   90 A'   37 A"   38 A"   91 A'   92 A'   39 A"                 
  2.473   2.558   2.755   2.771   2.904   3.233   3.812   3.884
 93 A'   94 A'   40 A"   95 A'   96 A'   97 A'   41 A"   98 A'                 
  3.940   3.952   3.974   3.994   4.002   4.033   4.076   4.095
 42 A"   99 A'   43 A"   44 A"  100 A'   45 A"  101 A'  102 A'                 
  4.227   4.303   4.392   4.446   5.983   6.021   6.047   6.639
103 A'  104 A'  105 A'  106 A'   46 A"  107 A'  108 A'  109 A'                 
  7.525   7.553   7.616   9.702  23.668  25.776  25.897  26.321
 47 A"  110 A'  111 A'  112 A'  113 A'   48 A"  114 A'  115 A'                 
 27.820  28.324  28.354  28.356  28.513  28.523  28.534  28.577
116 A'   49 A"  117 A'  118 A'   50 A"  119 A'   51 A"  120 A'                 
 28.667  35.472  47.913 127.867 127.889 127.907 151.619 215.683
121 A'  122 A'  123 A'   52 A"  124 A'  125 A'  126 A'  127 A'                 
289.717 289.743 289.8401020.7111901.781
 53 A"  128 A'  129 A'  130 A'  131 A'                                         
 --------------------------------------------------------------

          Ground-State Mulliken Net Atomic Charges

     Atom                 Charge (a.u.)
  ----------------------------------------
      1 C                    -0.634604
      2 N                     0.066123
      3 Br                    0.078979
      4 Cl                    0.350153
      5 I                     0.139350
  ----------------------------------------
  Sum of atomic charges =     0.000000

 -----------------------------------------------------------------
                    Cartesian Multipole Moments
 -----------------------------------------------------------------
    Charge (ESU x 10^10)
                 0.0000
    Dipole Moment (Debye)
         X       0.4590      Y       1.3739      Z      -0.0000
       Tot       1.4485
    Quadrupole Moments (Debye-Ang)
        XX     -68.2388     XY      -1.7529     YY     -69.8504
        XZ       0.0000     YZ      -0.0000     ZZ     -70.9315
    Octopole Moments (Debye-Ang^2)
       XXX     -37.9793    XXY      17.9193    XYY       1.2454
       YYY      52.5424    XXZ      -0.0000    XYZ       0.0000
       YYZ       0.0000    XZZ      -9.8133    YZZ      13.0868
       ZZZ      -0.0000
    Hexadecapole Moments (Debye-Ang^3)
      XXXX   -1020.3613   XXXY     -33.8581   XXYY    -279.1552
      XYYY     -13.9872   YYYY    -710.2926   XXXZ       0.0000
      XXYZ      -0.0000   XYYZ       0.0000   YYYZ       0.0000
      XXZZ    -196.6773   XYZZ      -2.4449   YYZZ    -138.1020
      XZZZ       0.0000   YZZZ       0.0000   ZZZZ     -89.6119
 -----------------------------------------------------------------
 Calculating analytic gradient of the SCF energy
 Gradient of SCF Energy
            1           2           3           4           5
    1  -0.0043778   0.0035596   0.0042652  -0.0044817   0.0010347
    2  -0.0022603   0.0014272  -0.0017464   0.0020746   0.0005049
    3   0.0000000  -0.0000000   0.0000000  -0.0000000  -0.0000000
 Max gradient component =       4.482E-03
 RMS gradient           =       2.394E-03
 Gradient time:  CPU 10.82 s  wall 2.81 s
 Geometry Optimization Parameters
   NAtoms,    NIC,     NZ,  NCons,   NDum,   NFix, NCnnct, MaxDiis
        5      20       5       0       0       0       0       0

 Cartesian Hessian Update
 Hessian Updated using BFGS Update


** GEOMETRY OPTIMIZATION IN DELOCALIZED INTERNAL COORDINATES **
   Searching for a Minimum

   Optimization Cycle:   3

                       Coordinates (Angstroms)
     ATOM                X               Y               Z
      1  C         0.4187297752   -0.9480677360    0.0000000000
      2  N        -0.7419939968   -1.4214871866    0.0000000000
      3  Br       -2.2120865171   -0.2602431795    0.0000000000
      4  Cl        1.7045002644   -2.1193539139    0.0000000000
      5  I         1.0872555140    1.0959604461    0.0000000000
   Point Group: cs    Number of degrees of freedom:     7


   Energy is -10046.714426435

 Hessian Updated using BFGS Update

  7 Hessian modes will be used to form the next step
  Hessian Eigenvalues:
     0.107917    0.184049    0.232241    0.254855    0.284871    0.338955
     0.715459

 Minimum Search - Taking Simple RFO Step
 Searching for Lamda that Minimizes Along All modes
 Value Taken    Lamda =  -0.00034156
 Step Taken.  Stepsize is  0.035514

                             Maximum     Tolerance    Cnvgd?
         Gradient           0.008881      0.000300      NO
         Displacement       0.030123      0.001200      NO
         Energy change     -0.001169      0.000001      NO


 New Cartesian Coordinates Obtained by Inverse Iteration

 Displacement from previous Coordinates is:  0.049158
 ----------------------------------------------------------------
             Standard Nuclear Orientation (Angstroms)
    I     Atom           X                Y                Z
 ----------------------------------------------------------------
    1      C       0.4230946291    -0.9520760403     0.0000000000
    2      N      -0.7454856993    -1.4182717188     0.0000000000
    3      Br     -2.2256128030    -0.2507712332     0.0000000000
    4      Cl      1.7213588035    -2.1218483731     0.0000000000
    5      I       1.0830501093     1.0897757955     0.0000000000
 ----------------------------------------------------------------
 Molecular Point Group                 Cs    NOp =  2
 Largest Abelian Subgroup              Cs    NOp =  2
 Nuclear Repulsion Energy =   816.7672529861 hartrees
 There are       59 alpha and       59 beta electrons
 Applying Cartesian multipole field
    Component          Value
    ---------          -----
     (2,0,0)        1.00000E-11
     (0,2,0)        2.00000E-11
     (0,0,2)       -3.00000E-11
 Nucleus-field energy     =     0.0000000219 hartrees
 Requested basis set is 6-311++G(d,p)
 There are 68 shells and 184 basis functions
 A cutoff of  1.0D-11 yielded   1784 shell pairs
 There are     14235 function pairs (     16000 Cartesian)
 Smallest overlap matrix eigenvalue = 3.43E-04
 Guess MOs from SCF MO coefficient file

 -----------------------------------------------------------------------
  General SCF calculation program by
  Eric Jon Sundstrom, Paul Horn, Yuezhi Mao, Dmitri Zuev, Alec White,
  David Stuck, Shaama M.S., Shane Yost, Joonho Lee, David Small,
  Daniel Levine, Susi Lehtola, Hugh Burton, Evgeny Epifanovsky
 -----------------------------------------------------------------------
 Exchange:     0.2000 Hartree-Fock + 0.0800 Slater + 0.7200 B88
 Correlation:  0.1900 VWN1RPA + 0.8100 LYP
 Using SG-1 standard quadrature grid
 using 4 threads for integral computing
 -------------------------------------------------------
 OpenMP Integral computing Module                
 Release: version 2.0, May 2017, Q-Chem Inc. Pleasanton 
 -------------------------------------------------------
 -------------------------------------------------------
 OpenMP BLAS3 based DFT computing Module                
 Release: version 1.0, May 2013, Q-Chem Inc. Pittsburgh 
 -------------------------------------------------------
 A restricted SCF calculation will be
 performed using DIIS
 SCF converges when DIIS error is below 1.0e-08
 ---------------------------------------
  Cycle       Energy         DIIS error
 ---------------------------------------
    1  -10046.7144650429      1.42e-04  
    2  -10046.7145386734      9.24e-05  
    3  -10046.7145229146      1.11e-04  
    4  -10046.7145713563      1.64e-05  
    5  -10046.7145722488      6.59e-06  
    6  -10046.7145724124      2.05e-06  
    7  -10046.7145724298      4.88e-07  
    8  -10046.7145724305      1.23e-07  
    9  -10046.7145724305      1.82e-08  
   10  -10046.7145724306      6.09e-09  Convergence criterion met
 ---------------------------------------
 SCF time:   CPU 30.67s  wall 8.00s 
 SCF   energy in the final basis set =   -10046.7145724306
 Total energy in the final basis set =   -10046.7145724306

 --------------------------------------------------------------
             Orbital Energies (a.u.) and Symmetries
 --------------------------------------------------------------

 Alpha MOs, Restricted
 -- Occupied --                  
******* -482.87 -176.33 -165.74 -165.73 -165.73 -101.60  -62.53
  1 A'    2 A'    3 A'    4 A'    1 A"    5 A'    6 A'    7 A'                 
-56.347 -56.342 -56.341 -35.828 -31.321 -31.315 -31.314 -22.972
  8 A'    2 A"    9 A'   10 A'   11 A'    3 A"   12 A'   13 A'                 
-22.970 -22.970 -22.966 -22.966 -14.398 -10.339  -9.509  -8.734
  4 A"   14 A'    5 A"   15 A'   16 A'   17 A'   18 A'   19 A'                 
 -7.275  -7.264  -7.263  -6.568  -6.551  -6.550  -6.377  -4.790
 20 A'    6 A"   21 A'   22 A'    7 A"   23 A'   24 A'   25 A'                 
 -4.775  -4.774  -2.678  -2.674  -2.673  -2.659  -2.659  -2.056
  8 A"   26 A'   27 A'    9 A"   28 A'   10 A"   29 A'   30 A'                 
 -2.051  -2.050  -2.037  -2.037  -0.999  -0.887  -0.793  -0.702
 11 A"   31 A'   12 A"   32 A'   33 A'   34 A'   35 A'   36 A'                 
 -0.570  -0.497  -0.479  -0.450  -0.363  -0.362  -0.349  -0.309
 37 A'   38 A'   39 A'   13 A"   40 A'   14 A"   41 A'   15 A"                 
 -0.301  -0.291  -0.285
 42 A'   16 A"   43 A'                                                         
 -- Virtual --                   
 -0.105  -0.080  -0.067   0.005   0.021   0.034   0.048   0.049
 44 A'   45 A'   17 A"   46 A'   47 A'   48 A'   49 A'   18 A"                 
  0.075   0.078   0.082   0.094   0.104   0.112   0.127   0.158
 19 A"   50 A'   51 A'   52 A'   53 A'   20 A"   54 A'   21 A"                 
  0.171   0.183   0.197   0.210   0.240   0.245   0.266   0.298
 55 A'   56 A'   57 A'   58 A'   22 A"   59 A'   60 A'   61 A'                 
  0.357   0.369   0.383   0.387   0.397   0.415   0.429   0.445
 62 A'   23 A"   24 A"   63 A'   64 A'   65 A'   25 A"   66 A'                 
  0.448   0.458   0.496   0.529   0.549   0.555   0.569   0.589
 26 A"   67 A'   68 A'   27 A"   28 A"   69 A'   29 A"   70 A'                 
  0.615   0.636   0.653   0.746   0.798   0.805   0.828   0.841
 71 A'   72 A'   73 A'   74 A'   30 A"   75 A'   31 A"   76 A'                 
  0.874   0.882   0.907   0.935   0.993   1.045   1.119   1.245
 32 A"   77 A'   78 A'   79 A'   80 A'   81 A'   82 A'   83 A'                 
  1.252   1.338   1.368   1.373   1.391   1.588   1.683   1.857
 33 A"   34 A"   35 A"   84 A'   85 A'   86 A'   87 A'   88 A'                 
  1.908   1.988   2.001   2.071   2.226   2.262   2.324   2.362
 36 A"   89 A'   90 A'   37 A"   38 A"   91 A'   92 A'   39 A"                 
  2.472   2.555   2.753   2.765   2.900   3.230   3.812   3.881
 93 A'   94 A'   40 A"   95 A'   96 A'   97 A'   41 A"   98 A'                 
  3.939   3.952   3.974   3.993   4.001   4.032   4.075   4.093
 42 A"   99 A'   43 A"   44 A"  100 A'   45 A"  101 A'  102 A'                 
  4.225   4.300   4.391   4.447   5.983   6.021   6.047   6.632
103 A'  104 A'  105 A'  106 A'   46 A"  107 A'  108 A'  109 A'                 
  7.525   7.552   7.616   9.698  23.657  25.775  25.894  26.321
 47 A"  110 A'  111 A'  112 A'  113 A'   48 A"  114 A'  115 A'                 
 27.821  28.324  28.354  28.356  28.513  28.523  28.535  28.578
116 A'   49 A"  117 A'  118 A'   50 A"  119 A'   51 A"  120 A'                 
 28.667  35.465  47.908 127.867 127.889 127.907 151.620 215.679
121 A'  122 A'  123 A'   52 A"  124 A'  125 A'  126 A'  127 A'                 
289.716 289.742 289.8401020.7041901.781
 53 A"  128 A'  129 A'  130 A'  131 A'                                         

 Beta MOs, Restricted
 -- Occupied --                  
******* -482.87 -176.33 -165.74 -165.73 -165.73 -101.60  -62.53
  1 A'    2 A'    3 A'    4 A'    1 A"    5 A'    6 A'    7 A'                 
-56.347 -56.342 -56.341 -35.828 -31.321 -31.315 -31.314 -22.972
  8 A'    2 A"    9 A'   10 A'   11 A'    3 A"   12 A'   13 A'                 
-22.970 -22.970 -22.966 -22.966 -14.398 -10.339  -9.509  -8.734
  4 A"   14 A'    5 A"   15 A'   16 A'   17 A'   18 A'   19 A'                 
 -7.275  -7.264  -7.263  -6.568  -6.551  -6.550  -6.377  -4.790
 20 A'    6 A"   21 A'   22 A'    7 A"   23 A'   24 A'   25 A'                 
 -4.775  -4.774  -2.678  -2.674  -2.673  -2.659  -2.659  -2.056
  8 A"   26 A'   27 A'    9 A"   28 A'   10 A"   29 A'   30 A'                 
 -2.051  -2.050  -2.037  -2.037  -0.999  -0.887  -0.793  -0.702
 11 A"   31 A'   12 A"   32 A'   33 A'   34 A'   35 A'   36 A'                 
 -0.570  -0.497  -0.479  -0.450  -0.363  -0.362  -0.349  -0.309
 37 A'   38 A'   39 A'   13 A"   40 A'   14 A"   41 A'   15 A"                 
 -0.301  -0.291  -0.285
 42 A'   16 A"   43 A'                                                         
 -- Virtual --                   
 -0.105  -0.080  -0.067   0.005   0.021   0.034   0.048   0.049
 44 A'   45 A'   17 A"   46 A'   47 A'   48 A'   49 A'   18 A"                 
  0.075   0.078   0.082   0.094   0.104   0.112   0.127   0.158
 19 A"   50 A'   51 A'   52 A'   53 A'   20 A"   54 A'   21 A"                 
  0.171   0.183   0.197   0.210   0.240   0.245   0.266   0.298
 55 A'   56 A'   57 A'   58 A'   22 A"   59 A'   60 A'   61 A'                 
  0.357   0.369   0.383   0.387   0.397   0.415   0.429   0.445
 62 A'   23 A"   24 A"   63 A'   64 A'   65 A'   25 A"   66 A'                 
  0.448   0.458   0.496   0.529   0.549   0.555   0.569   0.589
 26 A"   67 A'   68 A'   27 A"   28 A"   69 A'   29 A"   70 A'                 
  0.615   0.636   0.653   0.746   0.798   0.805   0.828   0.841
 71 A'   72 A'   73 A'   74 A'   30 A"   75 A'   31 A"   76 A'                 
  0.874   0.882   0.907   0.935   0.993   1.045   1.119   1.245
 32 A"   77 A'   78 A'   79 A'   80 A'   81 A'   82 A'   83 A'                 
  1.252   1.338   1.368   1.373   1.391   1.588   1.683   1.857
 33 A"   34 A"   35 A"   84 A'   85 A'   86 A'   87 A'   88 A'                 
  1.908   1.988   2.001   2.071   2.226   2.262   2.324   2.362
 36 A"   89 A'   90 A'   37 A"   38 A"   91 A'   92 A'   39 A"                 
  2.472   2.555   2.753   2.765   2.900   3.230   3.812   3.881
 93 A'   94 A'   40 A"   95 A'   96 A'   97 A'   41 A"   98 A'                 
  3.939   3.952   3.974   3.993   4.001   4.032   4.075   4.093
 42 A"   99 A'   43 A"   44 A"  100 A'   45 A"  101 A'  102 A'                 
  4.225   4.300   4.391   4.447   5.983   6.021   6.047   6.632
103 A'  104 A'  105 A'  106 A'   46 A"  107 A'  108 A'  109 A'                 
  7.525   7.552   7.616   9.698  23.657  25.775  25.894  26.321
 47 A"  110 A'  111 A'  112 A'  113 A'   48 A"  114 A'  115 A'                 
 27.821  28.324  28.354  28.356  28.513  28.523  28.535  28.578
116 A'   49 A"  117 A'  118 A'   50 A"  119 A'   51 A"  120 A'                 
 28.667  35.465  47.908 127.867 127.889 127.907 151.620 215.679
121 A'  122 A'  123 A'   52 A"  124 A'  125 A'  126 A'  127 A'                 
289.716 289.742 289.8401020.7041901.781
 53 A"  128 A'  129 A'  130 A'  131 A'                                         
 --------------------------------------------------------------

          Ground-State Mulliken Net Atomic Charges

     Atom                 Charge (a.u.)
  ----------------------------------------
      1 C                    -0.636294
      2 N                     0.065178
      3 Br                    0.079144
      4 Cl                    0.350911
      5 I                     0.141061
  ----------------------------------------
  Sum of atomic charges =     0.000000

 -----------------------------------------------------------------
                    Cartesian Multipole Moments
 -----------------------------------------------------------------
    Charge (ESU x 10^10)
                 0.0000
    Dipole Moment (Debye)
         X       0.4664      Y       1.3891      Z       0.0000
       Tot       1.4653
    Quadrupole Moments (Debye-Ang)
        XX     -68.1633     XY      -1.8354     YY     -69.8937
        XZ       0.0000     YZ      -0.0000     ZZ     -70.9639
    Octopole Moments (Debye-Ang^2)
       XXX     -37.6740    XXY      17.8703    XYY       1.4407
       YYY      52.8654    XXZ      -0.0000    XYZ       0.0000
       YYZ       0.0000    XZZ      -9.6439    YZZ      13.1925
       ZZZ       0.0000
    Hexadecapole Moments (Debye-Ang^3)
      XXXX   -1028.0519   XXXY     -31.3958   XXYY    -280.3615
      XYYY     -10.8834   YYYY    -708.9819   XXXZ       0.0000
      XXYZ      -0.0000   XYYZ       0.0000   YYYZ      -0.0000
      XXZZ    -198.3216   XYZZ      -1.2875   YYZZ    -137.8499
      XZZZ       0.0000   YZZZ       0.0000   ZZZZ     -89.6672
 -----------------------------------------------------------------
 Calculating analytic gradient of the SCF energy
 Gradient of SCF Energy
            1           2           3           4           5
    1   0.0011521  -0.0010739  -0.0003696  -0.0000111   0.0003024
    2  -0.0011504   0.0004965   0.0005481   0.0003189  -0.0002130
    3  -0.0000000  -0.0000000   0.0000000  -0.0000000  -0.0000000
 Max gradient component =       1.152E-03
 RMS gradient           =       5.613E-04
 Gradient time:  CPU 10.78 s  wall 2.80 s
 Geometry Optimization Parameters
   NAtoms,    NIC,     NZ,  NCons,   NDum,   NFix, NCnnct, MaxDiis
        5      20       5       0       0       0       0       0

 Cartesian Hessian Update
 Hessian Updated using BFGS Update


** GEOMETRY OPTIMIZATION IN DELOCALIZED INTERNAL COORDINATES **
   Searching for a Minimum

   Optimization Cycle:   4

                       Coordinates (Angstroms)
     ATOM                X               Y               Z
      1  C         0.4230946291   -0.9520760403    0.0000000000
      2  N        -0.7454856993   -1.4182717188    0.0000000000
      3  Br       -2.2256128030   -0.2507712332    0.0000000000
      4  Cl        1.7213588035   -2.1218483731    0.0000000000
      5  I         1.0830501093    1.0897757955    0.0000000000
   Point Group: cs    Number of degrees of freedom:     7


   Energy is -10046.714572431

 Hessian Updated using BFGS Update

  7 Hessian modes will be used to form the next step
  Hessian Eigenvalues:
     0.107767    0.183970    0.233243    0.268747    0.294105    0.337995
     0.746735

 Minimum Search - Taking Simple RFO Step
 Searching for Lamda that Minimizes Along All modes
 Value Taken    Lamda =  -0.00001133
 Step Taken.  Stepsize is  0.005930

                             Maximum     Tolerance    Cnvgd?
         Gradient           0.001492      0.000300      NO
         Displacement       0.004457      0.001200      NO
         Energy change     -0.000146      0.000001      NO


 New Cartesian Coordinates Obtained by Inverse Iteration

 Displacement from previous Coordinates is:  0.008947
 ----------------------------------------------------------------
             Standard Nuclear Orientation (Angstroms)
    I     Atom           X                Y                Z
 ----------------------------------------------------------------
    1      C       0.4229674790    -0.9502931220     0.0000000000
    2      N      -0.7441543530    -1.4184946429     0.0000000000
    3      Br     -2.2243410656    -0.2524000613     0.0000000000
    4      Cl      1.7187812686    -2.1236130719     0.0000000000
    5      I       1.0831517106     1.0916093282     0.0000000000
 ----------------------------------------------------------------
 Molecular Point Group                 Cs    NOp =  2
 Largest Abelian Subgroup              Cs    NOp =  2
 Nuclear Repulsion Energy =   816.7434985689 hartrees
 There are       59 alpha and       59 beta electrons
 Applying Cartesian multipole field
    Component          Value
    ---------          -----
     (2,0,0)        1.00000E-11
     (0,2,0)        2.00000E-11
     (0,0,2)       -3.00000E-11
 Nucleus-field energy     =     0.0000000219 hartrees
 Requested basis set is 6-311++G(d,p)
 There are 68 shells and 184 basis functions
 A cutoff of  1.0D-11 yielded   1784 shell pairs
 There are     14235 function pairs (     16000 Cartesian)
 Smallest overlap matrix eigenvalue = 3.45E-04
 Guess MOs from SCF MO coefficient file

 -----------------------------------------------------------------------
  General SCF calculation program by
  Eric Jon Sundstrom, Paul Horn, Yuezhi Mao, Dmitri Zuev, Alec White,
  David Stuck, Shaama M.S., Shane Yost, Joonho Lee, David Small,
  Daniel Levine, Susi Lehtola, Hugh Burton, Evgeny Epifanovsky
 -----------------------------------------------------------------------
 Exchange:     0.2000 Hartree-Fock + 0.0800 Slater + 0.7200 B88
 Correlation:  0.1900 VWN1RPA + 0.8100 LYP
 Using SG-1 standard quadrature grid
 using 4 threads for integral computing
 -------------------------------------------------------
 OpenMP Integral computing Module                
 Release: version 2.0, May 2017, Q-Chem Inc. Pleasanton 
 -------------------------------------------------------
 -------------------------------------------------------
 OpenMP BLAS3 based DFT computing Module                
 Release: version 1.0, May 2013, Q-Chem Inc. Pittsburgh 
 -------------------------------------------------------
 A restricted SCF calculation will be
 performed using DIIS
 SCF converges when DIIS error is below 1.0e-08
 ---------------------------------------
  Cycle       Energy         DIIS error
 ---------------------------------------
    1  -10046.7145742103      2.80e-05  
    2  -10046.7145788231      8.84e-06  
    3  -10046.7145780716      1.68e-05  
    4  -10046.7145791410      2.07e-06  
    5  -10046.7145791552      6.20e-07  
    6  -10046.7145791563      3.43e-07  
    7  -10046.7145791566      7.14e-08  
    8  -10046.7145791567      2.28e-08  
    9  -10046.7145791567      4.42e-09  Convergence criterion met
 ---------------------------------------
 SCF time:   CPU 27.63s  wall 8.00s 
 SCF   energy in the final basis set =   -10046.7145791567
 Total energy in the final basis set =   -10046.7145791567

 --------------------------------------------------------------
             Orbital Energies (a.u.) and Symmetries
 --------------------------------------------------------------

 Alpha MOs, Restricted
 -- Occupied --                  
******* -482.87 -176.33 -165.74 -165.73 -165.73 -101.59  -62.53
  1 A'    2 A'    3 A'    4 A'    1 A"    5 A'    6 A'    7 A'                 
-56.347 -56.342 -56.341 -35.828 -31.322 -31.315 -31.315 -22.972
  8 A'    2 A"    9 A'   10 A'   11 A'    3 A"   12 A'   13 A'                 
-22.971 -22.970 -22.966 -22.966 -14.398 -10.339  -9.509  -8.734
  4 A"   14 A'    5 A"   15 A'   16 A'   17 A'   18 A'   19 A'                 
 -7.274  -7.264  -7.263  -6.568  -6.550  -6.550  -6.377  -4.790
 20 A'    6 A"   21 A'   22 A'    7 A"   23 A'   24 A'   25 A'                 
 -4.775  -4.774  -2.678  -2.674  -2.673  -2.659  -2.659  -2.056
  8 A"   26 A'   27 A'    9 A"   28 A'   10 A"   29 A'   30 A'                 
 -2.051  -2.050  -2.037  -2.037  -0.999  -0.887  -0.793  -0.702
 11 A"   31 A'   12 A"   32 A'   33 A'   34 A'   35 A'   36 A'                 
 -0.570  -0.496  -0.479  -0.450  -0.363  -0.362  -0.349  -0.309
 37 A'   38 A'   39 A'   13 A"   40 A'   14 A"   41 A'   15 A"                 
 -0.302  -0.291  -0.285
 42 A'   16 A"   43 A'                                                         
 -- Virtual --                   
 -0.105  -0.080  -0.066   0.005   0.021   0.034   0.048   0.049
 44 A'   45 A'   17 A"   46 A'   47 A'   48 A'   49 A'   18 A"                 
  0.075   0.078   0.082   0.094   0.104   0.112   0.127   0.158
 19 A"   50 A'   51 A'   52 A'   53 A'   20 A"   54 A'   21 A"                 
  0.171   0.183   0.197   0.210   0.240   0.245   0.266   0.298
 55 A'   56 A'   57 A'   58 A'   22 A"   59 A'   60 A'   61 A'                 
  0.357   0.369   0.383   0.387   0.397   0.415   0.429   0.445
 62 A'   23 A"   24 A"   63 A'   64 A'   65 A'   25 A"   66 A'                 
  0.448   0.458   0.496   0.529   0.549   0.554   0.569   0.590
 26 A"   67 A'   68 A'   27 A"   28 A"   69 A'   29 A"   70 A'                 
  0.615   0.636   0.653   0.746   0.799   0.805   0.828   0.841
 71 A'   72 A'   73 A'   74 A'   30 A"   75 A'   31 A"   76 A'                 
  0.874   0.882   0.906   0.935   0.994   1.045   1.119   1.244
 32 A"   77 A'   78 A'   79 A'   80 A'   81 A'   82 A'   83 A'                 
  1.253   1.338   1.368   1.373   1.391   1.588   1.683   1.858
 33 A"   34 A"   35 A"   84 A'   85 A'   86 A'   87 A'   88 A'                 
  1.908   1.989   2.001   2.071   2.226   2.262   2.324   2.362
 36 A"   89 A'   90 A'   37 A"   38 A"   91 A'   92 A'   39 A"                 
  2.472   2.555   2.753   2.765   2.900   3.229   3.812   3.881
 93 A'   94 A'   40 A"   95 A'   96 A'   97 A'   41 A"   98 A'                 
  3.939   3.952   3.974   3.993   4.002   4.032   4.075   4.093
 42 A"   99 A'   43 A"   44 A"  100 A'   45 A"  101 A'  102 A'                 
  4.225   4.300   4.391   4.447   5.983   6.021   6.047   6.633
103 A'  104 A'  105 A'  106 A'   46 A"  107 A'  108 A'  109 A'                 
  7.525   7.552   7.616   9.698  23.659  25.775  25.894  26.321
 47 A"  110 A'  111 A'  112 A'  113 A'   48 A"  114 A'  115 A'                 
 27.821  28.324  28.354  28.356  28.512  28.522  28.534  28.577
116 A'   49 A"  117 A'  118 A'   50 A"  119 A'   51 A"  120 A'                 
 28.667  35.466  47.908 127.867 127.889 127.907 151.619 215.679
121 A'  122 A'  123 A'   52 A"  124 A'  125 A'  126 A'  127 A'                 
289.716 289.742 289.8401020.7051901.781
 53 A"  128 A'  129 A'  130 A'  131 A'                                         

 Beta MOs, Restricted
 -- Occupied --                  
******* -482.87 -176.33 -165.74 -165.73 -165.73 -101.59  -62.53
  1 A'    2 A'    3 A'    4 A'    1 A"    5 A'    6 A'    7 A'                 
-56.347 -56.342 -56.341 -35.828 -31.322 -31.315 -31.315 -22.972
  8 A'    2 A"    9 A'   10 A'   11 A'    3 A"   12 A'   13 A'                 
-22.971 -22.970 -22.966 -22.966 -14.398 -10.339  -9.509  -8.734
  4 A"   14 A'    5 A"   15 A'   16 A'   17 A'   18 A'   19 A'                 
 -7.274  -7.264  -7.263  -6.568  -6.550  -6.550  -6.377  -4.790
 20 A'    6 A"   21 A'   22 A'    7 A"   23 A'   24 A'   25 A'                 
 -4.775  -4.774  -2.678  -2.674  -2.673  -2.659  -2.659  -2.056
  8 A"   26 A'   27 A'    9 A"   28 A'   10 A"   29 A'   30 A'                 
 -2.051  -2.050  -2.037  -2.037  -0.999  -0.887  -0.793  -0.702
 11 A"   31 A'   12 A"   32 A'   33 A'   34 A'   35 A'   36 A'                 
 -0.570  -0.496  -0.479  -0.450  -0.363  -0.362  -0.349  -0.309
 37 A'   38 A'   39 A'   13 A"   40 A'   14 A"   41 A'   15 A"                 
 -0.302  -0.291  -0.285
 42 A'   16 A"   43 A'                                                         
 -- Virtual --                   
 -0.105  -0.080  -0.066   0.005   0.021   0.034   0.048   0.049
 44 A'   45 A'   17 A"   46 A'   47 A'   48 A'   49 A'   18 A"                 
  0.075   0.078   0.082   0.094   0.104   0.112   0.127   0.158
 19 A"   50 A'   51 A'   52 A'   53 A'   20 A"   54 A'   21 A"                 
  0.171   0.183   0.197   0.210   0.240   0.245   0.266   0.298
 55 A'   56 A'   57 A'   58 A'   22 A"   59 A'   60 A'   61 A'                 
  0.357   0.369   0.383   0.387   0.397   0.415   0.429   0.445
 62 A'   23 A"   24 A"   63 A'   64 A'   65 A'   25 A"   66 A'                 
  0.448   0.458   0.496   0.529   0.549   0.554   0.569   0.590
 26 A"   67 A'   68 A'   27 A"   28 A"   69 A'   29 A"   70 A'                 
  0.615   0.636   0.653   0.746   0.799   0.805   0.828   0.841
 71 A'   72 A'   73 A'   74 A'   30 A"   75 A'   31 A"   76 A'                 
  0.874   0.882   0.906   0.935   0.994   1.045   1.119   1.244
 32 A"   77 A'   78 A'   79 A'   80 A'   81 A'   82 A'   83 A'                 
  1.253   1.338   1.368   1.373   1.391   1.588   1.683   1.858
 33 A"   34 A"   35 A"   84 A'   85 A'   86 A'   87 A'   88 A'                 
  1.908   1.989   2.001   2.071   2.226   2.262   2.324   2.362
 36 A"   89 A'   90 A'   37 A"   38 A"   91 A'   92 A'   39 A"                 
  2.472   2.555   2.753   2.765   2.900   3.229   3.812   3.881
 93 A'   94 A'   40 A"   95 A'   96 A'   97 A'   41 A"   98 A'                 
  3.939   3.952   3.974   3.993   4.002   4.032   4.075   4.093
 42 A"   99 A'   43 A"   44 A"  100 A'   45 A"  101 A'  102 A'                 
  4.225   4.300   4.391   4.447   5.983   6.021   6.047   6.633
103 A'  104 A'  105 A'  106 A'   46 A"  107 A'  108 A'  109 A'                 
  7.525   7.552   7.616   9.698  23.659  25.775  25.894  26.321
 47 A"  110 A'  111 A'  112 A'  113 A'   48 A"  114 A'  115 A'                 
 27.821  28.324  28.354  28.356  28.512  28.522  28.534  28.577
116 A'   49 A"  117 A'  118 A'   50 A"  119 A'   51 A"  120 A'                 
 28.667  35.466  47.908 127.867 127.889 127.907 151.619 215.679
121 A'  122 A'  123 A'   52 A"  124 A'  125 A'  126 A'  127 A'                 
289.716 289.742 289.8401020.7051901.781
 53 A"  128 A'  129 A'  130 A'  131 A'                                         
 --------------------------------------------------------------

          Ground-State Mulliken Net Atomic Charges

     Atom                 Charge (a.u.)
  ----------------------------------------
      1 C                    -0.635266
      2 N                     0.065884
      3 Br                    0.078698
      4 Cl                    0.348967
      5 I                     0.141717
  ----------------------------------------
  Sum of atomic charges =     0.000000

 -----------------------------------------------------------------
                    Cartesian Multipole Moments
 -----------------------------------------------------------------
    Charge (ESU x 10^10)
                 0.0000
    Dipole Moment (Debye)
         X       0.4642      Y       1.3988      Z       0.0000
       Tot       1.4738
    Quadrupole Moments (Debye-Ang)
        XX     -68.1897     XY      -1.8039     YY     -69.8867
        XZ       0.0000     YZ       0.0000     ZZ     -70.9615
    Octopole Moments (Debye-Ang^2)
       XXX     -37.7011    XXY      17.9046    XYY       1.4262
       YYY      52.8635    XXZ      -0.0000    XYZ       0.0000
       YYZ       0.0000    XZZ      -9.6473    YZZ      13.1907
       ZZZ      -0.0000
    Hexadecapole Moments (Debye-Ang^3)
      XXXX   -1027.1382   XXXY     -31.5658   XXYY    -280.4067
      XYYY     -11.2181   YYYY    -709.9572   XXXZ       0.0000
      XXYZ       0.0000   XYYZ       0.0000   YYYZ       0.0000
      XXZZ    -198.1139   XYZZ      -1.4112   YYZZ    -138.0566
      XZZZ       0.0000   YZZZ       0.0000   ZZZZ     -89.6584
 -----------------------------------------------------------------
 Calculating analytic gradient of the SCF energy
 Gradient of SCF Energy
            1           2           3           4           5
    1   0.0002145  -0.0002304   0.0000670  -0.0003761   0.0003250
    2  -0.0007328   0.0003787   0.0003472  -0.0000186   0.0000254
    3   0.0000000  -0.0000000   0.0000000   0.0000000  -0.0000000
 Max gradient component =       7.328E-04
 RMS gradient           =       2.772E-04
 Gradient time:  CPU 10.85 s  wall 2.82 s
 Geometry Optimization Parameters
   NAtoms,    NIC,     NZ,  NCons,   NDum,   NFix, NCnnct, MaxDiis
        5      20       5       0       0       0       0       0

 Cartesian Hessian Update
 Hessian Updated using BFGS Update


** GEOMETRY OPTIMIZATION IN DELOCALIZED INTERNAL COORDINATES **
   Searching for a Minimum

   Optimization Cycle:   5

                       Coordinates (Angstroms)
     ATOM                X               Y               Z
      1  C         0.4229674790   -0.9502931220    0.0000000000
      2  N        -0.7441543530   -1.4184946429    0.0000000000
      3  Br       -2.2243410656   -0.2524000613    0.0000000000
      4  Cl        1.7187812686   -2.1236130719    0.0000000000
      5  I         1.0831517106    1.0916093282    0.0000000000
   Point Group: cs    Number of degrees of freedom:     7


   Energy is -10046.714579157

 Hessian Updated using BFGS Update

  7 Hessian modes will be used to form the next step
  Hessian Eigenvalues:
     0.104777    0.183327    0.211731    0.238837    0.297800    0.336933
     0.769315

 Minimum Search - Taking Simple RFO Step
 Searching for Lamda that Minimizes Along All modes
 Value Taken    Lamda =  -0.00000163
 Step Taken.  Stepsize is  0.003469

                             Maximum     Tolerance    Cnvgd?
         Gradient           0.000459      0.000300      NO
         Displacement       0.003226      0.001200      NO
         Energy change     -0.000007      0.000001      NO


 New Cartesian Coordinates Obtained by Inverse Iteration

 Displacement from previous Coordinates is:  0.002462
 ----------------------------------------------------------------
             Standard Nuclear Orientation (Angstroms)
    I     Atom           X                Y                Z
 ----------------------------------------------------------------
    1      C       0.4228437469    -0.9492597194     0.0000000000
    2      N      -0.7437737300    -1.4184987536     0.0000000000
    3      Br     -2.2243057239    -0.2527687885     0.0000000000
    4      Cl      1.7184477310    -2.1239634238     0.0000000000
    5      I       1.0831930156     1.0912991155     0.0000000000
 ----------------------------------------------------------------
 Molecular Point Group                 Cs    NOp =  2
 Largest Abelian Subgroup              Cs    NOp =  2
 Nuclear Repulsion Energy =   816.8015523898 hartrees
 There are       59 alpha and       59 beta electrons
 Applying Cartesian multipole field
    Component          Value
    ---------          -----
     (2,0,0)        1.00000E-11
     (0,2,0)        2.00000E-11
     (0,0,2)       -3.00000E-11
 Nucleus-field energy     =     0.0000000219 hartrees
 Requested basis set is 6-311++G(d,p)
 There are 68 shells and 184 basis functions
 A cutoff of  1.0D-11 yielded   1784 shell pairs
 There are     14235 function pairs (     16000 Cartesian)
 Smallest overlap matrix eigenvalue = 3.46E-04
 Guess MOs from SCF MO coefficient file

 -----------------------------------------------------------------------
  General SCF calculation program by
  Eric Jon Sundstrom, Paul Horn, Yuezhi Mao, Dmitri Zuev, Alec White,
  David Stuck, Shaama M.S., Shane Yost, Joonho Lee, David Small,
  Daniel Levine, Susi Lehtola, Hugh Burton, Evgeny Epifanovsky
 -----------------------------------------------------------------------
 Exchange:     0.2000 Hartree-Fock + 0.0800 Slater + 0.7200 B88
 Correlation:  0.1900 VWN1RPA + 0.8100 LYP
 Using SG-1 standard quadrature grid
 using 4 threads for integral computing
 -------------------------------------------------------
 OpenMP Integral computing Module                
 Release: version 2.0, May 2017, Q-Chem Inc. Pleasanton 
 -------------------------------------------------------
 -------------------------------------------------------
 OpenMP BLAS3 based DFT computing Module                
 Release: version 1.0, May 2013, Q-Chem Inc. Pittsburgh 
 -------------------------------------------------------
 A restricted SCF calculation will be
 performed using DIIS
 SCF converges when DIIS error is below 1.0e-08
 ---------------------------------------
  Cycle       Energy         DIIS error
 ---------------------------------------
    1  -10046.7145791272      1.32e-05  
    2  -10046.7145802055      3.74e-06  
    3  -10046.7145801010      6.27e-06  
    4  -10046.7145802740      8.23e-07  
    5  -10046.7145802771      2.99e-07  
    6  -10046.7145802774      1.18e-07  
    7  -10046.7145802775      8.74e-08  
    8  -10046.7145802774      7.19e-09  Convergence criterion met
 ---------------------------------------
 SCF time:   CPU 24.57s  wall 6.00s 
 SCF   energy in the final basis set =   -10046.7145802774
 Total energy in the final basis set =   -10046.7145802774

 --------------------------------------------------------------
             Orbital Energies (a.u.) and Symmetries
 --------------------------------------------------------------

 Alpha MOs, Restricted
 -- Occupied --                  
******* -482.87 -176.33 -165.74 -165.73 -165.73 -101.59  -62.53
  1 A'    2 A'    3 A'    4 A'    1 A"    5 A'    6 A'    7 A'                 
-56.347 -56.341 -56.341 -35.828 -31.322 -31.315 -31.315 -22.972
  8 A'    2 A"    9 A'   10 A'   11 A'    3 A"   12 A'   13 A'                 
-22.971 -22.970 -22.966 -22.966 -14.398 -10.339  -9.509  -8.734
  4 A"   14 A'    5 A"   15 A'   16 A'   17 A'   18 A'   19 A'                 
 -7.274  -7.264  -7.263  -6.568  -6.550  -6.550  -6.377  -4.790
 20 A'    6 A"   21 A'   22 A'    7 A"   23 A'   24 A'   25 A'                 
 -4.775  -4.774  -2.678  -2.673  -2.673  -2.659  -2.659  -2.056
  8 A"   26 A'   27 A'    9 A"   28 A'   10 A"   29 A'   30 A'                 
 -2.051  -2.051  -2.037  -2.037  -0.999  -0.887  -0.793  -0.703
 11 A"   31 A'   12 A"   32 A'   33 A'   34 A'   35 A'   36 A'                 
 -0.570  -0.496  -0.479  -0.450  -0.363  -0.361  -0.349  -0.309
 37 A'   38 A'   39 A'   13 A"   40 A'   14 A"   41 A'   15 A"                 
 -0.302  -0.291  -0.285
 42 A'   16 A"   43 A'                                                         
 -- Virtual --                   
 -0.105  -0.080  -0.066   0.005   0.021   0.034   0.048   0.049
 44 A'   45 A'   17 A"   46 A'   47 A'   48 A'   49 A'   18 A"                 
  0.075   0.078   0.082   0.094   0.104   0.112   0.127   0.158
 19 A"   50 A'   51 A'   52 A'   53 A'   20 A"   54 A'   21 A"                 
  0.171   0.183   0.197   0.210   0.240   0.245   0.266   0.299
 55 A'   56 A'   57 A'   58 A'   22 A"   59 A'   60 A'   61 A'                 
  0.357   0.369   0.383   0.387   0.397   0.415   0.429   0.445
 62 A'   23 A"   24 A"   63 A'   64 A'   65 A'   25 A"   66 A'                 
  0.448   0.458   0.496   0.528   0.549   0.554   0.569   0.589
 26 A"   67 A'   68 A'   27 A"   28 A"   69 A'   29 A"   70 A'                 
  0.615   0.636   0.653   0.746   0.799   0.805   0.828   0.841
 71 A'   72 A'   73 A'   74 A'   30 A"   75 A'   31 A"   76 A'                 
  0.874   0.882   0.906   0.935   0.994   1.045   1.119   1.244
 32 A"   77 A'   78 A'   79 A'   80 A'   81 A'   82 A'   83 A'                 
  1.253   1.338   1.368   1.373   1.391   1.588   1.682   1.858
 33 A"   34 A"   35 A"   84 A'   85 A'   86 A'   87 A'   88 A'                 
  1.908   1.989   2.001   2.071   2.226   2.262   2.324   2.362
 36 A"   89 A'   90 A'   37 A"   38 A"   91 A'   92 A'   39 A"                 
  2.472   2.555   2.753   2.765   2.901   3.229   3.812   3.881
 93 A'   94 A'   40 A"   95 A'   96 A'   97 A'   41 A"   98 A'                 
  3.939   3.952   3.974   3.993   4.002   4.032   4.075   4.093
 42 A"   99 A'   43 A"   44 A"  100 A'   45 A"  101 A'  102 A'                 
  4.225   4.300   4.391   4.447   5.983   6.021   6.047   6.633
103 A'  104 A'  105 A'  106 A'   46 A"  107 A'  108 A'  109 A'                 
  7.525   7.552   7.616   9.698  23.659  25.775  25.894  26.321
 47 A"  110 A'  111 A'  112 A'  113 A'   48 A"  114 A'  115 A'                 
 27.821  28.324  28.354  28.356  28.512  28.522  28.534  28.577
116 A'   49 A"  117 A'  118 A'   50 A"  119 A'   51 A"  120 A'                 
 28.667  35.466  47.909 127.867 127.889 127.907 151.619 215.679
121 A'  122 A'  123 A'   52 A"  124 A'  125 A'  126 A'  127 A'                 
289.716 289.742 289.8401020.7051901.781
 53 A"  128 A'  129 A'  130 A'  131 A'                                         

 Beta MOs, Restricted
 -- Occupied --                  
******* -482.87 -176.33 -165.74 -165.73 -165.73 -101.59  -62.53
  1 A'    2 A'    3 A'    4 A'    1 A"    5 A'    6 A'    7 A'                 
-56.347 -56.341 -56.341 -35.828 -31.322 -31.315 -31.315 -22.972
  8 A'    2 A"    9 A'   10 A'   11 A'    3 A"   12 A'   13 A'                 
-22.971 -22.970 -22.966 -22.966 -14.398 -10.339  -9.509  -8.734
  4 A"   14 A'    5 A"   15 A'   16 A'   17 A'   18 A'   19 A'                 
 -7.274  -7.264  -7.263  -6.568  -6.550  -6.550  -6.377  -4.790
 20 A'    6 A"   21 A'   22 A'    7 A"   23 A'   24 A'   25 A'                 
 -4.775  -4.774  -2.678  -2.673  -2.673  -2.659  -2.659  -2.056
  8 A"   26 A'   27 A'    9 A"   28 A'   10 A"   29 A'   30 A'                 
 -2.051  -2.051  -2.037  -2.037  -0.999  -0.887  -0.793  -0.703
 11 A"   31 A'   12 A"   32 A'   33 A'   34 A'   35 A'   36 A'                 
 -0.570  -0.496  -0.479  -0.450  -0.363  -0.361  -0.349  -0.309
 37 A'   38 A'   39 A'   13 A"   40 A'   14 A"   41 A'   15 A"                 
 -0.302  -0.291  -0.285
 42 A'   16 A"   43 A'                                                         
 -- Virtual --                   
 -0.105  -0.080  -0.066   0.005   0.021   0.034   0.048   0.049
 44 A'   45 A'   17 A"   46 A'   47 A'   48 A'   49 A'   18 A"                 
  0.075   0.078   0.082   0.094   0.104   0.112   0.127   0.158
 19 A"   50 A'   51 A'   52 A'   53 A'   20 A"   54 A'   21 A"                 
  0.171   0.183   0.197   0.210   0.240   0.245   0.266   0.299
 55 A'   56 A'   57 A'   58 A'   22 A"   59 A'   60 A'   61 A'                 
  0.357   0.369   0.383   0.387   0.397   0.415   0.429   0.445
 62 A'   23 A"   24 A"   63 A'   64 A'   65 A'   25 A"   66 A'                 
  0.448   0.458   0.496   0.528   0.549   0.554   0.569   0.589
 26 A"   67 A'   68 A'   27 A"   28 A"   69 A'   29 A"   70 A'                 
  0.615   0.636   0.653   0.746   0.799   0.805   0.828   0.841
 71 A'   72 A'   73 A'   74 A'   30 A"   75 A'   31 A"   76 A'                 
  0.874   0.882   0.906   0.935   0.994   1.045   1.119   1.244
 32 A"   77 A'   78 A'   79 A'   80 A'   81 A'   82 A'   83 A'                 
  1.253   1.338   1.368   1.373   1.391   1.588   1.682   1.858
 33 A"   34 A"   35 A"   84 A'   85 A'   86 A'   87 A'   88 A'                 
  1.908   1.989   2.001   2.071   2.226   2.262   2.324   2.362
 36 A"   89 A'   90 A'   37 A"   38 A"   91 A'   92 A'   39 A"                 
  2.472   2.555   2.753   2.765   2.901   3.229   3.812   3.881
 93 A'   94 A'   40 A"   95 A'   96 A'   97 A'   41 A"   98 A'                 
  3.939   3.952   3.974   3.993   4.002   4.032   4.075   4.093
 42 A"   99 A'   43 A"   44 A"  100 A'   45 A"  101 A'  102 A'                 
  4.225   4.300   4.391   4.447   5.983   6.021   6.047   6.633
103 A'  104 A'  105 A'  106 A'   46 A"  107 A'  108 A'  109 A'                 
  7.525   7.552   7.616   9.698  23.659  25.775  25.894  26.321
 47 A"  110 A'  111 A'  112 A'  113 A'   48 A"  114 A'  115 A'                 
 27.821  28.324  28.354  28.356  28.512  28.522  28.534  28.577
116 A'   49 A"  117 A'  118 A'   50 A"  119 A'   51 A"  120 A'                 
 28.667  35.466  47.909 127.867 127.889 127.907 151.619 215.679
121 A'  122 A'  123 A'   52 A"  124 A'  125 A'  126 A'  127 A'                 
289.716 289.742 289.8401020.7051901.781
 53 A"  128 A'  129 A'  130 A'  131 A'                                         
 --------------------------------------------------------------

          Ground-State Mulliken Net Atomic Charges

     Atom                 Charge (a.u.)
  ----------------------------------------
      1 C                    -0.634976
      2 N                     0.066290
      3 Br                    0.078376
      4 Cl                    0.347746
      5 I                     0.142563
  ----------------------------------------
  Sum of atomic charges =     0.000000

 -----------------------------------------------------------------
                    Cartesian Multipole Moments
 -----------------------------------------------------------------
    Charge (ESU x 10^10)
                 0.0000
    Dipole Moment (Debye)
         X       0.4650      Y       1.4079      Z      -0.0000
       Tot       1.4827
    Quadrupole Moments (Debye-Ang)
        XX     -68.1998     XY      -1.7852     YY     -69.8928
        XZ       0.0000     YZ       0.0000     ZZ     -70.9595
    Octopole Moments (Debye-Ang^2)
       XXX     -37.6973    XXY      17.9510    XYY       1.4133
       YYY      52.9453    XXZ      -0.0000    XYZ       0.0000
       YYZ      -0.0000    XZZ      -9.6442    YZZ      13.2157
       ZZZ      -0.0000
    Hexadecapole Moments (Debye-Ang^3)
      XXXX   -1027.1409   XXXY     -31.4706   XXYY    -280.4198
      XYYY     -11.1652   YYYY    -709.9345   XXXZ       0.0000
      XXYZ       0.0000   XYYZ      -0.0000   YYYZ       0.0000
      XXZZ    -198.1008   XYZZ      -1.4017   YYZZ    -138.0527
      XZZZ       0.0000   YZZZ      -0.0000   ZZZZ     -89.6486
 -----------------------------------------------------------------
 Calculating analytic gradient of the SCF energy
 Gradient of SCF Energy
            1           2           3           4           5
    1  -0.0000577  -0.0000338   0.0001345  -0.0003334   0.0002905
    2  -0.0003899   0.0002886   0.0003256  -0.0001888  -0.0000355
    3   0.0000000  -0.0000000  -0.0000000   0.0000000   0.0000000
 Max gradient component =       3.899E-04
 RMS gradient           =       1.994E-04
 Gradient time:  CPU 10.83 s  wall 2.81 s
 Geometry Optimization Parameters
   NAtoms,    NIC,     NZ,  NCons,   NDum,   NFix, NCnnct, MaxDiis
        5      20       5       0       0       0       0       0

 Cartesian Hessian Update
 Hessian Updated using BFGS Update


** GEOMETRY OPTIMIZATION IN DELOCALIZED INTERNAL COORDINATES **
   Searching for a Minimum

   Optimization Cycle:   6

                       Coordinates (Angstroms)
     ATOM                X               Y               Z
      1  C         0.4228437469   -0.9492597194    0.0000000000
      2  N        -0.7437737300   -1.4184987536    0.0000000000
      3  Br       -2.2243057239   -0.2527687885    0.0000000000
      4  Cl        1.7184477310   -2.1239634238    0.0000000000
      5  I         1.0831930156    1.0912991155    0.0000000000
   Point Group: cs    Number of degrees of freedom:     7


   Energy is -10046.714580277

 Hessian Updated using BFGS Update

  7 Hessian modes will be used to form the next step
  Hessian Eigenvalues:
     0.062571    0.174572    0.205689    0.247645    0.302046    0.337103
     0.824630

 Minimum Search - Taking Simple RFO Step
 Searching for Lamda that Minimizes Along All modes
 Value Taken    Lamda =   0.00000000
 Step Taken.  Stepsize is  0.003063

                             Maximum     Tolerance    Cnvgd?
         Gradient           0.000200      0.000300     YES
         Displacement       0.002834      0.001200      NO
         Energy change     -0.000001      0.000001      NO


 New Cartesian Coordinates Obtained by Inverse Iteration

 Displacement from previous Coordinates is:  0.002281
 ----------------------------------------------------------------
             Standard Nuclear Orientation (Angstroms)
    I     Atom           X                Y                Z
 ----------------------------------------------------------------
    1      C       0.4227210494    -0.9484506232     0.0000000000
    2      N      -0.7436763376    -1.4184929603     0.0000000000
    3      Br     -2.2246952399    -0.2530101685     0.0000000000
    4      Cl      1.7185164203    -2.1238766486     0.0000000000
    5      I       1.0835391473     1.0906388307     0.0000000000
 ----------------------------------------------------------------
 Molecular Point Group                 Cs    NOp =  2
 Largest Abelian Subgroup              Cs    NOp =  2
 Nuclear Repulsion Energy =   816.8253102004 hartrees
 There are       59 alpha and       59 beta electrons
 Applying Cartesian multipole field
    Component          Value
    ---------          -----
     (2,0,0)        1.00000E-11
     (0,2,0)        2.00000E-11
     (0,0,2)       -3.00000E-11
 Nucleus-field energy     =     0.0000000219 hartrees
 Requested basis set is 6-311++G(d,p)
 There are 68 shells and 184 basis functions
 A cutoff of  1.0D-11 yielded   1784 shell pairs
 There are     14235 function pairs (     16000 Cartesian)
 Smallest overlap matrix eigenvalue = 3.46E-04
 Guess MOs from SCF MO coefficient file

 -----------------------------------------------------------------------
  General SCF calculation program by
  Eric Jon Sundstrom, Paul Horn, Yuezhi Mao, Dmitri Zuev, Alec White,
  David Stuck, Shaama M.S., Shane Yost, Joonho Lee, David Small,
  Daniel Levine, Susi Lehtola, Hugh Burton, Evgeny Epifanovsky
 -----------------------------------------------------------------------
 Exchange:     0.2000 Hartree-Fock + 0.0800 Slater + 0.7200 B88
 Correlation:  0.1900 VWN1RPA + 0.8100 LYP
 Using SG-1 standard quadrature grid
 using 4 threads for integral computing
 -------------------------------------------------------
 OpenMP Integral computing Module                
 Release: version 2.0, May 2017, Q-Chem Inc. Pleasanton 
 -------------------------------------------------------
 -------------------------------------------------------
 OpenMP BLAS3 based DFT computing Module                
 Release: version 1.0, May 2013, Q-Chem Inc. Pittsburgh 
 -------------------------------------------------------
 A restricted SCF calculation will be
 performed using DIIS
 SCF converges when DIIS error is below 1.0e-08
 ---------------------------------------
  Cycle       Energy         DIIS error
 ---------------------------------------
    1  -10046.7145798882      1.08e-05  
    2  -10046.7145805861      4.10e-06  
    3  -10046.7145804904      6.63e-06  
    4  -10046.7145806547      1.01e-06  
    5  -10046.7145806589      4.81e-07  
    6  -10046.7145806596      1.49e-07  
    7  -10046.7145806598      5.75e-08  
    8  -10046.7145806597      6.43e-09  Convergence criterion met
 ---------------------------------------
 SCF time:   CPU 24.57s  wall 7.00s 
 SCF   energy in the final basis set =   -10046.7145806597
 Total energy in the final basis set =   -10046.7145806597

 --------------------------------------------------------------
             Orbital Energies (a.u.) and Symmetries
 --------------------------------------------------------------

 Alpha MOs, Restricted
 -- Occupied --                  
******* -482.87 -176.33 -165.74 -165.73 -165.73 -101.59  -62.53
  1 A'    2 A'    3 A'    4 A'    1 A"    5 A'    6 A'    7 A'                 
-56.347 -56.341 -56.341 -35.828 -31.322 -31.316 -31.315 -22.972
  8 A'    2 A"    9 A'   10 A'   11 A'    3 A"   12 A'   13 A'                 
-22.971 -22.970 -22.966 -22.966 -14.398 -10.339  -9.509  -8.733
  4 A"   14 A'    5 A"   15 A'   16 A'   17 A'   18 A'   19 A'                 
 -7.274  -7.264  -7.263  -6.568  -6.550  -6.550  -6.377  -4.790
 20 A'    6 A"   21 A'   22 A'    7 A"   23 A'   24 A'   25 A'                 
 -4.775  -4.774  -2.678  -2.673  -2.673  -2.659  -2.659  -2.056
  8 A"   26 A'   27 A'    9 A"   28 A'   10 A"   29 A'   30 A'                 
 -2.052  -2.051  -2.038  -2.038  -0.999  -0.886  -0.793  -0.703
 11 A"   31 A'   12 A"   32 A'   33 A'   34 A'   35 A'   36 A'                 
 -0.570  -0.496  -0.479  -0.450  -0.363  -0.361  -0.349  -0.310
 37 A'   38 A'   39 A'   13 A"   40 A'   14 A"   41 A'   15 A"                 
 -0.302  -0.291  -0.285
 42 A'   16 A"   43 A'                                                         
 -- Virtual --                   
 -0.105  -0.080  -0.066   0.005   0.021   0.034   0.048   0.049
 44 A'   45 A'   17 A"   46 A'   47 A'   48 A'   49 A'   18 A"                 
  0.075   0.078   0.082   0.094   0.104   0.112   0.127   0.158
 19 A"   50 A'   51 A'   52 A'   53 A'   20 A"   54 A'   21 A"                 
  0.171   0.183   0.197   0.210   0.240   0.245   0.266   0.299
 55 A'   56 A'   57 A'   58 A'   22 A"   59 A'   60 A'   61 A'                 
  0.357   0.369   0.383   0.387   0.397   0.415   0.429   0.445
 62 A'   23 A"   24 A"   63 A'   64 A'   65 A'   25 A"   66 A'                 
  0.448   0.458   0.496   0.528   0.549   0.554   0.569   0.589
 26 A"   67 A'   68 A'   27 A"   28 A"   69 A'   29 A"   70 A'                 
  0.616   0.636   0.653   0.746   0.799   0.805   0.828   0.841
 71 A'   72 A'   73 A'   74 A'   30 A"   75 A'   31 A"   76 A'                 
  0.874   0.882   0.906   0.935   0.994   1.045   1.119   1.244
 32 A"   77 A'   78 A'   79 A'   80 A'   81 A'   82 A'   83 A'                 
  1.253   1.337   1.368   1.373   1.391   1.588   1.682   1.858
 33 A"   34 A"   35 A"   84 A'   85 A'   86 A'   87 A'   88 A'                 
  1.908   1.989   2.001   2.071   2.226   2.262   2.323   2.362
 36 A"   89 A'   90 A'   37 A"   38 A"   91 A'   92 A'   39 A"                 
  2.472   2.555   2.753   2.765   2.901   3.228   3.812   3.881
 93 A'   94 A'   40 A"   95 A'   96 A'   97 A'   41 A"   98 A'                 
  3.939   3.952   3.974   3.993   4.002   4.032   4.075   4.093
 42 A"   99 A'   43 A"   44 A"  100 A'   45 A"  101 A'  102 A'                 
  4.225   4.300   4.392   4.447   5.983   6.021   6.047   6.633
103 A'  104 A'  105 A'  106 A'   46 A"  107 A'  108 A'  109 A'                 
  7.525   7.552   7.616   9.698  23.659  25.775  25.894  26.321
 47 A"  110 A'  111 A'  112 A'  113 A'   48 A"  114 A'  115 A'                 
 27.821  28.324  28.353  28.356  28.512  28.522  28.534  28.577
116 A'   49 A"  117 A'  118 A'   50 A"  119 A'   51 A"  120 A'                 
 28.667  35.466  47.909 127.866 127.889 127.907 151.619 215.679
121 A'  122 A'  123 A'   52 A"  124 A'  125 A'  126 A'  127 A'                 
289.716 289.742 289.8401020.7051901.781
 53 A"  128 A'  129 A'  130 A'  131 A'                                         

 Beta MOs, Restricted
 -- Occupied --                  
******* -482.87 -176.33 -165.74 -165.73 -165.73 -101.59  -62.53
  1 A'    2 A'    3 A'    4 A'    1 A"    5 A'    6 A'    7 A'                 
-56.347 -56.341 -56.341 -35.828 -31.322 -31.316 -31.315 -22.972
  8 A'    2 A"    9 A'   10 A'   11 A'    3 A"   12 A'   13 A'                 
-22.971 -22.970 -22.966 -22.966 -14.398 -10.339  -9.509  -8.733
  4 A"   14 A'    5 A"   15 A'   16 A'   17 A'   18 A'   19 A'                 
 -7.274  -7.264  -7.263  -6.568  -6.550  -6.550  -6.377  -4.790
 20 A'    6 A"   21 A'   22 A'    7 A"   23 A'   24 A'   25 A'                 
 -4.775  -4.774  -2.678  -2.673  -2.673  -2.659  -2.659  -2.056
  8 A"   26 A'   27 A'    9 A"   28 A'   10 A"   29 A'   30 A'                 
 -2.052  -2.051  -2.038  -2.038  -0.999  -0.886  -0.793  -0.703
 11 A"   31 A'   12 A"   32 A'   33 A'   34 A'   35 A'   36 A'                 
 -0.570  -0.496  -0.479  -0.450  -0.363  -0.361  -0.349  -0.310
 37 A'   38 A'   39 A'   13 A"   40 A'   14 A"   41 A'   15 A"                 
 -0.302  -0.291  -0.285
 42 A'   16 A"   43 A'                                                         
 -- Virtual --                   
 -0.105  -0.080  -0.066   0.005   0.021   0.034   0.048   0.049
 44 A'   45 A'   17 A"   46 A'   47 A'   48 A'   49 A'   18 A"                 
  0.075   0.078   0.082   0.094   0.104   0.112   0.127   0.158
 19 A"   50 A'   51 A'   52 A'   53 A'   20 A"   54 A'   21 A"                 
  0.171   0.183   0.197   0.210   0.240   0.245   0.266   0.299
 55 A'   56 A'   57 A'   58 A'   22 A"   59 A'   60 A'   61 A'                 
  0.357   0.369   0.383   0.387   0.397   0.415   0.429   0.445
 62 A'   23 A"   24 A"   63 A'   64 A'   65 A'   25 A"   66 A'                 
  0.448   0.458   0.496   0.528   0.549   0.554   0.569   0.589
 26 A"   67 A'   68 A'   27 A"   28 A"   69 A'   29 A"   70 A'                 
  0.616   0.636   0.653   0.746   0.799   0.805   0.828   0.841
 71 A'   72 A'   73 A'   74 A'   30 A"   75 A'   31 A"   76 A'                 
  0.874   0.882   0.906   0.935   0.994   1.045   1.119   1.244
 32 A"   77 A'   78 A'   79 A'   80 A'   81 A'   82 A'   83 A'                 
  1.253   1.337   1.368   1.373   1.391   1.588   1.682   1.858
 33 A"   34 A"   35 A"   84 A'   85 A'   86 A'   87 A'   88 A'                 
  1.908   1.989   2.001   2.071   2.226   2.262   2.323   2.362
 36 A"   89 A'   90 A'   37 A"   38 A"   91 A'   92 A'   39 A"                 
  2.472   2.555   2.753   2.765   2.901   3.228   3.812   3.881
 93 A'   94 A'   40 A"   95 A'   96 A'   97 A'   41 A"   98 A'                 
  3.939   3.952   3.974   3.993   4.002   4.032   4.075   4.093
 42 A"   99 A'   43 A"   44 A"  100 A'   45 A"  101 A'  102 A'                 
  4.225   4.300   4.392   4.447   5.983   6.021   6.047   6.633
103 A'  104 A'  105 A'  106 A'   46 A"  107 A'  108 A'  109 A'                 
  7.525   7.552   7.616   9.698  23.659  25.775  25.894  26.321
 47 A"  110 A'  111 A'  112 A'  113 A'   48 A"  114 A'  115 A'                 
 27.821  28.324  28.353  28.356  28.512  28.522  28.534  28.577
116 A'   49 A"  117 A'  118 A'   50 A"  119 A'   51 A"  120 A'                 
 28.667  35.466  47.909 127.866 127.889 127.907 151.619 215.679
121 A'  122 A'  123 A'   52 A"  124 A'  125 A'  126 A'  127 A'                 
289.716 289.742 289.8401020.7051901.781
 53 A"  128 A'  129 A'  130 A'  131 A'                                         
 --------------------------------------------------------------

          Ground-State Mulliken Net Atomic Charges

     Atom                 Charge (a.u.)
  ----------------------------------------
      1 C                    -0.634853
      2 N                     0.066577
      3 Br                    0.078117
      4 Cl                    0.346829
      5 I                     0.143330
  ----------------------------------------
  Sum of atomic charges =     0.000000

 -----------------------------------------------------------------
                    Cartesian Multipole Moments
 -----------------------------------------------------------------
    Charge (ESU x 10^10)
                 0.0000
    Dipole Moment (Debye)
         X       0.4669      Y       1.4154      Z       0.0000
       Tot       1.4905
    Quadrupole Moments (Debye-Ang)
        XX     -68.2039     XY      -1.7706     YY     -69.9010
        XZ       0.0000     YZ      -0.0000     ZZ     -70.9581
    Octopole Moments (Debye-Ang^2)
       XXX     -37.7004    XXY      17.9956    XYY       1.4018
       YYY      53.0322    XXZ       0.0000    XYZ      -0.0000
       YYZ       0.0000    XZZ      -9.6441    YZZ      13.2431
       ZZZ       0.0000
    Hexadecapole Moments (Debye-Ang^3)
      XXXX   -1027.4851   XXXY     -31.3982   XXYY    -280.4482
      XYYY     -11.1089   YYYY    -709.7060   XXXZ      -0.0000
      XXYZ      -0.0000   XYYZ      -0.0000   YYYZ      -0.0000
      XXZZ    -198.1586   XYZZ      -1.3918   YYZZ    -138.0051
      XZZZ      -0.0000   YZZZ      -0.0000   ZZZZ     -89.6403
 -----------------------------------------------------------------
 Calculating analytic gradient of the SCF energy
 Gradient of SCF Energy
            1           2           3           4           5
    1  -0.0000878  -0.0000544   0.0001048  -0.0002407   0.0002780
    2  -0.0000951   0.0001694   0.0003365  -0.0002764  -0.0001344
    3  -0.0000000   0.0000000  -0.0000000  -0.0000000   0.0000000
 Max gradient component =       3.365E-04
 RMS gradient           =       1.638E-04
 Gradient time:  CPU 10.86 s  wall 2.82 s
 Geometry Optimization Parameters
   NAtoms,    NIC,     NZ,  NCons,   NDum,   NFix, NCnnct, MaxDiis
        5      20       5       0       0       0       0       0

 Cartesian Hessian Update
 Hessian Updated using BFGS Update


** GEOMETRY OPTIMIZATION IN DELOCALIZED INTERNAL COORDINATES **
   Searching for a Minimum

   Optimization Cycle:   7

                       Coordinates (Angstroms)
     ATOM                X               Y               Z
      1  C         0.4227210494   -0.9484506232    0.0000000000
      2  N        -0.7436763376   -1.4184929603    0.0000000000
      3  Br       -2.2246952399   -0.2530101685    0.0000000000
      4  Cl        1.7185164203   -2.1238766486    0.0000000000
      5  I         1.0835391473    1.0906388307    0.0000000000
   Point Group: cs    Number of degrees of freedom:     7


   Energy is -10046.714580660

 Hessian Updated using BFGS Update

  7 Hessian modes will be used to form the next step
  Hessian Eigenvalues:
     0.056887    0.173151    0.207712    0.248303    0.300128    0.336954
     0.786738

 Minimum Search - Taking Simple RFO Step
 Searching for Lamda that Minimizes Along All modes
 Value Taken    Lamda =   0.00000000
 Step Taken.  Stepsize is  0.000542

                             Maximum     Tolerance    Cnvgd?
         Gradient           0.000091      0.000300     YES
         Displacement       0.000412      0.001200     YES
         Energy change     -0.000000      0.000001     YES


                       Distance Matrix (Angstroms)
             C (  1)   N (  2)   Br(  3)   Cl(  4)
   N (  2)  1.257546
   Br(  3)  2.737234  1.884613
   Cl(  4)  1.749489  2.561242  4.364523
   I (  5)  2.143494  3.103942  3.570687  3.276630

 Final energy is   -10046.714580659696     


 ******************************
 **  OPTIMIZATION CONVERGED  **
 ******************************

                       Coordinates (Angstroms)
     ATOM                X               Y               Z
      1  C         0.4227210494   -0.9484506232    0.0000000000
      2  N        -0.7436763376   -1.4184929603    0.0000000000
      3  Br       -2.2246952399   -0.2530101685    0.0000000000
      4  Cl        1.7185164203   -2.1238766486    0.0000000000
      5  I         1.0835391473    1.0906388307    0.0000000000

Z-matrix Print:
$molecule
0 1
I 
C  1 2.143494
N  2 1.257546 1 129.904984
Cl 2 1.749489 1 114.255198 3 -180.000000 0
Br 3 1.884613 2 119.850377 1 -0.000000 0
$end


 --------------------------------------------------------------
             Orbital Energies (a.u.) and Symmetries
 --------------------------------------------------------------

 Alpha MOs, Restricted
 -- Occupied --                  
******* -482.87 -176.33 -165.74 -165.73 -165.73 -101.59  -62.53
  1 A'    2 A'    3 A'    4 A'    1 A"    5 A'    6 A'    7 A'                 
-56.347 -56.341 -56.341 -35.828 -31.322 -31.316 -31.315 -22.972
  8 A'    2 A"    9 A'   10 A'   11 A'    3 A"   12 A'   13 A'                 
-22.971 -22.970 -22.966 -22.966 -14.398 -10.339  -9.509  -8.733
  4 A"   14 A'    5 A"   15 A'   16 A'   17 A'   18 A'   19 A'                 
 -7.274  -7.264  -7.263  -6.568  -6.550  -6.550  -6.377  -4.790
 20 A'    6 A"   21 A'   22 A'    7 A"   23 A'   24 A'   25 A'                 
 -4.775  -4.774  -2.678  -2.673  -2.673  -2.659  -2.659  -2.056
  8 A"   26 A'   27 A'    9 A"   28 A'   10 A"   29 A'   30 A'                 
 -2.052  -2.051  -2.038  -2.038  -0.999  -0.886  -0.793  -0.703
 11 A"   31 A'   12 A"   32 A'   33 A'   34 A'   35 A'   36 A'                 
 -0.570  -0.496  -0.479  -0.450  -0.363  -0.361  -0.349  -0.310
 37 A'   38 A'   39 A'   13 A"   40 A'   14 A"   41 A'   15 A"                 
 -0.302  -0.291  -0.285
 42 A'   16 A"   43 A'                                                         
 -- Virtual --                   
 -0.105  -0.080  -0.066   0.005   0.021   0.034   0.048   0.049
 44 A'   45 A'   17 A"   46 A'   47 A'   48 A'   49 A'   18 A"                 
  0.075   0.078   0.082   0.094   0.104   0.112   0.127   0.158
 19 A"   50 A'   51 A'   52 A'   53 A'   20 A"   54 A'   21 A"                 
  0.171   0.183   0.197   0.210   0.240   0.245   0.266   0.299
 55 A'   56 A'   57 A'   58 A'   22 A"   59 A'   60 A'   61 A'                 
  0.357   0.369   0.383   0.387   0.397   0.415   0.429   0.445
 62 A'   23 A"   24 A"   63 A'   64 A'   65 A'   25 A"   66 A'                 
  0.448   0.458   0.496   0.528   0.549   0.554   0.569   0.589
 26 A"   67 A'   68 A'   27 A"   28 A"   69 A'   29 A"   70 A'                 
  0.616   0.636   0.653   0.746   0.799   0.805   0.828   0.841
 71 A'   72 A'   73 A'   74 A'   30 A"   75 A'   31 A"   76 A'                 
  0.874   0.882   0.906   0.935   0.994   1.045   1.119   1.244
 32 A"   77 A'   78 A'   79 A'   80 A'   81 A'   82 A'   83 A'                 
  1.253   1.337   1.368   1.373   1.391   1.588   1.682   1.858
 33 A"   34 A"   35 A"   84 A'   85 A'   86 A'   87 A'   88 A'                 
  1.908   1.989   2.001   2.071   2.226   2.262   2.323   2.362
 36 A"   89 A'   90 A'   37 A"   38 A"   91 A'   92 A'   39 A"                 
  2.472   2.555   2.753   2.765   2.901   3.228   3.812   3.881
 93 A'   94 A'   40 A"   95 A'   96 A'   97 A'   41 A"   98 A'                 
  3.939   3.952   3.974   3.993   4.002   4.032   4.075   4.093
 42 A"   99 A'   43 A"   44 A"  100 A'   45 A"  101 A'  102 A'                 
  4.225   4.300   4.392   4.447   5.983   6.021   6.047   6.633
103 A'  104 A'  105 A'  106 A'   46 A"  107 A'  108 A'  109 A'                 
  7.525   7.552   7.616   9.698  23.659  25.775  25.894  26.321
 47 A"  110 A'  111 A'  112 A'  113 A'   48 A"  114 A'  115 A'                 
 27.821  28.324  28.353  28.356  28.512  28.522  28.534  28.577
116 A'   49 A"  117 A'  118 A'   50 A"  119 A'   51 A"  120 A'                 
 28.667  35.466  47.909 127.866 127.889 127.907 151.619 215.679
121 A'  122 A'  123 A'   52 A"  124 A'  125 A'  126 A'  127 A'                 
289.716 289.742 289.8401020.7051901.781
 53 A"  128 A'  129 A'  130 A'  131 A'                                         

 Beta MOs, Restricted
 -- Occupied --                  
******* -482.87 -176.33 -165.74 -165.73 -165.73 -101.59  -62.53
  1 A'    2 A'    3 A'    4 A'    1 A"    5 A'    6 A'    7 A'                 
-56.347 -56.341 -56.341 -35.828 -31.322 -31.316 -31.315 -22.972
  8 A'    2 A"    9 A'   10 A'   11 A'    3 A"   12 A'   13 A'                 
-22.971 -22.970 -22.966 -22.966 -14.398 -10.339  -9.509  -8.733
  4 A"   14 A'    5 A"   15 A'   16 A'   17 A'   18 A'   19 A'                 
 -7.274  -7.264  -7.263  -6.568  -6.550  -6.550  -6.377  -4.790
 20 A'    6 A"   21 A'   22 A'    7 A"   23 A'   24 A'   25 A'                 
 -4.775  -4.774  -2.678  -2.673  -2.673  -2.659  -2.659  -2.056
  8 A"   26 A'   27 A'    9 A"   28 A'   10 A"   29 A'   30 A'                 
 -2.052  -2.051  -2.038  -2.038  -0.999  -0.886  -0.793  -0.703
 11 A"   31 A'   12 A"   32 A'   33 A'   34 A'   35 A'   36 A'                 
 -0.570  -0.496  -0.479  -0.450  -0.363  -0.361  -0.349  -0.310
 37 A'   38 A'   39 A'   13 A"   40 A'   14 A"   41 A'   15 A"                 
 -0.302  -0.291  -0.285
 42 A'   16 A"   43 A'                                                         
 -- Virtual --                   
 -0.105  -0.080  -0.066   0.005   0.021   0.034   0.048   0.049
 44 A'   45 A'   17 A"   46 A'   47 A'   48 A'   49 A'   18 A"                 
  0.075   0.078   0.082   0.094   0.104   0.112   0.127   0.158
 19 A"   50 A'   51 A'   52 A'   53 A'   20 A"   54 A'   21 A"                 
  0.171   0.183   0.197   0.210   0.240   0.245   0.266   0.299
 55 A'   56 A'   57 A'   58 A'   22 A"   59 A'   60 A'   61 A'                 
  0.357   0.369   0.383   0.387   0.397   0.415   0.429   0.445
 62 A'   23 A"   24 A"   63 A'   64 A'   65 A'   25 A"   66 A'                 
  0.448   0.458   0.496   0.528   0.549   0.554   0.569   0.589
 26 A"   67 A'   68 A'   27 A"   28 A"   69 A'   29 A"   70 A'                 
  0.616   0.636   0.653   0.746   0.799   0.805   0.828   0.841
 71 A'   72 A'   73 A'   74 A'   30 A"   75 A'   31 A"   76 A'                 
  0.874   0.882   0.906   0.935   0.994   1.045   1.119   1.244
 32 A"   77 A'   78 A'   79 A'   80 A'   81 A'   82 A'   83 A'                 
  1.253   1.337   1.368   1.373   1.391   1.588   1.682   1.858
 33 A"   34 A"   35 A"   84 A'   85 A'   86 A'   87 A'   88 A'                 
  1.908   1.989   2.001   2.071   2.226   2.262   2.323   2.362
 36 A"   89 A'   90 A'   37 A"   38 A"   91 A'   92 A'   39 A"                 
  2.472   2.555   2.753   2.765   2.901   3.228   3.812   3.881
 93 A'   94 A'   40 A"   95 A'   96 A'   97 A'   41 A"   98 A'                 
  3.939   3.952   3.974   3.993   4.002   4.032   4.075   4.093
 42 A"   99 A'   43 A"   44 A"  100 A'   45 A"  101 A'  102 A'                 
  4.225   4.300   4.392   4.447   5.983   6.021   6.047   6.633
103 A'  104 A'  105 A'  106 A'   46 A"  107 A'  108 A'  109 A'                 
  7.525   7.552   7.616   9.698  23.659  25.775  25.894  26.321
 47 A"  110 A'  111 A'  112 A'  113 A'   48 A"  114 A'  115 A'                 
 27.821  28.324  28.353  28.356  28.512  28.522  28.534  28.577
116 A'   49 A"  117 A'  118 A'   50 A"  119 A'   51 A"  120 A'                 
 28.667  35.466  47.909 127.866 127.889 127.907 151.619 215.679
121 A'  122 A'  123 A'   52 A"  124 A'  125 A'  126 A'  127 A'                 
289.716 289.742 289.8401020.7051901.781
 53 A"  128 A'  129 A'  130 A'  131 A'                                         
 --------------------------------------------------------------

          Ground-State Mulliken Net Atomic Charges

     Atom                 Charge (a.u.)
  ----------------------------------------
      1 C                    -0.634853
      2 N                     0.066577
      3 Br                    0.078117
      4 Cl                    0.346829
      5 I                     0.143330
  ----------------------------------------
  Sum of atomic charges =     0.000000

 -----------------------------------------------------------------
                    Cartesian Multipole Moments
 -----------------------------------------------------------------
    Charge (ESU x 10^10)
                 0.0000
    Dipole Moment (Debye)
         X       0.4669      Y       1.4154      Z       0.0000
       Tot       1.4905
    Quadrupole Moments (Debye-Ang)
        XX     -68.2039     XY      -1.7706     YY     -69.9010
        XZ       0.0000     YZ      -0.0000     ZZ     -70.9581
    Octopole Moments (Debye-Ang^2)
       XXX     -37.7004    XXY      17.9956    XYY       1.4018
       YYY      53.0322    XXZ       0.0000    XYZ      -0.0000
       YYZ       0.0000    XZZ      -9.6441    YZZ      13.2431
       ZZZ       0.0000
    Hexadecapole Moments (Debye-Ang^3)
      XXXX   -1027.4851   XXXY     -31.3982   XXYY    -280.4482
      XYYY     -11.1089   YYYY    -709.7060   XXXZ      -0.0000
      XXYZ      -0.0000   XYYZ      -0.0000   YYYZ      -0.0000
      XXZZ    -198.1586   XYZZ      -1.3918   YYZZ    -138.0051
      XZZZ      -0.0000   YZZZ      -0.0000   ZZZZ     -89.6403
 -----------------------------------------------------------------
Archival summary:
1\1\TWL01\OPT\ProcedureUnspecified\BasisUnspecified\1r1l111\taweetha\SunNov2520:52:202018SunNov2520:52:202018\0\\#,OPT,ProcedureUnspecified,BasisUnspecified,\\0,1\I\C,1,2.14349\N,2,1.25755,1,129.905\Cl,2,1.74949,1,114.255,3,-180,0\Br,3,1.88461,2,119.85,1,-0,0\\\@

 Total job time:  80.20s(wall), 300.51s(cpu) 
 Sun Nov 25 20:52:20 2018

        *************************************************************
        *                                                           *
        *  Thank you very much for using Q-Chem.  Have a nice day.  *
        *                                                           *
        *************************************************************


 
User input: 2 of 2 
 
Q-Chem Developer Version!
                  Welcome to Q-Chem
     A Quantum Leap Into The Future Of Chemistry


 Q-Chem 5.1, Q-Chem, Inc., Pleasanton, CA (2018)

 Yihan Shao,  Zhengting Gan,  E. Epifanovsky,  A. T. B. Gilbert,  M. Wormit,  
 J. Kussmann,  A. W. Lange,  A. Behn,  Jia Deng,  Xintian Feng,  D. Ghosh,  
 M. Goldey,  P. R. Horn,  L. D. Jacobson,  I. Kaliman,  T. Kus,  A. Landau,  
 Jie Liu,  E. I. Proynov,  R. M. Richard,  R. P. Steele,  E. J. Sundstrom,  
 H. L. Woodcock III,  P. M. Zimmerman,  D. Zuev,  B. Albrecht,  E. Alguire,  
 S. A. Baeppler,  D. Barton,  Z. Benda,  Y. A. Bernard,  E. J. Berquist,  
 K. B. Bravaya,  H. Burton,  D. Casanova,  Chun-Min Chang,  Yunqing Chen,  
 A. Chien,  K. D. Closser,  M. P. Coons,  S. Coriani,  S. Dasgupta,  
 A. L. Dempwolff,  M. Diedenhofen,  Hainam Do,  R. G. Edgar,  Po-Tung Fang,  
 S. Faraji,  S. Fatehi,  Qingguo Feng,  K. D. Fenk,  J. Fosso-Tande,  
 Qinghui Ge,  A. Ghysels,  G. Gidofalvi,  J. Gomes,  J. Gonthier,  A. Gunina,  
 D. Hait,  M. W. D. Hanson-Heine,  P. H. P. Harbach,  A. W. Hauser,  
 J. E. Herr,  E. G. Hohenstein,  Z. C. Holden,  Kerwin Hui,  B. C. Huynh,  
 T.-C. Jagau,  Hyunjun Ji,  B. Kaduk,  K. Khistyaev,  Jaehoon Kim,  
 P. Klunzinger,  K. Koh,  D. Kosenkov,  L. Koulias,  T. Kowalczyk,  
 C. M. Krauter,  A. Kunitsa,  Ka Un Lao,  A. Laurent,  K. V. Lawler,  
 Joonho Lee,  D. Lefrancois,  S. Lehtola,  D. S. Levine,  Yi-Pei Li,  
 You-Sheng Lin,  Fenglai Liu,  E. Livshits,  A. Luenser,  P. Manohar,  
 E. Mansoor,  S. F. Manzer,  Shan-Ping Mao,  Yuezhi Mao,  N. Mardirossian,  
 A. V. Marenich,  T. Markovich,  L. A. Martinez-Martinez,  S. A. Maurer,  
 N. J. Mayhall,  S. C. McKenzie,  J.-M. Mewes,  A. F. Morrison,  
 J. W. Mullinax,  K. Nanda,  T. S. Nguyen-Beck,  R. Olivares-Amaya,  
 J. A. Parkhill,  T. M. Perrine,  F. Plasser,  P. Pokhilko,  S. Prager,  
 A. Prociuk,  E. Ramos,  D. R. Rehn,  F. Rob,  M. Schneider,  N. Sergueev,  
 S. M. Sharada,  S. Sharma,  D. W. Small,  T. Stauch,  T. Stein,  
 Yu-Chuan Su,  A. J. W. Thom,  A. Tkatchenko,  T. Tsuchimochi,  N. M. Tubman,  
 L. Vogt,  M. L. Vidal,  O. Vydrov,  M. A. Watson,  J. Wenzel,  
 M. de Wergifosse,  T. A. Wesolowski,  A. White,  J. Witte,  A. Yamada,  
 Jun Yang,  K. Yao,  S. Yeganeh,  S. R. Yost,  Zhi-Qiang You,  A. Zech,  
 Igor Ying Zhang,  Xing Zhang,  Yan Zhao,  Ying Zhu,  B. R. Brooks,  
 G. K. L. Chan,  C. J. Cramer,  M. S. Gordon,  W. J. Hehre,  A. Klamt,  
 M. W. Schmidt,  C. D. Sherrill,  D. G. Truhlar,  A. Aspuru-Guzik,  R. Baer,  
 A. T. Bell,  N. A. Besley,  Jeng-Da Chai,  A. E. DePrince, III,  
 R. A. DiStasio Jr.,  A. Dreuw,  B. D. Dunietz,  T. R. Furlani,  
 Chao-Ping Hsu,  Yousung Jung,  Jing Kong,  D. S. Lambrecht,  WanZhen Liang,  
 C. Ochsenfeld,  V. A. Rassolov,  L. V. Slipchenko,  J. E. Subotnik,  
 T. Van Voorhis,  J. M. Herbert,  A. I. Krylov,  P. M. W. Gill,  M. Head-Gordon

 Contributors to earlier versions of Q-Chem not listed above: 
 R. D. Adamson,  B. Austin,  J. Baker,  G. J. O. Beran,  K. Brandhorst,  
 S. T. Brown,  E. F. C. Byrd,  A. K. Chakraborty,  C.-L. Cheng,  
 Siu Hung Chien,  D. M. Chipman,  D. L. Crittenden,  H. Dachsel,  
 R. J. Doerksen,  A. D. Dutoi,  L. Fusti-Molnar,  W. A. Goddard III,  
 A. Golubeva-Zadorozhnaya,  S. R. Gwaltney,  G. Hawkins,  A. Heyden,  
 S. Hirata,  G. Kedziora,  F. J. Keil,  C. Kelley,  Jihan Kim,  R. A. King,  
 R. Z. Khaliullin,  P. P. Korambath,  W. Kurlancheek,  A. M. Lee,  M. S. Lee,  
 S. V. Levchenko,  Ching Yeh Lin,  D. Liotard,  R. C. Lochan,  I. Lotan,  
 P. E. Maslen,  N. Nair,  D. P. O'Neill,  D. Neuhauser,  E. Neuscamman,  
 C. M. Oana,  R. Olson,  B. Peters,  R. Peverati,  P. A. Pieniazek,  
 Y. M. Rhee,  J. Ritchie,  M. A. Rohrdanz,  E. Rosta,  N. J. Russ,  
 H. F. Schaefer III,  N. E. Schultz,  N. Shenvi,  A. C. Simmonett,  A. Sodt,  
 D. Stuck,  K. S. Thanthiriwatte,  V. Vanovschi,  Tao Wang,  A. Warshel,  
 C. F. Williams,  Q. Wu,  X. Xu,  W. Zhang

 Please cite Q-Chem as follows:
 Y. Shao et al., Mol. Phys. 113, 184-215 (2015)
 DOI: 10.1080/00268976.2014.952696

 Q-Chem 5.1.2 for Intel X86 EM64T Linux

 Parts of Q-Chem use Armadillo 8.300.2 (Tropical Shenanigans).
 http://arma.sourceforge.net/

 Q-Chem begins on Sun Nov 25 20:52:20 2018  

Host: 
0

     Scratch files written to /scratch/taweetham/qchem50541//
The previous job contains 0 fragments, simply inherited here
Input Ideriv = 2
Curr. Ideriv = -1
Max.  Ideriv = 2

Checking the input file for inconsistencies... 	...done.

--------------------------------------------------------------
User input:
--------------------------------------------------------------

$molecule
read
$end

$rem
   job_type 	frequency
   basis 	6-311++g**
   method	b3lyp	
$end


--------------------------------------------------------------
 ----------------------------------------------------------------
             Standard Nuclear Orientation (Angstroms)
    I     Atom           X                Y                Z
 ----------------------------------------------------------------
    1      C       0.1917933056    -0.9778976466    -0.0000000000
    2      N      -1.0418412813    -1.2219639675    -0.0000000000
    3      Br     -2.2792872905     0.1994770273    -0.0000000000
    4      Cl      1.2454150629    -2.3745340261     0.0000000000
    5      I       1.2216061931     0.9020097385     0.0000000000
 ----------------------------------------------------------------
 Molecular Point Group                 Cs    NOp =  2
 Largest Abelian Subgroup              Cs    NOp =  2
 Nuclear Repulsion Energy =   816.8253102004 hartrees
 There are       59 alpha and       59 beta electrons
 Requested basis set is 6-311++G(d,p)
 There are 68 shells and 184 basis functions

 Total QAlloc Memory Limit   2000 MB
 Mega-Array Size       188 MB
 MEM_STATIC part       192 MB

                       Distance Matrix (Angstroms)
             C (  1)   N (  2)   Br(  3)   Cl(  4)
   N (  2)  1.257546
   Br(  3)  2.737234  1.884613
   Cl(  4)  1.749489  2.561242  4.364523
   I (  5)  2.143494  3.103942  3.570687  3.276630

 A cutoff of  1.0D-11 yielded   1784 shell pairs
 There are     14235 function pairs (     16000 Cartesian)

 -------------------------------------------------------
 OpenMP Integral Computing Module                       
 Release: version 1.0, May 2013, Q-Chem Inc. Pittsburgh 
 -------------------------------------------------------
 Integral Job Info:
 Integral job number is                      11
 Integral operator is                         1
 short-range coefficients                     0
 long-range coefficients              100000000
 Omega coefficients                           0
 if combine SR and LR in K                    0
 Integral screening is                        0
 Integral computing path is                   2
 max size of driver memory is            800000
 size of driver memory is                593474
 size of scratch memory is             29634545
 max col of scratch BK array               1296
 max len of scratch array in speh3          155
 max len of scratch index in speh4           18
 max int batch size is                      520
 min int batch size is                       52
 fixed nKL is                                45
 max L of basis functions is                  2
 order of int derivative is                   0
 number of shells is                         68
 number of basis is                         195
 number of cartesian basis is               195
 number of contracted shell pairs          1784
 number of primitive shell pairs           4191
 maxK2 (contraction) of shell pair           36
 max number of K2 of shell pair               1
 max number of CS2 of shell pair            220
 max number of PS2 of shell pair            228
 mem total for path MDJ                  529484
 -------------------------------------------------------
 Smallest overlap matrix eigenvalue = 3.46E-04
 Guess from superposition of atomic densities
 Warning:  Energy on first SCF cycle will be non-variational
 SAD guess density has 118.000000 electrons

 -----------------------------------------------------------------------
  General SCF calculation program by
  Eric Jon Sundstrom, Paul Horn, Yuezhi Mao, Dmitri Zuev, Alec White,
  David Stuck, Shaama M.S., Shane Yost, Joonho Lee, David Small,
  Daniel Levine, Susi Lehtola, Hugh Burton, Evgeny Epifanovsky
 -----------------------------------------------------------------------
 Exchange:     0.2000 Hartree-Fock + 0.0800 Slater + 0.7200 B88
 Correlation:  0.1900 VWN1RPA + 0.8100 LYP
 Using SG-1 standard quadrature grid
 using 4 threads for integral computing
 -------------------------------------------------------
 OpenMP Integral computing Module                
 Release: version 2.0, May 2017, Q-Chem Inc. Pleasanton 
 -------------------------------------------------------
 -------------------------------------------------------
 OpenMP BLAS3 based DFT computing Module                
 Release: version 1.0, May 2013, Q-Chem Inc. Pittsburgh 
 -------------------------------------------------------
 A restricted SCF calculation will be
 performed using DIIS
 SCF converges when DIIS error is below 1.0e-08
 ---------------------------------------
  Cycle       Energy         DIIS error
 ---------------------------------------
    1  -10047.3123144885      3.74e-02  
    2  -10046.6835957862      3.37e-03  
    3  -10046.5719817842      6.42e-03  
    4  -10046.7089924199      1.33e-03  
    5  -10046.7149502798      2.85e-04  
    6  -10046.7151422271      1.46e-04  
    7  -10046.7152258831      4.43e-05  
    8  -10046.7152338239      9.36e-06  
    9  -10046.7152342495      2.11e-06  
   10  -10046.7152342669      5.39e-07  
   11  -10046.7152342683      1.42e-07  
   12  -10046.7152342683      5.60e-08  
   13  -10046.7152342683      1.05e-08  
   14  -10046.7152342683      1.44e-09  Convergence criterion met
 ---------------------------------------
 SCF time:   CPU 42.86s  wall 11.00s 
 SCF   energy in the final basis set =   -10046.7152342683
 Total energy in the final basis set =   -10046.7152342683

 --------------------------------------------------------------
             Orbital Energies (a.u.) and Symmetries
 --------------------------------------------------------------

 Alpha MOs, Restricted
 -- Occupied --                  
******* -482.87 -176.33 -165.74 -165.73 -165.73 -101.59  -62.53
  1 A'    2 A'    3 A'    4 A'    1 A"    5 A'    6 A'    7 A'                 
-56.347 -56.341 -56.341 -35.828 -31.322 -31.315 -31.315 -22.972
  8 A'    2 A"    9 A'   10 A'   11 A'    3 A"   12 A'   13 A'                 
-22.971 -22.970 -22.966 -22.966 -14.398 -10.339  -9.509  -8.733
  4 A"   14 A'    5 A"   15 A'   16 A'   17 A'   18 A'   19 A'                 
 -7.274  -7.263  -7.263  -6.568  -6.550  -6.550  -6.377  -4.790
 20 A'    6 A"   21 A'   22 A'    7 A"   23 A'   24 A'   25 A'                 
 -4.775  -4.774  -2.678  -2.673  -2.673  -2.659  -2.659  -2.056
  8 A"   26 A'   27 A'    9 A"   28 A'   10 A"   29 A'   30 A'                 
 -2.052  -2.051  -2.037  -2.037  -0.999  -0.886  -0.793  -0.703
 11 A"   31 A'   32 A'   12 A"   33 A'   34 A'   35 A'   36 A'                 
 -0.570  -0.496  -0.479  -0.450  -0.363  -0.361  -0.349  -0.309
 37 A'   38 A'   39 A'   13 A"   40 A'   14 A"   41 A'   15 A"                 
 -0.301  -0.291  -0.285
 42 A'   16 A"   43 A'                                                         
 -- Virtual --                   
 -0.105  -0.080  -0.066   0.005   0.021   0.034   0.048   0.049
 44 A'   45 A'   17 A"   46 A'   47 A'   48 A'   49 A'   18 A"                 
  0.075   0.078   0.082   0.094   0.104   0.112   0.127   0.158
 19 A"   50 A'   51 A'   52 A'   53 A'   20 A"   54 A'   21 A"                 
  0.171   0.183   0.197   0.210   0.240   0.245   0.266   0.299
 55 A'   56 A'   57 A'   58 A'   22 A"   59 A'   60 A'   61 A'                 
  0.357   0.369   0.383   0.387   0.397   0.415   0.429   0.445
 62 A'   23 A"   24 A"   63 A'   64 A'   65 A'   25 A"   66 A'                 
  0.448   0.458   0.495   0.529   0.549   0.555   0.569   0.589
 26 A"   67 A'   68 A'   27 A"   28 A"   69 A'   29 A"   70 A'                 
  0.616   0.636   0.654   0.746   0.799   0.805   0.828   0.841
 71 A'   72 A'   73 A'   74 A'   30 A"   75 A'   31 A"   76 A'                 
  0.874   0.882   0.906   0.935   0.994   1.045   1.119   1.244
 32 A"   77 A'   78 A'   79 A'   80 A'   81 A'   82 A'   83 A'                 
  1.252   1.337   1.368   1.373   1.391   1.588   1.682   1.858
 33 A"   34 A"   35 A"   84 A'   85 A'   86 A'   87 A'   88 A'                 
  1.908   1.989   2.001   2.072   2.226   2.262   2.324   2.362
 36 A"   89 A'   90 A'   37 A"   38 A"   91 A'   92 A'   39 A"                 
  2.472   2.555   2.753   2.765   2.901   3.228   3.812   3.882
 93 A'   94 A'   40 A"   95 A'   96 A'   97 A'   41 A"   98 A'                 
  3.939   3.952   3.974   3.994   4.002   4.032   4.075   4.093
 42 A"   99 A'   43 A"   44 A"  100 A'   45 A"  101 A'  102 A'                 
  4.225   4.300   4.392   4.447   5.984   6.022   6.047   6.633
103 A'  104 A'  105 A'  106 A'   46 A"  107 A'  108 A'  109 A'                 
  7.526   7.552   7.617   9.698  23.659  25.774  25.894  26.321
 47 A"  110 A'  111 A'  112 A'  113 A'   48 A"  114 A'  115 A'                 
 27.821  28.324  28.354  28.356  28.512  28.522  28.534  28.577
116 A'   49 A"  117 A'  118 A'   50 A"  119 A'   51 A"  120 A'                 
 28.667  35.466  47.909 127.867 127.889 127.907 151.620 215.679
121 A'  122 A'  123 A'   52 A"  124 A'  125 A'  126 A'  127 A'                 
289.716 289.742 289.8401020.7051901.782
 53 A"  128 A'  129 A'  130 A'  131 A'                                         

 Beta MOs, Restricted
 -- Occupied --                  
******* -482.87 -176.33 -165.74 -165.73 -165.73 -101.59  -62.53
  1 A'    2 A'    3 A'    4 A'    1 A"    5 A'    6 A'    7 A'                 
-56.347 -56.341 -56.341 -35.828 -31.322 -31.315 -31.315 -22.972
  8 A'    2 A"    9 A'   10 A'   11 A'    3 A"   12 A'   13 A'                 
-22.971 -22.970 -22.966 -22.966 -14.398 -10.339  -9.509  -8.733
  4 A"   14 A'    5 A"   15 A'   16 A'   17 A'   18 A'   19 A'                 
 -7.274  -7.263  -7.263  -6.568  -6.550  -6.550  -6.377  -4.790
 20 A'    6 A"   21 A'   22 A'    7 A"   23 A'   24 A'   25 A'                 
 -4.775  -4.774  -2.678  -2.673  -2.673  -2.659  -2.659  -2.056
  8 A"   26 A'   27 A'    9 A"   28 A'   10 A"   29 A'   30 A'                 
 -2.052  -2.051  -2.037  -2.037  -0.999  -0.886  -0.793  -0.703
 11 A"   31 A'   32 A'   12 A"   33 A'   34 A'   35 A'   36 A'                 
 -0.570  -0.496  -0.479  -0.450  -0.363  -0.361  -0.349  -0.309
 37 A'   38 A'   39 A'   13 A"   40 A'   14 A"   41 A'   15 A"                 
 -0.301  -0.291  -0.285
 42 A'   16 A"   43 A'                                                         
 -- Virtual --                   
 -0.105  -0.080  -0.066   0.005   0.021   0.034   0.048   0.049
 44 A'   45 A'   17 A"   46 A'   47 A'   48 A'   49 A'   18 A"                 
  0.075   0.078   0.082   0.094   0.104   0.112   0.127   0.158
 19 A"   50 A'   51 A'   52 A'   53 A'   20 A"   54 A'   21 A"                 
  0.171   0.183   0.197   0.210   0.240   0.245   0.266   0.299
 55 A'   56 A'   57 A'   58 A'   22 A"   59 A'   60 A'   61 A'                 
  0.357   0.369   0.383   0.387   0.397   0.415   0.429   0.445
 62 A'   23 A"   24 A"   63 A'   64 A'   65 A'   25 A"   66 A'                 
  0.448   0.458   0.495   0.529   0.549   0.555   0.569   0.589
 26 A"   67 A'   68 A'   27 A"   28 A"   69 A'   29 A"   70 A'                 
  0.616   0.636   0.654   0.746   0.799   0.805   0.828   0.841
 71 A'   72 A'   73 A'   74 A'   30 A"   75 A'   31 A"   76 A'                 
  0.874   0.882   0.906   0.935   0.994   1.045   1.119   1.244
 32 A"   77 A'   78 A'   79 A'   80 A'   81 A'   82 A'   83 A'                 
  1.252   1.337   1.368   1.373   1.391   1.588   1.682   1.858
 33 A"   34 A"   35 A"   84 A'   85 A'   86 A'   87 A'   88 A'                 
  1.908   1.989   2.001   2.072   2.226   2.262   2.324   2.362
 36 A"   89 A'   90 A'   37 A"   38 A"   91 A'   92 A'   39 A"                 
  2.472   2.555   2.753   2.765   2.901   3.228   3.812   3.882
 93 A'   94 A'   40 A"   95 A'   96 A'   97 A'   41 A"   98 A'                 
  3.939   3.952   3.974   3.994   4.002   4.032   4.075   4.093
 42 A"   99 A'   43 A"   44 A"  100 A'   45 A"  101 A'  102 A'                 
  4.225   4.300   4.392   4.447   5.984   6.022   6.047   6.633
103 A'  104 A'  105 A'  106 A'   46 A"  107 A'  108 A'  109 A'                 
  7.526   7.552   7.617   9.698  23.659  25.774  25.894  26.321
 47 A"  110 A'  111 A'  112 A'  113 A'   48 A"  114 A'  115 A'                 
 27.821  28.324  28.354  28.356  28.512  28.522  28.534  28.577
116 A'   49 A"  117 A'  118 A'   50 A"  119 A'   51 A"  120 A'                 
 28.667  35.466  47.909 127.867 127.889 127.907 151.620 215.679
121 A'  122 A'  123 A'   52 A"  124 A'  125 A'  126 A'  127 A'                 
289.716 289.742 289.8401020.7051901.782
 53 A"  128 A'  129 A'  130 A'  131 A'                                         
 --------------------------------------------------------------

          Ground-State Mulliken Net Atomic Charges

     Atom                 Charge (a.u.)
  ----------------------------------------
      1 C                    -0.638444
      2 N                     0.067160
      3 Br                    0.078631
      4 Cl                    0.348147
      5 I                     0.144506
  ----------------------------------------
  Sum of atomic charges =     0.000000

 -----------------------------------------------------------------
                    Cartesian Multipole Moments
 -----------------------------------------------------------------
    Charge (ESU x 10^10)
                 0.0000
    Dipole Moment (Debye)
         X       0.7253      Y       1.3055      Z      -0.0000
       Tot       1.4935
    Quadrupole Moments (Debye-Ang)
        XX     -68.9702     XY      -1.9910     YY     -69.1012
        XZ       0.0000     YZ      -0.0000     ZZ     -70.9566
    Octopole Moments (Debye-Ang^2)
       XXX     -15.8760    XXY      22.8647    XYY       6.2232
       YYY      44.8460    XXZ      -0.0000    XYZ       0.0000
       YYZ       0.0000    XZZ      -3.6987    YZZ      12.4883
       ZZZ      -0.0000
    Hexadecapole Moments (Debye-Ang^3)
      XXXX   -1033.1151   XXXY       2.6264   XXYY    -274.2115
      XYYY      10.3704   YYYY    -703.9367   XXXZ       0.0000
      XXYZ       0.0000   XYYZ       0.0000   YYYZ      -0.0000
      XXZZ    -196.0658   XYZZ       8.9311   YYZZ    -138.6915
      XZZZ       0.0000   YZZZ      -0.0000   ZZZZ     -89.6389
 -----------------------------------------------------------------
 Calculating MO derivatives via CPSCF
 D1JvT checksum  = 273960 21221.6831463334
 D1KAT checksum  = 668040 864.4109245855
   1         3          15      0.131175    0.039388
   2         3          15      0.018331    0.006618
   3         3          15      0.002814    0.000970
   4         3          15      0.000293    0.000096
   5        14           4      0.000020    0.000009
   6        18           0      0.000000    0.000000    Roots Converged
 Time for AOints: 12.0 s (CPU) 3.0 s (wall)
 ------------------------------------------------------------------------------
                     AOints        : Timing summary (seconds)
 ------------------------------------------------------------------------------
     job step          cpu (% of tot)      sys (% of tot)     wall (% of tot)
 ------------------------------------------------------------------------------
  cpscf_lag         0.6331E+02 (35.8)   0.7000E-05 (25.0)   0.1626E+02 (35.4)
  iterzp            0.1011E+03 (57.2)   0.2100E-04 (75.0)   0.2639E+02 (57.5)
  make_fx           0.0000E+00 ( 0.0)   0.0000E+00 ( 0.0)   0.0000E+00 ( 0.0)
  AOints            0.1202E+02 ( 6.8)   0.0000E+00 ( 0.0)   0.3047E+01 ( 6.6)
 ------------------------------------------------------------------------------
   Grand Totals     0.1767E+03          0.2800E-04          0.4591E+02
 ------------------------------------------------------------------------------
 Calculating analytic Hessian of the SCF energy
 Polarizability Matrix (a.u.)
            1           2           3
    1-108.1674818   5.7060219   0.0000000
    2   5.7060219 -94.1230378   0.0000000
    3   0.0000000   0.0000000 -50.3816679

 Direct stationary perturbation theory relativistic correction:

 rels  =     114.550706680062
 relv  =    -381.956028308162
 rel2e =      52.183989792715
 E_rel =    -215.221331835385

 Hessian of the SCF Energy
            1           2           3           4           5           6
    1   0.6849956   0.0433864   0.0000000  -0.5694094  -0.0693770  -0.0000000
    2   0.0433864   0.2549158  -0.0000000  -0.1167846  -0.0772443   0.0000000
    3   0.0000000  -0.0000000   0.0879258  -0.0000000   0.0000000  -0.0366146
    4  -0.5694094  -0.1167846  -0.0000000   0.7111229   0.0206732   0.0000000
    5  -0.0693770  -0.0772443   0.0000000   0.0206732   0.1887431  -0.0000000
    6  -0.0000000   0.0000000  -0.0366146   0.0000000  -0.0000000   0.0341595
    7  -0.0318773   0.0356957   0.0000000  -0.0661434   0.0452354  -0.0000000
    8  -0.0036446  -0.0176019  -0.0000000   0.0837068  -0.0896348  -0.0000000
    9  -0.0000000  -0.0000000   0.0002589  -0.0000000   0.0000000  -0.0114110
   10  -0.0530011   0.0505285  -0.0000000  -0.0542049   0.0289860  -0.0000000
   11   0.0478362  -0.1094514   0.0000000   0.0315951  -0.0021539   0.0000000
   12  -0.0000000   0.0000000  -0.0216052  -0.0000000   0.0000000   0.0013706
   13  -0.0307079  -0.0128259  -0.0000000  -0.0213653  -0.0255176  -0.0000000
   14  -0.0182010  -0.0506183   0.0000000  -0.0191905  -0.0197101   0.0000000
   15   0.0000000   0.0000000  -0.0299648  -0.0000000   0.0000000   0.0124954
            7           8           9          10          11          12
    1  -0.0318773  -0.0036446  -0.0000000  -0.0530011   0.0478362  -0.0000000
    2   0.0356957  -0.0176019  -0.0000000   0.0505285  -0.1094514   0.0000000
    3   0.0000000  -0.0000000   0.0002589  -0.0000000   0.0000000  -0.0216052
    4  -0.0661434   0.0837068  -0.0000000  -0.0542049   0.0315951  -0.0000000
    5   0.0452354  -0.0896348   0.0000000   0.0289860  -0.0021539   0.0000000
    6  -0.0000000  -0.0000000  -0.0114110  -0.0000000   0.0000000   0.0013706
    7   0.1062091  -0.0804030   0.0000000  -0.0038143  -0.0016425  -0.0000000
    8  -0.0804030   0.1015630   0.0000000   0.0047581   0.0020203   0.0000000
    9   0.0000000   0.0000000   0.0073643   0.0000000  -0.0000000   0.0056008
   10  -0.0038143   0.0047581   0.0000000   0.1081317  -0.0823662   0.0000000
   11  -0.0016425   0.0020203  -0.0000000  -0.0823662   0.1412060  -0.0000000
   12  -0.0000000   0.0000000   0.0056008   0.0000000  -0.0000000   0.0103569
   13  -0.0043741  -0.0044173   0.0000000   0.0028886   0.0045774   0.0000000
   14   0.0011145   0.0036534  -0.0000000  -0.0019063  -0.0316211  -0.0000000
   15   0.0000000   0.0000000  -0.0018130  -0.0000000   0.0000000   0.0042769
           13          14          15
    1  -0.0307079  -0.0182010   0.0000000
    2  -0.0128259  -0.0506183   0.0000000
    3  -0.0000000   0.0000000  -0.0299648
    4  -0.0213653  -0.0191905  -0.0000000
    5  -0.0255176  -0.0197101   0.0000000
    6  -0.0000000   0.0000000   0.0124954
    7  -0.0043741   0.0011145   0.0000000
    8  -0.0044173   0.0036534   0.0000000
    9   0.0000000  -0.0000000  -0.0018130
   10   0.0028886  -0.0019063  -0.0000000
   11   0.0045774  -0.0316211   0.0000000
   12   0.0000000  -0.0000000   0.0042769
   13   0.0535586   0.0381834   0.0000000
   14   0.0381834   0.0982960  -0.0000000
   15   0.0000000  -0.0000000   0.0150055
 Gradient time:  CPU 278.48 s  wall 72.43 s
 **********************************************************************
 **                                                                  **
 **                       VIBRATIONAL ANALYSIS                       **
 **                       --------------------                       **
 **                                                                  **
 **        VIBRATIONAL FREQUENCIES (CM**-1) AND NORMAL MODES         **
 **     FORCE CONSTANTS (mDYN/ANGSTROM) AND REDUCED MASSES (AMU)     **
 **                  INFRARED INTENSITIES (KM/MOL)                   **
 **                                                                  **
 **********************************************************************


 Mode:                 1                      2                      3
 Frequency:       106.61                 189.57                 194.94
 Force Cnst:      0.5200                 0.3369                 1.0275
 Red. Mass:      77.6548                15.9140                45.8898
 IR Active:          YES                    YES                    YES
 IR Intens:        0.142                  2.160                  0.751
 Raman Active:       YES                    YES                    YES
               X      Y      Z        X      Y      Z        X      Y      Z
 C          0.084 -0.289 -0.000   -0.000  0.000  0.384   -0.112  0.137 -0.000
 N          0.064 -0.241  0.000   -0.000  0.000  0.882   -0.103  0.036 -0.000
 Br         0.674  0.276  0.000   -0.000  0.000 -0.119   -0.166  0.181  0.000
 Cl         0.209 -0.160  0.000    0.000  0.000 -0.247    0.585  0.674  0.000
 I         -0.492 -0.074  0.000   -0.000 -0.000  0.008   -0.036 -0.315 -0.000
 TransDip   0.012  0.003  0.000   -0.000  0.000 -0.047    0.027  0.008  0.000

 Mode:                 4                      5                      6
 Frequency:       311.14                 411.72                 482.39
 Force Cnst:      2.0046                 1.4630                 1.7167
 Red. Mass:      35.1440                14.6489                12.5215
 IR Active:          YES                    YES                    YES
 IR Intens:        1.739                  8.396                  0.289
 Raman Active:       YES                    YES                    YES
               X      Y      Z        X      Y      Z        X      Y      Z
 C         -0.322  0.262  0.000    0.477  0.449 -0.000   -0.000  0.000  0.916
 N         -0.247 -0.089  0.000    0.493  0.550  0.000    0.000 -0.000 -0.393
 Br         0.272 -0.213 -0.000   -0.007 -0.041 -0.000    0.000  0.000  0.004
 Cl        -0.520  0.605 -0.000   -0.118 -0.004 -0.000   -0.000 -0.000 -0.080
 I          0.032 -0.049  0.000   -0.063 -0.076  0.000   -0.000  0.000 -0.024
 TransDip   0.039 -0.015 -0.000    0.020  0.091 -0.000    0.000  0.000  0.017

 Mode:                 7                      8                      9
 Frequency:       664.87                 820.71                1620.38
 Force Cnst:      3.9801                 5.1581                19.8896
 Red. Mass:      15.2818                12.9976                12.8571
 IR Active:          YES                    YES                    YES
 IR Intens:      103.831                251.791                192.781
 Raman Active:       YES                    YES                    YES
               X      Y      Z        X      Y      Z        X      Y      Z
 C         -0.395 -0.012 -0.000   -0.278  0.892 -0.000    0.748  0.121  0.000
 N         -0.457  0.765 -0.000   -0.105 -0.285  0.000   -0.650 -0.061 -0.000
 Br         0.069 -0.090  0.000    0.018 -0.000  0.000    0.003 -0.007  0.000
 Cl         0.157 -0.106  0.000    0.091 -0.161  0.000   -0.000  0.001  0.000
 I          0.001  0.002 -0.000    0.002 -0.008  0.000   -0.001 -0.001 -0.000
 TransDip  -0.326  0.002  0.000    0.109  0.496 -0.000    0.444  0.030  0.000

 STANDARD THERMODYNAMIC QUANTITIES AT   298.15 K  AND     1.00 ATM

   This Molecule has  0 Imaginary Frequencies
   Zero point vibrational energy:        6.865 kcal/mol

   Atom    1 Element C  Has Mass   12.00000
   Atom    2 Element N  Has Mass   14.00307
   Atom    3 Element Br Has Mass   78.91830
   Atom    4 Element Cl Has Mass   34.96885
   Atom    5 Element I  Has Mass  126.90440
   Molecular Mass:   266.794620 amu
   Principal axes and moments of inertia in amu*Bohr^2:
                             1           2           3
    Eigenvalues --     1192.56808  2392.01862  3584.58670
          X               0.99891    -0.04673    -0.00000
          Y               0.04673     0.99891    -0.00000
          Z               0.00000     0.00000     1.00000
   Rotational Symmetry Number is   1
   The Molecule is an Asymmetric Top
   Translational Enthalpy:        0.889 kcal/mol
   Rotational Enthalpy:           0.889 kcal/mol
   Vibrational Enthalpy:          8.756 kcal/mol
   gas constant (RT):             0.592 kcal/mol
   Translational Entropy:        42.643  cal/mol.K
   Rotational Entropy:           30.703  cal/mol.K
   Vibrational Entropy:          11.271  cal/mol.K

   Total Enthalpy:               11.126 kcal/mol
   Total Entropy:                84.617  cal/mol.K
Archival summary:
1\1\TWL01\FREQ\ProcedureUnspecified\BasisUnspecified\1r1l111\taweetha\SunNov2520:53:442018SunNov2520:53:442018\0\\#,FREQ,ProcedureUnspecified,BasisUnspecified,\\0,1\I\C,1,2.14349\N,2,1.25755,1,129.905\Cl,2,1.74949,1,114.255,3,180,0\Br,3,1.88461,2,119.85,1,-0,0\\\@

 Total job time:  83.94s(wall), 321.51s(cpu) 
 Sun Nov 25 20:53:44 2018

        *************************************************************
        *                                                           *
        *  Thank you very much for using Q-Chem.  Have a nice day.  *
        *                                                           *
        *************************************************************
