# Supplementary material for: Geometric and energetic data from ab initio calculations of haloethene, haloimine, halomethylenephosphine, haloiminophosphine, halodiazene, halodiphosphene and halocyclopropane
Source: Data Brief. 2019 Nov 2;27:104738. doi: 10.1016/j.dib.2019.104738 (PMC6861602; doi:10.1016/j.dib.2019.104738)
Supplement: Multimedia component 4 [file mmc4.zip › CN/B3LYP/IClCNClE.out]

Q-Chem Developer Version!
                  Welcome to Q-Chem
     A Quantum Leap Into The Future Of Chemistry


 Q-Chem 5.1, Q-Chem, Inc., Pleasanton, CA (2018)

 Yihan Shao,  Zhengting Gan,  E. Epifanovsky,  A. T. B. Gilbert,  M. Wormit,  
 J. Kussmann,  A. W. Lange,  A. Behn,  Jia Deng,  Xintian Feng,  D. Ghosh,  
 M. Goldey,  P. R. Horn,  L. D. Jacobson,  I. Kaliman,  T. Kus,  A. Landau,  
 Jie Liu,  E. I. Proynov,  R. M. Richard,  R. P. Steele,  E. J. Sundstrom,  
 H. L. Woodcock III,  P. M. Zimmerman,  D. Zuev,  B. Albrecht,  E. Alguire,  
 S. A. Baeppler,  D. Barton,  Z. Benda,  Y. A. Bernard,  E. J. Berquist,  
 K. B. Bravaya,  H. Burton,  D. Casanova,  Chun-Min Chang,  Yunqing Chen,  
 A. Chien,  K. D. Closser,  M. P. Coons,  S. Coriani,  S. Dasgupta,  
 A. L. Dempwolff,  M. Diedenhofen,  Hainam Do,  R. G. Edgar,  Po-Tung Fang,  
 S. Faraji,  S. Fatehi,  Qingguo Feng,  K. D. Fenk,  J. Fosso-Tande,  
 Qinghui Ge,  A. Ghysels,  G. Gidofalvi,  J. Gomes,  J. Gonthier,  A. Gunina,  
 D. Hait,  M. W. D. Hanson-Heine,  P. H. P. Harbach,  A. W. Hauser,  
 J. E. Herr,  E. G. Hohenstein,  Z. C. Holden,  Kerwin Hui,  B. C. Huynh,  
 T.-C. Jagau,  Hyunjun Ji,  B. Kaduk,  K. Khistyaev,  Jaehoon Kim,  
 P. Klunzinger,  K. Koh,  D. Kosenkov,  L. Koulias,  T. Kowalczyk,  
 C. M. Krauter,  A. Kunitsa,  Ka Un Lao,  A. Laurent,  K. V. Lawler,  
 Joonho Lee,  D. Lefrancois,  S. Lehtola,  D. S. Levine,  Yi-Pei Li,  
 You-Sheng Lin,  Fenglai Liu,  E. Livshits,  A. Luenser,  P. Manohar,  
 E. Mansoor,  S. F. Manzer,  Shan-Ping Mao,  Yuezhi Mao,  N. Mardirossian,  
 A. V. Marenich,  T. Markovich,  L. A. Martinez-Martinez,  S. A. Maurer,  
 N. J. Mayhall,  S. C. McKenzie,  J.-M. Mewes,  A. F. Morrison,  
 J. W. Mullinax,  K. Nanda,  T. S. Nguyen-Beck,  R. Olivares-Amaya,  
 J. A. Parkhill,  T. M. Perrine,  F. Plasser,  P. Pokhilko,  S. Prager,  
 A. Prociuk,  E. Ramos,  D. R. Rehn,  F. Rob,  M. Schneider,  N. Sergueev,  
 S. M. Sharada,  S. Sharma,  D. W. Small,  T. Stauch,  T. Stein,  
 Yu-Chuan Su,  A. J. W. Thom,  A. Tkatchenko,  T. Tsuchimochi,  N. M. Tubman,  
 L. Vogt,  M. L. Vidal,  O. Vydrov,  M. A. Watson,  J. Wenzel,  
 M. de Wergifosse,  T. A. Wesolowski,  A. White,  J. Witte,  A. Yamada,  
 Jun Yang,  K. Yao,  S. Yeganeh,  S. R. Yost,  Zhi-Qiang You,  A. Zech,  
 Igor Ying Zhang,  Xing Zhang,  Yan Zhao,  Ying Zhu,  B. R. Brooks,  
 G. K. L. Chan,  C. J. Cramer,  M. S. Gordon,  W. J. Hehre,  A. Klamt,  
 M. W. Schmidt,  C. D. Sherrill,  D. G. Truhlar,  A. Aspuru-Guzik,  R. Baer,  
 A. T. Bell,  N. A. Besley,  Jeng-Da Chai,  A. E. DePrince, III,  
 R. A. DiStasio Jr.,  A. Dreuw,  B. D. Dunietz,  T. R. Furlani,  
 Chao-Ping Hsu,  Yousung Jung,  Jing Kong,  D. S. Lambrecht,  WanZhen Liang,  
 C. Ochsenfeld,  V. A. Rassolov,  L. V. Slipchenko,  J. E. Subotnik,  
 T. Van Voorhis,  J. M. Herbert,  A. I. Krylov,  P. M. W. Gill,  M. Head-Gordon

 Contributors to earlier versions of Q-Chem not listed above: 
 R. D. Adamson,  B. Austin,  J. Baker,  G. J. O. Beran,  K. Brandhorst,  
 S. T. Brown,  E. F. C. Byrd,  A. K. Chakraborty,  C.-L. Cheng,  
 Siu Hung Chien,  D. M. Chipman,  D. L. Crittenden,  H. Dachsel,  
 R. J. Doerksen,  A. D. Dutoi,  L. Fusti-Molnar,  W. A. Goddard III,  
 A. Golubeva-Zadorozhnaya,  S. R. Gwaltney,  G. Hawkins,  A. Heyden,  
 S. Hirata,  G. Kedziora,  F. J. Keil,  C. Kelley,  Jihan Kim,  R. A. King,  
 R. Z. Khaliullin,  P. P. Korambath,  W. Kurlancheek,  A. M. Lee,  M. S. Lee,  
 S. V. Levchenko,  Ching Yeh Lin,  D. Liotard,  R. C. Lochan,  I. Lotan,  
 P. E. Maslen,  N. Nair,  D. P. O'Neill,  D. Neuhauser,  E. Neuscamman,  
 C. M. Oana,  R. Olson,  B. Peters,  R. Peverati,  P. A. Pieniazek,  
 Y. M. Rhee,  J. Ritchie,  M. A. Rohrdanz,  E. Rosta,  N. J. Russ,  
 H. F. Schaefer III,  N. E. Schultz,  N. Shenvi,  A. C. Simmonett,  A. Sodt,  
 D. Stuck,  K. S. Thanthiriwatte,  V. Vanovschi,  Tao Wang,  A. Warshel,  
 C. F. Williams,  Q. Wu,  X. Xu,  W. Zhang

 Please cite Q-Chem as follows:
 Y. Shao et al., Mol. Phys. 113, 184-215 (2015)
 DOI: 10.1080/00268976.2014.952696

 Q-Chem 5.1.2 for Intel X86 EM64T Linux

 Parts of Q-Chem use Armadillo 8.300.2 (Tropical Shenanigans).
 http://arma.sourceforge.net/

 Q-Chem begins on Sun Nov 25 21:33:11 2018  

Host: 
0

     Scratch files written to /scratch/taweetham/qchem52167//
Input Ideriv = 2
Curr. Ideriv = -1
Max.  Ideriv = 2

Checking the input file for inconsistencies... 	...done.

--------------------------------------------------------------
User input:
--------------------------------------------------------------
$molecule
0 1
C 
N 1 1.3 
Cl 2 CCl 1 120. 
Cl 1 CCl 2 120.  3 180.0
I 1 CI 2 120.  3 0.0

CC=1.54
CH=1.09
CF=1.35
CCl=1.77
CBr=1.94
CI=2.14
DHA=180.0
$end

$rem
   job_type	optimization
   basis	6-311++g**
   method	b3lyp
$end

--------------------------------------------------------------
 ----------------------------------------------------------------
             Standard Nuclear Orientation (Angstroms)
    I     Atom           X                Y                Z
 ----------------------------------------------------------------
    1      C       0.9844169750     0.2465896577     0.0000000000
    2      N       0.9956677464     1.5465409722     0.0000000000
    3      Cl     -0.5294806330     2.4447739158     0.0000000000
    4      Cl      2.5095653544    -0.6516432858    -0.0000000000
    5      I      -0.8780682328    -0.8073310464    -0.0000000000
 ----------------------------------------------------------------
 Molecular Point Group                 Cs    NOp =  2
 Largest Abelian Subgroup              Cs    NOp =  2
 Nuclear Repulsion Energy =   592.4933696767 hartrees
 There are       50 alpha and       50 beta electrons
 Requested basis set is 6-311++G(d,p)
 There are 62 shells and 166 basis functions

 Total QAlloc Memory Limit   2000 MB
 Mega-Array Size       188 MB
 MEM_STATIC part       192 MB
 A cutoff of  1.0D-11 yielded   1557 shell pairs
 There are     12247 function pairs (     13676 Cartesian)

 -------------------------------------------------------
 OpenMP Integral Computing Module                       
 Release: version 1.0, May 2013, Q-Chem Inc. Pittsburgh 
 -------------------------------------------------------
 Integral Job Info:
 Integral job number is                      11
 Integral operator is                         1
 short-range coefficients                     0
 long-range coefficients              100000000
 Omega coefficients                           0
 if combine SR and LR in K                    0
 Integral screening is                        0
 Integral computing path is                   2
 max size of driver memory is            800000
 size of driver memory is                593474
 size of scratch memory is             11933652
 max col of scratch BK array               1296
 max len of scratch array in speh3          155
 max len of scratch index in speh4           18
 max int batch size is                      520
 min int batch size is                       52
 fixed nKL is                                52
 max L of basis functions is                  2
 order of int derivative is                   0
 number of shells is                         62
 number of basis is                         175
 number of cartesian basis is               175
 number of contracted shell pairs          1557
 number of primitive shell pairs           3646
 maxK2 (contraction) of shell pair           36
 max number of K2 of shell pair               1
 max number of CS2 of shell pair            194
 max number of PS2 of shell pair            204
 mem total for path MDJ                  526572
 -------------------------------------------------------
 Smallest overlap matrix eigenvalue = 3.13E-04

 Scale SEOQF with 1.000000e-01/1.000000e-01/1.000000e-01

 Standard Electronic Orientation quadrupole field applied
 Nucleus-field energy     =     0.0000000174 hartrees
 Guess from superposition of atomic densities
 Warning:  Energy on first SCF cycle will be non-variational
 SAD guess density has 100.000000 electrons

 -----------------------------------------------------------------------
  General SCF calculation program by
  Eric Jon Sundstrom, Paul Horn, Yuezhi Mao, Dmitri Zuev, Alec White,
  David Stuck, Shaama M.S., Shane Yost, Joonho Lee, David Small,
  Daniel Levine, Susi Lehtola, Hugh Burton, Evgeny Epifanovsky
 -----------------------------------------------------------------------
 Exchange:     0.2000 Hartree-Fock + 0.0800 Slater + 0.7200 B88
 Correlation:  0.1900 VWN1RPA + 0.8100 LYP
 Using SG-1 standard quadrature grid
 using 4 threads for integral computing
 -------------------------------------------------------
 OpenMP Integral computing Module                
 Release: version 2.0, May 2017, Q-Chem Inc. Pleasanton 
 -------------------------------------------------------
 -------------------------------------------------------
 OpenMP BLAS3 based DFT computing Module                
 Release: version 1.0, May 2013, Q-Chem Inc. Pittsburgh 
 -------------------------------------------------------
 A restricted SCF calculation will be
 performed using DIIS
 SCF converges when DIIS error is below 1.0e-08
 ---------------------------------------
  Cycle       Energy         DIIS error
 ---------------------------------------
    1   -7933.3409295913      3.75e-02  
    2   -7932.7530600801      2.99e-03  
    3   -7932.6560538830      6.36e-03  
    4   -7932.7777460701      8.73e-04  
    5   -7932.7794912460      3.68e-04  
    6   -7932.7798422526      1.73e-04  
    7   -7932.7799439637      3.31e-05  
    8   -7932.7799472143      8.96e-06  
    9   -7932.7799475043      2.09e-06  
   10   -7932.7799475171      7.38e-07  
   11   -7932.7799475186      1.79e-07  
   12   -7932.7799475188      5.37e-08  
   13   -7932.7799475188      1.27e-08  
   14   -7932.7799475188      1.38e-09  Convergence criterion met
 ---------------------------------------
 SCF time:   CPU 29.13s  wall 8.00s 
 SCF   energy in the final basis set =    -7932.7799475188
 Total energy in the final basis set =    -7932.7799475188

 --------------------------------------------------------------
             Orbital Energies (a.u.) and Symmetries
 --------------------------------------------------------------

 Alpha MOs, Restricted
 -- Occupied --                  
******* -176.33 -165.74 -165.73 -165.73 -101.61 -101.60  -35.83
  1 A'    2 A'    3 A'    1 A"    4 A'    5 A'    6 A'    7 A'                 
-31.322 -31.316 -31.315 -22.972 -22.971 -22.970 -22.966 -22.966
  8 A'    2 A"    9 A'   10 A'    3 A"   11 A'    4 A"   12 A'                 
-14.411 -10.348  -9.520  -9.513  -7.286  -7.281  -7.275  -7.274
 13 A'   14 A'   15 A'   16 A'   17 A'   18 A'    5 A"   19 A'                 
 -7.267  -7.266  -6.378  -4.791  -4.775  -4.774  -2.056  -2.052
  6 A"   20 A'   21 A'   22 A'    7 A"   23 A'   24 A'    8 A"                 
 -2.051  -2.038  -2.038  -0.999  -0.901  -0.820  -0.703  -0.581
 25 A'   26 A'    9 A"   27 A'   28 A'   29 A'   30 A'   31 A'                 
 -0.507  -0.479  -0.449  -0.385  -0.378  -0.358  -0.321  -0.311
 32 A'   33 A'   10 A"   34 A'   11 A"   35 A'   12 A"   36 A'                 
 -0.293  -0.287
 13 A"   37 A'                                                                 
 -- Virtual --                   
 -0.100  -0.086  -0.077   0.008   0.022   0.038   0.053   0.055
 38 A'   39 A'   14 A"   40 A'   41 A'   42 A'   43 A'   15 A"                 
  0.078   0.079   0.087   0.105   0.113   0.118   0.132   0.161
 44 A'   16 A"   45 A'   46 A'   47 A'   17 A"   48 A'   18 A"                 
  0.171   0.178   0.199   0.216   0.242   0.258   0.266   0.290
 49 A'   50 A'   51 A'   52 A'   19 A"   53 A'   54 A'   55 A'                 
  0.366   0.373   0.386   0.392   0.422   0.433   0.443   0.449
 20 A"   56 A'   21 A"   57 A'   58 A'   59 A'   22 A"   60 A'                 
  0.466   0.471   0.508   0.543   0.580   0.619   0.669   0.709
 23 A"   61 A'   62 A'   24 A"   63 A'   64 A'   65 A'   25 A"                 
  0.748   0.775   0.802   0.821   0.834   0.841   0.844   0.874
 66 A'   67 A'   26 A"   27 A"   68 A'   28 A"   69 A'   70 A'                 
  0.908   0.947   0.961   1.000   1.059   1.092   1.125   1.249
 71 A'   29 A"   72 A'   73 A'   74 A'   75 A'   76 A'   30 A"                 
  1.255   1.317   1.368   1.377   1.389   1.604   1.666   1.811
 77 A'   31 A"   32 A"   78 A'   79 A'   80 A'   81 A'   82 A'                 
  1.965   2.101   2.196   2.214   2.256   2.263   2.337   2.372
 33 A"   83 A'   34 A"   84 A'   85 A'   35 A"   36 A"   86 A'                 
  2.478   2.641   2.728   2.731   2.895   3.224   3.800   3.910
 87 A'   88 A'   89 A'   37 A"   90 A'   91 A'   38 A"   92 A'                 
  3.941   3.976   3.993   4.078   4.213   4.346   4.412   5.984
 39 A"   93 A'   40 A"   94 A'   95 A'   96 A'   97 A'   41 A"                 
  6.023   6.043   9.636   9.698  23.557  25.751  25.775  25.845
 98 A'   99 A'  100 A'  101 A'  102 A'   42 A"   43 A"  103 A'                 
 25.867  26.236  26.314  27.818  28.324  28.351  28.357  28.512
104 A'  105 A'  106 A'  107 A'   44 A"  108 A'  109 A'   45 A"                 
 28.527  28.533  28.576  28.661  35.399 127.867 127.890 127.904
110 A'   46 A"  111 A'  112 A'  113 A'   47 A"  114 A'  115 A'                 
151.616 215.611 215.6811901.778
116 A'  117 A'  118 A'  119 A'                                                 

 Beta MOs, Restricted
 -- Occupied --                  
******* -176.33 -165.74 -165.73 -165.73 -101.61 -101.60  -35.83
  1 A'    2 A'    3 A'    1 A"    4 A'    5 A'    6 A'    7 A'                 
-31.322 -31.316 -31.315 -22.972 -22.971 -22.970 -22.966 -22.966
  8 A'    2 A"    9 A'   10 A'    3 A"   11 A'    4 A"   12 A'                 
-14.411 -10.348  -9.520  -9.513  -7.286  -7.281  -7.275  -7.274
 13 A'   14 A'   15 A'   16 A'   17 A'   18 A'    5 A"   19 A'                 
 -7.267  -7.266  -6.378  -4.791  -4.775  -4.774  -2.056  -2.052
  6 A"   20 A'   21 A'   22 A'    7 A"   23 A'   24 A'    8 A"                 
 -2.051  -2.038  -2.038  -0.999  -0.901  -0.820  -0.703  -0.581
 25 A'   26 A'    9 A"   27 A'   28 A'   29 A'   30 A'   31 A'                 
 -0.507  -0.479  -0.449  -0.385  -0.378  -0.358  -0.321  -0.311
 32 A'   33 A'   10 A"   34 A'   11 A"   35 A'   12 A"   36 A'                 
 -0.293  -0.287
 13 A"   37 A'                                                                 
 -- Virtual --                   
 -0.100  -0.086  -0.077   0.008   0.022   0.038   0.053   0.055
 38 A'   39 A'   14 A"   40 A'   41 A'   42 A'   43 A'   15 A"                 
  0.078   0.079   0.087   0.105   0.113   0.118   0.132   0.161
 44 A'   16 A"   45 A'   46 A'   47 A'   17 A"   48 A'   18 A"                 
  0.171   0.178   0.199   0.216   0.242   0.258   0.266   0.290
 49 A'   50 A'   51 A'   52 A'   19 A"   53 A'   54 A'   55 A'                 
  0.366   0.373   0.386   0.392   0.422   0.433   0.443   0.449
 20 A"   56 A'   21 A"   57 A'   58 A'   59 A'   22 A"   60 A'                 
  0.466   0.471   0.508   0.543   0.580   0.619   0.669   0.709
 23 A"   61 A'   62 A'   24 A"   63 A'   64 A'   65 A'   25 A"                 
  0.748   0.775   0.802   0.821   0.834   0.841   0.844   0.874
 66 A'   67 A'   26 A"   27 A"   68 A'   28 A"   69 A'   70 A'                 
  0.908   0.947   0.961   1.000   1.059   1.092   1.125   1.249
 71 A'   29 A"   72 A'   73 A'   74 A'   75 A'   76 A'   30 A"                 
  1.255   1.317   1.368   1.377   1.389   1.604   1.666   1.811
 77 A'   31 A"   32 A"   78 A'   79 A'   80 A'   81 A'   82 A'                 
  1.965   2.101   2.196   2.214   2.256   2.263   2.337   2.372
 33 A"   83 A'   34 A"   84 A'   85 A'   35 A"   36 A"   86 A'                 
  2.478   2.641   2.728   2.731   2.895   3.224   3.800   3.910
 87 A'   88 A'   89 A'   37 A"   90 A'   91 A'   38 A"   92 A'                 
  3.941   3.976   3.993   4.078   4.213   4.346   4.412   5.984
 39 A"   93 A'   40 A"   94 A'   95 A'   96 A'   97 A'   41 A"                 
  6.023   6.043   9.636   9.698  23.557  25.751  25.775  25.845
 98 A'   99 A'  100 A'  101 A'  102 A'   42 A"   43 A"  103 A'                 
 25.867  26.236  26.314  27.818  28.324  28.351  28.357  28.512
104 A'  105 A'  106 A'  107 A'   44 A"  108 A'  109 A'   45 A"                 
 28.527  28.533  28.576  28.661  35.399 127.867 127.890 127.904
110 A'   46 A"  111 A'  112 A'  113 A'   47 A"  114 A'  115 A'                 
151.616 215.611 215.6811901.778
116 A'  117 A'  118 A'  119 A'                                                 
 --------------------------------------------------------------

          Ground-State Mulliken Net Atomic Charges

     Atom                 Charge (a.u.)
  ----------------------------------------
      1 C                    -0.727367
      2 N                     0.077701
      3 Cl                    0.062285
      4 Cl                    0.439816
      5 I                     0.147565
  ----------------------------------------
  Sum of atomic charges =     0.000000

 -----------------------------------------------------------------
                    Cartesian Multipole Moments
 -----------------------------------------------------------------
    Charge (ESU x 10^10)
                 0.0000
    Dipole Moment (Debye)
         X      -0.8613      Y      -1.2810      Z       0.0000
       Tot       1.5437
    Quadrupole Moments (Debye-Ang)
        XX     -61.6024     XY      -2.3910     YY     -66.6757
        XZ      -0.0000     YZ      -0.0000     ZZ     -65.2789
    Octopole Moments (Debye-Ang^2)
       XXX     -34.4505    XXY     -19.3937    XYY     -20.5460
       YYY     -33.5299    XXZ      -0.0000    XYZ      -0.0000
       YYZ       0.0000    XZZ     -10.7330    YZZ      -9.9331
       ZZZ       0.0000
    Hexadecapole Moments (Debye-Ang^3)
      XXXX    -714.1935   XXXY      -0.4615   XXYY    -239.0508
      XYYY      -1.5429   YYYY    -762.2732   XXXZ       0.0000
      XXYZ       0.0000   XYYZ      -0.0000   YYYZ       0.0000
      XXZZ    -143.1983   XYZZ       7.3826   YYZZ    -142.6177
      XZZZ       0.0000   YZZZ      -0.0000   ZZZZ     -81.8395
 -----------------------------------------------------------------
 Calculating analytic gradient of the SCF energy
 Gradient of SCF Energy
            1           2           3           4           5
    1   0.0123388  -0.0131567  -0.0147497   0.0183555  -0.0027879
    2  -0.0441669   0.0326416   0.0083081  -0.0135932   0.0168104
    3  -0.0000000   0.0000000   0.0000000  -0.0000000   0.0000000
 Max gradient component =       4.417E-02
 RMS gradient           =       1.720E-02
 Gradient time:  CPU 7.46 s  wall 1.97 s
 Geometry Optimization Parameters
   NAtoms,    NIC,     NZ,  NCons,   NDum,   NFix, NCnnct, MaxDiis
        5      20       5       0       0       0       0       0


** GEOMETRY OPTIMIZATION IN DELOCALIZED INTERNAL COORDINATES **
   Searching for a Minimum

   Optimization Cycle:   1

                       Coordinates (Angstroms)
     ATOM                X               Y               Z
      1  C         0.9844169750    0.2465896577    0.0000000000
      2  N         0.9956677464    1.5465409722    0.0000000000
      3  Cl       -0.5294806330    2.4447739158    0.0000000000
      4  Cl        2.5095653544   -0.6516432858    0.0000000000
      5  I        -0.8780682328   -0.8073310464    0.0000000000
   Point Group: cs    Number of degrees of freedom:     7


   Energy is  -7932.779947519


 Attempting to Generate Delocalized Internal Coordinates

  7 Hessian modes will be used to form the next step
  Hessian Eigenvalues:
     0.108095    0.250000    0.250000    0.250000    0.286300    0.286300
     0.671931

 Minimum Search - Taking Simple RFO Step
 Searching for Lamda that Minimizes Along All modes
 Value Taken    Lamda =  -0.01693559
 Step Taken.  Stepsize is  0.240686

                             Maximum     Tolerance    Cnvgd?
         Gradient           0.059140      0.000300      NO
         Displacement       0.193229      0.001200      NO
         Energy change     *********      0.000001      NO


 New Cartesian Coordinates Obtained by Inverse Iteration

 Displacement from previous Coordinates is:  0.499318
 ----------------------------------------------------------------
             Standard Nuclear Orientation (Angstroms)
    I     Atom           X                Y                Z
 ----------------------------------------------------------------
    1      C       0.9127980937     0.2674511344     0.0000000000
    2      N       1.0129243731     1.5322704946     0.0000000000
    3      Cl     -0.4149715383     2.5271771802     0.0000000000
    4      Cl      2.4280373599    -0.5681094072     0.0000000000
    5      I      -0.8566870783    -0.9798591886     0.0000000000
 ----------------------------------------------------------------
 Molecular Point Group                 Cs    NOp =  2
 Largest Abelian Subgroup              Cs    NOp =  2
 Nuclear Repulsion Energy =   586.0778048477 hartrees
 There are       50 alpha and       50 beta electrons
 Applying Cartesian multipole field
    Component          Value
    ---------          -----
     (2,0,0)        1.00000E-11
     (0,2,0)        2.00000E-11
     (0,0,2)       -3.00000E-11
 Nucleus-field energy     =     0.0000000185 hartrees
 Requested basis set is 6-311++G(d,p)
 There are 62 shells and 166 basis functions
 A cutoff of  1.0D-11 yielded   1542 shell pairs
 There are     12076 function pairs (     13460 Cartesian)
 Smallest overlap matrix eigenvalue = 2.80E-04
 Guess MOs from SCF MO coefficient file

 -----------------------------------------------------------------------
  General SCF calculation program by
  Eric Jon Sundstrom, Paul Horn, Yuezhi Mao, Dmitri Zuev, Alec White,
  David Stuck, Shaama M.S., Shane Yost, Joonho Lee, David Small,
  Daniel Levine, Susi Lehtola, Hugh Burton, Evgeny Epifanovsky
 -----------------------------------------------------------------------
 Exchange:     0.2000 Hartree-Fock + 0.0800 Slater + 0.7200 B88
 Correlation:  0.1900 VWN1RPA + 0.8100 LYP
 Using SG-1 standard quadrature grid
 using 4 threads for integral computing
 -------------------------------------------------------
 OpenMP Integral computing Module                
 Release: version 2.0, May 2017, Q-Chem Inc. Pleasanton 
 -------------------------------------------------------
 -------------------------------------------------------
 OpenMP BLAS3 based DFT computing Module                
 Release: version 1.0, May 2013, Q-Chem Inc. Pittsburgh 
 -------------------------------------------------------
 A restricted SCF calculation will be
 performed using DIIS
 SCF converges when DIIS error is below 1.0e-08
 ---------------------------------------
  Cycle       Energy         DIIS error
 ---------------------------------------
    1   -7932.7784471416      1.25e-03  
    2   -7932.7864470292      5.16e-04  
    3   -7932.7856847736      7.02e-04  
    4   -7932.7872642343      1.63e-04  
    5   -7932.7873436552      5.37e-05  
    6   -7932.7873515302      2.25e-05  
    7   -7932.7873531620      4.68e-06  
    8   -7932.7873532289      1.04e-06  
    9   -7932.7873532326      1.98e-07  
   10   -7932.7873532327      6.87e-08  
   11   -7932.7873532327      2.02e-08  
   12   -7932.7873532327      7.37e-09  Convergence criterion met
 ---------------------------------------
 SCF time:   CPU 24.63s  wall 6.00s 
 SCF   energy in the final basis set =    -7932.7873532327
 Total energy in the final basis set =    -7932.7873532327

 --------------------------------------------------------------
             Orbital Energies (a.u.) and Symmetries
 --------------------------------------------------------------

 Alpha MOs, Restricted
 -- Occupied --                  
******* -176.33 -165.74 -165.74 -165.74 -101.60 -101.60  -35.83
  1 A'    2 A'    3 A'    1 A"    4 A'    5 A'    6 A'    7 A'                 
-31.324 -31.318 -31.317 -22.974 -22.973 -22.973 -22.968 -22.968
  8 A'    2 A"    9 A'   10 A'    3 A"   11 A'    4 A"   12 A'                 
-14.408 -10.342  -9.513  -9.512  -7.280  -7.278  -7.268  -7.267
 13 A'   14 A'   15 A'   16 A'   17 A'   18 A'    5 A"   19 A'                 
 -7.266  -7.265  -6.380  -4.793  -4.777  -4.776  -2.058  -2.054
  6 A"   20 A'   21 A'   22 A'    7 A"   23 A'   24 A'    8 A"                 
 -2.053  -2.040  -2.039  -1.014  -0.906  -0.819  -0.702  -0.582
 25 A'   26 A'    9 A"   27 A'   28 A'   29 A'   30 A'   31 A'                 
 -0.510  -0.485  -0.458  -0.379  -0.378  -0.356  -0.318  -0.309
 32 A'   33 A'   10 A"   34 A'   11 A"   35 A'   12 A"   36 A'                 
 -0.294  -0.293
 13 A"   37 A'                                                                 
 -- Virtual --                   
 -0.100  -0.070  -0.069   0.008   0.024   0.041   0.052   0.054
 38 A'   14 A"   39 A'   40 A'   41 A'   42 A'   43 A'   15 A"                 
  0.081   0.081   0.092   0.106   0.109   0.118   0.135   0.161
 16 A"   44 A'   45 A'   46 A'   47 A'   17 A"   48 A'   18 A"                 
  0.175   0.182   0.203   0.213   0.238   0.259   0.266   0.302
 49 A'   50 A'   51 A'   52 A'   19 A"   53 A'   54 A'   55 A'                 
  0.371   0.373   0.381   0.396   0.424   0.442   0.444   0.455
 56 A'   20 A"   21 A"   57 A'   58 A'   59 A'   22 A"   60 A'                 
  0.460   0.467   0.492   0.551   0.590   0.617   0.648   0.708
 23 A"   61 A'   62 A'   24 A"   63 A'   64 A'   65 A'   25 A"                 
  0.738   0.779   0.794   0.824   0.830   0.843   0.852   0.887
 66 A'   67 A'   26 A"   27 A"   68 A'   28 A"   69 A'   70 A'                 
  0.928   0.943   0.959   1.035   1.056   1.091   1.158   1.248
 71 A'   29 A"   72 A'   73 A'   74 A'   75 A'   76 A'   77 A'                 
  1.254   1.333   1.370   1.375   1.390   1.599   1.688   1.849
 30 A"   31 A"   78 A'   32 A"   79 A'   80 A'   81 A'   82 A'                 
  1.971   2.130   2.207   2.221   2.266   2.271   2.350   2.392
 33 A"   83 A'   34 A"   84 A'   85 A'   35 A"   36 A"   86 A'                 
  2.488   2.669   2.748   2.757   2.924   3.233   3.803   3.934
 87 A'   88 A'   37 A"   89 A'   90 A'   91 A'   38 A"   92 A'                 
  3.938   3.962   3.993   4.070   4.221   4.348   4.422   5.982
 39 A"   93 A'   40 A"   94 A'   95 A'   96 A'   97 A'   41 A"                 
  6.020   6.041   9.647   9.718  23.621  25.759  25.780  25.855
 98 A'   99 A'  100 A'  101 A'  102 A'   42 A"   43 A"  103 A'                 
 25.890  26.229  26.328  27.809  28.321  28.349  28.354  28.510
104 A'  105 A'  106 A'  107 A'   44 A"  108 A'  109 A'   45 A"                 
 28.520  28.531  28.572  28.662  35.441 127.864 127.886 127.903
110 A'   46 A"  111 A'  112 A'  113 A'   47 A"  114 A'  115 A'                 
151.608 215.625 215.7021901.770
116 A'  117 A'  118 A'  119 A'                                                 

 Beta MOs, Restricted
 -- Occupied --                  
******* -176.33 -165.74 -165.74 -165.74 -101.60 -101.60  -35.83
  1 A'    2 A'    3 A'    1 A"    4 A'    5 A'    6 A'    7 A'                 
-31.324 -31.318 -31.317 -22.974 -22.973 -22.973 -22.968 -22.968
  8 A'    2 A"    9 A'   10 A'    3 A"   11 A'    4 A"   12 A'                 
-14.408 -10.342  -9.513  -9.512  -7.280  -7.278  -7.268  -7.267
 13 A'   14 A'   15 A'   16 A'   17 A'   18 A'    5 A"   19 A'                 
 -7.266  -7.265  -6.380  -4.793  -4.777  -4.776  -2.058  -2.054
  6 A"   20 A'   21 A'   22 A'    7 A"   23 A'   24 A'    8 A"                 
 -2.053  -2.040  -2.039  -1.014  -0.906  -0.819  -0.702  -0.582
 25 A'   26 A'    9 A"   27 A'   28 A'   29 A'   30 A'   31 A'                 
 -0.510  -0.485  -0.458  -0.379  -0.378  -0.356  -0.318  -0.309
 32 A'   33 A'   10 A"   34 A'   11 A"   35 A'   12 A"   36 A'                 
 -0.294  -0.293
 13 A"   37 A'                                                                 
 -- Virtual --                   
 -0.100  -0.070  -0.069   0.008   0.024   0.041   0.052   0.054
 38 A'   14 A"   39 A'   40 A'   41 A'   42 A'   43 A'   15 A"                 
  0.081   0.081   0.092   0.106   0.109   0.118   0.135   0.161
 16 A"   44 A'   45 A'   46 A'   47 A'   17 A"   48 A'   18 A"                 
  0.175   0.182   0.203   0.213   0.238   0.259   0.266   0.302
 49 A'   50 A'   51 A'   52 A'   19 A"   53 A'   54 A'   55 A'                 
  0.371   0.373   0.381   0.396   0.424   0.442   0.444   0.455
 56 A'   20 A"   21 A"   57 A'   58 A'   59 A'   22 A"   60 A'                 
  0.460   0.467   0.492   0.551   0.590   0.617   0.648   0.708
 23 A"   61 A'   62 A'   24 A"   63 A'   64 A'   65 A'   25 A"                 
  0.738   0.779   0.794   0.824   0.830   0.843   0.852   0.887
 66 A'   67 A'   26 A"   27 A"   68 A'   28 A"   69 A'   70 A'                 
  0.928   0.943   0.959   1.035   1.056   1.091   1.158   1.248
 71 A'   29 A"   72 A'   73 A'   74 A'   75 A'   76 A'   77 A'                 
  1.254   1.333   1.370   1.375   1.390   1.599   1.688   1.849
 30 A"   31 A"   78 A'   32 A"   79 A'   80 A'   81 A'   82 A'                 
  1.971   2.130   2.207   2.221   2.266   2.271   2.350   2.392
 33 A"   83 A'   34 A"   84 A'   85 A'   35 A"   36 A"   86 A'                 
  2.488   2.669   2.748   2.757   2.924   3.233   3.803   3.934
 87 A'   88 A'   37 A"   89 A'   90 A'   91 A'   38 A"   92 A'                 
  3.938   3.962   3.993   4.070   4.221   4.348   4.422   5.982
 39 A"   93 A'   40 A"   94 A'   95 A'   96 A'   97 A'   41 A"                 
  6.020   6.041   9.647   9.718  23.621  25.759  25.780  25.855
 98 A'   99 A'  100 A'  101 A'  102 A'   42 A"   43 A"  103 A'                 
 25.890  26.229  26.328  27.809  28.321  28.349  28.354  28.510
104 A'  105 A'  106 A'  107 A'   44 A"  108 A'  109 A'   45 A"                 
 28.520  28.531  28.572  28.662  35.441 127.864 127.886 127.903
110 A'   46 A"  111 A'  112 A'  113 A'   47 A"  114 A'  115 A'                 
151.608 215.625 215.7021901.770
116 A'  117 A'  118 A'  119 A'                                                 
 --------------------------------------------------------------

          Ground-State Mulliken Net Atomic Charges

     Atom                 Charge (a.u.)
  ----------------------------------------
      1 C                    -0.698973
      2 N                     0.105425
      3 Cl                    0.045601
      4 Cl                    0.397612
      5 I                     0.150334
  ----------------------------------------
  Sum of atomic charges =     0.000000

 -----------------------------------------------------------------
                    Cartesian Multipole Moments
 -----------------------------------------------------------------
    Charge (ESU x 10^10)
                 0.0000
    Dipole Moment (Debye)
         X      -0.9082      Y      -1.2692      Z      -0.0000
       Tot       1.5607
    Quadrupole Moments (Debye-Ang)
        XX     -62.6787     XY      -1.4182     YY     -65.5343
        XZ       0.0000     YZ      -0.0000     ZZ     -65.1289
    Octopole Moments (Debye-Ang^2)
       XXX     -36.2502    XXY     -16.2750    XYY     -22.5798
       YYY     -24.7295    XXZ       0.0000    XYZ       0.0000
       YYZ      -0.0000    XZZ     -11.2755    YZZ      -7.0103
       ZZZ      -0.0000
    Hexadecapole Moments (Debye-Ang^3)
      XXXX    -677.6803   XXXY     -23.6961   XXYY    -243.1617
      XYYY     -25.6939   YYYY    -822.8960   XXXZ       0.0000
      XXYZ      -0.0000   XYYZ       0.0000   YYYZ      -0.0000
      XXZZ    -135.1661   XYZZ      -2.2630   YYZZ    -154.6421
      XZZZ       0.0000   YZZZ      -0.0000   ZZZZ     -81.5434
 -----------------------------------------------------------------
 Calculating analytic gradient of the SCF energy
 Gradient of SCF Energy
            1           2           3           4           5
    1   0.0032594   0.0030484  -0.0012014  -0.0021122  -0.0029942
    2  -0.0128751   0.0052600   0.0056556   0.0053528  -0.0033932
    3   0.0000000  -0.0000000  -0.0000000  -0.0000000  -0.0000000
 Max gradient component =       1.288E-02
 RMS gradient           =       4.475E-03
 Gradient time:  CPU 7.41 s  wall 1.95 s
 Geometry Optimization Parameters
   NAtoms,    NIC,     NZ,  NCons,   NDum,   NFix, NCnnct, MaxDiis
        5      20       5       0       0       0       0       0

 Cartesian Hessian Update
 Hessian Updated using BFGS Update


** GEOMETRY OPTIMIZATION IN DELOCALIZED INTERNAL COORDINATES **
   Searching for a Minimum

   Optimization Cycle:   2

                       Coordinates (Angstroms)
     ATOM                X               Y               Z
      1  C         0.9127980937    0.2674511344    0.0000000000
      2  N         1.0129243731    1.5322704946    0.0000000000
      3  Cl       -0.4149715383    2.5271771802    0.0000000000
      4  Cl        2.4280373599   -0.5681094072    0.0000000000
      5  I        -0.8566870783   -0.9798591886    0.0000000000
   Point Group: cs    Number of degrees of freedom:     7


   Energy is  -7932.787353233

 Hessian Updated using BFGS Update

  6 Hessian modes will be used to form the next step
  Hessian Eigenvalues:
     0.109927    0.220615    0.279357    0.282388    0.360883    0.625217

 Minimum Search - Taking Simple RFO Step
 Searching for Lamda that Minimizes Along All modes
 Value Taken    Lamda =  -0.00143516
 Step Taken.  Stepsize is  0.071152

                             Maximum     Tolerance    Cnvgd?
         Gradient           0.018080      0.000300      NO
         Displacement       0.051040      0.001200      NO
         Energy change     -0.007406      0.000001      NO


 New Cartesian Coordinates Obtained by Inverse Iteration

 Displacement from previous Coordinates is:  0.172900
 ----------------------------------------------------------------
             Standard Nuclear Orientation (Angstroms)
    I     Atom           X                Y                Z
 ----------------------------------------------------------------
    1      C       0.9232064392     0.2884019213     0.0000000000
    2      N       1.0251254355     1.5425388479     0.0000000000
    3      Cl     -0.4384607831     2.4663841630     0.0000000000
    4      Cl      2.4187795282    -0.5900403693     0.0000000000
    5      I      -0.8465494098    -0.9283543494     0.0000000000
 ----------------------------------------------------------------
 Molecular Point Group                 Cs    NOp =  2
 Largest Abelian Subgroup              Cs    NOp =  2
 Nuclear Repulsion Energy =   593.8234873268 hartrees
 There are       50 alpha and       50 beta electrons
 Applying Cartesian multipole field
    Component          Value
    ---------          -----
     (2,0,0)        1.00000E-11
     (0,2,0)        2.00000E-11
     (0,0,2)       -3.00000E-11
 Nucleus-field energy     =     0.0000000178 hartrees
 Requested basis set is 6-311++G(d,p)
 There are 62 shells and 166 basis functions
 A cutoff of  1.0D-11 yielded   1551 shell pairs
 There are     12195 function pairs (     13612 Cartesian)
 Smallest overlap matrix eigenvalue = 2.63E-04
 Guess MOs from SCF MO coefficient file

 -----------------------------------------------------------------------
  General SCF calculation program by
  Eric Jon Sundstrom, Paul Horn, Yuezhi Mao, Dmitri Zuev, Alec White,
  David Stuck, Shaama M.S., Shane Yost, Joonho Lee, David Small,
  Daniel Levine, Susi Lehtola, Hugh Burton, Evgeny Epifanovsky
 -----------------------------------------------------------------------
 Exchange:     0.2000 Hartree-Fock + 0.0800 Slater + 0.7200 B88
 Correlation:  0.1900 VWN1RPA + 0.8100 LYP
 Using SG-1 standard quadrature grid
 using 4 threads for integral computing
 -------------------------------------------------------
 OpenMP Integral computing Module                
 Release: version 2.0, May 2017, Q-Chem Inc. Pleasanton 
 -------------------------------------------------------
 -------------------------------------------------------
 OpenMP BLAS3 based DFT computing Module                
 Release: version 1.0, May 2013, Q-Chem Inc. Pittsburgh 
 -------------------------------------------------------
 A restricted SCF calculation will be
 performed using DIIS
 SCF converges when DIIS error is below 1.0e-08
 ---------------------------------------
  Cycle       Energy         DIIS error
 ---------------------------------------
    1   -7932.7864450884      4.82e-04  
    2   -7932.7877136701      2.15e-04  
    3   -7932.7875871816      2.85e-04  
    4   -7932.7878662076      4.99e-05  
    5   -7932.7878736442      2.21e-05  
    6   -7932.7878750928      5.40e-06  
    7   -7932.7878751846      1.70e-06  
    8   -7932.7878751908      3.01e-07  
    9   -7932.7878751910      8.20e-08  
   10   -7932.7878751910      3.07e-08  
   11   -7932.7878751910      6.97e-09  Convergence criterion met
 ---------------------------------------
 SCF time:   CPU 22.96s  wall 6.00s 
 SCF   energy in the final basis set =    -7932.7878751910
 Total energy in the final basis set =    -7932.7878751910

 --------------------------------------------------------------
             Orbital Energies (a.u.) and Symmetries
 --------------------------------------------------------------

 Alpha MOs, Restricted
 -- Occupied --                  
******* -176.33 -165.74 -165.74 -165.74 -101.60 -101.60  -35.83
  1 A'    2 A'    3 A'    1 A"    4 A'    5 A'    6 A'    7 A'                 
-31.324 -31.317 -31.317 -22.974 -22.973 -22.972 -22.968 -22.968
  8 A'    2 A"    9 A'   10 A'    3 A"   11 A'    4 A"   12 A'                 
-14.407 -10.340  -9.512  -9.512  -7.280  -7.278  -7.267  -7.266
 13 A'   14 A'   15 A'   16 A'   17 A'   18 A'    5 A"    6 A"                 
 -7.266  -7.265  -6.379  -4.792  -4.777  -4.776  -2.058  -2.054
 19 A'   20 A'   21 A'   22 A'    7 A"   23 A'   24 A'    8 A"                 
 -2.053  -2.039  -2.039  -1.021  -0.906  -0.820  -0.705  -0.581
 25 A'   26 A'    9 A"   27 A'   28 A'   29 A'   30 A'   31 A'                 
 -0.511  -0.487  -0.461  -0.380  -0.378  -0.355  -0.317  -0.313
 32 A'   33 A'   10 A"   34 A'   11 A"   35 A'   12 A"   36 A'                 
 -0.295  -0.290
 13 A"   37 A'                                                                 
 -- Virtual --                   
 -0.097  -0.068  -0.066   0.008   0.024   0.041   0.053   0.054
 38 A'   14 A"   39 A'   40 A'   41 A'   42 A'   43 A'   15 A"                 
  0.080   0.081   0.092   0.107   0.111   0.118   0.136   0.160
 44 A'   16 A"   45 A'   46 A'   47 A'   17 A"   48 A'   18 A"                 
  0.174   0.181   0.206   0.213   0.239   0.260   0.262   0.300
 49 A'   50 A'   51 A'   52 A'   19 A"   53 A'   54 A'   55 A'                 
  0.370   0.372   0.382   0.397   0.425   0.444   0.445   0.454
 20 A"   56 A'   21 A"   57 A'   58 A'   59 A'   22 A"   60 A'                 
  0.462   0.464   0.503   0.549   0.591   0.626   0.653   0.707
 23 A"   61 A'   62 A'   24 A"   63 A'   64 A'   65 A'   25 A"                 
  0.736   0.784   0.796   0.824   0.833   0.845   0.852   0.889
 66 A'   67 A'   26 A"   27 A"   68 A'   28 A"   69 A'   70 A'                 
  0.928   0.940   0.956   1.032   1.059   1.089   1.161   1.251
 71 A'   29 A"   72 A'   73 A'   74 A'   75 A'   76 A'   77 A'                 
  1.255   1.336   1.371   1.374   1.393   1.601   1.685   1.854
 30 A"   31 A"   32 A"   78 A'   79 A'   80 A'   81 A'   82 A'                 
  1.973   2.148   2.208   2.225   2.271   2.275   2.358   2.395
 33 A"   83 A'   34 A"   84 A'   85 A'   35 A"   36 A"   86 A'                 
  2.501   2.668   2.751   2.778   2.917   3.232   3.805   3.938
 87 A'   88 A'   37 A"   89 A'   90 A'   91 A'   38 A"   39 A"                 
  3.939   3.967   3.995   4.076   4.221   4.354   4.426   5.982
 92 A'   93 A'   40 A"   94 A'   95 A'   96 A'   97 A'   41 A"                 
  6.022   6.044   9.646   9.720  23.643  25.761  25.781  25.871
 98 A'   99 A'  100 A'  101 A'  102 A'   42 A"   43 A"  103 A'                 
 25.893  26.227  26.334  27.813  28.322  28.351  28.355  28.510
104 A'  105 A'  106 A'  107 A'   44 A"  108 A'  109 A'   45 A"                 
 28.522  28.532  28.576  28.664  35.456 127.865 127.888 127.904
110 A'   46 A"  111 A'  112 A'  113 A'   47 A"  114 A'  115 A'                 
151.612 215.623 215.7051901.774
116 A'  117 A'  118 A'  119 A'                                                 

 Beta MOs, Restricted
 -- Occupied --                  
******* -176.33 -165.74 -165.74 -165.74 -101.60 -101.60  -35.83
  1 A'    2 A'    3 A'    1 A"    4 A'    5 A'    6 A'    7 A'                 
-31.324 -31.317 -31.317 -22.974 -22.973 -22.972 -22.968 -22.968
  8 A'    2 A"    9 A'   10 A'    3 A"   11 A'    4 A"   12 A'                 
-14.407 -10.340  -9.512  -9.512  -7.280  -7.278  -7.267  -7.266
 13 A'   14 A'   15 A'   16 A'   17 A'   18 A'    5 A"    6 A"                 
 -7.266  -7.265  -6.379  -4.792  -4.777  -4.776  -2.058  -2.054
 19 A'   20 A'   21 A'   22 A'    7 A"   23 A'   24 A'    8 A"                 
 -2.053  -2.039  -2.039  -1.021  -0.906  -0.820  -0.705  -0.581
 25 A'   26 A'    9 A"   27 A'   28 A'   29 A'   30 A'   31 A'                 
 -0.511  -0.487  -0.461  -0.380  -0.378  -0.355  -0.317  -0.313
 32 A'   33 A'   10 A"   34 A'   11 A"   35 A'   12 A"   36 A'                 
 -0.295  -0.290
 13 A"   37 A'                                                                 
 -- Virtual --                   
 -0.097  -0.068  -0.066   0.008   0.024   0.041   0.053   0.054
 38 A'   14 A"   39 A'   40 A'   41 A'   42 A'   43 A'   15 A"                 
  0.080   0.081   0.092   0.107   0.111   0.118   0.136   0.160
 44 A'   16 A"   45 A'   46 A'   47 A'   17 A"   48 A'   18 A"                 
  0.174   0.181   0.206   0.213   0.239   0.260   0.262   0.300
 49 A'   50 A'   51 A'   52 A'   19 A"   53 A'   54 A'   55 A'                 
  0.370   0.372   0.382   0.397   0.425   0.444   0.445   0.454
 20 A"   56 A'   21 A"   57 A'   58 A'   59 A'   22 A"   60 A'                 
  0.462   0.464   0.503   0.549   0.591   0.626   0.653   0.707
 23 A"   61 A'   62 A'   24 A"   63 A'   64 A'   65 A'   25 A"                 
  0.736   0.784   0.796   0.824   0.833   0.845   0.852   0.889
 66 A'   67 A'   26 A"   27 A"   68 A'   28 A"   69 A'   70 A'                 
  0.928   0.940   0.956   1.032   1.059   1.089   1.161   1.251
 71 A'   29 A"   72 A'   73 A'   74 A'   75 A'   76 A'   77 A'                 
  1.255   1.336   1.371   1.374   1.393   1.601   1.685   1.854
 30 A"   31 A"   32 A"   78 A'   79 A'   80 A'   81 A'   82 A'                 
  1.973   2.148   2.208   2.225   2.271   2.275   2.358   2.395
 33 A"   83 A'   34 A"   84 A'   85 A'   35 A"   36 A"   86 A'                 
  2.501   2.668   2.751   2.778   2.917   3.232   3.805   3.938
 87 A'   88 A'   37 A"   89 A'   90 A'   91 A'   38 A"   39 A"                 
  3.939   3.967   3.995   4.076   4.221   4.354   4.426   5.982
 92 A'   93 A'   40 A"   94 A'   95 A'   96 A'   97 A'   41 A"                 
  6.022   6.044   9.646   9.720  23.643  25.761  25.781  25.871
 98 A'   99 A'  100 A'  101 A'  102 A'   42 A"   43 A"  103 A'                 
 25.893  26.227  26.334  27.813  28.322  28.351  28.355  28.510
104 A'  105 A'  106 A'  107 A'   44 A"  108 A'  109 A'   45 A"                 
 28.522  28.532  28.576  28.664  35.456 127.865 127.888 127.904
110 A'   46 A"  111 A'  112 A'  113 A'   47 A"  114 A'  115 A'                 
151.612 215.623 215.7051901.774
116 A'  117 A'  118 A'  119 A'                                                 
 --------------------------------------------------------------

          Ground-State Mulliken Net Atomic Charges

     Atom                 Charge (a.u.)
  ----------------------------------------
      1 C                    -0.725645
      2 N                     0.096969
      3 Cl                    0.058032
      4 Cl                    0.416173
      5 I                     0.154470
  ----------------------------------------
  Sum of atomic charges =     0.000000

 -----------------------------------------------------------------
                    Cartesian Multipole Moments
 -----------------------------------------------------------------
    Charge (ESU x 10^10)
                 0.0000
    Dipole Moment (Debye)
         X      -0.9499      Y      -1.2444      Z      -0.0000
       Tot       1.5655
    Quadrupole Moments (Debye-Ang)
        XX     -62.7115     XY      -1.4892     YY     -65.7634
        XZ       0.0000     YZ       0.0000     ZZ     -65.0683
    Octopole Moments (Debye-Ang^2)
       XXX     -37.2141    XXY     -16.5939    XYY     -21.9740
       YYY     -27.3842    XXZ      -0.0000    XYZ      -0.0000
       YYZ      -0.0000    XZZ     -11.2867    YZZ      -7.5456
       ZZZ      -0.0000
    Hexadecapole Moments (Debye-Ang^3)
      XXXX    -677.0356   XXXY     -18.3450   XXYY    -236.5454
      XYYY     -18.6189   YYYY    -792.5727   XXXZ       0.0000
      XXYZ      -0.0000   XYYZ       0.0000   YYYZ      -0.0000
      XXZZ    -134.6252   XYZZ       0.0516   YYZZ    -148.4032
      XZZZ       0.0000   YZZZ       0.0000   ZZZZ     -81.4018
 -----------------------------------------------------------------
 Calculating analytic gradient of the SCF energy
 Gradient of SCF Energy
            1           2           3           4           5
    1  -0.0010292   0.0018649   0.0007055  -0.0023086   0.0007674
    2   0.0035800  -0.0040520  -0.0028545   0.0023551   0.0009715
    3   0.0000000  -0.0000000  -0.0000000  -0.0000000  -0.0000000
 Max gradient component =       4.052E-03
 RMS gradient           =       1.912E-03
 Gradient time:  CPU 7.51 s  wall 1.98 s
 Geometry Optimization Parameters
   NAtoms,    NIC,     NZ,  NCons,   NDum,   NFix, NCnnct, MaxDiis
        5      20       5       0       0       0       0       0

 Cartesian Hessian Update
 Hessian Updated using BFGS Update


** GEOMETRY OPTIMIZATION IN DELOCALIZED INTERNAL COORDINATES **
   Searching for a Minimum

   Optimization Cycle:   3

                       Coordinates (Angstroms)
     ATOM                X               Y               Z
      1  C         0.9232064392    0.2884019213    0.0000000000
      2  N         1.0251254355    1.5425388479    0.0000000000
      3  Cl       -0.4384607831    2.4663841630    0.0000000000
      4  Cl        2.4187795282   -0.5900403693    0.0000000000
      5  I        -0.8465494098   -0.9283543494    0.0000000000
   Point Group: cs    Number of degrees of freedom:     7


   Energy is  -7932.787875191

 Hessian Updated using BFGS Update

  7 Hessian modes will be used to form the next step
  Hessian Eigenvalues:
     0.111536    0.224691    0.256235    0.281563    0.289155    0.375953
     0.722551

 Minimum Search - Taking Simple RFO Step
 Searching for Lamda that Minimizes Along All modes
 Value Taken    Lamda =  -0.00022828
 Step Taken.  Stepsize is  0.024454

                             Maximum     Tolerance    Cnvgd?
         Gradient           0.006702      0.000300      NO
         Displacement       0.018803      0.001200      NO
         Energy change     -0.000522      0.000001      NO


 New Cartesian Coordinates Obtained by Inverse Iteration

 Displacement from previous Coordinates is:  0.046283
 ----------------------------------------------------------------
             Standard Nuclear Orientation (Angstroms)
    I     Atom           X                Y                Z
 ----------------------------------------------------------------
    1      C       0.9237347924     0.2853914986     0.0000000000
    2      N       1.0177504775     1.5441953788     0.0000000000
    3      Cl     -0.4385895850     2.4850445791     0.0000000000
    4      Cl      2.4235392463    -0.5967147275     0.0000000000
    5      I      -0.8443337211    -0.9389865156     0.0000000000
 ----------------------------------------------------------------
 Molecular Point Group                 Cs    NOp =  2
 Largest Abelian Subgroup              Cs    NOp =  2
 Nuclear Repulsion Energy =   591.6462747520 hartrees
 There are       50 alpha and       50 beta electrons
 Applying Cartesian multipole field
    Component          Value
    ---------          -----
     (2,0,0)        1.00000E-11
     (0,2,0)        2.00000E-11
     (0,0,2)       -3.00000E-11
 Nucleus-field energy     =     0.0000000180 hartrees
 Requested basis set is 6-311++G(d,p)
 There are 62 shells and 166 basis functions
 A cutoff of  1.0D-11 yielded   1547 shell pairs
 There are     12141 function pairs (     13552 Cartesian)
 Smallest overlap matrix eigenvalue = 2.70E-04
 Guess MOs from SCF MO coefficient file

 -----------------------------------------------------------------------
  General SCF calculation program by
  Eric Jon Sundstrom, Paul Horn, Yuezhi Mao, Dmitri Zuev, Alec White,
  David Stuck, Shaama M.S., Shane Yost, Joonho Lee, David Small,
  Daniel Levine, Susi Lehtola, Hugh Burton, Evgeny Epifanovsky
 -----------------------------------------------------------------------
 Exchange:     0.2000 Hartree-Fock + 0.0800 Slater + 0.7200 B88
 Correlation:  0.1900 VWN1RPA + 0.8100 LYP
 Using SG-1 standard quadrature grid
 using 4 threads for integral computing
 -------------------------------------------------------
 OpenMP Integral computing Module                
 Release: version 2.0, May 2017, Q-Chem Inc. Pleasanton 
 -------------------------------------------------------
 -------------------------------------------------------
 OpenMP BLAS3 based DFT computing Module                
 Release: version 1.0, May 2013, Q-Chem Inc. Pittsburgh 
 -------------------------------------------------------
 A restricted SCF calculation will be
 performed using DIIS
 SCF converges when DIIS error is below 1.0e-08
 ---------------------------------------
  Cycle       Energy         DIIS error
 ---------------------------------------
    1   -7932.7878827534      1.31e-04  
    2   -7932.7879548252      7.72e-05  
    3   -7932.7879498677      8.45e-05  
    4   -7932.7879757352      1.07e-05  
    5   -7932.7879760653      5.65e-06  
    6   -7932.7879761502      1.75e-06  
    7   -7932.7879761594      5.63e-07  
    8   -7932.7879761603      7.76e-08  
    9   -7932.7879761603      2.85e-08  
   10   -7932.7879761604      7.13e-09  Convergence criterion met
 ---------------------------------------
 SCF time:   CPU 20.73s  wall 5.00s 
 SCF   energy in the final basis set =    -7932.7879761604
 Total energy in the final basis set =    -7932.7879761604

 --------------------------------------------------------------
             Orbital Energies (a.u.) and Symmetries
 --------------------------------------------------------------

 Alpha MOs, Restricted
 -- Occupied --                  
******* -176.33 -165.74 -165.74 -165.73 -101.60 -101.60  -35.83
  1 A'    2 A'    3 A'    1 A"    4 A'    5 A'    6 A'    7 A'                 
-31.323 -31.317 -31.316 -22.974 -22.972 -22.972 -22.968 -22.968
  8 A'    2 A"    9 A'   10 A'    3 A"   11 A'    4 A"   12 A'                 
-14.408 -10.341  -9.513  -9.513  -7.280  -7.278  -7.267  -7.267
 13 A'   14 A'   15 A'   16 A'   17 A'   18 A'    5 A"    6 A"                 
 -7.267  -7.266  -6.379  -4.792  -4.777  -4.776  -2.058  -2.053
 19 A'   20 A'   21 A'   22 A'    7 A"   23 A'   24 A'    8 A"                 
 -2.052  -2.039  -2.039  -1.018  -0.905  -0.820  -0.704  -0.581
 25 A'   26 A'    9 A"   27 A'   28 A'   29 A'   30 A'   31 A'                 
 -0.511  -0.486  -0.459  -0.380  -0.378  -0.355  -0.318  -0.312
 32 A'   33 A'   10 A"   34 A'   11 A"   35 A'   12 A"   36 A'                 
 -0.294  -0.291
 13 A"   37 A'                                                                 
 -- Virtual --                   
 -0.098  -0.069  -0.069   0.008   0.024   0.041   0.052   0.054
 38 A'   14 A"   39 A'   40 A'   41 A'   42 A'   43 A'   15 A"                 
  0.080   0.081   0.092   0.107   0.111   0.118   0.136   0.160
 44 A'   16 A"   45 A'   46 A'   47 A'   17 A"   48 A'   18 A"                 
  0.175   0.181   0.206   0.211   0.239   0.260   0.263   0.299
 49 A'   50 A'   51 A'   52 A'   19 A"   53 A'   54 A'   55 A'                 
  0.371   0.371   0.382   0.396   0.425   0.442   0.445   0.454
 20 A"   56 A'   21 A"   57 A'   58 A'   59 A'   22 A"   60 A'                 
  0.461   0.465   0.501   0.549   0.590   0.624   0.652   0.707
 23 A"   61 A'   62 A'   24 A"   63 A'   64 A'   65 A'   25 A"                 
  0.738   0.782   0.796   0.825   0.833   0.844   0.851   0.887
 66 A'   67 A'   26 A"   27 A"   68 A'   28 A"   69 A'   70 A'                 
  0.926   0.942   0.958   1.029   1.059   1.088   1.157   1.251
 71 A'   29 A"   72 A'   73 A'   74 A'   75 A'   76 A'   77 A'                 
  1.254   1.335   1.370   1.373   1.393   1.601   1.684   1.850
 30 A"   31 A"   32 A"   78 A'   79 A'   80 A'   81 A'   82 A'                 
  1.972   2.141   2.206   2.223   2.270   2.273   2.355   2.391
 33 A"   83 A'   34 A"   84 A'   85 A'   35 A"   36 A"   86 A'                 
  2.499   2.669   2.749   2.771   2.915   3.229   3.804   3.935
 87 A'   88 A'   37 A"   89 A'   90 A'   91 A'   38 A"   92 A'                 
  3.939   3.966   3.995   4.075   4.220   4.352   4.424   5.982
 39 A"   93 A'   40 A"   94 A'   95 A'   96 A'   97 A'   41 A"                 
  6.021   6.043   9.644   9.717  23.635  25.759  25.781  25.866
 98 A'   99 A'  100 A'  101 A'  102 A'   42 A"   43 A"  103 A'                 
 25.891  26.230  26.331  27.812  28.322  28.351  28.355  28.511
104 A'  105 A'  106 A'  107 A'   44 A"  108 A'  109 A'   45 A"                 
 28.522  28.532  28.575  28.663  35.450 127.865 127.888 127.904
110 A'   46 A"  111 A'  112 A'  113 A'   47 A"  114 A'  115 A'                 
151.611 215.621 215.7021901.773
116 A'  117 A'  118 A'  119 A'                                                 

 Beta MOs, Restricted
 -- Occupied --                  
******* -176.33 -165.74 -165.74 -165.73 -101.60 -101.60  -35.83
  1 A'    2 A'    3 A'    1 A"    4 A'    5 A'    6 A'    7 A'                 
-31.323 -31.317 -31.316 -22.974 -22.972 -22.972 -22.968 -22.968
  8 A'    2 A"    9 A'   10 A'    3 A"   11 A'    4 A"   12 A'                 
-14.408 -10.341  -9.513  -9.513  -7.280  -7.278  -7.267  -7.267
 13 A'   14 A'   15 A'   16 A'   17 A'   18 A'    5 A"    6 A"                 
 -7.267  -7.266  -6.379  -4.792  -4.777  -4.776  -2.058  -2.053
 19 A'   20 A'   21 A'   22 A'    7 A"   23 A'   24 A'    8 A"                 
 -2.052  -2.039  -2.039  -1.018  -0.905  -0.820  -0.704  -0.581
 25 A'   26 A'    9 A"   27 A'   28 A'   29 A'   30 A'   31 A'                 
 -0.511  -0.486  -0.459  -0.380  -0.378  -0.355  -0.318  -0.312
 32 A'   33 A'   10 A"   34 A'   11 A"   35 A'   12 A"   36 A'                 
 -0.294  -0.291
 13 A"   37 A'                                                                 
 -- Virtual --                   
 -0.098  -0.069  -0.069   0.008   0.024   0.041   0.052   0.054
 38 A'   14 A"   39 A'   40 A'   41 A'   42 A'   43 A'   15 A"                 
  0.080   0.081   0.092   0.107   0.111   0.118   0.136   0.160
 44 A'   16 A"   45 A'   46 A'   47 A'   17 A"   48 A'   18 A"                 
  0.175   0.181   0.206   0.211   0.239   0.260   0.263   0.299
 49 A'   50 A'   51 A'   52 A'   19 A"   53 A'   54 A'   55 A'                 
  0.371   0.371   0.382   0.396   0.425   0.442   0.445   0.454
 20 A"   56 A'   21 A"   57 A'   58 A'   59 A'   22 A"   60 A'                 
  0.461   0.465   0.501   0.549   0.590   0.624   0.652   0.707
 23 A"   61 A'   62 A'   24 A"   63 A'   64 A'   65 A'   25 A"                 
  0.738   0.782   0.796   0.825   0.833   0.844   0.851   0.887
 66 A'   67 A'   26 A"   27 A"   68 A'   28 A"   69 A'   70 A'                 
  0.926   0.942   0.958   1.029   1.059   1.088   1.157   1.251
 71 A'   29 A"   72 A'   73 A'   74 A'   75 A'   76 A'   77 A'                 
  1.254   1.335   1.370   1.373   1.393   1.601   1.684   1.850
 30 A"   31 A"   32 A"   78 A'   79 A'   80 A'   81 A'   82 A'                 
  1.972   2.141   2.206   2.223   2.270   2.273   2.355   2.391
 33 A"   83 A'   34 A"   84 A'   85 A'   35 A"   36 A"   86 A'                 
  2.499   2.669   2.749   2.771   2.915   3.229   3.804   3.935
 87 A'   88 A'   37 A"   89 A'   90 A'   91 A'   38 A"   92 A'                 
  3.939   3.966   3.995   4.075   4.220   4.352   4.424   5.982
 39 A"   93 A'   40 A"   94 A'   95 A'   96 A'   97 A'   41 A"                 
  6.021   6.043   9.644   9.717  23.635  25.759  25.781  25.866
 98 A'   99 A'  100 A'  101 A'  102 A'   42 A"   43 A"  103 A'                 
 25.891  26.230  26.331  27.812  28.322  28.351  28.355  28.511
104 A'  105 A'  106 A'  107 A'   44 A"  108 A'  109 A'   45 A"                 
 28.522  28.532  28.575  28.663  35.450 127.865 127.888 127.904
110 A'   46 A"  111 A'  112 A'  113 A'   47 A"  114 A'  115 A'                 
151.611 215.621 215.7021901.773
116 A'  117 A'  118 A'  119 A'                                                 
 --------------------------------------------------------------

          Ground-State Mulliken Net Atomic Charges

     Atom                 Charge (a.u.)
  ----------------------------------------
      1 C                    -0.721031
      2 N                     0.098268
      3 Cl                    0.058685
      4 Cl                    0.411466
      5 I                     0.152613
  ----------------------------------------
  Sum of atomic charges =     0.000000

 -----------------------------------------------------------------
                    Cartesian Multipole Moments
 -----------------------------------------------------------------
    Charge (ESU x 10^10)
                 0.0000
    Dipole Moment (Debye)
         X      -0.9439      Y      -1.2314      Z       0.0000
       Tot       1.5516
    Quadrupole Moments (Debye-Ang)
        XX     -62.7456     XY      -1.5388     YY     -65.6448
        XZ      -0.0000     YZ       0.0000     ZZ     -65.0988
    Octopole Moments (Debye-Ang^2)
       XXX     -37.3444    XXY     -16.5391    XYY     -22.2236
       YYY     -26.5302    XXZ      -0.0000    XYZ       0.0000
       YYZ       0.0000    XZZ     -11.3979    YZZ      -7.3905
       ZZZ       0.0000
    Hexadecapole Moments (Debye-Ang^3)
      XXXX    -677.8638   XXXY     -17.9258   XXYY    -238.2285
      XYYY     -18.6635   YYYY    -801.4630   XXXZ      -0.0000
      XXYZ       0.0000   XYYZ      -0.0000   YYYZ       0.0000
      XXZZ    -134.8036   XYZZ       0.2264   YYZZ    -150.2610
      XZZZ      -0.0000   YZZZ       0.0000   ZZZZ     -81.4746
 -----------------------------------------------------------------
 Calculating analytic gradient of the SCF energy
 Gradient of SCF Energy
            1           2           3           4           5
    1  -0.0000123   0.0001226  -0.0004633  -0.0000620   0.0004149
    2  -0.0016254   0.0011706   0.0003963  -0.0001081   0.0001666
    3  -0.0000000  -0.0000000   0.0000000   0.0000000  -0.0000000
 Max gradient component =       1.625E-03
 RMS gradient           =       5.547E-04
 Gradient time:  CPU 7.48 s  wall 1.97 s
 Geometry Optimization Parameters
   NAtoms,    NIC,     NZ,  NCons,   NDum,   NFix, NCnnct, MaxDiis
        5      20       5       0       0       0       0       0

 Cartesian Hessian Update
 Hessian Updated using BFGS Update


** GEOMETRY OPTIMIZATION IN DELOCALIZED INTERNAL COORDINATES **
   Searching for a Minimum

   Optimization Cycle:   4

                       Coordinates (Angstroms)
     ATOM                X               Y               Z
      1  C         0.9237347924    0.2853914986    0.0000000000
      2  N         1.0177504775    1.5441953788    0.0000000000
      3  Cl       -0.4385895850    2.4850445791    0.0000000000
      4  Cl        2.4235392463   -0.5967147275    0.0000000000
      5  I        -0.8443337211   -0.9389865156    0.0000000000
   Point Group: cs    Number of degrees of freedom:     7


   Energy is  -7932.787976160

 Hessian Updated using BFGS Update

  7 Hessian modes will be used to form the next step
  Hessian Eigenvalues:
     0.109414    0.225181    0.260298    0.276408    0.296782    0.368615
     0.810912

 Minimum Search - Taking Simple RFO Step
 Searching for Lamda that Minimizes Along All modes
 Value Taken    Lamda =  -0.00000647
 Step Taken.  Stepsize is  0.004903

                             Maximum     Tolerance    Cnvgd?
         Gradient           0.001010      0.000300      NO
         Displacement       0.002640      0.001200      NO
         Energy change     -0.000101      0.000001      NO


 New Cartesian Coordinates Obtained by Inverse Iteration

 Displacement from previous Coordinates is:  0.005885
 ----------------------------------------------------------------
             Standard Nuclear Orientation (Angstroms)
    I     Atom           X                Y                Z
 ----------------------------------------------------------------
    1      C       0.9236075739     0.2859954907     0.0000000000
    2      N       1.0182443361     1.5437730934     0.0000000000
    3      Cl     -0.4376066538     2.4838047692     0.0000000000
    4      Cl      2.4241081463    -0.5952298593     0.0000000000
    5      I      -0.8462521925    -0.9394132805     0.0000000000
 ----------------------------------------------------------------
 Molecular Point Group                 Cs    NOp =  2
 Largest Abelian Subgroup              Cs    NOp =  2
 Nuclear Repulsion Energy =   591.5233100015 hartrees
 There are       50 alpha and       50 beta electrons
 Applying Cartesian multipole field
    Component          Value
    ---------          -----
     (2,0,0)        1.00000E-11
     (0,2,0)        2.00000E-11
     (0,0,2)       -3.00000E-11
 Nucleus-field energy     =     0.0000000180 hartrees
 Requested basis set is 6-311++G(d,p)
 There are 62 shells and 166 basis functions
 A cutoff of  1.0D-11 yielded   1546 shell pairs
 There are     12138 function pairs (     13549 Cartesian)
 Smallest overlap matrix eigenvalue = 2.70E-04
 Guess MOs from SCF MO coefficient file

 -----------------------------------------------------------------------
  General SCF calculation program by
  Eric Jon Sundstrom, Paul Horn, Yuezhi Mao, Dmitri Zuev, Alec White,
  David Stuck, Shaama M.S., Shane Yost, Joonho Lee, David Small,
  Daniel Levine, Susi Lehtola, Hugh Burton, Evgeny Epifanovsky
 -----------------------------------------------------------------------
 Exchange:     0.2000 Hartree-Fock + 0.0800 Slater + 0.7200 B88
 Correlation:  0.1900 VWN1RPA + 0.8100 LYP
 Using SG-1 standard quadrature grid
 using 4 threads for integral computing
 -------------------------------------------------------
 OpenMP Integral computing Module                
 Release: version 2.0, May 2017, Q-Chem Inc. Pleasanton 
 -------------------------------------------------------
 -------------------------------------------------------
 OpenMP BLAS3 based DFT computing Module                
 Release: version 1.0, May 2013, Q-Chem Inc. Pittsburgh 
 -------------------------------------------------------
 A restricted SCF calculation will be
 performed using DIIS
 SCF converges when DIIS error is below 1.0e-08
 ---------------------------------------
  Cycle       Energy         DIIS error
 ---------------------------------------
    1   -7932.7879775800      2.13e-05  
    2   -7932.7879787821      1.57e-05  
    3   -7932.7879787443      1.59e-05  
    4   -7932.7879794764      2.22e-06  
    5   -7932.7879794935      7.05e-07  
    6   -7932.7879794950      1.44e-07  
    7   -7932.7879794951      9.81e-08  
    8   -7932.7879794951      2.10e-08  
    9   -7932.7879794951      6.87e-09  Convergence criterion met
 ---------------------------------------
 SCF time:   CPU 18.67s  wall 5.00s 
 SCF   energy in the final basis set =    -7932.7879794951
 Total energy in the final basis set =    -7932.7879794951

 --------------------------------------------------------------
             Orbital Energies (a.u.) and Symmetries
 --------------------------------------------------------------

 Alpha MOs, Restricted
 -- Occupied --                  
******* -176.33 -165.74 -165.74 -165.73 -101.60 -101.60  -35.83
  1 A'    2 A'    3 A'    1 A"    4 A'    5 A'    6 A'    7 A'                 
-31.323 -31.317 -31.316 -22.974 -22.972 -22.972 -22.967 -22.967
  8 A'    2 A"    9 A'   10 A'    3 A"   11 A'    4 A"   12 A'                 
-14.408 -10.341  -9.513  -9.513  -7.281  -7.278  -7.267  -7.267
 13 A'   14 A'   15 A'   16 A'   17 A'   18 A'    5 A"    6 A"                 
 -7.266  -7.266  -6.379  -4.792  -4.777  -4.776  -2.058  -2.053
 19 A'   20 A'   21 A'   22 A'    7 A"   23 A'   24 A'    8 A"                 
 -2.052  -2.039  -2.039  -1.018  -0.905  -0.820  -0.703  -0.581
 25 A'   26 A'    9 A"   27 A'   28 A'   29 A'   30 A'   31 A'                 
 -0.511  -0.486  -0.459  -0.380  -0.378  -0.355  -0.318  -0.312
 32 A'   33 A'   10 A"   34 A'   11 A"   35 A'   12 A"   36 A'                 
 -0.294  -0.291
 13 A"   37 A'                                                                 
 -- Virtual --                   
 -0.098  -0.069  -0.069   0.008   0.024   0.041   0.052   0.054
 38 A'   14 A"   39 A'   40 A'   41 A'   42 A'   43 A'   15 A"                 
  0.080   0.081   0.092   0.107   0.111   0.118   0.136   0.160
 44 A'   16 A"   45 A'   46 A'   47 A'   17 A"   48 A'   18 A"                 
  0.175   0.181   0.206   0.211   0.239   0.260   0.263   0.299
 49 A'   50 A'   51 A'   52 A'   19 A"   53 A'   54 A'   55 A'                 
  0.371   0.372   0.382   0.397   0.425   0.442   0.445   0.454
 20 A"   56 A'   21 A"   57 A'   58 A'   59 A'   22 A"   60 A'                 
  0.461   0.465   0.500   0.549   0.590   0.624   0.652   0.707
 23 A"   61 A'   62 A'   24 A"   63 A'   64 A'   65 A'   25 A"                 
  0.738   0.782   0.796   0.825   0.833   0.844   0.851   0.887
 66 A'   67 A'   26 A"   27 A"   68 A'   28 A"   69 A'   70 A'                 
  0.927   0.941   0.957   1.029   1.059   1.088   1.157   1.251
 71 A'   29 A"   72 A'   73 A'   74 A'   75 A'   76 A'   77 A'                 
  1.254   1.335   1.370   1.373   1.392   1.601   1.683   1.851
 30 A"   31 A"   32 A"   78 A'   79 A'   80 A'   81 A'   82 A'                 
  1.972   2.142   2.207   2.223   2.270   2.273   2.356   2.392
 33 A"   83 A'   34 A"   84 A'   85 A'   35 A"   36 A"   86 A'                 
  2.500   2.669   2.750   2.772   2.915   3.229   3.804   3.936
 87 A'   88 A'   37 A"   89 A'   90 A'   91 A'   38 A"   92 A'                 
  3.939   3.966   3.995   4.075   4.220   4.352   4.424   5.982
 39 A"   93 A'   40 A"   94 A'   95 A'   96 A'   97 A'   41 A"                 
  6.021   6.043   9.644   9.717  23.637  25.759  25.781  25.866
 98 A'   99 A'  100 A'  101 A'  102 A'   42 A"   43 A"  103 A'                 
 25.891  26.229  26.331  27.812  28.322  28.351  28.355  28.511
104 A'  105 A'  106 A'  107 A'   44 A"  108 A'  109 A'   45 A"                 
 28.522  28.532  28.575  28.663  35.451 127.865 127.888 127.904
110 A'   46 A"  111 A'  112 A'  113 A'   47 A"  114 A'  115 A'                 
151.611 215.621 215.7021901.773
116 A'  117 A'  118 A'  119 A'                                                 

 Beta MOs, Restricted
 -- Occupied --                  
******* -176.33 -165.74 -165.74 -165.73 -101.60 -101.60  -35.83
  1 A'    2 A'    3 A'    1 A"    4 A'    5 A'    6 A'    7 A'                 
-31.323 -31.317 -31.316 -22.974 -22.972 -22.972 -22.967 -22.967
  8 A'    2 A"    9 A'   10 A'    3 A"   11 A'    4 A"   12 A'                 
-14.408 -10.341  -9.513  -9.513  -7.281  -7.278  -7.267  -7.267
 13 A'   14 A'   15 A'   16 A'   17 A'   18 A'    5 A"    6 A"                 
 -7.266  -7.266  -6.379  -4.792  -4.777  -4.776  -2.058  -2.053
 19 A'   20 A'   21 A'   22 A'    7 A"   23 A'   24 A'    8 A"                 
 -2.052  -2.039  -2.039  -1.018  -0.905  -0.820  -0.703  -0.581
 25 A'   26 A'    9 A"   27 A'   28 A'   29 A'   30 A'   31 A'                 
 -0.511  -0.486  -0.459  -0.380  -0.378  -0.355  -0.318  -0.312
 32 A'   33 A'   10 A"   34 A'   11 A"   35 A'   12 A"   36 A'                 
 -0.294  -0.291
 13 A"   37 A'                                                                 
 -- Virtual --                   
 -0.098  -0.069  -0.069   0.008   0.024   0.041   0.052   0.054
 38 A'   14 A"   39 A'   40 A'   41 A'   42 A'   43 A'   15 A"                 
  0.080   0.081   0.092   0.107   0.111   0.118   0.136   0.160
 44 A'   16 A"   45 A'   46 A'   47 A'   17 A"   48 A'   18 A"                 
  0.175   0.181   0.206   0.211   0.239   0.260   0.263   0.299
 49 A'   50 A'   51 A'   52 A'   19 A"   53 A'   54 A'   55 A'                 
  0.371   0.372   0.382   0.397   0.425   0.442   0.445   0.454
 20 A"   56 A'   21 A"   57 A'   58 A'   59 A'   22 A"   60 A'                 
  0.461   0.465   0.500   0.549   0.590   0.624   0.652   0.707
 23 A"   61 A'   62 A'   24 A"   63 A'   64 A'   65 A'   25 A"                 
  0.738   0.782   0.796   0.825   0.833   0.844   0.851   0.887
 66 A'   67 A'   26 A"   27 A"   68 A'   28 A"   69 A'   70 A'                 
  0.927   0.941   0.957   1.029   1.059   1.088   1.157   1.251
 71 A'   29 A"   72 A'   73 A'   74 A'   75 A'   76 A'   77 A'                 
  1.254   1.335   1.370   1.373   1.392   1.601   1.683   1.851
 30 A"   31 A"   32 A"   78 A'   79 A'   80 A'   81 A'   82 A'                 
  1.972   2.142   2.207   2.223   2.270   2.273   2.356   2.392
 33 A"   83 A'   34 A"   84 A'   85 A'   35 A"   36 A"   86 A'                 
  2.500   2.669   2.750   2.772   2.915   3.229   3.804   3.936
 87 A'   88 A'   37 A"   89 A'   90 A'   91 A'   38 A"   92 A'                 
  3.939   3.966   3.995   4.075   4.220   4.352   4.424   5.982
 39 A"   93 A'   40 A"   94 A'   95 A'   96 A'   97 A'   41 A"                 
  6.021   6.043   9.644   9.717  23.637  25.759  25.781  25.866
 98 A'   99 A'  100 A'  101 A'  102 A'   42 A"   43 A"  103 A'                 
 25.891  26.229  26.331  27.812  28.322  28.351  28.355  28.511
104 A'  105 A'  106 A'  107 A'   44 A"  108 A'  109 A'   45 A"                 
 28.522  28.532  28.575  28.663  35.451 127.865 127.888 127.904
110 A'   46 A"  111 A'  112 A'  113 A'   47 A"  114 A'  115 A'                 
151.611 215.621 215.7021901.773
116 A'  117 A'  118 A'  119 A'                                                 
 --------------------------------------------------------------

          Ground-State Mulliken Net Atomic Charges

     Atom                 Charge (a.u.)
  ----------------------------------------
      1 C                    -0.720338
      2 N                     0.098703
      3 Cl                    0.058600
      4 Cl                    0.411094
      5 I                     0.151941
  ----------------------------------------
  Sum of atomic charges =     0.000000

 -----------------------------------------------------------------
                    Cartesian Multipole Moments
 -----------------------------------------------------------------
    Charge (ESU x 10^10)
                 0.0000
    Dipole Moment (Debye)
         X      -0.9440      Y      -1.2226      Z      -0.0000
       Tot       1.5447
    Quadrupole Moments (Debye-Ang)
        XX     -62.7445     XY      -1.5272     YY     -65.6393
        XZ       0.0000     YZ      -0.0000     ZZ     -65.0996
    Octopole Moments (Debye-Ang^2)
       XXX     -37.2540    XXY     -16.5117    XYY     -22.1879
       YYY     -26.4689    XXZ      -0.0000    XYZ      -0.0000
       YYZ      -0.0000    XZZ     -11.3607    YZZ      -7.3692
       ZZZ      -0.0000
    Hexadecapole Moments (Debye-Ang^3)
      XXXX    -678.5069   XXXY     -18.2731   XXYY    -238.2649
      XYYY     -19.0026   YYYY    -800.9654   XXXZ       0.0000
      XXYZ       0.0000   XYYZ       0.0000   YYYZ      -0.0000
      XXZZ    -134.9289   XYZZ       0.0875   YYZZ    -150.1703
      XZZZ       0.0000   YZZZ       0.0000   ZZZZ     -81.4823
 -----------------------------------------------------------------
 Calculating analytic gradient of the SCF energy
 Gradient of SCF Energy
            1           2           3           4           5
    1  -0.0000628   0.0002362  -0.0001973   0.0000516  -0.0000278
    2  -0.0002863   0.0002179   0.0000296   0.0001051  -0.0000663
    3   0.0000000   0.0000000  -0.0000000  -0.0000000   0.0000000
 Max gradient component =       2.863E-04
 RMS gradient           =       1.285E-04
 Gradient time:  CPU 7.46 s  wall 1.96 s
 Geometry Optimization Parameters
   NAtoms,    NIC,     NZ,  NCons,   NDum,   NFix, NCnnct, MaxDiis
        5      20       5       0       0       0       0       0

 Cartesian Hessian Update
 Hessian Updated using BFGS Update


** GEOMETRY OPTIMIZATION IN DELOCALIZED INTERNAL COORDINATES **
   Searching for a Minimum

   Optimization Cycle:   5

                       Coordinates (Angstroms)
     ATOM                X               Y               Z
      1  C         0.9236075739    0.2859954907    0.0000000000
      2  N         1.0182443361    1.5437730934    0.0000000000
      3  Cl       -0.4376066538    2.4838047692    0.0000000000
      4  Cl        2.4241081463   -0.5952298593    0.0000000000
      5  I        -0.8462521925   -0.9394132805    0.0000000000
   Point Group: cs    Number of degrees of freedom:     7


   Energy is  -7932.787979495

 Hessian Updated using BFGS Update

  7 Hessian modes will be used to form the next step
  Hessian Eigenvalues:
     0.117463    0.227046    0.256870    0.282955    0.298392    0.370313
     0.711907

 Minimum Search - Taking Simple RFO Step
 Searching for Lamda that Minimizes Along All modes
 Value Taken    Lamda =   0.00000000
 Step Taken.  Stepsize is  0.001208

                             Maximum     Tolerance    Cnvgd?
         Gradient           0.000232      0.000300     YES
         Displacement       0.000865      0.001200     YES
         Energy change     -0.000003      0.000001      NO


                       Distance Matrix (Angstroms)
             C (  1)   N (  2)   Cl(  3)   Cl(  4)
   N (  2)  1.261333
   Cl(  3)  2.585202  1.732963
   Cl(  4)  1.740132  2.559646  4.203554
   I (  5)  2.152680  3.105247  3.447523  3.288422

 Final energy is   -7932.7879794950722     


 ******************************
 **  OPTIMIZATION CONVERGED  **
 ******************************

                       Coordinates (Angstroms)
     ATOM                X               Y               Z
      1  C         0.9236075739    0.2859954907    0.0000000000
      2  N         1.0182443361    1.5437730934    0.0000000000
      3  Cl       -0.4376066538    2.4838047692    0.0000000000
      4  Cl        2.4241081463   -0.5952298593    0.0000000000
      5  I        -0.8462521925   -0.9394132805    0.0000000000

Z-matrix Print:
$molecule
0 1
I 
C  1 2.152680
N  2 1.261333 1 129.000705
Cl 3 1.732963 2 118.547118 1 -0.000000 0
Cl 2 1.740132 1 114.877006 3 -180.000000 0
$end


 --------------------------------------------------------------
             Orbital Energies (a.u.) and Symmetries
 --------------------------------------------------------------

 Alpha MOs, Restricted
 -- Occupied --                  
******* -176.33 -165.74 -165.74 -165.73 -101.60 -101.60  -35.83
  1 A'    2 A'    3 A'    1 A"    4 A'    5 A'    6 A'    7 A'                 
-31.323 -31.317 -31.316 -22.974 -22.972 -22.972 -22.967 -22.967
  8 A'    2 A"    9 A'   10 A'    3 A"   11 A'    4 A"   12 A'                 
-14.408 -10.341  -9.513  -9.513  -7.281  -7.278  -7.267  -7.267
 13 A'   14 A'   15 A'   16 A'   17 A'   18 A'    5 A"    6 A"                 
 -7.266  -7.266  -6.379  -4.792  -4.777  -4.776  -2.058  -2.053
 19 A'   20 A'   21 A'   22 A'    7 A"   23 A'   24 A'    8 A"                 
 -2.052  -2.039  -2.039  -1.018  -0.905  -0.820  -0.703  -0.581
 25 A'   26 A'    9 A"   27 A'   28 A'   29 A'   30 A'   31 A'                 
 -0.511  -0.486  -0.459  -0.380  -0.378  -0.355  -0.318  -0.312
 32 A'   33 A'   10 A"   34 A'   11 A"   35 A'   12 A"   36 A'                 
 -0.294  -0.291
 13 A"   37 A'                                                                 
 -- Virtual --                   
 -0.098  -0.069  -0.069   0.008   0.024   0.041   0.052   0.054
 38 A'   14 A"   39 A'   40 A'   41 A'   42 A'   43 A'   15 A"                 
  0.080   0.081   0.092   0.107   0.111   0.118   0.136   0.160
 44 A'   16 A"   45 A'   46 A'   47 A'   17 A"   48 A'   18 A"                 
  0.175   0.181   0.206   0.211   0.239   0.260   0.263   0.299
 49 A'   50 A'   51 A'   52 A'   19 A"   53 A'   54 A'   55 A'                 
  0.371   0.372   0.382   0.397   0.425   0.442   0.445   0.454
 20 A"   56 A'   21 A"   57 A'   58 A'   59 A'   22 A"   60 A'                 
  0.461   0.465   0.500   0.549   0.590   0.624   0.652   0.707
 23 A"   61 A'   62 A'   24 A"   63 A'   64 A'   65 A'   25 A"                 
  0.738   0.782   0.796   0.825   0.833   0.844   0.851   0.887
 66 A'   67 A'   26 A"   27 A"   68 A'   28 A"   69 A'   70 A'                 
  0.927   0.941   0.957   1.029   1.059   1.088   1.157   1.251
 71 A'   29 A"   72 A'   73 A'   74 A'   75 A'   76 A'   77 A'                 
  1.254   1.335   1.370   1.373   1.392   1.601   1.683   1.851
 30 A"   31 A"   32 A"   78 A'   79 A'   80 A'   81 A'   82 A'                 
  1.972   2.142   2.207   2.223   2.270   2.273   2.356   2.392
 33 A"   83 A'   34 A"   84 A'   85 A'   35 A"   36 A"   86 A'                 
  2.500   2.669   2.750   2.772   2.915   3.229   3.804   3.936
 87 A'   88 A'   37 A"   89 A'   90 A'   91 A'   38 A"   92 A'                 
  3.939   3.966   3.995   4.075   4.220   4.352   4.424   5.982
 39 A"   93 A'   40 A"   94 A'   95 A'   96 A'   97 A'   41 A"                 
  6.021   6.043   9.644   9.717  23.637  25.759  25.781  25.866
 98 A'   99 A'  100 A'  101 A'  102 A'   42 A"   43 A"  103 A'                 
 25.891  26.229  26.331  27.812  28.322  28.351  28.355  28.511
104 A'  105 A'  106 A'  107 A'   44 A"  108 A'  109 A'   45 A"                 
 28.522  28.532  28.575  28.663  35.451 127.865 127.888 127.904
110 A'   46 A"  111 A'  112 A'  113 A'   47 A"  114 A'  115 A'                 
151.611 215.621 215.7021901.773
116 A'  117 A'  118 A'  119 A'                                                 

 Beta MOs, Restricted
 -- Occupied --                  
******* -176.33 -165.74 -165.74 -165.73 -101.60 -101.60  -35.83
  1 A'    2 A'    3 A'    1 A"    4 A'    5 A'    6 A'    7 A'                 
-31.323 -31.317 -31.316 -22.974 -22.972 -22.972 -22.967 -22.967
  8 A'    2 A"    9 A'   10 A'    3 A"   11 A'    4 A"   12 A'                 
-14.408 -10.341  -9.513  -9.513  -7.281  -7.278  -7.267  -7.267
 13 A'   14 A'   15 A'   16 A'   17 A'   18 A'    5 A"    6 A"                 
 -7.266  -7.266  -6.379  -4.792  -4.777  -4.776  -2.058  -2.053
 19 A'   20 A'   21 A'   22 A'    7 A"   23 A'   24 A'    8 A"                 
 -2.052  -2.039  -2.039  -1.018  -0.905  -0.820  -0.703  -0.581
 25 A'   26 A'    9 A"   27 A'   28 A'   29 A'   30 A'   31 A'                 
 -0.511  -0.486  -0.459  -0.380  -0.378  -0.355  -0.318  -0.312
 32 A'   33 A'   10 A"   34 A'   11 A"   35 A'   12 A"   36 A'                 
 -0.294  -0.291
 13 A"   37 A'                                                                 
 -- Virtual --                   
 -0.098  -0.069  -0.069   0.008   0.024   0.041   0.052   0.054
 38 A'   14 A"   39 A'   40 A'   41 A'   42 A'   43 A'   15 A"                 
  0.080   0.081   0.092   0.107   0.111   0.118   0.136   0.160
 44 A'   16 A"   45 A'   46 A'   47 A'   17 A"   48 A'   18 A"                 
  0.175   0.181   0.206   0.211   0.239   0.260   0.263   0.299
 49 A'   50 A'   51 A'   52 A'   19 A"   53 A'   54 A'   55 A'                 
  0.371   0.372   0.382   0.397   0.425   0.442   0.445   0.454
 20 A"   56 A'   21 A"   57 A'   58 A'   59 A'   22 A"   60 A'                 
  0.461   0.465   0.500   0.549   0.590   0.624   0.652   0.707
 23 A"   61 A'   62 A'   24 A"   63 A'   64 A'   65 A'   25 A"                 
  0.738   0.782   0.796   0.825   0.833   0.844   0.851   0.887
 66 A'   67 A'   26 A"   27 A"   68 A'   28 A"   69 A'   70 A'                 
  0.927   0.941   0.957   1.029   1.059   1.088   1.157   1.251
 71 A'   29 A"   72 A'   73 A'   74 A'   75 A'   76 A'   77 A'                 
  1.254   1.335   1.370   1.373   1.392   1.601   1.683   1.851
 30 A"   31 A"   32 A"   78 A'   79 A'   80 A'   81 A'   82 A'                 
  1.972   2.142   2.207   2.223   2.270   2.273   2.356   2.392
 33 A"   83 A'   34 A"   84 A'   85 A'   35 A"   36 A"   86 A'                 
  2.500   2.669   2.750   2.772   2.915   3.229   3.804   3.936
 87 A'   88 A'   37 A"   89 A'   90 A'   91 A'   38 A"   92 A'                 
  3.939   3.966   3.995   4.075   4.220   4.352   4.424   5.982
 39 A"   93 A'   40 A"   94 A'   95 A'   96 A'   97 A'   41 A"                 
  6.021   6.043   9.644   9.717  23.637  25.759  25.781  25.866
 98 A'   99 A'  100 A'  101 A'  102 A'   42 A"   43 A"  103 A'                 
 25.891  26.229  26.331  27.812  28.322  28.351  28.355  28.511
104 A'  105 A'  106 A'  107 A'   44 A"  108 A'  109 A'   45 A"                 
 28.522  28.532  28.575  28.663  35.451 127.865 127.888 127.904
110 A'   46 A"  111 A'  112 A'  113 A'   47 A"  114 A'  115 A'                 
151.611 215.621 215.7021901.773
116 A'  117 A'  118 A'  119 A'                                                 
 --------------------------------------------------------------

          Ground-State Mulliken Net Atomic Charges

     Atom                 Charge (a.u.)
  ----------------------------------------
      1 C                    -0.720338
      2 N                     0.098703
      3 Cl                    0.058600
      4 Cl                    0.411094
      5 I                     0.151941
  ----------------------------------------
  Sum of atomic charges =     0.000000

 -----------------------------------------------------------------
                    Cartesian Multipole Moments
 -----------------------------------------------------------------
    Charge (ESU x 10^10)
                 0.0000
    Dipole Moment (Debye)
         X      -0.9440      Y      -1.2226      Z      -0.0000
       Tot       1.5447
    Quadrupole Moments (Debye-Ang)
        XX     -62.7445     XY      -1.5272     YY     -65.6393
        XZ       0.0000     YZ      -0.0000     ZZ     -65.0996
    Octopole Moments (Debye-Ang^2)
       XXX     -37.2540    XXY     -16.5117    XYY     -22.1879
       YYY     -26.4689    XXZ      -0.0000    XYZ      -0.0000
       YYZ      -0.0000    XZZ     -11.3607    YZZ      -7.3692
       ZZZ      -0.0000
    Hexadecapole Moments (Debye-Ang^3)
      XXXX    -678.5069   XXXY     -18.2731   XXYY    -238.2649
      XYYY     -19.0026   YYYY    -800.9654   XXXZ       0.0000
      XXYZ       0.0000   XYYZ       0.0000   YYYZ      -0.0000
      XXZZ    -134.9289   XYZZ       0.0875   YYZZ    -150.1703
      XZZZ       0.0000   YZZZ       0.0000   ZZZZ     -81.4823
 -----------------------------------------------------------------
Archival summary:
1\1\TWL01\OPT\ProcedureUnspecified\BasisUnspecified\1l211\taweetha\SunNov2521:33:522018SunNov2521:33:522018\0\\#,OPT,ProcedureUnspecified,BasisUnspecified,\\0,1\I\C,1,2.15268\N,2,1.26133,1,129.001\Cl,3,1.73296,2,118.547,1,-0,0\Cl,2,1.74013,1,114.877,3,-180,0\\\@

 Total job time:  41.61s(wall), 154.04s(cpu) 
 Sun Nov 25 21:33:52 2018

        *************************************************************
        *                                                           *
        *  Thank you very much for using Q-Chem.  Have a nice day.  *
        *                                                           *
        *************************************************************


 
User input: 2 of 2 
 
Q-Chem Developer Version!
                  Welcome to Q-Chem
     A Quantum Leap Into The Future Of Chemistry


 Q-Chem 5.1, Q-Chem, Inc., Pleasanton, CA (2018)

 Yihan Shao,  Zhengting Gan,  E. Epifanovsky,  A. T. B. Gilbert,  M. Wormit,  
 J. Kussmann,  A. W. Lange,  A. Behn,  Jia Deng,  Xintian Feng,  D. Ghosh,  
 M. Goldey,  P. R. Horn,  L. D. Jacobson,  I. Kaliman,  T. Kus,  A. Landau,  
 Jie Liu,  E. I. Proynov,  R. M. Richard,  R. P. Steele,  E. J. Sundstrom,  
 H. L. Woodcock III,  P. M. Zimmerman,  D. Zuev,  B. Albrecht,  E. Alguire,  
 S. A. Baeppler,  D. Barton,  Z. Benda,  Y. A. Bernard,  E. J. Berquist,  
 K. B. Bravaya,  H. Burton,  D. Casanova,  Chun-Min Chang,  Yunqing Chen,  
 A. Chien,  K. D. Closser,  M. P. Coons,  S. Coriani,  S. Dasgupta,  
 A. L. Dempwolff,  M. Diedenhofen,  Hainam Do,  R. G. Edgar,  Po-Tung Fang,  
 S. Faraji,  S. Fatehi,  Qingguo Feng,  K. D. Fenk,  J. Fosso-Tande,  
 Qinghui Ge,  A. Ghysels,  G. Gidofalvi,  J. Gomes,  J. Gonthier,  A. Gunina,  
 D. Hait,  M. W. D. Hanson-Heine,  P. H. P. Harbach,  A. W. Hauser,  
 J. E. Herr,  E. G. Hohenstein,  Z. C. Holden,  Kerwin Hui,  B. C. Huynh,  
 T.-C. Jagau,  Hyunjun Ji,  B. Kaduk,  K. Khistyaev,  Jaehoon Kim,  
 P. Klunzinger,  K. Koh,  D. Kosenkov,  L. Koulias,  T. Kowalczyk,  
 C. M. Krauter,  A. Kunitsa,  Ka Un Lao,  A. Laurent,  K. V. Lawler,  
 Joonho Lee,  D. Lefrancois,  S. Lehtola,  D. S. Levine,  Yi-Pei Li,  
 You-Sheng Lin,  Fenglai Liu,  E. Livshits,  A. Luenser,  P. Manohar,  
 E. Mansoor,  S. F. Manzer,  Shan-Ping Mao,  Yuezhi Mao,  N. Mardirossian,  
 A. V. Marenich,  T. Markovich,  L. A. Martinez-Martinez,  S. A. Maurer,  
 N. J. Mayhall,  S. C. McKenzie,  J.-M. Mewes,  A. F. Morrison,  
 J. W. Mullinax,  K. Nanda,  T. S. Nguyen-Beck,  R. Olivares-Amaya,  
 J. A. Parkhill,  T. M. Perrine,  F. Plasser,  P. Pokhilko,  S. Prager,  
 A. Prociuk,  E. Ramos,  D. R. Rehn,  F. Rob,  M. Schneider,  N. Sergueev,  
 S. M. Sharada,  S. Sharma,  D. W. Small,  T. Stauch,  T. Stein,  
 Yu-Chuan Su,  A. J. W. Thom,  A. Tkatchenko,  T. Tsuchimochi,  N. M. Tubman,  
 L. Vogt,  M. L. Vidal,  O. Vydrov,  M. A. Watson,  J. Wenzel,  
 M. de Wergifosse,  T. A. Wesolowski,  A. White,  J. Witte,  A. Yamada,  
 Jun Yang,  K. Yao,  S. Yeganeh,  S. R. Yost,  Zhi-Qiang You,  A. Zech,  
 Igor Ying Zhang,  Xing Zhang,  Yan Zhao,  Ying Zhu,  B. R. Brooks,  
 G. K. L. Chan,  C. J. Cramer,  M. S. Gordon,  W. J. Hehre,  A. Klamt,  
 M. W. Schmidt,  C. D. Sherrill,  D. G. Truhlar,  A. Aspuru-Guzik,  R. Baer,  
 A. T. Bell,  N. A. Besley,  Jeng-Da Chai,  A. E. DePrince, III,  
 R. A. DiStasio Jr.,  A. Dreuw,  B. D. Dunietz,  T. R. Furlani,  
 Chao-Ping Hsu,  Yousung Jung,  Jing Kong,  D. S. Lambrecht,  WanZhen Liang,  
 C. Ochsenfeld,  V. A. Rassolov,  L. V. Slipchenko,  J. E. Subotnik,  
 T. Van Voorhis,  J. M. Herbert,  A. I. Krylov,  P. M. W. Gill,  M. Head-Gordon

 Contributors to earlier versions of Q-Chem not listed above: 
 R. D. Adamson,  B. Austin,  J. Baker,  G. J. O. Beran,  K. Brandhorst,  
 S. T. Brown,  E. F. C. Byrd,  A. K. Chakraborty,  C.-L. Cheng,  
 Siu Hung Chien,  D. M. Chipman,  D. L. Crittenden,  H. Dachsel,  
 R. J. Doerksen,  A. D. Dutoi,  L. Fusti-Molnar,  W. A. Goddard III,  
 A. Golubeva-Zadorozhnaya,  S. R. Gwaltney,  G. Hawkins,  A. Heyden,  
 S. Hirata,  G. Kedziora,  F. J. Keil,  C. Kelley,  Jihan Kim,  R. A. King,  
 R. Z. Khaliullin,  P. P. Korambath,  W. Kurlancheek,  A. M. Lee,  M. S. Lee,  
 S. V. Levchenko,  Ching Yeh Lin,  D. Liotard,  R. C. Lochan,  I. Lotan,  
 P. E. Maslen,  N. Nair,  D. P. O'Neill,  D. Neuhauser,  E. Neuscamman,  
 C. M. Oana,  R. Olson,  B. Peters,  R. Peverati,  P. A. Pieniazek,  
 Y. M. Rhee,  J. Ritchie,  M. A. Rohrdanz,  E. Rosta,  N. J. Russ,  
 H. F. Schaefer III,  N. E. Schultz,  N. Shenvi,  A. C. Simmonett,  A. Sodt,  
 D. Stuck,  K. S. Thanthiriwatte,  V. Vanovschi,  Tao Wang,  A. Warshel,  
 C. F. Williams,  Q. Wu,  X. Xu,  W. Zhang

 Please cite Q-Chem as follows:
 Y. Shao et al., Mol. Phys. 113, 184-215 (2015)
 DOI: 10.1080/00268976.2014.952696

 Q-Chem 5.1.2 for Intel X86 EM64T Linux

 Parts of Q-Chem use Armadillo 8.300.2 (Tropical Shenanigans).
 http://arma.sourceforge.net/

 Q-Chem begins on Sun Nov 25 21:33:52 2018  

Host: 
0

     Scratch files written to /scratch/taweetham/qchem52167//
The previous job contains 0 fragments, simply inherited here
Input Ideriv = 2
Curr. Ideriv = -1
Max.  Ideriv = 2

Checking the input file for inconsistencies... 	...done.

--------------------------------------------------------------
User input:
--------------------------------------------------------------

$molecule
read
$end

$rem
   job_type 	frequency
   basis 	6-311++g**
   method	b3lyp	
$end


--------------------------------------------------------------
 ----------------------------------------------------------------
             Standard Nuclear Orientation (Angstroms)
    I     Atom           X                Y                Z
 ----------------------------------------------------------------
    1      C      -0.6786194779    -0.6909496035     0.0000000000
    2      N      -1.8655327274    -0.2641035506     0.0000000000
    3      Cl     -2.1296700331     1.4486115863     0.0000000000
    4      Cl     -0.4863893664    -2.4204315112    -0.0000000000
    5      I       1.1623293538     0.4248181358    -0.0000000000
 ----------------------------------------------------------------
 Molecular Point Group                 Cs    NOp =  2
 Largest Abelian Subgroup              Cs    NOp =  2
 Nuclear Repulsion Energy =   591.5233100015 hartrees
 There are       50 alpha and       50 beta electrons
 Requested basis set is 6-311++G(d,p)
 There are 62 shells and 166 basis functions

 Total QAlloc Memory Limit   2000 MB
 Mega-Array Size       188 MB
 MEM_STATIC part       192 MB

                       Distance Matrix (Angstroms)
             C (  1)   N (  2)   Cl(  3)   Cl(  4)
   N (  2)  1.261333
   Cl(  3)  2.585202  1.732963
   Cl(  4)  1.740132  2.559646  4.203554
   I (  5)  2.152680  3.105247  3.447523  3.288422

 A cutoff of  1.0D-11 yielded   1546 shell pairs
 There are     12138 function pairs (     13549 Cartesian)

 -------------------------------------------------------
 OpenMP Integral Computing Module                       
 Release: version 1.0, May 2013, Q-Chem Inc. Pittsburgh 
 -------------------------------------------------------
 Integral Job Info:
 Integral job number is                      11
 Integral operator is                         1
 short-range coefficients                     0
 long-range coefficients              100000000
 Omega coefficients                           0
 if combine SR and LR in K                    0
 Integral screening is                        0
 Integral computing path is                   2
 max size of driver memory is            800000
 size of driver memory is                593474
 size of scratch memory is             11933652
 max col of scratch BK array               1296
 max len of scratch array in speh3          155
 max len of scratch index in speh4           18
 max int batch size is                      520
 min int batch size is                       52
 fixed nKL is                                52
 max L of basis functions is                  2
 order of int derivative is                   0
 number of shells is                         62
 number of basis is                         175
 number of cartesian basis is               175
 number of contracted shell pairs          1546
 number of primitive shell pairs           3637
 maxK2 (contraction) of shell pair           36
 max number of K2 of shell pair               1
 max number of CS2 of shell pair            193
 max number of PS2 of shell pair            222
 mem total for path MDJ                  526006
 -------------------------------------------------------
 Smallest overlap matrix eigenvalue = 2.70E-04
 Guess from superposition of atomic densities
 Warning:  Energy on first SCF cycle will be non-variational
 SAD guess density has 100.000000 electrons

 -----------------------------------------------------------------------
  General SCF calculation program by
  Eric Jon Sundstrom, Paul Horn, Yuezhi Mao, Dmitri Zuev, Alec White,
  David Stuck, Shaama M.S., Shane Yost, Joonho Lee, David Small,
  Daniel Levine, Susi Lehtola, Hugh Burton, Evgeny Epifanovsky
 -----------------------------------------------------------------------
 Exchange:     0.2000 Hartree-Fock + 0.0800 Slater + 0.7200 B88
 Correlation:  0.1900 VWN1RPA + 0.8100 LYP
 Using SG-1 standard quadrature grid
 using 4 threads for integral computing
 -------------------------------------------------------
 OpenMP Integral computing Module                
 Release: version 2.0, May 2017, Q-Chem Inc. Pleasanton 
 -------------------------------------------------------
 -------------------------------------------------------
 OpenMP BLAS3 based DFT computing Module                
 Release: version 1.0, May 2013, Q-Chem Inc. Pittsburgh 
 -------------------------------------------------------
 A restricted SCF calculation will be
 performed using DIIS
 SCF converges when DIIS error is below 1.0e-08
 ---------------------------------------
  Cycle       Energy         DIIS error
 ---------------------------------------
    1   -7933.4528598038      3.91e-02  
    2   -7932.7625183124      2.97e-03  
    3   -7932.6811463298      5.96e-03  
    4   -7932.7854065724      9.24e-04  
    5   -7932.7876490444      3.00e-04  
    6   -7932.7878695886      1.45e-04  
    7   -7932.7879398820      3.73e-05  
    8   -7932.7879444023      8.02e-06  
    9   -7932.7879446348      1.82e-06  
   10   -7932.7879446449      6.65e-07  
   11   -7932.7879446461      1.63e-07  
   12   -7932.7879446462      4.43e-08  
   13   -7932.7879446462      1.27e-08  
   14   -7932.7879446462      1.47e-09  Convergence criterion met
 ---------------------------------------
 SCF time:   CPU 28.89s  wall 8.00s 
 SCF   energy in the final basis set =    -7932.7879446462
 Total energy in the final basis set =    -7932.7879446462

 --------------------------------------------------------------
             Orbital Energies (a.u.) and Symmetries
 --------------------------------------------------------------

 Alpha MOs, Restricted
 -- Occupied --                  
******* -176.33 -165.74 -165.74 -165.73 -101.60 -101.60  -35.83
  1 A'    2 A'    3 A'    1 A"    4 A'    5 A'    6 A'    7 A'                 
-31.323 -31.317 -31.316 -22.974 -22.972 -22.972 -22.968 -22.968
  8 A'    2 A"    9 A'   10 A'    3 A"   11 A'    4 A"   12 A'                 
-14.408 -10.341  -9.513  -9.513  -7.280  -7.278  -7.267  -7.267
 13 A'   14 A'   15 A'   16 A'   17 A'   18 A'    5 A"    6 A"                 
 -7.267  -7.267  -6.379  -4.792  -4.777  -4.776  -2.058  -2.053
 19 A'   20 A'   21 A'   22 A'    7 A"   23 A'   24 A'    8 A"                 
 -2.052  -2.039  -2.039  -1.018  -0.905  -0.820  -0.703  -0.581
 25 A'   26 A'    9 A"   27 A'   28 A'   29 A'   30 A'   31 A'                 
 -0.511  -0.486  -0.459  -0.380  -0.378  -0.355  -0.318  -0.312
 32 A'   33 A'   10 A"   34 A'   11 A"   35 A'   12 A"   36 A'                 
 -0.294  -0.291
 13 A"   37 A'                                                                 
 -- Virtual --                   
 -0.098  -0.069  -0.069   0.008   0.024   0.041   0.052   0.054
 38 A'   14 A"   39 A'   40 A'   41 A'   42 A'   43 A'   15 A"                 
  0.080   0.081   0.092   0.107   0.111   0.118   0.136   0.160
 44 A'   16 A"   45 A'   46 A'   47 A'   17 A"   48 A'   18 A"                 
  0.175   0.181   0.206   0.211   0.239   0.260   0.263   0.299
 49 A'   50 A'   51 A'   52 A'   19 A"   53 A'   54 A'   55 A'                 
  0.371   0.371   0.382   0.397   0.425   0.442   0.445   0.454
 20 A"   56 A'   21 A"   57 A'   58 A'   59 A'   22 A"   60 A'                 
  0.461   0.465   0.500   0.549   0.591   0.623   0.652   0.707
 23 A"   61 A'   62 A'   24 A"   63 A'   64 A'   65 A'   25 A"                 
  0.738   0.782   0.796   0.825   0.833   0.844   0.851   0.887
 66 A'   67 A'   26 A"   27 A"   68 A'   28 A"   69 A'   70 A'                 
  0.927   0.941   0.957   1.029   1.059   1.088   1.157   1.251
 71 A'   29 A"   72 A'   73 A'   74 A'   75 A'   76 A'   77 A'                 
  1.254   1.335   1.370   1.373   1.392   1.601   1.683   1.851
 30 A"   31 A"   32 A"   78 A'   79 A'   80 A'   81 A'   82 A'                 
  1.972   2.142   2.207   2.223   2.270   2.273   2.356   2.392
 33 A"   83 A'   34 A"   84 A'   85 A'   35 A"   36 A"   86 A'                 
  2.500   2.669   2.750   2.772   2.915   3.229   3.804   3.936
 87 A'   88 A'   37 A"   89 A'   90 A'   91 A'   38 A"   92 A'                 
  3.939   3.966   3.995   4.075   4.220   4.352   4.424   5.982
 39 A"   93 A'   40 A"   94 A'   95 A'   96 A'   97 A'   41 A"                 
  6.021   6.043   9.645   9.717  23.637  25.760  25.782  25.866
 98 A'   99 A'  100 A'  101 A'  102 A'   42 A"   43 A"  103 A'                 
 25.891  26.230  26.332  27.812  28.322  28.351  28.355  28.511
104 A'  105 A'  106 A'  107 A'   44 A"  108 A'  109 A'   45 A"                 
 28.522  28.532  28.575  28.663  35.451 127.865 127.888 127.904
110 A'   46 A"  111 A'  112 A'  113 A'   47 A"  114 A'  115 A'                 
151.611 215.621 215.7021901.773
116 A'  117 A'  118 A'  119 A'                                                 

 Beta MOs, Restricted
 -- Occupied --                  
******* -176.33 -165.74 -165.74 -165.73 -101.60 -101.60  -35.83
  1 A'    2 A'    3 A'    1 A"    4 A'    5 A'    6 A'    7 A'                 
-31.323 -31.317 -31.316 -22.974 -22.972 -22.972 -22.968 -22.968
  8 A'    2 A"    9 A'   10 A'    3 A"   11 A'    4 A"   12 A'                 
-14.408 -10.341  -9.513  -9.513  -7.280  -7.278  -7.267  -7.267
 13 A'   14 A'   15 A'   16 A'   17 A'   18 A'    5 A"    6 A"                 
 -7.267  -7.267  -6.379  -4.792  -4.777  -4.776  -2.058  -2.053
 19 A'   20 A'   21 A'   22 A'    7 A"   23 A'   24 A'    8 A"                 
 -2.052  -2.039  -2.039  -1.018  -0.905  -0.820  -0.703  -0.581
 25 A'   26 A'    9 A"   27 A'   28 A'   29 A'   30 A'   31 A'                 
 -0.511  -0.486  -0.459  -0.380  -0.378  -0.355  -0.318  -0.312
 32 A'   33 A'   10 A"   34 A'   11 A"   35 A'   12 A"   36 A'                 
 -0.294  -0.291
 13 A"   37 A'                                                                 
 -- Virtual --                   
 -0.098  -0.069  -0.069   0.008   0.024   0.041   0.052   0.054
 38 A'   14 A"   39 A'   40 A'   41 A'   42 A'   43 A'   15 A"                 
  0.080   0.081   0.092   0.107   0.111   0.118   0.136   0.160
 44 A'   16 A"   45 A'   46 A'   47 A'   17 A"   48 A'   18 A"                 
  0.175   0.181   0.206   0.211   0.239   0.260   0.263   0.299
 49 A'   50 A'   51 A'   52 A'   19 A"   53 A'   54 A'   55 A'                 
  0.371   0.371   0.382   0.397   0.425   0.442   0.445   0.454
 20 A"   56 A'   21 A"   57 A'   58 A'   59 A'   22 A"   60 A'                 
  0.461   0.465   0.500   0.549   0.591   0.623   0.652   0.707
 23 A"   61 A'   62 A'   24 A"   63 A'   64 A'   65 A'   25 A"                 
  0.738   0.782   0.796   0.825   0.833   0.844   0.851   0.887
 66 A'   67 A'   26 A"   27 A"   68 A'   28 A"   69 A'   70 A'                 
  0.927   0.941   0.957   1.029   1.059   1.088   1.157   1.251
 71 A'   29 A"   72 A'   73 A'   74 A'   75 A'   76 A'   77 A'                 
  1.254   1.335   1.370   1.373   1.392   1.601   1.683   1.851
 30 A"   31 A"   32 A"   78 A'   79 A'   80 A'   81 A'   82 A'                 
  1.972   2.142   2.207   2.223   2.270   2.273   2.356   2.392
 33 A"   83 A'   34 A"   84 A'   85 A'   35 A"   36 A"   86 A'                 
  2.500   2.669   2.750   2.772   2.915   3.229   3.804   3.936
 87 A'   88 A'   37 A"   89 A'   90 A'   91 A'   38 A"   92 A'                 
  3.939   3.966   3.995   4.075   4.220   4.352   4.424   5.982
 39 A"   93 A'   40 A"   94 A'   95 A'   96 A'   97 A'   41 A"                 
  6.021   6.043   9.645   9.717  23.637  25.760  25.782  25.866
 98 A'   99 A'  100 A'  101 A'  102 A'   42 A"   43 A"  103 A'                 
 25.891  26.230  26.332  27.812  28.322  28.351  28.355  28.511
104 A'  105 A'  106 A'  107 A'   44 A"  108 A'  109 A'   45 A"                 
 28.522  28.532  28.575  28.663  35.451 127.865 127.888 127.904
110 A'   46 A"  111 A'  112 A'  113 A'   47 A"  114 A'  115 A'                 
151.611 215.621 215.7021901.773
116 A'  117 A'  118 A'  119 A'                                                 
 --------------------------------------------------------------

          Ground-State Mulliken Net Atomic Charges

     Atom                 Charge (a.u.)
  ----------------------------------------
      1 C                    -0.721058
      2 N                     0.098820
      3 Cl                    0.058883
      4 Cl                    0.411207
      5 I                     0.152149
  ----------------------------------------
  Sum of atomic charges =     0.000000

 -----------------------------------------------------------------
                    Cartesian Multipole Moments
 -----------------------------------------------------------------
    Charge (ESU x 10^10)
                 0.0000
    Dipole Moment (Debye)
         X       1.5010      Y       0.3623      Z      -0.0000
       Tot       1.5441
    Quadrupole Moments (Debye-Ang)
        XX     -66.4182     XY       0.0987     YY     -62.0622
        XZ      -0.0000     YZ       0.0000     ZZ     -65.1011
    Octopole Moments (Debye-Ang^2)
       XXX      60.9257    XXY      14.5432    XYY      13.1777
       YYY      13.1960    XXZ      -0.0000    XYZ       0.0000
       YYZ      -0.0000    XZZ      14.0065    YZZ       5.0491
       ZZZ      -0.0000
    Hexadecapole Moments (Debye-Ang^3)
      XXXX    -811.0473   XXXY      16.7284   XXYY    -244.6723
      XYYY       4.7495   YYYY    -662.1939   XXXZ      -0.0000
      XXYZ       0.0000   XYYZ       0.0000   YYYZ       0.0000
      XXZZ    -148.6023   XYZZ       5.9359   YYZZ    -137.0908
      XZZZ      -0.0000   YZZZ      -0.0000   ZZZZ     -81.4923
 -----------------------------------------------------------------
 Calculating MO derivatives via CPSCF
 D1JvT checksum  = 232020 17419.2429976305
 D1KAT checksum  = 538440 808.1599886799
   1         3          15      0.140456    0.045537
   2         3          15      0.018453    0.006163
   3         3          15      0.002729    0.000940
   4         3          15      0.000286    0.000097
   5        16           2      0.000020    0.000010
   6        18           0      0.000000    0.000000    Roots Converged
 Time for AOints: 8.4 s (CPU) 2.1 s (wall)
 ------------------------------------------------------------------------------
                     AOints        : Timing summary (seconds)
 ------------------------------------------------------------------------------
     job step          cpu (% of tot)      sys (% of tot)     wall (% of tot)
 ------------------------------------------------------------------------------
  cpscf_lag         0.4394E+02 (35.2)   0.6000E-05 (30.0)   0.1135E+02 (34.9)
  iterzp            0.7221E+02 (57.9)   0.1300E-04 (65.0)   0.1888E+02 (58.1)
  make_fx           0.0000E+00 ( 0.0)   0.0000E+00 ( 0.0)   0.0000E+00 ( 0.0)
  AOints            0.8356E+01 ( 6.7)   0.0000E+00 ( 0.0)   0.2119E+01 ( 6.5)
 ------------------------------------------------------------------------------
   Grand Totals     0.1247E+03          0.2000E-04          0.3251E+02
 ------------------------------------------------------------------------------
 Calculating analytic Hessian of the SCF energy
 Polarizability Matrix (a.u.)
            1           2           3
    1 -90.8368148   3.2376430  -0.0000000
    2   3.2376430 -91.9263173  -0.0000000
    3  -0.0000000  -0.0000000 -45.6389419

 Direct stationary perturbation theory relativistic correction:

 rels  =      98.532773922597
 relv  =    -327.175110663671
 rel2e =      43.108774167560
 E_rel =    -185.533562573514

 Hessian of the SCF Energy
            1           2           3           4           5           6
    1   0.6052929  -0.1665603   0.0000000  -0.5132423   0.1952442  -0.0000000
    2  -0.1665603   0.3525664   0.0000000   0.1416247  -0.1268324  -0.0000000
    3   0.0000000   0.0000000   0.0928093  -0.0000000  -0.0000000  -0.0365016
    4  -0.5132423   0.1416247  -0.0000000   0.5866780  -0.2130696   0.0000000
    5   0.1952442  -0.1268324  -0.0000000  -0.2130696   0.3077179   0.0000000
    6  -0.0000000  -0.0000000  -0.0365016   0.0000000   0.0000000   0.0377795
    7  -0.0156637   0.0407655   0.0000000  -0.0212502  -0.0027967  -0.0000000
    8  -0.0069540  -0.0426190   0.0000000   0.0441552  -0.1385721   0.0000000
    9  -0.0000000   0.0000000   0.0004560  -0.0000000   0.0000000  -0.0143477
   10  -0.0255305   0.0014872  -0.0000000  -0.0130666   0.0352528  -0.0000000
   11   0.0019666  -0.1486406  -0.0000000   0.0346778  -0.0408531   0.0000000
   12  -0.0000000   0.0000000  -0.0219495  -0.0000000   0.0000000   0.0001705
   13  -0.0508564  -0.0173171  -0.0000000  -0.0391189  -0.0146307  -0.0000000
   14  -0.0236965  -0.0344744  -0.0000000  -0.0073881  -0.0014603   0.0000000
   15  -0.0000000  -0.0000000  -0.0348142   0.0000000   0.0000000   0.0128993
            7           8           9          10          11          12
    1  -0.0156637  -0.0069540  -0.0000000  -0.0255305   0.0019666  -0.0000000
    2   0.0407655  -0.0426190   0.0000000   0.0014872  -0.1486406   0.0000000
    3   0.0000000   0.0000000   0.0004560  -0.0000000  -0.0000000  -0.0219495
    4  -0.0212502   0.0441552  -0.0000000  -0.0130666   0.0346778  -0.0000000
    5  -0.0027967  -0.1385721   0.0000000   0.0352528  -0.0408531   0.0000000
    6  -0.0000000   0.0000000  -0.0143477  -0.0000000   0.0000000   0.0001705
    7   0.0416609  -0.0443696   0.0000000  -0.0011538   0.0004106  -0.0000000
    8  -0.0443696   0.1796262  -0.0000000   0.0073044  -0.0017972  -0.0000000
    9   0.0000000  -0.0000000   0.0096337  -0.0000000  -0.0000000   0.0065774
   10  -0.0011538   0.0073044  -0.0000000   0.0441849  -0.0263704   0.0000000
   11   0.0004106  -0.0017972  -0.0000000  -0.0263704   0.2139694   0.0000000
   12  -0.0000000  -0.0000000   0.0065774   0.0000000   0.0000000   0.0110760
   13  -0.0035932  -0.0001360  -0.0000000  -0.0044340  -0.0106846   0.0000000
   14   0.0059901   0.0033620   0.0000000  -0.0176740  -0.0226785  -0.0000000
   15  -0.0000000  -0.0000000  -0.0023194   0.0000000  -0.0000000   0.0041256
           13          14          15
    1  -0.0508564  -0.0236965  -0.0000000
    2  -0.0173171  -0.0344744  -0.0000000
    3  -0.0000000  -0.0000000  -0.0348142
    4  -0.0391189  -0.0073881   0.0000000
    5  -0.0146307  -0.0014603   0.0000000
    6  -0.0000000   0.0000000   0.0128993
    7  -0.0035932   0.0059901  -0.0000000
    8  -0.0001360   0.0033620  -0.0000000
    9  -0.0000000   0.0000000  -0.0023194
   10  -0.0044340  -0.0176740   0.0000000
   11  -0.0106846  -0.0226785  -0.0000000
   12   0.0000000  -0.0000000   0.0041256
   13   0.0980025   0.0427685   0.0000000
   14   0.0427685   0.0552512   0.0000000
   15   0.0000000   0.0000000   0.0201086
 Gradient time:  CPU 191.61 s  wall 50.11 s
 **********************************************************************
 **                                                                  **
 **                       VIBRATIONAL ANALYSIS                       **
 **                       --------------------                       **
 **                                                                  **
 **        VIBRATIONAL FREQUENCIES (CM**-1) AND NORMAL MODES         **
 **     FORCE CONSTANTS (mDYN/ANGSTROM) AND REDUCED MASSES (AMU)     **
 **                  INFRARED INTENSITIES (KM/MOL)                   **
 **                                                                  **
 **********************************************************************


 Mode:                 1                      2                      3
 Frequency:       138.60                 203.44                 218.74
 Force Cnst:      0.4644                 0.9736                 0.4620
 Red. Mass:      41.0336                39.9275                16.3901
 IR Active:          YES                    YES                    YES
 IR Intens:        0.213                  1.017                  1.646
 Raman Active:       YES                    YES                    YES
               X      Y      Z        X      Y      Z        X      Y      Z
 C          0.062 -0.259 -0.000   -0.082  0.271  0.000   -0.000 -0.000  0.379
 N          0.107 -0.104 -0.000   -0.118  0.191  0.000   -0.000 -0.000  0.854
 Cl         0.865  0.044  0.000   -0.050  0.297 -0.000    0.000 -0.000 -0.271
 Cl         0.102 -0.240  0.000    0.726  0.408 -0.000   -0.000 -0.000 -0.231
 I         -0.284  0.090 -0.000   -0.166 -0.241  0.000    0.000  0.000  0.008
 TransDip   0.010 -0.011  0.000    0.028 -0.016 -0.000   -0.000  0.000 -0.041

 Mode:                 4                      5                      6
 Frequency:       372.78                 425.40                 492.80
 Force Cnst:      2.6832                 1.5545                 1.7925
 Red. Mass:      32.7722                14.5794                12.5276
 IR Active:          YES                    YES                    YES
 IR Intens:        0.967                 11.132                  0.261
 Raman Active:       YES                    YES                    YES
               X      Y      Z        X      Y      Z        X      Y      Z
 C         -0.028  0.201 -0.000    0.647  0.142 -0.000    0.000 -0.000  0.916
 N         -0.157 -0.197 -0.000    0.704  0.187  0.000    0.000  0.000 -0.393
 Cl         0.268 -0.568  0.000   -0.090 -0.042 -0.000   -0.000 -0.000  0.010
 Cl        -0.186  0.682  0.000   -0.098  0.048 -0.000   -0.000  0.000 -0.082
 I         -0.003 -0.029  0.000   -0.087 -0.036  0.000   -0.000 -0.000 -0.023
 TransDip   0.021 -0.024  0.000    0.059  0.089 -0.000   -0.000 -0.000  0.016

 Mode:                 7                      8                      9
 Frequency:       695.22                 855.25                1611.07
 Force Cnst:      4.4828                 5.6173                19.6582
 Red. Mass:      15.7417                13.0343                12.8547
 IR Active:          YES                    YES                    YES
 IR Intens:      122.490                253.754                136.740
 Raman Active:       YES                    YES                    YES
               X      Y      Z        X      Y      Z        X      Y      Z
 C         -0.343  0.129 -0.000    0.200  0.917  0.000    0.704 -0.285  0.000
 N          0.033  0.877  0.000   -0.247 -0.145 -0.000   -0.586  0.282 -0.000
 Cl         0.032 -0.270  0.000    0.045 -0.043  0.000   -0.003 -0.018 -0.000
 Cl         0.069 -0.131  0.000   -0.000 -0.183 -0.000   -0.000  0.004 -0.000
 I          0.001  0.002  0.000   -0.004 -0.008 -0.000   -0.001 -0.000 -0.000
 TransDip  -0.317  0.158 -0.000    0.323  0.395  0.000    0.348 -0.139  0.000

 STANDARD THERMODYNAMIC QUANTITIES AT   298.15 K  AND     1.00 ATM

   This Molecule has  0 Imaginary Frequencies
   Zero point vibrational energy:        7.167 kcal/mol

   Atom    1 Element C  Has Mass   12.00000
   Atom    2 Element N  Has Mass   14.00307
   Atom    3 Element Cl Has Mass   34.96885
   Atom    4 Element Cl Has Mass   34.96885
   Atom    5 Element I  Has Mass  126.90440
   Molecular Mass:   222.845170 amu
   Principal axes and moments of inertia in amu*Bohr^2:
                             1           2           3
    Eigenvalues --     1095.82403  1396.88543  2492.70946
          X               0.99578    -0.09172     0.00000
          Y               0.09172     0.99578    -0.00000
          Z              -0.00000     0.00000     1.00000
   Rotational Symmetry Number is   1
   The Molecule is an Asymmetric Top
   Translational Enthalpy:        0.889 kcal/mol
   Rotational Enthalpy:           0.889 kcal/mol
   Vibrational Enthalpy:          8.914 kcal/mol
   gas constant (RT):             0.592 kcal/mol
   Translational Entropy:        42.106  cal/mol.K
   Rotational Entropy:           29.724  cal/mol.K
   Vibrational Entropy:           9.999  cal/mol.K

   Total Enthalpy:               11.284 kcal/mol
   Total Entropy:                81.829  cal/mol.K
Archival summary:
1\1\TWL01\FREQ\ProcedureUnspecified\BasisUnspecified\1l211\taweetha\SunNov2521:34:502018SunNov2521:34:502018\0\\#,FREQ,ProcedureUnspecified,BasisUnspecified,\\0,1\I\C,1,2.15268\N,2,1.26133,1,129.001\Cl,3,1.73296,2,118.547,1,0,0\Cl,2,1.74013,1,114.877,3,-180,0\\\@

 Total job time:  57.99s(wall), 220.65s(cpu) 
 Sun Nov 25 21:34:50 2018

        *************************************************************
        *                                                           *
        *  Thank you very much for using Q-Chem.  Have a nice day.  *
        *                                                           *
        *************************************************************
