# Supplementary material for: Geometric and energetic data from ab initio calculations of haloethene, haloimine, halomethylenephosphine, haloiminophosphine, halodiazene, halodiphosphene and halocyclopropane
Source: Data Brief. 2019 Nov 2;27:104738. doi: 10.1016/j.dib.2019.104738 (PMC6861602; doi:10.1016/j.dib.2019.104738)
Supplement: Multimedia component 4 [file mmc4.zip › CN/B3LYP/IClCNFE.out]

Q-Chem Developer Version!
                  Welcome to Q-Chem
     A Quantum Leap Into The Future Of Chemistry


 Q-Chem 5.1, Q-Chem, Inc., Pleasanton, CA (2018)

 Yihan Shao,  Zhengting Gan,  E. Epifanovsky,  A. T. B. Gilbert,  M. Wormit,  
 J. Kussmann,  A. W. Lange,  A. Behn,  Jia Deng,  Xintian Feng,  D. Ghosh,  
 M. Goldey,  P. R. Horn,  L. D. Jacobson,  I. Kaliman,  T. Kus,  A. Landau,  
 Jie Liu,  E. I. Proynov,  R. M. Richard,  R. P. Steele,  E. J. Sundstrom,  
 H. L. Woodcock III,  P. M. Zimmerman,  D. Zuev,  B. Albrecht,  E. Alguire,  
 S. A. Baeppler,  D. Barton,  Z. Benda,  Y. A. Bernard,  E. J. Berquist,  
 K. B. Bravaya,  H. Burton,  D. Casanova,  Chun-Min Chang,  Yunqing Chen,  
 A. Chien,  K. D. Closser,  M. P. Coons,  S. Coriani,  S. Dasgupta,  
 A. L. Dempwolff,  M. Diedenhofen,  Hainam Do,  R. G. Edgar,  Po-Tung Fang,  
 S. Faraji,  S. Fatehi,  Qingguo Feng,  K. D. Fenk,  J. Fosso-Tande,  
 Qinghui Ge,  A. Ghysels,  G. Gidofalvi,  J. Gomes,  J. Gonthier,  A. Gunina,  
 D. Hait,  M. W. D. Hanson-Heine,  P. H. P. Harbach,  A. W. Hauser,  
 J. E. Herr,  E. G. Hohenstein,  Z. C. Holden,  Kerwin Hui,  B. C. Huynh,  
 T.-C. Jagau,  Hyunjun Ji,  B. Kaduk,  K. Khistyaev,  Jaehoon Kim,  
 P. Klunzinger,  K. Koh,  D. Kosenkov,  L. Koulias,  T. Kowalczyk,  
 C. M. Krauter,  A. Kunitsa,  Ka Un Lao,  A. Laurent,  K. V. Lawler,  
 Joonho Lee,  D. Lefrancois,  S. Lehtola,  D. S. Levine,  Yi-Pei Li,  
 You-Sheng Lin,  Fenglai Liu,  E. Livshits,  A. Luenser,  P. Manohar,  
 E. Mansoor,  S. F. Manzer,  Shan-Ping Mao,  Yuezhi Mao,  N. Mardirossian,  
 A. V. Marenich,  T. Markovich,  L. A. Martinez-Martinez,  S. A. Maurer,  
 N. J. Mayhall,  S. C. McKenzie,  J.-M. Mewes,  A. F. Morrison,  
 J. W. Mullinax,  K. Nanda,  T. S. Nguyen-Beck,  R. Olivares-Amaya,  
 J. A. Parkhill,  T. M. Perrine,  F. Plasser,  P. Pokhilko,  S. Prager,  
 A. Prociuk,  E. Ramos,  D. R. Rehn,  F. Rob,  M. Schneider,  N. Sergueev,  
 S. M. Sharada,  S. Sharma,  D. W. Small,  T. Stauch,  T. Stein,  
 Yu-Chuan Su,  A. J. W. Thom,  A. Tkatchenko,  T. Tsuchimochi,  N. M. Tubman,  
 L. Vogt,  M. L. Vidal,  O. Vydrov,  M. A. Watson,  J. Wenzel,  
 M. de Wergifosse,  T. A. Wesolowski,  A. White,  J. Witte,  A. Yamada,  
 Jun Yang,  K. Yao,  S. Yeganeh,  S. R. Yost,  Zhi-Qiang You,  A. Zech,  
 Igor Ying Zhang,  Xing Zhang,  Yan Zhao,  Ying Zhu,  B. R. Brooks,  
 G. K. L. Chan,  C. J. Cramer,  M. S. Gordon,  W. J. Hehre,  A. Klamt,  
 M. W. Schmidt,  C. D. Sherrill,  D. G. Truhlar,  A. Aspuru-Guzik,  R. Baer,  
 A. T. Bell,  N. A. Besley,  Jeng-Da Chai,  A. E. DePrince, III,  
 R. A. DiStasio Jr.,  A. Dreuw,  B. D. Dunietz,  T. R. Furlani,  
 Chao-Ping Hsu,  Yousung Jung,  Jing Kong,  D. S. Lambrecht,  WanZhen Liang,  
 C. Ochsenfeld,  V. A. Rassolov,  L. V. Slipchenko,  J. E. Subotnik,  
 T. Van Voorhis,  J. M. Herbert,  A. I. Krylov,  P. M. W. Gill,  M. Head-Gordon

 Contributors to earlier versions of Q-Chem not listed above: 
 R. D. Adamson,  B. Austin,  J. Baker,  G. J. O. Beran,  K. Brandhorst,  
 S. T. Brown,  E. F. C. Byrd,  A. K. Chakraborty,  C.-L. Cheng,  
 Siu Hung Chien,  D. M. Chipman,  D. L. Crittenden,  H. Dachsel,  
 R. J. Doerksen,  A. D. Dutoi,  L. Fusti-Molnar,  W. A. Goddard III,  
 A. Golubeva-Zadorozhnaya,  S. R. Gwaltney,  G. Hawkins,  A. Heyden,  
 S. Hirata,  G. Kedziora,  F. J. Keil,  C. Kelley,  Jihan Kim,  R. A. King,  
 R. Z. Khaliullin,  P. P. Korambath,  W. Kurlancheek,  A. M. Lee,  M. S. Lee,  
 S. V. Levchenko,  Ching Yeh Lin,  D. Liotard,  R. C. Lochan,  I. Lotan,  
 P. E. Maslen,  N. Nair,  D. P. O'Neill,  D. Neuhauser,  E. Neuscamman,  
 C. M. Oana,  R. Olson,  B. Peters,  R. Peverati,  P. A. Pieniazek,  
 Y. M. Rhee,  J. Ritchie,  M. A. Rohrdanz,  E. Rosta,  N. J. Russ,  
 H. F. Schaefer III,  N. E. Schultz,  N. Shenvi,  A. C. Simmonett,  A. Sodt,  
 D. Stuck,  K. S. Thanthiriwatte,  V. Vanovschi,  Tao Wang,  A. Warshel,  
 C. F. Williams,  Q. Wu,  X. Xu,  W. Zhang

 Please cite Q-Chem as follows:
 Y. Shao et al., Mol. Phys. 113, 184-215 (2015)
 DOI: 10.1080/00268976.2014.952696

 Q-Chem 5.1.2 for Intel X86 EM64T Linux

 Parts of Q-Chem use Armadillo 8.300.2 (Tropical Shenanigans).
 http://arma.sourceforge.net/

 Q-Chem begins on Sun Nov 25 22:04:20 2018  

Host: 
0

     Scratch files written to /scratch/taweetham/qchem53554//
Input Ideriv = 2
Curr. Ideriv = -1
Max.  Ideriv = 2

Checking the input file for inconsistencies... 	...done.

--------------------------------------------------------------
User input:
--------------------------------------------------------------
$molecule
0 1
C 
N 1 1.3 
F 2 CF 1 120. 
Cl 1 CCl 2 120.  3 180.0
I 1 CI 2 120.  3 0.0

CC=1.54
CH=1.09
CF=1.35
CCl=1.77
CBr=1.94
CI=2.14
DHA=180.0
$end

$rem
   job_type	optimization
   basis	6-311++g**
   method	b3lyp
$end

--------------------------------------------------------------
 ----------------------------------------------------------------
             Standard Nuclear Orientation (Angstroms)
    I     Atom           X                Y                Z
 ----------------------------------------------------------------
    1      C       1.0029760001     0.1995637103     0.0000000000
    2      N       1.3882240361     1.4411691028    -0.0000000000
    3      F       0.4716386353     2.4323155113    -0.0000000000
    4      Cl      2.2047213034    -1.0999393586     0.0000000000
    5      I      -1.0841591345    -0.2731591790     0.0000000000
 ----------------------------------------------------------------
 Molecular Point Group                 Cs    NOp =  2
 Largest Abelian Subgroup              Cs    NOp =  2
 Nuclear Repulsion Energy =   494.2726846476 hartrees
 There are       46 alpha and       46 beta electrons
 Requested basis set is 6-311++G(d,p)
 There are 55 shells and 158 basis functions

 Total QAlloc Memory Limit   2000 MB
 Mega-Array Size       188 MB
 MEM_STATIC part       192 MB
 A cutoff of  1.0D-11 yielded   1257 shell pairs
 There are     11090 function pairs (     12409 Cartesian)

 -------------------------------------------------------
 OpenMP Integral Computing Module                       
 Release: version 1.0, May 2013, Q-Chem Inc. Pittsburgh 
 -------------------------------------------------------
 Integral Job Info:
 Integral job number is                      11
 Integral operator is                         1
 short-range coefficients                     0
 long-range coefficients              100000000
 Omega coefficients                           0
 if combine SR and LR in K                    0
 Integral screening is                        0
 Integral computing path is                   2
 max size of driver memory is            800000
 size of driver memory is                593474
 size of scratch memory is             11933652
 max col of scratch BK array               1296
 max len of scratch array in speh3          155
 max len of scratch index in speh4           18
 max int batch size is                      520
 min int batch size is                       52
 fixed nKL is                                52
 max L of basis functions is                  2
 order of int derivative is                   0
 number of shells is                         55
 number of basis is                         167
 number of cartesian basis is               167
 number of contracted shell pairs          1257
 number of primitive shell pairs           2983
 maxK2 (contraction) of shell pair           36
 max number of K2 of shell pair               1
 max number of CS2 of shell pair            121
 max number of PS2 of shell pair            240
 mem total for path MDJ                  523392
 -------------------------------------------------------
 Smallest overlap matrix eigenvalue = 7.05E-04

 Scale SEOQF with 1.000000e-01/1.000000e-01/1.000000e-01

 Standard Electronic Orientation quadrupole field applied
 Nucleus-field energy     =     0.0000000126 hartrees
 Guess from superposition of atomic densities
 Warning:  Energy on first SCF cycle will be non-variational
 SAD guess density has 92.000000 electrons

 -----------------------------------------------------------------------
  General SCF calculation program by
  Eric Jon Sundstrom, Paul Horn, Yuezhi Mao, Dmitri Zuev, Alec White,
  David Stuck, Shaama M.S., Shane Yost, Joonho Lee, David Small,
  Daniel Levine, Susi Lehtola, Hugh Burton, Evgeny Epifanovsky
 -----------------------------------------------------------------------
 Exchange:     0.2000 Hartree-Fock + 0.0800 Slater + 0.7200 B88
 Correlation:  0.1900 VWN1RPA + 0.8100 LYP
 Using SG-1 standard quadrature grid
 using 4 threads for integral computing
 -------------------------------------------------------
 OpenMP Integral computing Module                
 Release: version 2.0, May 2017, Q-Chem Inc. Pleasanton 
 -------------------------------------------------------
 -------------------------------------------------------
 OpenMP BLAS3 based DFT computing Module                
 Release: version 1.0, May 2013, Q-Chem Inc. Pittsburgh 
 -------------------------------------------------------
 A restricted SCF calculation will be
 performed using DIIS
 SCF converges when DIIS error is below 1.0e-08
 ---------------------------------------
  Cycle       Energy         DIIS error
 ---------------------------------------
    1   -7572.9891729290      4.00e-02  
    2   -7572.3742159278      3.10e-03  
    3   -7572.3428350600      4.45e-03  
    4   -7572.3884564013      1.60e-03  
    5   -7572.3948323932      3.63e-04  
    6   -7572.3951041070      1.63e-04  
    7   -7572.3951717254      4.64e-05  
    8   -7572.3951756149      8.53e-06  
    9   -7572.3951757814      3.79e-06  
   10   -7572.3951758111      9.26e-07  
   11   -7572.3951758137      2.47e-07  
   12   -7572.3951758140      6.23e-08  
   13   -7572.3951758140      9.27e-09  Convergence criterion met
 ---------------------------------------
 SCF time:   CPU 21.95s  wall 6.00s 
 SCF   energy in the final basis set =    -7572.3951758140
 Total energy in the final basis set =    -7572.3951758140

 --------------------------------------------------------------
             Orbital Energies (a.u.) and Symmetries
 --------------------------------------------------------------

 Alpha MOs, Restricted
 -- Occupied --                  
******* -176.34 -165.74 -165.74 -165.74 -101.61  -35.83  -31.33
  1 A'    2 A'    3 A'    1 A"    4 A'    5 A'    6 A'    7 A'                 
-31.319 -31.319 -24.746 -22.976 -22.975 -22.974 -22.970 -22.970
  2 A"    8 A'    9 A'   10 A'    3 A"   11 A'    4 A"   12 A'                 
-14.442 -10.347  -9.525  -7.291  -7.279  -7.279  -6.381  -4.795
 13 A'   14 A'   15 A'   16 A'    5 A"   17 A'   18 A'   19 A'                 
 -4.779  -4.778  -2.060  -2.056  -2.055  -2.041  -2.041  -1.289
  6 A"   20 A'   21 A'    7 A"   22 A'    8 A"   23 A'   24 A'                 
 -0.961  -0.873  -0.709  -0.637  -0.542  -0.519  -0.519  -0.445
 25 A'   26 A'   27 A'   28 A'   29 A'    9 A"   30 A'   31 A'                 
 -0.418  -0.368  -0.335  -0.328  -0.298  -0.295
 10 A"   32 A'   11 A"   33 A'   34 A'   12 A"                                 
 -- Virtual --                   
 -0.096  -0.073  -0.049   0.009   0.045   0.057   0.058   0.066
 35 A'   13 A"   36 A'   37 A'   38 A'   39 A'   14 A"   40 A'                 
  0.091   0.094   0.111   0.130   0.149   0.152   0.168   0.201
 41 A'   15 A"   42 A'   43 A'   44 A'   16 A"   45 A'   46 A'                 
  0.218   0.233   0.247   0.259   0.269   0.288   0.293   0.383
 47 A'   17 A"   48 A'   18 A"   49 A'   50 A'   51 A'   19 A"                 
  0.389   0.392   0.424   0.439   0.442   0.452   0.477   0.529
 52 A'   20 A"   53 A'   54 A'   21 A"   55 A'   56 A'   57 A'                 
  0.534   0.562   0.617   0.696   0.766   0.767   0.791   0.818
 22 A"   58 A'   59 A'   60 A'   23 A"   61 A'   62 A'   24 A"                 
  0.849   0.858   0.888   0.921   1.016   1.086   1.199   1.200
 25 A"   63 A'   64 A'   65 A'   66 A'   67 A'   68 A'   26 A"                 
  1.300   1.315   1.327   1.364   1.373   1.381   1.385   1.584
 27 A"   69 A'   28 A"   70 A'   29 A"   71 A'   72 A'   73 A'                 
  1.680   1.796   1.960   1.984   2.200   2.224   2.246   2.318
 74 A'   75 A'   30 A"   76 A'   31 A"   77 A'   78 A'   32 A"                 
  2.403   2.434   2.665   2.705   2.856   3.211   3.654   3.685
 79 A'   80 A'   81 A'   33 A"   82 A'   83 A'   84 A'   34 A"                 
  3.740   3.747   3.922   3.937   3.963   3.966   3.990   4.064
 35 A"   85 A'   86 A'   36 A"   37 A"   87 A'   38 A"   88 A'                 
  4.196   4.248   4.384   4.991   5.980   6.010   6.040   6.242
 89 A'   90 A'   91 A'   92 A'   39 A"   93 A'   94 A'   40 A"                 
  6.300   6.593   9.675  23.564  25.759  25.835  26.267  27.808
 95 A'   96 A'   97 A'   98 A'   41 A"   99 A'  100 A'  101 A'                 
 28.320  28.343  28.353  28.509  28.522  28.530  28.572  28.659
 42 A"  102 A'  103 A'   43 A"  104 A'   44 A"  105 A'  106 A'                 
 35.369  66.734 127.863 127.881 127.902 151.608 215.6521901.769
107 A'  108 A'   45 A"  109 A'  110 A'  111 A'  112 A'  113 A'                 

 Beta MOs, Restricted
 -- Occupied --                  
******* -176.34 -165.74 -165.74 -165.74 -101.61  -35.83  -31.33
  1 A'    2 A'    3 A'    1 A"    4 A'    5 A'    6 A'    7 A'                 
-31.319 -31.319 -24.746 -22.976 -22.975 -22.974 -22.970 -22.970
  2 A"    8 A'    9 A'   10 A'    3 A"   11 A'    4 A"   12 A'                 
-14.442 -10.347  -9.525  -7.291  -7.279  -7.279  -6.381  -4.795
 13 A'   14 A'   15 A'   16 A'    5 A"   17 A'   18 A'   19 A'                 
 -4.779  -4.778  -2.060  -2.056  -2.055  -2.041  -2.041  -1.289
  6 A"   20 A'   21 A'    7 A"   22 A'    8 A"   23 A'   24 A'                 
 -0.961  -0.873  -0.709  -0.637  -0.542  -0.519  -0.519  -0.445
 25 A'   26 A'   27 A'   28 A'   29 A'    9 A"   30 A'   31 A'                 
 -0.418  -0.368  -0.335  -0.328  -0.298  -0.295
 10 A"   32 A'   11 A"   33 A'   34 A'   12 A"                                 
 -- Virtual --                   
 -0.096  -0.073  -0.049   0.009   0.045   0.057   0.058   0.066
 35 A'   13 A"   36 A'   37 A'   38 A'   39 A'   14 A"   40 A'                 
  0.091   0.094   0.111   0.130   0.149   0.152   0.168   0.201
 41 A'   15 A"   42 A'   43 A'   44 A'   16 A"   45 A'   46 A'                 
  0.218   0.233   0.247   0.259   0.269   0.288   0.293   0.383
 47 A'   17 A"   48 A'   18 A"   49 A'   50 A'   51 A'   19 A"                 
  0.389   0.392   0.424   0.439   0.442   0.452   0.477   0.529
 52 A'   20 A"   53 A'   54 A'   21 A"   55 A'   56 A'   57 A'                 
  0.534   0.562   0.617   0.696   0.766   0.767   0.791   0.818
 22 A"   58 A'   59 A'   60 A'   23 A"   61 A'   62 A'   24 A"                 
  0.849   0.858   0.888   0.921   1.016   1.086   1.199   1.200
 25 A"   63 A'   64 A'   65 A'   66 A'   67 A'   68 A'   26 A"                 
  1.300   1.315   1.327   1.364   1.373   1.381   1.385   1.584
 27 A"   69 A'   28 A"   70 A'   29 A"   71 A'   72 A'   73 A'                 
  1.680   1.796   1.960   1.984   2.200   2.224   2.246   2.318
 74 A'   75 A'   30 A"   76 A'   31 A"   77 A'   78 A'   32 A"                 
  2.403   2.434   2.665   2.705   2.856   3.211   3.654   3.685
 79 A'   80 A'   81 A'   33 A"   82 A'   83 A'   84 A'   34 A"                 
  3.740   3.747   3.922   3.937   3.963   3.966   3.990   4.064
 35 A"   85 A'   86 A'   36 A"   37 A"   87 A'   38 A"   88 A'                 
  4.196   4.248   4.384   4.991   5.980   6.010   6.040   6.242
 89 A'   90 A'   91 A'   92 A'   39 A"   93 A'   94 A'   40 A"                 
  6.300   6.593   9.675  23.564  25.759  25.835  26.267  27.808
 95 A'   96 A'   97 A'   98 A'   41 A"   99 A'  100 A'  101 A'                 
 28.320  28.343  28.353  28.509  28.522  28.530  28.572  28.659
 42 A"  102 A'  103 A'   43 A"  104 A'   44 A"  105 A'  106 A'                 
 35.369  66.734 127.863 127.881 127.902 151.608 215.6521901.769
107 A'  108 A'   45 A"  109 A'  110 A'  111 A'  112 A'  113 A'                 
 --------------------------------------------------------------

          Ground-State Mulliken Net Atomic Charges

     Atom                 Charge (a.u.)
  ----------------------------------------
      1 C                    -0.513435
      2 N                     0.060001
      3 F                    -0.007410
      4 Cl                    0.301248
      5 I                     0.159596
  ----------------------------------------
  Sum of atomic charges =     0.000000

 -----------------------------------------------------------------
                    Cartesian Multipole Moments
 -----------------------------------------------------------------
    Charge (ESU x 10^10)
                 0.0000
    Dipole Moment (Debye)
         X      -0.9032      Y      -1.6503      Z       0.0000
       Tot       1.8813
    Quadrupole Moments (Debye-Ang)
        XX     -55.0307     XY      -2.5662     YY     -59.9539
        XZ      -0.0000     YZ      -0.0000     ZZ     -57.1864
    Octopole Moments (Debye-Ang^2)
       XXX     -48.6283    XXY     -11.3367    XYY     -13.1901
       YYY      -8.1932    XXZ       0.0000    XYZ       0.0000
       YYZ       0.0000    XZZ     -12.3883    YZZ       1.0984
       ZZZ       0.0000
    Hexadecapole Moments (Debye-Ang^3)
      XXXX    -702.9595   XXXY     -10.7195   XXYY    -185.8935
      XYYY      -5.1285   YYYY    -428.3615   XXXZ      -0.0000
      XXYZ      -0.0000   XYYZ      -0.0000   YYYZ       0.0000
      XXZZ    -135.4282   XYZZ       4.4634   YYZZ     -81.2027
      XZZZ      -0.0000   YZZZ      -0.0000   ZZZZ     -69.5945
 -----------------------------------------------------------------
 Calculating analytic gradient of the SCF energy
 Gradient of SCF Energy
            1           2           3           4           5
    1   0.0057717  -0.0426136   0.0230255   0.0144273  -0.0006109
    2  -0.0384406   0.0516736   0.0032979  -0.0217320   0.0052011
    3  -0.0000000   0.0000000  -0.0000000  -0.0000000   0.0000000
 Max gradient component =       5.167E-02
 RMS gradient           =       2.198E-02
 Gradient time:  CPU 6.28 s  wall 1.67 s
 Geometry Optimization Parameters
   NAtoms,    NIC,     NZ,  NCons,   NDum,   NFix, NCnnct, MaxDiis
        5      20       5       0       0       0       0       0


** GEOMETRY OPTIMIZATION IN DELOCALIZED INTERNAL COORDINATES **
   Searching for a Minimum

   Optimization Cycle:   1

                       Coordinates (Angstroms)
     ATOM                X               Y               Z
      1  C         1.0029760001    0.1995637103    0.0000000000
      2  N         1.3882240361    1.4411691028    0.0000000000
      3  F         0.4716386353    2.4323155113    0.0000000000
      4  Cl        2.2047213034   -1.0999393586    0.0000000000
      5  I        -1.0841591345   -0.2731591790    0.0000000000
   Point Group: cs    Number of degrees of freedom:     7


   Energy is  -7572.395175814


 Attempting to Generate Delocalized Internal Coordinates

  7 Hessian modes will be used to form the next step
  Hessian Eigenvalues:
     0.108095    0.250000    0.250000    0.250000    0.286300    0.550214
     0.671931

 Minimum Search - Taking Simple RFO Step
 Searching for Lamda that Minimizes Along All modes
 Value Taken    Lamda =  -0.01720937
 Step Taken.  Stepsize is  0.235700

                             Maximum     Tolerance    Cnvgd?
         Gradient           0.057447      0.000300      NO
         Displacement       0.187818      0.001200      NO
         Energy change     *********      0.000001      NO


 New Cartesian Coordinates Obtained by Inverse Iteration

 Displacement from previous Coordinates is:  0.338844
 ----------------------------------------------------------------
             Standard Nuclear Orientation (Angstroms)
    I     Atom           X                Y                Z
 ----------------------------------------------------------------
    1      C       1.0047574390     0.2412891244     0.0000000000
    2      N       1.4641123163     1.4189802828     0.0000000000
    3      F       0.4322139157     2.3085442229     0.0000000000
    4      Cl      2.1662326055    -1.0342479676     0.0000000000
    5      I      -1.0839154362    -0.2346158756     0.0000000000
 ----------------------------------------------------------------
 Molecular Point Group                 Cs    NOp =  2
 Largest Abelian Subgroup              Cs    NOp =  2
 Nuclear Repulsion Energy =   503.7290625707 hartrees
 There are       46 alpha and       46 beta electrons
 Applying Cartesian multipole field
    Component          Value
    ---------          -----
     (2,0,0)        1.00000E-11
     (0,2,0)        2.00000E-11
     (0,0,2)       -3.00000E-11
 Nucleus-field energy     =     0.0000000118 hartrees
 Requested basis set is 6-311++G(d,p)
 There are 55 shells and 158 basis functions
 A cutoff of  1.0D-11 yielded   1266 shell pairs
 There are     11203 function pairs (     12544 Cartesian)
 Smallest overlap matrix eigenvalue = 6.61E-04
 Guess MOs from SCF MO coefficient file

 -----------------------------------------------------------------------
  General SCF calculation program by
  Eric Jon Sundstrom, Paul Horn, Yuezhi Mao, Dmitri Zuev, Alec White,
  David Stuck, Shaama M.S., Shane Yost, Joonho Lee, David Small,
  Daniel Levine, Susi Lehtola, Hugh Burton, Evgeny Epifanovsky
 -----------------------------------------------------------------------
 Exchange:     0.2000 Hartree-Fock + 0.0800 Slater + 0.7200 B88
 Correlation:  0.1900 VWN1RPA + 0.8100 LYP
 Using SG-1 standard quadrature grid
 using 4 threads for integral computing
 -------------------------------------------------------
 OpenMP Integral computing Module                
 Release: version 2.0, May 2017, Q-Chem Inc. Pleasanton 
 -------------------------------------------------------
 -------------------------------------------------------
 OpenMP BLAS3 based DFT computing Module                
 Release: version 1.0, May 2013, Q-Chem Inc. Pittsburgh 
 -------------------------------------------------------
 A restricted SCF calculation will be
 performed using DIIS
 SCF converges when DIIS error is below 1.0e-08
 ---------------------------------------
  Cycle       Energy         DIIS error
 ---------------------------------------
    1   -7572.3921501821      1.49e-03  
    2   -7572.4009370700      6.31e-04  
    3   -7572.3999225644      8.83e-04  
    4   -7572.4020809941      9.22e-05  
    5   -7572.4020934155      4.96e-05  
    6   -7572.4020995890      1.88e-05  
    7   -7572.4021004764      5.99e-06  
    8   -7572.4021005689      1.70e-06  
    9   -7572.4021005753      4.11e-07  
   10   -7572.4021005756      8.42e-08  
   11   -7572.4021005757      2.18e-08  
   12   -7572.4021005756      4.29e-09  Convergence criterion met
 ---------------------------------------
 SCF time:   CPU 20.44s  wall 6.00s 
 SCF   energy in the final basis set =    -7572.4021005756
 Total energy in the final basis set =    -7572.4021005756

 --------------------------------------------------------------
             Orbital Energies (a.u.) and Symmetries
 --------------------------------------------------------------

 Alpha MOs, Restricted
 -- Occupied --                  
******* -176.34 -165.74 -165.74 -165.74 -101.61  -35.83  -31.33
  1 A'    2 A'    3 A'    1 A"    4 A'    5 A'    6 A'    7 A'                 
-31.322 -31.321 -24.732 -22.979 -22.977 -22.977 -22.972 -22.972
  2 A"    8 A'    9 A'   10 A'    3 A"   11 A'    4 A"   12 A'                 
-14.438 -10.337  -9.521  -7.286  -7.275  -7.274  -6.384  -4.797
 13 A'   14 A'   15 A'   16 A'    5 A"   17 A'   18 A'   19 A'                 
 -4.781  -4.780  -2.063  -2.058  -2.057  -2.043  -2.043  -1.282
  6 A"   20 A'   21 A'    7 A"   22 A'    8 A"   23 A'   24 A'                 
 -0.977  -0.875  -0.711  -0.626  -0.540  -0.523  -0.517  -0.435
 25 A'   26 A'   27 A'   28 A'   29 A'   30 A'    9 A"   31 A'                 
 -0.421  -0.365  -0.346  -0.332  -0.298  -0.297
 10 A"   32 A'   33 A'   11 A"   12 A"   34 A'                                 
 -- Virtual --                   
 -0.096  -0.067  -0.031   0.009   0.047   0.057   0.058   0.067
 35 A'   13 A"   36 A'   37 A'   38 A'   14 A"   39 A'   40 A'                 
  0.091   0.095   0.110   0.131   0.147   0.152   0.171   0.205
 41 A'   15 A"   42 A'   43 A'   44 A'   16 A"   45 A'   46 A'                 
  0.216   0.235   0.245   0.251   0.281   0.289   0.299   0.380
 47 A'   17 A"   48 A'   18 A"   49 A'   50 A'   51 A'   19 A"                 
  0.390   0.398   0.432   0.442   0.443   0.448   0.484   0.537
 52 A'   20 A"   53 A'   21 A"   54 A'   55 A'   56 A'   22 A"                 
  0.557   0.573   0.622   0.687   0.758   0.770   0.787   0.816
 57 A'   58 A'   59 A'   60 A'   61 A'   23 A"   62 A'   24 A"                 
  0.837   0.851   0.900   0.909   1.021   1.112   1.199   1.212
 25 A"   63 A'   64 A'   65 A'   66 A'   67 A'   68 A'   26 A"                 
  1.296   1.313   1.324   1.367   1.380   1.394   1.394   1.586
 27 A"   69 A'   28 A"   70 A'   71 A'   29 A"   72 A'   73 A'                 
  1.712   1.834   1.970   1.998   2.212   2.233   2.289   2.348
 74 A'   75 A'   30 A"   76 A'   31 A"   77 A'   78 A'   32 A"                 
  2.412   2.446   2.722   2.727   2.876   3.217   3.641   3.690
 79 A'   80 A'   81 A'   33 A"   82 A'   83 A'   84 A'   34 A"                 
  3.749   3.761   3.897   3.935   3.964   3.969   3.991   4.072
 35 A"   85 A'   86 A'   36 A"   37 A"   87 A'   38 A"   88 A'                 
  4.214   4.281   4.408   4.980   5.978   6.008   6.039   6.250
 89 A'   90 A'   91 A'   92 A'   39 A"   93 A'   94 A'   40 A"                 
  6.335   6.577   9.699  23.646  25.767  25.852  26.287  27.809
 95 A'   96 A'   97 A'   98 A'   41 A"   99 A'  100 A'  101 A'                 
 28.318  28.341  28.350  28.507  28.521  28.528  28.573  28.659
 42 A"  102 A'  103 A'   43 A"  104 A'   44 A"  105 A'  106 A'                 
 35.417  66.744 127.861 127.879 127.901 151.608 215.6791901.770
107 A'  108 A'   45 A"  109 A'  110 A'  111 A'  112 A'  113 A'                 

 Beta MOs, Restricted
 -- Occupied --                  
******* -176.34 -165.74 -165.74 -165.74 -101.61  -35.83  -31.33
  1 A'    2 A'    3 A'    1 A"    4 A'    5 A'    6 A'    7 A'                 
-31.322 -31.321 -24.732 -22.979 -22.977 -22.977 -22.972 -22.972
  2 A"    8 A'    9 A'   10 A'    3 A"   11 A'    4 A"   12 A'                 
-14.438 -10.337  -9.521  -7.286  -7.275  -7.274  -6.384  -4.797
 13 A'   14 A'   15 A'   16 A'    5 A"   17 A'   18 A'   19 A'                 
 -4.781  -4.780  -2.063  -2.058  -2.057  -2.043  -2.043  -1.282
  6 A"   20 A'   21 A'    7 A"   22 A'    8 A"   23 A'   24 A'                 
 -0.977  -0.875  -0.711  -0.626  -0.540  -0.523  -0.517  -0.435
 25 A'   26 A'   27 A'   28 A'   29 A'   30 A'    9 A"   31 A'                 
 -0.421  -0.365  -0.346  -0.332  -0.298  -0.297
 10 A"   32 A'   33 A'   11 A"   12 A"   34 A'                                 
 -- Virtual --                   
 -0.096  -0.067  -0.031   0.009   0.047   0.057   0.058   0.067
 35 A'   13 A"   36 A'   37 A'   38 A'   14 A"   39 A'   40 A'                 
  0.091   0.095   0.110   0.131   0.147   0.152   0.171   0.205
 41 A'   15 A"   42 A'   43 A'   44 A'   16 A"   45 A'   46 A'                 
  0.216   0.235   0.245   0.251   0.281   0.289   0.299   0.380
 47 A'   17 A"   48 A'   18 A"   49 A'   50 A'   51 A'   19 A"                 
  0.390   0.398   0.432   0.442   0.443   0.448   0.484   0.537
 52 A'   20 A"   53 A'   21 A"   54 A'   55 A'   56 A'   22 A"                 
  0.557   0.573   0.622   0.687   0.758   0.770   0.787   0.816
 57 A'   58 A'   59 A'   60 A'   61 A'   23 A"   62 A'   24 A"                 
  0.837   0.851   0.900   0.909   1.021   1.112   1.199   1.212
 25 A"   63 A'   64 A'   65 A'   66 A'   67 A'   68 A'   26 A"                 
  1.296   1.313   1.324   1.367   1.380   1.394   1.394   1.586
 27 A"   69 A'   28 A"   70 A'   71 A'   29 A"   72 A'   73 A'                 
  1.712   1.834   1.970   1.998   2.212   2.233   2.289   2.348
 74 A'   75 A'   30 A"   76 A'   31 A"   77 A'   78 A'   32 A"                 
  2.412   2.446   2.722   2.727   2.876   3.217   3.641   3.690
 79 A'   80 A'   81 A'   33 A"   82 A'   83 A'   84 A'   34 A"                 
  3.749   3.761   3.897   3.935   3.964   3.969   3.991   4.072
 35 A"   85 A'   86 A'   36 A"   37 A"   87 A'   38 A"   88 A'                 
  4.214   4.281   4.408   4.980   5.978   6.008   6.039   6.250
 89 A'   90 A'   91 A'   92 A'   39 A"   93 A'   94 A'   40 A"                 
  6.335   6.577   9.699  23.646  25.767  25.852  26.287  27.809
 95 A'   96 A'   97 A'   98 A'   41 A"   99 A'  100 A'  101 A'                 
 28.318  28.341  28.350  28.507  28.521  28.528  28.573  28.659
 42 A"  102 A'  103 A'   43 A"  104 A'   44 A"  105 A'  106 A'                 
 35.417  66.744 127.861 127.879 127.901 151.608 215.6791901.770
107 A'  108 A'   45 A"  109 A'  110 A'  111 A'  112 A'  113 A'                 
 --------------------------------------------------------------

          Ground-State Mulliken Net Atomic Charges

     Atom                 Charge (a.u.)
  ----------------------------------------
      1 C                    -0.492981
      2 N                     0.056960
      3 F                    -0.026889
      4 Cl                    0.289426
      5 I                     0.173485
  ----------------------------------------
  Sum of atomic charges =     0.000000

 -----------------------------------------------------------------
                    Cartesian Multipole Moments
 -----------------------------------------------------------------
    Charge (ESU x 10^10)
                 0.0000
    Dipole Moment (Debye)
         X      -0.9584      Y      -1.7066      Z       0.0000
       Tot       1.9573
    Quadrupole Moments (Debye-Ang)
        XX     -54.7134     XY      -2.1325     YY     -60.3836
        XZ      -0.0000     YZ      -0.0000     ZZ     -56.9701
    Octopole Moments (Debye-Ang^2)
       XXX     -48.1310    XXY     -11.8304    XYY     -13.3435
       YYY     -13.0159    XXZ       0.0000    XYZ       0.0000
       YYZ       0.0000    XZZ     -11.9663    YZZ      -0.3559
       ZZZ       0.0000
    Hexadecapole Moments (Debye-Ang^3)
      XXXX    -695.6788   XXXY     -10.7556   XXYY    -180.2152
      XYYY      -6.2385   YYYY    -400.1675   XXXZ      -0.0000
      XXYZ      -0.0000   XYYZ       0.0000   YYYZ       0.0000
      XXZZ    -133.6535   XYZZ       3.6153   YYZZ     -75.8491
      XZZZ      -0.0000   YZZZ      -0.0000   ZZZZ     -68.9942
 -----------------------------------------------------------------
 Calculating analytic gradient of the SCF energy
 Gradient of SCF Energy
            1           2           3           4           5
    1  -0.0001857  -0.0123939   0.0133668   0.0019464  -0.0027335
    2   0.0134795   0.0080110  -0.0246851   0.0008110   0.0023836
    3   0.0000000  -0.0000000   0.0000000   0.0000000  -0.0000000
 Max gradient component =       2.469E-02
 RMS gradient           =       8.963E-03
 Gradient time:  CPU 6.40 s  wall 1.70 s
 Geometry Optimization Parameters
   NAtoms,    NIC,     NZ,  NCons,   NDum,   NFix, NCnnct, MaxDiis
        5      20       5       0       0       0       0       0

 Cartesian Hessian Update
 Hessian Updated using BFGS Update


** GEOMETRY OPTIMIZATION IN DELOCALIZED INTERNAL COORDINATES **
   Searching for a Minimum

   Optimization Cycle:   2

                       Coordinates (Angstroms)
     ATOM                X               Y               Z
      1  C         1.0047574390    0.2412891244    0.0000000000
      2  N         1.4641123163    1.4189802828    0.0000000000
      3  F         0.4322139157    2.3085442229    0.0000000000
      4  Cl        2.1662326055   -1.0342479676    0.0000000000
      5  I        -1.0839154362   -0.2346158756    0.0000000000
   Point Group: cs    Number of degrees of freedom:     7


   Energy is  -7572.402100576

 Hessian Updated using BFGS Update

  6 Hessian modes will be used to form the next step
  Hessian Eigenvalues:
     0.108089    0.220019    0.279054    0.340822    0.538717    0.779543

 Minimum Search - Taking Simple RFO Step
 Searching for Lamda that Minimizes Along All modes
 Value Taken    Lamda =  -0.00298319
 Step Taken.  Stepsize is  0.081647

                             Maximum     Tolerance    Cnvgd?
         Gradient           0.026470      0.000300      NO
         Displacement       0.065529      0.001200      NO
         Energy change     -0.006925      0.000001      NO


 New Cartesian Coordinates Obtained by Inverse Iteration

 Displacement from previous Coordinates is:  0.189441
 ----------------------------------------------------------------
             Standard Nuclear Orientation (Angstroms)
    I     Atom           X                Y                Z
 ----------------------------------------------------------------
    1      C       0.9886825473     0.2333992979     0.0000000000
    2      N       1.4575556153     1.4125600478     0.0000000000
    3      F       0.4661502350     2.3784703820     0.0000000000
    4      Cl      2.1507708903    -1.0320516569     0.0000000000
    5      I      -1.0797584475    -0.2924282840     0.0000000000
 ----------------------------------------------------------------
 Molecular Point Group                 Cs    NOp =  2
 Largest Abelian Subgroup              Cs    NOp =  2
 Nuclear Repulsion Energy =   500.7563046417 hartrees
 There are       46 alpha and       46 beta electrons
 Applying Cartesian multipole field
    Component          Value
    ---------          -----
     (2,0,0)        1.00000E-11
     (0,2,0)        2.00000E-11
     (0,0,2)       -3.00000E-11
 Nucleus-field energy     =     0.0000000121 hartrees
 Requested basis set is 6-311++G(d,p)
 There are 55 shells and 158 basis functions
 A cutoff of  1.0D-11 yielded   1259 shell pairs
 There are     11104 function pairs (     12424 Cartesian)
 Smallest overlap matrix eigenvalue = 6.65E-04
 Guess MOs from SCF MO coefficient file

 -----------------------------------------------------------------------
  General SCF calculation program by
  Eric Jon Sundstrom, Paul Horn, Yuezhi Mao, Dmitri Zuev, Alec White,
  David Stuck, Shaama M.S., Shane Yost, Joonho Lee, David Small,
  Daniel Levine, Susi Lehtola, Hugh Burton, Evgeny Epifanovsky
 -----------------------------------------------------------------------
 Exchange:     0.2000 Hartree-Fock + 0.0800 Slater + 0.7200 B88
 Correlation:  0.1900 VWN1RPA + 0.8100 LYP
 Using SG-1 standard quadrature grid
 using 4 threads for integral computing
 -------------------------------------------------------
 OpenMP Integral computing Module                
 Release: version 2.0, May 2017, Q-Chem Inc. Pleasanton 
 -------------------------------------------------------
 -------------------------------------------------------
 OpenMP BLAS3 based DFT computing Module                
 Release: version 1.0, May 2013, Q-Chem Inc. Pittsburgh 
 -------------------------------------------------------
 A restricted SCF calculation will be
 performed using DIIS
 SCF converges when DIIS error is below 1.0e-08
 ---------------------------------------
  Cycle       Energy         DIIS error
 ---------------------------------------
    1   -7572.4012255622      7.01e-04  
    2   -7572.4032955993      2.55e-04  
    3   -7572.4030023708      4.21e-04  
    4   -7572.4034582672      4.95e-05  
    5   -7572.4034639028      2.65e-05  
    6   -7572.4034652557      6.65e-06  
    7   -7572.4034653511      2.34e-06  
    8   -7572.4034653676      6.66e-07  
    9   -7572.4034653686      1.86e-07  
   10   -7572.4034653688      5.34e-08  
   11   -7572.4034653688      9.61e-09  Convergence criterion met
 ---------------------------------------
 SCF time:   CPU 18.68s  wall 5.00s 
 SCF   energy in the final basis set =    -7572.4034653688
 Total energy in the final basis set =    -7572.4034653688

 --------------------------------------------------------------
             Orbital Energies (a.u.) and Symmetries
 --------------------------------------------------------------

 Alpha MOs, Restricted
 -- Occupied --                  
******* -176.34 -165.74 -165.74 -165.74 -101.61  -35.84  -31.33
  1 A'    2 A'    3 A'    1 A"    4 A'    5 A'    6 A'    7 A'                 
-31.323 -31.323 -24.730 -22.980 -22.979 -22.978 -22.974 -22.974
  2 A"    8 A'    9 A'   10 A'    3 A"   11 A'    4 A"   12 A'                 
-14.438 -10.340  -9.522  -7.287  -7.276  -7.276  -6.385  -4.799
 13 A'   14 A'   15 A'   16 A'    5 A"   17 A'   18 A'   19 A'                 
 -4.783  -4.781  -2.064  -2.059  -2.059  -2.045  -2.045  -1.267
  6 A"   20 A'   21 A'    7 A"   22 A'    8 A"   23 A'   24 A'                 
 -0.979  -0.876  -0.712  -0.623  -0.539  -0.517  -0.509  -0.437
 25 A'   26 A'   27 A'   28 A'   29 A'   30 A'    9 A"   31 A'                 
 -0.423  -0.367  -0.343  -0.333  -0.299  -0.299
 10 A"   32 A'   33 A'   11 A"   34 A'   12 A"                                 
 -- Virtual --                   
 -0.096  -0.068  -0.038   0.008   0.047   0.057   0.057   0.064
 35 A'   13 A"   36 A'   37 A'   38 A'   14 A"   39 A'   40 A'                 
  0.091   0.095   0.108   0.131   0.147   0.152   0.172   0.203
 41 A'   15 A"   42 A'   43 A'   44 A'   16 A"   45 A'   46 A'                 
  0.216   0.234   0.245   0.257   0.280   0.285   0.300   0.378
 47 A'   17 A"   48 A'   18 A"   49 A'   50 A'   51 A'   19 A"                 
  0.387   0.392   0.432   0.441   0.444   0.449   0.481   0.537
 52 A'   20 A"   53 A'   21 A"   54 A'   55 A'   56 A'   22 A"                 
  0.547   0.569   0.622   0.684   0.756   0.769   0.786   0.815
 57 A'   58 A'   59 A'   60 A'   61 A'   23 A"   62 A'   24 A"                 
  0.837   0.859   0.900   0.914   1.024   1.116   1.203   1.211
 25 A"   63 A'   64 A'   65 A'   66 A'   67 A'   68 A'   26 A"                 
  1.298   1.330   1.333   1.367   1.381   1.391   1.395   1.575
 27 A"   28 A"   69 A'   70 A'   71 A'   29 A"   72 A'   73 A'                 
  1.713   1.830   1.974   1.994   2.212   2.236   2.274   2.342
 74 A'   75 A'   30 A"   76 A'   31 A"   77 A'   78 A'   32 A"                 
  2.412   2.439   2.715   2.725   2.876   3.224   3.637   3.700
 79 A'   80 A'   81 A'   33 A"   82 A'   83 A'   84 A'   34 A"                 
  3.753   3.764   3.897   3.931   3.943   3.963   3.990   4.071
 35 A"   85 A'   86 A'   36 A"   37 A"   87 A'   38 A"   88 A'                 
  4.214   4.257   4.400   4.948   5.977   6.008   6.040   6.254
 89 A'   90 A'   91 A'   92 A'   39 A"   93 A'   94 A'   40 A"                 
  6.324   6.539   9.698  23.632  25.767  25.860  26.281  27.806
 95 A'   96 A'   97 A'   98 A'   41 A"   99 A'  100 A'  101 A'                 
 28.317  28.340  28.350  28.505  28.518  28.527  28.571  28.659
 42 A"  102 A'  103 A'   43 A"  104 A'   44 A"  105 A'  106 A'                 
 35.410  66.747 127.860 127.877 127.900 151.605 215.6771901.767
107 A'  108 A'   45 A"  109 A'  110 A'  111 A'  112 A'  113 A'                 

 Beta MOs, Restricted
 -- Occupied --                  
******* -176.34 -165.74 -165.74 -165.74 -101.61  -35.84  -31.33
  1 A'    2 A'    3 A'    1 A"    4 A'    5 A'    6 A'    7 A'                 
-31.323 -31.323 -24.730 -22.980 -22.979 -22.978 -22.974 -22.974
  2 A"    8 A'    9 A'   10 A'    3 A"   11 A'    4 A"   12 A'                 
-14.438 -10.340  -9.522  -7.287  -7.276  -7.276  -6.385  -4.799
 13 A'   14 A'   15 A'   16 A'    5 A"   17 A'   18 A'   19 A'                 
 -4.783  -4.781  -2.064  -2.059  -2.059  -2.045  -2.045  -1.267
  6 A"   20 A'   21 A'    7 A"   22 A'    8 A"   23 A'   24 A'                 
 -0.979  -0.876  -0.712  -0.623  -0.539  -0.517  -0.509  -0.437
 25 A'   26 A'   27 A'   28 A'   29 A'   30 A'    9 A"   31 A'                 
 -0.423  -0.367  -0.343  -0.333  -0.299  -0.299
 10 A"   32 A'   33 A'   11 A"   34 A'   12 A"                                 
 -- Virtual --                   
 -0.096  -0.068  -0.038   0.008   0.047   0.057   0.057   0.064
 35 A'   13 A"   36 A'   37 A'   38 A'   14 A"   39 A'   40 A'                 
  0.091   0.095   0.108   0.131   0.147   0.152   0.172   0.203
 41 A'   15 A"   42 A'   43 A'   44 A'   16 A"   45 A'   46 A'                 
  0.216   0.234   0.245   0.257   0.280   0.285   0.300   0.378
 47 A'   17 A"   48 A'   18 A"   49 A'   50 A'   51 A'   19 A"                 
  0.387   0.392   0.432   0.441   0.444   0.449   0.481   0.537
 52 A'   20 A"   53 A'   21 A"   54 A'   55 A'   56 A'   22 A"                 
  0.547   0.569   0.622   0.684   0.756   0.769   0.786   0.815
 57 A'   58 A'   59 A'   60 A'   61 A'   23 A"   62 A'   24 A"                 
  0.837   0.859   0.900   0.914   1.024   1.116   1.203   1.211
 25 A"   63 A'   64 A'   65 A'   66 A'   67 A'   68 A'   26 A"                 
  1.298   1.330   1.333   1.367   1.381   1.391   1.395   1.575
 27 A"   28 A"   69 A'   70 A'   71 A'   29 A"   72 A'   73 A'                 
  1.713   1.830   1.974   1.994   2.212   2.236   2.274   2.342
 74 A'   75 A'   30 A"   76 A'   31 A"   77 A'   78 A'   32 A"                 
  2.412   2.439   2.715   2.725   2.876   3.224   3.637   3.700
 79 A'   80 A'   81 A'   33 A"   82 A'   83 A'   84 A'   34 A"                 
  3.753   3.764   3.897   3.931   3.943   3.963   3.990   4.071
 35 A"   85 A'   86 A'   36 A"   37 A"   87 A'   38 A"   88 A'                 
  4.214   4.257   4.400   4.948   5.977   6.008   6.040   6.254
 89 A'   90 A'   91 A'   92 A'   39 A"   93 A'   94 A'   40 A"                 
  6.324   6.539   9.698  23.632  25.767  25.860  26.281  27.806
 95 A'   96 A'   97 A'   98 A'   41 A"   99 A'  100 A'  101 A'                 
 28.317  28.340  28.350  28.505  28.518  28.527  28.571  28.659
 42 A"  102 A'  103 A'   43 A"  104 A'   44 A"  105 A'  106 A'                 
 35.410  66.747 127.860 127.877 127.900 151.605 215.6771901.767
107 A'  108 A'   45 A"  109 A'  110 A'  111 A'  112 A'  113 A'                 
 --------------------------------------------------------------

          Ground-State Mulliken Net Atomic Charges

     Atom                 Charge (a.u.)
  ----------------------------------------
      1 C                    -0.489458
      2 N                     0.056863
      3 F                    -0.039148
      4 Cl                    0.292858
      5 I                     0.178885
  ----------------------------------------
  Sum of atomic charges =     0.000000

 -----------------------------------------------------------------
                    Cartesian Multipole Moments
 -----------------------------------------------------------------
    Charge (ESU x 10^10)
                 0.0000
    Dipole Moment (Debye)
         X      -0.9913      Y      -1.9056      Z       0.0000
       Tot       2.1480
    Quadrupole Moments (Debye-Ang)
        XX     -54.7479     XY      -2.1428     YY     -60.6097
        XZ      -0.0000     YZ       0.0000     ZZ     -56.9621
    Octopole Moments (Debye-Ang^2)
       XXX     -47.8704    XXY     -11.1105    XYY     -13.7408
       YYY     -10.2661    XXZ       0.0000    XYZ      -0.0000
       YYZ       0.0000    XZZ     -11.9469    YZZ       0.8539
       ZZZ       0.0000
    Hexadecapole Moments (Debye-Ang^3)
      XXXX    -688.8467   XXXY     -16.9698   XXYY    -180.8992
      XYYY     -13.9507   YYYY    -416.6889   XXXZ      -0.0000
      XXYZ      -0.0000   XYYZ      -0.0000   YYYZ       0.0000
      XXZZ    -132.3229   XYZZ       1.1522   YYZZ     -78.2962
      XZZZ      -0.0000   YZZZ       0.0000   ZZZZ     -68.9138
 -----------------------------------------------------------------
 Calculating analytic gradient of the SCF energy
 Gradient of SCF Energy
            1           2           3           4           5
    1   0.0049188  -0.0078923   0.0062764  -0.0016254  -0.0016776
    2  -0.0007043   0.0022824  -0.0032958   0.0030788  -0.0013611
    3  -0.0000000   0.0000000  -0.0000000   0.0000000   0.0000000
 Max gradient component =       7.892E-03
 RMS gradient           =       3.258E-03
 Gradient time:  CPU 6.37 s  wall 1.69 s
 Geometry Optimization Parameters
   NAtoms,    NIC,     NZ,  NCons,   NDum,   NFix, NCnnct, MaxDiis
        5      20       5       0       0       0       0       0

 Cartesian Hessian Update
 Hessian Updated using BFGS Update


** GEOMETRY OPTIMIZATION IN DELOCALIZED INTERNAL COORDINATES **
   Searching for a Minimum

   Optimization Cycle:   3

                       Coordinates (Angstroms)
     ATOM                X               Y               Z
      1  C         0.9886825473    0.2333992979    0.0000000000
      2  N         1.4575556153    1.4125600478    0.0000000000
      3  F         0.4661502350    2.3784703820    0.0000000000
      4  Cl        2.1507708903   -1.0320516569    0.0000000000
      5  I        -1.0797584475   -0.2924282840    0.0000000000
   Point Group: cs    Number of degrees of freedom:     7


   Energy is  -7572.403465369

 Hessian Updated using BFGS Update

  7 Hessian modes will be used to form the next step
  Hessian Eigenvalues:
     0.105539    0.225777    0.249974    0.282826    0.413851    0.479237
     0.746762

 Minimum Search - Taking Simple RFO Step
 Searching for Lamda that Minimizes Along All modes
 Value Taken    Lamda =  -0.00030735
 Step Taken.  Stepsize is  0.032901

                             Maximum     Tolerance    Cnvgd?
         Gradient           0.005628      0.000300      NO
         Displacement       0.021912      0.001200      NO
         Energy change     -0.001365      0.000001      NO


 New Cartesian Coordinates Obtained by Inverse Iteration

 Displacement from previous Coordinates is:  0.051158
 ----------------------------------------------------------------
             Standard Nuclear Orientation (Angstroms)
    I     Atom           X                Y                Z
 ----------------------------------------------------------------
    1      C       0.9918912094     0.2341199332     0.0000000000
    2      N       1.4613127419     1.4151471520     0.0000000000
    3      F       0.4496434613     2.3733061269     0.0000000000
    4      Cl      2.1492624616    -1.0428710789     0.0000000000
    5      I      -1.0687090338    -0.2797523465     0.0000000000
 ----------------------------------------------------------------
 Molecular Point Group                 Cs    NOp =  2
 Largest Abelian Subgroup              Cs    NOp =  2
 Nuclear Repulsion Energy =   502.0196421839 hartrees
 There are       46 alpha and       46 beta electrons
 Applying Cartesian multipole field
    Component          Value
    ---------          -----
     (2,0,0)        1.00000E-11
     (0,2,0)        2.00000E-11
     (0,0,2)       -3.00000E-11
 Nucleus-field energy     =     0.0000000120 hartrees
 Requested basis set is 6-311++G(d,p)
 There are 55 shells and 158 basis functions
 A cutoff of  1.0D-11 yielded   1263 shell pairs
 There are     11132 function pairs (     12456 Cartesian)
 Smallest overlap matrix eigenvalue = 6.69E-04
 Guess MOs from SCF MO coefficient file

 -----------------------------------------------------------------------
  General SCF calculation program by
  Eric Jon Sundstrom, Paul Horn, Yuezhi Mao, Dmitri Zuev, Alec White,
  David Stuck, Shaama M.S., Shane Yost, Joonho Lee, David Small,
  Daniel Levine, Susi Lehtola, Hugh Burton, Evgeny Epifanovsky
 -----------------------------------------------------------------------
 Exchange:     0.2000 Hartree-Fock + 0.0800 Slater + 0.7200 B88
 Correlation:  0.1900 VWN1RPA + 0.8100 LYP
 Using SG-1 standard quadrature grid
 using 4 threads for integral computing
 -------------------------------------------------------
 OpenMP Integral computing Module                
 Release: version 2.0, May 2017, Q-Chem Inc. Pleasanton 
 -------------------------------------------------------
 -------------------------------------------------------
 OpenMP BLAS3 based DFT computing Module                
 Release: version 1.0, May 2013, Q-Chem Inc. Pittsburgh 
 -------------------------------------------------------
 A restricted SCF calculation will be
 performed using DIIS
 SCF converges when DIIS error is below 1.0e-08
 ---------------------------------------
  Cycle       Energy         DIIS error
 ---------------------------------------
    1   -7572.4034430509      2.10e-04  
    2   -7572.4036473002      4.95e-05  
    3   -7572.4036437393      7.14e-05  
    4   -7572.4036547869      1.40e-05  
    5   -7572.4036551121      7.42e-06  
    6   -7572.4036552490      2.17e-06  
    7   -7572.4036552608      8.11e-07  
    8   -7572.4036552622      2.33e-07  
    9   -7572.4036552625      8.90e-08  
   10   -7572.4036552625      1.56e-08  
   11   -7572.4036552624      3.01e-09  Convergence criterion met
 ---------------------------------------
 SCF time:   CPU 18.71s  wall 5.00s 
 SCF   energy in the final basis set =    -7572.4036552624
 Total energy in the final basis set =    -7572.4036552624

 --------------------------------------------------------------
             Orbital Energies (a.u.) and Symmetries
 --------------------------------------------------------------

 Alpha MOs, Restricted
 -- Occupied --                  
******* -176.34 -165.74 -165.74 -165.74 -101.61  -35.84  -31.33
  1 A'    2 A'    3 A'    1 A"    4 A'    5 A'    6 A'    7 A'                 
-31.323 -31.323 -24.728 -22.980 -22.979 -22.979 -22.974 -22.974
  2 A"    8 A'    9 A'   10 A'    3 A"   11 A'    4 A"   12 A'                 
-14.439 -10.340  -9.522  -7.288  -7.277  -7.276  -6.386  -4.799
 13 A'   14 A'   15 A'   16 A'    5 A"   17 A'   18 A'   19 A'                 
 -4.783  -4.782  -2.065  -2.060  -2.059  -2.045  -2.045  -1.263
  6 A"   20 A'   21 A'    7 A"   22 A'    8 A"   23 A'   24 A'                 
 -0.979  -0.876  -0.714  -0.621  -0.538  -0.516  -0.507  -0.436
 25 A'   26 A'   27 A'   28 A'   29 A'   30 A'    9 A"   31 A'                 
 -0.422  -0.367  -0.345  -0.334  -0.299  -0.299
 10 A"   32 A'   33 A'   11 A"   12 A"   34 A'                                 
 -- Virtual --                   
 -0.094  -0.069  -0.041   0.008   0.047   0.055   0.057   0.063
 35 A'   13 A"   36 A'   37 A'   38 A'   39 A'   14 A"   40 A'                 
  0.091   0.095   0.106   0.131   0.148   0.152   0.171   0.203
 41 A'   15 A"   42 A'   43 A'   44 A'   16 A"   45 A'   46 A'                 
  0.216   0.235   0.245   0.255   0.279   0.286   0.299   0.379
 47 A'   17 A"   48 A'   18 A"   49 A'   50 A'   51 A'   19 A"                 
  0.387   0.393   0.430   0.441   0.444   0.447   0.483   0.536
 52 A'   20 A"   53 A'   21 A"   54 A'   55 A'   56 A'   22 A"                 
  0.547   0.568   0.625   0.685   0.757   0.769   0.788   0.815
 57 A'   58 A'   59 A'   60 A'   61 A'   23 A"   62 A'   24 A"                 
  0.838   0.857   0.899   0.911   1.024   1.113   1.204   1.211
 25 A"   63 A'   64 A'   65 A'   66 A'   67 A'   68 A'   26 A"                 
  1.298   1.328   1.331   1.369   1.385   1.389   1.393   1.575
 27 A"   28 A"   69 A'   70 A'   71 A'   29 A"   72 A'   73 A'                 
  1.710   1.827   1.975   1.990   2.211   2.235   2.272   2.342
 74 A'   75 A'   30 A"   76 A'   31 A"   77 A'   78 A'   32 A"                 
  2.409   2.440   2.714   2.724   2.875   3.220   3.630   3.703
 79 A'   80 A'   81 A'   33 A"   82 A'   83 A'   84 A'   34 A"                 
  3.755   3.766   3.890   3.926   3.939   3.964   3.991   4.072
 35 A"   85 A'   86 A'   36 A"   37 A"   87 A'   38 A"   88 A'                 
  4.211   4.260   4.402   4.929   5.977   6.007   6.042   6.255
 89 A'   90 A'   91 A'   92 A'   39 A"   93 A'   94 A'   40 A"                 
  6.327   6.523   9.696  23.627  25.766  25.859  26.281  27.808
 95 A'   96 A'   97 A'   98 A'   41 A"   99 A'  100 A'  101 A'                 
 28.317  28.340  28.350  28.505  28.518  28.527  28.572  28.659
 42 A"  102 A'  103 A'   43 A"  104 A'   44 A"  105 A'  106 A'                 
 35.407  66.748 127.859 127.877 127.901 151.607 215.6751901.769
107 A'  108 A'   45 A"  109 A'  110 A'  111 A'  112 A'  113 A'                 

 Beta MOs, Restricted
 -- Occupied --                  
******* -176.34 -165.74 -165.74 -165.74 -101.61  -35.84  -31.33
  1 A'    2 A'    3 A'    1 A"    4 A'    5 A'    6 A'    7 A'                 
-31.323 -31.323 -24.728 -22.980 -22.979 -22.979 -22.974 -22.974
  2 A"    8 A'    9 A'   10 A'    3 A"   11 A'    4 A"   12 A'                 
-14.439 -10.340  -9.522  -7.288  -7.277  -7.276  -6.386  -4.799
 13 A'   14 A'   15 A'   16 A'    5 A"   17 A'   18 A'   19 A'                 
 -4.783  -4.782  -2.065  -2.060  -2.059  -2.045  -2.045  -1.263
  6 A"   20 A'   21 A'    7 A"   22 A'    8 A"   23 A'   24 A'                 
 -0.979  -0.876  -0.714  -0.621  -0.538  -0.516  -0.507  -0.436
 25 A'   26 A'   27 A'   28 A'   29 A'   30 A'    9 A"   31 A'                 
 -0.422  -0.367  -0.345  -0.334  -0.299  -0.299
 10 A"   32 A'   33 A'   11 A"   12 A"   34 A'                                 
 -- Virtual --                   
 -0.094  -0.069  -0.041   0.008   0.047   0.055   0.057   0.063
 35 A'   13 A"   36 A'   37 A'   38 A'   39 A'   14 A"   40 A'                 
  0.091   0.095   0.106   0.131   0.148   0.152   0.171   0.203
 41 A'   15 A"   42 A'   43 A'   44 A'   16 A"   45 A'   46 A'                 
  0.216   0.235   0.245   0.255   0.279   0.286   0.299   0.379
 47 A'   17 A"   48 A'   18 A"   49 A'   50 A'   51 A'   19 A"                 
  0.387   0.393   0.430   0.441   0.444   0.447   0.483   0.536
 52 A'   20 A"   53 A'   21 A"   54 A'   55 A'   56 A'   22 A"                 
  0.547   0.568   0.625   0.685   0.757   0.769   0.788   0.815
 57 A'   58 A'   59 A'   60 A'   61 A'   23 A"   62 A'   24 A"                 
  0.838   0.857   0.899   0.911   1.024   1.113   1.204   1.211
 25 A"   63 A'   64 A'   65 A'   66 A'   67 A'   68 A'   26 A"                 
  1.298   1.328   1.331   1.369   1.385   1.389   1.393   1.575
 27 A"   28 A"   69 A'   70 A'   71 A'   29 A"   72 A'   73 A'                 
  1.710   1.827   1.975   1.990   2.211   2.235   2.272   2.342
 74 A'   75 A'   30 A"   76 A'   31 A"   77 A'   78 A'   32 A"                 
  2.409   2.440   2.714   2.724   2.875   3.220   3.630   3.703
 79 A'   80 A'   81 A'   33 A"   82 A'   83 A'   84 A'   34 A"                 
  3.755   3.766   3.890   3.926   3.939   3.964   3.991   4.072
 35 A"   85 A'   86 A'   36 A"   37 A"   87 A'   38 A"   88 A'                 
  4.211   4.260   4.402   4.929   5.977   6.007   6.042   6.255
 89 A'   90 A'   91 A'   92 A'   39 A"   93 A'   94 A'   40 A"                 
  6.327   6.523   9.696  23.627  25.766  25.859  26.281  27.808
 95 A'   96 A'   97 A'   98 A'   41 A"   99 A'  100 A'  101 A'                 
 28.317  28.340  28.350  28.505  28.518  28.527  28.572  28.659
 42 A"  102 A'  103 A'   43 A"  104 A'   44 A"  105 A'  106 A'                 
 35.407  66.748 127.859 127.877 127.901 151.607 215.6751901.769
107 A'  108 A'   45 A"  109 A'  110 A'  111 A'  112 A'  113 A'                 
 --------------------------------------------------------------

          Ground-State Mulliken Net Atomic Charges

     Atom                 Charge (a.u.)
  ----------------------------------------
      1 C                    -0.492945
      2 N                     0.059954
      3 F                    -0.044213
      4 Cl                    0.292839
      5 I                     0.184365
  ----------------------------------------
  Sum of atomic charges =     0.000000

 -----------------------------------------------------------------
                    Cartesian Multipole Moments
 -----------------------------------------------------------------
    Charge (ESU x 10^10)
                 0.0000
    Dipole Moment (Debye)
         X      -1.0024      Y      -1.9473      Z       0.0000
       Tot       2.1902
    Quadrupole Moments (Debye-Ang)
        XX     -54.7351     XY      -2.1909     YY     -60.7240
        XZ      -0.0000     YZ      -0.0000     ZZ     -56.9553
    Octopole Moments (Debye-Ang^2)
       XXX     -48.7296    XXY     -11.2514    XYY     -13.9907
       YYY     -11.3598    XXZ       0.0000    XYZ       0.0000
       YYZ      -0.0000    XZZ     -12.2612    YZZ       0.5915
       ZZZ       0.0000
    Hexadecapole Moments (Debye-Ang^3)
      XXXX    -685.1913   XXXY     -14.5806   XXYY    -180.2439
      XYYY     -11.7897   YYYY    -417.4796   XXXZ      -0.0000
      XXYZ      -0.0000   XYYZ      -0.0000   YYYZ      -0.0000
      XXZZ    -131.5827   XYZZ       2.0171   YYZZ     -78.3765
      XZZZ      -0.0000   YZZZ      -0.0000   ZZZZ     -68.8447
 -----------------------------------------------------------------
 Calculating analytic gradient of the SCF energy
 Gradient of SCF Energy
            1           2           3           4           5
    1   0.0021781  -0.0041796   0.0023792  -0.0006927   0.0003149
    2  -0.0012020   0.0021016  -0.0012543   0.0004675  -0.0001128
    3   0.0000000  -0.0000000   0.0000000   0.0000000  -0.0000000
 Max gradient component =       4.180E-03
 RMS gradient           =       1.552E-03
 Gradient time:  CPU 6.39 s  wall 1.69 s
 Geometry Optimization Parameters
   NAtoms,    NIC,     NZ,  NCons,   NDum,   NFix, NCnnct, MaxDiis
        5      20       5       0       0       0       0       0

 Cartesian Hessian Update
 Hessian Updated using BFGS Update


** GEOMETRY OPTIMIZATION IN DELOCALIZED INTERNAL COORDINATES **
   Searching for a Minimum

   Optimization Cycle:   4

                       Coordinates (Angstroms)
     ATOM                X               Y               Z
      1  C         0.9918912094    0.2341199332    0.0000000000
      2  N         1.4613127419    1.4151471520    0.0000000000
      3  F         0.4496434613    2.3733061269    0.0000000000
      4  Cl        2.1492624616   -1.0428710789    0.0000000000
      5  I        -1.0687090338   -0.2797523465    0.0000000000
   Point Group: cs    Number of degrees of freedom:     7


   Energy is  -7572.403655262

 Hessian Updated using BFGS Update

  7 Hessian modes will be used to form the next step
  Hessian Eigenvalues:
     0.107846    0.205619    0.252600    0.288047    0.328435    0.479984
     0.748719

 Minimum Search - Taking Simple RFO Step
 Searching for Lamda that Minimizes Along All modes
 Value Taken    Lamda =  -0.00006903
 Step Taken.  Stepsize is  0.017995

                             Maximum     Tolerance    Cnvgd?
         Gradient           0.002350      0.000300      NO
         Displacement       0.012827      0.001200      NO
         Energy change     -0.000190      0.000001      NO


 New Cartesian Coordinates Obtained by Inverse Iteration

 Displacement from previous Coordinates is:  0.014283
 ----------------------------------------------------------------
             Standard Nuclear Orientation (Angstroms)
    I     Atom           X                Y                Z
 ----------------------------------------------------------------
    1      C       0.9909236840     0.2352966802     0.0000000000
    2      N       1.4665449337     1.4142614779     0.0000000000
    3      F       0.4452520780     2.3715542142     0.0000000000
    4      Cl      2.1498986671    -1.0432717564     0.0000000000
    5      I      -1.0692185224    -0.2778908292     0.0000000000
 ----------------------------------------------------------------
 Molecular Point Group                 Cs    NOp =  2
 Largest Abelian Subgroup              Cs    NOp =  2
 Nuclear Repulsion Energy =   501.9061842548 hartrees
 There are       46 alpha and       46 beta electrons
 Applying Cartesian multipole field
    Component          Value
    ---------          -----
     (2,0,0)        1.00000E-11
     (0,2,0)        2.00000E-11
     (0,0,2)       -3.00000E-11
 Nucleus-field energy     =     0.0000000120 hartrees
 Requested basis set is 6-311++G(d,p)
 There are 55 shells and 158 basis functions
 A cutoff of  1.0D-11 yielded   1262 shell pairs
 There are     11127 function pairs (     12450 Cartesian)
 Smallest overlap matrix eigenvalue = 6.72E-04
 Guess MOs from SCF MO coefficient file

 -----------------------------------------------------------------------
  General SCF calculation program by
  Eric Jon Sundstrom, Paul Horn, Yuezhi Mao, Dmitri Zuev, Alec White,
  David Stuck, Shaama M.S., Shane Yost, Joonho Lee, David Small,
  Daniel Levine, Susi Lehtola, Hugh Burton, Evgeny Epifanovsky
 -----------------------------------------------------------------------
 Exchange:     0.2000 Hartree-Fock + 0.0800 Slater + 0.7200 B88
 Correlation:  0.1900 VWN1RPA + 0.8100 LYP
 Using SG-1 standard quadrature grid
 using 4 threads for integral computing
 -------------------------------------------------------
 OpenMP Integral computing Module                
 Release: version 2.0, May 2017, Q-Chem Inc. Pleasanton 
 -------------------------------------------------------
 -------------------------------------------------------
 OpenMP BLAS3 based DFT computing Module                
 Release: version 1.0, May 2013, Q-Chem Inc. Pittsburgh 
 -------------------------------------------------------
 A restricted SCF calculation will be
 performed using DIIS
 SCF converges when DIIS error is below 1.0e-08
 ---------------------------------------
  Cycle       Energy         DIIS error
 ---------------------------------------
    1   -7572.4036374152      1.11e-04  
    2   -7572.4036906076      1.98e-05  
    3   -7572.4036876052      3.97e-05  
    4   -7572.4036921217      3.68e-06  
    5   -7572.4036921531      1.84e-06  
    6   -7572.4036921601      6.25e-07  
    7   -7572.4036921607      2.48e-07  
    8   -7572.4036921609      2.85e-08  
    9   -7572.4036921609      1.68e-08  
   10   -7572.4036921609      7.18e-09  Convergence criterion met
 ---------------------------------------
 SCF time:   CPU 17.02s  wall 4.00s 
 SCF   energy in the final basis set =    -7572.4036921609
 Total energy in the final basis set =    -7572.4036921609

 --------------------------------------------------------------
             Orbital Energies (a.u.) and Symmetries
 --------------------------------------------------------------

 Alpha MOs, Restricted
 -- Occupied --                  
******* -176.34 -165.74 -165.74 -165.74 -101.61  -35.84  -31.33
  1 A'    2 A'    3 A'    1 A"    4 A'    5 A'    6 A'    7 A'                 
-31.324 -31.323 -24.727 -22.981 -22.979 -22.979 -22.975 -22.975
  2 A"    8 A'    9 A'   10 A'    3 A"   11 A'    4 A"   12 A'                 
-14.439 -10.341  -9.522  -7.288  -7.277  -7.276  -6.386  -4.800
 13 A'   14 A'   15 A'   16 A'    5 A"   17 A'   18 A'   19 A'                 
 -4.784  -4.782  -2.065  -2.060  -2.060  -2.046  -2.046  -1.260
  6 A"   20 A'   21 A'    7 A"   22 A'    8 A"   23 A'   24 A'                 
 -0.979  -0.875  -0.714  -0.619  -0.537  -0.516  -0.505  -0.435
 25 A'   26 A'   27 A'   28 A'   29 A'   30 A'    9 A"   31 A'                 
 -0.422  -0.367  -0.346  -0.334  -0.300  -0.299
 10 A"   32 A'   33 A'   11 A"   12 A"   34 A'                                 
 -- Virtual --                   
 -0.095  -0.070  -0.043   0.008   0.047   0.055   0.057   0.063
 35 A'   13 A"   36 A'   37 A'   38 A'   39 A'   14 A"   40 A'                 
  0.091   0.095   0.106   0.131   0.147   0.152   0.171   0.203
 41 A'   15 A"   42 A'   43 A'   44 A'   16 A"   45 A'   46 A'                 
  0.215   0.234   0.246   0.255   0.279   0.286   0.299   0.378
 47 A'   17 A"   48 A'   18 A"   49 A'   50 A'   51 A'   19 A"                 
  0.387   0.393   0.430   0.441   0.444   0.447   0.483   0.536
 52 A'   20 A"   53 A'   21 A"   54 A'   55 A'   56 A'   22 A"                 
  0.547   0.568   0.625   0.684   0.756   0.769   0.787   0.815
 57 A'   58 A'   59 A'   60 A'   61 A'   23 A"   62 A'   24 A"                 
  0.838   0.856   0.898   0.910   1.024   1.113   1.204   1.212
 25 A"   63 A'   64 A'   65 A'   66 A'   67 A'   68 A'   26 A"                 
  1.297   1.327   1.331   1.369   1.385   1.389   1.394   1.574
 27 A"   28 A"   69 A'   70 A'   71 A'   29 A"   72 A'   73 A'                 
  1.709   1.827   1.975   1.989   2.211   2.234   2.271   2.341
 74 A'   75 A'   30 A"   76 A'   31 A"   77 A'   78 A'   32 A"                 
  2.406   2.440   2.713   2.724   2.876   3.217   3.627   3.705
 79 A'   80 A'   81 A'   33 A"   82 A'   83 A'   84 A'   34 A"                 
  3.756   3.767   3.886   3.922   3.937   3.964   3.990   4.072
 35 A"   85 A'   86 A'   36 A"   37 A"   87 A'   38 A"   88 A'                 
  4.211   4.259   4.402   4.916   5.977   6.006   6.041   6.256
 89 A'   90 A'   91 A'   92 A'   39 A"   93 A'   94 A'   40 A"                 
  6.329   6.513   9.695  23.626  25.766  25.859  26.281  27.808
 95 A'   96 A'   97 A'   98 A'   41 A"   99 A'  100 A'  101 A'                 
 28.316  28.339  28.350  28.504  28.518  28.527  28.572  28.658
 42 A"  102 A'  103 A'   43 A"  104 A'   44 A"  105 A'  106 A'                 
 35.406  66.750 127.859 127.877 127.900 151.607 215.6741901.768
107 A'  108 A'   45 A"  109 A'  110 A'  111 A'  112 A'  113 A'                 

 Beta MOs, Restricted
 -- Occupied --                  
******* -176.34 -165.74 -165.74 -165.74 -101.61  -35.84  -31.33
  1 A'    2 A'    3 A'    1 A"    4 A'    5 A'    6 A'    7 A'                 
-31.324 -31.323 -24.727 -22.981 -22.979 -22.979 -22.975 -22.975
  2 A"    8 A'    9 A'   10 A'    3 A"   11 A'    4 A"   12 A'                 
-14.439 -10.341  -9.522  -7.288  -7.277  -7.276  -6.386  -4.800
 13 A'   14 A'   15 A'   16 A'    5 A"   17 A'   18 A'   19 A'                 
 -4.784  -4.782  -2.065  -2.060  -2.060  -2.046  -2.046  -1.260
  6 A"   20 A'   21 A'    7 A"   22 A'    8 A"   23 A'   24 A'                 
 -0.979  -0.875  -0.714  -0.619  -0.537  -0.516  -0.505  -0.435
 25 A'   26 A'   27 A'   28 A'   29 A'   30 A'    9 A"   31 A'                 
 -0.422  -0.367  -0.346  -0.334  -0.300  -0.299
 10 A"   32 A'   33 A'   11 A"   12 A"   34 A'                                 
 -- Virtual --                   
 -0.095  -0.070  -0.043   0.008   0.047   0.055   0.057   0.063
 35 A'   13 A"   36 A'   37 A'   38 A'   39 A'   14 A"   40 A'                 
  0.091   0.095   0.106   0.131   0.147   0.152   0.171   0.203
 41 A'   15 A"   42 A'   43 A'   44 A'   16 A"   45 A'   46 A'                 
  0.215   0.234   0.246   0.255   0.279   0.286   0.299   0.378
 47 A'   17 A"   48 A'   18 A"   49 A'   50 A'   51 A'   19 A"                 
  0.387   0.393   0.430   0.441   0.444   0.447   0.483   0.536
 52 A'   20 A"   53 A'   21 A"   54 A'   55 A'   56 A'   22 A"                 
  0.547   0.568   0.625   0.684   0.756   0.769   0.787   0.815
 57 A'   58 A'   59 A'   60 A'   61 A'   23 A"   62 A'   24 A"                 
  0.838   0.856   0.898   0.910   1.024   1.113   1.204   1.212
 25 A"   63 A'   64 A'   65 A'   66 A'   67 A'   68 A'   26 A"                 
  1.297   1.327   1.331   1.369   1.385   1.389   1.394   1.574
 27 A"   28 A"   69 A'   70 A'   71 A'   29 A"   72 A'   73 A'                 
  1.709   1.827   1.975   1.989   2.211   2.234   2.271   2.341
 74 A'   75 A'   30 A"   76 A'   31 A"   77 A'   78 A'   32 A"                 
  2.406   2.440   2.713   2.724   2.876   3.217   3.627   3.705
 79 A'   80 A'   81 A'   33 A"   82 A'   83 A'   84 A'   34 A"                 
  3.756   3.767   3.886   3.922   3.937   3.964   3.990   4.072
 35 A"   85 A'   86 A'   36 A"   37 A"   87 A'   38 A"   88 A'                 
  4.211   4.259   4.402   4.916   5.977   6.006   6.041   6.256
 89 A'   90 A'   91 A'   92 A'   39 A"   93 A'   94 A'   40 A"                 
  6.329   6.513   9.695  23.626  25.766  25.859  26.281  27.808
 95 A'   96 A'   97 A'   98 A'   41 A"   99 A'  100 A'  101 A'                 
 28.316  28.339  28.350  28.504  28.518  28.527  28.572  28.658
 42 A"  102 A'  103 A'   43 A"  104 A'   44 A"  105 A'  106 A'                 
 35.406  66.750 127.859 127.877 127.900 151.607 215.6741901.768
107 A'  108 A'   45 A"  109 A'  110 A'  111 A'  112 A'  113 A'                 
 --------------------------------------------------------------

          Ground-State Mulliken Net Atomic Charges

     Atom                 Charge (a.u.)
  ----------------------------------------
      1 C                    -0.491526
      2 N                     0.061443
      3 F                    -0.048168
      4 Cl                    0.290867
      5 I                     0.187383
  ----------------------------------------
  Sum of atomic charges =     0.000000

 -----------------------------------------------------------------
                    Cartesian Multipole Moments
 -----------------------------------------------------------------
    Charge (ESU x 10^10)
                 0.0000
    Dipole Moment (Debye)
         X      -1.0209      Y      -1.9749      Z      -0.0000
       Tot       2.2232
    Quadrupole Moments (Debye-Ang)
        XX     -54.6974     XY      -2.1759     YY     -60.8200
        XZ       0.0000     YZ      -0.0000     ZZ     -56.9554
    Octopole Moments (Debye-Ang^2)
       XXX     -48.8089    XXY     -11.2601    XYY     -14.0456
       YYY     -11.7428    XXZ      -0.0000    XYZ      -0.0000
       YYZ      -0.0000    XZZ     -12.2881    YZZ       0.5260
       ZZZ      -0.0000
    Hexadecapole Moments (Debye-Ang^3)
      XXXX    -685.6880   XXXY     -14.2140   XXYY    -180.3024
      XYYY     -11.5862   YYYY    -417.9002   XXXZ       0.0000
      XXYZ      -0.0000   XYYZ      -0.0000   YYYZ      -0.0000
      XXZZ    -131.6867   XYZZ       2.1091   YYZZ     -78.3692
      XZZZ       0.0000   YZZZ      -0.0000   ZZZZ     -68.8141
 -----------------------------------------------------------------
 Calculating analytic gradient of the SCF energy
 Gradient of SCF Energy
            1           2           3           4           5
    1   0.0004341  -0.0003150  -0.0000299  -0.0000842  -0.0000050
    2  -0.0002458   0.0006125  -0.0003725   0.0002259  -0.0002200
    3   0.0000000  -0.0000000  -0.0000000   0.0000000  -0.0000000
 Max gradient component =       6.125E-04
 RMS gradient           =       2.542E-04
 Gradient time:  CPU 6.36 s  wall 1.69 s
 Geometry Optimization Parameters
   NAtoms,    NIC,     NZ,  NCons,   NDum,   NFix, NCnnct, MaxDiis
        5      20       5       0       0       0       0       0

 Cartesian Hessian Update
 Hessian Updated using BFGS Update


** GEOMETRY OPTIMIZATION IN DELOCALIZED INTERNAL COORDINATES **
   Searching for a Minimum

   Optimization Cycle:   5

                       Coordinates (Angstroms)
     ATOM                X               Y               Z
      1  C         0.9909236840    0.2352966802    0.0000000000
      2  N         1.4665449337    1.4142614779    0.0000000000
      3  F         0.4452520780    2.3715542142    0.0000000000
      4  Cl        2.1498986671   -1.0432717564    0.0000000000
      5  I        -1.0692185224   -0.2778908292    0.0000000000
   Point Group: cs    Number of degrees of freedom:     7


   Energy is  -7572.403692161

 Hessian Updated using BFGS Update

  7 Hessian modes will be used to form the next step
  Hessian Eigenvalues:
     0.104418    0.194243    0.243551    0.288677    0.340801    0.485184
     0.749066

 Minimum Search - Taking Simple RFO Step
 Searching for Lamda that Minimizes Along All modes
 Value Taken    Lamda =  -0.00000194
 Step Taken.  Stepsize is  0.003170

                             Maximum     Tolerance    Cnvgd?
         Gradient           0.000364      0.000300      NO
         Displacement       0.002708      0.001200      NO
         Energy change     -0.000037      0.000001      NO


 New Cartesian Coordinates Obtained by Inverse Iteration

 Displacement from previous Coordinates is:  0.003119
 ----------------------------------------------------------------
             Standard Nuclear Orientation (Angstroms)
    I     Atom           X                Y                Z
 ----------------------------------------------------------------
    1      C       0.9900221396     0.2351613315     0.0000000000
    2      N       1.4665823554     1.4135602574     0.0000000000
    3      F       0.4456599382     2.3724321564     0.0000000000
    4      Cl      2.1503694417    -1.0429461103     0.0000000000
    5      I      -1.0692330345    -0.2782578483     0.0000000000
 ----------------------------------------------------------------
 Molecular Point Group                 Cs    NOp =  2
 Largest Abelian Subgroup              Cs    NOp =  2
 Nuclear Repulsion Energy =   501.8704589752 hartrees
 There are       46 alpha and       46 beta electrons
 Applying Cartesian multipole field
    Component          Value
    ---------          -----
     (2,0,0)        1.00000E-11
     (0,2,0)        2.00000E-11
     (0,0,2)       -3.00000E-11
 Nucleus-field energy     =     0.0000000120 hartrees
 Requested basis set is 6-311++G(d,p)
 There are 55 shells and 158 basis functions
 A cutoff of  1.0D-11 yielded   1262 shell pairs
 There are     11127 function pairs (     12450 Cartesian)
 Smallest overlap matrix eigenvalue = 6.73E-04
 Guess MOs from SCF MO coefficient file

 -----------------------------------------------------------------------
  General SCF calculation program by
  Eric Jon Sundstrom, Paul Horn, Yuezhi Mao, Dmitri Zuev, Alec White,
  David Stuck, Shaama M.S., Shane Yost, Joonho Lee, David Small,
  Daniel Levine, Susi Lehtola, Hugh Burton, Evgeny Epifanovsky
 -----------------------------------------------------------------------
 Exchange:     0.2000 Hartree-Fock + 0.0800 Slater + 0.7200 B88
 Correlation:  0.1900 VWN1RPA + 0.8100 LYP
 Using SG-1 standard quadrature grid
 using 4 threads for integral computing
 -------------------------------------------------------
 OpenMP Integral computing Module                
 Release: version 2.0, May 2017, Q-Chem Inc. Pleasanton 
 -------------------------------------------------------
 -------------------------------------------------------
 OpenMP BLAS3 based DFT computing Module                
 Release: version 1.0, May 2013, Q-Chem Inc. Pittsburgh 
 -------------------------------------------------------
 A restricted SCF calculation will be
 performed using DIIS
 SCF converges when DIIS error is below 1.0e-08
 ---------------------------------------
  Cycle       Energy         DIIS error
 ---------------------------------------
    1   -7572.4036916508      1.92e-05  
    2   -7572.4036932201      6.27e-06  
    3   -7572.4036930660      1.02e-05  
    4   -7572.4036933211      9.98e-07  
    5   -7572.4036933235      4.17e-07  
    6   -7572.4036933239      2.17e-07  
    7   -7572.4036933240      4.91e-08  
    8   -7572.4036933240      1.60e-08  
    9   -7572.4036933240      4.77e-09  Convergence criterion met
 ---------------------------------------
 SCF time:   CPU 15.33s  wall 4.00s 
 SCF   energy in the final basis set =    -7572.4036933240
 Total energy in the final basis set =    -7572.4036933240

 --------------------------------------------------------------
             Orbital Energies (a.u.) and Symmetries
 --------------------------------------------------------------

 Alpha MOs, Restricted
 -- Occupied --                  
******* -176.34 -165.74 -165.74 -165.74 -101.61  -35.84  -31.33
  1 A'    2 A'    3 A'    1 A"    4 A'    5 A'    6 A'    7 A'                 
-31.324 -31.324 -24.726 -22.981 -22.980 -22.979 -22.975 -22.975
  2 A"    8 A'    9 A'   10 A'    3 A"   11 A'    4 A"   12 A'                 
-14.439 -10.341  -9.522  -7.287  -7.277  -7.276  -6.386  -4.800
 13 A'   14 A'   15 A'   16 A'    5 A"   17 A'   18 A'   19 A'                 
 -4.784  -4.783  -2.065  -2.061  -2.060  -2.046  -2.046  -1.259
  6 A"   20 A'   21 A'    7 A"   22 A'    8 A"   23 A'   24 A'                 
 -0.979  -0.875  -0.715  -0.619  -0.537  -0.516  -0.505  -0.435
 25 A'   26 A'   27 A'   28 A'   29 A'   30 A'    9 A"   31 A'                 
 -0.422  -0.367  -0.346  -0.334  -0.300  -0.299
 10 A"   32 A'   33 A'   11 A"   12 A"   34 A'                                 
 -- Virtual --                   
 -0.095  -0.070  -0.043   0.008   0.047   0.055   0.057   0.063
 35 A'   13 A"   36 A'   37 A'   38 A'   39 A'   14 A"   40 A'                 
  0.091   0.095   0.106   0.130   0.147   0.152   0.171   0.203
 41 A'   15 A"   42 A'   43 A'   44 A'   16 A"   45 A'   46 A'                 
  0.215   0.234   0.246   0.255   0.280   0.286   0.299   0.378
 47 A'   17 A"   48 A'   18 A"   49 A'   50 A'   51 A'   19 A"                 
  0.387   0.393   0.430   0.441   0.444   0.447   0.483   0.536
 52 A'   20 A"   53 A'   21 A"   54 A'   55 A'   56 A'   22 A"                 
  0.547   0.568   0.625   0.684   0.756   0.770   0.787   0.815
 57 A'   58 A'   59 A'   60 A'   61 A'   23 A"   62 A'   24 A"                 
  0.838   0.856   0.898   0.910   1.024   1.113   1.204   1.212
 25 A"   63 A'   64 A'   65 A'   66 A'   67 A'   68 A'   26 A"                 
  1.297   1.327   1.332   1.369   1.385   1.389   1.394   1.574
 27 A"   28 A"   69 A'   70 A'   71 A'   29 A"   72 A'   73 A'                 
  1.709   1.828   1.976   1.989   2.211   2.234   2.271   2.341
 74 A'   75 A'   30 A"   76 A'   31 A"   77 A'   78 A'   32 A"                 
  2.406   2.440   2.713   2.724   2.877   3.217   3.627   3.705
 79 A'   80 A'   81 A'   33 A"   82 A'   83 A'   84 A'   34 A"                 
  3.757   3.768   3.886   3.921   3.937   3.963   3.990   4.072
 35 A"   85 A'   86 A'   36 A"   37 A"   87 A'   38 A"   88 A'                 
  4.211   4.259   4.402   4.915   5.977   6.006   6.041   6.256
 89 A'   90 A'   91 A'   92 A'   39 A"   93 A'   94 A'   40 A"                 
  6.329   6.512   9.695  23.626  25.766  25.859  26.281  27.808
 95 A'   96 A'   97 A'   98 A'   41 A"   99 A'  100 A'  101 A'                 
 28.316  28.339  28.349  28.504  28.517  28.527  28.572  28.658
 42 A"  102 A'  103 A'   43 A"  104 A'   44 A"  105 A'  106 A'                 
 35.406  66.750 127.859 127.877 127.900 151.607 215.6741901.768
107 A'  108 A'   45 A"  109 A'  110 A'  111 A'  112 A'  113 A'                 

 Beta MOs, Restricted
 -- Occupied --                  
******* -176.34 -165.74 -165.74 -165.74 -101.61  -35.84  -31.33
  1 A'    2 A'    3 A'    1 A"    4 A'    5 A'    6 A'    7 A'                 
-31.324 -31.324 -24.726 -22.981 -22.980 -22.979 -22.975 -22.975
  2 A"    8 A'    9 A'   10 A'    3 A"   11 A'    4 A"   12 A'                 
-14.439 -10.341  -9.522  -7.287  -7.277  -7.276  -6.386  -4.800
 13 A'   14 A'   15 A'   16 A'    5 A"   17 A'   18 A'   19 A'                 
 -4.784  -4.783  -2.065  -2.061  -2.060  -2.046  -2.046  -1.259
  6 A"   20 A'   21 A'    7 A"   22 A'    8 A"   23 A'   24 A'                 
 -0.979  -0.875  -0.715  -0.619  -0.537  -0.516  -0.505  -0.435
 25 A'   26 A'   27 A'   28 A'   29 A'   30 A'    9 A"   31 A'                 
 -0.422  -0.367  -0.346  -0.334  -0.300  -0.299
 10 A"   32 A'   33 A'   11 A"   12 A"   34 A'                                 
 -- Virtual --                   
 -0.095  -0.070  -0.043   0.008   0.047   0.055   0.057   0.063
 35 A'   13 A"   36 A'   37 A'   38 A'   39 A'   14 A"   40 A'                 
  0.091   0.095   0.106   0.130   0.147   0.152   0.171   0.203
 41 A'   15 A"   42 A'   43 A'   44 A'   16 A"   45 A'   46 A'                 
  0.215   0.234   0.246   0.255   0.280   0.286   0.299   0.378
 47 A'   17 A"   48 A'   18 A"   49 A'   50 A'   51 A'   19 A"                 
  0.387   0.393   0.430   0.441   0.444   0.447   0.483   0.536
 52 A'   20 A"   53 A'   21 A"   54 A'   55 A'   56 A'   22 A"                 
  0.547   0.568   0.625   0.684   0.756   0.770   0.787   0.815
 57 A'   58 A'   59 A'   60 A'   61 A'   23 A"   62 A'   24 A"                 
  0.838   0.856   0.898   0.910   1.024   1.113   1.204   1.212
 25 A"   63 A'   64 A'   65 A'   66 A'   67 A'   68 A'   26 A"                 
  1.297   1.327   1.332   1.369   1.385   1.389   1.394   1.574
 27 A"   28 A"   69 A'   70 A'   71 A'   29 A"   72 A'   73 A'                 
  1.709   1.828   1.976   1.989   2.211   2.234   2.271   2.341
 74 A'   75 A'   30 A"   76 A'   31 A"   77 A'   78 A'   32 A"                 
  2.406   2.440   2.713   2.724   2.877   3.217   3.627   3.705
 79 A'   80 A'   81 A'   33 A"   82 A'   83 A'   84 A'   34 A"                 
  3.757   3.768   3.886   3.921   3.937   3.963   3.990   4.072
 35 A"   85 A'   86 A'   36 A"   37 A"   87 A'   38 A"   88 A'                 
  4.211   4.259   4.402   4.915   5.977   6.006   6.041   6.256
 89 A'   90 A'   91 A'   92 A'   39 A"   93 A'   94 A'   40 A"                 
  6.329   6.512   9.695  23.626  25.766  25.859  26.281  27.808
 95 A'   96 A'   97 A'   98 A'   41 A"   99 A'  100 A'  101 A'                 
 28.316  28.339  28.349  28.504  28.517  28.527  28.572  28.658
 42 A"  102 A'  103 A'   43 A"  104 A'   44 A"  105 A'  106 A'                 
 35.406  66.750 127.859 127.877 127.900 151.607 215.6741901.768
107 A'  108 A'   45 A"  109 A'  110 A'  111 A'  112 A'  113 A'                 
 --------------------------------------------------------------

          Ground-State Mulliken Net Atomic Charges

     Atom                 Charge (a.u.)
  ----------------------------------------
      1 C                    -0.491255
      2 N                     0.061543
      3 F                    -0.048643
      4 Cl                    0.290342
      5 I                     0.188014
  ----------------------------------------
  Sum of atomic charges =     0.000000

 -----------------------------------------------------------------
                    Cartesian Multipole Moments
 -----------------------------------------------------------------
    Charge (ESU x 10^10)
                 0.0000
    Dipole Moment (Debye)
         X      -1.0277      Y      -1.9780      Z      -0.0000
       Tot       2.2290
    Quadrupole Moments (Debye-Ang)
        XX     -54.6972     XY      -2.1716     YY     -60.8339
        XZ      -0.0000     YZ      -0.0000     ZZ     -56.9539
    Octopole Moments (Debye-Ang^2)
       XXX     -48.8373    XXY     -11.2492    XYY     -14.0663
       YYY     -11.7506    XXZ      -0.0000    XYZ       0.0000
       YYZ       0.0000    XZZ     -12.2981    YZZ       0.5312
       ZZZ      -0.0000
    Hexadecapole Moments (Debye-Ang^3)
      XXXX    -685.7565   XXXY     -14.2299   XXYY    -180.3310
      XYYY     -11.6102   YYYY    -418.0737   XXXZ      -0.0000
      XXYZ      -0.0000   XYYZ      -0.0000   YYYZ       0.0000
      XXZZ    -131.7054   XYZZ       2.1009   YYZZ     -78.3830
      XZZZ      -0.0000   YZZZ       0.0000   ZZZZ     -68.8052
 -----------------------------------------------------------------
 Calculating analytic gradient of the SCF energy
 Gradient of SCF Energy
            1           2           3           4           5
    1   0.0002116  -0.0000940  -0.0002544   0.0000814   0.0000553
    2  -0.0000462   0.0000824  -0.0000407   0.0002051  -0.0002005
    3   0.0000000   0.0000000  -0.0000000  -0.0000000  -0.0000000
 Max gradient component =       2.544E-04
 RMS gradient           =       1.214E-04
 Gradient time:  CPU 6.38 s  wall 1.69 s
 Geometry Optimization Parameters
   NAtoms,    NIC,     NZ,  NCons,   NDum,   NFix, NCnnct, MaxDiis
        5      20       5       0       0       0       0       0

 Cartesian Hessian Update
 Hessian Updated using BFGS Update


** GEOMETRY OPTIMIZATION IN DELOCALIZED INTERNAL COORDINATES **
   Searching for a Minimum

   Optimization Cycle:   6

                       Coordinates (Angstroms)
     ATOM                X               Y               Z
      1  C         0.9900221396    0.2351613315    0.0000000000
      2  N         1.4665823554    1.4135602574    0.0000000000
      3  F         0.4456599382    2.3724321564    0.0000000000
      4  Cl        2.1503694417   -1.0429461103    0.0000000000
      5  I        -1.0692330345   -0.2782578483    0.0000000000
   Point Group: cs    Number of degrees of freedom:     7


   Energy is  -7572.403693324

 Hessian Updated using BFGS Update

  7 Hessian modes will be used to form the next step
  Hessian Eigenvalues:
     0.094573    0.183293    0.231064    0.291907    0.323280    0.496625
     0.750328

 Minimum Search - Taking Simple RFO Step
 Searching for Lamda that Minimizes Along All modes
 Value Taken    Lamda =   0.00000000
 Step Taken.  Stepsize is  0.001102

                             Maximum     Tolerance    Cnvgd?
         Gradient           0.000128      0.000300     YES
         Displacement       0.000915      0.001200     YES
         Energy change     -0.000001      0.000001      NO


                       Distance Matrix (Angstroms)
             C (  1)   N (  2)   F (  3)   Cl(  4)
   N (  2)  1.271115
   F (  3)  2.205506  1.400613
   Cl(  4)  1.726257  2.549900  3.817177
   I (  5)  2.122294  3.048378  3.053041  3.309167

 Final energy is   -7572.4036933240395     


 ******************************
 **  OPTIMIZATION CONVERGED  **
 ******************************

                       Coordinates (Angstroms)
     ATOM                X               Y               Z
      1  C         0.9900221396    0.2351613315    0.0000000000
      2  N         1.4665823554    1.4135602574    0.0000000000
      3  F         0.4456599382    2.3724321564    0.0000000000
      4  Cl        2.1503694417   -1.0429461103    0.0000000000
      5  I        -1.0692330345   -0.2782578483    0.0000000000

Z-matrix Print:
$molecule
0 1
I 
C  1 2.122294
N  2 1.271115 1 126.018781
F  3 1.400613 2 111.185765 1 -0.000000 0
Cl 2 1.726257 1 118.235450 3 -180.000000 0
$end


 --------------------------------------------------------------
             Orbital Energies (a.u.) and Symmetries
 --------------------------------------------------------------

 Alpha MOs, Restricted
 -- Occupied --                  
******* -176.34 -165.74 -165.74 -165.74 -101.61  -35.84  -31.33
  1 A'    2 A'    3 A'    1 A"    4 A'    5 A'    6 A'    7 A'                 
-31.324 -31.324 -24.726 -22.981 -22.980 -22.979 -22.975 -22.975
  2 A"    8 A'    9 A'   10 A'    3 A"   11 A'    4 A"   12 A'                 
-14.439 -10.341  -9.522  -7.287  -7.277  -7.276  -6.386  -4.800
 13 A'   14 A'   15 A'   16 A'    5 A"   17 A'   18 A'   19 A'                 
 -4.784  -4.783  -2.065  -2.061  -2.060  -2.046  -2.046  -1.259
  6 A"   20 A'   21 A'    7 A"   22 A'    8 A"   23 A'   24 A'                 
 -0.979  -0.875  -0.715  -0.619  -0.537  -0.516  -0.505  -0.435
 25 A'   26 A'   27 A'   28 A'   29 A'   30 A'    9 A"   31 A'                 
 -0.422  -0.367  -0.346  -0.334  -0.300  -0.299
 10 A"   32 A'   33 A'   11 A"   12 A"   34 A'                                 
 -- Virtual --                   
 -0.095  -0.070  -0.043   0.008   0.047   0.055   0.057   0.063
 35 A'   13 A"   36 A'   37 A'   38 A'   39 A'   14 A"   40 A'                 
  0.091   0.095   0.106   0.130   0.147   0.152   0.171   0.203
 41 A'   15 A"   42 A'   43 A'   44 A'   16 A"   45 A'   46 A'                 
  0.215   0.234   0.246   0.255   0.280   0.286   0.299   0.378
 47 A'   17 A"   48 A'   18 A"   49 A'   50 A'   51 A'   19 A"                 
  0.387   0.393   0.430   0.441   0.444   0.447   0.483   0.536
 52 A'   20 A"   53 A'   21 A"   54 A'   55 A'   56 A'   22 A"                 
  0.547   0.568   0.625   0.684   0.756   0.770   0.787   0.815
 57 A'   58 A'   59 A'   60 A'   61 A'   23 A"   62 A'   24 A"                 
  0.838   0.856   0.898   0.910   1.024   1.113   1.204   1.212
 25 A"   63 A'   64 A'   65 A'   66 A'   67 A'   68 A'   26 A"                 
  1.297   1.327   1.332   1.369   1.385   1.389   1.394   1.574
 27 A"   28 A"   69 A'   70 A'   71 A'   29 A"   72 A'   73 A'                 
  1.709   1.828   1.976   1.989   2.211   2.234   2.271   2.341
 74 A'   75 A'   30 A"   76 A'   31 A"   77 A'   78 A'   32 A"                 
  2.406   2.440   2.713   2.724   2.877   3.217   3.627   3.705
 79 A'   80 A'   81 A'   33 A"   82 A'   83 A'   84 A'   34 A"                 
  3.757   3.768   3.886   3.921   3.937   3.963   3.990   4.072
 35 A"   85 A'   86 A'   36 A"   37 A"   87 A'   38 A"   88 A'                 
  4.211   4.259   4.402   4.915   5.977   6.006   6.041   6.256
 89 A'   90 A'   91 A'   92 A'   39 A"   93 A'   94 A'   40 A"                 
  6.329   6.512   9.695  23.626  25.766  25.859  26.281  27.808
 95 A'   96 A'   97 A'   98 A'   41 A"   99 A'  100 A'  101 A'                 
 28.316  28.339  28.349  28.504  28.517  28.527  28.572  28.658
 42 A"  102 A'  103 A'   43 A"  104 A'   44 A"  105 A'  106 A'                 
 35.406  66.750 127.859 127.877 127.900 151.607 215.6741901.768
107 A'  108 A'   45 A"  109 A'  110 A'  111 A'  112 A'  113 A'                 

 Beta MOs, Restricted
 -- Occupied --                  
******* -176.34 -165.74 -165.74 -165.74 -101.61  -35.84  -31.33
  1 A'    2 A'    3 A'    1 A"    4 A'    5 A'    6 A'    7 A'                 
-31.324 -31.324 -24.726 -22.981 -22.980 -22.979 -22.975 -22.975
  2 A"    8 A'    9 A'   10 A'    3 A"   11 A'    4 A"   12 A'                 
-14.439 -10.341  -9.522  -7.287  -7.277  -7.276  -6.386  -4.800
 13 A'   14 A'   15 A'   16 A'    5 A"   17 A'   18 A'   19 A'                 
 -4.784  -4.783  -2.065  -2.061  -2.060  -2.046  -2.046  -1.259
  6 A"   20 A'   21 A'    7 A"   22 A'    8 A"   23 A'   24 A'                 
 -0.979  -0.875  -0.715  -0.619  -0.537  -0.516  -0.505  -0.435
 25 A'   26 A'   27 A'   28 A'   29 A'   30 A'    9 A"   31 A'                 
 -0.422  -0.367  -0.346  -0.334  -0.300  -0.299
 10 A"   32 A'   33 A'   11 A"   12 A"   34 A'                                 
 -- Virtual --                   
 -0.095  -0.070  -0.043   0.008   0.047   0.055   0.057   0.063
 35 A'   13 A"   36 A'   37 A'   38 A'   39 A'   14 A"   40 A'                 
  0.091   0.095   0.106   0.130   0.147   0.152   0.171   0.203
 41 A'   15 A"   42 A'   43 A'   44 A'   16 A"   45 A'   46 A'                 
  0.215   0.234   0.246   0.255   0.280   0.286   0.299   0.378
 47 A'   17 A"   48 A'   18 A"   49 A'   50 A'   51 A'   19 A"                 
  0.387   0.393   0.430   0.441   0.444   0.447   0.483   0.536
 52 A'   20 A"   53 A'   21 A"   54 A'   55 A'   56 A'   22 A"                 
  0.547   0.568   0.625   0.684   0.756   0.770   0.787   0.815
 57 A'   58 A'   59 A'   60 A'   61 A'   23 A"   62 A'   24 A"                 
  0.838   0.856   0.898   0.910   1.024   1.113   1.204   1.212
 25 A"   63 A'   64 A'   65 A'   66 A'   67 A'   68 A'   26 A"                 
  1.297   1.327   1.332   1.369   1.385   1.389   1.394   1.574
 27 A"   28 A"   69 A'   70 A'   71 A'   29 A"   72 A'   73 A'                 
  1.709   1.828   1.976   1.989   2.211   2.234   2.271   2.341
 74 A'   75 A'   30 A"   76 A'   31 A"   77 A'   78 A'   32 A"                 
  2.406   2.440   2.713   2.724   2.877   3.217   3.627   3.705
 79 A'   80 A'   81 A'   33 A"   82 A'   83 A'   84 A'   34 A"                 
  3.757   3.768   3.886   3.921   3.937   3.963   3.990   4.072
 35 A"   85 A'   86 A'   36 A"   37 A"   87 A'   38 A"   88 A'                 
  4.211   4.259   4.402   4.915   5.977   6.006   6.041   6.256
 89 A'   90 A'   91 A'   92 A'   39 A"   93 A'   94 A'   40 A"                 
  6.329   6.512   9.695  23.626  25.766  25.859  26.281  27.808
 95 A'   96 A'   97 A'   98 A'   41 A"   99 A'  100 A'  101 A'                 
 28.316  28.339  28.349  28.504  28.517  28.527  28.572  28.658
 42 A"  102 A'  103 A'   43 A"  104 A'   44 A"  105 A'  106 A'                 
 35.406  66.750 127.859 127.877 127.900 151.607 215.6741901.768
107 A'  108 A'   45 A"  109 A'  110 A'  111 A'  112 A'  113 A'                 
 --------------------------------------------------------------

          Ground-State Mulliken Net Atomic Charges

     Atom                 Charge (a.u.)
  ----------------------------------------
      1 C                    -0.491255
      2 N                     0.061543
      3 F                    -0.048643
      4 Cl                    0.290342
      5 I                     0.188014
  ----------------------------------------
  Sum of atomic charges =     0.000000

 -----------------------------------------------------------------
                    Cartesian Multipole Moments
 -----------------------------------------------------------------
    Charge (ESU x 10^10)
                 0.0000
    Dipole Moment (Debye)
         X      -1.0277      Y      -1.9780      Z      -0.0000
       Tot       2.2290
    Quadrupole Moments (Debye-Ang)
        XX     -54.6972     XY      -2.1716     YY     -60.8339
        XZ      -0.0000     YZ      -0.0000     ZZ     -56.9539
    Octopole Moments (Debye-Ang^2)
       XXX     -48.8373    XXY     -11.2492    XYY     -14.0663
       YYY     -11.7506    XXZ      -0.0000    XYZ       0.0000
       YYZ       0.0000    XZZ     -12.2981    YZZ       0.5312
       ZZZ      -0.0000
    Hexadecapole Moments (Debye-Ang^3)
      XXXX    -685.7565   XXXY     -14.2299   XXYY    -180.3310
      XYYY     -11.6102   YYYY    -418.0737   XXXZ      -0.0000
      XXYZ      -0.0000   XYYZ      -0.0000   YYYZ       0.0000
      XXZZ    -131.7054   XYZZ       2.1009   YYZZ     -78.3830
      XZZZ      -0.0000   YZZZ       0.0000   ZZZZ     -68.8052
 -----------------------------------------------------------------
Archival summary:
1\1\TWL01\OPT\ProcedureUnspecified\BasisUnspecified\1l1111\taweetha\SunNov2522:05:012018SunNov2522:05:012018\0\\#,OPT,ProcedureUnspecified,BasisUnspecified,\\0,1\I\C,1,2.12229\N,2,1.27112,1,126.019\F,3,1.40061,2,111.186,1,-0,0\Cl,2,1.72626,1,118.235,3,-180,0\\\@

 Total job time:  41.19s(wall), 150.98s(cpu) 
 Sun Nov 25 22:05:01 2018

        *************************************************************
        *                                                           *
        *  Thank you very much for using Q-Chem.  Have a nice day.  *
        *                                                           *
        *************************************************************


 
User input: 2 of 2 
 
Q-Chem Developer Version!
                  Welcome to Q-Chem
     A Quantum Leap Into The Future Of Chemistry


 Q-Chem 5.1, Q-Chem, Inc., Pleasanton, CA (2018)

 Yihan Shao,  Zhengting Gan,  E. Epifanovsky,  A. T. B. Gilbert,  M. Wormit,  
 J. Kussmann,  A. W. Lange,  A. Behn,  Jia Deng,  Xintian Feng,  D. Ghosh,  
 M. Goldey,  P. R. Horn,  L. D. Jacobson,  I. Kaliman,  T. Kus,  A. Landau,  
 Jie Liu,  E. I. Proynov,  R. M. Richard,  R. P. Steele,  E. J. Sundstrom,  
 H. L. Woodcock III,  P. M. Zimmerman,  D. Zuev,  B. Albrecht,  E. Alguire,  
 S. A. Baeppler,  D. Barton,  Z. Benda,  Y. A. Bernard,  E. J. Berquist,  
 K. B. Bravaya,  H. Burton,  D. Casanova,  Chun-Min Chang,  Yunqing Chen,  
 A. Chien,  K. D. Closser,  M. P. Coons,  S. Coriani,  S. Dasgupta,  
 A. L. Dempwolff,  M. Diedenhofen,  Hainam Do,  R. G. Edgar,  Po-Tung Fang,  
 S. Faraji,  S. Fatehi,  Qingguo Feng,  K. D. Fenk,  J. Fosso-Tande,  
 Qinghui Ge,  A. Ghysels,  G. Gidofalvi,  J. Gomes,  J. Gonthier,  A. Gunina,  
 D. Hait,  M. W. D. Hanson-Heine,  P. H. P. Harbach,  A. W. Hauser,  
 J. E. Herr,  E. G. Hohenstein,  Z. C. Holden,  Kerwin Hui,  B. C. Huynh,  
 T.-C. Jagau,  Hyunjun Ji,  B. Kaduk,  K. Khistyaev,  Jaehoon Kim,  
 P. Klunzinger,  K. Koh,  D. Kosenkov,  L. Koulias,  T. Kowalczyk,  
 C. M. Krauter,  A. Kunitsa,  Ka Un Lao,  A. Laurent,  K. V. Lawler,  
 Joonho Lee,  D. Lefrancois,  S. Lehtola,  D. S. Levine,  Yi-Pei Li,  
 You-Sheng Lin,  Fenglai Liu,  E. Livshits,  A. Luenser,  P. Manohar,  
 E. Mansoor,  S. F. Manzer,  Shan-Ping Mao,  Yuezhi Mao,  N. Mardirossian,  
 A. V. Marenich,  T. Markovich,  L. A. Martinez-Martinez,  S. A. Maurer,  
 N. J. Mayhall,  S. C. McKenzie,  J.-M. Mewes,  A. F. Morrison,  
 J. W. Mullinax,  K. Nanda,  T. S. Nguyen-Beck,  R. Olivares-Amaya,  
 J. A. Parkhill,  T. M. Perrine,  F. Plasser,  P. Pokhilko,  S. Prager,  
 A. Prociuk,  E. Ramos,  D. R. Rehn,  F. Rob,  M. Schneider,  N. Sergueev,  
 S. M. Sharada,  S. Sharma,  D. W. Small,  T. Stauch,  T. Stein,  
 Yu-Chuan Su,  A. J. W. Thom,  A. Tkatchenko,  T. Tsuchimochi,  N. M. Tubman,  
 L. Vogt,  M. L. Vidal,  O. Vydrov,  M. A. Watson,  J. Wenzel,  
 M. de Wergifosse,  T. A. Wesolowski,  A. White,  J. Witte,  A. Yamada,  
 Jun Yang,  K. Yao,  S. Yeganeh,  S. R. Yost,  Zhi-Qiang You,  A. Zech,  
 Igor Ying Zhang,  Xing Zhang,  Yan Zhao,  Ying Zhu,  B. R. Brooks,  
 G. K. L. Chan,  C. J. Cramer,  M. S. Gordon,  W. J. Hehre,  A. Klamt,  
 M. W. Schmidt,  C. D. Sherrill,  D. G. Truhlar,  A. Aspuru-Guzik,  R. Baer,  
 A. T. Bell,  N. A. Besley,  Jeng-Da Chai,  A. E. DePrince, III,  
 R. A. DiStasio Jr.,  A. Dreuw,  B. D. Dunietz,  T. R. Furlani,  
 Chao-Ping Hsu,  Yousung Jung,  Jing Kong,  D. S. Lambrecht,  WanZhen Liang,  
 C. Ochsenfeld,  V. A. Rassolov,  L. V. Slipchenko,  J. E. Subotnik,  
 T. Van Voorhis,  J. M. Herbert,  A. I. Krylov,  P. M. W. Gill,  M. Head-Gordon

 Contributors to earlier versions of Q-Chem not listed above: 
 R. D. Adamson,  B. Austin,  J. Baker,  G. J. O. Beran,  K. Brandhorst,  
 S. T. Brown,  E. F. C. Byrd,  A. K. Chakraborty,  C.-L. Cheng,  
 Siu Hung Chien,  D. M. Chipman,  D. L. Crittenden,  H. Dachsel,  
 R. J. Doerksen,  A. D. Dutoi,  L. Fusti-Molnar,  W. A. Goddard III,  
 A. Golubeva-Zadorozhnaya,  S. R. Gwaltney,  G. Hawkins,  A. Heyden,  
 S. Hirata,  G. Kedziora,  F. J. Keil,  C. Kelley,  Jihan Kim,  R. A. King,  
 R. Z. Khaliullin,  P. P. Korambath,  W. Kurlancheek,  A. M. Lee,  M. S. Lee,  
 S. V. Levchenko,  Ching Yeh Lin,  D. Liotard,  R. C. Lochan,  I. Lotan,  
 P. E. Maslen,  N. Nair,  D. P. O'Neill,  D. Neuhauser,  E. Neuscamman,  
 C. M. Oana,  R. Olson,  B. Peters,  R. Peverati,  P. A. Pieniazek,  
 Y. M. Rhee,  J. Ritchie,  M. A. Rohrdanz,  E. Rosta,  N. J. Russ,  
 H. F. Schaefer III,  N. E. Schultz,  N. Shenvi,  A. C. Simmonett,  A. Sodt,  
 D. Stuck,  K. S. Thanthiriwatte,  V. Vanovschi,  Tao Wang,  A. Warshel,  
 C. F. Williams,  Q. Wu,  X. Xu,  W. Zhang

 Please cite Q-Chem as follows:
 Y. Shao et al., Mol. Phys. 113, 184-215 (2015)
 DOI: 10.1080/00268976.2014.952696

 Q-Chem 5.1.2 for Intel X86 EM64T Linux

 Parts of Q-Chem use Armadillo 8.300.2 (Tropical Shenanigans).
 http://arma.sourceforge.net/

 Q-Chem begins on Sun Nov 25 22:05:01 2018  

Host: 
0

     Scratch files written to /scratch/taweetham/qchem53554//
The previous job contains 0 fragments, simply inherited here
Input Ideriv = 2
Curr. Ideriv = -1
Max.  Ideriv = 2

Checking the input file for inconsistencies... 	...done.

--------------------------------------------------------------
User input:
--------------------------------------------------------------

$molecule
read
$end

$rem
   job_type 	frequency
   basis 	6-311++g**
   method	b3lyp	
$end


--------------------------------------------------------------
 ----------------------------------------------------------------
             Standard Nuclear Orientation (Angstroms)
    I     Atom           X                Y                Z
 ----------------------------------------------------------------
    1      C       0.9976469367     0.1923279531    -0.0000000000
    2      N       1.5222785391     1.3501255821    -0.0000000000
    3      F       0.5416645587     2.3501826416    -0.0000000000
    4      Cl      2.1044356714    -1.1324298326     0.0000000000
    5      I      -1.0809852611    -0.2359468569     0.0000000000
 ----------------------------------------------------------------
 Molecular Point Group                 Cs    NOp =  2
 Largest Abelian Subgroup              Cs    NOp =  2
 Nuclear Repulsion Energy =   501.8704589752 hartrees
 There are       46 alpha and       46 beta electrons
 Requested basis set is 6-311++G(d,p)
 There are 55 shells and 158 basis functions

 Total QAlloc Memory Limit   2000 MB
 Mega-Array Size       188 MB
 MEM_STATIC part       192 MB

                       Distance Matrix (Angstroms)
             C (  1)   N (  2)   F (  3)   Cl(  4)
   N (  2)  1.271115
   F (  3)  2.205506  1.400613
   Cl(  4)  1.726257  2.549900  3.817177
   I (  5)  2.122294  3.048378  3.053041  3.309167

 A cutoff of  1.0D-11 yielded   1262 shell pairs
 There are     11127 function pairs (     12450 Cartesian)

 -------------------------------------------------------
 OpenMP Integral Computing Module                       
 Release: version 1.0, May 2013, Q-Chem Inc. Pittsburgh 
 -------------------------------------------------------
 Integral Job Info:
 Integral job number is                      11
 Integral operator is                         1
 short-range coefficients                     0
 long-range coefficients              100000000
 Omega coefficients                           0
 if combine SR and LR in K                    0
 Integral screening is                        0
 Integral computing path is                   2
 max size of driver memory is            800000
 size of driver memory is                593474
 size of scratch memory is             11933652
 max col of scratch BK array               1296
 max len of scratch array in speh3          155
 max len of scratch index in speh4           18
 max int batch size is                      520
 min int batch size is                       52
 fixed nKL is                                52
 max L of basis functions is                  2
 order of int derivative is                   0
 number of shells is                         55
 number of basis is                         167
 number of cartesian basis is               167
 number of contracted shell pairs          1262
 number of primitive shell pairs           2995
 maxK2 (contraction) of shell pair           36
 max number of K2 of shell pair               1
 max number of CS2 of shell pair            122
 max number of PS2 of shell pair            246
 mem total for path MDJ                  523392
 -------------------------------------------------------
 Smallest overlap matrix eigenvalue = 6.73E-04
 Guess from superposition of atomic densities
 Warning:  Energy on first SCF cycle will be non-variational
 SAD guess density has 92.000000 electrons

 -----------------------------------------------------------------------
  General SCF calculation program by
  Eric Jon Sundstrom, Paul Horn, Yuezhi Mao, Dmitri Zuev, Alec White,
  David Stuck, Shaama M.S., Shane Yost, Joonho Lee, David Small,
  Daniel Levine, Susi Lehtola, Hugh Burton, Evgeny Epifanovsky
 -----------------------------------------------------------------------
 Exchange:     0.2000 Hartree-Fock + 0.0800 Slater + 0.7200 B88
 Correlation:  0.1900 VWN1RPA + 0.8100 LYP
 Using SG-1 standard quadrature grid
 using 4 threads for integral computing
 -------------------------------------------------------
 OpenMP Integral computing Module                
 Release: version 2.0, May 2017, Q-Chem Inc. Pleasanton 
 -------------------------------------------------------
 -------------------------------------------------------
 OpenMP BLAS3 based DFT computing Module                
 Release: version 1.0, May 2013, Q-Chem Inc. Pittsburgh 
 -------------------------------------------------------
 A restricted SCF calculation will be
 performed using DIIS
 SCF converges when DIIS error is below 1.0e-08
 ---------------------------------------
  Cycle       Energy         DIIS error
 ---------------------------------------
    1   -7573.0362609156      4.11e-02  
    2   -7572.3833695061      3.08e-03  
    3   -7572.3535962918      4.52e-03  
    4   -7572.3991986564      1.34e-03  
    5   -7572.4035485534      3.23e-04  
    6   -7572.4037409770      1.43e-04  
    7   -7572.4037845360      5.10e-05  
    8   -7572.4037898681      4.97e-06  
    9   -7572.4037899371      1.70e-06  
   10   -7572.4037899457      3.70e-07  
   11   -7572.4037899461      1.45e-07  
   12   -7572.4037899461      6.85e-08  
   13   -7572.4037899462      9.47e-09  Convergence criterion met
 ---------------------------------------
 SCF time:   CPU 22.41s  wall 6.00s 
 SCF   energy in the final basis set =    -7572.4037899462
 Total energy in the final basis set =    -7572.4037899462

 --------------------------------------------------------------
             Orbital Energies (a.u.) and Symmetries
 --------------------------------------------------------------

 Alpha MOs, Restricted
 -- Occupied --                  
******* -176.34 -165.74 -165.74 -165.74 -101.61  -35.84  -31.33
  1 A'    2 A'    3 A'    1 A"    4 A'    5 A'    6 A'    7 A'                 
-31.324 -31.324 -24.726 -22.981 -22.980 -22.979 -22.975 -22.975
  2 A"    8 A'    9 A'   10 A'    3 A"   11 A'    4 A"   12 A'                 
-14.439 -10.341  -9.522  -7.287  -7.277  -7.276  -6.386  -4.800
 13 A'   14 A'   15 A'   16 A'    5 A"   17 A'   18 A'   19 A'                 
 -4.784  -4.783  -2.065  -2.061  -2.060  -2.046  -2.046  -1.259
  6 A"   20 A'   21 A'    7 A"   22 A'   23 A'    8 A"   24 A'                 
 -0.979  -0.875  -0.715  -0.619  -0.537  -0.516  -0.505  -0.435
 25 A'   26 A'   27 A'   28 A'   29 A'   30 A'    9 A"   31 A'                 
 -0.422  -0.367  -0.346  -0.334  -0.300  -0.299
 10 A"   32 A'   33 A'   11 A"   12 A"   34 A'                                 
 -- Virtual --                   
 -0.095  -0.070  -0.043   0.008   0.047   0.055   0.057   0.063
 35 A'   13 A"   36 A'   37 A'   38 A'   39 A'   14 A"   40 A'                 
  0.091   0.095   0.106   0.130   0.147   0.152   0.171   0.203
 41 A'   15 A"   42 A'   43 A'   44 A'   16 A"   45 A'   46 A'                 
  0.215   0.234   0.246   0.255   0.280   0.286   0.299   0.378
 47 A'   17 A"   48 A'   18 A"   49 A'   50 A'   51 A'   19 A"                 
  0.387   0.393   0.430   0.441   0.444   0.447   0.483   0.536
 52 A'   20 A"   53 A'   21 A"   54 A'   55 A'   56 A'   22 A"                 
  0.547   0.568   0.625   0.684   0.756   0.769   0.787   0.815
 57 A'   58 A'   59 A'   60 A'   61 A'   23 A"   62 A'   24 A"                 
  0.838   0.856   0.898   0.910   1.024   1.113   1.204   1.212
 25 A"   63 A'   64 A'   65 A'   66 A'   67 A'   68 A'   26 A"                 
  1.297   1.327   1.332   1.369   1.385   1.389   1.394   1.574
 27 A"   28 A"   69 A'   70 A'   71 A'   29 A"   72 A'   73 A'                 
  1.709   1.828   1.976   1.989   2.211   2.235   2.271   2.341
 74 A'   75 A'   30 A"   76 A'   31 A"   77 A'   78 A'   32 A"                 
  2.406   2.440   2.713   2.724   2.877   3.217   3.627   3.705
 79 A'   80 A'   81 A'   33 A"   82 A'   83 A'   84 A'   34 A"                 
  3.757   3.768   3.886   3.921   3.937   3.963   3.990   4.072
 35 A"   85 A'   86 A'   36 A"   37 A"   87 A'   38 A"   88 A'                 
  4.211   4.259   4.402   4.915   5.977   6.006   6.041   6.256
 89 A'   90 A'   91 A'   92 A'   39 A"   93 A'   94 A'   40 A"                 
  6.329   6.512   9.695  23.626  25.765  25.859  26.281  27.808
 95 A'   96 A'   97 A'   98 A'   41 A"   99 A'  100 A'  101 A'                 
 28.316  28.339  28.349  28.504  28.517  28.527  28.572  28.658
 42 A"  102 A'  103 A'   43 A"  104 A'   44 A"  105 A'  106 A'                 
 35.406  66.750 127.859 127.877 127.900 151.607 215.6741901.768
107 A'  108 A'   45 A"  109 A'  110 A'  111 A'  112 A'  113 A'                 

 Beta MOs, Restricted
 -- Occupied --                  
******* -176.34 -165.74 -165.74 -165.74 -101.61  -35.84  -31.33
  1 A'    2 A'    3 A'    1 A"    4 A'    5 A'    6 A'    7 A'                 
-31.324 -31.324 -24.726 -22.981 -22.980 -22.979 -22.975 -22.975
  2 A"    8 A'    9 A'   10 A'    3 A"   11 A'    4 A"   12 A'                 
-14.439 -10.341  -9.522  -7.287  -7.277  -7.276  -6.386  -4.800
 13 A'   14 A'   15 A'   16 A'    5 A"   17 A'   18 A'   19 A'                 
 -4.784  -4.783  -2.065  -2.061  -2.060  -2.046  -2.046  -1.259
  6 A"   20 A'   21 A'    7 A"   22 A'   23 A'    8 A"   24 A'                 
 -0.979  -0.875  -0.715  -0.619  -0.537  -0.516  -0.505  -0.435
 25 A'   26 A'   27 A'   28 A'   29 A'   30 A'    9 A"   31 A'                 
 -0.422  -0.367  -0.346  -0.334  -0.300  -0.299
 10 A"   32 A'   33 A'   11 A"   12 A"   34 A'                                 
 -- Virtual --                   
 -0.095  -0.070  -0.043   0.008   0.047   0.055   0.057   0.063
 35 A'   13 A"   36 A'   37 A'   38 A'   39 A'   14 A"   40 A'                 
  0.091   0.095   0.106   0.130   0.147   0.152   0.171   0.203
 41 A'   15 A"   42 A'   43 A'   44 A'   16 A"   45 A'   46 A'                 
  0.215   0.234   0.246   0.255   0.280   0.286   0.299   0.378
 47 A'   17 A"   48 A'   18 A"   49 A'   50 A'   51 A'   19 A"                 
  0.387   0.393   0.430   0.441   0.444   0.447   0.483   0.536
 52 A'   20 A"   53 A'   21 A"   54 A'   55 A'   56 A'   22 A"                 
  0.547   0.568   0.625   0.684   0.756   0.769   0.787   0.815
 57 A'   58 A'   59 A'   60 A'   61 A'   23 A"   62 A'   24 A"                 
  0.838   0.856   0.898   0.910   1.024   1.113   1.204   1.212
 25 A"   63 A'   64 A'   65 A'   66 A'   67 A'   68 A'   26 A"                 
  1.297   1.327   1.332   1.369   1.385   1.389   1.394   1.574
 27 A"   28 A"   69 A'   70 A'   71 A'   29 A"   72 A'   73 A'                 
  1.709   1.828   1.976   1.989   2.211   2.235   2.271   2.341
 74 A'   75 A'   30 A"   76 A'   31 A"   77 A'   78 A'   32 A"                 
  2.406   2.440   2.713   2.724   2.877   3.217   3.627   3.705
 79 A'   80 A'   81 A'   33 A"   82 A'   83 A'   84 A'   34 A"                 
  3.757   3.768   3.886   3.921   3.937   3.963   3.990   4.072
 35 A"   85 A'   86 A'   36 A"   37 A"   87 A'   38 A"   88 A'                 
  4.211   4.259   4.402   4.915   5.977   6.006   6.041   6.256
 89 A'   90 A'   91 A'   92 A'   39 A"   93 A'   94 A'   40 A"                 
  6.329   6.512   9.695  23.626  25.765  25.859  26.281  27.808
 95 A'   96 A'   97 A'   98 A'   41 A"   99 A'  100 A'  101 A'                 
 28.316  28.339  28.349  28.504  28.517  28.527  28.572  28.658
 42 A"  102 A'  103 A'   43 A"  104 A'   44 A"  105 A'  106 A'                 
 35.406  66.750 127.859 127.877 127.900 151.607 215.6741901.768
107 A'  108 A'   45 A"  109 A'  110 A'  111 A'  112 A'  113 A'                 
 --------------------------------------------------------------

          Ground-State Mulliken Net Atomic Charges

     Atom                 Charge (a.u.)
  ----------------------------------------
      1 C                    -0.491250
      2 N                     0.061340
      3 F                    -0.048574
      4 Cl                    0.290635
      5 I                     0.187849
  ----------------------------------------
  Sum of atomic charges =     0.000000

 -----------------------------------------------------------------
                    Cartesian Multipole Moments
 -----------------------------------------------------------------
    Charge (ESU x 10^10)
                 0.0000
    Dipole Moment (Debye)
         X      -1.1071      Y      -1.9349      Z      -0.0000
       Tot       2.2293
    Quadrupole Moments (Debye-Ang)
        XX     -54.8846     XY      -2.4113     YY     -60.6367
        XZ       0.0000     YZ       0.0000     ZZ     -56.9536
    Octopole Moments (Debye-Ang^2)
       XXX     -49.9655    XXY     -10.2415    XYY     -13.5421
       YYY      -9.6967    XXZ      -0.0000    XYZ       0.0000
       YYZ      -0.0000    XZZ     -12.1969    YZZ       1.1446
       ZZZ      -0.0000
    Hexadecapole Moments (Debye-Ang^3)
      XXXX    -687.3659   XXXY      -8.0870   XXYY    -180.0808
      XYYY      -6.4401   YYYY    -416.4981   XXXZ       0.0000
      XXYZ       0.0000   XYYZ       0.0000   YYYZ       0.0000
      XXZZ    -131.4122   XYZZ       4.3076   YYZZ     -78.6482
      XZZZ       0.0000   YZZZ       0.0000   ZZZZ     -68.8016
 -----------------------------------------------------------------
 Calculating MO derivatives via CPSCF
 D1JvT checksum  = 206520 17286.2631928839
 D1KAT checksum  = 469200 875.1798096866
   1         3          15      0.137513    0.037586
   2         3          15      0.017304    0.005243
   3         3          15      0.002191    0.000763
   4         3          15      0.000218    0.000078
   5        16           2      0.000013    0.000008
   6        18           0      0.000000    0.000000    Roots Converged
 Time for AOints: 7.0 s (CPU) 1.8 s (wall)
 ------------------------------------------------------------------------------
                     AOints        : Timing summary (seconds)
 ------------------------------------------------------------------------------
     job step          cpu (% of tot)      sys (% of tot)     wall (% of tot)
 ------------------------------------------------------------------------------
  cpscf_lag         0.3766E+02 (35.0)   0.9000E-05 (45.0)   0.9754E+01 (34.7)
  iterzp            0.6278E+02 (58.4)   0.1100E-04 (55.0)   0.1649E+02 (58.6)
  make_fx           0.0000E+00 ( 0.0)   0.0000E+00 ( 0.0)   0.0000E+00 ( 0.0)
  AOints            0.6974E+01 ( 6.5)   0.0000E+00 ( 0.0)   0.1770E+01 ( 6.3)
 ------------------------------------------------------------------------------
   Grand Totals     0.1076E+03          0.2000E-04          0.2814E+02
 ------------------------------------------------------------------------------
 Calculating analytic Hessian of the SCF energy
 Polarizability Matrix (a.u.)
            1           2           3
    1 -80.9184353  -0.1293365  -0.0000000
    2  -0.1293365 -66.8433744   0.0000000
    3  -0.0000000   0.0000000 -39.7955092

 Direct stationary perturbation theory relativistic correction:

 rels  =      97.807409403087
 relv  =    -324.323775075834
 rel2e =      42.292908817659
 E_rel =    -184.223456855088

 Hessian of the SCF Energy
            1           2           3           4           5           6
    1   0.3202178   0.1085754  -0.0000000  -0.1654591  -0.2199690   0.0000000
    2   0.1085754   0.6675393  -0.0000000  -0.1654545  -0.4674647   0.0000000
    3  -0.0000000  -0.0000000   0.0752430   0.0000000   0.0000000  -0.0323610
    4  -0.1654591  -0.1654545   0.0000000   0.3263711   0.1057859  -0.0000000
    5  -0.2199690  -0.4674647   0.0000000   0.1057859   0.6552762  -0.0000000
    6   0.0000000   0.0000000  -0.0323610  -0.0000000  -0.0000000   0.0435929
    7  -0.0060634  -0.0039455   0.0000000  -0.1316458   0.1162450  -0.0000000
    8   0.0537760  -0.0650600   0.0000000   0.0587544  -0.1333366   0.0000000
    9  -0.0000000   0.0000000  -0.0003445   0.0000000   0.0000000  -0.0226752
   10  -0.0916872   0.0733629  -0.0000000   0.0039743   0.0112649   0.0000000
   11   0.0632153  -0.1071868   0.0000000   0.0235783  -0.0484637   0.0000000
   12   0.0000000   0.0000000  -0.0213527  -0.0000000  -0.0000000  -0.0025681
   13  -0.0570081  -0.0125383  -0.0000000  -0.0332404  -0.0133268   0.0000000
   14  -0.0055978  -0.0278279   0.0000000  -0.0226641  -0.0060112  -0.0000000
   15   0.0000000   0.0000000  -0.0211848  -0.0000000  -0.0000000   0.0140113
            7           8           9          10          11          12
    1  -0.0060634   0.0537760  -0.0000000  -0.0916872   0.0632153   0.0000000
    2  -0.0039455  -0.0650600   0.0000000   0.0733629  -0.1071868   0.0000000
    3   0.0000000   0.0000000  -0.0003445  -0.0000000   0.0000000  -0.0213527
    4  -0.1316458   0.0587544   0.0000000   0.0039743   0.0235783  -0.0000000
    5   0.1162450  -0.1333366   0.0000000   0.0112649  -0.0484637  -0.0000000
    6  -0.0000000   0.0000000  -0.0226752   0.0000000   0.0000000  -0.0025681
    7   0.1305257  -0.1107858  -0.0000000   0.0025523   0.0034098   0.0000000
    8  -0.1107858   0.2084151  -0.0000000  -0.0016951  -0.0087929  -0.0000000
    9  -0.0000000  -0.0000000   0.0173436   0.0000000  -0.0000000   0.0093272
   10   0.0025523  -0.0016951   0.0000000   0.1107613  -0.0956454   0.0000000
   11   0.0034098  -0.0087929  -0.0000000  -0.0956454   0.1635603  -0.0000000
   12   0.0000000  -0.0000000   0.0093272   0.0000000  -0.0000000   0.0110668
   13   0.0046312  -0.0000495  -0.0000000  -0.0256007   0.0054419  -0.0000000
   14  -0.0049235  -0.0012256   0.0000000   0.0127126   0.0008831  -0.0000000
   15   0.0000000  -0.0000000  -0.0036512   0.0000000  -0.0000000   0.0035268
           13          14          15
    1  -0.0570081  -0.0055978   0.0000000
    2  -0.0125383  -0.0278279   0.0000000
    3  -0.0000000   0.0000000  -0.0211848
    4  -0.0332404  -0.0226641  -0.0000000
    5  -0.0133268  -0.0060112  -0.0000000
    6   0.0000000  -0.0000000   0.0140113
    7   0.0046312  -0.0049235   0.0000000
    8  -0.0000495  -0.0012256  -0.0000000
    9  -0.0000000   0.0000000  -0.0036512
   10  -0.0256007   0.0127126   0.0000000
   11   0.0054419   0.0008831  -0.0000000
   12  -0.0000000  -0.0000000   0.0035268
   13   0.1112180   0.0204727  -0.0000000
   14   0.0204727   0.0341815  -0.0000000
   15  -0.0000000  -0.0000000   0.0072978
 Gradient time:  CPU 170.70 s  wall 44.72 s
 **********************************************************************
 **                                                                  **
 **                       VIBRATIONAL ANALYSIS                       **
 **                       --------------------                       **
 **                                                                  **
 **        VIBRATIONAL FREQUENCIES (CM**-1) AND NORMAL MODES         **
 **     FORCE CONSTANTS (mDYN/ANGSTROM) AND REDUCED MASSES (AMU)     **
 **                  INFRARED INTENSITIES (KM/MOL)                   **
 **                                                                  **
 **********************************************************************


 Mode:                 1                      2                      3
 Frequency:       178.51                 203.49                 272.72
 Force Cnst:      0.4211                 0.8979                 0.6854
 Red. Mass:      22.4292                36.8038                15.6415
 IR Active:          YES                    YES                    YES
 IR Intens:        1.601                  0.857                  0.076
 Raman Active:       YES                    YES                    YES
               X      Y      Z        X      Y      Z        X      Y      Z
 C         -0.068  0.256 -0.000    0.177 -0.234 -0.000    0.000  0.000  0.456
 N          0.216  0.130  0.000    0.183 -0.244 -0.000    0.000  0.000  0.712
 F          0.688  0.550 -0.000    0.355 -0.146  0.000   -0.000 -0.000 -0.496
 Cl        -0.197  0.147  0.000    0.747  0.164  0.000    0.000 -0.000 -0.198
 I         -0.066 -0.161  0.000   -0.296  0.026  0.000   -0.000 -0.000  0.007
 TransDip  -0.040 -0.005 -0.000   -0.002  0.030  0.000    0.000  0.000 -0.009

 Mode:                 4                      5                      6
 Frequency:       435.72                 455.47                 481.02
 Force Cnst:      1.9588                 1.5445                 2.4293
 Red. Mass:      17.5116                12.6363                17.8194
 IR Active:          YES                    YES                    YES
 IR Intens:       14.926                  0.040                 12.553
 Raman Active:       YES                    YES                    YES
               X      Y      Z        X      Y      Z        X      Y      Z
 C         -0.558 -0.317 -0.000   -0.000 -0.000  0.882   -0.426 -0.207 -0.000
 N         -0.220 -0.519  0.000   -0.000 -0.000 -0.460   -0.569 -0.133  0.000
 F          0.236 -0.245 -0.000    0.000 -0.000  0.073    0.004  0.561 -0.000
 Cl        -0.105  0.373  0.000   -0.000  0.000 -0.067    0.223 -0.259 -0.000
 I          0.071  0.021  0.000    0.000  0.000 -0.025    0.041  0.022  0.000
 TransDip  -0.123  0.014 -0.000   -0.000  0.000  0.006   -0.112  0.015  0.000

 Mode:                 7                      8                      9
 Frequency:       915.71                 917.68                1600.15
 Force Cnst:      7.2346                 6.8039                19.3714
 Red. Mass:      14.6436                13.7129                12.8407
 IR Active:          YES                    YES                    YES
 IR Intens:      146.854                232.562                 31.644
 Raman Active:       YES                    YES                    YES
               X      Y      Z        X      Y      Z        X      Y      Z
 C         -0.405  0.034  0.000    0.658 -0.582  0.000    0.292  0.707 -0.000
 N          0.720 -0.356 -0.000   -0.028 -0.283  0.000   -0.217 -0.605  0.000
 F         -0.345  0.264  0.000   -0.139  0.312 -0.000   -0.028  0.025 -0.000
 Cl         0.037 -0.002 -0.000   -0.119  0.133 -0.000    0.005 -0.011  0.000
 I          0.000 -0.003 -0.000   -0.006  0.003 -0.000   -0.001 -0.001  0.000
 TransDip  -0.234 -0.309  0.000    0.392 -0.291 -0.000    0.113  0.140 -0.000

 STANDARD THERMODYNAMIC QUANTITIES AT   298.15 K  AND     1.00 ATM

   This Molecule has  0 Imaginary Frequencies
   Zero point vibrational energy:        7.806 kcal/mol

   Atom    1 Element C  Has Mass   12.00000
   Atom    2 Element N  Has Mass   14.00307
   Atom    3 Element F  Has Mass   18.99840
   Atom    4 Element Cl Has Mass   34.96885
   Atom    5 Element I  Has Mass  126.90440
   Molecular Mass:   206.874720 amu
   Principal axes and moments of inertia in amu*Bohr^2:
                             1           2           3
    Eigenvalues --      652.27395  1254.44373  1906.71768
          X               0.99973    -0.02340    -0.00000
          Y               0.02340     0.99973     0.00000
          Z               0.00000    -0.00000     1.00000
   Rotational Symmetry Number is   1
   The Molecule is an Asymmetric Top
   Translational Enthalpy:        0.889 kcal/mol
   Rotational Enthalpy:           0.889 kcal/mol
   Vibrational Enthalpy:          9.365 kcal/mol
   gas constant (RT):             0.592 kcal/mol
   Translational Entropy:        41.885  cal/mol.K
   Rotational Entropy:           28.835  cal/mol.K
   Vibrational Entropy:           8.620  cal/mol.K

   Total Enthalpy:               11.735 kcal/mol
   Total Entropy:                79.340  cal/mol.K
Archival summary:
1\1\TWL01\FREQ\ProcedureUnspecified\BasisUnspecified\1l1111\taweetha\SunNov2522:05:522018SunNov2522:05:522018\0\\#,FREQ,ProcedureUnspecified,BasisUnspecified,\\0,1\I\C,1,2.12229\N,2,1.27112,1,126.019\F,3,1.40061,2,111.186,1,-0,0\Cl,2,1.72626,1,118.235,3,-180,0\\\@

 Total job time:  50.91s(wall), 193.24s(cpu) 
 Sun Nov 25 22:05:52 2018

        *************************************************************
        *                                                           *
        *  Thank you very much for using Q-Chem.  Have a nice day.  *
        *                                                           *
        *************************************************************
