# Supplementary material for: Geometric and energetic data from ab initio calculations of haloethene, haloimine, halomethylenephosphine, haloiminophosphine, halodiazene, halodiphosphene and halocyclopropane
Source: Data Brief. 2019 Nov 2;27:104738. doi: 10.1016/j.dib.2019.104738 (PMC6861602; doi:10.1016/j.dib.2019.104738)
Supplement: Multimedia component 4 [file mmc4.zip › CN/B3LYP/IClCNHE.out]

Q-Chem Developer Version!
                  Welcome to Q-Chem
     A Quantum Leap Into The Future Of Chemistry


 Q-Chem 5.1, Q-Chem, Inc., Pleasanton, CA (2018)

 Yihan Shao,  Zhengting Gan,  E. Epifanovsky,  A. T. B. Gilbert,  M. Wormit,  
 J. Kussmann,  A. W. Lange,  A. Behn,  Jia Deng,  Xintian Feng,  D. Ghosh,  
 M. Goldey,  P. R. Horn,  L. D. Jacobson,  I. Kaliman,  T. Kus,  A. Landau,  
 Jie Liu,  E. I. Proynov,  R. M. Richard,  R. P. Steele,  E. J. Sundstrom,  
 H. L. Woodcock III,  P. M. Zimmerman,  D. Zuev,  B. Albrecht,  E. Alguire,  
 S. A. Baeppler,  D. Barton,  Z. Benda,  Y. A. Bernard,  E. J. Berquist,  
 K. B. Bravaya,  H. Burton,  D. Casanova,  Chun-Min Chang,  Yunqing Chen,  
 A. Chien,  K. D. Closser,  M. P. Coons,  S. Coriani,  S. Dasgupta,  
 A. L. Dempwolff,  M. Diedenhofen,  Hainam Do,  R. G. Edgar,  Po-Tung Fang,  
 S. Faraji,  S. Fatehi,  Qingguo Feng,  K. D. Fenk,  J. Fosso-Tande,  
 Qinghui Ge,  A. Ghysels,  G. Gidofalvi,  J. Gomes,  J. Gonthier,  A. Gunina,  
 D. Hait,  M. W. D. Hanson-Heine,  P. H. P. Harbach,  A. W. Hauser,  
 J. E. Herr,  E. G. Hohenstein,  Z. C. Holden,  Kerwin Hui,  B. C. Huynh,  
 T.-C. Jagau,  Hyunjun Ji,  B. Kaduk,  K. Khistyaev,  Jaehoon Kim,  
 P. Klunzinger,  K. Koh,  D. Kosenkov,  L. Koulias,  T. Kowalczyk,  
 C. M. Krauter,  A. Kunitsa,  Ka Un Lao,  A. Laurent,  K. V. Lawler,  
 Joonho Lee,  D. Lefrancois,  S. Lehtola,  D. S. Levine,  Yi-Pei Li,  
 You-Sheng Lin,  Fenglai Liu,  E. Livshits,  A. Luenser,  P. Manohar,  
 E. Mansoor,  S. F. Manzer,  Shan-Ping Mao,  Yuezhi Mao,  N. Mardirossian,  
 A. V. Marenich,  T. Markovich,  L. A. Martinez-Martinez,  S. A. Maurer,  
 N. J. Mayhall,  S. C. McKenzie,  J.-M. Mewes,  A. F. Morrison,  
 J. W. Mullinax,  K. Nanda,  T. S. Nguyen-Beck,  R. Olivares-Amaya,  
 J. A. Parkhill,  T. M. Perrine,  F. Plasser,  P. Pokhilko,  S. Prager,  
 A. Prociuk,  E. Ramos,  D. R. Rehn,  F. Rob,  M. Schneider,  N. Sergueev,  
 S. M. Sharada,  S. Sharma,  D. W. Small,  T. Stauch,  T. Stein,  
 Yu-Chuan Su,  A. J. W. Thom,  A. Tkatchenko,  T. Tsuchimochi,  N. M. Tubman,  
 L. Vogt,  M. L. Vidal,  O. Vydrov,  M. A. Watson,  J. Wenzel,  
 M. de Wergifosse,  T. A. Wesolowski,  A. White,  J. Witte,  A. Yamada,  
 Jun Yang,  K. Yao,  S. Yeganeh,  S. R. Yost,  Zhi-Qiang You,  A. Zech,  
 Igor Ying Zhang,  Xing Zhang,  Yan Zhao,  Ying Zhu,  B. R. Brooks,  
 G. K. L. Chan,  C. J. Cramer,  M. S. Gordon,  W. J. Hehre,  A. Klamt,  
 M. W. Schmidt,  C. D. Sherrill,  D. G. Truhlar,  A. Aspuru-Guzik,  R. Baer,  
 A. T. Bell,  N. A. Besley,  Jeng-Da Chai,  A. E. DePrince, III,  
 R. A. DiStasio Jr.,  A. Dreuw,  B. D. Dunietz,  T. R. Furlani,  
 Chao-Ping Hsu,  Yousung Jung,  Jing Kong,  D. S. Lambrecht,  WanZhen Liang,  
 C. Ochsenfeld,  V. A. Rassolov,  L. V. Slipchenko,  J. E. Subotnik,  
 T. Van Voorhis,  J. M. Herbert,  A. I. Krylov,  P. M. W. Gill,  M. Head-Gordon

 Contributors to earlier versions of Q-Chem not listed above: 
 R. D. Adamson,  B. Austin,  J. Baker,  G. J. O. Beran,  K. Brandhorst,  
 S. T. Brown,  E. F. C. Byrd,  A. K. Chakraborty,  C.-L. Cheng,  
 Siu Hung Chien,  D. M. Chipman,  D. L. Crittenden,  H. Dachsel,  
 R. J. Doerksen,  A. D. Dutoi,  L. Fusti-Molnar,  W. A. Goddard III,  
 A. Golubeva-Zadorozhnaya,  S. R. Gwaltney,  G. Hawkins,  A. Heyden,  
 S. Hirata,  G. Kedziora,  F. J. Keil,  C. Kelley,  Jihan Kim,  R. A. King,  
 R. Z. Khaliullin,  P. P. Korambath,  W. Kurlancheek,  A. M. Lee,  M. S. Lee,  
 S. V. Levchenko,  Ching Yeh Lin,  D. Liotard,  R. C. Lochan,  I. Lotan,  
 P. E. Maslen,  N. Nair,  D. P. O'Neill,  D. Neuhauser,  E. Neuscamman,  
 C. M. Oana,  R. Olson,  B. Peters,  R. Peverati,  P. A. Pieniazek,  
 Y. M. Rhee,  J. Ritchie,  M. A. Rohrdanz,  E. Rosta,  N. J. Russ,  
 H. F. Schaefer III,  N. E. Schultz,  N. Shenvi,  A. C. Simmonett,  A. Sodt,  
 D. Stuck,  K. S. Thanthiriwatte,  V. Vanovschi,  Tao Wang,  A. Warshel,  
 C. F. Williams,  Q. Wu,  X. Xu,  W. Zhang

 Please cite Q-Chem as follows:
 Y. Shao et al., Mol. Phys. 113, 184-215 (2015)
 DOI: 10.1080/00268976.2014.952696

 Q-Chem 5.1.2 for Intel X86 EM64T Linux

 Parts of Q-Chem use Armadillo 8.300.2 (Tropical Shenanigans).
 http://arma.sourceforge.net/

 Q-Chem begins on Mon Nov 26 08:24:27 2018  

Host: 
0

     Scratch files written to /scratch/taweetham/qchem59805//
Input Ideriv = 2
Curr. Ideriv = -1
Max.  Ideriv = 2

Checking the input file for inconsistencies... 	...done.

--------------------------------------------------------------
User input:
--------------------------------------------------------------
$molecule
0 1
C 
N 1 1.3 
H 2 CH 1 120. 
Cl 1 CCl 2 120.  3 180.0
I 1 CI 2 120.  3 0.0

CC=1.54
CH=1.09
CF=1.35
CCl=1.77
CBr=1.94
CI=2.14
DHA=180.0
$end

$rem
   job_type	optimization
   basis	6-311++g**
   method	b3lyp
$end

--------------------------------------------------------------
 ----------------------------------------------------------------
             Standard Nuclear Orientation (Angstroms)
    I     Atom           X                Y                Z
 ----------------------------------------------------------------
    1      C       1.0093014659     0.5127395805     0.0000000000
    2      N       1.2977829519     1.7803272233     0.0000000000
    3      H       0.4982911293     2.5212137366     0.0000000000
    4      Cl      2.3075588293    -0.6903513631    -0.0000000000
    5      I      -1.0352279375    -0.1193201624    -0.0000000000
 ----------------------------------------------------------------
 Molecular Point Group                 Cs    NOp =  2
 Largest Abelian Subgroup              Cs    NOp =  2
 Nuclear Repulsion Energy =   372.2255735767 hartrees
 There are       42 alpha and       42 beta electrons
 Requested basis set is 6-311++G(d,p)
 There are 54 shells and 143 basis functions

 Total QAlloc Memory Limit   2000 MB
 Mega-Array Size       188 MB
 MEM_STATIC part       192 MB
 A cutoff of  1.0D-11 yielded   1274 shell pairs
 There are      9515 function pairs (     10655 Cartesian)
 Smallest overlap matrix eigenvalue = 6.46E-04

 Scale SEOQF with 1.000000e-01/1.000000e-01/1.000000e-01

 Standard Electronic Orientation quadrupole field applied
 Nucleus-field energy     =     0.0000000087 hartrees
 Guess from superposition of atomic densities
 Warning:  Energy on first SCF cycle will be non-variational
 SAD guess density has 84.000000 electrons

 -----------------------------------------------------------------------
  General SCF calculation program by
  Eric Jon Sundstrom, Paul Horn, Yuezhi Mao, Dmitri Zuev, Alec White,
  David Stuck, Shaama M.S., Shane Yost, Joonho Lee, David Small,
  Daniel Levine, Susi Lehtola, Hugh Burton, Evgeny Epifanovsky
 -----------------------------------------------------------------------
 Exchange:     0.2000 Hartree-Fock + 0.0800 Slater + 0.7200 B88
 Correlation:  0.1900 VWN1RPA + 0.8100 LYP
 Using SG-1 standard quadrature grid
 A restricted SCF calculation will be
 performed using DIIS
 SCF converges when DIIS error is below 1.0e-08
 ---------------------------------------
  Cycle       Energy         DIIS error
 ---------------------------------------
    1   -7473.5685914096      4.15e-02  
    2   -7473.1249763591      5.67e-03  
    3   -7472.7047651664      1.42e-02  
    4   -7473.1943931249      8.33e-04  
    5   -7473.1963028218      4.05e-04  
    6   -7473.1967135895      1.18e-04  
    7   -7473.1967538295      5.39e-05  
    8   -7473.1967600290      1.52e-05  
    9   -7473.1967605501      6.87e-06  
   10   -7473.1967606544      1.23e-06  
   11   -7473.1967606580      1.64e-07  
   12   -7473.1967606580      6.91e-08  
   13   -7473.1967606580      6.55e-09  Convergence criterion met
 ---------------------------------------
 SCF time:   CPU 16.15s  wall 16.00s 
 SCF   energy in the final basis set =    -7473.1967606580
 Total energy in the final basis set =    -7473.1967606580

 --------------------------------------------------------------
             Orbital Energies (a.u.) and Symmetries
 --------------------------------------------------------------

 Alpha MOs, Restricted
 -- Occupied --                  
******* -176.33 -165.73 -165.73 -165.73 -101.59  -35.82  -31.32
  1 A'    2 A'    3 A'    1 A"    4 A'    5 A'    6 A'    7 A'                 
-31.310 -31.310 -22.966 -22.965 -22.965 -22.960 -22.960 -14.356
  2 A"    8 A'    9 A'    3 A"   10 A'    4 A"   11 A'   12 A'                 
-10.340  -9.504  -7.270  -7.259  -7.258  -6.372  -4.785  -4.770
 13 A'   14 A'   15 A'    5 A"   16 A'   17 A'   18 A'    6 A"                 
 -4.769  -2.050  -2.046  -2.045  -2.032  -2.032  -0.952  -0.862
 19 A'   20 A'    7 A"   21 A'    8 A"   22 A'   23 A'   24 A'                 
 -0.696  -0.599  -0.501  -0.458  -0.420  -0.350  -0.331  -0.315
 25 A'   26 A'   27 A'   28 A'    9 A"   29 A'   10 A"   30 A'                 
 -0.288  -0.282
 11 A"   31 A'                                                                 
 -- Virtual --                   
 -0.089  -0.066  -0.022   0.019   0.028   0.054   0.063   0.077
 32 A'   12 A"   33 A'   34 A'   35 A'   36 A'   13 A"   37 A'                 
  0.095   0.095   0.116   0.128   0.148   0.156   0.163   0.208
 38 A'   14 A"   39 A'   40 A'   41 A'   15 A"   42 A'   43 A'                 
  0.216   0.235   0.238   0.281   0.304   0.380   0.386   0.388
 44 A'   45 A'   16 A"   46 A'   47 A'   48 A'   17 A"   18 A"                 
  0.404   0.433   0.447   0.452   0.491   0.537   0.537   0.567
 49 A'   50 A'   51 A'   19 A"   52 A'   53 A'   20 A"   54 A'                 
  0.626   0.689   0.781   0.787   0.807   0.833   0.853   0.866
 55 A'   56 A'   57 A'   21 A"   58 A'   22 A"   23 A"   59 A'                 
  0.885   0.923   1.030   1.082   1.175   1.203   1.300   1.333
 60 A'   61 A'   62 A'   63 A'   24 A"   64 A'   25 A"   65 A'                 
  1.357   1.380   1.437   1.535   1.592   1.694   1.824   1.893
 26 A"   66 A'   27 A"   67 A'   68 A'   69 A'   70 A'   71 A'                 
  2.175   2.261   2.282   2.360   2.376   2.470   2.649   2.714
 28 A"   72 A'   29 A"   73 A'   30 A"   74 A'   75 A'   76 A'                 
  2.735   2.843   3.077   3.234   3.827   3.945   3.957   3.996
 31 A"   77 A'   78 A'   79 A'   32 A"   33 A"   80 A'   34 A"                 
  4.045   4.121   4.220   4.368   4.627   5.986   6.020   6.047
 81 A'   82 A'   83 A'   84 A'   85 A'   35 A"   86 A'   87 A'                 
  9.686  23.577  25.777  25.850  26.283  27.813  28.328  28.354
 88 A'   89 A'   36 A"   90 A'   91 A'   92 A'   37 A"   93 A'                 
 28.360  28.517  28.524  28.539  28.578  28.664  35.474 127.871
 94 A'   38 A"   95 A'   39 A"   96 A'   97 A'   98 A'   40 A"                 
127.891 127.909 151.613 215.6651901.775
 99 A'  100 A'  101 A'  102 A'  103 A'                                         

 Beta MOs, Restricted
 -- Occupied --                  
******* -176.33 -165.73 -165.73 -165.73 -101.59  -35.82  -31.32
  1 A'    2 A'    3 A'    1 A"    4 A'    5 A'    6 A'    7 A'                 
-31.310 -31.310 -22.966 -22.965 -22.965 -22.960 -22.960 -14.356
  2 A"    8 A'    9 A'    3 A"   10 A'    4 A"   11 A'   12 A'                 
-10.340  -9.504  -7.270  -7.259  -7.258  -6.372  -4.785  -4.770
 13 A'   14 A'   15 A'    5 A"   16 A'   17 A'   18 A'    6 A"                 
 -4.769  -2.050  -2.046  -2.045  -2.032  -2.032  -0.952  -0.862
 19 A'   20 A'    7 A"   21 A'    8 A"   22 A'   23 A'   24 A'                 
 -0.696  -0.599  -0.501  -0.458  -0.420  -0.350  -0.331  -0.315
 25 A'   26 A'   27 A'   28 A'    9 A"   29 A'   10 A"   30 A'                 
 -0.288  -0.282
 11 A"   31 A'                                                                 
 -- Virtual --                   
 -0.089  -0.066  -0.022   0.019   0.028   0.054   0.063   0.077
 32 A'   12 A"   33 A'   34 A'   35 A'   36 A'   13 A"   37 A'                 
  0.095   0.095   0.116   0.128   0.148   0.156   0.163   0.208
 38 A'   14 A"   39 A'   40 A'   41 A'   15 A"   42 A'   43 A'                 
  0.216   0.235   0.238   0.281   0.304   0.380   0.386   0.388
 44 A'   45 A'   16 A"   46 A'   47 A'   48 A'   17 A"   18 A"                 
  0.404   0.433   0.447   0.452   0.491   0.537   0.537   0.567
 49 A'   50 A'   51 A'   19 A"   52 A'   53 A'   20 A"   54 A'                 
  0.626   0.689   0.781   0.787   0.807   0.833   0.853   0.866
 55 A'   56 A'   57 A'   21 A"   58 A'   22 A"   23 A"   59 A'                 
  0.885   0.923   1.030   1.082   1.175   1.203   1.300   1.333
 60 A'   61 A'   62 A'   63 A'   24 A"   64 A'   25 A"   65 A'                 
  1.357   1.380   1.437   1.535   1.592   1.694   1.824   1.893
 26 A"   66 A'   27 A"   67 A'   68 A'   69 A'   70 A'   71 A'                 
  2.175   2.261   2.282   2.360   2.376   2.470   2.649   2.714
 28 A"   72 A'   29 A"   73 A'   30 A"   74 A'   75 A'   76 A'                 
  2.735   2.843   3.077   3.234   3.827   3.945   3.957   3.996
 31 A"   77 A'   78 A'   79 A'   32 A"   33 A"   80 A'   34 A"                 
  4.045   4.121   4.220   4.368   4.627   5.986   6.020   6.047
 81 A'   82 A'   83 A'   84 A'   85 A'   35 A"   86 A'   87 A'                 
  9.686  23.577  25.777  25.850  26.283  27.813  28.328  28.354
 88 A'   89 A'   36 A"   90 A'   91 A'   92 A'   37 A"   93 A'                 
 28.360  28.517  28.524  28.539  28.578  28.664  35.474 127.871
 94 A'   38 A"   95 A'   39 A"   96 A'   97 A'   98 A'   40 A"                 
127.891 127.909 151.613 215.6651901.775
 99 A'  100 A'  101 A'  102 A'  103 A'                                         
 --------------------------------------------------------------

          Ground-State Mulliken Net Atomic Charges

     Atom                 Charge (a.u.)
  ----------------------------------------
      1 C                    -0.565994
      2 N                    -0.075338
      3 H                     0.242547
      4 Cl                    0.289287
      5 I                     0.109497
  ----------------------------------------
  Sum of atomic charges =     0.000000

 -----------------------------------------------------------------
                    Cartesian Multipole Moments
 -----------------------------------------------------------------
    Charge (ESU x 10^10)
                 0.0000
    Dipole Moment (Debye)
         X      -1.6683      Y       0.2537      Z       0.0000
       Tot       1.6875
    Quadrupole Moments (Debye-Ang)
        XX     -54.1718     XY      -3.5314     YY     -50.9254
        XZ       0.0000     YZ       0.0000     ZZ     -53.7550
    Octopole Moments (Debye-Ang^2)
       XXX     -51.4857    XXY     -16.8765    XYY     -18.2907
       YYY       1.7265    XXZ       0.0000    XYZ      -0.0000
       YYZ       0.0000    XZZ     -13.1465    YZZ      -2.7441
       ZZZ       0.0000
    Hexadecapole Moments (Debye-Ang^3)
      XXXX    -719.0323   XXXY     -29.4261   XXYY    -176.9259
      XYYY     -18.4006   YYYY    -212.8488   XXXZ       0.0000
      XXYZ      -0.0000   XYYZ       0.0000   YYYZ       0.0000
      XXZZ    -137.7057   XYZZ      -1.0446   YYZZ     -54.1664
      XZZZ      -0.0000   YZZZ      -0.0000   ZZZZ     -69.1576
 -----------------------------------------------------------------
 Calculating analytic gradient of the SCF energy
 Gradient of SCF Energy
            1           2           3           4           5
    1  -0.0106913   0.0235082  -0.0292597   0.0140424   0.0024004
    2  -0.0761750   0.0318514   0.0431710  -0.0090206   0.0101733
    3   0.0000000  -0.0000000   0.0000000   0.0000000  -0.0000000
 Max gradient component =       7.618E-02
 RMS gradient           =       2.657E-02
 Gradient time:  CPU 4.34 s  wall 4.34 s
 Geometry Optimization Parameters
   NAtoms,    NIC,     NZ,  NCons,   NDum,   NFix, NCnnct, MaxDiis
        5      20       5       0       0       0       0       0


** GEOMETRY OPTIMIZATION IN DELOCALIZED INTERNAL COORDINATES **
   Searching for a Minimum

   Optimization Cycle:   1

                       Coordinates (Angstroms)
     ATOM                X               Y               Z
      1  C         1.0093014659    0.5127395805    0.0000000000
      2  N         1.2977829519    1.7803272233    0.0000000000
      3  H         0.4982911293    2.5212137366    0.0000000000
      4  Cl        2.3075588293   -0.6903513631    0.0000000000
      5  I        -1.0352279375   -0.1193201624    0.0000000000
   Point Group: cs    Number of degrees of freedom:     7


   Energy is  -7473.196760658


 Attempting to Generate Delocalized Internal Coordinates

  7 Hessian modes will be used to form the next step
  Hessian Eigenvalues:
     0.108095    0.160000    0.250000    0.250000    0.286300    0.348126
     0.671931

 Minimum Search - Taking Simple RFO Step
 Searching for Lamda that Minimizes Along All modes
 Value Taken    Lamda =  -0.02170799
 Step Taken.  Stepsize is  0.251022

                             Maximum     Tolerance    Cnvgd?
         Gradient           0.077177      0.000300      NO
         Displacement       0.225705      0.001200      NO
         Energy change     *********      0.000001      NO


 New Cartesian Coordinates Obtained by Inverse Iteration

 Displacement from previous Coordinates is:  0.313850
 ----------------------------------------------------------------
             Standard Nuclear Orientation (Angstroms)
    I     Atom           X                Y                Z
 ----------------------------------------------------------------
    1      C       1.0017496474     0.5811581906     0.0000000000
    2      N       1.3327886840     1.7814602411     0.0000000000
    3      H       0.5269416733     2.4027374448     0.0000000000
    4      Cl      2.2548003877    -0.6286762377     0.0000000000
    5      I      -1.0385739535    -0.1320706239     0.0000000000
 ----------------------------------------------------------------
 Molecular Point Group                 Cs    NOp =  2
 Largest Abelian Subgroup              Cs    NOp =  2
 Nuclear Repulsion Energy =   376.0010843105 hartrees
 There are       42 alpha and       42 beta electrons
 Applying Cartesian multipole field
    Component          Value
    ---------          -----
     (2,0,0)        1.00000E-11
     (0,2,0)        2.00000E-11
     (0,0,2)       -3.00000E-11
 Nucleus-field energy     =     0.0000000085 hartrees
 Requested basis set is 6-311++G(d,p)
 There are 54 shells and 143 basis functions
 A cutoff of  1.0D-11 yielded   1278 shell pairs
 There are      9545 function pairs (     10689 Cartesian)
 Smallest overlap matrix eigenvalue = 6.11E-04
 Guess MOs from SCF MO coefficient file

 -----------------------------------------------------------------------
  General SCF calculation program by
  Eric Jon Sundstrom, Paul Horn, Yuezhi Mao, Dmitri Zuev, Alec White,
  David Stuck, Shaama M.S., Shane Yost, Joonho Lee, David Small,
  Daniel Levine, Susi Lehtola, Hugh Burton, Evgeny Epifanovsky
 -----------------------------------------------------------------------
 Exchange:     0.2000 Hartree-Fock + 0.0800 Slater + 0.7200 B88
 Correlation:  0.1900 VWN1RPA + 0.8100 LYP
 Using SG-1 standard quadrature grid
 A restricted SCF calculation will be
 performed using DIIS
 SCF converges when DIIS error is below 1.0e-08
 ---------------------------------------
  Cycle       Energy         DIIS error
 ---------------------------------------
    1   -7473.2032845771      1.32e-03  
    2   -7473.2063484109      8.29e-04  
    3   -7473.2064369808      7.74e-04  
    4   -7473.2078704881      1.61e-04  
    5   -7473.2079218433      5.97e-05  
    6   -7473.2079313555      1.43e-05  
    7   -7473.2079317309      2.83e-06  
    8   -7473.2079317443      7.31e-07  
    9   -7473.2079317457      2.54e-07  
   10   -7473.2079317459      3.24e-08  
   11   -7473.2079317458      1.02e-08  
   12   -7473.2079317458      1.90e-09  Convergence criterion met
 ---------------------------------------
 SCF time:   CPU 15.04s  wall 15.00s 
 SCF   energy in the final basis set =    -7473.2079317458
 Total energy in the final basis set =    -7473.2079317458

 --------------------------------------------------------------
             Orbital Energies (a.u.) and Symmetries
 --------------------------------------------------------------

 Alpha MOs, Restricted
 -- Occupied --                  
******* -176.33 -165.73 -165.73 -165.73 -101.59  -35.82  -31.32
  1 A'    2 A'    3 A'    1 A"    4 A'    5 A'    6 A'    7 A'                 
-31.310 -31.309 -22.966 -22.965 -22.965 -22.960 -22.960 -14.349
  2 A"    8 A'    9 A'    3 A"   10 A'    4 A"   11 A'   12 A'                 
-10.332  -9.500  -7.265  -7.255  -7.254  -6.372  -4.784  -4.769
 13 A'   14 A'   15 A'    5 A"   16 A'   17 A'   18 A'    6 A"                 
 -4.769  -2.050  -2.045  -2.045  -2.032  -2.032  -0.981  -0.871
 19 A'   20 A'    7 A"   21 A'    8 A"   22 A'   23 A'   24 A'                 
 -0.695  -0.608  -0.507  -0.462  -0.431  -0.349  -0.332  -0.320
 25 A'   26 A'   27 A'   28 A'    9 A"   29 A'   10 A"   30 A'                 
 -0.291  -0.287
 11 A"   31 A'                                                                 
 -- Virtual --                   
 -0.089  -0.054  -0.012   0.023   0.030   0.055   0.062   0.081
 32 A'   12 A"   33 A'   34 A'   35 A'   36 A'   13 A"   37 A'                 
  0.094   0.097   0.114   0.137   0.154   0.158   0.160   0.206
 14 A"   38 A'   39 A'   40 A'   41 A'   15 A"   42 A'   43 A'                 
  0.217   0.240   0.240   0.284   0.305   0.379   0.385   0.385
 44 A'   16 A"   45 A'   46 A'   47 A'   48 A'   17 A"   18 A"                 
  0.413   0.438   0.451   0.453   0.505   0.538   0.552   0.590
 49 A'   50 A'   51 A'   19 A"   52 A'   20 A"   53 A'   54 A'                 
  0.638   0.677   0.781   0.787   0.815   0.834   0.839   0.850
 55 A'   56 A'   57 A'   21 A"   58 A'   22 A"   59 A'   23 A"                 
  0.903   0.923   1.036   1.091   1.179   1.211   1.299   1.331
 60 A'   61 A'   62 A'   63 A'   24 A"   64 A'   25 A"   65 A'                 
  1.358   1.379   1.451   1.550   1.595   1.768   1.863   1.974
 26 A"   66 A'   27 A"   67 A'   68 A'   69 A'   70 A'   71 A'                 
  2.203   2.273   2.346   2.398   2.405   2.526   2.642   2.749
 28 A"   72 A'   29 A"   73 A'   30 A"   74 A'   75 A'   76 A'                 
  2.752   2.900   3.127   3.219   3.842   3.945   3.957   3.997
 31 A"   77 A'   78 A'   79 A'   32 A"   33 A"   80 A'   34 A"                 
  4.068   4.186   4.223   4.378   4.737   5.986   6.018   6.045
 81 A'   82 A'   83 A'   84 A'   85 A'   35 A"   86 A'   87 A'                 
  9.700  23.703  25.784  25.874  26.285  27.808  28.328  28.353
 88 A'   89 A'   36 A"   90 A'   91 A'   92 A'   37 A"   93 A'                 
 28.358  28.518  28.523  28.538  28.580  28.665  35.579 127.871
 94 A'   38 A"   95 A'   39 A"   96 A'   97 A'   98 A'   40 A"                 
127.890 127.909 151.610 215.6801901.771
 99 A'  100 A'  101 A'  102 A'  103 A'                                         

 Beta MOs, Restricted
 -- Occupied --                  
******* -176.33 -165.73 -165.73 -165.73 -101.59  -35.82  -31.32
  1 A'    2 A'    3 A'    1 A"    4 A'    5 A'    6 A'    7 A'                 
-31.310 -31.309 -22.966 -22.965 -22.965 -22.960 -22.960 -14.349
  2 A"    8 A'    9 A'    3 A"   10 A'    4 A"   11 A'   12 A'                 
-10.332  -9.500  -7.265  -7.255  -7.254  -6.372  -4.784  -4.769
 13 A'   14 A'   15 A'    5 A"   16 A'   17 A'   18 A'    6 A"                 
 -4.769  -2.050  -2.045  -2.045  -2.032  -2.032  -0.981  -0.871
 19 A'   20 A'    7 A"   21 A'    8 A"   22 A'   23 A'   24 A'                 
 -0.695  -0.608  -0.507  -0.462  -0.431  -0.349  -0.332  -0.320
 25 A'   26 A'   27 A'   28 A'    9 A"   29 A'   10 A"   30 A'                 
 -0.291  -0.287
 11 A"   31 A'                                                                 
 -- Virtual --                   
 -0.089  -0.054  -0.012   0.023   0.030   0.055   0.062   0.081
 32 A'   12 A"   33 A'   34 A'   35 A'   36 A'   13 A"   37 A'                 
  0.094   0.097   0.114   0.137   0.154   0.158   0.160   0.206
 14 A"   38 A'   39 A'   40 A'   41 A'   15 A"   42 A'   43 A'                 
  0.217   0.240   0.240   0.284   0.305   0.379   0.385   0.385
 44 A'   16 A"   45 A'   46 A'   47 A'   48 A'   17 A"   18 A"                 
  0.413   0.438   0.451   0.453   0.505   0.538   0.552   0.590
 49 A'   50 A'   51 A'   19 A"   52 A'   20 A"   53 A'   54 A'                 
  0.638   0.677   0.781   0.787   0.815   0.834   0.839   0.850
 55 A'   56 A'   57 A'   21 A"   58 A'   22 A"   59 A'   23 A"                 
  0.903   0.923   1.036   1.091   1.179   1.211   1.299   1.331
 60 A'   61 A'   62 A'   63 A'   24 A"   64 A'   25 A"   65 A'                 
  1.358   1.379   1.451   1.550   1.595   1.768   1.863   1.974
 26 A"   66 A'   27 A"   67 A'   68 A'   69 A'   70 A'   71 A'                 
  2.203   2.273   2.346   2.398   2.405   2.526   2.642   2.749
 28 A"   72 A'   29 A"   73 A'   30 A"   74 A'   75 A'   76 A'                 
  2.752   2.900   3.127   3.219   3.842   3.945   3.957   3.997
 31 A"   77 A'   78 A'   79 A'   32 A"   33 A"   80 A'   34 A"                 
  4.068   4.186   4.223   4.378   4.737   5.986   6.018   6.045
 81 A'   82 A'   83 A'   84 A'   85 A'   35 A"   86 A'   87 A'                 
  9.700  23.703  25.784  25.874  26.285  27.808  28.328  28.353
 88 A'   89 A'   36 A"   90 A'   91 A'   92 A'   37 A"   93 A'                 
 28.358  28.518  28.523  28.538  28.580  28.665  35.579 127.871
 94 A'   38 A"   95 A'   39 A"   96 A'   97 A'   98 A'   40 A"                 
127.890 127.909 151.610 215.6801901.771
 99 A'  100 A'  101 A'  102 A'  103 A'                                         
 --------------------------------------------------------------

          Ground-State Mulliken Net Atomic Charges

     Atom                 Charge (a.u.)
  ----------------------------------------
      1 C                    -0.576401
      2 N                    -0.037690
      3 H                     0.229351
      4 Cl                    0.286601
      5 I                     0.098139
  ----------------------------------------
  Sum of atomic charges =     0.000000

 -----------------------------------------------------------------
                    Cartesian Multipole Moments
 -----------------------------------------------------------------
    Charge (ESU x 10^10)
                 0.0000
    Dipole Moment (Debye)
         X      -1.6118      Y       0.2375      Z      -0.0000
       Tot       1.6293
    Quadrupole Moments (Debye-Ang)
        XX     -54.2566     XY      -2.9170     YY     -51.3556
        XZ       0.0000     YZ      -0.0000     ZZ     -53.5282
    Octopole Moments (Debye-Ang^2)
       XXX     -49.3802    XXY     -16.7958    XYY     -17.7379
       YYY      -2.8859    XXZ      -0.0000    XYZ       0.0000
       YYZ      -0.0000    XZZ     -12.1865    YZZ      -3.0487
       ZZZ      -0.0000
    Hexadecapole Moments (Debye-Ang^3)
      XXXX    -707.9155   XXXY     -34.0844   XXYY    -172.6056
      XYYY     -26.8730   YYYY    -216.4137   XXXZ       0.0000
      XXYZ      -0.0000   XYYZ       0.0000   YYYZ      -0.0000
      XXZZ    -134.9075   XYZZ      -3.6872   YYZZ     -52.4265
      XZZZ       0.0000   YZZZ      -0.0000   ZZZZ     -68.7727
 -----------------------------------------------------------------
 Calculating analytic gradient of the SCF energy
 Gradient of SCF Energy
            1           2           3           4           5
    1  -0.0060253   0.0042587  -0.0012860   0.0022125   0.0008401
    2  -0.0053192  -0.0018222  -0.0027684   0.0061579   0.0037519
    3   0.0000000   0.0000000  -0.0000000  -0.0000000  -0.0000000
 Max gradient component =       6.158E-03
 RMS gradient           =       3.193E-03
 Gradient time:  CPU 4.37 s  wall 4.37 s
 Geometry Optimization Parameters
   NAtoms,    NIC,     NZ,  NCons,   NDum,   NFix, NCnnct, MaxDiis
        5      20       5       0       0       0       0       0

 Cartesian Hessian Update
 Hessian Updated using BFGS Update


** GEOMETRY OPTIMIZATION IN DELOCALIZED INTERNAL COORDINATES **
   Searching for a Minimum

   Optimization Cycle:   2

                       Coordinates (Angstroms)
     ATOM                X               Y               Z
      1  C         1.0017496474    0.5811581906    0.0000000000
      2  N         1.3327886840    1.7814602411    0.0000000000
      3  H         0.5269416733    2.4027374448    0.0000000000
      4  Cl        2.2548003877   -0.6286762377    0.0000000000
      5  I        -1.0385739535   -0.1320706239    0.0000000000
   Point Group: cs    Number of degrees of freedom:     7


   Energy is  -7473.207931746

 Hessian Updated using BFGS Update

  7 Hessian modes will be used to form the next step
  Hessian Eigenvalues:
     0.107466    0.172160    0.225349    0.257195    0.291145    0.365258
     0.696149

 Minimum Search - Taking Simple RFO Step
 Searching for Lamda that Minimizes Along All modes
 Value Taken    Lamda =  -0.00098809
 Step Taken.  Stepsize is  0.066063

                             Maximum     Tolerance    Cnvgd?
         Gradient           0.012013      0.000300      NO
         Displacement       0.038719      0.001200      NO
         Energy change     -0.011171      0.000001      NO


 New Cartesian Coordinates Obtained by Inverse Iteration

 Displacement from previous Coordinates is:  0.114631
 ----------------------------------------------------------------
             Standard Nuclear Orientation (Angstroms)
    I     Atom           X                Y                Z
 ----------------------------------------------------------------
    1      C       1.0055754686     0.5932520169     0.0000000000
    2      N       1.3298784835     1.7956092253     0.0000000000
    3      H       0.5389312877     2.4321763383     0.0000000000
    4      Cl      2.2319343355    -0.6485359189     0.0000000000
    5      I      -1.0286131364    -0.1678926467     0.0000000000
 ----------------------------------------------------------------
 Molecular Point Group                 Cs    NOp =  2
 Largest Abelian Subgroup              Cs    NOp =  2
 Nuclear Repulsion Energy =   376.1823656000 hartrees
 There are       42 alpha and       42 beta electrons
 Applying Cartesian multipole field
    Component          Value
    ---------          -----
     (2,0,0)        1.00000E-11
     (0,2,0)        2.00000E-11
     (0,0,2)       -3.00000E-11
 Nucleus-field energy     =     0.0000000085 hartrees
 Requested basis set is 6-311++G(d,p)
 There are 54 shells and 143 basis functions
 A cutoff of  1.0D-11 yielded   1275 shell pairs
 There are      9527 function pairs (     10670 Cartesian)
 Smallest overlap matrix eigenvalue = 6.32E-04
 Guess MOs from SCF MO coefficient file

 -----------------------------------------------------------------------
  General SCF calculation program by
  Eric Jon Sundstrom, Paul Horn, Yuezhi Mao, Dmitri Zuev, Alec White,
  David Stuck, Shaama M.S., Shane Yost, Joonho Lee, David Small,
  Daniel Levine, Susi Lehtola, Hugh Burton, Evgeny Epifanovsky
 -----------------------------------------------------------------------
 Exchange:     0.2000 Hartree-Fock + 0.0800 Slater + 0.7200 B88
 Correlation:  0.1900 VWN1RPA + 0.8100 LYP
 Using SG-1 standard quadrature grid
 A restricted SCF calculation will be
 performed using DIIS
 SCF converges when DIIS error is below 1.0e-08
 ---------------------------------------
  Cycle       Energy         DIIS error
 ---------------------------------------
    1   -7473.2080832594      3.14e-04  
    2   -7473.2085263685      1.44e-04  
    3   -7473.2084941307      1.90e-04  
    4   -7473.2085717960      3.86e-05  
    5   -7473.2085756940      8.40e-06  
    6   -7473.2085758367      4.66e-06  
    7   -7473.2085758891      7.83e-07  
    8   -7473.2085758906      2.38e-07  
    9   -7473.2085758907      3.34e-08  
   10   -7473.2085758907      1.56e-08  
   11   -7473.2085758907      1.74e-09  Convergence criterion met
 ---------------------------------------
 SCF time:   CPU 13.78s  wall 14.00s 
 SCF   energy in the final basis set =    -7473.2085758907
 Total energy in the final basis set =    -7473.2085758907

 --------------------------------------------------------------
             Orbital Energies (a.u.) and Symmetries
 --------------------------------------------------------------

 Alpha MOs, Restricted
 -- Occupied --                  
******* -176.32 -165.73 -165.73 -165.73 -101.59  -35.82  -31.31
  1 A'    2 A'    3 A'    1 A"    4 A'    5 A'    6 A'    7 A'                 
-31.308 -31.307 -22.964 -22.963 -22.963 -22.958 -22.958 -14.351
  2 A"    8 A'    9 A'    3 A"   10 A'    4 A"   11 A'   12 A'                 
-10.334  -9.500  -7.266  -7.255  -7.254  -6.370  -4.782  -4.767
 13 A'   14 A'   15 A'    5 A"   16 A'   17 A'   18 A'    6 A"                 
 -4.767  -2.048  -2.043  -2.043  -2.030  -2.030  -0.980  -0.872
 19 A'   20 A'    7 A"   21 A'    8 A"   22 A'   23 A'   24 A'                 
 -0.693  -0.611  -0.509  -0.461  -0.431  -0.351  -0.333  -0.318
 25 A'   26 A'   27 A'   28 A'    9 A"   29 A'   10 A"   30 A'                 
 -0.290  -0.286
 11 A"   31 A'                                                                 
 -- Virtual --                   
 -0.089  -0.055  -0.012   0.022   0.030   0.055   0.062   0.081
 32 A'   12 A"   33 A'   34 A'   35 A'   36 A'   13 A"   37 A'                 
  0.093   0.096   0.113   0.137   0.155   0.159   0.159   0.206
 14 A"   38 A'   39 A'   40 A'   41 A'   15 A"   42 A'   43 A'                 
  0.217   0.239   0.240   0.284   0.304   0.379   0.384   0.387
 44 A'   45 A'   16 A"   46 A'   47 A'   48 A'   17 A"   18 A"                 
  0.414   0.434   0.452   0.454   0.506   0.538   0.556   0.587
 49 A'   50 A'   51 A'   19 A"   52 A'   20 A"   53 A'   54 A'                 
  0.638   0.673   0.782   0.785   0.820   0.834   0.841   0.850
 55 A'   56 A'   57 A'   21 A"   58 A'   22 A"   59 A'   23 A"                 
  0.900   0.927   1.034   1.088   1.176   1.215   1.300   1.325
 60 A'   61 A'   62 A'   63 A'   24 A"   64 A'   25 A"   65 A'                 
  1.360   1.378   1.449   1.555   1.595   1.759   1.864   1.975
 26 A"   66 A'   27 A"   67 A'   68 A'   69 A'   70 A'   71 A'                 
  2.200   2.277   2.341   2.391   2.409   2.520   2.647   2.752
 28 A"   72 A'   29 A"   73 A'   30 A"   74 A'   75 A'   31 A"                 
  2.752   2.894   3.132   3.219   3.841   3.947   3.960   3.998
 76 A'   77 A'   78 A'   79 A'   32 A"   33 A"   80 A'   34 A"                 
  4.071   4.173   4.222   4.375   4.746   5.987   6.019   6.045
 81 A'   82 A'   83 A'   84 A'   85 A'   35 A"   86 A'   87 A'                 
  9.697  23.701  25.783  25.880  26.283  27.807  28.329  28.354
 88 A'   89 A'   36 A"   90 A'   91 A'   92 A'   37 A"   93 A'                 
 28.360  28.519  28.526  28.540  28.582  28.666  35.579 127.873
 94 A'   38 A"   95 A'   39 A"   96 A'   97 A'   98 A'   40 A"                 
127.891 127.910 151.609 215.6761901.770
 99 A'  100 A'  101 A'  102 A'  103 A'                                         

 Beta MOs, Restricted
 -- Occupied --                  
******* -176.32 -165.73 -165.73 -165.73 -101.59  -35.82  -31.31
  1 A'    2 A'    3 A'    1 A"    4 A'    5 A'    6 A'    7 A'                 
-31.308 -31.307 -22.964 -22.963 -22.963 -22.958 -22.958 -14.351
  2 A"    8 A'    9 A'    3 A"   10 A'    4 A"   11 A'   12 A'                 
-10.334  -9.500  -7.266  -7.255  -7.254  -6.370  -4.782  -4.767
 13 A'   14 A'   15 A'    5 A"   16 A'   17 A'   18 A'    6 A"                 
 -4.767  -2.048  -2.043  -2.043  -2.030  -2.030  -0.980  -0.872
 19 A'   20 A'    7 A"   21 A'    8 A"   22 A'   23 A'   24 A'                 
 -0.693  -0.611  -0.509  -0.461  -0.431  -0.351  -0.333  -0.318
 25 A'   26 A'   27 A'   28 A'    9 A"   29 A'   10 A"   30 A'                 
 -0.290  -0.286
 11 A"   31 A'                                                                 
 -- Virtual --                   
 -0.089  -0.055  -0.012   0.022   0.030   0.055   0.062   0.081
 32 A'   12 A"   33 A'   34 A'   35 A'   36 A'   13 A"   37 A'                 
  0.093   0.096   0.113   0.137   0.155   0.159   0.159   0.206
 14 A"   38 A'   39 A'   40 A'   41 A'   15 A"   42 A'   43 A'                 
  0.217   0.239   0.240   0.284   0.304   0.379   0.384   0.387
 44 A'   45 A'   16 A"   46 A'   47 A'   48 A'   17 A"   18 A"                 
  0.414   0.434   0.452   0.454   0.506   0.538   0.556   0.587
 49 A'   50 A'   51 A'   19 A"   52 A'   20 A"   53 A'   54 A'                 
  0.638   0.673   0.782   0.785   0.820   0.834   0.841   0.850
 55 A'   56 A'   57 A'   21 A"   58 A'   22 A"   59 A'   23 A"                 
  0.900   0.927   1.034   1.088   1.176   1.215   1.300   1.325
 60 A'   61 A'   62 A'   63 A'   24 A"   64 A'   25 A"   65 A'                 
  1.360   1.378   1.449   1.555   1.595   1.759   1.864   1.975
 26 A"   66 A'   27 A"   67 A'   68 A'   69 A'   70 A'   71 A'                 
  2.200   2.277   2.341   2.391   2.409   2.520   2.647   2.752
 28 A"   72 A'   29 A"   73 A'   30 A"   74 A'   75 A'   31 A"                 
  2.752   2.894   3.132   3.219   3.841   3.947   3.960   3.998
 76 A'   77 A'   78 A'   79 A'   32 A"   33 A"   80 A'   34 A"                 
  4.071   4.173   4.222   4.375   4.746   5.987   6.019   6.045
 81 A'   82 A'   83 A'   84 A'   85 A'   35 A"   86 A'   87 A'                 
  9.697  23.701  25.783  25.880  26.283  27.807  28.329  28.354
 88 A'   89 A'   36 A"   90 A'   91 A'   92 A'   37 A"   93 A'                 
 28.360  28.519  28.526  28.540  28.582  28.666  35.579 127.873
 94 A'   38 A"   95 A'   39 A"   96 A'   97 A'   98 A'   40 A"                 
127.891 127.910 151.609 215.6761901.770
 99 A'  100 A'  101 A'  102 A'  103 A'                                         
 --------------------------------------------------------------

          Ground-State Mulliken Net Atomic Charges

     Atom                 Charge (a.u.)
  ----------------------------------------
      1 C                    -0.578598
      2 N                    -0.035811
      3 H                     0.235752
      4 Cl                    0.287316
      5 I                     0.091342
  ----------------------------------------
  Sum of atomic charges =     0.000000

 -----------------------------------------------------------------
                    Cartesian Multipole Moments
 -----------------------------------------------------------------
    Charge (ESU x 10^10)
                 0.0000
    Dipole Moment (Debye)
         X      -1.5141      Y       0.3011      Z      -0.0000
       Tot       1.5438
    Quadrupole Moments (Debye-Ang)
        XX     -54.4242     XY      -2.7916     YY     -50.9581
        XZ       0.0000     YZ      -0.0000     ZZ     -53.5659
    Octopole Moments (Debye-Ang^2)
       XXX     -49.2929    XXY     -15.9216    XYY     -17.4810
       YYY       1.2479    XXZ      -0.0000    XYZ       0.0000
       YYZ      -0.0000    XZZ     -12.1417    YZZ      -1.9250
       ZZZ      -0.0000
    Hexadecapole Moments (Debye-Ang^3)
      XXXX    -700.8896   XXXY     -35.6815   XXYY    -171.0158
      XYYY     -29.0948   YYYY    -218.9204   XXXZ       0.0000
      XXYZ       0.0000   XYYZ       0.0000   YYYZ      -0.0000
      XXZZ    -133.1381   XYZZ      -4.5065   YYZZ     -53.4494
      XZZZ       0.0000   YZZZ      -0.0000   ZZZZ     -68.9334
 -----------------------------------------------------------------
 Calculating analytic gradient of the SCF energy
 Gradient of SCF Energy
            1           2           3           4           5
    1  -0.0028648   0.0003312   0.0008985   0.0004116   0.0012235
    2  -0.0058417   0.0043008  -0.0018867   0.0014983   0.0019293
    3   0.0000000  -0.0000000  -0.0000000  -0.0000000   0.0000000
 Max gradient component =       5.842E-03
 RMS gradient           =       2.205E-03
 Gradient time:  CPU 4.38 s  wall 4.38 s
 Geometry Optimization Parameters
   NAtoms,    NIC,     NZ,  NCons,   NDum,   NFix, NCnnct, MaxDiis
        5      20       5       0       0       0       0       0

 Cartesian Hessian Update
 Hessian Updated using BFGS Update


** GEOMETRY OPTIMIZATION IN DELOCALIZED INTERNAL COORDINATES **
   Searching for a Minimum

   Optimization Cycle:   3

                       Coordinates (Angstroms)
     ATOM                X               Y               Z
      1  C         1.0055754686    0.5932520169    0.0000000000
      2  N         1.3298784835    1.7956092253    0.0000000000
      3  H         0.5389312877    2.4321763383    0.0000000000
      4  Cl        2.2319343355   -0.6485359189    0.0000000000
      5  I        -1.0286131364   -0.1678926467    0.0000000000
   Point Group: cs    Number of degrees of freedom:     7


   Energy is  -7473.208575891

 Hessian Updated using BFGS Update

  7 Hessian modes will be used to form the next step
  Hessian Eigenvalues:
     0.090621    0.155885    0.188943    0.265927    0.290127    0.356677
     0.750685

 Minimum Search - Taking Simple RFO Step
 Searching for Lamda that Minimizes Along All modes
 Value Taken    Lamda =  -0.00024301
 Step Taken.  Stepsize is  0.046095

                             Maximum     Tolerance    Cnvgd?
         Gradient           0.004773      0.000300      NO
         Displacement       0.027015      0.001200      NO
         Energy change     -0.000644      0.000001      NO


 New Cartesian Coordinates Obtained by Inverse Iteration

 Displacement from previous Coordinates is:  0.071754
 ----------------------------------------------------------------
             Standard Nuclear Orientation (Angstroms)
    I     Atom           X                Y                Z
 ----------------------------------------------------------------
    1      C       1.0067280530     0.6017878981     0.0000000000
    2      N       1.3310062746     1.7999073035     0.0000000000
    3      H       0.5496139394     2.4518110816     0.0000000000
    4      Cl      2.2202297095    -0.6552180294     0.0000000000
    5      I      -1.0298715376    -0.1936792390     0.0000000000
 ----------------------------------------------------------------
 Molecular Point Group                 Cs    NOp =  2
 Largest Abelian Subgroup              Cs    NOp =  2
 Nuclear Repulsion Energy =   375.6168426465 hartrees
 There are       42 alpha and       42 beta electrons
 Applying Cartesian multipole field
    Component          Value
    ---------          -----
     (2,0,0)        1.00000E-11
     (0,2,0)        2.00000E-11
     (0,0,2)       -3.00000E-11
 Nucleus-field energy     =     0.0000000085 hartrees
 Requested basis set is 6-311++G(d,p)
 There are 54 shells and 143 basis functions
 A cutoff of  1.0D-11 yielded   1273 shell pairs
 There are      9521 function pairs (     10664 Cartesian)
 Smallest overlap matrix eigenvalue = 6.51E-04
 Guess MOs from SCF MO coefficient file

 -----------------------------------------------------------------------
  General SCF calculation program by
  Eric Jon Sundstrom, Paul Horn, Yuezhi Mao, Dmitri Zuev, Alec White,
  David Stuck, Shaama M.S., Shane Yost, Joonho Lee, David Small,
  Daniel Levine, Susi Lehtola, Hugh Burton, Evgeny Epifanovsky
 -----------------------------------------------------------------------
 Exchange:     0.2000 Hartree-Fock + 0.0800 Slater + 0.7200 B88
 Correlation:  0.1900 VWN1RPA + 0.8100 LYP
 Using SG-1 standard quadrature grid
 A restricted SCF calculation will be
 performed using DIIS
 SCF converges when DIIS error is below 1.0e-08
 ---------------------------------------
  Cycle       Energy         DIIS error
 ---------------------------------------
    1   -7473.2085035377      2.12e-04  
    2   -7473.2086840815      1.03e-04  
    3   -7473.2086696745      1.33e-04  
    4   -7473.2087078314      2.46e-05  
    5   -7473.2087094317      7.49e-06  
    6   -7473.2087095613      2.82e-06  
    7   -7473.2087095800      7.22e-07  
    8   -7473.2087095815      1.57e-07  
    9   -7473.2087095815      3.73e-08  
   10   -7473.2087095815      1.12e-08  
   11   -7473.2087095815      1.82e-09  Convergence criterion met
 ---------------------------------------
 SCF time:   CPU 13.76s  wall 14.00s 
 SCF   energy in the final basis set =    -7473.2087095815
 Total energy in the final basis set =    -7473.2087095815

 --------------------------------------------------------------
             Orbital Energies (a.u.) and Symmetries
 --------------------------------------------------------------

 Alpha MOs, Restricted
 -- Occupied --                  
******* -176.32 -165.73 -165.72 -165.72 -101.59  -35.82  -31.31
  1 A'    2 A'    3 A'    1 A"    4 A'    5 A'    6 A'    7 A'                 
-31.306 -31.306 -22.963 -22.961 -22.961 -22.957 -22.957 -14.353
  2 A"    8 A'    9 A'    3 A"   10 A'    4 A"   11 A'   12 A'                 
-10.335  -9.500  -7.266  -7.255  -7.254  -6.368  -4.781  -4.766
 13 A'   14 A'   15 A'    5 A"   16 A'   17 A'   18 A'    6 A"                 
 -4.765  -2.046  -2.042  -2.041  -2.029  -2.029  -0.981  -0.873
 19 A'   20 A'    7 A"   21 A'    8 A"   22 A'   23 A'   24 A'                 
 -0.690  -0.612  -0.510  -0.461  -0.431  -0.351  -0.333  -0.317
 25 A'   26 A'   27 A'   28 A'    9 A"   29 A'   10 A"   30 A'                 
 -0.290  -0.285
 11 A"   31 A'                                                                 
 -- Virtual --                   
 -0.091  -0.055  -0.013   0.021   0.030   0.055   0.062   0.082
 32 A'   12 A"   33 A'   34 A'   35 A'   36 A'   13 A"   37 A'                 
  0.093   0.096   0.112   0.137   0.155   0.158   0.159   0.205
 14 A"   38 A'   39 A'   40 A'   41 A'   42 A'   15 A"   43 A'                 
  0.216   0.238   0.240   0.283   0.304   0.379   0.384   0.388
 44 A'   45 A'   16 A"   46 A'   47 A'   48 A'   17 A"   18 A"                 
  0.415   0.433   0.453   0.454   0.507   0.539   0.557   0.586
 49 A'   50 A'   51 A'   19 A"   52 A'   20 A"   53 A'   54 A'                 
  0.636   0.669   0.782   0.784   0.822   0.834   0.843   0.849
 55 A'   56 A'   57 A'   21 A"   58 A'   22 A"   59 A'   23 A"                 
  0.899   0.930   1.032   1.088   1.174   1.216   1.301   1.320
 60 A'   61 A'   62 A'   63 A'   24 A"   64 A'   25 A"   65 A'                 
  1.362   1.376   1.449   1.554   1.597   1.754   1.869   1.972
 26 A"   66 A'   27 A"   67 A'   68 A'   69 A'   70 A'   71 A'                 
  2.198   2.279   2.336   2.388   2.412   2.517   2.650   2.753
 28 A"   72 A'   29 A"   73 A'   30 A"   74 A'   75 A'   31 A"                 
  2.758   2.890   3.134   3.217   3.841   3.948   3.962   3.999
 76 A'   77 A'   78 A'   79 A'   32 A"   33 A"   80 A'   34 A"                 
  4.072   4.164   4.223   4.371   4.749   5.988   6.019   6.044
 81 A'   82 A'   83 A'   84 A'   85 A'   35 A"   86 A'   87 A'                 
  9.695  23.709  25.783  25.883  26.282  27.806  28.330  28.354
 88 A'   89 A'   36 A"   90 A'   91 A'   92 A'   37 A"   93 A'                 
 28.360  28.521  28.527  28.540  28.583  28.666  35.582 127.874
 94 A'   38 A"   95 A'   39 A"   96 A'   97 A'   98 A'   40 A"                 
127.892 127.911 151.608 215.6751901.769
 99 A'  100 A'  101 A'  102 A'  103 A'                                         

 Beta MOs, Restricted
 -- Occupied --                  
******* -176.32 -165.73 -165.72 -165.72 -101.59  -35.82  -31.31
  1 A'    2 A'    3 A'    1 A"    4 A'    5 A'    6 A'    7 A'                 
-31.306 -31.306 -22.963 -22.961 -22.961 -22.957 -22.957 -14.353
  2 A"    8 A'    9 A'    3 A"   10 A'    4 A"   11 A'   12 A'                 
-10.335  -9.500  -7.266  -7.255  -7.254  -6.368  -4.781  -4.766
 13 A'   14 A'   15 A'    5 A"   16 A'   17 A'   18 A'    6 A"                 
 -4.765  -2.046  -2.042  -2.041  -2.029  -2.029  -0.981  -0.873
 19 A'   20 A'    7 A"   21 A'    8 A"   22 A'   23 A'   24 A'                 
 -0.690  -0.612  -0.510  -0.461  -0.431  -0.351  -0.333  -0.317
 25 A'   26 A'   27 A'   28 A'    9 A"   29 A'   10 A"   30 A'                 
 -0.290  -0.285
 11 A"   31 A'                                                                 
 -- Virtual --                   
 -0.091  -0.055  -0.013   0.021   0.030   0.055   0.062   0.082
 32 A'   12 A"   33 A'   34 A'   35 A'   36 A'   13 A"   37 A'                 
  0.093   0.096   0.112   0.137   0.155   0.158   0.159   0.205
 14 A"   38 A'   39 A'   40 A'   41 A'   42 A'   15 A"   43 A'                 
  0.216   0.238   0.240   0.283   0.304   0.379   0.384   0.388
 44 A'   45 A'   16 A"   46 A'   47 A'   48 A'   17 A"   18 A"                 
  0.415   0.433   0.453   0.454   0.507   0.539   0.557   0.586
 49 A'   50 A'   51 A'   19 A"   52 A'   20 A"   53 A'   54 A'                 
  0.636   0.669   0.782   0.784   0.822   0.834   0.843   0.849
 55 A'   56 A'   57 A'   21 A"   58 A'   22 A"   59 A'   23 A"                 
  0.899   0.930   1.032   1.088   1.174   1.216   1.301   1.320
 60 A'   61 A'   62 A'   63 A'   24 A"   64 A'   25 A"   65 A'                 
  1.362   1.376   1.449   1.554   1.597   1.754   1.869   1.972
 26 A"   66 A'   27 A"   67 A'   68 A'   69 A'   70 A'   71 A'                 
  2.198   2.279   2.336   2.388   2.412   2.517   2.650   2.753
 28 A"   72 A'   29 A"   73 A'   30 A"   74 A'   75 A'   31 A"                 
  2.758   2.890   3.134   3.217   3.841   3.948   3.962   3.999
 76 A'   77 A'   78 A'   79 A'   32 A"   33 A"   80 A'   34 A"                 
  4.072   4.164   4.223   4.371   4.749   5.988   6.019   6.044
 81 A'   82 A'   83 A'   84 A'   85 A'   35 A"   86 A'   87 A'                 
  9.695  23.709  25.783  25.883  26.282  27.806  28.330  28.354
 88 A'   89 A'   36 A"   90 A'   91 A'   92 A'   37 A"   93 A'                 
 28.360  28.521  28.527  28.540  28.583  28.666  35.582 127.874
 94 A'   38 A"   95 A'   39 A"   96 A'   97 A'   98 A'   40 A"                 
127.892 127.911 151.608 215.6751901.769
 99 A'  100 A'  101 A'  102 A'  103 A'                                         
 --------------------------------------------------------------

          Ground-State Mulliken Net Atomic Charges

     Atom                 Charge (a.u.)
  ----------------------------------------
      1 C                    -0.576626
      2 N                    -0.033732
      3 H                     0.240574
      4 Cl                    0.285422
      5 I                     0.084362
  ----------------------------------------
  Sum of atomic charges =     0.000000

 -----------------------------------------------------------------
                    Cartesian Multipole Moments
 -----------------------------------------------------------------
    Charge (ESU x 10^10)
                 0.0000
    Dipole Moment (Debye)
         X      -1.4365      Y       0.3827      Z       0.0000
       Tot       1.4866
    Quadrupole Moments (Debye-Ang)
        XX     -54.5254     XY      -2.6312     YY     -50.6373
        XZ      -0.0000     YZ      -0.0000     ZZ     -53.5975
    Octopole Moments (Debye-Ang^2)
       XXX     -48.6755    XXY     -15.2048    XYY     -17.0378
       YYY       4.2625    XXZ       0.0000    XYZ       0.0000
       YYZ       0.0000    XZZ     -11.9146    YZZ      -1.1490
       ZZZ       0.0000
    Hexadecapole Moments (Debye-Ang^3)
      XXXX    -699.7859   XXXY     -37.1729   XXYY    -170.3790
      XYYY     -30.6825   YYYY    -219.3191   XXXZ      -0.0000
      XXYZ      -0.0000   XYYZ      -0.0000   YYYZ      -0.0000
      XXZZ    -132.6719   XYZZ      -5.2434   YYZZ     -53.9731
      XZZZ      -0.0000   YZZZ      -0.0000   ZZZZ     -69.0709
 -----------------------------------------------------------------
 Calculating analytic gradient of the SCF energy
 Gradient of SCF Energy
            1           2           3           4           5
    1  -0.0004960   0.0007033  -0.0002777  -0.0006030   0.0006734
    2  -0.0008848   0.0000688   0.0002392   0.0000163   0.0005605
    3  -0.0000000   0.0000000  -0.0000000   0.0000000  -0.0000000
 Max gradient component =       8.848E-04
 RMS gradient           =       4.316E-04
 Gradient time:  CPU 4.36 s  wall 4.36 s
 Geometry Optimization Parameters
   NAtoms,    NIC,     NZ,  NCons,   NDum,   NFix, NCnnct, MaxDiis
        5      20       5       0       0       0       0       0

 Cartesian Hessian Update
 Hessian Updated using BFGS Update


** GEOMETRY OPTIMIZATION IN DELOCALIZED INTERNAL COORDINATES **
   Searching for a Minimum

   Optimization Cycle:   4

                       Coordinates (Angstroms)
     ATOM                X               Y               Z
      1  C         1.0067280530    0.6017878981    0.0000000000
      2  N         1.3310062746    1.7999073035    0.0000000000
      3  H         0.5496139394    2.4518110816    0.0000000000
      4  Cl        2.2202297095   -0.6552180294    0.0000000000
      5  I        -1.0298715376   -0.1936792390    0.0000000000
   Point Group: cs    Number of degrees of freedom:     7


   Energy is  -7473.208709581

 Hessian Updated using BFGS Update

  7 Hessian modes will be used to form the next step
  Hessian Eigenvalues:
     0.071954    0.158815    0.202238    0.267304    0.289059    0.370749
     0.746809

 Minimum Search - Taking Simple RFO Step
 Searching for Lamda that Minimizes Along All modes
 Value Taken    Lamda =  -0.00001278
 Step Taken.  Stepsize is  0.012254

                             Maximum     Tolerance    Cnvgd?
         Gradient           0.000712      0.000300      NO
         Displacement       0.006606      0.001200      NO
         Energy change     -0.000134      0.000001      NO


 New Cartesian Coordinates Obtained by Inverse Iteration

 Displacement from previous Coordinates is:  0.014425
 ----------------------------------------------------------------
             Standard Nuclear Orientation (Angstroms)
    I     Atom           X                Y                Z
 ----------------------------------------------------------------
    1      C       1.0067765374     0.6028104701     0.0000000000
    2      N       1.3310306145     1.8003415268     0.0000000000
    3      H       0.5528539010     2.4547854467     0.0000000000
    4      Cl      2.2209246537    -0.6550543585     0.0000000000
    5      I      -1.0338792678    -0.1982740702     0.0000000000
 ----------------------------------------------------------------
 Molecular Point Group                 Cs    NOp =  2
 Largest Abelian Subgroup              Cs    NOp =  2
 Nuclear Repulsion Energy =   375.0621316274 hartrees
 There are       42 alpha and       42 beta electrons
 Applying Cartesian multipole field
    Component          Value
    ---------          -----
     (2,0,0)        1.00000E-11
     (0,2,0)        2.00000E-11
     (0,0,2)       -3.00000E-11
 Nucleus-field energy     =     0.0000000086 hartrees
 Requested basis set is 6-311++G(d,p)
 There are 54 shells and 143 basis functions
 A cutoff of  1.0D-11 yielded   1271 shell pairs
 There are      9502 function pairs (     10642 Cartesian)
 Smallest overlap matrix eigenvalue = 6.56E-04
 Guess MOs from SCF MO coefficient file

 -----------------------------------------------------------------------
  General SCF calculation program by
  Eric Jon Sundstrom, Paul Horn, Yuezhi Mao, Dmitri Zuev, Alec White,
  David Stuck, Shaama M.S., Shane Yost, Joonho Lee, David Small,
  Daniel Levine, Susi Lehtola, Hugh Burton, Evgeny Epifanovsky
 -----------------------------------------------------------------------
 Exchange:     0.2000 Hartree-Fock + 0.0800 Slater + 0.7200 B88
 Correlation:  0.1900 VWN1RPA + 0.8100 LYP
 Using SG-1 standard quadrature grid
 A restricted SCF calculation will be
 performed using DIIS
 SCF converges when DIIS error is below 1.0e-08
 ---------------------------------------
  Cycle       Energy         DIIS error
 ---------------------------------------
    1   -7473.2087080236      4.85e-05  
    2   -7473.2087128065      3.86e-05  
    3   -7473.2087137394      3.35e-05  
    4   -7473.2087162733      4.69e-06  
    5   -7473.2087163270      2.45e-06  
    6   -7473.2087163419      3.45e-07  
    7   -7473.2087163422      8.73e-08  
    8   -7473.2087163422      2.60e-08  
    9   -7473.2087163422      5.76e-09  Convergence criterion met
 ---------------------------------------
 SCF time:   CPU 11.24s  wall 11.00s 
 SCF   energy in the final basis set =    -7473.2087163422
 Total energy in the final basis set =    -7473.2087163422

 --------------------------------------------------------------
             Orbital Energies (a.u.) and Symmetries
 --------------------------------------------------------------

 Alpha MOs, Restricted
 -- Occupied --                  
******* -176.32 -165.73 -165.72 -165.72 -101.59  -35.82  -31.31
  1 A'    2 A'    3 A'    1 A"    4 A'    5 A'    6 A'    7 A'                 
-31.306 -31.306 -22.963 -22.961 -22.961 -22.957 -22.957 -14.353
  2 A"    8 A'    9 A'    3 A"   10 A'    4 A"   11 A'   12 A'                 
-10.335  -9.500  -7.266  -7.256  -7.254  -6.368  -4.780  -4.766
 13 A'   14 A'   15 A'    5 A"   16 A'   17 A'   18 A'    6 A"                 
 -4.765  -2.046  -2.041  -2.041  -2.029  -2.029  -0.982  -0.872
 19 A'   20 A'    7 A"   21 A'    8 A"   22 A'   23 A'   24 A'                 
 -0.689  -0.613  -0.510  -0.460  -0.431  -0.351  -0.333  -0.317
 25 A'   26 A'   27 A'   28 A'    9 A"   29 A'   10 A"   30 A'                 
 -0.290  -0.285
 11 A"   31 A'                                                                 
 -- Virtual --                   
 -0.091  -0.055  -0.013   0.021   0.030   0.055   0.062   0.082
 32 A'   12 A"   33 A'   34 A'   35 A'   36 A'   13 A"   37 A'                 
  0.093   0.096   0.112   0.137   0.155   0.158   0.159   0.205
 14 A"   38 A'   39 A'   40 A'   41 A'   42 A'   15 A"   43 A'                 
  0.216   0.238   0.240   0.283   0.304   0.379   0.384   0.388
 44 A'   45 A'   16 A"   46 A'   47 A'   48 A'   17 A"   18 A"                 
  0.416   0.433   0.453   0.454   0.507   0.539   0.558   0.586
 49 A'   50 A'   51 A'   19 A"   52 A'   20 A"   53 A'   54 A'                 
  0.635   0.668   0.782   0.784   0.822   0.834   0.843   0.849
 55 A'   56 A'   57 A'   21 A"   58 A'   22 A"   59 A'   23 A"                 
  0.899   0.930   1.032   1.087   1.174   1.215   1.301   1.319
 60 A'   61 A'   62 A'   63 A'   24 A"   64 A'   25 A"   65 A'                 
  1.362   1.375   1.449   1.554   1.597   1.752   1.870   1.973
 26 A"   66 A'   27 A"   67 A'   68 A'   69 A'   70 A'   71 A'                 
  2.198   2.279   2.336   2.387   2.413   2.516   2.650   2.753
 28 A"   72 A'   29 A"   73 A'   30 A"   74 A'   75 A'   31 A"                 
  2.759   2.889   3.136   3.217   3.840   3.948   3.962   3.998
 76 A'   77 A'   78 A'   79 A'   32 A"   33 A"   80 A'   34 A"                 
  4.072   4.162   4.223   4.370   4.751   5.988   6.019   6.044
 81 A'   82 A'   83 A'   84 A'   85 A'   35 A"   86 A'   87 A'                 
  9.695  23.710  25.782  25.882  26.282  27.805  28.330  28.354
 88 A'   89 A'   36 A"   90 A'   91 A'   92 A'   37 A"   93 A'                 
 28.360  28.521  28.528  28.540  28.582  28.666  35.583 127.874
 94 A'   38 A"   95 A'   39 A"   96 A'   97 A'   98 A'   40 A"                 
127.892 127.911 151.607 215.6741901.768
 99 A'  100 A'  101 A'  102 A'  103 A'                                         

 Beta MOs, Restricted
 -- Occupied --                  
******* -176.32 -165.73 -165.72 -165.72 -101.59  -35.82  -31.31
  1 A'    2 A'    3 A'    1 A"    4 A'    5 A'    6 A'    7 A'                 
-31.306 -31.306 -22.963 -22.961 -22.961 -22.957 -22.957 -14.353
  2 A"    8 A'    9 A'    3 A"   10 A'    4 A"   11 A'   12 A'                 
-10.335  -9.500  -7.266  -7.256  -7.254  -6.368  -4.780  -4.766
 13 A'   14 A'   15 A'    5 A"   16 A'   17 A'   18 A'    6 A"                 
 -4.765  -2.046  -2.041  -2.041  -2.029  -2.029  -0.982  -0.872
 19 A'   20 A'    7 A"   21 A'    8 A"   22 A'   23 A'   24 A'                 
 -0.689  -0.613  -0.510  -0.460  -0.431  -0.351  -0.333  -0.317
 25 A'   26 A'   27 A'   28 A'    9 A"   29 A'   10 A"   30 A'                 
 -0.290  -0.285
 11 A"   31 A'                                                                 
 -- Virtual --                   
 -0.091  -0.055  -0.013   0.021   0.030   0.055   0.062   0.082
 32 A'   12 A"   33 A'   34 A'   35 A'   36 A'   13 A"   37 A'                 
  0.093   0.096   0.112   0.137   0.155   0.158   0.159   0.205
 14 A"   38 A'   39 A'   40 A'   41 A'   42 A'   15 A"   43 A'                 
  0.216   0.238   0.240   0.283   0.304   0.379   0.384   0.388
 44 A'   45 A'   16 A"   46 A'   47 A'   48 A'   17 A"   18 A"                 
  0.416   0.433   0.453   0.454   0.507   0.539   0.558   0.586
 49 A'   50 A'   51 A'   19 A"   52 A'   20 A"   53 A'   54 A'                 
  0.635   0.668   0.782   0.784   0.822   0.834   0.843   0.849
 55 A'   56 A'   57 A'   21 A"   58 A'   22 A"   59 A'   23 A"                 
  0.899   0.930   1.032   1.087   1.174   1.215   1.301   1.319
 60 A'   61 A'   62 A'   63 A'   24 A"   64 A'   25 A"   65 A'                 
  1.362   1.375   1.449   1.554   1.597   1.752   1.870   1.973
 26 A"   66 A'   27 A"   67 A'   68 A'   69 A'   70 A'   71 A'                 
  2.198   2.279   2.336   2.387   2.413   2.516   2.650   2.753
 28 A"   72 A'   29 A"   73 A'   30 A"   74 A'   75 A'   31 A"                 
  2.759   2.889   3.136   3.217   3.840   3.948   3.962   3.998
 76 A'   77 A'   78 A'   79 A'   32 A"   33 A"   80 A'   34 A"                 
  4.072   4.162   4.223   4.370   4.751   5.988   6.019   6.044
 81 A'   82 A'   83 A'   84 A'   85 A'   35 A"   86 A'   87 A'                 
  9.695  23.710  25.782  25.882  26.282  27.805  28.330  28.354
 88 A'   89 A'   36 A"   90 A'   91 A'   92 A'   37 A"   93 A'                 
 28.360  28.521  28.528  28.540  28.582  28.666  35.583 127.874
 94 A'   38 A"   95 A'   39 A"   96 A'   97 A'   98 A'   40 A"                 
127.892 127.911 151.607 215.6741901.768
 99 A'  100 A'  101 A'  102 A'  103 A'                                         
 --------------------------------------------------------------

          Ground-State Mulliken Net Atomic Charges

     Atom                 Charge (a.u.)
  ----------------------------------------
      1 C                    -0.575052
      2 N                    -0.033347
      3 H                     0.241626
      4 Cl                    0.284399
      5 I                     0.082375
  ----------------------------------------
  Sum of atomic charges =     0.000000

 -----------------------------------------------------------------
                    Cartesian Multipole Moments
 -----------------------------------------------------------------
    Charge (ESU x 10^10)
                 0.0000
    Dipole Moment (Debye)
         X      -1.4176      Y       0.4030      Z      -0.0000
       Tot       1.4737
    Quadrupole Moments (Debye-Ang)
        XX     -54.5227     XY      -2.5938     YY     -50.5802
        XZ      -0.0000     YZ       0.0000     ZZ     -53.6091
    Octopole Moments (Debye-Ang^2)
       XXX     -48.3182    XXY     -15.0759    XYY     -16.8589
       YYY       4.8142    XXZ       0.0000    XYZ      -0.0000
       YYZ       0.0000    XZZ     -11.7968    YZZ      -1.0175
       ZZZ      -0.0000
    Hexadecapole Moments (Debye-Ang^3)
      XXXX    -701.4092   XXXY     -37.5441   XXYY    -170.5787
      XYYY     -30.9467   YYYY    -219.1625   XXXZ      -0.0000
      XXYZ      -0.0000   XYYZ      -0.0000   YYYZ      -0.0000
      XXZZ    -132.9719   XYZZ      -5.4021   YYZZ     -54.0346
      XZZZ      -0.0000   YZZZ       0.0000   ZZZZ     -69.1158
 -----------------------------------------------------------------
 Calculating analytic gradient of the SCF energy
 Gradient of SCF Energy
            1           2           3           4           5
    1  -0.0003587   0.0002740   0.0003248  -0.0002085  -0.0000316
    2  -0.0002215   0.0002902  -0.0000387  -0.0002774   0.0002473
    3   0.0000000   0.0000000  -0.0000000  -0.0000000  -0.0000000
 Max gradient component =       3.587E-04
 RMS gradient           =       2.044E-04
 Gradient time:  CPU 4.45 s  wall 4.45 s
 Geometry Optimization Parameters
   NAtoms,    NIC,     NZ,  NCons,   NDum,   NFix, NCnnct, MaxDiis
        5      20       5       0       0       0       0       0

 Cartesian Hessian Update
 Hessian Updated using BFGS Update


** GEOMETRY OPTIMIZATION IN DELOCALIZED INTERNAL COORDINATES **
   Searching for a Minimum

   Optimization Cycle:   5

                       Coordinates (Angstroms)
     ATOM                X               Y               Z
      1  C         1.0067765374    0.6028104701    0.0000000000
      2  N         1.3310306145    1.8003415268    0.0000000000
      3  H         0.5528539010    2.4547854467    0.0000000000
      4  Cl        2.2209246537   -0.6550543585    0.0000000000
      5  I        -1.0338792678   -0.1982740702    0.0000000000
   Point Group: cs    Number of degrees of freedom:     7


   Energy is  -7473.208716342

 Hessian Updated using BFGS Update

  7 Hessian modes will be used to form the next step
  Hessian Eigenvalues:
     0.066424    0.159386    0.194332    0.276347    0.289906    0.383276
     0.739657

 Minimum Search - Taking Simple RFO Step
 Searching for Lamda that Minimizes Along All modes
 Value Taken    Lamda =   0.00000000
 Step Taken.  Stepsize is  0.001801

                             Maximum     Tolerance    Cnvgd?
         Gradient           0.000253      0.000300     YES
         Displacement       0.001265      0.001200      NO
         Energy change     -0.000007      0.000001      NO


 New Cartesian Coordinates Obtained by Inverse Iteration

 Displacement from previous Coordinates is:  0.001901
 ----------------------------------------------------------------
             Standard Nuclear Orientation (Angstroms)
    I     Atom           X                Y                Z
 ----------------------------------------------------------------
    1      C       1.0071646630     0.6027122142     0.0000000000
    2      N       1.3309099551     1.8001032368     0.0000000000
    3      H       0.5526637681     2.4546742553     0.0000000000
    4      Cl      2.2214289245    -0.6549697246     0.0000000000
    5      I      -1.0344608719    -0.1979109668     0.0000000000
 ----------------------------------------------------------------
 Molecular Point Group                 Cs    NOp =  2
 Largest Abelian Subgroup              Cs    NOp =  2
 Nuclear Repulsion Energy =   374.9935222204 hartrees
 There are       42 alpha and       42 beta electrons
 Applying Cartesian multipole field
    Component          Value
    ---------          -----
     (2,0,0)        1.00000E-11
     (0,2,0)        2.00000E-11
     (0,0,2)       -3.00000E-11
 Nucleus-field energy     =     0.0000000086 hartrees
 Requested basis set is 6-311++G(d,p)
 There are 54 shells and 143 basis functions
 A cutoff of  1.0D-11 yielded   1271 shell pairs
 There are      9502 function pairs (     10642 Cartesian)
 Smallest overlap matrix eigenvalue = 6.55E-04
 Guess MOs from SCF MO coefficient file

 -----------------------------------------------------------------------
  General SCF calculation program by
  Eric Jon Sundstrom, Paul Horn, Yuezhi Mao, Dmitri Zuev, Alec White,
  David Stuck, Shaama M.S., Shane Yost, Joonho Lee, David Small,
  Daniel Levine, Susi Lehtola, Hugh Burton, Evgeny Epifanovsky
 -----------------------------------------------------------------------
 Exchange:     0.2000 Hartree-Fock + 0.0800 Slater + 0.7200 B88
 Correlation:  0.1900 VWN1RPA + 0.8100 LYP
 Using SG-1 standard quadrature grid
 A restricted SCF calculation will be
 performed using DIIS
 SCF converges when DIIS error is below 1.0e-08
 ---------------------------------------
  Cycle       Energy         DIIS error
 ---------------------------------------
    1   -7473.2087164268      8.40e-06  
    2   -7473.2087166679      3.01e-06  
    3   -7473.2087166475      4.23e-06  
    4   -7473.2087166937      6.97e-07  
    5   -7473.2087166946      3.99e-07  
    6   -7473.2087166950      7.87e-08  
    7   -7473.2087166950      2.50e-08  
    8   -7473.2087166950      5.25e-09  Convergence criterion met
 ---------------------------------------
 SCF time:   CPU 10.00s  wall 10.00s 
 SCF   energy in the final basis set =    -7473.2087166950
 Total energy in the final basis set =    -7473.2087166950

 --------------------------------------------------------------
             Orbital Energies (a.u.) and Symmetries
 --------------------------------------------------------------

 Alpha MOs, Restricted
 -- Occupied --                  
******* -176.32 -165.73 -165.72 -165.72 -101.59  -35.82  -31.31
  1 A'    2 A'    3 A'    1 A"    4 A'    5 A'    6 A'    7 A'                 
-31.306 -31.306 -22.962 -22.961 -22.961 -22.957 -22.957 -14.353
  2 A"    8 A'    9 A'    3 A"   10 A'    4 A"   11 A'   12 A'                 
-10.335  -9.501  -7.266  -7.256  -7.254  -6.368  -4.780  -4.766
 13 A'   14 A'   15 A'    5 A"   16 A'   17 A'   18 A'    6 A"                 
 -4.765  -2.046  -2.041  -2.041  -2.029  -2.028  -0.982  -0.872
 19 A'   20 A'    7 A"   21 A'    8 A"   22 A'   23 A'   24 A'                 
 -0.689  -0.613  -0.510  -0.461  -0.431  -0.351  -0.333  -0.317
 25 A'   26 A'   27 A'   28 A'    9 A"   29 A'   10 A"   30 A'                 
 -0.290  -0.285
 11 A"   31 A'                                                                 
 -- Virtual --                   
 -0.092  -0.055  -0.013   0.021   0.030   0.055   0.062   0.082
 32 A'   12 A"   33 A'   34 A'   35 A'   36 A'   13 A"   37 A'                 
  0.093   0.096   0.112   0.137   0.155   0.158   0.159   0.205
 14 A"   38 A'   39 A'   40 A'   41 A'   42 A'   15 A"   43 A'                 
  0.216   0.238   0.240   0.283   0.304   0.379   0.384   0.389
 44 A'   45 A'   16 A"   46 A'   47 A'   48 A'   17 A"   18 A"                 
  0.416   0.433   0.453   0.454   0.506   0.539   0.558   0.586
 49 A'   50 A'   51 A'   19 A"   52 A'   20 A"   53 A'   54 A'                 
  0.634   0.668   0.782   0.784   0.822   0.834   0.843   0.849
 55 A'   56 A'   57 A'   21 A"   58 A'   22 A"   59 A'   23 A"                 
  0.899   0.930   1.032   1.087   1.174   1.215   1.301   1.319
 60 A'   61 A'   62 A'   63 A'   24 A"   64 A'   25 A"   65 A'                 
  1.362   1.375   1.449   1.554   1.597   1.752   1.870   1.973
 26 A"   66 A'   27 A"   67 A'   68 A'   69 A'   70 A'   71 A'                 
  2.198   2.279   2.336   2.387   2.413   2.515   2.650   2.753
 28 A"   72 A'   29 A"   73 A'   30 A"   74 A'   75 A'   31 A"                 
  2.759   2.889   3.136   3.217   3.840   3.948   3.962   3.998
 76 A'   77 A'   78 A'   79 A'   32 A"   33 A"   80 A'   34 A"                 
  4.072   4.162   4.223   4.370   4.751   5.988   6.019   6.044
 81 A'   82 A'   83 A'   84 A'   85 A'   35 A"   86 A'   87 A'                 
  9.695  23.710  25.782  25.882  26.282  27.805  28.330  28.354
 88 A'   89 A'   36 A"   90 A'   91 A'   92 A'   37 A"   93 A'                 
 28.360  28.521  28.528  28.540  28.582  28.666  35.583 127.874
 94 A'   38 A"   95 A'   39 A"   96 A'   97 A'   98 A'   40 A"                 
127.892 127.911 151.607 215.6741901.768
 99 A'  100 A'  101 A'  102 A'  103 A'                                         

 Beta MOs, Restricted
 -- Occupied --                  
******* -176.32 -165.73 -165.72 -165.72 -101.59  -35.82  -31.31
  1 A'    2 A'    3 A'    1 A"    4 A'    5 A'    6 A'    7 A'                 
-31.306 -31.306 -22.962 -22.961 -22.961 -22.957 -22.957 -14.353
  2 A"    8 A'    9 A'    3 A"   10 A'    4 A"   11 A'   12 A'                 
-10.335  -9.501  -7.266  -7.256  -7.254  -6.368  -4.780  -4.766
 13 A'   14 A'   15 A'    5 A"   16 A'   17 A'   18 A'    6 A"                 
 -4.765  -2.046  -2.041  -2.041  -2.029  -2.028  -0.982  -0.872
 19 A'   20 A'    7 A"   21 A'    8 A"   22 A'   23 A'   24 A'                 
 -0.689  -0.613  -0.510  -0.461  -0.431  -0.351  -0.333  -0.317
 25 A'   26 A'   27 A'   28 A'    9 A"   29 A'   10 A"   30 A'                 
 -0.290  -0.285
 11 A"   31 A'                                                                 
 -- Virtual --                   
 -0.092  -0.055  -0.013   0.021   0.030   0.055   0.062   0.082
 32 A'   12 A"   33 A'   34 A'   35 A'   36 A'   13 A"   37 A'                 
  0.093   0.096   0.112   0.137   0.155   0.158   0.159   0.205
 14 A"   38 A'   39 A'   40 A'   41 A'   42 A'   15 A"   43 A'                 
  0.216   0.238   0.240   0.283   0.304   0.379   0.384   0.389
 44 A'   45 A'   16 A"   46 A'   47 A'   48 A'   17 A"   18 A"                 
  0.416   0.433   0.453   0.454   0.506   0.539   0.558   0.586
 49 A'   50 A'   51 A'   19 A"   52 A'   20 A"   53 A'   54 A'                 
  0.634   0.668   0.782   0.784   0.822   0.834   0.843   0.849
 55 A'   56 A'   57 A'   21 A"   58 A'   22 A"   59 A'   23 A"                 
  0.899   0.930   1.032   1.087   1.174   1.215   1.301   1.319
 60 A'   61 A'   62 A'   63 A'   24 A"   64 A'   25 A"   65 A'                 
  1.362   1.375   1.449   1.554   1.597   1.752   1.870   1.973
 26 A"   66 A'   27 A"   67 A'   68 A'   69 A'   70 A'   71 A'                 
  2.198   2.279   2.336   2.387   2.413   2.515   2.650   2.753
 28 A"   72 A'   29 A"   73 A'   30 A"   74 A'   75 A'   31 A"                 
  2.759   2.889   3.136   3.217   3.840   3.948   3.962   3.998
 76 A'   77 A'   78 A'   79 A'   32 A"   33 A"   80 A'   34 A"                 
  4.072   4.162   4.223   4.370   4.751   5.988   6.019   6.044
 81 A'   82 A'   83 A'   84 A'   85 A'   35 A"   86 A'   87 A'                 
  9.695  23.710  25.782  25.882  26.282  27.805  28.330  28.354
 88 A'   89 A'   36 A"   90 A'   91 A'   92 A'   37 A"   93 A'                 
 28.360  28.521  28.528  28.540  28.582  28.666  35.583 127.874
 94 A'   38 A"   95 A'   39 A"   96 A'   97 A'   98 A'   40 A"                 
127.892 127.911 151.607 215.6741901.768
 99 A'  100 A'  101 A'  102 A'  103 A'                                         
 --------------------------------------------------------------

          Ground-State Mulliken Net Atomic Charges

     Atom                 Charge (a.u.)
  ----------------------------------------
      1 C                    -0.574846
      2 N                    -0.033359
      3 H                     0.241718
      4 Cl                    0.284548
      5 I                     0.081939
  ----------------------------------------
  Sum of atomic charges =     0.000000

 -----------------------------------------------------------------
                    Cartesian Multipole Moments
 -----------------------------------------------------------------
    Charge (ESU x 10^10)
                 0.0000
    Dipole Moment (Debye)
         X      -1.4132      Y       0.4052      Z       0.0000
       Tot       1.4702
    Quadrupole Moments (Debye-Ang)
        XX     -54.5169     XY      -2.5942     YY     -50.5781
        XZ      -0.0000     YZ      -0.0000     ZZ     -53.6103
    Octopole Moments (Debye-Ang^2)
       XXX     -48.2712    XXY     -15.0797    XYY     -16.8390
       YYY       4.7992    XXZ       0.0000    XYZ       0.0000
       YYZ       0.0000    XZZ     -11.7830    YZZ      -1.0255
       ZZZ       0.0000
    Hexadecapole Moments (Debye-Ang^3)
      XXXX    -701.7130   XXXY     -37.5179   XXYY    -170.6260
      XYYY     -30.9062   YYYY    -219.0774   XXXZ      -0.0000
      XXYZ       0.0000   XYYZ      -0.0000   YYYZ       0.0000
      XXZZ    -133.0360   XYZZ      -5.3896   YYZZ     -54.0229
      XZZZ      -0.0000   YZZZ       0.0000   ZZZZ     -69.1215
 -----------------------------------------------------------------
 Calculating analytic gradient of the SCF energy
 Gradient of SCF Energy
            1           2           3           4           5
    1  -0.0001928   0.0002421   0.0002278  -0.0001619  -0.0001151
    2   0.0000543  -0.0001051   0.0000537  -0.0002642   0.0002613
    3  -0.0000000  -0.0000000   0.0000000  -0.0000000   0.0000000
 Max gradient component =       2.642E-04
 RMS gradient           =       1.510E-04
 Gradient time:  CPU 4.44 s  wall 4.44 s
 Geometry Optimization Parameters
   NAtoms,    NIC,     NZ,  NCons,   NDum,   NFix, NCnnct, MaxDiis
        5      20       5       0       0       0       0       0

 Cartesian Hessian Update
 Hessian Updated using BFGS Update


** GEOMETRY OPTIMIZATION IN DELOCALIZED INTERNAL COORDINATES **
   Searching for a Minimum

   Optimization Cycle:   6

                       Coordinates (Angstroms)
     ATOM                X               Y               Z
      1  C         1.0071646630    0.6027122142    0.0000000000
      2  N         1.3309099551    1.8001032368    0.0000000000
      3  H         0.5526637681    2.4546742553    0.0000000000
      4  Cl        2.2214289245   -0.6549697246    0.0000000000
      5  I        -1.0344608719   -0.1979109668    0.0000000000
   Point Group: cs    Number of degrees of freedom:     7


   Energy is  -7473.208716695

 Hessian Updated using BFGS Update

  7 Hessian modes will be used to form the next step
  Hessian Eigenvalues:
     0.061506    0.139592    0.166359    0.256478    0.295423    0.395698
     0.813089

 Minimum Search - Taking Simple RFO Step
 Searching for Lamda that Minimizes Along All modes
 Value Taken    Lamda =   0.00000000
 Step Taken.  Stepsize is  0.001061

                             Maximum     Tolerance    Cnvgd?
         Gradient           0.000113      0.000300     YES
         Displacement       0.000902      0.001200     YES
         Energy change     -0.000000      0.000001     YES


                       Distance Matrix (Angstroms)
             C (  1)   N (  2)   H (  3)   Cl(  4)
   N (  2)  1.240386
   H (  3)  1.906918  1.016922
   Cl(  4)  1.748200  2.611591  3.529116
   I (  5)  2.192996  3.096295  3.091144  3.287814

 Final energy is   -7473.2087166949777     


 ******************************
 **  OPTIMIZATION CONVERGED  **
 ******************************

                       Coordinates (Angstroms)
     ATOM                X               Y               Z
      1  C         1.0071646630    0.6027122142    0.0000000000
      2  N         1.3309099551    1.8001032368    0.0000000000
      3  H         0.5526637681    2.4546742553    0.0000000000
      4  Cl        2.2214289245   -0.6549697246    0.0000000000
      5  I        -1.0344608719   -0.1979109668    0.0000000000

Z-matrix Print:
$molecule
0 1
I 
C  1 2.192996
N  2 1.240386 1 126.542252
H  3 1.016922 2 114.937050 1 -0.000000 0
Cl 2 1.748200 1 112.581129 3 -180.000000 0
$end


 --------------------------------------------------------------
             Orbital Energies (a.u.) and Symmetries
 --------------------------------------------------------------

 Alpha MOs, Restricted
 -- Occupied --                  
******* -176.32 -165.73 -165.72 -165.72 -101.59  -35.82  -31.31
  1 A'    2 A'    3 A'    1 A"    4 A'    5 A'    6 A'    7 A'                 
-31.306 -31.306 -22.962 -22.961 -22.961 -22.957 -22.957 -14.353
  2 A"    8 A'    9 A'    3 A"   10 A'    4 A"   11 A'   12 A'                 
-10.335  -9.501  -7.266  -7.256  -7.254  -6.368  -4.780  -4.766
 13 A'   14 A'   15 A'    5 A"   16 A'   17 A'   18 A'    6 A"                 
 -4.765  -2.046  -2.041  -2.041  -2.029  -2.028  -0.982  -0.872
 19 A'   20 A'    7 A"   21 A'    8 A"   22 A'   23 A'   24 A'                 
 -0.689  -0.613  -0.510  -0.461  -0.431  -0.351  -0.333  -0.317
 25 A'   26 A'   27 A'   28 A'    9 A"   29 A'   10 A"   30 A'                 
 -0.290  -0.285
 11 A"   31 A'                                                                 
 -- Virtual --                   
 -0.092  -0.055  -0.013   0.021   0.030   0.055   0.062   0.082
 32 A'   12 A"   33 A'   34 A'   35 A'   36 A'   13 A"   37 A'                 
  0.093   0.096   0.112   0.137   0.155   0.158   0.159   0.205
 14 A"   38 A'   39 A'   40 A'   41 A'   42 A'   15 A"   43 A'                 
  0.216   0.238   0.240   0.283   0.304   0.379   0.384   0.389
 44 A'   45 A'   16 A"   46 A'   47 A'   48 A'   17 A"   18 A"                 
  0.416   0.433   0.453   0.454   0.506   0.539   0.558   0.586
 49 A'   50 A'   51 A'   19 A"   52 A'   20 A"   53 A'   54 A'                 
  0.634   0.668   0.782   0.784   0.822   0.834   0.843   0.849
 55 A'   56 A'   57 A'   21 A"   58 A'   22 A"   59 A'   23 A"                 
  0.899   0.930   1.032   1.087   1.174   1.215   1.301   1.319
 60 A'   61 A'   62 A'   63 A'   24 A"   64 A'   25 A"   65 A'                 
  1.362   1.375   1.449   1.554   1.597   1.752   1.870   1.973
 26 A"   66 A'   27 A"   67 A'   68 A'   69 A'   70 A'   71 A'                 
  2.198   2.279   2.336   2.387   2.413   2.515   2.650   2.753
 28 A"   72 A'   29 A"   73 A'   30 A"   74 A'   75 A'   31 A"                 
  2.759   2.889   3.136   3.217   3.840   3.948   3.962   3.998
 76 A'   77 A'   78 A'   79 A'   32 A"   33 A"   80 A'   34 A"                 
  4.072   4.162   4.223   4.370   4.751   5.988   6.019   6.044
 81 A'   82 A'   83 A'   84 A'   85 A'   35 A"   86 A'   87 A'                 
  9.695  23.710  25.782  25.882  26.282  27.805  28.330  28.354
 88 A'   89 A'   36 A"   90 A'   91 A'   92 A'   37 A"   93 A'                 
 28.360  28.521  28.528  28.540  28.582  28.666  35.583 127.874
 94 A'   38 A"   95 A'   39 A"   96 A'   97 A'   98 A'   40 A"                 
127.892 127.911 151.607 215.6741901.768
 99 A'  100 A'  101 A'  102 A'  103 A'                                         

 Beta MOs, Restricted
 -- Occupied --                  
******* -176.32 -165.73 -165.72 -165.72 -101.59  -35.82  -31.31
  1 A'    2 A'    3 A'    1 A"    4 A'    5 A'    6 A'    7 A'                 
-31.306 -31.306 -22.962 -22.961 -22.961 -22.957 -22.957 -14.353
  2 A"    8 A'    9 A'    3 A"   10 A'    4 A"   11 A'   12 A'                 
-10.335  -9.501  -7.266  -7.256  -7.254  -6.368  -4.780  -4.766
 13 A'   14 A'   15 A'    5 A"   16 A'   17 A'   18 A'    6 A"                 
 -4.765  -2.046  -2.041  -2.041  -2.029  -2.028  -0.982  -0.872
 19 A'   20 A'    7 A"   21 A'    8 A"   22 A'   23 A'   24 A'                 
 -0.689  -0.613  -0.510  -0.461  -0.431  -0.351  -0.333  -0.317
 25 A'   26 A'   27 A'   28 A'    9 A"   29 A'   10 A"   30 A'                 
 -0.290  -0.285
 11 A"   31 A'                                                                 
 -- Virtual --                   
 -0.092  -0.055  -0.013   0.021   0.030   0.055   0.062   0.082
 32 A'   12 A"   33 A'   34 A'   35 A'   36 A'   13 A"   37 A'                 
  0.093   0.096   0.112   0.137   0.155   0.158   0.159   0.205
 14 A"   38 A'   39 A'   40 A'   41 A'   42 A'   15 A"   43 A'                 
  0.216   0.238   0.240   0.283   0.304   0.379   0.384   0.389
 44 A'   45 A'   16 A"   46 A'   47 A'   48 A'   17 A"   18 A"                 
  0.416   0.433   0.453   0.454   0.506   0.539   0.558   0.586
 49 A'   50 A'   51 A'   19 A"   52 A'   20 A"   53 A'   54 A'                 
  0.634   0.668   0.782   0.784   0.822   0.834   0.843   0.849
 55 A'   56 A'   57 A'   21 A"   58 A'   22 A"   59 A'   23 A"                 
  0.899   0.930   1.032   1.087   1.174   1.215   1.301   1.319
 60 A'   61 A'   62 A'   63 A'   24 A"   64 A'   25 A"   65 A'                 
  1.362   1.375   1.449   1.554   1.597   1.752   1.870   1.973
 26 A"   66 A'   27 A"   67 A'   68 A'   69 A'   70 A'   71 A'                 
  2.198   2.279   2.336   2.387   2.413   2.515   2.650   2.753
 28 A"   72 A'   29 A"   73 A'   30 A"   74 A'   75 A'   31 A"                 
  2.759   2.889   3.136   3.217   3.840   3.948   3.962   3.998
 76 A'   77 A'   78 A'   79 A'   32 A"   33 A"   80 A'   34 A"                 
  4.072   4.162   4.223   4.370   4.751   5.988   6.019   6.044
 81 A'   82 A'   83 A'   84 A'   85 A'   35 A"   86 A'   87 A'                 
  9.695  23.710  25.782  25.882  26.282  27.805  28.330  28.354
 88 A'   89 A'   36 A"   90 A'   91 A'   92 A'   37 A"   93 A'                 
 28.360  28.521  28.528  28.540  28.582  28.666  35.583 127.874
 94 A'   38 A"   95 A'   39 A"   96 A'   97 A'   98 A'   40 A"                 
127.892 127.911 151.607 215.6741901.768
 99 A'  100 A'  101 A'  102 A'  103 A'                                         
 --------------------------------------------------------------

          Ground-State Mulliken Net Atomic Charges

     Atom                 Charge (a.u.)
  ----------------------------------------
      1 C                    -0.574846
      2 N                    -0.033359
      3 H                     0.241718
      4 Cl                    0.284548
      5 I                     0.081939
  ----------------------------------------
  Sum of atomic charges =     0.000000

 -----------------------------------------------------------------
                    Cartesian Multipole Moments
 -----------------------------------------------------------------
    Charge (ESU x 10^10)
                 0.0000
    Dipole Moment (Debye)
         X      -1.4132      Y       0.4052      Z       0.0000
       Tot       1.4702
    Quadrupole Moments (Debye-Ang)
        XX     -54.5169     XY      -2.5942     YY     -50.5781
        XZ      -0.0000     YZ      -0.0000     ZZ     -53.6103
    Octopole Moments (Debye-Ang^2)
       XXX     -48.2712    XXY     -15.0797    XYY     -16.8390
       YYY       4.7992    XXZ       0.0000    XYZ       0.0000
       YYZ       0.0000    XZZ     -11.7830    YZZ      -1.0255
       ZZZ       0.0000
    Hexadecapole Moments (Debye-Ang^3)
      XXXX    -701.7130   XXXY     -37.5179   XXYY    -170.6260
      XYYY     -30.9062   YYYY    -219.0774   XXXZ      -0.0000
      XXYZ       0.0000   XYYZ      -0.0000   YYYZ       0.0000
      XXZZ    -133.0360   XYZZ      -5.3896   YYZZ     -54.0229
      XZZZ      -0.0000   YZZZ       0.0000   ZZZZ     -69.1215
 -----------------------------------------------------------------
Archival summary:
1\1\TWL01\OPT\ProcedureUnspecified\BasisUnspecified\1l1111\taweetha\MonNov2608:26:142018MonNov2608:26:142018\0\\#,OPT,ProcedureUnspecified,BasisUnspecified,\\0,1\I\C,1,2.193\N,2,1.24039,1,126.542\H,3,1.01692,2,114.937,1,-0,0\Cl,2,1.7482,1,112.581,3,-180,0\\\@

 Total job time:  106.85s(wall), 106.67s(cpu) 
 Mon Nov 26 08:26:14 2018

        *************************************************************
        *                                                           *
        *  Thank you very much for using Q-Chem.  Have a nice day.  *
        *                                                           *
        *************************************************************


 
User input: 2 of 2 
 
Q-Chem Developer Version!
                  Welcome to Q-Chem
     A Quantum Leap Into The Future Of Chemistry


 Q-Chem 5.1, Q-Chem, Inc., Pleasanton, CA (2018)

 Yihan Shao,  Zhengting Gan,  E. Epifanovsky,  A. T. B. Gilbert,  M. Wormit,  
 J. Kussmann,  A. W. Lange,  A. Behn,  Jia Deng,  Xintian Feng,  D. Ghosh,  
 M. Goldey,  P. R. Horn,  L. D. Jacobson,  I. Kaliman,  T. Kus,  A. Landau,  
 Jie Liu,  E. I. Proynov,  R. M. Richard,  R. P. Steele,  E. J. Sundstrom,  
 H. L. Woodcock III,  P. M. Zimmerman,  D. Zuev,  B. Albrecht,  E. Alguire,  
 S. A. Baeppler,  D. Barton,  Z. Benda,  Y. A. Bernard,  E. J. Berquist,  
 K. B. Bravaya,  H. Burton,  D. Casanova,  Chun-Min Chang,  Yunqing Chen,  
 A. Chien,  K. D. Closser,  M. P. Coons,  S. Coriani,  S. Dasgupta,  
 A. L. Dempwolff,  M. Diedenhofen,  Hainam Do,  R. G. Edgar,  Po-Tung Fang,  
 S. Faraji,  S. Fatehi,  Qingguo Feng,  K. D. Fenk,  J. Fosso-Tande,  
 Qinghui Ge,  A. Ghysels,  G. Gidofalvi,  J. Gomes,  J. Gonthier,  A. Gunina,  
 D. Hait,  M. W. D. Hanson-Heine,  P. H. P. Harbach,  A. W. Hauser,  
 J. E. Herr,  E. G. Hohenstein,  Z. C. Holden,  Kerwin Hui,  B. C. Huynh,  
 T.-C. Jagau,  Hyunjun Ji,  B. Kaduk,  K. Khistyaev,  Jaehoon Kim,  
 P. Klunzinger,  K. Koh,  D. Kosenkov,  L. Koulias,  T. Kowalczyk,  
 C. M. Krauter,  A. Kunitsa,  Ka Un Lao,  A. Laurent,  K. V. Lawler,  
 Joonho Lee,  D. Lefrancois,  S. Lehtola,  D. S. Levine,  Yi-Pei Li,  
 You-Sheng Lin,  Fenglai Liu,  E. Livshits,  A. Luenser,  P. Manohar,  
 E. Mansoor,  S. F. Manzer,  Shan-Ping Mao,  Yuezhi Mao,  N. Mardirossian,  
 A. V. Marenich,  T. Markovich,  L. A. Martinez-Martinez,  S. A. Maurer,  
 N. J. Mayhall,  S. C. McKenzie,  J.-M. Mewes,  A. F. Morrison,  
 J. W. Mullinax,  K. Nanda,  T. S. Nguyen-Beck,  R. Olivares-Amaya,  
 J. A. Parkhill,  T. M. Perrine,  F. Plasser,  P. Pokhilko,  S. Prager,  
 A. Prociuk,  E. Ramos,  D. R. Rehn,  F. Rob,  M. Schneider,  N. Sergueev,  
 S. M. Sharada,  S. Sharma,  D. W. Small,  T. Stauch,  T. Stein,  
 Yu-Chuan Su,  A. J. W. Thom,  A. Tkatchenko,  T. Tsuchimochi,  N. M. Tubman,  
 L. Vogt,  M. L. Vidal,  O. Vydrov,  M. A. Watson,  J. Wenzel,  
 M. de Wergifosse,  T. A. Wesolowski,  A. White,  J. Witte,  A. Yamada,  
 Jun Yang,  K. Yao,  S. Yeganeh,  S. R. Yost,  Zhi-Qiang You,  A. Zech,  
 Igor Ying Zhang,  Xing Zhang,  Yan Zhao,  Ying Zhu,  B. R. Brooks,  
 G. K. L. Chan,  C. J. Cramer,  M. S. Gordon,  W. J. Hehre,  A. Klamt,  
 M. W. Schmidt,  C. D. Sherrill,  D. G. Truhlar,  A. Aspuru-Guzik,  R. Baer,  
 A. T. Bell,  N. A. Besley,  Jeng-Da Chai,  A. E. DePrince, III,  
 R. A. DiStasio Jr.,  A. Dreuw,  B. D. Dunietz,  T. R. Furlani,  
 Chao-Ping Hsu,  Yousung Jung,  Jing Kong,  D. S. Lambrecht,  WanZhen Liang,  
 C. Ochsenfeld,  V. A. Rassolov,  L. V. Slipchenko,  J. E. Subotnik,  
 T. Van Voorhis,  J. M. Herbert,  A. I. Krylov,  P. M. W. Gill,  M. Head-Gordon

 Contributors to earlier versions of Q-Chem not listed above: 
 R. D. Adamson,  B. Austin,  J. Baker,  G. J. O. Beran,  K. Brandhorst,  
 S. T. Brown,  E. F. C. Byrd,  A. K. Chakraborty,  C.-L. Cheng,  
 Siu Hung Chien,  D. M. Chipman,  D. L. Crittenden,  H. Dachsel,  
 R. J. Doerksen,  A. D. Dutoi,  L. Fusti-Molnar,  W. A. Goddard III,  
 A. Golubeva-Zadorozhnaya,  S. R. Gwaltney,  G. Hawkins,  A. Heyden,  
 S. Hirata,  G. Kedziora,  F. J. Keil,  C. Kelley,  Jihan Kim,  R. A. King,  
 R. Z. Khaliullin,  P. P. Korambath,  W. Kurlancheek,  A. M. Lee,  M. S. Lee,  
 S. V. Levchenko,  Ching Yeh Lin,  D. Liotard,  R. C. Lochan,  I. Lotan,  
 P. E. Maslen,  N. Nair,  D. P. O'Neill,  D. Neuhauser,  E. Neuscamman,  
 C. M. Oana,  R. Olson,  B. Peters,  R. Peverati,  P. A. Pieniazek,  
 Y. M. Rhee,  J. Ritchie,  M. A. Rohrdanz,  E. Rosta,  N. J. Russ,  
 H. F. Schaefer III,  N. E. Schultz,  N. Shenvi,  A. C. Simmonett,  A. Sodt,  
 D. Stuck,  K. S. Thanthiriwatte,  V. Vanovschi,  Tao Wang,  A. Warshel,  
 C. F. Williams,  Q. Wu,  X. Xu,  W. Zhang

 Please cite Q-Chem as follows:
 Y. Shao et al., Mol. Phys. 113, 184-215 (2015)
 DOI: 10.1080/00268976.2014.952696

 Q-Chem 5.1.2 for Intel X86 EM64T Linux

 Parts of Q-Chem use Armadillo 8.300.2 (Tropical Shenanigans).
 http://arma.sourceforge.net/

 Q-Chem begins on Mon Nov 26 08:26:14 2018  

Host: 
0

     Scratch files written to /scratch/taweetham/qchem59805//
The previous job contains 0 fragments, simply inherited here
Input Ideriv = 2
Curr. Ideriv = -1
Max.  Ideriv = 2

Checking the input file for inconsistencies... 	...done.

--------------------------------------------------------------
User input:
--------------------------------------------------------------

$molecule
read
$end

$rem
   job_type 	frequency
   basis 	6-311++g**
   method	b3lyp	
$end


--------------------------------------------------------------
 ----------------------------------------------------------------
             Standard Nuclear Orientation (Angstroms)
    I     Atom           X                Y                Z
 ----------------------------------------------------------------
    1      C       1.0603729265     0.5697523808    -0.0000000000
    2      N       1.4617059995     1.7434167449    -0.0000000000
    3      H       0.7279177886     2.4474658963    -0.0000000000
    4      Cl      2.1898176027    -0.7646224840    -0.0000000000
    5      I      -1.0292263507    -0.0956851918     0.0000000000
 ----------------------------------------------------------------
 Molecular Point Group                 Cs    NOp =  2
 Largest Abelian Subgroup              Cs    NOp =  2
 Nuclear Repulsion Energy =   374.9935222204 hartrees
 There are       42 alpha and       42 beta electrons
 Requested basis set is 6-311++G(d,p)
 There are 54 shells and 143 basis functions

 Total QAlloc Memory Limit   2000 MB
 Mega-Array Size       188 MB
 MEM_STATIC part       192 MB

                       Distance Matrix (Angstroms)
             C (  1)   N (  2)   H (  3)   Cl(  4)
   N (  2)  1.240386
   H (  3)  1.906918  1.016922
   Cl(  4)  1.748200  2.611591  3.529116
   I (  5)  2.192996  3.096295  3.091144  3.287814

 A cutoff of  1.0D-11 yielded   1271 shell pairs
 There are      9502 function pairs (     10642 Cartesian)
 Smallest overlap matrix eigenvalue = 6.55E-04
 Guess from superposition of atomic densities
 Warning:  Energy on first SCF cycle will be non-variational
 SAD guess density has 84.000000 electrons

 -----------------------------------------------------------------------
  General SCF calculation program by
  Eric Jon Sundstrom, Paul Horn, Yuezhi Mao, Dmitri Zuev, Alec White,
  David Stuck, Shaama M.S., Shane Yost, Joonho Lee, David Small,
  Daniel Levine, Susi Lehtola, Hugh Burton, Evgeny Epifanovsky
 -----------------------------------------------------------------------
 Exchange:     0.2000 Hartree-Fock + 0.0800 Slater + 0.7200 B88
 Correlation:  0.1900 VWN1RPA + 0.8100 LYP
 Using SG-1 standard quadrature grid
 A restricted SCF calculation will be
 performed using DIIS
 SCF converges when DIIS error is below 1.0e-08
 ---------------------------------------
  Cycle       Energy         DIIS error
 ---------------------------------------
    1   -7473.6853534596      4.35e-02  
    2   -7473.1388290475      5.73e-03  
    3   -7472.7931119196      1.32e-02  
    4   -7473.2060923070      9.21e-04  
    5   -7473.2085807916      3.38e-04  
    6   -7473.2088471299      1.01e-04  
    7   -7473.2088702641      4.19e-05  
    8   -7473.2088743698      1.37e-05  
    9   -7473.2088748419      4.63e-06  
   10   -7473.2088748922      1.08e-06  
   11   -7473.2088748952      1.39e-07  
   12   -7473.2088748953      5.88e-08  
   13   -7473.2088748953      6.20e-09  Convergence criterion met
 ---------------------------------------
 SCF time:   CPU 16.16s  wall 16.00s 
 SCF   energy in the final basis set =    -7473.2088748953
 Total energy in the final basis set =    -7473.2088748953

 --------------------------------------------------------------
             Orbital Energies (a.u.) and Symmetries
 --------------------------------------------------------------

 Alpha MOs, Restricted
 -- Occupied --                  
******* -176.32 -165.73 -165.72 -165.72 -101.59  -35.82  -31.31
  1 A'    2 A'    3 A'    1 A"    4 A'    5 A'    6 A'    7 A'                 
-31.306 -31.306 -22.962 -22.961 -22.961 -22.957 -22.957 -14.353
  2 A"    8 A'    9 A'    3 A"   10 A'    4 A"   11 A'   12 A'                 
-10.335  -9.501  -7.266  -7.256  -7.254  -6.368  -4.780  -4.766
 13 A'   14 A'   15 A'    5 A"   16 A'   17 A'   18 A'    6 A"                 
 -4.765  -2.046  -2.041  -2.041  -2.029  -2.028  -0.982  -0.873
 19 A'   20 A'    7 A"   21 A'    8 A"   22 A'   23 A'   24 A'                 
 -0.689  -0.613  -0.510  -0.461  -0.431  -0.351  -0.333  -0.317
 25 A'   26 A'   27 A'   28 A'    9 A"   29 A'   10 A"   30 A'                 
 -0.290  -0.285
 11 A"   31 A'                                                                 
 -- Virtual --                   
 -0.092  -0.055  -0.013   0.021   0.030   0.055   0.062   0.082
 32 A'   12 A"   33 A'   34 A'   35 A'   36 A'   13 A"   37 A'                 
  0.093   0.096   0.112   0.137   0.155   0.158   0.159   0.205
 14 A"   38 A'   39 A'   40 A'   41 A'   42 A'   15 A"   43 A'                 
  0.216   0.238   0.240   0.283   0.304   0.379   0.384   0.389
 44 A'   45 A'   16 A"   46 A'   47 A'   48 A'   17 A"   18 A"                 
  0.416   0.433   0.453   0.454   0.506   0.539   0.558   0.586
 49 A'   50 A'   51 A'   19 A"   52 A'   20 A"   53 A'   54 A'                 
  0.634   0.668   0.782   0.784   0.822   0.834   0.843   0.849
 55 A'   56 A'   57 A'   21 A"   58 A'   22 A"   59 A'   23 A"                 
  0.899   0.930   1.032   1.087   1.174   1.215   1.301   1.319
 60 A'   61 A'   62 A'   63 A'   24 A"   64 A'   25 A"   65 A'                 
  1.362   1.375   1.449   1.554   1.597   1.752   1.870   1.973
 26 A"   66 A'   27 A"   67 A'   68 A'   69 A'   70 A'   71 A'                 
  2.198   2.279   2.336   2.387   2.413   2.516   2.650   2.753
 28 A"   72 A'   29 A"   73 A'   30 A"   74 A'   75 A'   31 A"                 
  2.759   2.889   3.136   3.217   3.840   3.948   3.962   3.998
 76 A'   77 A'   78 A'   79 A'   32 A"   33 A"   80 A'   34 A"                 
  4.072   4.162   4.223   4.370   4.751   5.988   6.019   6.044
 81 A'   82 A'   83 A'   84 A'   85 A'   35 A"   86 A'   87 A'                 
  9.695  23.710  25.782  25.882  26.281  27.805  28.330  28.354
 88 A'   89 A'   36 A"   90 A'   91 A'   92 A'   37 A"   93 A'                 
 28.360  28.521  28.528  28.540  28.582  28.666  35.583 127.874
 94 A'   38 A"   95 A'   39 A"   96 A'   97 A'   98 A'   40 A"                 
127.892 127.911 151.607 215.6741901.768
 99 A'  100 A'  101 A'  102 A'  103 A'                                         

 Beta MOs, Restricted
 -- Occupied --                  
******* -176.32 -165.73 -165.72 -165.72 -101.59  -35.82  -31.31
  1 A'    2 A'    3 A'    1 A"    4 A'    5 A'    6 A'    7 A'                 
-31.306 -31.306 -22.962 -22.961 -22.961 -22.957 -22.957 -14.353
  2 A"    8 A'    9 A'    3 A"   10 A'    4 A"   11 A'   12 A'                 
-10.335  -9.501  -7.266  -7.256  -7.254  -6.368  -4.780  -4.766
 13 A'   14 A'   15 A'    5 A"   16 A'   17 A'   18 A'    6 A"                 
 -4.765  -2.046  -2.041  -2.041  -2.029  -2.028  -0.982  -0.873
 19 A'   20 A'    7 A"   21 A'    8 A"   22 A'   23 A'   24 A'                 
 -0.689  -0.613  -0.510  -0.461  -0.431  -0.351  -0.333  -0.317
 25 A'   26 A'   27 A'   28 A'    9 A"   29 A'   10 A"   30 A'                 
 -0.290  -0.285
 11 A"   31 A'                                                                 
 -- Virtual --                   
 -0.092  -0.055  -0.013   0.021   0.030   0.055   0.062   0.082
 32 A'   12 A"   33 A'   34 A'   35 A'   36 A'   13 A"   37 A'                 
  0.093   0.096   0.112   0.137   0.155   0.158   0.159   0.205
 14 A"   38 A'   39 A'   40 A'   41 A'   42 A'   15 A"   43 A'                 
  0.216   0.238   0.240   0.283   0.304   0.379   0.384   0.389
 44 A'   45 A'   16 A"   46 A'   47 A'   48 A'   17 A"   18 A"                 
  0.416   0.433   0.453   0.454   0.506   0.539   0.558   0.586
 49 A'   50 A'   51 A'   19 A"   52 A'   20 A"   53 A'   54 A'                 
  0.634   0.668   0.782   0.784   0.822   0.834   0.843   0.849
 55 A'   56 A'   57 A'   21 A"   58 A'   22 A"   59 A'   23 A"                 
  0.899   0.930   1.032   1.087   1.174   1.215   1.301   1.319
 60 A'   61 A'   62 A'   63 A'   24 A"   64 A'   25 A"   65 A'                 
  1.362   1.375   1.449   1.554   1.597   1.752   1.870   1.973
 26 A"   66 A'   27 A"   67 A'   68 A'   69 A'   70 A'   71 A'                 
  2.198   2.279   2.336   2.387   2.413   2.516   2.650   2.753
 28 A"   72 A'   29 A"   73 A'   30 A"   74 A'   75 A'   31 A"                 
  2.759   2.889   3.136   3.217   3.840   3.948   3.962   3.998
 76 A'   77 A'   78 A'   79 A'   32 A"   33 A"   80 A'   34 A"                 
  4.072   4.162   4.223   4.370   4.751   5.988   6.019   6.044
 81 A'   82 A'   83 A'   84 A'   85 A'   35 A"   86 A'   87 A'                 
  9.695  23.710  25.782  25.882  26.281  27.805  28.330  28.354
 88 A'   89 A'   36 A"   90 A'   91 A'   92 A'   37 A"   93 A'                 
 28.360  28.521  28.528  28.540  28.582  28.666  35.583 127.874
 94 A'   38 A"   95 A'   39 A"   96 A'   97 A'   98 A'   40 A"                 
127.892 127.911 151.607 215.6741901.768
 99 A'  100 A'  101 A'  102 A'  103 A'                                         
 --------------------------------------------------------------

          Ground-State Mulliken Net Atomic Charges

     Atom                 Charge (a.u.)
  ----------------------------------------
      1 C                    -0.574648
      2 N                    -0.033487
      3 H                     0.241727
      4 Cl                    0.284520
      5 I                     0.081888
  ----------------------------------------
  Sum of atomic charges =     0.000000

 -----------------------------------------------------------------
                    Cartesian Multipole Moments
 -----------------------------------------------------------------
    Charge (ESU x 10^10)
                 0.0000
    Dipole Moment (Debye)
         X      -1.3820      Y       0.4945      Z      -0.0000
       Tot       1.4678
    Quadrupole Moments (Debye-Ang)
        XX     -54.8841     XY      -2.3518     YY     -50.2214
        XZ       0.0000     YZ      -0.0000     ZZ     -53.6096
    Octopole Moments (Debye-Ang^2)
       XXX     -53.7410    XXY     -15.8282    XYY     -15.4811
       YYY       2.7264    XXZ      -0.0000    XYZ       0.0000
       YYZ      -0.0000    XZZ     -12.6818    YZZ      -2.0841
       ZZZ      -0.0000
    Hexadecapole Moments (Debye-Ang^3)
      XXXX    -713.1935   XXXY     -27.2011   XXYY    -170.8256
      XYYY     -13.1058   YYYY    -212.7736   XXXZ       0.0000
      XXYZ      -0.0000   XYYZ      -0.0000   YYYZ      -0.0000
      XXZZ    -133.7884   XYZZ      -0.6282   YYZZ     -53.7360
      XZZZ       0.0000   YZZZ      -0.0000   ZZZZ     -69.1168
 -----------------------------------------------------------------
 Calculating MO derivatives via CPSCF
   1         3          15      0.141951    0.040934
   2         3          15      0.017620    0.005494
   3         3          15      0.001993    0.000898
   4         3          15      0.000187    0.000099
   5        16           2      0.000014    0.000011
   6        17           1      0.000001    0.000001
   7        18           0      0.000000    0.000000    Roots Converged
 Time for AOints: 5.2 s (CPU) 5.2 s (wall)
 ------------------------------------------------------------------------------
                     AOints        : Timing summary (seconds)
 ------------------------------------------------------------------------------
     job step          cpu (% of tot)      sys (% of tot)     wall (% of tot)
 ------------------------------------------------------------------------------
  cpscf_lag         0.4171E+02 (46.6)   0.6800E-04 (16.5)   0.4172E+02 (46.6)
  iterzp            0.4247E+02 (47.5)   0.3430E-03 (83.5)   0.4248E+02 (47.5)
  make_fx           0.0000E+00 ( 0.0)   0.0000E+00 ( 0.0)   0.0000E+00 ( 0.0)
  AOints            0.5170E+01 ( 5.8)   0.0000E+00 ( 0.0)   0.5171E+01 ( 5.8)
 ------------------------------------------------------------------------------
   Grand Totals     0.8945E+02          0.4110E-03          0.8947E+02
 ------------------------------------------------------------------------------
 Calculating analytic Hessian of the SCF energy
 Polarizability Matrix (a.u.)
            1           2           3
    1 -85.4698491  -4.2453553  -0.0000000
    2  -4.2453553 -63.9330232   0.0000000
    3  -0.0000000   0.0000000 -39.9782282

 Direct stationary perturbation theory relativistic correction:

 rels  =      97.754218096900
 relv  =    -323.817135153847
 rel2e =      41.924734566185
 E_rel =    -184.138182490763

 Hessian of the SCF Energy
            1           2           3           4           5           6
    1   0.2295397   0.1146079  -0.0000000  -0.1200140  -0.1851108   0.0000000
    2   0.1146079   0.7500975  -0.0000000  -0.1283529  -0.6202228  -0.0000000
    3  -0.0000000  -0.0000000   0.0759267   0.0000000  -0.0000000  -0.0373948
    4  -0.1200140  -0.1283529   0.0000000   0.3690300  -0.0449381  -0.0000000
    5  -0.1851108  -0.6202228  -0.0000000  -0.0449381   0.9072016  -0.0000000
    6   0.0000000  -0.0000000  -0.0373948  -0.0000000  -0.0000000   0.0508419
    7  -0.0064096  -0.0320439  -0.0000000  -0.2317465   0.2352517   0.0000000
    8   0.0246330  -0.0403622   0.0000000   0.1764626  -0.2074631  -0.0000000
    9   0.0000000  -0.0000000  -0.0017644   0.0000000   0.0000000  -0.0271283
   10  -0.0835706   0.0510733   0.0000000   0.0094770   0.0186318  -0.0000000
   11   0.0492062  -0.0750972   0.0000000   0.0226247  -0.0680766   0.0000000
   12   0.0000000   0.0000000  -0.0246249   0.0000000   0.0000000  -0.0001436
   13  -0.0195456  -0.0052844   0.0000000  -0.0267465  -0.0238346  -0.0000000
   14  -0.0033363  -0.0144153  -0.0000000  -0.0257963  -0.0114391   0.0000000
   15   0.0000000  -0.0000000  -0.0121426  -0.0000000  -0.0000000   0.0138248
            7           8           9          10          11          12
    1  -0.0064096   0.0246330   0.0000000  -0.0835706   0.0492062   0.0000000
    2  -0.0320439  -0.0403622  -0.0000000   0.0510733  -0.0750972   0.0000000
    3  -0.0000000   0.0000000  -0.0017644   0.0000000   0.0000000  -0.0246249
    4  -0.2317465   0.1764626   0.0000000   0.0094770   0.0226247   0.0000000
    5   0.2352517  -0.2074631   0.0000000   0.0186318  -0.0680766   0.0000000
    6   0.0000000  -0.0000000  -0.0271283  -0.0000000   0.0000000  -0.0001436
    7   0.2348765  -0.2023166  -0.0000000   0.0018923   0.0005817  -0.0000000
    8  -0.2023166   0.2456473  -0.0000000  -0.0020239  -0.0011228   0.0000000
    9  -0.0000000  -0.0000000   0.0226395  -0.0000000   0.0000000   0.0096616
   10   0.0018923  -0.0020239  -0.0000000   0.1025240  -0.0780710  -0.0000000
   11   0.0005817  -0.0011228   0.0000000  -0.0780710   0.1419213  -0.0000000
   12  -0.0000000   0.0000000   0.0096616  -0.0000000  -0.0000000   0.0105416
   13   0.0013873   0.0032448   0.0000000  -0.0303227   0.0056584   0.0000000
   14  -0.0014729   0.0033008  -0.0000000   0.0103898   0.0023753  -0.0000000
   15  -0.0000000  -0.0000000  -0.0034083  -0.0000000   0.0000000   0.0045653
           13          14          15
    1  -0.0195456  -0.0033363   0.0000000
    2  -0.0052844  -0.0144153  -0.0000000
    3   0.0000000  -0.0000000  -0.0121426
    4  -0.0267465  -0.0257963  -0.0000000
    5  -0.0238346  -0.0114391  -0.0000000
    6  -0.0000000   0.0000000   0.0138248
    7   0.0013873  -0.0014729  -0.0000000
    8   0.0032448   0.0033008  -0.0000000
    9   0.0000000  -0.0000000  -0.0034083
   10  -0.0303227   0.0103898  -0.0000000
   11   0.0056584   0.0023753   0.0000000
   12   0.0000000  -0.0000000   0.0045653
   13   0.0752274   0.0202158  -0.0000000
   14   0.0202158   0.0201783  -0.0000000
   15  -0.0000000  -0.0000000  -0.0028392
 Gradient time:  CPU 118.77 s  wall 118.80 s
 **********************************************************************
 **                                                                  **
 **                       VIBRATIONAL ANALYSIS                       **
 **                       --------------------                       **
 **                                                                  **
 **        VIBRATIONAL FREQUENCIES (CM**-1) AND NORMAL MODES         **
 **     FORCE CONSTANTS (mDYN/ANGSTROM) AND REDUCED MASSES (AMU)     **
 **                  INFRARED INTENSITIES (KM/MOL)                   **
 **                                                                  **
 **********************************************************************


 Mode:                 1                      2                      3
 Frequency:       191.38                 284.11                 455.69
 Force Cnst:      0.6758                 0.3088                 1.2831
 Red. Mass:      31.3144                 6.4938                10.4879
 IR Active:          YES                    YES                    YES
 IR Intens:        2.394                 17.800                  0.079
 Raman Active:       YES                    YES                    YES
               X      Y      Z        X      Y      Z        X      Y      Z
 C          0.324 -0.293 -0.000    0.221  0.245 -0.000    0.000  0.000  0.851
 N          0.131 -0.239  0.000    0.473  0.154  0.000   -0.000  0.000 -0.303
 H          0.052 -0.327 -0.000    0.694  0.386  0.000   -0.000 -0.000 -0.418
 Cl         0.747  0.043  0.000   -0.072  0.046  0.000    0.000 -0.000 -0.089
 I         -0.251  0.045  0.000   -0.059 -0.056  0.000   -0.000 -0.000 -0.019
 TransDip   0.048  0.010 -0.000    0.114  0.073  0.000    0.000 -0.000 -0.009

 Mode:                 4                      5                      6
 Frequency:       492.74                 681.98                 813.17
 Force Cnst:      1.3920                 1.2314                 0.4364
 Red. Mass:       9.7314                 4.4939                 1.1203
 IR Active:          YES                    YES                    YES
 IR Intens:       16.886                267.033                 70.211
 Raman Active:       YES                    YES                    YES
               X      Y      Z        X      Y      Z        X      Y      Z
 C          0.314  0.285 -0.000    0.449 -0.207 -0.000    0.000 -0.000  0.006
 N         -0.265  0.477  0.000   -0.044 -0.038  0.000   -0.000 -0.000 -0.091
 H         -0.659  0.068  0.000   -0.594 -0.614 -0.000   -0.000 -0.000  0.996
 Cl         0.072 -0.281  0.000   -0.112  0.099  0.000   -0.000  0.000  0.011
 I         -0.015 -0.003  0.000   -0.002  0.001  0.000   -0.000  0.000 -0.002
 TransDip   0.131  0.011  0.000    0.441 -0.282 -0.000    0.000 -0.000  0.268

 Mode:                 7                      8                      9
 Frequency:      1093.56                1711.44                3524.39
 Force Cnst:      0.9934                14.9525                 7.8840
 Red. Mass:       1.4099                 8.6644                 1.0773
 IR Active:          YES                    YES                    YES
 IR Intens:      400.311                232.013                 46.665
 Raman Active:       YES                    YES                    YES
               X      Y      Z        X      Y      Z        X      Y      Z
 C          0.112 -0.033 -0.000    0.147  0.619 -0.000    0.005  0.005  0.000
 N         -0.130 -0.047  0.000   -0.129 -0.480  0.000    0.047 -0.056 -0.000
 H          0.668  0.722 -0.000   -0.110 -0.580 -0.000   -0.702  0.709  0.000
 Cl        -0.009  0.006 -0.000    0.003 -0.002  0.000   -0.000  0.000 -0.000
 I          0.001  0.001  0.000    0.000 -0.000  0.000    0.000  0.000 -0.000
 TransDip   0.519  0.376 -0.000    0.151  0.464 -0.000   -0.036  0.216  0.000

 STANDARD THERMODYNAMIC QUANTITIES AT   298.15 K  AND     1.00 ATM

   This Molecule has  0 Imaginary Frequencies
   Zero point vibrational energy:       13.221 kcal/mol

   Atom    1 Element C  Has Mass   12.00000
   Atom    2 Element N  Has Mass   14.00307
   Atom    3 Element H  Has Mass    1.00783
   Atom    4 Element Cl Has Mass   34.96885
   Atom    5 Element I  Has Mass  126.90440
   Molecular Mass:   188.884150 amu
   Principal axes and moments of inertia in amu*Bohr^2:
                             1           2           3
    Eigenvalues --      264.06929  1228.21038  1492.27966
          X               0.99998     0.00694     0.00000
          Y              -0.00694     0.99998     0.00000
          Z               0.00000    -0.00000     1.00000
   Rotational Symmetry Number is   1
   The Molecule is an Asymmetric Top
   Translational Enthalpy:        0.889 kcal/mol
   Rotational Enthalpy:           0.889 kcal/mol
   Vibrational Enthalpy:         14.304 kcal/mol
   gas constant (RT):             0.592 kcal/mol
   Translational Entropy:        41.614  cal/mol.K
   Rotational Entropy:           27.672  cal/mol.K
   Vibrational Entropy:           5.772  cal/mol.K

   Total Enthalpy:               16.674 kcal/mol
   Total Entropy:                75.058  cal/mol.K
Archival summary:
1\1\TWL01\FREQ\ProcedureUnspecified\BasisUnspecified\1l1111\taweetha\MonNov2608:28:292018MonNov2608:28:292018\0\\#,FREQ,ProcedureUnspecified,BasisUnspecified,\\0,1\I\C,1,2.193\N,2,1.24039,1,126.542\H,3,1.01692,2,114.937,1,0,0\Cl,2,1.7482,1,112.581,3,-180,0\\\@

 Total job time:  135.09s(wall), 135.01s(cpu) 
 Mon Nov 26 08:28:29 2018

        *************************************************************
        *                                                           *
        *  Thank you very much for using Q-Chem.  Have a nice day.  *
        *                                                           *
        *************************************************************
