# Supplementary material for: Geometric and energetic data from ab initio calculations of haloethene, haloimine, halomethylenephosphine, haloiminophosphine, halodiazene, halodiphosphene and halocyclopropane
Source: Data Brief. 2019 Nov 2;27:104738. doi: 10.1016/j.dib.2019.104738 (PMC6861602; doi:10.1016/j.dib.2019.104738)
Supplement: Multimedia component 4 [file mmc4.zip › CN/B3LYP/IClCNIE.out]

Q-Chem Developer Version!
                  Welcome to Q-Chem
     A Quantum Leap Into The Future Of Chemistry


 Q-Chem 5.1, Q-Chem, Inc., Pleasanton, CA (2018)

 Yihan Shao,  Zhengting Gan,  E. Epifanovsky,  A. T. B. Gilbert,  M. Wormit,  
 J. Kussmann,  A. W. Lange,  A. Behn,  Jia Deng,  Xintian Feng,  D. Ghosh,  
 M. Goldey,  P. R. Horn,  L. D. Jacobson,  I. Kaliman,  T. Kus,  A. Landau,  
 Jie Liu,  E. I. Proynov,  R. M. Richard,  R. P. Steele,  E. J. Sundstrom,  
 H. L. Woodcock III,  P. M. Zimmerman,  D. Zuev,  B. Albrecht,  E. Alguire,  
 S. A. Baeppler,  D. Barton,  Z. Benda,  Y. A. Bernard,  E. J. Berquist,  
 K. B. Bravaya,  H. Burton,  D. Casanova,  Chun-Min Chang,  Yunqing Chen,  
 A. Chien,  K. D. Closser,  M. P. Coons,  S. Coriani,  S. Dasgupta,  
 A. L. Dempwolff,  M. Diedenhofen,  Hainam Do,  R. G. Edgar,  Po-Tung Fang,  
 S. Faraji,  S. Fatehi,  Qingguo Feng,  K. D. Fenk,  J. Fosso-Tande,  
 Qinghui Ge,  A. Ghysels,  G. Gidofalvi,  J. Gomes,  J. Gonthier,  A. Gunina,  
 D. Hait,  M. W. D. Hanson-Heine,  P. H. P. Harbach,  A. W. Hauser,  
 J. E. Herr,  E. G. Hohenstein,  Z. C. Holden,  Kerwin Hui,  B. C. Huynh,  
 T.-C. Jagau,  Hyunjun Ji,  B. Kaduk,  K. Khistyaev,  Jaehoon Kim,  
 P. Klunzinger,  K. Koh,  D. Kosenkov,  L. Koulias,  T. Kowalczyk,  
 C. M. Krauter,  A. Kunitsa,  Ka Un Lao,  A. Laurent,  K. V. Lawler,  
 Joonho Lee,  D. Lefrancois,  S. Lehtola,  D. S. Levine,  Yi-Pei Li,  
 You-Sheng Lin,  Fenglai Liu,  E. Livshits,  A. Luenser,  P. Manohar,  
 E. Mansoor,  S. F. Manzer,  Shan-Ping Mao,  Yuezhi Mao,  N. Mardirossian,  
 A. V. Marenich,  T. Markovich,  L. A. Martinez-Martinez,  S. A. Maurer,  
 N. J. Mayhall,  S. C. McKenzie,  J.-M. Mewes,  A. F. Morrison,  
 J. W. Mullinax,  K. Nanda,  T. S. Nguyen-Beck,  R. Olivares-Amaya,  
 J. A. Parkhill,  T. M. Perrine,  F. Plasser,  P. Pokhilko,  S. Prager,  
 A. Prociuk,  E. Ramos,  D. R. Rehn,  F. Rob,  M. Schneider,  N. Sergueev,  
 S. M. Sharada,  S. Sharma,  D. W. Small,  T. Stauch,  T. Stein,  
 Yu-Chuan Su,  A. J. W. Thom,  A. Tkatchenko,  T. Tsuchimochi,  N. M. Tubman,  
 L. Vogt,  M. L. Vidal,  O. Vydrov,  M. A. Watson,  J. Wenzel,  
 M. de Wergifosse,  T. A. Wesolowski,  A. White,  J. Witte,  A. Yamada,  
 Jun Yang,  K. Yao,  S. Yeganeh,  S. R. Yost,  Zhi-Qiang You,  A. Zech,  
 Igor Ying Zhang,  Xing Zhang,  Yan Zhao,  Ying Zhu,  B. R. Brooks,  
 G. K. L. Chan,  C. J. Cramer,  M. S. Gordon,  W. J. Hehre,  A. Klamt,  
 M. W. Schmidt,  C. D. Sherrill,  D. G. Truhlar,  A. Aspuru-Guzik,  R. Baer,  
 A. T. Bell,  N. A. Besley,  Jeng-Da Chai,  A. E. DePrince, III,  
 R. A. DiStasio Jr.,  A. Dreuw,  B. D. Dunietz,  T. R. Furlani,  
 Chao-Ping Hsu,  Yousung Jung,  Jing Kong,  D. S. Lambrecht,  WanZhen Liang,  
 C. Ochsenfeld,  V. A. Rassolov,  L. V. Slipchenko,  J. E. Subotnik,  
 T. Van Voorhis,  J. M. Herbert,  A. I. Krylov,  P. M. W. Gill,  M. Head-Gordon

 Contributors to earlier versions of Q-Chem not listed above: 
 R. D. Adamson,  B. Austin,  J. Baker,  G. J. O. Beran,  K. Brandhorst,  
 S. T. Brown,  E. F. C. Byrd,  A. K. Chakraborty,  C.-L. Cheng,  
 Siu Hung Chien,  D. M. Chipman,  D. L. Crittenden,  H. Dachsel,  
 R. J. Doerksen,  A. D. Dutoi,  L. Fusti-Molnar,  W. A. Goddard III,  
 A. Golubeva-Zadorozhnaya,  S. R. Gwaltney,  G. Hawkins,  A. Heyden,  
 S. Hirata,  G. Kedziora,  F. J. Keil,  C. Kelley,  Jihan Kim,  R. A. King,  
 R. Z. Khaliullin,  P. P. Korambath,  W. Kurlancheek,  A. M. Lee,  M. S. Lee,  
 S. V. Levchenko,  Ching Yeh Lin,  D. Liotard,  R. C. Lochan,  I. Lotan,  
 P. E. Maslen,  N. Nair,  D. P. O'Neill,  D. Neuhauser,  E. Neuscamman,  
 C. M. Oana,  R. Olson,  B. Peters,  R. Peverati,  P. A. Pieniazek,  
 Y. M. Rhee,  J. Ritchie,  M. A. Rohrdanz,  E. Rosta,  N. J. Russ,  
 H. F. Schaefer III,  N. E. Schultz,  N. Shenvi,  A. C. Simmonett,  A. Sodt,  
 D. Stuck,  K. S. Thanthiriwatte,  V. Vanovschi,  Tao Wang,  A. Warshel,  
 C. F. Williams,  Q. Wu,  X. Xu,  W. Zhang

 Please cite Q-Chem as follows:
 Y. Shao et al., Mol. Phys. 113, 184-215 (2015)
 DOI: 10.1080/00268976.2014.952696

 Q-Chem 5.1.2 for Intel X86 EM64T Linux

 Parts of Q-Chem use Armadillo 8.300.2 (Tropical Shenanigans).
 http://arma.sourceforge.net/

 Q-Chem begins on Sun Nov 25 23:04:20 2018  

Host: 
0

     Scratch files written to /scratch/taweetham/qchem56333//
Input Ideriv = 2
Curr. Ideriv = -1
Max.  Ideriv = 2

Checking the input file for inconsistencies... 	...done.

--------------------------------------------------------------
User input:
--------------------------------------------------------------
$molecule
0 1
C 
N 1 1.3 
I 2 CI 1 120. 
Cl 1 CCl 2 120.  3 180.0
I 1 CI 2 120.  3 0.0

CC=1.54
CH=1.09
CF=1.35
CCl=1.77
CBr=1.94
CI=2.14
DHA=180.0
$end

$rem
   job_type	optimization
   basis	6-311++g**
   method	b3lyp
$end

--------------------------------------------------------------
 ----------------------------------------------------------------
             Standard Nuclear Orientation (Angstroms)
    I     Atom           X                Y                Z
 ----------------------------------------------------------------
    1      C       0.8747006104    -1.0093888531    -0.0000000000
    2      N      -0.3419128251    -1.4674846384    -0.0000000000
    3      I      -1.9963456814    -0.1101151515    -0.0000000000
    4      Cl      2.2430866644    -2.1320729614    -0.0000000000
    5      I       1.2230006402     1.1020767728     0.0000000000
 ----------------------------------------------------------------
 Molecular Point Group                 Cs    NOp =  2
 Largest Abelian Subgroup              Cs    NOp =  2
 Nuclear Repulsion Energy =  1036.9639245457 hartrees
 There are       68 alpha and       68 beta electrons
 Requested basis set is 6-311++G(d,p)
 There are 73 shells and 198 basis functions

 Total QAlloc Memory Limit   2000 MB
 Mega-Array Size       188 MB
 MEM_STATIC part       192 MB
 A cutoff of  1.0D-11 yielded   1968 shell pairs
 There are     15781 function pairs (     17926 Cartesian)

 -------------------------------------------------------
 OpenMP Integral Computing Module                       
 Release: version 1.0, May 2013, Q-Chem Inc. Pittsburgh 
 -------------------------------------------------------
 Integral Job Info:
 Integral job number is                      11
 Integral operator is                         1
 short-range coefficients                     0
 long-range coefficients              100000000
 Omega coefficients                           0
 if combine SR and LR in K                    0
 Integral screening is                        0
 Integral computing path is                   2
 max size of driver memory is            800000
 size of driver memory is                593474
 size of scratch memory is             11933652
 max col of scratch BK array               1296
 max len of scratch array in speh3          155
 max len of scratch index in speh4           18
 max int batch size is                      520
 min int batch size is                       52
 fixed nKL is                                52
 max L of basis functions is                  2
 order of int derivative is                   0
 number of shells is                         73
 number of basis is                         211
 number of cartesian basis is               211
 number of contracted shell pairs          1968
 number of primitive shell pairs           4073
 maxK2 (contraction) of shell pair           36
 max number of K2 of shell pair               1
 max number of CS2 of shell pair            282
 max number of PS2 of shell pair            282
 mem total for path MDJ                  540092
 -------------------------------------------------------
 Smallest overlap matrix eigenvalue = 6.16E-04

 Scale SEOQF with 1.000000e-01/1.000000e-01/1.000000e-01

 Standard Electronic Orientation quadrupole field applied
 Nucleus-field energy     =     0.0000000253 hartrees
 Guess from superposition of atomic densities
 Warning:  Energy on first SCF cycle will be non-variational
 SAD guess density has 136.000000 electrons

 -----------------------------------------------------------------------
  General SCF calculation program by
  Eric Jon Sundstrom, Paul Horn, Yuezhi Mao, Dmitri Zuev, Alec White,
  David Stuck, Shaama M.S., Shane Yost, Joonho Lee, David Small,
  Daniel Levine, Susi Lehtola, Hugh Burton, Evgeny Epifanovsky
 -----------------------------------------------------------------------
 Exchange:     0.2000 Hartree-Fock + 0.0800 Slater + 0.7200 B88
 Correlation:  0.1900 VWN1RPA + 0.8100 LYP
 Using SG-1 standard quadrature grid
 using 4 threads for integral computing
 -------------------------------------------------------
 OpenMP Integral computing Module                
 Release: version 2.0, May 2017, Q-Chem Inc. Pleasanton 
 -------------------------------------------------------
 -------------------------------------------------------
 OpenMP BLAS3 based DFT computing Module                
 Release: version 1.0, May 2013, Q-Chem Inc. Pittsburgh 
 -------------------------------------------------------
 A restricted SCF calculation will be
 performed using DIIS
 SCF converges when DIIS error is below 1.0e-08
 ---------------------------------------
  Cycle       Energy         DIIS error
 ---------------------------------------
    1  -14392.5455461858      3.42e-02  
    2  -14392.0460807665      3.23e-03  
    3  -14391.8271342690      7.62e-03  
    4  -14392.0840783585      9.21e-04  
    5  -14392.0872024321      4.03e-04  
    6  -14392.0878235908      1.98e-04  
    7  -14392.0880097804      4.11e-05  
    8  -14392.0880179337      9.14e-06  
    9  -14392.0880183421      2.87e-06  
   10  -14392.0880183797      8.40e-07  
   11  -14392.0880183831      2.30e-07  
   12  -14392.0880183830      7.68e-08  
   13  -14392.0880183833      1.41e-08  
   14  -14392.0880183832      2.32e-09  Convergence criterion met
 ---------------------------------------
 SCF time:   CPU 44.24s  wall 12.00s 
 SCF   energy in the final basis set =   -14392.0880183832
 Total energy in the final basis set =   -14392.0880183832

 --------------------------------------------------------------
             Orbital Energies (a.u.) and Symmetries
 --------------------------------------------------------------

 Alpha MOs, Restricted
 -- Occupied --                  
*******-1165.90 -176.33 -176.33 -165.74 -165.74 -165.74 -165.73
  1 A'    2 A'    3 A'    4 A'    5 A'    1 A"    6 A'    7 A'                 
-165.73 -165.73 -101.60  -35.83  -35.82  -31.32  -31.32  -31.32
  2 A"    8 A'    9 A'   10 A'   11 A'   12 A'   13 A'    3 A"                 
-31.317 -31.312 -31.311 -22.975 -22.973 -22.973 -22.968 -22.967
 14 A'    4 A"   15 A'   16 A'    5 A"   17 A'   18 A'   19 A'                 
-22.967 -22.967 -22.966 -22.962 -22.962 -14.388 -10.341  -9.513
  6 A"    7 A"   20 A'    8 A"   21 A'   22 A'   23 A'   24 A'                 
 -7.279  -7.268  -7.267  -6.379  -6.374  -4.794  -4.787  -4.775
 25 A'    9 A"   26 A'   27 A'   28 A'   29 A'   30 A'   10 A"                 
 -4.775  -4.772  -4.771  -2.059  -2.054  -2.053  -2.052  -2.048
 31 A'   11 A"   32 A'   33 A'   12 A"   34 A'   35 A'   13 A"                 
 -2.047  -2.037  -2.037  -2.034  -2.034  -0.964  -0.871  -0.700
 36 A'   14 A"   37 A'   38 A'   15 A"   39 A'   40 A'   41 A'                 
 -0.679  -0.556  -0.468  -0.468  -0.433  -0.359  -0.349  -0.338
 42 A'   43 A'   44 A'   45 A'   16 A"   46 A'   17 A"   47 A'                 
 -0.297  -0.294  -0.281  -0.262
 18 A"   48 A'   19 A"   49 A'                                                 
 -- Virtual --                   
 -0.127  -0.087  -0.072   0.014   0.021   0.050   0.062   0.063
 50 A'   51 A'   20 A"   52 A'   53 A'   54 A'   21 A"   55 A'                 
  0.095   0.100   0.102   0.123   0.148   0.151   0.169   0.192
 56 A'   22 A"   57 A'   58 A'   59 A'   23 A"   60 A'   61 A'                 
  0.202   0.208   0.216   0.230   0.239   0.265   0.284   0.305
 62 A'   24 A"   63 A'   64 A'   25 A"   65 A'   66 A'   67 A'                 
  0.349   0.382   0.393   0.412   0.419   0.428   0.433   0.447
 26 A"   27 A"   68 A'   28 A"   69 A'   70 A'   29 A"   71 A'                 
  0.452   0.452   0.498   0.544   0.566   0.592   0.616   0.679
 30 A"   72 A'   73 A'   31 A"   74 A'   75 A'   76 A'   77 A'                 
  0.720   0.772   0.788   0.812   0.827   0.865   0.875   0.902
 78 A'   79 A'   32 A"   80 A'   33 A"   34 A"   81 A'   82 A'                 
  0.973   1.044   1.100   1.223   1.231   1.279   1.282   1.304
 83 A'   84 A'   85 A'   86 A'   35 A"   87 A'   36 A"   88 A'                 
  1.325   1.373   1.389   1.418   1.604   1.676   1.819   1.996
 37 A"   38 A"   89 A'   90 A'   91 A'   92 A'   93 A'   39 A"                 
  2.180   2.214   2.243   2.347   2.404   2.466   2.710   2.730
 94 A'   40 A"   95 A'   41 A"   96 A'   97 A'   98 A'   42 A"                 
  2.882   3.217   3.814   3.882   3.920   3.923   3.961   3.968
 99 A'  100 A'   43 A"  101 A'  102 A'   44 A"   45 A"   46 A"                 
  3.983   4.006   4.028   4.110   4.176   4.230   4.347   4.393
103 A'   47 A"  104 A'  105 A'  106 A'  107 A'  108 A'  109 A'                 
  4.428   5.946   5.960   5.988   5.992   6.041   6.094   9.686
110 A'  111 A'   48 A"   49 A"  112 A'  113 A'  114 A'  115 A'                 
 23.562  25.769  25.846  26.273  27.810  27.834  28.297  28.305
116 A'   50 A"  117 A'  118 A'  119 A'  120 A'  121 A'   51 A"                 
 28.327  28.328  28.360  28.381  28.506  28.508  28.520  28.522
122 A'   52 A"  123 A'  124 A'   53 A"  125 A'   54 A"   55 A"                 
 28.530  28.540  28.556  28.596  28.631  28.676  35.421 127.847
126 A'   56 A"  127 A'  128 A'  129 A'  130 A'  131 A'  132 A'                 
127.851 127.871 127.876 127.902 127.928 151.613 151.636 215.666
 57 A"   58 A"  133 A'  134 A'  135 A'  136 A'  137 A'  138 A'                 
*******1901.799
139 A'  140 A'                                                                 

 Beta MOs, Restricted
 -- Occupied --                  
*******-1165.90 -176.33 -176.33 -165.74 -165.74 -165.74 -165.73
  1 A'    2 A'    3 A'    4 A'    5 A'    1 A"    6 A'    7 A'                 
-165.73 -165.73 -101.60  -35.83  -35.82  -31.32  -31.32  -31.32
  2 A"    8 A'    9 A'   10 A'   11 A'   12 A'   13 A'    3 A"                 
-31.317 -31.312 -31.311 -22.975 -22.973 -22.973 -22.968 -22.967
 14 A'    4 A"   15 A'   16 A'    5 A"   17 A'   18 A'   19 A'                 
-22.967 -22.967 -22.966 -22.962 -22.962 -14.388 -10.341  -9.513
  6 A"    7 A"   20 A'    8 A"   21 A'   22 A'   23 A'   24 A'                 
 -7.279  -7.268  -7.267  -6.379  -6.374  -4.794  -4.787  -4.775
 25 A'    9 A"   26 A'   27 A'   28 A'   29 A'   30 A'   10 A"                 
 -4.775  -4.772  -4.771  -2.059  -2.054  -2.053  -2.052  -2.048
 31 A'   11 A"   32 A'   33 A'   12 A"   34 A'   35 A'   13 A"                 
 -2.047  -2.037  -2.037  -2.034  -2.034  -0.964  -0.871  -0.700
 36 A'   14 A"   37 A'   38 A'   15 A"   39 A'   40 A'   41 A'                 
 -0.679  -0.556  -0.468  -0.468  -0.433  -0.359  -0.349  -0.338
 42 A'   43 A'   44 A'   45 A'   16 A"   46 A'   17 A"   47 A'                 
 -0.297  -0.294  -0.281  -0.262
 18 A"   48 A'   19 A"   49 A'                                                 
 -- Virtual --                   
 -0.127  -0.087  -0.072   0.014   0.021   0.050   0.062   0.063
 50 A'   51 A'   20 A"   52 A'   53 A'   54 A'   21 A"   55 A'                 
  0.095   0.100   0.102   0.123   0.148   0.151   0.169   0.192
 56 A'   22 A"   57 A'   58 A'   59 A'   23 A"   60 A'   61 A'                 
  0.202   0.208   0.216   0.230   0.239   0.265   0.284   0.305
 62 A'   24 A"   63 A'   64 A'   25 A"   65 A'   66 A'   67 A'                 
  0.349   0.382   0.393   0.412   0.419   0.428   0.433   0.447
 26 A"   27 A"   68 A'   28 A"   69 A'   70 A'   29 A"   71 A'                 
  0.452   0.452   0.498   0.544   0.566   0.592   0.616   0.679
 30 A"   72 A'   73 A'   31 A"   74 A'   75 A'   76 A'   77 A'                 
  0.720   0.772   0.788   0.812   0.827   0.865   0.875   0.902
 78 A'   79 A'   32 A"   80 A'   33 A"   34 A"   81 A'   82 A'                 
  0.973   1.044   1.100   1.223   1.231   1.279   1.282   1.304
 83 A'   84 A'   85 A'   86 A'   35 A"   87 A'   36 A"   88 A'                 
  1.325   1.373   1.389   1.418   1.604   1.676   1.819   1.996
 37 A"   38 A"   89 A'   90 A'   91 A'   92 A'   93 A'   39 A"                 
  2.180   2.214   2.243   2.347   2.404   2.466   2.710   2.730
 94 A'   40 A"   95 A'   41 A"   96 A'   97 A'   98 A'   42 A"                 
  2.882   3.217   3.814   3.882   3.920   3.923   3.961   3.968
 99 A'  100 A'   43 A"  101 A'  102 A'   44 A"   45 A"   46 A"                 
  3.983   4.006   4.028   4.110   4.176   4.230   4.347   4.393
103 A'   47 A"  104 A'  105 A'  106 A'  107 A'  108 A'  109 A'                 
  4.428   5.946   5.960   5.988   5.992   6.041   6.094   9.686
110 A'  111 A'   48 A"   49 A"  112 A'  113 A'  114 A'  115 A'                 
 23.562  25.769  25.846  26.273  27.810  27.834  28.297  28.305
116 A'   50 A"  117 A'  118 A'  119 A'  120 A'  121 A'   51 A"                 
 28.327  28.328  28.360  28.381  28.506  28.508  28.520  28.522
122 A'   52 A"  123 A'  124 A'   53 A"  125 A'   54 A"   55 A"                 
 28.530  28.540  28.556  28.596  28.631  28.676  35.421 127.847
126 A'   56 A"  127 A'  128 A'  129 A'  130 A'  131 A'  132 A'                 
127.851 127.871 127.876 127.902 127.928 151.613 151.636 215.666
 57 A"   58 A"  133 A'  134 A'  135 A'  136 A'  137 A'  138 A'                 
*******1901.799
139 A'  140 A'                                                                 
 --------------------------------------------------------------

          Ground-State Mulliken Net Atomic Charges

     Atom                 Charge (a.u.)
  ----------------------------------------
      1 C                    -0.583654
      2 N                    -0.026481
      3 I                     0.149456
      4 Cl                    0.329839
      5 I                     0.130839
  ----------------------------------------
  Sum of atomic charges =     0.000000

 -----------------------------------------------------------------
                    Cartesian Multipole Moments
 -----------------------------------------------------------------
    Charge (ESU x 10^10)
                 0.0000
    Dipole Moment (Debye)
         X       0.0317      Y       1.6627      Z      -0.0000
       Tot       1.6630
    Quadrupole Moments (Debye-Ang)
        XX     -77.2357     XY      -3.4727     YY     -79.9902
        XZ      -0.0000     YZ      -0.0000     ZZ     -81.3644
    Octopole Moments (Debye-Ang^2)
       XXX     -38.9172    XXY      14.4567    XYY       0.3704
       YYY      52.2347    XXZ      -0.0000    XYZ      -0.0000
       YYZ      -0.0000    XZZ      -9.0234    YZZ      12.3834
       ZZZ      -0.0000
    Hexadecapole Moments (Debye-Ang^3)
      XXXX   -1384.3128   XXXY       4.5958   XXYY    -339.6759
      XYYY      40.7649   YYYY    -737.2601   XXXZ      -0.0000
      XXYZ      -0.0000   XYYZ      -0.0000   YYYZ       0.0000
      XXZZ    -263.4476   XYZZ      16.8462   YYZZ    -145.8728
      XZZZ      -0.0000   YZZZ      -0.0000   ZZZZ    -107.8933
 -----------------------------------------------------------------
 Calculating analytic gradient of the SCF energy
 Gradient of SCF Energy
            1           2           3           4           5
    1   0.0555934  -0.0467685   0.0024942   0.0139252  -0.0252444
    2   0.0107047  -0.0080156   0.0151505  -0.0111576  -0.0066821
    3   0.0000000  -0.0000000   0.0000000   0.0000000   0.0000000
 Max gradient component =       5.559E-02
 RMS gradient           =       2.112E-02
 Gradient time:  CPU 12.29 s  wall 3.18 s
 Geometry Optimization Parameters
   NAtoms,    NIC,     NZ,  NCons,   NDum,   NFix, NCnnct, MaxDiis
        5      27       5       0       0       0       0       0


** GEOMETRY OPTIMIZATION IN DELOCALIZED INTERNAL COORDINATES **
   Searching for a Minimum

   Optimization Cycle:   1

                       Coordinates (Angstroms)
     ATOM                X               Y               Z
      1  C         0.8747006104   -1.0093888531    0.0000000000
      2  N        -0.3419128251   -1.4674846384    0.0000000000
      3  I        -1.9963456814   -0.1101151515    0.0000000000
      4  Cl        2.2430866644   -2.1320729614    0.0000000000
      5  I         1.2230006402    1.1020767728    0.0000000000
   Point Group: cs    Number of degrees of freedom:     7


   Energy is -14392.088018383


 Attempting to Generate Delocalized Internal Coordinates

  7 Hessian modes will be used to form the next step
  Hessian Eigenvalues:
     0.036398    0.114813    0.116670    0.250000    0.250000    0.286300
     0.639775

 Minimum Search - Taking Simple RFO Step
 Searching for Lamda that Minimizes Along All modes
 Value Taken    Lamda =  -0.01616124
 Calculated Step too Large.  Step scaled by  0.822879
 Step Taken.  Stepsize is  0.300000

                             Maximum     Tolerance    Cnvgd?
         Gradient           0.051480      0.000300      NO
         Displacement       0.174613      0.001200      NO
         Energy change     *********      0.000001      NO


 New Cartesian Coordinates Obtained by Inverse Iteration

 Displacement from previous Coordinates is:  0.290833
 ----------------------------------------------------------------
             Standard Nuclear Orientation (Angstroms)
    I     Atom           X                Y                Z
 ----------------------------------------------------------------
    1      C       0.8435990815    -0.9765422919     0.0000000000
    2      N      -0.3278167571    -1.4635155762     0.0000000000
    3      I      -2.0029481192    -0.1905115269     0.0000000000
    4      Cl      2.1722295036    -2.1068120591     0.0000000000
    5      I       1.3174656997     1.1203966226     0.0000000000
 ----------------------------------------------------------------
 Molecular Point Group                 Cs    NOp =  2
 Largest Abelian Subgroup              Cs    NOp =  2
 Nuclear Repulsion Energy =  1028.5170057887 hartrees
 There are       68 alpha and       68 beta electrons
 Applying Cartesian multipole field
    Component          Value
    ---------          -----
     (2,0,0)        1.00000E-11
     (0,2,0)        2.00000E-11
     (0,0,2)       -3.00000E-11
 Nucleus-field energy     =     0.0000000257 hartrees
 Requested basis set is 6-311++G(d,p)
 There are 73 shells and 198 basis functions
 A cutoff of  1.0D-11 yielded   1969 shell pairs
 There are     15788 function pairs (     17926 Cartesian)
 Smallest overlap matrix eigenvalue = 6.12E-04
 Guess MOs from SCF MO coefficient file

 -----------------------------------------------------------------------
  General SCF calculation program by
  Eric Jon Sundstrom, Paul Horn, Yuezhi Mao, Dmitri Zuev, Alec White,
  David Stuck, Shaama M.S., Shane Yost, Joonho Lee, David Small,
  Daniel Levine, Susi Lehtola, Hugh Burton, Evgeny Epifanovsky
 -----------------------------------------------------------------------
 Exchange:     0.2000 Hartree-Fock + 0.0800 Slater + 0.7200 B88
 Correlation:  0.1900 VWN1RPA + 0.8100 LYP
 Using SG-1 standard quadrature grid
 using 4 threads for integral computing
 -------------------------------------------------------
 OpenMP Integral computing Module                
 Release: version 2.0, May 2017, Q-Chem Inc. Pleasanton 
 -------------------------------------------------------
 -------------------------------------------------------
 OpenMP BLAS3 based DFT computing Module                
 Release: version 1.0, May 2013, Q-Chem Inc. Pittsburgh 
 -------------------------------------------------------
 A restricted SCF calculation will be
 performed using DIIS
 SCF converges when DIIS error is below 1.0e-08
 ---------------------------------------
  Cycle       Energy         DIIS error
 ---------------------------------------
    1  -14392.0941192019      6.35e-04  
    2  -14392.0962811685      4.31e-04  
    3  -14392.0959352182      5.00e-04  
    4  -14392.0971246295      1.06e-04  
    5  -14392.0971722394      3.90e-05  
    6  -14392.0971790932      1.09e-05  
    7  -14392.0971796364      2.93e-06  
    8  -14392.0971796604      5.25e-07  
    9  -14392.0971796616      1.43e-07  
   10  -14392.0971796617      4.63e-08  
   11  -14392.0971796619      5.62e-09  Convergence criterion met
 ---------------------------------------
 SCF time:   CPU 34.41s  wall 10.00s 
 SCF   energy in the final basis set =   -14392.0971796619
 Total energy in the final basis set =   -14392.0971796619

 --------------------------------------------------------------
             Orbital Energies (a.u.) and Symmetries
 --------------------------------------------------------------

 Alpha MOs, Restricted
 -- Occupied --                  
*******-1165.89 -176.33 -176.33 -165.74 -165.74 -165.74 -165.73
  1 A'    2 A'    3 A'    4 A'    5 A'    1 A"    6 A'    7 A'                 
-165.73 -165.73 -101.60  -35.83  -35.82  -31.33  -31.32  -31.32
  2 A"    8 A'    9 A'   10 A'   11 A'   12 A'   13 A'    3 A"                 
-31.317 -31.311 -31.311 -22.975 -22.973 -22.973 -22.968 -22.968
 14 A'    4 A"   15 A'   16 A'    5 A"   17 A'   18 A'   19 A'                 
-22.968 -22.967 -22.966 -22.962 -22.962 -14.385 -10.337  -9.509
  6 A"    7 A"   20 A'    8 A"   21 A'   22 A'   23 A'   24 A'                 
 -7.274  -7.264  -7.263  -6.380  -6.374  -4.795  -4.786  -4.776
 25 A'    9 A"   26 A'   27 A'   28 A'   29 A'   30 A'   10 A"                 
 -4.775  -4.771  -4.770  -2.060  -2.054  -2.054  -2.052  -2.048
 31 A'   11 A"   32 A'   33 A'   12 A"   34 A'   35 A'   13 A"                 
 -2.047  -2.037  -2.037  -2.034  -2.034  -0.979  -0.873  -0.700
 36 A'   14 A"   37 A'   38 A'   15 A"   39 A'   40 A'   41 A'                 
 -0.682  -0.555  -0.473  -0.471  -0.440  -0.356  -0.349  -0.336
 42 A'   43 A'   44 A'   45 A'   16 A"   46 A'   17 A"   47 A'                 
 -0.298  -0.294  -0.280  -0.267
 18 A"   48 A'   19 A"   49 A'                                                 
 -- Virtual --                   
 -0.120  -0.082  -0.066   0.014   0.023   0.053   0.062   0.064
 50 A'   51 A'   20 A"   52 A'   53 A'   54 A'   21 A"   55 A'                 
  0.094   0.099   0.102   0.124   0.149   0.151   0.173   0.199
 56 A'   22 A"   57 A'   58 A'   59 A'   23 A"   60 A'   61 A'                 
  0.205   0.209   0.214   0.231   0.240   0.265   0.283   0.317
 62 A'   24 A"   63 A'   64 A'   25 A"   65 A'   66 A'   67 A'                 
  0.357   0.381   0.395   0.406   0.426   0.428   0.430   0.451
 26 A"   27 A"   68 A'   28 A"   69 A'   29 A"   70 A'   71 A'                 
  0.455   0.461   0.491   0.547   0.572   0.594   0.615   0.681
 30 A"   72 A'   73 A'   31 A"   74 A'   75 A'   76 A'   77 A'                 
  0.723   0.770   0.789   0.812   0.828   0.859   0.884   0.919
 78 A'   79 A'   32 A"   80 A'   33 A"   34 A"   81 A'   82 A'                 
  0.975   1.037   1.117   1.225   1.237   1.280   1.305   1.314
 83 A'   84 A'   85 A'   86 A'   35 A"   36 A"   87 A'   88 A'                 
  1.338   1.376   1.382   1.401   1.598   1.690   1.850   2.003
 37 A"   38 A"   89 A'   90 A'   91 A'   92 A'   93 A'   39 A"                 
  2.194   2.223   2.252   2.363   2.420   2.485   2.744   2.751
 94 A'   40 A"   95 A'   41 A"   96 A'   97 A'   42 A"   98 A'                 
  2.894   3.225   3.818   3.890   3.927   3.929   3.955   3.971
 99 A'  100 A'   43 A"  101 A'  102 A'   44 A"   45 A"   46 A"                 
  3.979   4.006   4.035   4.091   4.185   4.230   4.353   4.400
103 A'   47 A"  104 A'  105 A'  106 A'  107 A'  108 A'  109 A'                 
  4.434   5.959   5.962   5.987   5.997   6.036   6.077   9.697
110 A'  111 A'   48 A"   49 A"  112 A'  113 A'  114 A'  115 A'                 
 23.625  25.775  25.871  26.276  27.807  27.845  28.305  28.310
116 A'   50 A"  117 A'  118 A'  119 A'  120 A'   51 A"  121 A'                 
 28.328  28.329  28.358  28.372  28.508  28.510  28.519  28.522
 52 A"  122 A'  123 A'  124 A'   53 A"  125 A'   54 A"   55 A"                 
 28.529  28.540  28.557  28.584  28.633  28.674  35.461 127.852
126 A'   56 A"  127 A'  128 A'  129 A'  130 A'  131 A'   57 A"                 
127.856 127.871 127.878 127.898 127.920 151.610 151.644 215.678
132 A'   58 A"  133 A'  134 A'  135 A'  136 A'  137 A'  138 A'                 
*******1901.807
139 A'  140 A'                                                                 

 Beta MOs, Restricted
 -- Occupied --                  
*******-1165.89 -176.33 -176.33 -165.74 -165.74 -165.74 -165.73
  1 A'    2 A'    3 A'    4 A'    5 A'    1 A"    6 A'    7 A'                 
-165.73 -165.73 -101.60  -35.83  -35.82  -31.33  -31.32  -31.32
  2 A"    8 A'    9 A'   10 A'   11 A'   12 A'   13 A'    3 A"                 
-31.317 -31.311 -31.311 -22.975 -22.973 -22.973 -22.968 -22.968
 14 A'    4 A"   15 A'   16 A'    5 A"   17 A'   18 A'   19 A'                 
-22.968 -22.967 -22.966 -22.962 -22.962 -14.385 -10.337  -9.509
  6 A"    7 A"   20 A'    8 A"   21 A'   22 A'   23 A'   24 A'                 
 -7.274  -7.264  -7.263  -6.380  -6.374  -4.795  -4.786  -4.776
 25 A'    9 A"   26 A'   27 A'   28 A'   29 A'   30 A'   10 A"                 
 -4.775  -4.771  -4.770  -2.060  -2.054  -2.054  -2.052  -2.048
 31 A'   11 A"   32 A'   33 A'   12 A"   34 A'   35 A'   13 A"                 
 -2.047  -2.037  -2.037  -2.034  -2.034  -0.979  -0.873  -0.700
 36 A'   14 A"   37 A'   38 A'   15 A"   39 A'   40 A'   41 A'                 
 -0.682  -0.555  -0.473  -0.471  -0.440  -0.356  -0.349  -0.336
 42 A'   43 A'   44 A'   45 A'   16 A"   46 A'   17 A"   47 A'                 
 -0.298  -0.294  -0.280  -0.267
 18 A"   48 A'   19 A"   49 A'                                                 
 -- Virtual --                   
 -0.120  -0.082  -0.066   0.014   0.023   0.053   0.062   0.064
 50 A'   51 A'   20 A"   52 A'   53 A'   54 A'   21 A"   55 A'                 
  0.094   0.099   0.102   0.124   0.149   0.151   0.173   0.199
 56 A'   22 A"   57 A'   58 A'   59 A'   23 A"   60 A'   61 A'                 
  0.205   0.209   0.214   0.231   0.240   0.265   0.283   0.317
 62 A'   24 A"   63 A'   64 A'   25 A"   65 A'   66 A'   67 A'                 
  0.357   0.381   0.395   0.406   0.426   0.428   0.430   0.451
 26 A"   27 A"   68 A'   28 A"   69 A'   29 A"   70 A'   71 A'                 
  0.455   0.461   0.491   0.547   0.572   0.594   0.615   0.681
 30 A"   72 A'   73 A'   31 A"   74 A'   75 A'   76 A'   77 A'                 
  0.723   0.770   0.789   0.812   0.828   0.859   0.884   0.919
 78 A'   79 A'   32 A"   80 A'   33 A"   34 A"   81 A'   82 A'                 
  0.975   1.037   1.117   1.225   1.237   1.280   1.305   1.314
 83 A'   84 A'   85 A'   86 A'   35 A"   36 A"   87 A'   88 A'                 
  1.338   1.376   1.382   1.401   1.598   1.690   1.850   2.003
 37 A"   38 A"   89 A'   90 A'   91 A'   92 A'   93 A'   39 A"                 
  2.194   2.223   2.252   2.363   2.420   2.485   2.744   2.751
 94 A'   40 A"   95 A'   41 A"   96 A'   97 A'   42 A"   98 A'                 
  2.894   3.225   3.818   3.890   3.927   3.929   3.955   3.971
 99 A'  100 A'   43 A"  101 A'  102 A'   44 A"   45 A"   46 A"                 
  3.979   4.006   4.035   4.091   4.185   4.230   4.353   4.400
103 A'   47 A"  104 A'  105 A'  106 A'  107 A'  108 A'  109 A'                 
  4.434   5.959   5.962   5.987   5.997   6.036   6.077   9.697
110 A'  111 A'   48 A"   49 A"  112 A'  113 A'  114 A'  115 A'                 
 23.625  25.775  25.871  26.276  27.807  27.845  28.305  28.310
116 A'   50 A"  117 A'  118 A'  119 A'  120 A'   51 A"  121 A'                 
 28.328  28.329  28.358  28.372  28.508  28.510  28.519  28.522
 52 A"  122 A'  123 A'  124 A'   53 A"  125 A'   54 A"   55 A"                 
 28.529  28.540  28.557  28.584  28.633  28.674  35.461 127.852
126 A'   56 A"  127 A'  128 A'  129 A'  130 A'  131 A'   57 A"                 
127.856 127.871 127.878 127.898 127.920 151.610 151.644 215.678
132 A'   58 A"  133 A'  134 A'  135 A'  136 A'  137 A'  138 A'                 
*******1901.807
139 A'  140 A'                                                                 
 --------------------------------------------------------------

          Ground-State Mulliken Net Atomic Charges

     Atom                 Charge (a.u.)
  ----------------------------------------
      1 C                    -0.587286
      2 N                    -0.014850
      3 I                     0.152896
      4 Cl                    0.320489
      5 I                     0.128750
  ----------------------------------------
  Sum of atomic charges =     0.000000

 -----------------------------------------------------------------
                    Cartesian Multipole Moments
 -----------------------------------------------------------------
    Charge (ESU x 10^10)
                 0.0000
    Dipole Moment (Debye)
         X      -0.0555      Y       1.5556      Z       0.0000
       Tot       1.5566
    Quadrupole Moments (Debye-Ang)
        XX     -77.0570     XY      -2.5195     YY     -80.1040
        XZ      -0.0000     YZ      -0.0000     ZZ     -81.2531
    Octopole Moments (Debye-Ang^2)
       XXX     -45.0022    XXY      16.9676    XYY      -0.8047
       YYY      55.0656    XXZ       0.0000    XYZ      -0.0000
       YYZ      -0.0000    XZZ     -10.5235    YZZ      13.3511
       ZZZ       0.0000
    Hexadecapole Moments (Debye-Ang^3)
      XXXX   -1403.5145   XXXY     -19.9232   XXYY    -343.6473
      XYYY      13.4757   YYYY    -737.3571   XXXZ      -0.0000
      XXYZ      -0.0000   XYYZ       0.0000   YYYZ      -0.0000
      XXZZ    -266.6427   XYZZ       6.0024   YYZZ    -145.6778
      XZZZ      -0.0000   YZZZ       0.0000   ZZZZ    -107.7572
 -----------------------------------------------------------------
 Calculating analytic gradient of the SCF energy
 Gradient of SCF Energy
            1           2           3           4           5
    1   0.0248571  -0.0161848   0.0047457  -0.0013773  -0.0120407
    2   0.0059596  -0.0053578   0.0066050  -0.0030294  -0.0041774
    3   0.0000000  -0.0000000   0.0000000  -0.0000000   0.0000000
 Max gradient component =       2.486E-02
 RMS gradient           =       8.883E-03
 Gradient time:  CPU 12.20 s  wall 3.16 s
 Geometry Optimization Parameters
   NAtoms,    NIC,     NZ,  NCons,   NDum,   NFix, NCnnct, MaxDiis
        5      27       5       0       0       0       0       0

 Cartesian Hessian Update
 Hessian Updated using BFGS Update


** GEOMETRY OPTIMIZATION IN DELOCALIZED INTERNAL COORDINATES **
   Searching for a Minimum

   Optimization Cycle:   2

                       Coordinates (Angstroms)
     ATOM                X               Y               Z
      1  C         0.8435990815   -0.9765422919    0.0000000000
      2  N        -0.3278167571   -1.4635155762    0.0000000000
      3  I        -2.0029481192   -0.1905115269    0.0000000000
      4  Cl        2.1722295036   -2.1068120591    0.0000000000
      5  I         1.3174656997    1.1203966226    0.0000000000
   Point Group: cs    Number of degrees of freedom:     7


   Energy is -14392.097179662

 Hessian Updated using BFGS Update

  7 Hessian modes will be used to form the next step
  Hessian Eigenvalues:
     0.033297    0.115257    0.116328    0.233769    0.261568    0.306553
     0.590342

 Minimum Search - Taking Simple RFO Step
 Searching for Lamda that Minimizes Along All modes
 Value Taken    Lamda =  -0.00388920
 Step Taken.  Stepsize is  0.271651

                             Maximum     Tolerance    Cnvgd?
         Gradient           0.015688      0.000300      NO
         Displacement       0.175242      0.001200      NO
         Energy change     -0.009161      0.000001      NO


 New Cartesian Coordinates Obtained by Inverse Iteration

 Displacement from previous Coordinates is:  0.210261
 ----------------------------------------------------------------
             Standard Nuclear Orientation (Angstroms)
    I     Atom           X                Y                Z
 ----------------------------------------------------------------
    1      C       0.8195398527    -0.9617746395     0.0000000000
    2      N      -0.3314237456    -1.4541978323     0.0000000000
    3      I      -2.0386441376    -0.2420191971     0.0000000000
    4      Cl      2.1536073194    -2.0856254444     0.0000000000
    5      I       1.3994501196     1.1266322817     0.0000000000
 ----------------------------------------------------------------
 Molecular Point Group                 Cs    NOp =  2
 Largest Abelian Subgroup              Cs    NOp =  2
 Nuclear Repulsion Energy =  1015.2318198347 hartrees
 There are       68 alpha and       68 beta electrons
 Applying Cartesian multipole field
    Component          Value
    ---------          -----
     (2,0,0)        1.00000E-11
     (0,2,0)        2.00000E-11
     (0,0,2)       -3.00000E-11
 Nucleus-field energy     =     0.0000000263 hartrees
 Requested basis set is 6-311++G(d,p)
 There are 73 shells and 198 basis functions
 A cutoff of  1.0D-11 yielded   1966 shell pairs
 There are     15742 function pairs (     17865 Cartesian)
 Smallest overlap matrix eigenvalue = 6.35E-04
 Guess MOs from SCF MO coefficient file

 -----------------------------------------------------------------------
  General SCF calculation program by
  Eric Jon Sundstrom, Paul Horn, Yuezhi Mao, Dmitri Zuev, Alec White,
  David Stuck, Shaama M.S., Shane Yost, Joonho Lee, David Small,
  Daniel Levine, Susi Lehtola, Hugh Burton, Evgeny Epifanovsky
 -----------------------------------------------------------------------
 Exchange:     0.2000 Hartree-Fock + 0.0800 Slater + 0.7200 B88
 Correlation:  0.1900 VWN1RPA + 0.8100 LYP
 Using SG-1 standard quadrature grid
 using 4 threads for integral computing
 -------------------------------------------------------
 OpenMP Integral computing Module                
 Release: version 2.0, May 2017, Q-Chem Inc. Pleasanton 
 -------------------------------------------------------
 -------------------------------------------------------
 OpenMP BLAS3 based DFT computing Module                
 Release: version 1.0, May 2013, Q-Chem Inc. Pittsburgh 
 -------------------------------------------------------
 A restricted SCF calculation will be
 performed using DIIS
 SCF converges when DIIS error is below 1.0e-08
 ---------------------------------------
  Cycle       Energy         DIIS error
 ---------------------------------------
    1  -14392.0980395033      4.03e-04  
    2  -14392.0992539022      2.33e-04  
    3  -14392.0991045913      2.98e-04  
    4  -14392.0994805013      6.70e-05  
    5  -14392.0995038110      1.18e-05  
    6  -14392.0995042964      4.53e-06  
    7  -14392.0995043546      7.06e-07  
    8  -14392.0995043557      6.24e-07  
    9  -14392.0995043578      1.21e-07  
   10  -14392.0995043578      2.64e-08  
   11  -14392.0995043580      9.24e-09  Convergence criterion met
 ---------------------------------------
 SCF time:   CPU 34.24s  wall 9.00s 
 SCF   energy in the final basis set =   -14392.0995043580
 Total energy in the final basis set =   -14392.0995043580

 --------------------------------------------------------------
             Orbital Energies (a.u.) and Symmetries
 --------------------------------------------------------------

 Alpha MOs, Restricted
 -- Occupied --                  
*******-1165.89 -176.34 -176.33 -165.74 -165.74 -165.74 -165.73
  1 A'    2 A'    3 A'    4 A'    5 A'    1 A"    6 A'    7 A'                 
-165.73 -165.73 -101.59  -35.83  -35.82  -31.33  -31.32  -31.32
  2 A"    8 A'    9 A'   10 A'   11 A'   12 A'    3 A"   13 A'                 
-31.317 -31.310 -31.310 -22.977 -22.975 -22.975 -22.969 -22.969
 14 A'    4 A"   15 A'   16 A'    5 A"   17 A'   18 A'    6 A"                 
-22.967 -22.966 -22.965 -22.961 -22.961 -14.385 -10.336  -9.506
 19 A'    7 A"   20 A'    8 A"   21 A'   22 A'   23 A'   24 A'                 
 -7.272  -7.261  -7.260  -6.382  -6.372  -4.797  -4.785  -4.778
 25 A'    9 A"   26 A'   27 A'   28 A'   29 A'   30 A'   10 A"                 
 -4.777  -4.770  -4.769  -2.062  -2.056  -2.056  -2.051  -2.046
 31 A'   11 A"   32 A'   33 A'   12 A"   34 A'   35 A'   13 A"                 
 -2.046  -2.039  -2.039  -2.033  -2.033  -0.985  -0.873  -0.698
 36 A'   37 A'   14 A"   15 A"   38 A'   39 A'   40 A'   41 A'                 
 -0.684  -0.554  -0.475  -0.472  -0.442  -0.354  -0.349  -0.333
 42 A'   43 A'   44 A'   45 A'   16 A"   46 A'   17 A"   47 A'                 
 -0.298  -0.292  -0.281  -0.271
 18 A"   48 A'   19 A"   49 A'                                                 
 -- Virtual --                   
 -0.121  -0.083  -0.063   0.013   0.024   0.054   0.062   0.064
 50 A'   51 A'   20 A"   52 A'   53 A'   54 A'   21 A"   55 A'                 
  0.093   0.098   0.101   0.127   0.149   0.151   0.175   0.199
 56 A'   22 A"   57 A'   58 A'   59 A'   23 A"   60 A'   61 A'                 
  0.206   0.209   0.210   0.232   0.240   0.267   0.282   0.330
 62 A'   24 A"   63 A'   64 A'   25 A"   65 A'   66 A'   67 A'                 
  0.364   0.381   0.394   0.400   0.424   0.426   0.433   0.451
 26 A"   27 A"   68 A'   28 A"   69 A'   29 A"   70 A'   71 A'                 
  0.457   0.467   0.479   0.550   0.571   0.598   0.612   0.679
 30 A"   72 A'   73 A'   31 A"   74 A'   75 A'   76 A'   77 A'                 
  0.725   0.771   0.789   0.817   0.829   0.858   0.885   0.928
 78 A'   79 A'   32 A"   80 A'   33 A"   34 A"   81 A'   82 A'                 
  0.974   1.040   1.120   1.231   1.239   1.278   1.306   1.331
 83 A'   84 A'   85 A'   86 A'   35 A"   36 A"   87 A'   88 A'                 
  1.346   1.369   1.372   1.397   1.592   1.693   1.866   2.005
 37 A"   89 A'   38 A"   90 A'   91 A'   92 A'   93 A'   39 A"                 
  2.190   2.226   2.260   2.373   2.421   2.499   2.750   2.775
 94 A'   40 A"   95 A'   41 A"   96 A'   97 A'   42 A"   98 A'                 
  2.893   3.221   3.821   3.894   3.933   3.936   3.951   3.971
 99 A'  100 A'   43 A"  101 A'   44 A"  102 A'   45 A"   46 A"                 
  3.975   4.006   4.037   4.078   4.185   4.232   4.349   4.402
103 A'   47 A"  104 A'  105 A'  106 A'  107 A'  108 A'  109 A'                 
  4.434   5.961   5.975   5.987   5.998   6.028   6.061   9.698
110 A'   48 A"  111 A'   49 A"  112 A'  113 A'  114 A'  115 A'                 
 23.658  25.777  25.886  26.276  27.801  27.848  28.304  28.321
116 A'   50 A"  117 A'  118 A'  119 A'  120 A'   51 A"  121 A'                 
 28.328  28.330  28.355  28.362  28.508  28.513  28.518  28.521
 52 A"  122 A'  123 A'  124 A'   53 A"  125 A'   54 A"   55 A"                 
 28.528  28.540  28.554  28.579  28.632  28.673  35.483 127.850
126 A'   56 A"  127 A'  128 A'  129 A'  130 A'  131 A'   57 A"                 
127.862 127.871 127.880 127.893 127.914 151.605 151.645 215.678
132 A'   58 A"  133 A'  134 A'  135 A'  136 A'  137 A'  138 A'                 
*******1901.808
139 A'  140 A'                                                                 

 Beta MOs, Restricted
 -- Occupied --                  
*******-1165.89 -176.34 -176.33 -165.74 -165.74 -165.74 -165.73
  1 A'    2 A'    3 A'    4 A'    5 A'    1 A"    6 A'    7 A'                 
-165.73 -165.73 -101.59  -35.83  -35.82  -31.33  -31.32  -31.32
  2 A"    8 A'    9 A'   10 A'   11 A'   12 A'    3 A"   13 A'                 
-31.317 -31.310 -31.310 -22.977 -22.975 -22.975 -22.969 -22.969
 14 A'    4 A"   15 A'   16 A'    5 A"   17 A'   18 A'    6 A"                 
-22.967 -22.966 -22.965 -22.961 -22.961 -14.385 -10.336  -9.506
 19 A'    7 A"   20 A'    8 A"   21 A'   22 A'   23 A'   24 A'                 
 -7.272  -7.261  -7.260  -6.382  -6.372  -4.797  -4.785  -4.778
 25 A'    9 A"   26 A'   27 A'   28 A'   29 A'   30 A'   10 A"                 
 -4.777  -4.770  -4.769  -2.062  -2.056  -2.056  -2.051  -2.046
 31 A'   11 A"   32 A'   33 A'   12 A"   34 A'   35 A'   13 A"                 
 -2.046  -2.039  -2.039  -2.033  -2.033  -0.985  -0.873  -0.698
 36 A'   37 A'   14 A"   15 A"   38 A'   39 A'   40 A'   41 A'                 
 -0.684  -0.554  -0.475  -0.472  -0.442  -0.354  -0.349  -0.333
 42 A'   43 A'   44 A'   45 A'   16 A"   46 A'   17 A"   47 A'                 
 -0.298  -0.292  -0.281  -0.271
 18 A"   48 A'   19 A"   49 A'                                                 
 -- Virtual --                   
 -0.121  -0.083  -0.063   0.013   0.024   0.054   0.062   0.064
 50 A'   51 A'   20 A"   52 A'   53 A'   54 A'   21 A"   55 A'                 
  0.093   0.098   0.101   0.127   0.149   0.151   0.175   0.199
 56 A'   22 A"   57 A'   58 A'   59 A'   23 A"   60 A'   61 A'                 
  0.206   0.209   0.210   0.232   0.240   0.267   0.282   0.330
 62 A'   24 A"   63 A'   64 A'   25 A"   65 A'   66 A'   67 A'                 
  0.364   0.381   0.394   0.400   0.424   0.426   0.433   0.451
 26 A"   27 A"   68 A'   28 A"   69 A'   29 A"   70 A'   71 A'                 
  0.457   0.467   0.479   0.550   0.571   0.598   0.612   0.679
 30 A"   72 A'   73 A'   31 A"   74 A'   75 A'   76 A'   77 A'                 
  0.725   0.771   0.789   0.817   0.829   0.858   0.885   0.928
 78 A'   79 A'   32 A"   80 A'   33 A"   34 A"   81 A'   82 A'                 
  0.974   1.040   1.120   1.231   1.239   1.278   1.306   1.331
 83 A'   84 A'   85 A'   86 A'   35 A"   36 A"   87 A'   88 A'                 
  1.346   1.369   1.372   1.397   1.592   1.693   1.866   2.005
 37 A"   89 A'   38 A"   90 A'   91 A'   92 A'   93 A'   39 A"                 
  2.190   2.226   2.260   2.373   2.421   2.499   2.750   2.775
 94 A'   40 A"   95 A'   41 A"   96 A'   97 A'   42 A"   98 A'                 
  2.893   3.221   3.821   3.894   3.933   3.936   3.951   3.971
 99 A'  100 A'   43 A"  101 A'   44 A"  102 A'   45 A"   46 A"                 
  3.975   4.006   4.037   4.078   4.185   4.232   4.349   4.402
103 A'   47 A"  104 A'  105 A'  106 A'  107 A'  108 A'  109 A'                 
  4.434   5.961   5.975   5.987   5.998   6.028   6.061   9.698
110 A'   48 A"  111 A'   49 A"  112 A'  113 A'  114 A'  115 A'                 
 23.658  25.777  25.886  26.276  27.801  27.848  28.304  28.321
116 A'   50 A"  117 A'  118 A'  119 A'  120 A'   51 A"  121 A'                 
 28.328  28.330  28.355  28.362  28.508  28.513  28.518  28.521
 52 A"  122 A'  123 A'  124 A'   53 A"  125 A'   54 A"   55 A"                 
 28.528  28.540  28.554  28.579  28.632  28.673  35.483 127.850
126 A'   56 A"  127 A'  128 A'  129 A'  130 A'  131 A'   57 A"                 
127.862 127.871 127.880 127.893 127.914 151.605 151.645 215.678
132 A'   58 A"  133 A'  134 A'  135 A'  136 A'  137 A'  138 A'                 
*******1901.808
139 A'  140 A'                                                                 
 --------------------------------------------------------------

          Ground-State Mulliken Net Atomic Charges

     Atom                 Charge (a.u.)
  ----------------------------------------
      1 C                    -0.586258
      2 N                    -0.007447
      3 I                     0.161659
      4 Cl                    0.310588
      5 I                     0.121459
  ----------------------------------------
  Sum of atomic charges =     0.000000

 -----------------------------------------------------------------
                    Cartesian Multipole Moments
 -----------------------------------------------------------------
    Charge (ESU x 10^10)
                 0.0000
    Dipole Moment (Debye)
         X      -0.2057      Y       1.4579      Z      -0.0000
       Tot       1.4723
    Quadrupole Moments (Debye-Ang)
        XX     -76.6090     XY      -1.8932     YY     -80.3917
        XZ       0.0000     YZ       0.0000     ZZ     -81.2485
    Octopole Moments (Debye-Ang^2)
       XXX     -49.4983    XXY      18.7381    XYY      -1.6188
       YYY      57.2632    XXZ      -0.0000    XYZ       0.0000
       YYZ      -0.0000    XZZ     -11.5979    YZZ      14.1082
       ZZZ      -0.0000
    Hexadecapole Moments (Debye-Ang^3)
      XXXX   -1450.4563   XXXY     -36.8300   XXYY    -352.4021
      XYYY      -4.0764   YYYY    -737.9192   XXXZ       0.0000
      XXYZ      -0.0000   XYYZ      -0.0000   YYYZ      -0.0000
      XXZZ    -275.8529   XYZZ      -1.1363   YYZZ    -145.4092
      XZZZ       0.0000   YZZZ      -0.0000   ZZZZ    -107.8394
 -----------------------------------------------------------------
 Calculating analytic gradient of the SCF energy
 Gradient of SCF Energy
            1           2           3           4           5
    1   0.0037650  -0.0004175   0.0029077  -0.0037355  -0.0025196
    2  -0.0003398  -0.0010263   0.0021956   0.0005036  -0.0013331
    3   0.0000000  -0.0000000  -0.0000000   0.0000000   0.0000000
 Max gradient component =       3.765E-03
 RMS gradient           =       1.846E-03
 Gradient time:  CPU 12.08 s  wall 3.12 s
 Geometry Optimization Parameters
   NAtoms,    NIC,     NZ,  NCons,   NDum,   NFix, NCnnct, MaxDiis
        5      27       5       0       0       0       0       0

 Cartesian Hessian Update
 Hessian Updated using BFGS Update


** GEOMETRY OPTIMIZATION IN DELOCALIZED INTERNAL COORDINATES **
   Searching for a Minimum

   Optimization Cycle:   3

                       Coordinates (Angstroms)
     ATOM                X               Y               Z
      1  C         0.8195398527   -0.9617746395    0.0000000000
      2  N        -0.3314237456   -1.4541978323    0.0000000000
      3  I        -2.0386441376   -0.2420191971    0.0000000000
      4  Cl        2.1536073194   -2.0856254444    0.0000000000
      5  I         1.3994501196    1.1266322817    0.0000000000
   Point Group: cs    Number of degrees of freedom:     7


   Energy is -14392.099504358

 Hessian Updated using BFGS Update

  7 Hessian modes will be used to form the next step
  Hessian Eigenvalues:
     0.026830    0.115122    0.116571    0.230227    0.262198    0.313667
     0.609255

 Minimum Search - Taking Simple RFO Step
 Searching for Lamda that Minimizes Along All modes
 Value Taken    Lamda =  -0.00042289
 Step Taken.  Stepsize is  0.116470

                             Maximum     Tolerance    Cnvgd?
         Gradient           0.003290      0.000300      NO
         Displacement       0.078121      0.001200      NO
         Energy change     -0.002325      0.000001      NO


 New Cartesian Coordinates Obtained by Inverse Iteration

 Displacement from previous Coordinates is:  0.084060
 ----------------------------------------------------------------
             Standard Nuclear Orientation (Angstroms)
    I     Atom           X                Y                Z
 ----------------------------------------------------------------
    1      C       0.8142642809    -0.9568735301     0.0000000000
    2      N      -0.3364511059    -1.4470759111     0.0000000000
    3      I      -2.0627875010    -0.2588323104     0.0000000000
    4      Cl      2.1571376169    -2.0815640493     0.0000000000
    5      I       1.4303661177     1.1273609694     0.0000000000
 ----------------------------------------------------------------
 Molecular Point Group                 Cs    NOp =  2
 Largest Abelian Subgroup              Cs    NOp =  2
 Nuclear Repulsion Energy =  1008.0439024992 hartrees
 There are       68 alpha and       68 beta electrons
 Applying Cartesian multipole field
    Component          Value
    ---------          -----
     (2,0,0)        1.00000E-11
     (0,2,0)        2.00000E-11
     (0,0,2)       -3.00000E-11
 Nucleus-field energy     =     0.0000000267 hartrees
 Requested basis set is 6-311++G(d,p)
 There are 73 shells and 198 basis functions
 A cutoff of  1.0D-11 yielded   1964 shell pairs
 There are     15730 function pairs (     17853 Cartesian)
 Smallest overlap matrix eigenvalue = 6.54E-04
 Guess MOs from SCF MO coefficient file

 -----------------------------------------------------------------------
  General SCF calculation program by
  Eric Jon Sundstrom, Paul Horn, Yuezhi Mao, Dmitri Zuev, Alec White,
  David Stuck, Shaama M.S., Shane Yost, Joonho Lee, David Small,
  Daniel Levine, Susi Lehtola, Hugh Burton, Evgeny Epifanovsky
 -----------------------------------------------------------------------
 Exchange:     0.2000 Hartree-Fock + 0.0800 Slater + 0.7200 B88
 Correlation:  0.1900 VWN1RPA + 0.8100 LYP
 Using SG-1 standard quadrature grid
 using 4 threads for integral computing
 -------------------------------------------------------
 OpenMP Integral computing Module                
 Release: version 2.0, May 2017, Q-Chem Inc. Pleasanton 
 -------------------------------------------------------
 -------------------------------------------------------
 OpenMP BLAS3 based DFT computing Module                
 Release: version 1.0, May 2013, Q-Chem Inc. Pittsburgh 
 -------------------------------------------------------
 A restricted SCF calculation will be
 performed using DIIS
 SCF converges when DIIS error is below 1.0e-08
 ---------------------------------------
  Cycle       Energy         DIIS error
 ---------------------------------------
    1  -14392.0995623938      1.40e-04  
    2  -14392.0997289502      7.08e-05  
    3  -14392.0997229307      8.27e-05  
    4  -14392.0997527311      2.10e-05  
    5  -14392.0997547177      7.51e-06  
    6  -14392.0997549338      3.46e-06  
    7  -14392.0997549944      1.04e-06  
    8  -14392.0997549983      1.07e-07  
    9  -14392.0997549984      4.31e-08  
   10  -14392.0997549983      6.67e-09  Convergence criterion met
 ---------------------------------------
 SCF time:   CPU 31.01s  wall 9.00s 
 SCF   energy in the final basis set =   -14392.0997549983
 Total energy in the final basis set =   -14392.0997549983

 --------------------------------------------------------------
             Orbital Energies (a.u.) and Symmetries
 --------------------------------------------------------------

 Alpha MOs, Restricted
 -- Occupied --                  
*******-1165.89 -176.34 -176.33 -165.74 -165.74 -165.74 -165.73
  1 A'    2 A'    3 A'    4 A'    5 A'    1 A"    6 A'    7 A'                 
-165.73 -165.73 -101.59  -35.83  -35.82  -31.33  -31.32  -31.32
  2 A"    8 A'    9 A'   10 A'   11 A'   12 A'    3 A"   13 A'                 
-31.316 -31.310 -31.310 -22.978 -22.976 -22.976 -22.970 -22.970
 14 A'    4 A"   15 A'   16 A'    5 A"   17 A'   18 A'    6 A"                 
-22.967 -22.965 -22.965 -22.961 -22.961 -14.385 -10.336  -9.505
 19 A'    7 A"   20 A'    8 A"   21 A'   22 A'   23 A'   24 A'                 
 -7.271  -7.260  -7.259  -6.383  -6.372  -4.798  -4.785  -4.779
 25 A'    9 A"   26 A'   27 A'   28 A'   29 A'   30 A'   10 A"                 
 -4.778  -4.770  -4.769  -2.063  -2.057  -2.057  -2.050  -2.046
 31 A'   11 A"   32 A'   33 A'   12 A"   34 A'   35 A'   13 A"                 
 -2.045  -2.040  -2.040  -2.032  -2.032  -0.984  -0.872  -0.698
 36 A'   37 A'   14 A"   15 A"   38 A'   39 A'   40 A'   41 A'                 
 -0.684  -0.554  -0.475  -0.472  -0.442  -0.354  -0.348  -0.332
 42 A'   43 A'   44 A'   45 A'   16 A"   46 A'   17 A"   47 A'                 
 -0.298  -0.291  -0.281  -0.273
 18 A"   48 A'   19 A"   49 A'                                                 
 -- Virtual --                   
 -0.122  -0.085  -0.063   0.013   0.023   0.054   0.062   0.064
 50 A'   51 A'   20 A"   52 A'   53 A'   54 A'   21 A"   55 A'                 
  0.093   0.098   0.101   0.127   0.149   0.151   0.175   0.199
 56 A'   22 A"   57 A'   58 A'   59 A'   23 A"   60 A'   61 A'                 
  0.204   0.209   0.209   0.231   0.240   0.269   0.283   0.334
 62 A'   24 A"   63 A'   64 A'   25 A"   65 A'   66 A'   67 A'                 
  0.367   0.380   0.394   0.398   0.422   0.425   0.433   0.450
 26 A"   27 A"   68 A'   28 A"   69 A'   29 A"   70 A'   71 A'                 
  0.457   0.467   0.476   0.550   0.569   0.597   0.610   0.678
 30 A"   72 A'   73 A'   31 A"   74 A'   75 A'   76 A'   77 A'                 
  0.725   0.771   0.789   0.819   0.831   0.859   0.883   0.930
 78 A'   79 A'   32 A"   80 A'   33 A"   34 A"   81 A'   82 A'                 
  0.974   1.040   1.118   1.233   1.238   1.277   1.304   1.332
 83 A'   84 A'   85 A'   86 A'   35 A"   36 A"   87 A'   88 A'                 
  1.347   1.367   1.369   1.396   1.590   1.691   1.867   2.004
 37 A"   89 A'   38 A"   90 A'   91 A'   92 A'   93 A'   39 A"                 
  2.184   2.226   2.263   2.373   2.418   2.501   2.750   2.777
 94 A'   40 A"   95 A'   41 A"   96 A'   97 A'   42 A"   98 A'                 
  2.891   3.216   3.821   3.895   3.934   3.939   3.949   3.971
 99 A'  100 A'   43 A"  101 A'   44 A"  102 A'   45 A"   46 A"                 
  3.973   4.005   4.036   4.075   4.182   4.233   4.345   4.402
103 A'   47 A"  104 A'  105 A'  106 A'  107 A'  108 A'  109 A'                 
  4.432   5.960   5.980   5.987   5.998   6.024   6.056   9.695
110 A'   48 A"  111 A'   49 A"  112 A'  113 A'  114 A'  115 A'                 
 23.660  25.777  25.890  26.275  27.799  27.847  28.303  28.321
116 A'   50 A"  117 A'  118 A'  119 A'  120 A'   51 A"  121 A'                 
 28.328  28.331  28.352  28.360  28.508  28.513  28.518  28.520
 52 A"  122 A'  123 A'  124 A'   53 A"  125 A'   54 A"   55 A"                 
 28.527  28.540  28.551  28.579  28.631  28.673  35.484 127.849
126 A'   56 A"  127 A'  128 A'  129 A'  130 A'  131 A'   57 A"                 
127.862 127.871 127.881 127.890 127.912 151.603 151.644 215.675
132 A'   58 A"  133 A'  134 A'  135 A'  136 A'  137 A'  138 A'                 
*******1901.807
139 A'  140 A'                                                                 

 Beta MOs, Restricted
 -- Occupied --                  
*******-1165.89 -176.34 -176.33 -165.74 -165.74 -165.74 -165.73
  1 A'    2 A'    3 A'    4 A'    5 A'    1 A"    6 A'    7 A'                 
-165.73 -165.73 -101.59  -35.83  -35.82  -31.33  -31.32  -31.32
  2 A"    8 A'    9 A'   10 A'   11 A'   12 A'    3 A"   13 A'                 
-31.316 -31.310 -31.310 -22.978 -22.976 -22.976 -22.970 -22.970
 14 A'    4 A"   15 A'   16 A'    5 A"   17 A'   18 A'    6 A"                 
-22.967 -22.965 -22.965 -22.961 -22.961 -14.385 -10.336  -9.505
 19 A'    7 A"   20 A'    8 A"   21 A'   22 A'   23 A'   24 A'                 
 -7.271  -7.260  -7.259  -6.383  -6.372  -4.798  -4.785  -4.779
 25 A'    9 A"   26 A'   27 A'   28 A'   29 A'   30 A'   10 A"                 
 -4.778  -4.770  -4.769  -2.063  -2.057  -2.057  -2.050  -2.046
 31 A'   11 A"   32 A'   33 A'   12 A"   34 A'   35 A'   13 A"                 
 -2.045  -2.040  -2.040  -2.032  -2.032  -0.984  -0.872  -0.698
 36 A'   37 A'   14 A"   15 A"   38 A'   39 A'   40 A'   41 A'                 
 -0.684  -0.554  -0.475  -0.472  -0.442  -0.354  -0.348  -0.332
 42 A'   43 A'   44 A'   45 A'   16 A"   46 A'   17 A"   47 A'                 
 -0.298  -0.291  -0.281  -0.273
 18 A"   48 A'   19 A"   49 A'                                                 
 -- Virtual --                   
 -0.122  -0.085  -0.063   0.013   0.023   0.054   0.062   0.064
 50 A'   51 A'   20 A"   52 A'   53 A'   54 A'   21 A"   55 A'                 
  0.093   0.098   0.101   0.127   0.149   0.151   0.175   0.199
 56 A'   22 A"   57 A'   58 A'   59 A'   23 A"   60 A'   61 A'                 
  0.204   0.209   0.209   0.231   0.240   0.269   0.283   0.334
 62 A'   24 A"   63 A'   64 A'   25 A"   65 A'   66 A'   67 A'                 
  0.367   0.380   0.394   0.398   0.422   0.425   0.433   0.450
 26 A"   27 A"   68 A'   28 A"   69 A'   29 A"   70 A'   71 A'                 
  0.457   0.467   0.476   0.550   0.569   0.597   0.610   0.678
 30 A"   72 A'   73 A'   31 A"   74 A'   75 A'   76 A'   77 A'                 
  0.725   0.771   0.789   0.819   0.831   0.859   0.883   0.930
 78 A'   79 A'   32 A"   80 A'   33 A"   34 A"   81 A'   82 A'                 
  0.974   1.040   1.118   1.233   1.238   1.277   1.304   1.332
 83 A'   84 A'   85 A'   86 A'   35 A"   36 A"   87 A'   88 A'                 
  1.347   1.367   1.369   1.396   1.590   1.691   1.867   2.004
 37 A"   89 A'   38 A"   90 A'   91 A'   92 A'   93 A'   39 A"                 
  2.184   2.226   2.263   2.373   2.418   2.501   2.750   2.777
 94 A'   40 A"   95 A'   41 A"   96 A'   97 A'   42 A"   98 A'                 
  2.891   3.216   3.821   3.895   3.934   3.939   3.949   3.971
 99 A'  100 A'   43 A"  101 A'   44 A"  102 A'   45 A"   46 A"                 
  3.973   4.005   4.036   4.075   4.182   4.233   4.345   4.402
103 A'   47 A"  104 A'  105 A'  106 A'  107 A'  108 A'  109 A'                 
  4.432   5.960   5.980   5.987   5.998   6.024   6.056   9.695
110 A'   48 A"  111 A'   49 A"  112 A'  113 A'  114 A'  115 A'                 
 23.660  25.777  25.890  26.275  27.799  27.847  28.303  28.321
116 A'   50 A"  117 A'  118 A'  119 A'  120 A'   51 A"  121 A'                 
 28.328  28.331  28.352  28.360  28.508  28.513  28.518  28.520
 52 A"  122 A'  123 A'  124 A'   53 A"  125 A'   54 A"   55 A"                 
 28.527  28.540  28.551  28.579  28.631  28.673  35.484 127.849
126 A'   56 A"  127 A'  128 A'  129 A'  130 A'  131 A'   57 A"                 
127.862 127.871 127.881 127.890 127.912 151.603 151.644 215.675
132 A'   58 A"  133 A'  134 A'  135 A'  136 A'  137 A'  138 A'                 
*******1901.807
139 A'  140 A'                                                                 
 --------------------------------------------------------------

          Ground-State Mulliken Net Atomic Charges

     Atom                 Charge (a.u.)
  ----------------------------------------
      1 C                    -0.586270
      2 N                    -0.004965
      3 I                     0.165989
      4 Cl                    0.305707
      5 I                     0.119540
  ----------------------------------------
  Sum of atomic charges =     0.000000

 -----------------------------------------------------------------
                    Cartesian Multipole Moments
 -----------------------------------------------------------------
    Charge (ESU x 10^10)
                 0.0000
    Dipole Moment (Debye)
         X      -0.2779      Y       1.4381      Z       0.0000
       Tot       1.4647
    Quadrupole Moments (Debye-Ang)
        XX     -76.3554     XY      -1.6771     YY     -80.5476
        XZ       0.0000     YZ       0.0000     ZZ     -81.2723
    Octopole Moments (Debye-Ang^2)
       XXX     -50.9893    XXY      19.3363    XYY      -1.7566
       YYY      58.2589    XXZ       0.0000    XYZ       0.0000
       YYZ       0.0000    XZZ     -11.8649    YZZ      14.4594
       ZZZ       0.0000
    Hexadecapole Moments (Debye-Ang^3)
      XXXX   -1477.8355   XXXY     -42.0299   XXYY    -357.6961
      XYYY      -9.4301   YYYY    -738.9271   XXXZ      -0.0000
      XXYZ       0.0000   XYYZ       0.0000   YYYZ       0.0000
      XXZZ    -281.3291   XYZZ      -3.3033   YYZZ    -145.4677
      XZZZ       0.0000   YZZZ       0.0000   ZZZZ    -107.9076
 -----------------------------------------------------------------
 Calculating analytic gradient of the SCF energy
 Gradient of SCF Energy
            1           2           3           4           5
    1   0.0016399  -0.0009523   0.0004590  -0.0011521   0.0000055
    2  -0.0005214  -0.0004162   0.0012512   0.0000800  -0.0003936
    3   0.0000000  -0.0000000   0.0000000  -0.0000000   0.0000000
 Max gradient component =       1.640E-03
 RMS gradient           =       6.979E-04
 Gradient time:  CPU 11.84 s  wall 3.06 s
 Geometry Optimization Parameters
   NAtoms,    NIC,     NZ,  NCons,   NDum,   NFix, NCnnct, MaxDiis
        5      27       5       0       0       0       0       0

 Cartesian Hessian Update
 Hessian Updated using BFGS Update


** GEOMETRY OPTIMIZATION IN DELOCALIZED INTERNAL COORDINATES **
   Searching for a Minimum

   Optimization Cycle:   4

                       Coordinates (Angstroms)
     ATOM                X               Y               Z
      1  C         0.8142642809   -0.9568735301    0.0000000000
      2  N        -0.3364511059   -1.4470759111    0.0000000000
      3  I        -2.0627875010   -0.2588323104    0.0000000000
      4  Cl        2.1571376169   -2.0815640493    0.0000000000
      5  I         1.4303661177    1.1273609694    0.0000000000
   Point Group: cs    Number of degrees of freedom:     7


   Energy is -14392.099754998

 Hessian Updated using BFGS Update

  7 Hessian modes will be used to form the next step
  Hessian Eigenvalues:
     0.022083    0.114238    0.116570    0.230976    0.264555    0.304585
     0.613023

 Minimum Search - Taking Simple RFO Step
 Searching for Lamda that Minimizes Along All modes
 Value Taken    Lamda =  -0.00002849
 Step Taken.  Stepsize is  0.031896

                             Maximum     Tolerance    Cnvgd?
         Gradient           0.001032      0.000300      NO
         Displacement       0.023084      0.001200      NO
         Energy change     -0.000251      0.000001      NO


 New Cartesian Coordinates Obtained by Inverse Iteration

 Displacement from previous Coordinates is:  0.024167
 ----------------------------------------------------------------
             Standard Nuclear Orientation (Angstroms)
    I     Atom           X                Y                Z
 ----------------------------------------------------------------
    1      C       0.8126215627    -0.9540873458     0.0000000000
    2      N      -0.3369998653    -1.4438306776     0.0000000000
    3      I      -2.0683920168    -0.2651654920     0.0000000000
    4      Cl      2.1565762686    -2.0819295899     0.0000000000
    5      I       1.4387234593     1.1280282739     0.0000000000
 ----------------------------------------------------------------
 Molecular Point Group                 Cs    NOp =  2
 Largest Abelian Subgroup              Cs    NOp =  2
 Nuclear Repulsion Energy =  1006.2962769459 hartrees
 There are       68 alpha and       68 beta electrons
 Applying Cartesian multipole field
    Component          Value
    ---------          -----
     (2,0,0)        1.00000E-11
     (0,2,0)        2.00000E-11
     (0,0,2)       -3.00000E-11
 Nucleus-field energy     =     0.0000000268 hartrees
 Requested basis set is 6-311++G(d,p)
 There are 73 shells and 198 basis functions
 A cutoff of  1.0D-11 yielded   1963 shell pairs
 There are     15721 function pairs (     17844 Cartesian)
 Smallest overlap matrix eigenvalue = 6.60E-04
 Guess MOs from SCF MO coefficient file

 -----------------------------------------------------------------------
  General SCF calculation program by
  Eric Jon Sundstrom, Paul Horn, Yuezhi Mao, Dmitri Zuev, Alec White,
  David Stuck, Shaama M.S., Shane Yost, Joonho Lee, David Small,
  Daniel Levine, Susi Lehtola, Hugh Burton, Evgeny Epifanovsky
 -----------------------------------------------------------------------
 Exchange:     0.2000 Hartree-Fock + 0.0800 Slater + 0.7200 B88
 Correlation:  0.1900 VWN1RPA + 0.8100 LYP
 Using SG-1 standard quadrature grid
 using 4 threads for integral computing
 -------------------------------------------------------
 OpenMP Integral computing Module                
 Release: version 2.0, May 2017, Q-Chem Inc. Pleasanton 
 -------------------------------------------------------
 -------------------------------------------------------
 OpenMP BLAS3 based DFT computing Module                
 Release: version 1.0, May 2013, Q-Chem Inc. Pittsburgh 
 -------------------------------------------------------
 A restricted SCF calculation will be
 performed using DIIS
 SCF converges when DIIS error is below 1.0e-08
 ---------------------------------------
  Cycle       Energy         DIIS error
 ---------------------------------------
    1  -14392.0997510801      4.58e-05  
    2  -14392.0997679600      2.51e-05  
    3  -14392.0997658455      3.44e-05  
    4  -14392.0997706877      6.67e-06  
    5  -14392.0997709068      2.23e-06  
    6  -14392.0997709268      9.63e-07  
    7  -14392.0997709318      3.32e-07  
    8  -14392.0997709321      3.70e-08  
    9  -14392.0997709321      1.46e-08  
   10  -14392.0997709321      2.23e-09  Convergence criterion met
 ---------------------------------------
 SCF time:   CPU 31.05s  wall 8.00s 
 SCF   energy in the final basis set =   -14392.0997709321
 Total energy in the final basis set =   -14392.0997709321

 --------------------------------------------------------------
             Orbital Energies (a.u.) and Symmetries
 --------------------------------------------------------------

 Alpha MOs, Restricted
 -- Occupied --                  
*******-1165.89 -176.34 -176.33 -165.74 -165.74 -165.74 -165.73
  1 A'    2 A'    3 A'    4 A'    5 A'    1 A"    6 A'    7 A'                 
-165.73 -165.73 -101.59  -35.83  -35.82  -31.33  -31.32  -31.32
  2 A"    8 A'    9 A'   10 A'   11 A'   12 A'    3 A"   13 A'                 
-31.316 -31.310 -31.310 -22.979 -22.977 -22.976 -22.971 -22.971
 14 A'    4 A"   15 A'   16 A'    5 A"   17 A'   18 A'    6 A"                 
-22.967 -22.965 -22.965 -22.961 -22.961 -14.385 -10.336  -9.505
 19 A'    7 A"   20 A'    8 A"   21 A'   22 A'   23 A'   24 A'                 
 -7.270  -7.260  -7.259  -6.383  -6.372  -4.798  -4.785  -4.779
 25 A'    9 A"   26 A'   27 A'   28 A'   29 A'   30 A'   10 A"                 
 -4.778  -4.770  -4.769  -2.063  -2.058  -2.057  -2.050  -2.046
 31 A'   11 A"   32 A'   33 A'   12 A"   34 A'   35 A'   13 A"                 
 -2.045  -2.041  -2.040  -2.032  -2.032  -0.984  -0.871  -0.698
 36 A'   37 A'   14 A"   15 A"   38 A'   39 A'   40 A'   41 A'                 
 -0.685  -0.553  -0.476  -0.472  -0.442  -0.353  -0.348  -0.332
 42 A'   43 A'   44 A'   45 A'   16 A"   46 A'   17 A"   47 A'                 
 -0.298  -0.291  -0.281  -0.273
 18 A"   48 A'   19 A"   49 A'                                                 
 -- Virtual --                   
 -0.122  -0.085  -0.062   0.013   0.023   0.054   0.062   0.064
 50 A'   51 A'   20 A"   52 A'   53 A'   54 A'   21 A"   55 A'                 
  0.093   0.098   0.101   0.127   0.149   0.151   0.175   0.199
 56 A'   22 A"   57 A'   58 A'   59 A'   23 A"   60 A'   61 A'                 
  0.203   0.209   0.209   0.231   0.240   0.269   0.283   0.335
 62 A'   24 A"   63 A'   64 A'   25 A"   65 A'   66 A'   67 A'                 
  0.367   0.380   0.394   0.397   0.421   0.425   0.433   0.450
 26 A"   27 A"   68 A'   28 A"   69 A'   29 A"   70 A'   71 A'                 
  0.457   0.467   0.476   0.550   0.568   0.598   0.610   0.678
 30 A"   72 A'   73 A'   31 A"   74 A'   75 A'   76 A'   77 A'                 
  0.725   0.771   0.789   0.820   0.831   0.859   0.883   0.931
 78 A'   79 A'   32 A"   80 A'   33 A"   34 A"   81 A'   82 A'                 
  0.975   1.040   1.117   1.234   1.239   1.277   1.303   1.332
 83 A'   84 A'   85 A'   86 A'   35 A"   36 A"   87 A'   88 A'                 
  1.347   1.368   1.368   1.396   1.590   1.690   1.868   2.004
 37 A"   89 A'   38 A"   90 A'   91 A'   92 A'   93 A'   39 A"                 
  2.183   2.227   2.263   2.373   2.418   2.502   2.750   2.778
 94 A'   40 A"   95 A'   41 A"   96 A'   97 A'   42 A"   98 A'                 
  2.891   3.214   3.821   3.895   3.934   3.940   3.949   3.971
 99 A'  100 A'   43 A"  101 A'   44 A"  102 A'   45 A"   46 A"                 
  3.973   4.005   4.035   4.075   4.182   4.233   4.345   4.403
103 A'   47 A"  104 A'  105 A'  106 A'  107 A'  108 A'  109 A'                 
  4.432   5.959   5.981   5.987   5.999   6.023   6.055   9.694
110 A'   48 A"  111 A'   49 A"  112 A'  113 A'  114 A'  115 A'                 
 23.662  25.778  25.891  26.276  27.799  27.848  28.302  28.321
116 A'   50 A"  117 A'  118 A'  119 A'  120 A'   51 A"  121 A'                 
 28.328  28.331  28.351  28.359  28.507  28.513  28.518  28.520
 52 A"  122 A'  123 A'  124 A'   53 A"  125 A'   54 A"   55 A"                 
 28.527  28.540  28.550  28.578  28.630  28.673  35.485 127.848
126 A'   56 A"  127 A'  128 A'  129 A'  130 A'  131 A'   57 A"                 
127.862 127.871 127.882 127.890 127.912 151.603 151.644 215.675
132 A'   58 A"  133 A'  134 A'  135 A'  136 A'  137 A'  138 A'                 
*******1901.807
139 A'  140 A'                                                                 

 Beta MOs, Restricted
 -- Occupied --                  
*******-1165.89 -176.34 -176.33 -165.74 -165.74 -165.74 -165.73
  1 A'    2 A'    3 A'    4 A'    5 A'    1 A"    6 A'    7 A'                 
-165.73 -165.73 -101.59  -35.83  -35.82  -31.33  -31.32  -31.32
  2 A"    8 A'    9 A'   10 A'   11 A'   12 A'    3 A"   13 A'                 
-31.316 -31.310 -31.310 -22.979 -22.977 -22.976 -22.971 -22.971
 14 A'    4 A"   15 A'   16 A'    5 A"   17 A'   18 A'    6 A"                 
-22.967 -22.965 -22.965 -22.961 -22.961 -14.385 -10.336  -9.505
 19 A'    7 A"   20 A'    8 A"   21 A'   22 A'   23 A'   24 A'                 
 -7.270  -7.260  -7.259  -6.383  -6.372  -4.798  -4.785  -4.779
 25 A'    9 A"   26 A'   27 A'   28 A'   29 A'   30 A'   10 A"                 
 -4.778  -4.770  -4.769  -2.063  -2.058  -2.057  -2.050  -2.046
 31 A'   11 A"   32 A'   33 A'   12 A"   34 A'   35 A'   13 A"                 
 -2.045  -2.041  -2.040  -2.032  -2.032  -0.984  -0.871  -0.698
 36 A'   37 A'   14 A"   15 A"   38 A'   39 A'   40 A'   41 A'                 
 -0.685  -0.553  -0.476  -0.472  -0.442  -0.353  -0.348  -0.332
 42 A'   43 A'   44 A'   45 A'   16 A"   46 A'   17 A"   47 A'                 
 -0.298  -0.291  -0.281  -0.273
 18 A"   48 A'   19 A"   49 A'                                                 
 -- Virtual --                   
 -0.122  -0.085  -0.062   0.013   0.023   0.054   0.062   0.064
 50 A'   51 A'   20 A"   52 A'   53 A'   54 A'   21 A"   55 A'                 
  0.093   0.098   0.101   0.127   0.149   0.151   0.175   0.199
 56 A'   22 A"   57 A'   58 A'   59 A'   23 A"   60 A'   61 A'                 
  0.203   0.209   0.209   0.231   0.240   0.269   0.283   0.335
 62 A'   24 A"   63 A'   64 A'   25 A"   65 A'   66 A'   67 A'                 
  0.367   0.380   0.394   0.397   0.421   0.425   0.433   0.450
 26 A"   27 A"   68 A'   28 A"   69 A'   29 A"   70 A'   71 A'                 
  0.457   0.467   0.476   0.550   0.568   0.598   0.610   0.678
 30 A"   72 A'   73 A'   31 A"   74 A'   75 A'   76 A'   77 A'                 
  0.725   0.771   0.789   0.820   0.831   0.859   0.883   0.931
 78 A'   79 A'   32 A"   80 A'   33 A"   34 A"   81 A'   82 A'                 
  0.975   1.040   1.117   1.234   1.239   1.277   1.303   1.332
 83 A'   84 A'   85 A'   86 A'   35 A"   36 A"   87 A'   88 A'                 
  1.347   1.368   1.368   1.396   1.590   1.690   1.868   2.004
 37 A"   89 A'   38 A"   90 A'   91 A'   92 A'   93 A'   39 A"                 
  2.183   2.227   2.263   2.373   2.418   2.502   2.750   2.778
 94 A'   40 A"   95 A'   41 A"   96 A'   97 A'   42 A"   98 A'                 
  2.891   3.214   3.821   3.895   3.934   3.940   3.949   3.971
 99 A'  100 A'   43 A"  101 A'   44 A"  102 A'   45 A"   46 A"                 
  3.973   4.005   4.035   4.075   4.182   4.233   4.345   4.403
103 A'   47 A"  104 A'  105 A'  106 A'  107 A'  108 A'  109 A'                 
  4.432   5.959   5.981   5.987   5.999   6.023   6.055   9.694
110 A'   48 A"  111 A'   49 A"  112 A'  113 A'  114 A'  115 A'                 
 23.662  25.778  25.891  26.276  27.799  27.848  28.302  28.321
116 A'   50 A"  117 A'  118 A'  119 A'  120 A'   51 A"  121 A'                 
 28.328  28.331  28.351  28.359  28.507  28.513  28.518  28.520
 52 A"  122 A'  123 A'  124 A'   53 A"  125 A'   54 A"   55 A"                 
 28.527  28.540  28.550  28.578  28.630  28.673  35.485 127.848
126 A'   56 A"  127 A'  128 A'  129 A'  130 A'  131 A'   57 A"                 
127.862 127.871 127.882 127.890 127.912 151.603 151.644 215.675
132 A'   58 A"  133 A'  134 A'  135 A'  136 A'  137 A'  138 A'                 
*******1901.807
139 A'  140 A'                                                                 
 --------------------------------------------------------------

          Ground-State Mulliken Net Atomic Charges

     Atom                 Charge (a.u.)
  ----------------------------------------
      1 C                    -0.586057
      2 N                    -0.003943
      3 I                     0.167392
      4 Cl                    0.303174
      5 I                     0.119434
  ----------------------------------------
  Sum of atomic charges =     0.000000

 -----------------------------------------------------------------
                    Cartesian Multipole Moments
 -----------------------------------------------------------------
    Charge (ESU x 10^10)
                 0.0000
    Dipole Moment (Debye)
         X      -0.3063      Y       1.4387      Z      -0.0000
       Tot       1.4709
    Quadrupole Moments (Debye-Ang)
        XX     -76.3051     XY      -1.5857     YY     -80.5934
        XZ      -0.0000     YZ      -0.0000     ZZ     -81.2736
    Octopole Moments (Debye-Ang^2)
       XXX     -51.5197    XXY      19.5747    XYY      -1.8355
       YYY      58.6579    XXZ      -0.0000    XYZ      -0.0000
       YYZ      -0.0000    XZZ     -11.9562    YZZ      14.5997
       ZZZ      -0.0000
    Hexadecapole Moments (Debye-Ang^3)
      XXXX   -1484.4006   XXXY     -43.4638   XXYY    -359.1583
      XYYY     -11.1424   YYYY    -739.7012   XXXZ      -0.0000
      XXYZ       0.0000   XYYZ      -0.0000   YYYZ       0.0000
      XXZZ    -282.6351   XYZZ      -3.9836   YYZZ    -145.5864
      XZZZ      -0.0000   YZZZ       0.0000   ZZZZ    -107.9107
 -----------------------------------------------------------------
 Calculating analytic gradient of the SCF energy
 Gradient of SCF Energy
            1           2           3           4           5
    1   0.0000142  -0.0001104   0.0001255  -0.0005551   0.0005259
    2  -0.0004888   0.0001697   0.0008066  -0.0003031  -0.0001844
    3  -0.0000000  -0.0000000  -0.0000000   0.0000000   0.0000000
 Max gradient component =       8.066E-04
 RMS gradient           =       3.324E-04
 Gradient time:  CPU 11.96 s  wall 3.09 s
 Geometry Optimization Parameters
   NAtoms,    NIC,     NZ,  NCons,   NDum,   NFix, NCnnct, MaxDiis
        5      27       5       0       0       0       0       0

 Cartesian Hessian Update
 Hessian Updated using BFGS Update


** GEOMETRY OPTIMIZATION IN DELOCALIZED INTERNAL COORDINATES **
   Searching for a Minimum

   Optimization Cycle:   5

                       Coordinates (Angstroms)
     ATOM                X               Y               Z
      1  C         0.8126215627   -0.9540873458    0.0000000000
      2  N        -0.3369998653   -1.4438306776    0.0000000000
      3  I        -2.0683920168   -0.2651654920    0.0000000000
      4  Cl        2.1565762686   -2.0819295899    0.0000000000
      5  I         1.4387234593    1.1280282739    0.0000000000
   Point Group: cs    Number of degrees of freedom:     7


   Energy is -14392.099770932

 Hessian Updated using BFGS Update

  7 Hessian modes will be used to form the next step
  Hessian Eigenvalues:
     0.020503    0.109843    0.117113    0.232149    0.258885    0.298416
     0.620627

 Minimum Search - Taking Simple RFO Step
 Searching for Lamda that Minimizes Along All modes
 Value Taken    Lamda =   0.00000000
 Step Taken.  Stepsize is  0.004676

                             Maximum     Tolerance    Cnvgd?
         Gradient           0.000217      0.000300     YES
         Displacement       0.003684      0.001200      NO
         Energy change     -0.000016      0.000001      NO


 New Cartesian Coordinates Obtained by Inverse Iteration

 Displacement from previous Coordinates is:  0.003973
 ----------------------------------------------------------------
             Standard Nuclear Orientation (Angstroms)
    I     Atom           X                Y                Z
 ----------------------------------------------------------------
    1      C       0.8125258036    -0.9532708479     0.0000000000
    2      N      -0.3370810487    -1.4430446965     0.0000000000
    3      I      -2.0691537209    -0.2663002950     0.0000000000
    4      Cl      2.1564579533    -2.0822413914     0.0000000000
    5      I       1.4397804211     1.1278723992     0.0000000000
 ----------------------------------------------------------------
 Molecular Point Group                 Cs    NOp =  2
 Largest Abelian Subgroup              Cs    NOp =  2
 Nuclear Repulsion Energy =  1006.1095245158 hartrees
 There are       68 alpha and       68 beta electrons
 Applying Cartesian multipole field
    Component          Value
    ---------          -----
     (2,0,0)        1.00000E-11
     (0,2,0)        2.00000E-11
     (0,0,2)       -3.00000E-11
 Nucleus-field energy     =     0.0000000268 hartrees
 Requested basis set is 6-311++G(d,p)
 There are 73 shells and 198 basis functions
 A cutoff of  1.0D-11 yielded   1963 shell pairs
 There are     15721 function pairs (     17844 Cartesian)
 Smallest overlap matrix eigenvalue = 6.62E-04
 Guess MOs from SCF MO coefficient file

 -----------------------------------------------------------------------
  General SCF calculation program by
  Eric Jon Sundstrom, Paul Horn, Yuezhi Mao, Dmitri Zuev, Alec White,
  David Stuck, Shaama M.S., Shane Yost, Joonho Lee, David Small,
  Daniel Levine, Susi Lehtola, Hugh Burton, Evgeny Epifanovsky
 -----------------------------------------------------------------------
 Exchange:     0.2000 Hartree-Fock + 0.0800 Slater + 0.7200 B88
 Correlation:  0.1900 VWN1RPA + 0.8100 LYP
 Using SG-1 standard quadrature grid
 using 4 threads for integral computing
 -------------------------------------------------------
 OpenMP Integral computing Module                
 Release: version 2.0, May 2017, Q-Chem Inc. Pleasanton 
 -------------------------------------------------------
 -------------------------------------------------------
 OpenMP BLAS3 based DFT computing Module                
 Release: version 1.0, May 2013, Q-Chem Inc. Pittsburgh 
 -------------------------------------------------------
 A restricted SCF calculation will be
 performed using DIIS
 SCF converges when DIIS error is below 1.0e-08
 ---------------------------------------
  Cycle       Energy         DIIS error
 ---------------------------------------
    1  -14392.0997707665      9.29e-06  
    2  -14392.0997714613      3.42e-06  
    3  -14392.0997713577      6.10e-06  
    4  -14392.0997715206      1.04e-06  
    5  -14392.0997715262      2.98e-07  
    6  -14392.0997715265      9.06e-08  
    7  -14392.0997715263      5.20e-08  
    8  -14392.0997715264      1.10e-08  
    9  -14392.0997715264      2.31e-09  Convergence criterion met
 ---------------------------------------
 SCF time:   CPU 27.89s  wall 7.00s 
 SCF   energy in the final basis set =   -14392.0997715264
 Total energy in the final basis set =   -14392.0997715264

 --------------------------------------------------------------
             Orbital Energies (a.u.) and Symmetries
 --------------------------------------------------------------

 Alpha MOs, Restricted
 -- Occupied --                  
*******-1165.89 -176.34 -176.33 -165.74 -165.74 -165.74 -165.73
  1 A'    2 A'    3 A'    4 A'    5 A'    1 A"    6 A'    7 A'                 
-165.73 -165.73 -101.59  -35.83  -35.82  -31.33  -31.32  -31.32
  2 A"    8 A'    9 A'   10 A'   11 A'   12 A'    3 A"   13 A'                 
-31.316 -31.310 -31.310 -22.979 -22.977 -22.977 -22.971 -22.971
 14 A'    4 A"   15 A'   16 A'    5 A"   17 A'   18 A'    6 A"                 
-22.967 -22.965 -22.965 -22.961 -22.961 -14.385 -10.336  -9.505
 19 A'    7 A"   20 A'    8 A"   21 A'   22 A'   23 A'   24 A'                 
 -7.270  -7.260  -7.259  -6.383  -6.372  -4.798  -4.785  -4.779
 25 A'    9 A"   26 A'   27 A'   28 A'   29 A'   30 A'   10 A"                 
 -4.778  -4.770  -4.769  -2.063  -2.058  -2.057  -2.051  -2.046
 31 A'   11 A"   32 A'   33 A'   12 A"   34 A'   35 A'   13 A"                 
 -2.045  -2.041  -2.040  -2.032  -2.032  -0.984  -0.871  -0.698
 36 A'   37 A'   14 A"   15 A"   38 A'   39 A'   40 A'   41 A'                 
 -0.685  -0.553  -0.476  -0.471  -0.441  -0.353  -0.348  -0.332
 42 A'   43 A'   44 A'   45 A'   16 A"   46 A'   17 A"   47 A'                 
 -0.298  -0.291  -0.281  -0.273
 18 A"   48 A'   19 A"   49 A'                                                 
 -- Virtual --                   
 -0.122  -0.086  -0.062   0.013   0.023   0.054   0.062   0.064
 50 A'   51 A'   20 A"   52 A'   53 A'   54 A'   21 A"   55 A'                 
  0.093   0.098   0.101   0.127   0.149   0.151   0.175   0.199
 56 A'   22 A"   57 A'   58 A'   59 A'   23 A"   60 A'   61 A'                 
  0.203   0.209   0.209   0.231   0.240   0.270   0.283   0.335
 62 A'   24 A"   63 A'   64 A'   25 A"   65 A'   66 A'   67 A'                 
  0.367   0.380   0.394   0.397   0.421   0.425   0.433   0.450
 26 A"   27 A"   68 A'   28 A"   69 A'   29 A"   70 A'   71 A'                 
  0.457   0.467   0.476   0.550   0.568   0.598   0.611   0.678
 30 A"   72 A'   73 A'   31 A"   74 A'   75 A'   76 A'   77 A'                 
  0.725   0.771   0.789   0.820   0.832   0.859   0.882   0.931
 78 A'   79 A'   32 A"   80 A'   33 A"   34 A"   81 A'   82 A'                 
  0.975   1.040   1.117   1.234   1.239   1.277   1.303   1.332
 83 A'   84 A'   85 A'   86 A'   35 A"   36 A"   87 A'   88 A'                 
  1.347   1.367   1.368   1.396   1.590   1.690   1.868   2.004
 37 A"   38 A"   89 A'   90 A'   91 A'   92 A'   93 A'   39 A"                 
  2.183   2.227   2.263   2.373   2.418   2.502   2.750   2.778
 94 A'   40 A"   95 A'   41 A"   96 A'   97 A'   42 A"   98 A'                 
  2.891   3.214   3.821   3.895   3.934   3.940   3.949   3.971
 99 A'  100 A'   43 A"  101 A'   44 A"  102 A'   45 A"   46 A"                 
  3.973   4.005   4.035   4.075   4.182   4.233   4.345   4.403
103 A'   47 A"  104 A'  105 A'  106 A'  107 A'  108 A'  109 A'                 
  4.432   5.959   5.981   5.987   5.999   6.023   6.055   9.694
110 A'   48 A"  111 A'   49 A"  112 A'  113 A'  114 A'  115 A'                 
 23.662  25.778  25.891  26.276  27.799  27.848  28.302  28.321
116 A'   50 A"  117 A'  118 A'  119 A'  120 A'   51 A"  121 A'                 
 28.328  28.331  28.351  28.359  28.507  28.513  28.518  28.520
 52 A"  122 A'  123 A'  124 A'   53 A"  125 A'   54 A"   55 A"                 
 28.527  28.540  28.550  28.578  28.630  28.673  35.485 127.848
126 A'   56 A"  127 A'  128 A'  129 A'  130 A'  131 A'   57 A"                 
127.862 127.871 127.882 127.890 127.912 151.603 151.644 215.674
132 A'   58 A"  133 A'  134 A'  135 A'  136 A'  137 A'  138 A'                 
*******1901.807
139 A'  140 A'                                                                 

 Beta MOs, Restricted
 -- Occupied --                  
*******-1165.89 -176.34 -176.33 -165.74 -165.74 -165.74 -165.73
  1 A'    2 A'    3 A'    4 A'    5 A'    1 A"    6 A'    7 A'                 
-165.73 -165.73 -101.59  -35.83  -35.82  -31.33  -31.32  -31.32
  2 A"    8 A'    9 A'   10 A'   11 A'   12 A'    3 A"   13 A'                 
-31.316 -31.310 -31.310 -22.979 -22.977 -22.977 -22.971 -22.971
 14 A'    4 A"   15 A'   16 A'    5 A"   17 A'   18 A'    6 A"                 
-22.967 -22.965 -22.965 -22.961 -22.961 -14.385 -10.336  -9.505
 19 A'    7 A"   20 A'    8 A"   21 A'   22 A'   23 A'   24 A'                 
 -7.270  -7.260  -7.259  -6.383  -6.372  -4.798  -4.785  -4.779
 25 A'    9 A"   26 A'   27 A'   28 A'   29 A'   30 A'   10 A"                 
 -4.778  -4.770  -4.769  -2.063  -2.058  -2.057  -2.051  -2.046
 31 A'   11 A"   32 A'   33 A'   12 A"   34 A'   35 A'   13 A"                 
 -2.045  -2.041  -2.040  -2.032  -2.032  -0.984  -0.871  -0.698
 36 A'   37 A'   14 A"   15 A"   38 A'   39 A'   40 A'   41 A'                 
 -0.685  -0.553  -0.476  -0.471  -0.441  -0.353  -0.348  -0.332
 42 A'   43 A'   44 A'   45 A'   16 A"   46 A'   17 A"   47 A'                 
 -0.298  -0.291  -0.281  -0.273
 18 A"   48 A'   19 A"   49 A'                                                 
 -- Virtual --                   
 -0.122  -0.086  -0.062   0.013   0.023   0.054   0.062   0.064
 50 A'   51 A'   20 A"   52 A'   53 A'   54 A'   21 A"   55 A'                 
  0.093   0.098   0.101   0.127   0.149   0.151   0.175   0.199
 56 A'   22 A"   57 A'   58 A'   59 A'   23 A"   60 A'   61 A'                 
  0.203   0.209   0.209   0.231   0.240   0.270   0.283   0.335
 62 A'   24 A"   63 A'   64 A'   25 A"   65 A'   66 A'   67 A'                 
  0.367   0.380   0.394   0.397   0.421   0.425   0.433   0.450
 26 A"   27 A"   68 A'   28 A"   69 A'   29 A"   70 A'   71 A'                 
  0.457   0.467   0.476   0.550   0.568   0.598   0.611   0.678
 30 A"   72 A'   73 A'   31 A"   74 A'   75 A'   76 A'   77 A'                 
  0.725   0.771   0.789   0.820   0.832   0.859   0.882   0.931
 78 A'   79 A'   32 A"   80 A'   33 A"   34 A"   81 A'   82 A'                 
  0.975   1.040   1.117   1.234   1.239   1.277   1.303   1.332
 83 A'   84 A'   85 A'   86 A'   35 A"   36 A"   87 A'   88 A'                 
  1.347   1.367   1.368   1.396   1.590   1.690   1.868   2.004
 37 A"   38 A"   89 A'   90 A'   91 A'   92 A'   93 A'   39 A"                 
  2.183   2.227   2.263   2.373   2.418   2.502   2.750   2.778
 94 A'   40 A"   95 A'   41 A"   96 A'   97 A'   42 A"   98 A'                 
  2.891   3.214   3.821   3.895   3.934   3.940   3.949   3.971
 99 A'  100 A'   43 A"  101 A'   44 A"  102 A'   45 A"   46 A"                 
  3.973   4.005   4.035   4.075   4.182   4.233   4.345   4.403
103 A'   47 A"  104 A'  105 A'  106 A'  107 A'  108 A'  109 A'                 
  4.432   5.959   5.981   5.987   5.999   6.023   6.055   9.694
110 A'   48 A"  111 A'   49 A"  112 A'  113 A'  114 A'  115 A'                 
 23.662  25.778  25.891  26.276  27.799  27.848  28.302  28.321
116 A'   50 A"  117 A'  118 A'  119 A'  120 A'   51 A"  121 A'                 
 28.328  28.331  28.351  28.359  28.507  28.513  28.518  28.520
 52 A"  122 A'  123 A'  124 A'   53 A"  125 A'   54 A"   55 A"                 
 28.527  28.540  28.550  28.578  28.630  28.673  35.485 127.848
126 A'   56 A"  127 A'  128 A'  129 A'  130 A'  131 A'   57 A"                 
127.862 127.871 127.882 127.890 127.912 151.603 151.644 215.674
132 A'   58 A"  133 A'  134 A'  135 A'  136 A'  137 A'  138 A'                 
*******1901.807
139 A'  140 A'                                                                 
 --------------------------------------------------------------

          Ground-State Mulliken Net Atomic Charges

     Atom                 Charge (a.u.)
  ----------------------------------------
      1 C                    -0.586134
      2 N                    -0.003761
      3 I                     0.167571
      4 Cl                    0.302533
      5 I                     0.119792
  ----------------------------------------
  Sum of atomic charges =     0.000000

 -----------------------------------------------------------------
                    Cartesian Multipole Moments
 -----------------------------------------------------------------
    Charge (ESU x 10^10)
                 0.0000
    Dipole Moment (Debye)
         X      -0.3099      Y       1.4423      Z       0.0000
       Tot       1.4752
    Quadrupole Moments (Debye-Ang)
        XX     -76.3007     XY      -1.5648     YY     -80.6021
        XZ      -0.0000     YZ      -0.0000     ZZ     -81.2726
    Octopole Moments (Debye-Ang^2)
       XXX     -51.5964    XXY      19.6307    XYY      -1.8473
       YYY      58.7669    XXZ      -0.0000    XYZ      -0.0000
       YYZ       0.0000    XZZ     -11.9658    YZZ      14.6375
       ZZZ       0.0000
    Hexadecapole Moments (Debye-Ang^3)
      XXXX   -1485.2750   XXXY     -43.5857   XXYY    -359.3652
      XYYY     -11.3472   YYYY    -739.7617   XXXZ       0.0000
      XXYZ      -0.0000   XYYZ      -0.0000   YYYZ      -0.0000
      XXZZ    -282.8040   XYZZ      -4.0652   YYZZ    -145.5962
      XZZZ       0.0000   YZZZ      -0.0000   ZZZZ    -107.9055
 -----------------------------------------------------------------
 Calculating analytic gradient of the SCF energy
 Gradient of SCF Energy
            1           2           3           4           5
    1  -0.0000486  -0.0002113   0.0001203  -0.0004141   0.0005538
    2  -0.0002884   0.0002394   0.0006974  -0.0004344  -0.0002141
    3  -0.0000000  -0.0000000   0.0000000   0.0000000  -0.0000000
 Max gradient component =       6.974E-04
 RMS gradient           =       3.056E-04
 Gradient time:  CPU 11.98 s  wall 3.10 s
 Geometry Optimization Parameters
   NAtoms,    NIC,     NZ,  NCons,   NDum,   NFix, NCnnct, MaxDiis
        5      27       5       0       0       0       0       0

 Cartesian Hessian Update
 Hessian Updated using BFGS Update


** GEOMETRY OPTIMIZATION IN DELOCALIZED INTERNAL COORDINATES **
   Searching for a Minimum

   Optimization Cycle:   6

                       Coordinates (Angstroms)
     ATOM                X               Y               Z
      1  C         0.8125258036   -0.9532708479    0.0000000000
      2  N        -0.3370810487   -1.4430446965    0.0000000000
      3  I        -2.0691537209   -0.2663002950    0.0000000000
      4  Cl        2.1564579533   -2.0822413914    0.0000000000
      5  I         1.4397804211    1.1278723992    0.0000000000
   Point Group: cs    Number of degrees of freedom:     7


   Energy is -14392.099771526

 Hessian Updated using BFGS Update

  7 Hessian modes will be used to form the next step
  Hessian Eigenvalues:
     0.022501    0.085628    0.119307    0.226903    0.239801    0.301883
     0.621144

 Minimum Search - Taking Simple RFO Step
 Searching for Lamda that Minimizes Along All modes
 Value Taken    Lamda =   0.00000000
 Step Taken.  Stepsize is  0.001205

                             Maximum     Tolerance    Cnvgd?
         Gradient           0.000112      0.000300     YES
         Displacement       0.000962      0.001200     YES
         Energy change     -0.000001      0.000001     YES


                       Distance Matrix (Angstroms)
             C (  1)   N (  2)   I (  3)   Cl(  4)
   N (  2)  1.249590
   I (  3)  2.962432  2.093992
   Cl(  4)  1.755200  2.574162  4.599286
   I (  5)  2.173616  3.125196  3.775756  3.289142

 Final energy is   -14392.099771526360     


 ******************************
 **  OPTIMIZATION CONVERGED  **
 ******************************

                       Coordinates (Angstroms)
     ATOM                X               Y               Z
      1  C         0.8125258036   -0.9532708479    0.0000000000
      2  N        -0.3370810487   -1.4430446965    0.0000000000
      3  I        -2.0691537209   -0.2663002950    0.0000000000
      4  Cl        2.1564579533   -2.0822413914    0.0000000000
      5  I         1.4397804211    1.1278723992    0.0000000000

Z-matrix Print:
$molecule
0 1
I 
C  1 2.173616
N  2 1.249590 1 129.848505
Cl 2 1.755200 1 113.259190 3 -180.000000 0
I  3 2.093992 2 122.732647 1 -0.000000 0
$end


 --------------------------------------------------------------
             Orbital Energies (a.u.) and Symmetries
 --------------------------------------------------------------

 Alpha MOs, Restricted
 -- Occupied --                  
*******-1165.89 -176.34 -176.33 -165.74 -165.74 -165.74 -165.73
  1 A'    2 A'    3 A'    4 A'    5 A'    1 A"    6 A'    7 A'                 
-165.73 -165.73 -101.59  -35.83  -35.82  -31.33  -31.32  -31.32
  2 A"    8 A'    9 A'   10 A'   11 A'   12 A'    3 A"   13 A'                 
-31.316 -31.310 -31.310 -22.979 -22.977 -22.977 -22.971 -22.971
 14 A'    4 A"   15 A'   16 A'    5 A"   17 A'   18 A'    6 A"                 
-22.967 -22.965 -22.965 -22.961 -22.961 -14.385 -10.336  -9.505
 19 A'    7 A"   20 A'    8 A"   21 A'   22 A'   23 A'   24 A'                 
 -7.270  -7.260  -7.259  -6.383  -6.372  -4.798  -4.785  -4.779
 25 A'    9 A"   26 A'   27 A'   28 A'   29 A'   30 A'   10 A"                 
 -4.778  -4.770  -4.769  -2.063  -2.058  -2.057  -2.051  -2.046
 31 A'   11 A"   32 A'   33 A'   12 A"   34 A'   35 A'   13 A"                 
 -2.045  -2.041  -2.040  -2.032  -2.032  -0.984  -0.871  -0.698
 36 A'   37 A'   14 A"   15 A"   38 A'   39 A'   40 A'   41 A'                 
 -0.685  -0.553  -0.476  -0.471  -0.441  -0.353  -0.348  -0.332
 42 A'   43 A'   44 A'   45 A'   16 A"   46 A'   17 A"   47 A'                 
 -0.298  -0.291  -0.281  -0.273
 18 A"   48 A'   19 A"   49 A'                                                 
 -- Virtual --                   
 -0.122  -0.086  -0.062   0.013   0.023   0.054   0.062   0.064
 50 A'   51 A'   20 A"   52 A'   53 A'   54 A'   21 A"   55 A'                 
  0.093   0.098   0.101   0.127   0.149   0.151   0.175   0.199
 56 A'   22 A"   57 A'   58 A'   59 A'   23 A"   60 A'   61 A'                 
  0.203   0.209   0.209   0.231   0.240   0.270   0.283   0.335
 62 A'   24 A"   63 A'   64 A'   25 A"   65 A'   66 A'   67 A'                 
  0.367   0.380   0.394   0.397   0.421   0.425   0.433   0.450
 26 A"   27 A"   68 A'   28 A"   69 A'   29 A"   70 A'   71 A'                 
  0.457   0.467   0.476   0.550   0.568   0.598   0.611   0.678
 30 A"   72 A'   73 A'   31 A"   74 A'   75 A'   76 A'   77 A'                 
  0.725   0.771   0.789   0.820   0.832   0.859   0.882   0.931
 78 A'   79 A'   32 A"   80 A'   33 A"   34 A"   81 A'   82 A'                 
  0.975   1.040   1.117   1.234   1.239   1.277   1.303   1.332
 83 A'   84 A'   85 A'   86 A'   35 A"   36 A"   87 A'   88 A'                 
  1.347   1.367   1.368   1.396   1.590   1.690   1.868   2.004
 37 A"   38 A"   89 A'   90 A'   91 A'   92 A'   93 A'   39 A"                 
  2.183   2.227   2.263   2.373   2.418   2.502   2.750   2.778
 94 A'   40 A"   95 A'   41 A"   96 A'   97 A'   42 A"   98 A'                 
  2.891   3.214   3.821   3.895   3.934   3.940   3.949   3.971
 99 A'  100 A'   43 A"  101 A'   44 A"  102 A'   45 A"   46 A"                 
  3.973   4.005   4.035   4.075   4.182   4.233   4.345   4.403
103 A'   47 A"  104 A'  105 A'  106 A'  107 A'  108 A'  109 A'                 
  4.432   5.959   5.981   5.987   5.999   6.023   6.055   9.694
110 A'   48 A"  111 A'   49 A"  112 A'  113 A'  114 A'  115 A'                 
 23.662  25.778  25.891  26.276  27.799  27.848  28.302  28.321
116 A'   50 A"  117 A'  118 A'  119 A'  120 A'   51 A"  121 A'                 
 28.328  28.331  28.351  28.359  28.507  28.513  28.518  28.520
 52 A"  122 A'  123 A'  124 A'   53 A"  125 A'   54 A"   55 A"                 
 28.527  28.540  28.550  28.578  28.630  28.673  35.485 127.848
126 A'   56 A"  127 A'  128 A'  129 A'  130 A'  131 A'   57 A"                 
127.862 127.871 127.882 127.890 127.912 151.603 151.644 215.674
132 A'   58 A"  133 A'  134 A'  135 A'  136 A'  137 A'  138 A'                 
*******1901.807
139 A'  140 A'                                                                 

 Beta MOs, Restricted
 -- Occupied --                  
*******-1165.89 -176.34 -176.33 -165.74 -165.74 -165.74 -165.73
  1 A'    2 A'    3 A'    4 A'    5 A'    1 A"    6 A'    7 A'                 
-165.73 -165.73 -101.59  -35.83  -35.82  -31.33  -31.32  -31.32
  2 A"    8 A'    9 A'   10 A'   11 A'   12 A'    3 A"   13 A'                 
-31.316 -31.310 -31.310 -22.979 -22.977 -22.977 -22.971 -22.971
 14 A'    4 A"   15 A'   16 A'    5 A"   17 A'   18 A'    6 A"                 
-22.967 -22.965 -22.965 -22.961 -22.961 -14.385 -10.336  -9.505
 19 A'    7 A"   20 A'    8 A"   21 A'   22 A'   23 A'   24 A'                 
 -7.270  -7.260  -7.259  -6.383  -6.372  -4.798  -4.785  -4.779
 25 A'    9 A"   26 A'   27 A'   28 A'   29 A'   30 A'   10 A"                 
 -4.778  -4.770  -4.769  -2.063  -2.058  -2.057  -2.051  -2.046
 31 A'   11 A"   32 A'   33 A'   12 A"   34 A'   35 A'   13 A"                 
 -2.045  -2.041  -2.040  -2.032  -2.032  -0.984  -0.871  -0.698
 36 A'   37 A'   14 A"   15 A"   38 A'   39 A'   40 A'   41 A'                 
 -0.685  -0.553  -0.476  -0.471  -0.441  -0.353  -0.348  -0.332
 42 A'   43 A'   44 A'   45 A'   16 A"   46 A'   17 A"   47 A'                 
 -0.298  -0.291  -0.281  -0.273
 18 A"   48 A'   19 A"   49 A'                                                 
 -- Virtual --                   
 -0.122  -0.086  -0.062   0.013   0.023   0.054   0.062   0.064
 50 A'   51 A'   20 A"   52 A'   53 A'   54 A'   21 A"   55 A'                 
  0.093   0.098   0.101   0.127   0.149   0.151   0.175   0.199
 56 A'   22 A"   57 A'   58 A'   59 A'   23 A"   60 A'   61 A'                 
  0.203   0.209   0.209   0.231   0.240   0.270   0.283   0.335
 62 A'   24 A"   63 A'   64 A'   25 A"   65 A'   66 A'   67 A'                 
  0.367   0.380   0.394   0.397   0.421   0.425   0.433   0.450
 26 A"   27 A"   68 A'   28 A"   69 A'   29 A"   70 A'   71 A'                 
  0.457   0.467   0.476   0.550   0.568   0.598   0.611   0.678
 30 A"   72 A'   73 A'   31 A"   74 A'   75 A'   76 A'   77 A'                 
  0.725   0.771   0.789   0.820   0.832   0.859   0.882   0.931
 78 A'   79 A'   32 A"   80 A'   33 A"   34 A"   81 A'   82 A'                 
  0.975   1.040   1.117   1.234   1.239   1.277   1.303   1.332
 83 A'   84 A'   85 A'   86 A'   35 A"   36 A"   87 A'   88 A'                 
  1.347   1.367   1.368   1.396   1.590   1.690   1.868   2.004
 37 A"   38 A"   89 A'   90 A'   91 A'   92 A'   93 A'   39 A"                 
  2.183   2.227   2.263   2.373   2.418   2.502   2.750   2.778
 94 A'   40 A"   95 A'   41 A"   96 A'   97 A'   42 A"   98 A'                 
  2.891   3.214   3.821   3.895   3.934   3.940   3.949   3.971
 99 A'  100 A'   43 A"  101 A'   44 A"  102 A'   45 A"   46 A"                 
  3.973   4.005   4.035   4.075   4.182   4.233   4.345   4.403
103 A'   47 A"  104 A'  105 A'  106 A'  107 A'  108 A'  109 A'                 
  4.432   5.959   5.981   5.987   5.999   6.023   6.055   9.694
110 A'   48 A"  111 A'   49 A"  112 A'  113 A'  114 A'  115 A'                 
 23.662  25.778  25.891  26.276  27.799  27.848  28.302  28.321
116 A'   50 A"  117 A'  118 A'  119 A'  120 A'   51 A"  121 A'                 
 28.328  28.331  28.351  28.359  28.507  28.513  28.518  28.520
 52 A"  122 A'  123 A'  124 A'   53 A"  125 A'   54 A"   55 A"                 
 28.527  28.540  28.550  28.578  28.630  28.673  35.485 127.848
126 A'   56 A"  127 A'  128 A'  129 A'  130 A'  131 A'   57 A"                 
127.862 127.871 127.882 127.890 127.912 151.603 151.644 215.674
132 A'   58 A"  133 A'  134 A'  135 A'  136 A'  137 A'  138 A'                 
*******1901.807
139 A'  140 A'                                                                 
 --------------------------------------------------------------

          Ground-State Mulliken Net Atomic Charges

     Atom                 Charge (a.u.)
  ----------------------------------------
      1 C                    -0.586134
      2 N                    -0.003761
      3 I                     0.167571
      4 Cl                    0.302533
      5 I                     0.119792
  ----------------------------------------
  Sum of atomic charges =     0.000000

 -----------------------------------------------------------------
                    Cartesian Multipole Moments
 -----------------------------------------------------------------
    Charge (ESU x 10^10)
                 0.0000
    Dipole Moment (Debye)
         X      -0.3099      Y       1.4423      Z       0.0000
       Tot       1.4752
    Quadrupole Moments (Debye-Ang)
        XX     -76.3007     XY      -1.5648     YY     -80.6021
        XZ      -0.0000     YZ      -0.0000     ZZ     -81.2726
    Octopole Moments (Debye-Ang^2)
       XXX     -51.5964    XXY      19.6307    XYY      -1.8473
       YYY      58.7669    XXZ      -0.0000    XYZ      -0.0000
       YYZ       0.0000    XZZ     -11.9658    YZZ      14.6375
       ZZZ       0.0000
    Hexadecapole Moments (Debye-Ang^3)
      XXXX   -1485.2750   XXXY     -43.5857   XXYY    -359.3652
      XYYY     -11.3472   YYYY    -739.7617   XXXZ       0.0000
      XXYZ      -0.0000   XYYZ      -0.0000   YYYZ      -0.0000
      XXZZ    -282.8040   XYZZ      -4.0652   YYZZ    -145.5962
      XZZZ       0.0000   YZZZ      -0.0000   ZZZZ    -107.9055
 -----------------------------------------------------------------
Archival summary:
1\1\TWL01\OPT\ProcedureUnspecified\BasisUnspecified\2l111\taweetha\SunNov2523:05:342018SunNov2523:05:342018\0\\#,OPT,ProcedureUnspecified,BasisUnspecified,\\0,1\I\C,1,2.17362\N,2,1.24959,1,129.849\Cl,2,1.7552,1,113.259,3,-180,0\I,3,2.09399,2,122.733,1,-0,0\\\@

 Total job time:  74.10s(wall), 276.19s(cpu) 
 Sun Nov 25 23:05:34 2018

        *************************************************************
        *                                                           *
        *  Thank you very much for using Q-Chem.  Have a nice day.  *
        *                                                           *
        *************************************************************


 
User input: 2 of 2 
 
Q-Chem Developer Version!
                  Welcome to Q-Chem
     A Quantum Leap Into The Future Of Chemistry


 Q-Chem 5.1, Q-Chem, Inc., Pleasanton, CA (2018)

 Yihan Shao,  Zhengting Gan,  E. Epifanovsky,  A. T. B. Gilbert,  M. Wormit,  
 J. Kussmann,  A. W. Lange,  A. Behn,  Jia Deng,  Xintian Feng,  D. Ghosh,  
 M. Goldey,  P. R. Horn,  L. D. Jacobson,  I. Kaliman,  T. Kus,  A. Landau,  
 Jie Liu,  E. I. Proynov,  R. M. Richard,  R. P. Steele,  E. J. Sundstrom,  
 H. L. Woodcock III,  P. M. Zimmerman,  D. Zuev,  B. Albrecht,  E. Alguire,  
 S. A. Baeppler,  D. Barton,  Z. Benda,  Y. A. Bernard,  E. J. Berquist,  
 K. B. Bravaya,  H. Burton,  D. Casanova,  Chun-Min Chang,  Yunqing Chen,  
 A. Chien,  K. D. Closser,  M. P. Coons,  S. Coriani,  S. Dasgupta,  
 A. L. Dempwolff,  M. Diedenhofen,  Hainam Do,  R. G. Edgar,  Po-Tung Fang,  
 S. Faraji,  S. Fatehi,  Qingguo Feng,  K. D. Fenk,  J. Fosso-Tande,  
 Qinghui Ge,  A. Ghysels,  G. Gidofalvi,  J. Gomes,  J. Gonthier,  A. Gunina,  
 D. Hait,  M. W. D. Hanson-Heine,  P. H. P. Harbach,  A. W. Hauser,  
 J. E. Herr,  E. G. Hohenstein,  Z. C. Holden,  Kerwin Hui,  B. C. Huynh,  
 T.-C. Jagau,  Hyunjun Ji,  B. Kaduk,  K. Khistyaev,  Jaehoon Kim,  
 P. Klunzinger,  K. Koh,  D. Kosenkov,  L. Koulias,  T. Kowalczyk,  
 C. M. Krauter,  A. Kunitsa,  Ka Un Lao,  A. Laurent,  K. V. Lawler,  
 Joonho Lee,  D. Lefrancois,  S. Lehtola,  D. S. Levine,  Yi-Pei Li,  
 You-Sheng Lin,  Fenglai Liu,  E. Livshits,  A. Luenser,  P. Manohar,  
 E. Mansoor,  S. F. Manzer,  Shan-Ping Mao,  Yuezhi Mao,  N. Mardirossian,  
 A. V. Marenich,  T. Markovich,  L. A. Martinez-Martinez,  S. A. Maurer,  
 N. J. Mayhall,  S. C. McKenzie,  J.-M. Mewes,  A. F. Morrison,  
 J. W. Mullinax,  K. Nanda,  T. S. Nguyen-Beck,  R. Olivares-Amaya,  
 J. A. Parkhill,  T. M. Perrine,  F. Plasser,  P. Pokhilko,  S. Prager,  
 A. Prociuk,  E. Ramos,  D. R. Rehn,  F. Rob,  M. Schneider,  N. Sergueev,  
 S. M. Sharada,  S. Sharma,  D. W. Small,  T. Stauch,  T. Stein,  
 Yu-Chuan Su,  A. J. W. Thom,  A. Tkatchenko,  T. Tsuchimochi,  N. M. Tubman,  
 L. Vogt,  M. L. Vidal,  O. Vydrov,  M. A. Watson,  J. Wenzel,  
 M. de Wergifosse,  T. A. Wesolowski,  A. White,  J. Witte,  A. Yamada,  
 Jun Yang,  K. Yao,  S. Yeganeh,  S. R. Yost,  Zhi-Qiang You,  A. Zech,  
 Igor Ying Zhang,  Xing Zhang,  Yan Zhao,  Ying Zhu,  B. R. Brooks,  
 G. K. L. Chan,  C. J. Cramer,  M. S. Gordon,  W. J. Hehre,  A. Klamt,  
 M. W. Schmidt,  C. D. Sherrill,  D. G. Truhlar,  A. Aspuru-Guzik,  R. Baer,  
 A. T. Bell,  N. A. Besley,  Jeng-Da Chai,  A. E. DePrince, III,  
 R. A. DiStasio Jr.,  A. Dreuw,  B. D. Dunietz,  T. R. Furlani,  
 Chao-Ping Hsu,  Yousung Jung,  Jing Kong,  D. S. Lambrecht,  WanZhen Liang,  
 C. Ochsenfeld,  V. A. Rassolov,  L. V. Slipchenko,  J. E. Subotnik,  
 T. Van Voorhis,  J. M. Herbert,  A. I. Krylov,  P. M. W. Gill,  M. Head-Gordon

 Contributors to earlier versions of Q-Chem not listed above: 
 R. D. Adamson,  B. Austin,  J. Baker,  G. J. O. Beran,  K. Brandhorst,  
 S. T. Brown,  E. F. C. Byrd,  A. K. Chakraborty,  C.-L. Cheng,  
 Siu Hung Chien,  D. M. Chipman,  D. L. Crittenden,  H. Dachsel,  
 R. J. Doerksen,  A. D. Dutoi,  L. Fusti-Molnar,  W. A. Goddard III,  
 A. Golubeva-Zadorozhnaya,  S. R. Gwaltney,  G. Hawkins,  A. Heyden,  
 S. Hirata,  G. Kedziora,  F. J. Keil,  C. Kelley,  Jihan Kim,  R. A. King,  
 R. Z. Khaliullin,  P. P. Korambath,  W. Kurlancheek,  A. M. Lee,  M. S. Lee,  
 S. V. Levchenko,  Ching Yeh Lin,  D. Liotard,  R. C. Lochan,  I. Lotan,  
 P. E. Maslen,  N. Nair,  D. P. O'Neill,  D. Neuhauser,  E. Neuscamman,  
 C. M. Oana,  R. Olson,  B. Peters,  R. Peverati,  P. A. Pieniazek,  
 Y. M. Rhee,  J. Ritchie,  M. A. Rohrdanz,  E. Rosta,  N. J. Russ,  
 H. F. Schaefer III,  N. E. Schultz,  N. Shenvi,  A. C. Simmonett,  A. Sodt,  
 D. Stuck,  K. S. Thanthiriwatte,  V. Vanovschi,  Tao Wang,  A. Warshel,  
 C. F. Williams,  Q. Wu,  X. Xu,  W. Zhang

 Please cite Q-Chem as follows:
 Y. Shao et al., Mol. Phys. 113, 184-215 (2015)
 DOI: 10.1080/00268976.2014.952696

 Q-Chem 5.1.2 for Intel X86 EM64T Linux

 Parts of Q-Chem use Armadillo 8.300.2 (Tropical Shenanigans).
 http://arma.sourceforge.net/

 Q-Chem begins on Sun Nov 25 23:05:34 2018  

Host: 
0

     Scratch files written to /scratch/taweetham/qchem56333//
The previous job contains 0 fragments, simply inherited here
Input Ideriv = 2
Curr. Ideriv = -1
Max.  Ideriv = 2

Checking the input file for inconsistencies... 	...done.

--------------------------------------------------------------
User input:
--------------------------------------------------------------

$molecule
read
$end

$rem
   job_type 	frequency
   basis 	6-311++g**
   method	b3lyp	
$end


--------------------------------------------------------------
 ----------------------------------------------------------------
             Standard Nuclear Orientation (Angstroms)
    I     Atom           X                Y                Z
 ----------------------------------------------------------------
    1      C       0.6306084693    -1.0135807835     0.0000000000
    2      N      -0.5774568888    -1.3330372407     0.0000000000
    3      I      -2.1224129880     0.0804385391     0.0000000000
    4      Cl      1.7983205878    -2.3239916044    -0.0000000000
    5      I       1.5504714297     0.9557992469    -0.0000000000
 ----------------------------------------------------------------
 Molecular Point Group                 Cs    NOp =  2
 Largest Abelian Subgroup              Cs    NOp =  2
 Nuclear Repulsion Energy =  1006.1095245158 hartrees
 There are       68 alpha and       68 beta electrons
 Requested basis set is 6-311++G(d,p)
 There are 73 shells and 198 basis functions

 Total QAlloc Memory Limit   2000 MB
 Mega-Array Size       188 MB
 MEM_STATIC part       192 MB

                       Distance Matrix (Angstroms)
             C (  1)   N (  2)   I (  3)   Cl(  4)
   N (  2)  1.249590
   I (  3)  2.962432  2.093992
   Cl(  4)  1.755200  2.574162  4.599286
   I (  5)  2.173616  3.125196  3.775756  3.289142

 A cutoff of  1.0D-11 yielded   1963 shell pairs
 There are     15721 function pairs (     17844 Cartesian)

 -------------------------------------------------------
 OpenMP Integral Computing Module                       
 Release: version 1.0, May 2013, Q-Chem Inc. Pittsburgh 
 -------------------------------------------------------
 Integral Job Info:
 Integral job number is                      11
 Integral operator is                         1
 short-range coefficients                     0
 long-range coefficients              100000000
 Omega coefficients                           0
 if combine SR and LR in K                    0
 Integral screening is                        0
 Integral computing path is                   2
 max size of driver memory is            800000
 size of driver memory is                593474
 size of scratch memory is             11933652
 max col of scratch BK array               1296
 max len of scratch array in speh3          155
 max len of scratch index in speh4           18
 max int batch size is                      520
 min int batch size is                       52
 fixed nKL is                                52
 max L of basis functions is                  2
 order of int derivative is                   0
 number of shells is                         73
 number of basis is                         211
 number of cartesian basis is               211
 number of contracted shell pairs          1963
 number of primitive shell pairs           4072
 maxK2 (contraction) of shell pair           36
 max number of K2 of shell pair               1
 max number of CS2 of shell pair            281
 max number of PS2 of shell pair            281
 mem total for path MDJ                  539468
 -------------------------------------------------------
 Smallest overlap matrix eigenvalue = 6.62E-04
 Guess from superposition of atomic densities
 Warning:  Energy on first SCF cycle will be non-variational
 SAD guess density has 136.000000 electrons

 -----------------------------------------------------------------------
  General SCF calculation program by
  Eric Jon Sundstrom, Paul Horn, Yuezhi Mao, Dmitri Zuev, Alec White,
  David Stuck, Shaama M.S., Shane Yost, Joonho Lee, David Small,
  Daniel Levine, Susi Lehtola, Hugh Burton, Evgeny Epifanovsky
 -----------------------------------------------------------------------
 Exchange:     0.2000 Hartree-Fock + 0.0800 Slater + 0.7200 B88
 Correlation:  0.1900 VWN1RPA + 0.8100 LYP
 Using SG-1 standard quadrature grid
 using 4 threads for integral computing
 -------------------------------------------------------
 OpenMP Integral computing Module                
 Release: version 2.0, May 2017, Q-Chem Inc. Pleasanton 
 -------------------------------------------------------
 -------------------------------------------------------
 OpenMP BLAS3 based DFT computing Module                
 Release: version 1.0, May 2013, Q-Chem Inc. Pittsburgh 
 -------------------------------------------------------
 A restricted SCF calculation will be
 performed using DIIS
 SCF converges when DIIS error is below 1.0e-08
 ---------------------------------------
  Cycle       Energy         DIIS error
 ---------------------------------------
    1  -14392.6215070509      3.49e-02  
    2  -14392.0584913852      3.25e-03  
    3  -14391.8752031425      7.15e-03  
    4  -14392.0944041909      9.81e-04  
    5  -14392.0984940189      3.43e-04  
    6  -14392.0989099611      1.59e-04  
    7  -14392.0990206979      4.95e-05  
    8  -14392.0990327081      7.67e-06  
    9  -14392.0990329899      2.92e-06  
   10  -14392.0990330283      7.22e-07  
   11  -14392.0990330310      2.04e-07  
   12  -14392.0990330313      7.96e-08  
   13  -14392.0990330314      1.10e-08  
   14  -14392.0990330313      2.41e-09  Convergence criterion met
 ---------------------------------------
 SCF time:   CPU 43.71s  wall 12.00s 
 SCF   energy in the final basis set =   -14392.0990330313
 Total energy in the final basis set =   -14392.0990330313

 --------------------------------------------------------------
             Orbital Energies (a.u.) and Symmetries
 --------------------------------------------------------------

 Alpha MOs, Restricted
 -- Occupied --                  
*******-1165.89 -176.34 -176.33 -165.74 -165.74 -165.74 -165.73
  1 A'    2 A'    3 A'    4 A'    5 A'    1 A"    6 A'    7 A'                 
-165.73 -165.73 -101.59  -35.83  -35.82  -31.33  -31.32  -31.32
  2 A"    8 A'    9 A'   10 A'   11 A'   12 A'    3 A"   13 A'                 
-31.316 -31.310 -31.310 -22.979 -22.977 -22.977 -22.971 -22.971
 14 A'    4 A"   15 A'   16 A'    5 A"   17 A'   18 A'    6 A"                 
-22.967 -22.965 -22.965 -22.961 -22.961 -14.385 -10.336  -9.505
 19 A'    7 A"   20 A'    8 A"   21 A'   22 A'   23 A'   24 A'                 
 -7.270  -7.260  -7.259  -6.383  -6.372  -4.798  -4.785  -4.779
 25 A'    9 A"   26 A'   27 A'   28 A'   29 A'   30 A'   10 A"                 
 -4.778  -4.770  -4.769  -2.064  -2.057  -2.057  -2.050  -2.046
 31 A'   11 A"   32 A'   33 A'   12 A"   34 A'   35 A'   13 A"                 
 -2.045  -2.041  -2.041  -2.032  -2.032  -0.984  -0.871  -0.698
 36 A'   14 A"   37 A'   15 A"   38 A'   39 A'   40 A'   41 A'                 
 -0.685  -0.553  -0.476  -0.471  -0.441  -0.353  -0.348  -0.332
 42 A'   43 A'   44 A'   45 A'   16 A"   46 A'   17 A"   47 A'                 
 -0.298  -0.291  -0.281  -0.273
 18 A"   48 A'   19 A"   49 A'                                                 
 -- Virtual --                   
 -0.122  -0.086  -0.062   0.013   0.023   0.054   0.062   0.064
 50 A'   51 A'   20 A"   52 A'   53 A'   54 A'   21 A"   55 A'                 
  0.093   0.098   0.101   0.127   0.149   0.151   0.175   0.200
 56 A'   22 A"   57 A'   58 A'   59 A'   23 A"   60 A'   61 A'                 
  0.203   0.209   0.209   0.231   0.240   0.269   0.283   0.335
 62 A'   24 A"   63 A'   64 A'   25 A"   65 A'   66 A'   67 A'                 
  0.368   0.380   0.394   0.397   0.421   0.425   0.433   0.450
 26 A"   27 A"   68 A'   28 A"   69 A'   29 A"   70 A'   71 A'                 
  0.457   0.467   0.475   0.550   0.568   0.598   0.611   0.678
 30 A"   72 A'   73 A'   31 A"   74 A'   75 A'   76 A'   77 A'                 
  0.725   0.771   0.789   0.820   0.831   0.859   0.883   0.931
 78 A'   79 A'   32 A"   80 A'   33 A"   34 A"   81 A'   82 A'                 
  0.975   1.040   1.117   1.234   1.239   1.278   1.303   1.332
 83 A'   84 A'   85 A'   86 A'   35 A"   36 A"   87 A'   88 A'                 
  1.347   1.367   1.367   1.396   1.590   1.690   1.868   2.004
 37 A"   89 A'   38 A"   90 A'   91 A'   92 A'   93 A'   39 A"                 
  2.182   2.227   2.263   2.373   2.418   2.502   2.750   2.778
 94 A'   40 A"   95 A'   41 A"   96 A'   97 A'   42 A"   98 A'                 
  2.891   3.214   3.821   3.895   3.934   3.940   3.949   3.970
 99 A'  100 A'   43 A"  101 A'   44 A"  102 A'   45 A"   46 A"                 
  3.972   4.006   4.035   4.074   4.182   4.233   4.345   4.402
103 A'   47 A"  104 A'  105 A'  106 A'  107 A'  108 A'  109 A'                 
  4.432   5.958   5.980   5.987   5.999   6.023   6.055   9.694
110 A'   48 A"  111 A'   49 A"  112 A'  113 A'  114 A'  115 A'                 
 23.662  25.778  25.891  26.276  27.799  27.848  28.302  28.321
116 A'   50 A"  117 A'  118 A'  119 A'  120 A'   51 A"  121 A'                 
 28.328  28.331  28.351  28.359  28.507  28.513  28.518  28.520
 52 A"  122 A'  123 A'  124 A'   53 A"  125 A'   54 A"   55 A"                 
 28.527  28.540  28.550  28.578  28.630  28.673  35.485 127.848
126 A'   56 A"  127 A'  128 A'  129 A'  130 A'  131 A'   57 A"                 
127.861 127.871 127.882 127.890 127.912 151.603 151.644 215.674
132 A'   58 A"  133 A'  134 A'  135 A'  136 A'  137 A'  138 A'                 
*******1901.807
139 A'  140 A'                                                                 

 Beta MOs, Restricted
 -- Occupied --                  
*******-1165.89 -176.34 -176.33 -165.74 -165.74 -165.74 -165.73
  1 A'    2 A'    3 A'    4 A'    5 A'    1 A"    6 A'    7 A'                 
-165.73 -165.73 -101.59  -35.83  -35.82  -31.33  -31.32  -31.32
  2 A"    8 A'    9 A'   10 A'   11 A'   12 A'    3 A"   13 A'                 
-31.316 -31.310 -31.310 -22.979 -22.977 -22.977 -22.971 -22.971
 14 A'    4 A"   15 A'   16 A'    5 A"   17 A'   18 A'    6 A"                 
-22.967 -22.965 -22.965 -22.961 -22.961 -14.385 -10.336  -9.505
 19 A'    7 A"   20 A'    8 A"   21 A'   22 A'   23 A'   24 A'                 
 -7.270  -7.260  -7.259  -6.383  -6.372  -4.798  -4.785  -4.779
 25 A'    9 A"   26 A'   27 A'   28 A'   29 A'   30 A'   10 A"                 
 -4.778  -4.770  -4.769  -2.064  -2.057  -2.057  -2.050  -2.046
 31 A'   11 A"   32 A'   33 A'   12 A"   34 A'   35 A'   13 A"                 
 -2.045  -2.041  -2.041  -2.032  -2.032  -0.984  -0.871  -0.698
 36 A'   14 A"   37 A'   15 A"   38 A'   39 A'   40 A'   41 A'                 
 -0.685  -0.553  -0.476  -0.471  -0.441  -0.353  -0.348  -0.332
 42 A'   43 A'   44 A'   45 A'   16 A"   46 A'   17 A"   47 A'                 
 -0.298  -0.291  -0.281  -0.273
 18 A"   48 A'   19 A"   49 A'                                                 
 -- Virtual --                   
 -0.122  -0.086  -0.062   0.013   0.023   0.054   0.062   0.064
 50 A'   51 A'   20 A"   52 A'   53 A'   54 A'   21 A"   55 A'                 
  0.093   0.098   0.101   0.127   0.149   0.151   0.175   0.200
 56 A'   22 A"   57 A'   58 A'   59 A'   23 A"   60 A'   61 A'                 
  0.203   0.209   0.209   0.231   0.240   0.269   0.283   0.335
 62 A'   24 A"   63 A'   64 A'   25 A"   65 A'   66 A'   67 A'                 
  0.368   0.380   0.394   0.397   0.421   0.425   0.433   0.450
 26 A"   27 A"   68 A'   28 A"   69 A'   29 A"   70 A'   71 A'                 
  0.457   0.467   0.475   0.550   0.568   0.598   0.611   0.678
 30 A"   72 A'   73 A'   31 A"   74 A'   75 A'   76 A'   77 A'                 
  0.725   0.771   0.789   0.820   0.831   0.859   0.883   0.931
 78 A'   79 A'   32 A"   80 A'   33 A"   34 A"   81 A'   82 A'                 
  0.975   1.040   1.117   1.234   1.239   1.278   1.303   1.332
 83 A'   84 A'   85 A'   86 A'   35 A"   36 A"   87 A'   88 A'                 
  1.347   1.367   1.367   1.396   1.590   1.690   1.868   2.004
 37 A"   89 A'   38 A"   90 A'   91 A'   92 A'   93 A'   39 A"                 
  2.182   2.227   2.263   2.373   2.418   2.502   2.750   2.778
 94 A'   40 A"   95 A'   41 A"   96 A'   97 A'   42 A"   98 A'                 
  2.891   3.214   3.821   3.895   3.934   3.940   3.949   3.970
 99 A'  100 A'   43 A"  101 A'   44 A"  102 A'   45 A"   46 A"                 
  3.972   4.006   4.035   4.074   4.182   4.233   4.345   4.402
103 A'   47 A"  104 A'  105 A'  106 A'  107 A'  108 A'  109 A'                 
  4.432   5.958   5.980   5.987   5.999   6.023   6.055   9.694
110 A'   48 A"  111 A'   49 A"  112 A'  113 A'  114 A'  115 A'                 
 23.662  25.778  25.891  26.276  27.799  27.848  28.302  28.321
116 A'   50 A"  117 A'  118 A'  119 A'  120 A'   51 A"  121 A'                 
 28.328  28.331  28.351  28.359  28.507  28.513  28.518  28.520
 52 A"  122 A'  123 A'  124 A'   53 A"  125 A'   54 A"   55 A"                 
 28.527  28.540  28.550  28.578  28.630  28.673  35.485 127.848
126 A'   56 A"  127 A'  128 A'  129 A'  130 A'  131 A'   57 A"                 
127.861 127.871 127.882 127.890 127.912 151.603 151.644 215.674
132 A'   58 A"  133 A'  134 A'  135 A'  136 A'  137 A'  138 A'                 
*******1901.807
139 A'  140 A'                                                                 
 --------------------------------------------------------------

          Ground-State Mulliken Net Atomic Charges

     Atom                 Charge (a.u.)
  ----------------------------------------
      1 C                    -0.587539
      2 N                    -0.002749
      3 I                     0.166905
      4 Cl                    0.303033
      5 I                     0.120350
  ----------------------------------------
  Sum of atomic charges =     0.000000

 -----------------------------------------------------------------
                    Cartesian Multipole Moments
 -----------------------------------------------------------------
    Charge (ESU x 10^10)
                 0.0000
    Dipole Moment (Debye)
         X      -0.0976      Y       1.4759      Z       0.0000
       Tot       1.4791
    Quadrupole Moments (Debye-Ang)
        XX     -76.8468     XY      -2.1725     YY     -79.9263
        XZ       0.0000     YZ      -0.0000     ZZ     -81.2728
    Octopole Moments (Debye-Ang^2)
       XXX     -33.1674    XXY      22.7675    XYY       2.7719
       YYY      47.9309    XXZ      -0.0000    XYZ      -0.0000
       YYZ       0.0000    XZZ      -6.7657    YZZ      12.4228
       ZZZ      -0.0000
    Hexadecapole Moments (Debye-Ang^3)
      XXXX   -1487.6498   XXXY      13.4406   XXYY    -349.7878
      XYYY      33.7517   YYYY    -736.9611   XXXZ       0.0000
      XXYZ      -0.0000   XYYZ       0.0000   YYYZ      -0.0000
      XXZZ    -280.5346   XYZZ      14.7126   YYZZ    -145.9412
      XZZZ       0.0000   YZZZ      -0.0000   ZZZZ    -107.9097
 -----------------------------------------------------------------
 Calculating MO derivatives via CPSCF
 D1JvT checksum  = 307500 22020.9441982690
 D1KAT checksum  = 786000 806.9973788847
   1         3          15      0.125562    0.040553
   2         3          15      0.017353    0.006281
   3         3          15      0.002678    0.000920
   4         3          15      0.000304    0.000101
   5        14           4      0.000025    0.000013
   6        17           1      0.000001    0.000001
   7        18           0      0.000000    0.000000    Roots Converged
 Time for AOints: 14.5 s (CPU) 3.7 s (wall)
 ------------------------------------------------------------------------------
                     AOints        : Timing summary (seconds)
 ------------------------------------------------------------------------------
     job step          cpu (% of tot)      sys (% of tot)     wall (% of tot)
 ------------------------------------------------------------------------------
  cpscf_lag         0.7349E+02 (36.1)   0.9000E-05 (19.6)   0.1886E+02 (35.4)
  iterzp            0.1153E+03 (56.7)   0.3700E-04 (80.4)   0.3044E+02 (57.2)
  make_fx           0.0000E+00 ( 0.0)   0.0000E+00 ( 0.0)   0.0000E+00 ( 0.0)
  AOints            0.1448E+02 ( 7.1)   0.0000E+00 ( 0.0)   0.3667E+01 ( 6.9)
 ------------------------------------------------------------------------------
   Grand Totals     0.2036E+03          0.4600E-04          0.5323E+02
 ------------------------------------------------------------------------------
 Calculating analytic Hessian of the SCF energy
 Polarizability Matrix (a.u.)
            1           2           3
    1-129.9313359   8.0079572   0.0000000
    2   8.0079572-101.5016349  -0.0000000
    3   0.0000000  -0.0000000 -56.5799952

 Direct stationary perturbation theory relativistic correction:

 rels  =     194.710162219766
 relv  =    -647.312250312655
 rel2e =      85.764652128072
 E_rel =    -366.837435964817

 Hessian of the SCF Energy
            1           2           3           4           5           6
    1   0.6753966   0.0700566  -0.0000000  -0.5785472  -0.1045804   0.0000000
    2   0.0700566   0.2292912  -0.0000000  -0.1472509  -0.0863166  -0.0000000
    3  -0.0000000  -0.0000000   0.0754542   0.0000000   0.0000000  -0.0369573
    4  -0.5785472  -0.1472509   0.0000000   0.6737982   0.0974315  -0.0000000
    5  -0.1045804  -0.0863166   0.0000000   0.0974315   0.1437489  -0.0000000
    6   0.0000000  -0.0000000  -0.0369573  -0.0000000  -0.0000000   0.0288459
    7  -0.0279753   0.0276731   0.0000000  -0.0145377   0.0094908  -0.0000000
    8  -0.0048445  -0.0134030   0.0000000   0.0411467  -0.0386203  -0.0000000
    9  -0.0000000   0.0000000  -0.0000137  -0.0000000  -0.0000000  -0.0065534
   10  -0.0522451   0.0504812   0.0000000  -0.0624268   0.0230045   0.0000000
   11   0.0442709  -0.0948219  -0.0000000   0.0293988   0.0031275   0.0000000
   12   0.0000000   0.0000000  -0.0205056   0.0000000  -0.0000000   0.0028731
   13  -0.0166290  -0.0009600  -0.0000000  -0.0182865  -0.0253464   0.0000000
   14  -0.0049025  -0.0347497  -0.0000000  -0.0207260  -0.0219395   0.0000000
   15  -0.0000000  -0.0000000  -0.0179776   0.0000000  -0.0000000   0.0117917
            7           8           9          10          11          12
    1  -0.0279753  -0.0048445  -0.0000000  -0.0522451   0.0442709   0.0000000
    2   0.0276731  -0.0134030   0.0000000   0.0504812  -0.0948219   0.0000000
    3   0.0000000   0.0000000  -0.0000137   0.0000000  -0.0000000  -0.0205056
    4  -0.0145377   0.0411467  -0.0000000  -0.0624268   0.0293988   0.0000000
    5   0.0094908  -0.0386203  -0.0000000   0.0230045   0.0031275  -0.0000000
    6  -0.0000000  -0.0000000  -0.0065534   0.0000000   0.0000000   0.0028731
    7   0.0494087  -0.0353482   0.0000000  -0.0026669  -0.0022842  -0.0000000
    8  -0.0353482   0.0471912   0.0000000   0.0033337   0.0020619  -0.0000000
    9   0.0000000   0.0000000   0.0032743   0.0000000   0.0000000   0.0045051
   10  -0.0026669   0.0033337   0.0000000   0.1145476  -0.0776760  -0.0000000
   11  -0.0022842   0.0020619   0.0000000  -0.0776760   0.1207426   0.0000000
   12  -0.0000000  -0.0000000   0.0045051  -0.0000000   0.0000000   0.0087366
   13  -0.0042289  -0.0042876   0.0000000   0.0027912   0.0062905  -0.0000000
   14   0.0004685   0.0027701  -0.0000000   0.0008566  -0.0311101  -0.0000000
   15  -0.0000000   0.0000000  -0.0012124   0.0000000  -0.0000000   0.0043908
           13          14          15
    1  -0.0166290  -0.0049025  -0.0000000
    2  -0.0009600  -0.0347497  -0.0000000
    3  -0.0000000  -0.0000000  -0.0179776
    4  -0.0182865  -0.0207260   0.0000000
    5  -0.0253464  -0.0219395  -0.0000000
    6   0.0000000   0.0000000   0.0117917
    7  -0.0042289   0.0004685  -0.0000000
    8  -0.0042876   0.0027701   0.0000000
    9   0.0000000  -0.0000000  -0.0012124
   10   0.0027912   0.0008566   0.0000000
   11   0.0062905  -0.0311101  -0.0000000
   12  -0.0000000  -0.0000000   0.0043908
   13   0.0363533   0.0243035  -0.0000000
   14   0.0243035   0.0850291   0.0000000
   15  -0.0000000   0.0000000   0.0030075
 Gradient time:  CPU 307.18 s  wall 80.43 s
 **********************************************************************
 **                                                                  **
 **                       VIBRATIONAL ANALYSIS                       **
 **                       --------------------                       **
 **                                                                  **
 **        VIBRATIONAL FREQUENCIES (CM**-1) AND NORMAL MODES         **
 **     FORCE CONSTANTS (mDYN/ANGSTROM) AND REDUCED MASSES (AMU)     **
 **                  INFRARED INTENSITIES (KM/MOL)                   **
 **                                                                  **
 **********************************************************************


 Mode:                 1                      2                      3
 Frequency:        77.38                 147.32                 171.18
 Force Cnst:      0.3694                 0.2001                 0.8207
 Red. Mass:     104.7125                15.6464                47.5350
 IR Active:          YES                    YES                    YES
 IR Intens:        0.274                  2.573                  2.372
 Raman Active:       YES                    YES                    YES
               X      Y      Z        X      Y      Z        X      Y      Z
 C          0.045  0.288  0.000    0.000  0.000  0.409    0.153  0.054  0.000
 N          0.063  0.298 -0.000    0.000  0.000  0.872    0.186 -0.121  0.000
 I         -0.608 -0.185  0.000    0.000 -0.000 -0.070   -0.173  0.175 -0.000
 Cl        -0.094  0.112  0.000   -0.000 -0.000 -0.260    0.733  0.483 -0.000
 I          0.623  0.094 -0.000    0.000  0.000  0.007   -0.064 -0.300  0.000
 TransDip  -0.015 -0.007  0.000    0.000 -0.000 -0.051    0.035  0.035 -0.000

 Mode:                 4                      5                      6
 Frequency:       244.04                 360.18                 456.33
 Force Cnst:      1.0254                 1.1170                 1.5379
 Red. Mass:      29.2222                14.6133                12.5354
 IR Active:          YES                    YES                    YES
 IR Intens:        0.873                 10.383                  0.277
 Raman Active:       YES                    YES                    YES
               X      Y      Z        X      Y      Z        X      Y      Z
 C         -0.431  0.255  0.000    0.430  0.495  0.000    0.000 -0.000  0.906
 N         -0.404  0.135  0.000    0.420  0.606 -0.000    0.000 -0.000 -0.416
 I          0.123 -0.102 -0.000    0.005 -0.030  0.000   -0.000  0.000  0.004
 Cl        -0.319  0.651 -0.000   -0.126 -0.030  0.000   -0.000  0.000 -0.074
 I          0.051 -0.117  0.000   -0.057 -0.075 -0.000   -0.000  0.000 -0.023
 TransDip   0.020 -0.022 -0.000    0.039  0.096  0.000    0.000 -0.000  0.017

 Mode:                 7                      8                      9
 Frequency:       532.06                 774.85                1628.05
 Force Cnst:      2.6182                 4.6355                20.0593
 Red. Mass:      15.6976                13.1042                12.8449
 IR Active:          YES                    YES                    YES
 IR Intens:       98.521                263.588                321.570
 Raman Active:       YES                    YES                    YES
               X      Y      Z        X      Y      Z        X      Y      Z
 C         -0.328 -0.133  0.000   -0.360  0.863  0.000    0.743  0.161 -0.000
 N         -0.495  0.736 -0.000   -0.121 -0.266 -0.000   -0.638 -0.122  0.000
 I          0.016 -0.030 -0.000    0.012 -0.002 -0.000   -0.001 -0.002 -0.000
 Cl         0.258 -0.141 -0.000    0.113 -0.164 -0.000    0.002 -0.001  0.000
 I         -0.001  0.000 -0.000    0.004 -0.005 -0.000    0.000  0.000  0.000
 TransDip  -0.314 -0.051 -0.000    0.081  0.514  0.000    0.573  0.032 -0.000

 STANDARD THERMODYNAMIC QUANTITIES AT   298.15 K  AND     1.00 ATM

   This Molecule has  0 Imaginary Frequencies
   Zero point vibrational energy:        6.278 kcal/mol

   Atom    1 Element C  Has Mass   12.00000
   Atom    2 Element N  Has Mass   14.00307
   Atom    3 Element I  Has Mass  126.90440
   Atom    4 Element Cl Has Mass   34.96885
   Atom    5 Element I  Has Mass  126.90440
   Molecular Mass:   314.780720 amu
   Principal axes and moments of inertia in amu*Bohr^2:
                             1           2           3
    Eigenvalues --     1216.87553  3570.36441  4787.23994
          X               0.99934    -0.03643     0.00000
          Y               0.03643     0.99934     0.00000
          Z              -0.00000    -0.00000     1.00000
   Rotational Symmetry Number is   1
   The Molecule is an Asymmetric Top
   Translational Enthalpy:        0.889 kcal/mol
   Rotational Enthalpy:           0.889 kcal/mol
   Vibrational Enthalpy:          8.429 kcal/mol
   gas constant (RT):             0.592 kcal/mol
   Translational Entropy:        43.136  cal/mol.K
   Rotational Entropy:           31.409  cal/mol.K
   Vibrational Entropy:          13.575  cal/mol.K

   Total Enthalpy:               10.799 kcal/mol
   Total Entropy:                88.120  cal/mol.K
Archival summary:
1\1\TWL01\FREQ\ProcedureUnspecified\BasisUnspecified\2l111\taweetha\SunNov2523:07:072018SunNov2523:07:072018\0\\#,FREQ,ProcedureUnspecified,BasisUnspecified,\\0,1\I\C,1,2.17362\N,2,1.24959,1,129.849\Cl,2,1.7552,1,113.259,3,180,0\I,3,2.09399,2,122.733,1,-0,0\\\@

 Total job time:  92.28s(wall), 351.08s(cpu) 
 Sun Nov 25 23:07:07 2018

        *************************************************************
        *                                                           *
        *  Thank you very much for using Q-Chem.  Have a nice day.  *
        *                                                           *
        *************************************************************
