# Supplementary material for: Geometric and energetic data from ab initio calculations of haloethene, haloimine, halomethylenephosphine, haloiminophosphine, halodiazene, halodiphosphene and halocyclopropane
Source: Data Brief. 2019 Nov 2;27:104738. doi: 10.1016/j.dib.2019.104738 (PMC6861602; doi:10.1016/j.dib.2019.104738)
Supplement: Multimedia component 4 [file mmc4.zip › CN/B3LYP/IFCNBrE.out]

Q-Chem Developer Version!
                  Welcome to Q-Chem
     A Quantum Leap Into The Future Of Chemistry


 Q-Chem 5.1, Q-Chem, Inc., Pleasanton, CA (2018)

 Yihan Shao,  Zhengting Gan,  E. Epifanovsky,  A. T. B. Gilbert,  M. Wormit,  
 J. Kussmann,  A. W. Lange,  A. Behn,  Jia Deng,  Xintian Feng,  D. Ghosh,  
 M. Goldey,  P. R. Horn,  L. D. Jacobson,  I. Kaliman,  T. Kus,  A. Landau,  
 Jie Liu,  E. I. Proynov,  R. M. Richard,  R. P. Steele,  E. J. Sundstrom,  
 H. L. Woodcock III,  P. M. Zimmerman,  D. Zuev,  B. Albrecht,  E. Alguire,  
 S. A. Baeppler,  D. Barton,  Z. Benda,  Y. A. Bernard,  E. J. Berquist,  
 K. B. Bravaya,  H. Burton,  D. Casanova,  Chun-Min Chang,  Yunqing Chen,  
 A. Chien,  K. D. Closser,  M. P. Coons,  S. Coriani,  S. Dasgupta,  
 A. L. Dempwolff,  M. Diedenhofen,  Hainam Do,  R. G. Edgar,  Po-Tung Fang,  
 S. Faraji,  S. Fatehi,  Qingguo Feng,  K. D. Fenk,  J. Fosso-Tande,  
 Qinghui Ge,  A. Ghysels,  G. Gidofalvi,  J. Gomes,  J. Gonthier,  A. Gunina,  
 D. Hait,  M. W. D. Hanson-Heine,  P. H. P. Harbach,  A. W. Hauser,  
 J. E. Herr,  E. G. Hohenstein,  Z. C. Holden,  Kerwin Hui,  B. C. Huynh,  
 T.-C. Jagau,  Hyunjun Ji,  B. Kaduk,  K. Khistyaev,  Jaehoon Kim,  
 P. Klunzinger,  K. Koh,  D. Kosenkov,  L. Koulias,  T. Kowalczyk,  
 C. M. Krauter,  A. Kunitsa,  Ka Un Lao,  A. Laurent,  K. V. Lawler,  
 Joonho Lee,  D. Lefrancois,  S. Lehtola,  D. S. Levine,  Yi-Pei Li,  
 You-Sheng Lin,  Fenglai Liu,  E. Livshits,  A. Luenser,  P. Manohar,  
 E. Mansoor,  S. F. Manzer,  Shan-Ping Mao,  Yuezhi Mao,  N. Mardirossian,  
 A. V. Marenich,  T. Markovich,  L. A. Martinez-Martinez,  S. A. Maurer,  
 N. J. Mayhall,  S. C. McKenzie,  J.-M. Mewes,  A. F. Morrison,  
 J. W. Mullinax,  K. Nanda,  T. S. Nguyen-Beck,  R. Olivares-Amaya,  
 J. A. Parkhill,  T. M. Perrine,  F. Plasser,  P. Pokhilko,  S. Prager,  
 A. Prociuk,  E. Ramos,  D. R. Rehn,  F. Rob,  M. Schneider,  N. Sergueev,  
 S. M. Sharada,  S. Sharma,  D. W. Small,  T. Stauch,  T. Stein,  
 Yu-Chuan Su,  A. J. W. Thom,  A. Tkatchenko,  T. Tsuchimochi,  N. M. Tubman,  
 L. Vogt,  M. L. Vidal,  O. Vydrov,  M. A. Watson,  J. Wenzel,  
 M. de Wergifosse,  T. A. Wesolowski,  A. White,  J. Witte,  A. Yamada,  
 Jun Yang,  K. Yao,  S. Yeganeh,  S. R. Yost,  Zhi-Qiang You,  A. Zech,  
 Igor Ying Zhang,  Xing Zhang,  Yan Zhao,  Ying Zhu,  B. R. Brooks,  
 G. K. L. Chan,  C. J. Cramer,  M. S. Gordon,  W. J. Hehre,  A. Klamt,  
 M. W. Schmidt,  C. D. Sherrill,  D. G. Truhlar,  A. Aspuru-Guzik,  R. Baer,  
 A. T. Bell,  N. A. Besley,  Jeng-Da Chai,  A. E. DePrince, III,  
 R. A. DiStasio Jr.,  A. Dreuw,  B. D. Dunietz,  T. R. Furlani,  
 Chao-Ping Hsu,  Yousung Jung,  Jing Kong,  D. S. Lambrecht,  WanZhen Liang,  
 C. Ochsenfeld,  V. A. Rassolov,  L. V. Slipchenko,  J. E. Subotnik,  
 T. Van Voorhis,  J. M. Herbert,  A. I. Krylov,  P. M. W. Gill,  M. Head-Gordon

 Contributors to earlier versions of Q-Chem not listed above: 
 R. D. Adamson,  B. Austin,  J. Baker,  G. J. O. Beran,  K. Brandhorst,  
 S. T. Brown,  E. F. C. Byrd,  A. K. Chakraborty,  C.-L. Cheng,  
 Siu Hung Chien,  D. M. Chipman,  D. L. Crittenden,  H. Dachsel,  
 R. J. Doerksen,  A. D. Dutoi,  L. Fusti-Molnar,  W. A. Goddard III,  
 A. Golubeva-Zadorozhnaya,  S. R. Gwaltney,  G. Hawkins,  A. Heyden,  
 S. Hirata,  G. Kedziora,  F. J. Keil,  C. Kelley,  Jihan Kim,  R. A. King,  
 R. Z. Khaliullin,  P. P. Korambath,  W. Kurlancheek,  A. M. Lee,  M. S. Lee,  
 S. V. Levchenko,  Ching Yeh Lin,  D. Liotard,  R. C. Lochan,  I. Lotan,  
 P. E. Maslen,  N. Nair,  D. P. O'Neill,  D. Neuhauser,  E. Neuscamman,  
 C. M. Oana,  R. Olson,  B. Peters,  R. Peverati,  P. A. Pieniazek,  
 Y. M. Rhee,  J. Ritchie,  M. A. Rohrdanz,  E. Rosta,  N. J. Russ,  
 H. F. Schaefer III,  N. E. Schultz,  N. Shenvi,  A. C. Simmonett,  A. Sodt,  
 D. Stuck,  K. S. Thanthiriwatte,  V. Vanovschi,  Tao Wang,  A. Warshel,  
 C. F. Williams,  Q. Wu,  X. Xu,  W. Zhang

 Please cite Q-Chem as follows:
 Y. Shao et al., Mol. Phys. 113, 184-215 (2015)
 DOI: 10.1080/00268976.2014.952696

 Q-Chem 5.1.2 for Intel X86 EM64T Linux

 Parts of Q-Chem use Armadillo 8.300.2 (Tropical Shenanigans).
 http://arma.sourceforge.net/

 Q-Chem begins on Sun Nov 25 20:59:08 2018  

Host: 
0

     Scratch files written to /scratch/taweetham/qchem50910//
Input Ideriv = 2
Curr. Ideriv = -1
Max.  Ideriv = 2

Checking the input file for inconsistencies... 	...done.

--------------------------------------------------------------
User input:
--------------------------------------------------------------
$molecule
0 1
C 
N 1 1.3 
Br 2 CBr 1 120. 
F 1 CF 2 120.  3 180.0
I 1 CI 2 120.  3 0.0

CC=1.54
CH=1.09
CF=1.35
CCl=1.77
CBr=1.94
CI=2.14
DHA=180.0
$end

$rem
   job_type	optimization
   basis	6-311++g**
   method	b3lyp
$end

--------------------------------------------------------------
 ----------------------------------------------------------------
             Standard Nuclear Orientation (Angstroms)
    I     Atom           X                Y                Z
 ----------------------------------------------------------------
    1      C       0.2444070488    -1.3300379275     0.0000000000
    2      N      -1.0555549272    -1.3399808136     0.0000000000
    3      Br     -2.0383765064     0.3326404057     0.0000000000
    4      F       0.9283292818    -2.4939753740    -0.0000000000
    5      I       1.3002010639     0.5313859892    -0.0000000000
 ----------------------------------------------------------------
 Molecular Point Group                 Cs    NOp =  2
 Largest Abelian Subgroup              Cs    NOp =  2
 Nuclear Repulsion Energy =   719.8521368432 hartrees
 There are       55 alpha and       55 beta electrons
 Requested basis set is 6-311++G(d,p)
 There are 61 shells and 176 basis functions

 Total QAlloc Memory Limit   2000 MB
 Mega-Array Size       188 MB
 MEM_STATIC part       192 MB
 A cutoff of  1.0D-11 yielded   1478 shell pairs
 There are     13154 function pairs (     14835 Cartesian)

 -------------------------------------------------------
 OpenMP Integral Computing Module                       
 Release: version 1.0, May 2013, Q-Chem Inc. Pittsburgh 
 -------------------------------------------------------
 Integral Job Info:
 Integral job number is                      11
 Integral operator is                         1
 short-range coefficients                     0
 long-range coefficients              100000000
 Omega coefficients                           0
 if combine SR and LR in K                    0
 Integral screening is                        0
 Integral computing path is                   2
 max size of driver memory is            800000
 size of driver memory is                593474
 size of scratch memory is             29623520
 max col of scratch BK array               1296
 max len of scratch array in speh3          155
 max len of scratch index in speh4           18
 max int batch size is                      520
 min int batch size is                       52
 fixed nKL is                                45
 max L of basis functions is                  2
 order of int derivative is                   0
 number of shells is                         61
 number of basis is                         187
 number of cartesian basis is               187
 number of contracted shell pairs          1478
 number of primitive shell pairs           3501
 maxK2 (contraction) of shell pair           36
 max number of K2 of shell pair               1
 max number of CS2 of shell pair            144
 max number of PS2 of shell pair            240
 mem total for path MDJ                  526822
 -------------------------------------------------------
 Smallest overlap matrix eigenvalue = 1.23E-03

 Scale SEOQF with 1.000000e-01/1.000000e-01/1.000000e-01

 Standard Electronic Orientation quadrupole field applied
 Nucleus-field energy     =     0.0000000160 hartrees
 Guess from superposition of atomic densities
 Warning:  Energy on first SCF cycle will be non-variational
 SAD guess density has 110.000000 electrons

 -----------------------------------------------------------------------
  General SCF calculation program by
  Eric Jon Sundstrom, Paul Horn, Yuezhi Mao, Dmitri Zuev, Alec White,
  David Stuck, Shaama M.S., Shane Yost, Joonho Lee, David Small,
  Daniel Levine, Susi Lehtola, Hugh Burton, Evgeny Epifanovsky
 -----------------------------------------------------------------------
 Exchange:     0.2000 Hartree-Fock + 0.0800 Slater + 0.7200 B88
 Correlation:  0.1900 VWN1RPA + 0.8100 LYP
 Using SG-1 standard quadrature grid
 using 4 threads for integral computing
 -------------------------------------------------------
 OpenMP Integral computing Module                
 Release: version 2.0, May 2017, Q-Chem Inc. Pleasanton 
 -------------------------------------------------------
 -------------------------------------------------------
 OpenMP BLAS3 based DFT computing Module                
 Release: version 1.0, May 2013, Q-Chem Inc. Pittsburgh 
 -------------------------------------------------------
 A restricted SCF calculation will be
 performed using DIIS
 SCF converges when DIIS error is below 1.0e-08
 ---------------------------------------
  Cycle       Energy         DIIS error
 ---------------------------------------
    1   -9686.8306582267      3.78e-02  
    2   -9686.2979464170      4.40e-03  
    3   -9686.1012302661      8.82e-03  
    4   -9686.3415401353      1.65e-03  
    5   -9686.3487879007      6.27e-04  
    6   -9686.3498309501      2.17e-04  
    7   -9686.3499452996      5.52e-05  
    8   -9686.3499529234      2.41e-05  
    9   -9686.3499551696      4.46e-06  
   10   -9686.3499552356      1.31e-06  
   11   -9686.3499552408      3.50e-07  
   12   -9686.3499552412      7.90e-08  
   13   -9686.3499552411      1.58e-08  
   14   -9686.3499552412      2.90e-09  Convergence criterion met
 ---------------------------------------
 SCF time:   CPU 36.12s  wall 10.00s 
 SCF   energy in the final basis set =    -9686.3499552412
 Total energy in the final basis set =    -9686.3499552412

 --------------------------------------------------------------
             Orbital Energies (a.u.) and Symmetries
 --------------------------------------------------------------

 Alpha MOs, Restricted
 -- Occupied --                  
******* -482.88 -176.34 -165.74 -165.74 -165.74  -62.53  -56.35
  1 A'    2 A'    3 A'    4 A'    1 A"    5 A'    6 A'    7 A'                 
-56.345 -56.345 -35.832 -31.325 -31.319 -31.318 -24.757 -22.976
  2 A"    8 A'    9 A'   10 A'    3 A"   11 A'   12 A'   13 A'                 
-22.974 -22.974 -22.970 -22.970 -14.400 -10.375  -8.737  -6.571
  4 A"   14 A'    5 A"   15 A'   16 A'   17 A'   18 A'   19 A'                 
 -6.553  -6.553  -6.381  -4.794  -4.779  -4.778  -2.681  -2.677
  6 A"   20 A'   21 A'   22 A'    7 A"   23 A'   24 A'    8 A"                 
 -2.676  -2.662  -2.662  -2.060  -2.056  -2.054  -2.041  -2.041
 25 A'   26 A'    9 A"   27 A'   10 A"   28 A'   29 A'   11 A"                 
 -1.291  -0.963  -0.801  -0.712  -0.640  -0.533  -0.528  -0.510
 30 A'   31 A'   32 A'   33 A'   34 A'   35 A'   12 A"   36 A'                 
 -0.434  -0.397  -0.370  -0.316  -0.307  -0.294  -0.284
 37 A'   13 A"   38 A'   14 A"   39 A'   15 A"   40 A'                         
 -- Virtual --                   
 -0.117  -0.078  -0.065   0.007   0.033   0.049   0.049   0.060
 41 A'   42 A'   16 A"   43 A'   44 A'   17 A"   45 A'   46 A'                 
  0.076   0.078   0.097   0.128   0.152   0.159   0.190   0.221
 18 A"   47 A'   48 A'   49 A'   50 A'   19 A"   51 A'   20 A"                 
  0.225   0.233   0.243   0.264   0.272   0.317   0.323   0.332
 52 A'   53 A'   54 A'   55 A'   21 A"   56 A'   57 A'   58 A'                 
  0.358   0.371   0.379   0.389   0.412   0.432   0.435   0.488
 22 A"   59 A'   23 A"   60 A'   61 A'   24 A"   62 A'   63 A'                 
  0.538   0.543   0.577   0.593   0.599   0.607   0.679   0.692
 25 A"   26 A"   64 A'   65 A'   27 A"   66 A'   67 A'   68 A'                 
  0.780   0.799   0.854   0.891   0.906   0.983   1.170   1.224
 69 A'   70 A'   28 A"   71 A'   72 A'   73 A'   29 A"   74 A'                 
  1.234   1.316   1.324   1.334   1.362   1.381   1.417   1.578
 30 A"   75 A'   76 A'   31 A"   77 A'   32 A"   78 A'   79 A'                 
  1.634   1.781   1.867   1.911   1.951   1.993   2.060   2.302
 80 A'   81 A'   82 A'   33 A"   83 A'   84 A'   34 A"   35 A"                 
  2.343   2.503   2.696   2.705   2.830   3.186   3.712   3.713
 85 A'   86 A'   87 A'   36 A"   88 A'   89 A'   90 A'   37 A"                 
  3.804   3.813   3.913   3.939   3.940   3.975   3.986   4.003
 91 A'   38 A"   39 A"   92 A'   40 A"   41 A"   42 A"   93 A'                 
  4.024   4.027   4.085   4.115   4.215   4.265   4.354   4.395
 43 A"   94 A'   95 A'   96 A'   97 A'   98 A'   99 A'  100 A'                 
  4.784   5.970   6.009   6.039   6.236   6.292   6.554   6.617
101 A'   44 A"  102 A'  103 A'   45 A"  104 A'  105 A'  106 A'                 
  7.521   7.549   7.616  23.587  27.786  28.314  28.342  28.351
 46 A"  107 A'  108 A'  109 A'  110 A'   47 A"  111 A'  112 A'                 
 28.509  28.522  28.532  28.576  28.663  35.420  47.879  66.686
 48 A"  113 A'   49 A"  114 A'  115 A'  116 A'  117 A'  118 A'                 
127.858 127.881 127.903 151.590 289.711 289.739 289.8351020.669
 50 A"  119 A'  120 A'  121 A'   51 A"  122 A'  123 A'  124 A'                 
*******
125 A'                                                                         

 Beta MOs, Restricted
 -- Occupied --                  
******* -482.88 -176.34 -165.74 -165.74 -165.74  -62.53  -56.35
  1 A'    2 A'    3 A'    4 A'    1 A"    5 A'    6 A'    7 A'                 
-56.345 -56.345 -35.832 -31.325 -31.319 -31.318 -24.757 -22.976
  2 A"    8 A'    9 A'   10 A'    3 A"   11 A'   12 A'   13 A'                 
-22.974 -22.974 -22.970 -22.970 -14.400 -10.375  -8.737  -6.571
  4 A"   14 A'    5 A"   15 A'   16 A'   17 A'   18 A'   19 A'                 
 -6.553  -6.553  -6.381  -4.794  -4.779  -4.778  -2.681  -2.677
  6 A"   20 A'   21 A'   22 A'    7 A"   23 A'   24 A'    8 A"                 
 -2.676  -2.662  -2.662  -2.060  -2.056  -2.054  -2.041  -2.041
 25 A'   26 A'    9 A"   27 A'   10 A"   28 A'   29 A'   11 A"                 
 -1.291  -0.963  -0.801  -0.712  -0.640  -0.533  -0.528  -0.510
 30 A'   31 A'   32 A'   33 A'   34 A'   35 A'   12 A"   36 A'                 
 -0.434  -0.397  -0.370  -0.316  -0.307  -0.294  -0.284
 37 A'   13 A"   38 A'   14 A"   39 A'   15 A"   40 A'                         
 -- Virtual --                   
 -0.117  -0.078  -0.065   0.007   0.033   0.049   0.049   0.060
 41 A'   42 A'   16 A"   43 A'   44 A'   17 A"   45 A'   46 A'                 
  0.076   0.078   0.097   0.128   0.152   0.159   0.190   0.221
 18 A"   47 A'   48 A'   49 A'   50 A'   19 A"   51 A'   20 A"                 
  0.225   0.233   0.243   0.264   0.272   0.317   0.323   0.332
 52 A'   53 A'   54 A'   55 A'   21 A"   56 A'   57 A'   58 A'                 
  0.358   0.371   0.379   0.389   0.412   0.432   0.435   0.488
 22 A"   59 A'   23 A"   60 A'   61 A'   24 A"   62 A'   63 A'                 
  0.538   0.543   0.577   0.593   0.599   0.607   0.679   0.692
 25 A"   26 A"   64 A'   65 A'   27 A"   66 A'   67 A'   68 A'                 
  0.780   0.799   0.854   0.891   0.906   0.983   1.170   1.224
 69 A'   70 A'   28 A"   71 A'   72 A'   73 A'   29 A"   74 A'                 
  1.234   1.316   1.324   1.334   1.362   1.381   1.417   1.578
 30 A"   75 A'   76 A'   31 A"   77 A'   32 A"   78 A'   79 A'                 
  1.634   1.781   1.867   1.911   1.951   1.993   2.060   2.302
 80 A'   81 A'   82 A'   33 A"   83 A'   84 A'   34 A"   35 A"                 
  2.343   2.503   2.696   2.705   2.830   3.186   3.712   3.713
 85 A'   86 A'   87 A'   36 A"   88 A'   89 A'   90 A'   37 A"                 
  3.804   3.813   3.913   3.939   3.940   3.975   3.986   4.003
 91 A'   38 A"   39 A"   92 A'   40 A"   41 A"   42 A"   93 A'                 
  4.024   4.027   4.085   4.115   4.215   4.265   4.354   4.395
 43 A"   94 A'   95 A'   96 A'   97 A'   98 A'   99 A'  100 A'                 
  4.784   5.970   6.009   6.039   6.236   6.292   6.554   6.617
101 A'   44 A"  102 A'  103 A'   45 A"  104 A'  105 A'  106 A'                 
  7.521   7.549   7.616  23.587  27.786  28.314  28.342  28.351
 46 A"  107 A'  108 A'  109 A'  110 A'   47 A"  111 A'  112 A'                 
 28.509  28.522  28.532  28.576  28.663  35.420  47.879  66.686
 48 A"  113 A'   49 A"  114 A'  115 A'  116 A'  117 A'  118 A'                 
127.858 127.881 127.903 151.590 289.711 289.739 289.8351020.669
 50 A"  119 A'  120 A'  121 A'   51 A"  122 A'  123 A'  124 A'                 
*******
125 A'                                                                         
 --------------------------------------------------------------

          Ground-State Mulliken Net Atomic Charges

     Atom                 Charge (a.u.)
  ----------------------------------------
      1 C                    -0.080184
      2 N                    -0.123965
      3 Br                    0.073360
      4 F                     0.003348
      5 I                     0.127441
  ----------------------------------------
  Sum of atomic charges =     0.000000

 -----------------------------------------------------------------
                    Cartesian Multipole Moments
 -----------------------------------------------------------------
    Charge (ESU x 10^10)
                 0.0000
    Dipole Moment (Debye)
         X       0.7173      Y       1.9376      Z      -0.0000
       Tot       2.0661
    Quadrupole Moments (Debye-Ang)
        XX     -63.0357     XY      -1.4702     YY     -63.2317
        XZ       0.0000     YZ       0.0000     ZZ     -63.0334
    Octopole Moments (Debye-Ang^2)
       XXX      -0.5845    XXY      19.4715    XYY       3.7294
       YYY      33.9467    XXZ       0.0000    XYZ       0.0000
       YYZ       0.0000    XZZ       1.0953    YZZ       4.9872
       ZZZ      -0.0000
    Hexadecapole Moments (Debye-Ang^3)
      XXXX    -876.4221   XXXY     -18.3008   XXYY    -209.7572
      XYYY      -6.1982   YYYY    -446.6108   XXXZ       0.0000
      XXYZ       0.0000   XYYZ       0.0000   YYYZ      -0.0000
      XXZZ    -163.4746   XYZZ      -2.3953   YYZZ     -84.1543
      XZZZ       0.0000   YZZZ       0.0000   ZZZZ     -77.8035
 -----------------------------------------------------------------
 Calculating analytic gradient of the SCF energy
 Gradient of SCF Energy
            1           2           3           4           5
    1   0.0494828  -0.0341350  -0.0080927   0.0142559  -0.0215110
    2  -0.0137424   0.0097243   0.0208437  -0.0248264   0.0080009
    3   0.0000000  -0.0000000   0.0000000   0.0000000  -0.0000000
 Max gradient component =       4.948E-02
 RMS gradient           =       1.957E-02
 Gradient time:  CPU 9.21 s  wall 2.40 s
 Geometry Optimization Parameters
   NAtoms,    NIC,     NZ,  NCons,   NDum,   NFix, NCnnct, MaxDiis
        5      20       5       0       0       0       0       0


** GEOMETRY OPTIMIZATION IN DELOCALIZED INTERNAL COORDINATES **
   Searching for a Minimum

   Optimization Cycle:   1

                       Coordinates (Angstroms)
     ATOM                X               Y               Z
      1  C         0.2444070488   -1.3300379275    0.0000000000
      2  N        -1.0555549272   -1.3399808136    0.0000000000
      3  Br       -2.0383765064    0.3326404057    0.0000000000
      4  F         0.9283292818   -2.4939753740    0.0000000000
      5  I         1.3002010639    0.5313859892    0.0000000000
   Point Group: cs    Number of degrees of freedom:     7


   Energy is  -9686.349955241


 Attempting to Generate Delocalized Internal Coordinates

  7 Hessian modes will be used to form the next step
  Hessian Eigenvalues:
     0.108095    0.175927    0.250000    0.250000    0.250000    0.550214
     0.671931

 Minimum Search - Taking Simple RFO Step
 Searching for Lamda that Minimizes Along All modes
 Value Taken    Lamda =  -0.02687509
 Calculated Step too Large.  Step scaled by  0.986504
 Step Taken.  Stepsize is  0.300000

                             Maximum     Tolerance    Cnvgd?
         Gradient           0.067035      0.000300      NO
         Displacement       0.210591      0.001200      NO
         Energy change     *********      0.000001      NO


 New Cartesian Coordinates Obtained by Inverse Iteration

 Displacement from previous Coordinates is:  0.698324
 ----------------------------------------------------------------
             Standard Nuclear Orientation (Angstroms)
    I     Atom           X                Y                Z
 ----------------------------------------------------------------
    1      C       0.2178005664    -1.2288623054     0.0000000000
    2      N      -1.0473966550    -1.3226424774     0.0000000000
    3      Br     -2.1812542697     0.1807054792     0.0000000000
    4      F       0.8432393147    -2.3959375378     0.0000000000
    5      I       1.5466170046     0.4667691210     0.0000000000
 ----------------------------------------------------------------
 Molecular Point Group                 Cs    NOp =  2
 Largest Abelian Subgroup              Cs    NOp =  2
 Nuclear Repulsion Energy =   693.7661196375 hartrees
 There are       55 alpha and       55 beta electrons
 Applying Cartesian multipole field
    Component          Value
    ---------          -----
     (2,0,0)        1.00000E-11
     (0,2,0)        2.00000E-11
     (0,0,2)       -3.00000E-11
 Nucleus-field energy     =     0.0000000171 hartrees
 Requested basis set is 6-311++G(d,p)
 There are 61 shells and 176 basis functions
 A cutoff of  1.0D-11 yielded   1468 shell pairs
 There are     13053 function pairs (     14710 Cartesian)
 Smallest overlap matrix eigenvalue = 1.01E-03
 Guess MOs from SCF MO coefficient file

 -----------------------------------------------------------------------
  General SCF calculation program by
  Eric Jon Sundstrom, Paul Horn, Yuezhi Mao, Dmitri Zuev, Alec White,
  David Stuck, Shaama M.S., Shane Yost, Joonho Lee, David Small,
  Daniel Levine, Susi Lehtola, Hugh Burton, Evgeny Epifanovsky
 -----------------------------------------------------------------------
 Exchange:     0.2000 Hartree-Fock + 0.0800 Slater + 0.7200 B88
 Correlation:  0.1900 VWN1RPA + 0.8100 LYP
 Using SG-1 standard quadrature grid
 using 4 threads for integral computing
 -------------------------------------------------------
 OpenMP Integral computing Module                
 Release: version 2.0, May 2017, Q-Chem Inc. Pleasanton 
 -------------------------------------------------------
 -------------------------------------------------------
 OpenMP BLAS3 based DFT computing Module                
 Release: version 1.0, May 2013, Q-Chem Inc. Pittsburgh 
 -------------------------------------------------------
 A restricted SCF calculation will be
 performed using DIIS
 SCF converges when DIIS error is below 1.0e-08
 ---------------------------------------
  Cycle       Energy         DIIS error
 ---------------------------------------
    1   -9686.3456914893      1.48e-03  
    2   -9686.3595409668      6.47e-04  
    3   -9686.3580188147      9.34e-04  
    4   -9686.3608951405      2.19e-04  
    5   -9686.3610571091      5.91e-05  
    6   -9686.3610672109      2.64e-05  
    7   -9686.3610697025      5.55e-06  
    8   -9686.3610697813      1.74e-06  
    9   -9686.3610697913      6.66e-07  
   10   -9686.3610697924      1.15e-07  
   11   -9686.3610697925      2.70e-08  
   12   -9686.3610697924      8.78e-09  Convergence criterion met
 ---------------------------------------
 SCF time:   CPU 30.11s  wall 8.00s 
 SCF   energy in the final basis set =    -9686.3610697924
 Total energy in the final basis set =    -9686.3610697924

 --------------------------------------------------------------
             Orbital Energies (a.u.) and Symmetries
 --------------------------------------------------------------

 Alpha MOs, Restricted
 -- Occupied --                  
******* -482.88 -176.34 -165.74 -165.74 -165.74  -62.53  -56.35
  1 A'    2 A'    3 A'    4 A'    1 A"    5 A'    6 A'    7 A'                 
-56.344 -56.343 -35.834 -31.328 -31.321 -31.321 -24.746 -22.978
  2 A"    8 A'    9 A'   10 A'    3 A"   11 A'   12 A'   13 A'                 
-22.977 -22.976 -22.972 -22.972 -14.393 -10.368  -8.736  -6.571
  4 A"   14 A'    5 A"   15 A'   16 A'   17 A'   18 A'   19 A'                 
 -6.552  -6.552  -6.383  -4.796  -4.781  -4.780  -2.681  -2.676
  6 A"   20 A'   21 A'   22 A'    7 A"   23 A'   24 A'    8 A"                 
 -2.675  -2.661  -2.661  -2.062  -2.057  -2.057  -2.043  -2.043
 25 A'   26 A'    9 A"   27 A'   10 A"   28 A'   11 A"   29 A'                 
 -1.295  -0.973  -0.805  -0.714  -0.636  -0.537  -0.530  -0.514
 30 A'   31 A'   32 A'   33 A'   34 A'   35 A'   12 A"   36 A'                 
 -0.427  -0.398  -0.368  -0.317  -0.301  -0.295  -0.292
 37 A'   13 A"   38 A'   14 A"   39 A'   40 A'   15 A"                         
 -- Virtual --                   
 -0.102  -0.074  -0.056   0.007   0.034   0.049   0.051   0.063
 41 A'   42 A'   16 A"   43 A'   44 A'   17 A"   45 A'   46 A'                 
  0.078   0.080   0.099   0.138   0.148   0.162   0.187   0.220
 18 A"   47 A'   48 A'   49 A'   50 A'   19 A"   51 A'   20 A"                 
  0.228   0.240   0.243   0.260   0.268   0.318   0.338   0.357
 52 A'   53 A'   54 A'   55 A'   21 A"   56 A'   57 A'   58 A'                 
  0.364   0.381   0.384   0.410   0.422   0.423   0.433   0.468
 22 A"   59 A'   23 A"   60 A'   24 A"   61 A'   62 A'   63 A'                 
  0.528   0.549   0.562   0.600   0.605   0.627   0.638   0.717
 25 A"   26 A"   64 A'   65 A'   27 A"   66 A'   67 A'   68 A'                 
  0.779   0.805   0.859   0.918   0.928   0.969   1.178   1.209
 69 A'   70 A'   28 A"   71 A'   72 A'   73 A'   29 A"   74 A'                 
  1.242   1.311   1.327   1.337   1.363   1.382   1.418   1.569
 30 A"   75 A'   76 A'   31 A"   77 A'   32 A"   78 A'   79 A'                 
  1.655   1.799   1.910   1.917   1.984   1.998   2.075   2.321
 80 A'   81 A'   33 A"   82 A'   83 A'   84 A'   34 A"   35 A"                 
  2.332   2.533   2.719   2.736   2.844   3.204   3.712   3.717
 85 A'   86 A'   36 A"   87 A'   88 A'   89 A'   37 A"   90 A'                 
  3.802   3.828   3.929   3.951   3.957   3.970   3.993   3.994
 91 A'   38 A"   39 A"   92 A'   40 A"   41 A"   93 A'   42 A"                 
  4.031   4.048   4.080   4.159   4.232   4.294   4.352   4.420
 43 A"   94 A'   95 A'   96 A'   97 A'   98 A'   99 A'  100 A'                 
  4.806   5.969   5.998   6.035   6.240   6.309   6.572   6.662
101 A'   44 A"  102 A'  103 A'   45 A"  104 A'  105 A'  106 A'                 
  7.523   7.548   7.616  23.656  27.779  28.312  28.332  28.348
 46 A"  107 A'  108 A'  109 A'  110 A'   47 A"  111 A'  112 A'                 
 28.507  28.515  28.529  28.568  28.665  35.468  47.906  66.701
 48 A"  113 A'   49 A"  114 A'  115 A'  116 A'  117 A'  118 A'                 
127.856 127.872 127.901 151.583 289.713 289.735 289.8381020.702
 50 A"  119 A'  120 A'  121 A'   51 A"  122 A'  123 A'  124 A'                 
*******
125 A'                                                                         

 Beta MOs, Restricted
 -- Occupied --                  
******* -482.88 -176.34 -165.74 -165.74 -165.74  -62.53  -56.35
  1 A'    2 A'    3 A'    4 A'    1 A"    5 A'    6 A'    7 A'                 
-56.344 -56.343 -35.834 -31.328 -31.321 -31.321 -24.746 -22.978
  2 A"    8 A'    9 A'   10 A'    3 A"   11 A'   12 A'   13 A'                 
-22.977 -22.976 -22.972 -22.972 -14.393 -10.368  -8.736  -6.571
  4 A"   14 A'    5 A"   15 A'   16 A'   17 A'   18 A'   19 A'                 
 -6.552  -6.552  -6.383  -4.796  -4.781  -4.780  -2.681  -2.676
  6 A"   20 A'   21 A'   22 A'    7 A"   23 A'   24 A'    8 A"                 
 -2.675  -2.661  -2.661  -2.062  -2.057  -2.057  -2.043  -2.043
 25 A'   26 A'    9 A"   27 A'   10 A"   28 A'   11 A"   29 A'                 
 -1.295  -0.973  -0.805  -0.714  -0.636  -0.537  -0.530  -0.514
 30 A'   31 A'   32 A'   33 A'   34 A'   35 A'   12 A"   36 A'                 
 -0.427  -0.398  -0.368  -0.317  -0.301  -0.295  -0.292
 37 A'   13 A"   38 A'   14 A"   39 A'   40 A'   15 A"                         
 -- Virtual --                   
 -0.102  -0.074  -0.056   0.007   0.034   0.049   0.051   0.063
 41 A'   42 A'   16 A"   43 A'   44 A'   17 A"   45 A'   46 A'                 
  0.078   0.080   0.099   0.138   0.148   0.162   0.187   0.220
 18 A"   47 A'   48 A'   49 A'   50 A'   19 A"   51 A'   20 A"                 
  0.228   0.240   0.243   0.260   0.268   0.318   0.338   0.357
 52 A'   53 A'   54 A'   55 A'   21 A"   56 A'   57 A'   58 A'                 
  0.364   0.381   0.384   0.410   0.422   0.423   0.433   0.468
 22 A"   59 A'   23 A"   60 A'   24 A"   61 A'   62 A'   63 A'                 
  0.528   0.549   0.562   0.600   0.605   0.627   0.638   0.717
 25 A"   26 A"   64 A'   65 A'   27 A"   66 A'   67 A'   68 A'                 
  0.779   0.805   0.859   0.918   0.928   0.969   1.178   1.209
 69 A'   70 A'   28 A"   71 A'   72 A'   73 A'   29 A"   74 A'                 
  1.242   1.311   1.327   1.337   1.363   1.382   1.418   1.569
 30 A"   75 A'   76 A'   31 A"   77 A'   32 A"   78 A'   79 A'                 
  1.655   1.799   1.910   1.917   1.984   1.998   2.075   2.321
 80 A'   81 A'   33 A"   82 A'   83 A'   84 A'   34 A"   35 A"                 
  2.332   2.533   2.719   2.736   2.844   3.204   3.712   3.717
 85 A'   86 A'   36 A"   87 A'   88 A'   89 A'   37 A"   90 A'                 
  3.802   3.828   3.929   3.951   3.957   3.970   3.993   3.994
 91 A'   38 A"   39 A"   92 A'   40 A"   41 A"   93 A'   42 A"                 
  4.031   4.048   4.080   4.159   4.232   4.294   4.352   4.420
 43 A"   94 A'   95 A'   96 A'   97 A'   98 A'   99 A'  100 A'                 
  4.806   5.969   5.998   6.035   6.240   6.309   6.572   6.662
101 A'   44 A"  102 A'  103 A'   45 A"  104 A'  105 A'  106 A'                 
  7.523   7.548   7.616  23.656  27.779  28.312  28.332  28.348
 46 A"  107 A'  108 A'  109 A'  110 A'   47 A"  111 A'  112 A'                 
 28.507  28.515  28.529  28.568  28.665  35.468  47.906  66.701
 48 A"  113 A'   49 A"  114 A'  115 A'  116 A'  117 A'  118 A'                 
127.856 127.872 127.901 151.583 289.713 289.735 289.8381020.702
 50 A"  119 A'  120 A'  121 A'   51 A"  122 A'  123 A'  124 A'                 
*******
125 A'                                                                         
 --------------------------------------------------------------

          Ground-State Mulliken Net Atomic Charges

     Atom                 Charge (a.u.)
  ----------------------------------------
      1 C                    -0.089090
      2 N                    -0.142093
      3 Br                    0.070903
      4 F                     0.032873
      5 I                     0.127408
  ----------------------------------------
  Sum of atomic charges =     0.000000

 -----------------------------------------------------------------
                    Cartesian Multipole Moments
 -----------------------------------------------------------------
    Charge (ESU x 10^10)
                 0.0000
    Dipole Moment (Debye)
         X       0.8158      Y       1.8428      Z       0.0000
       Tot       2.0153
    Quadrupole Moments (Debye-Ang)
        XX     -60.7588     XY      -0.6774     YY     -64.4795
        XZ       0.0000     YZ      -0.0000     ZZ     -62.8822
    Octopole Moments (Debye-Ang^2)
       XXX     -10.9897    XXY      24.3638    XYY       0.1806
       YYY      42.0228    XXZ       0.0000    XYZ       0.0000
       YYZ       0.0000    XZZ      -2.7966    YZZ       8.2539
       ZZZ       0.0000
    Hexadecapole Moments (Debye-Ang^3)
      XXXX   -1024.2993   XXXY     -34.8323   XXYY    -230.4385
      XYYY     -26.9385   YYYY    -409.3438   XXXZ       0.0000
      XXYZ       0.0000   XYYZ       0.0000   YYYZ       0.0000
      XXZZ    -192.9390   XYZZ      -9.6483   YYZZ     -76.9885
      XZZZ       0.0000   YZZZ      -0.0000   ZZZZ     -77.5167
 -----------------------------------------------------------------
 Calculating analytic gradient of the SCF energy
 Gradient of SCF Energy
            1           2           3           4           5
    1   0.0251041  -0.0085941  -0.0085799  -0.0121005   0.0041704
    2  -0.0033445  -0.0039754   0.0020079   0.0009821   0.0043299
    3   0.0000000  -0.0000000   0.0000000  -0.0000000  -0.0000000
 Max gradient component =       2.510E-02
 RMS gradient           =       8.133E-03
 Gradient time:  CPU 8.95 s  wall 2.34 s
 Geometry Optimization Parameters
   NAtoms,    NIC,     NZ,  NCons,   NDum,   NFix, NCnnct, MaxDiis
        5      20       5       0       0       0       0       0

 Cartesian Hessian Update
 Hessian Updated using BFGS Update


** GEOMETRY OPTIMIZATION IN DELOCALIZED INTERNAL COORDINATES **
   Searching for a Minimum

   Optimization Cycle:   2

                       Coordinates (Angstroms)
     ATOM                X               Y               Z
      1  C         0.2178005664   -1.2288623054    0.0000000000
      2  N        -1.0473966550   -1.3226424774    0.0000000000
      3  Br       -2.1812542697    0.1807054792    0.0000000000
      4  F         0.8432393147   -2.3959375378    0.0000000000
      5  I         1.5466170046    0.4667691210    0.0000000000
   Point Group: cs    Number of degrees of freedom:     7


   Energy is  -9686.361069792

 Hessian Updated using BFGS Update

  6 Hessian modes will be used to form the next step
  Hessian Eigenvalues:
     0.108527    0.163542    0.219799    0.380590    0.568680    0.636412

 Minimum Search - Taking Simple RFO Step
 Searching for Lamda that Minimizes Along All modes
 Value Taken    Lamda =  -0.00380869
 Step Taken.  Stepsize is  0.120558

                             Maximum     Tolerance    Cnvgd?
         Gradient           0.027508      0.000300      NO
         Displacement       0.065505      0.001200      NO
         Energy change     -0.011115      0.000001      NO


 New Cartesian Coordinates Obtained by Inverse Iteration

 Displacement from previous Coordinates is:  0.245362
 ----------------------------------------------------------------
             Standard Nuclear Orientation (Angstroms)
    I     Atom           X                Y                Z
 ----------------------------------------------------------------
    1      C       0.1830713304    -1.2382064284     0.0000000000
    2      N      -1.0641039615    -1.3452607429     0.0000000000
    3      Br     -2.0920340621     0.2012254751     0.0000000000
    4      F       0.8735174233    -2.3704892509     0.0000000000
    5      I       1.4785552310     0.4527632269     0.0000000000
 ----------------------------------------------------------------
 Molecular Point Group                 Cs    NOp =  2
 Largest Abelian Subgroup              Cs    NOp =  2
 Nuclear Repulsion Energy =   711.7721829911 hartrees
 There are       55 alpha and       55 beta electrons
 Applying Cartesian multipole field
    Component          Value
    ---------          -----
     (2,0,0)        1.00000E-11
     (0,2,0)        2.00000E-11
     (0,0,2)       -3.00000E-11
 Nucleus-field energy     =     0.0000000162 hartrees
 Requested basis set is 6-311++G(d,p)
 There are 61 shells and 176 basis functions
 A cutoff of  1.0D-11 yielded   1474 shell pairs
 There are     13119 function pairs (     14786 Cartesian)
 Smallest overlap matrix eigenvalue = 9.67E-04
 Guess MOs from SCF MO coefficient file

 -----------------------------------------------------------------------
  General SCF calculation program by
  Eric Jon Sundstrom, Paul Horn, Yuezhi Mao, Dmitri Zuev, Alec White,
  David Stuck, Shaama M.S., Shane Yost, Joonho Lee, David Small,
  Daniel Levine, Susi Lehtola, Hugh Burton, Evgeny Epifanovsky
 -----------------------------------------------------------------------
 Exchange:     0.2000 Hartree-Fock + 0.0800 Slater + 0.7200 B88
 Correlation:  0.1900 VWN1RPA + 0.8100 LYP
 Using SG-1 standard quadrature grid
 using 4 threads for integral computing
 -------------------------------------------------------
 OpenMP Integral computing Module                
 Release: version 2.0, May 2017, Q-Chem Inc. Pleasanton 
 -------------------------------------------------------
 -------------------------------------------------------
 OpenMP BLAS3 based DFT computing Module                
 Release: version 1.0, May 2013, Q-Chem Inc. Pittsburgh 
 -------------------------------------------------------
 A restricted SCF calculation will be
 performed using DIIS
 SCF converges when DIIS error is below 1.0e-08
 ---------------------------------------
  Cycle       Energy         DIIS error
 ---------------------------------------
    1   -9686.3592256567      7.48e-04  
    2   -9686.3621455094      3.84e-04  
    3   -9686.3617167829      5.10e-04  
    4   -9686.3626406395      8.95e-05  
    5   -9686.3626636267      4.16e-05  
    6   -9686.3626698820      7.08e-06  
    7   -9686.3626700624      2.98e-06  
    8   -9686.3626700795      1.02e-06  
    9   -9686.3626700821      3.35e-07  
   10   -9686.3626700825      5.20e-08  
   11   -9686.3626700824      1.97e-08  
   12   -9686.3626700823      4.72e-09  Convergence criterion met
 ---------------------------------------
 SCF time:   CPU 30.60s  wall 8.00s 
 SCF   energy in the final basis set =    -9686.3626700823
 Total energy in the final basis set =    -9686.3626700823

 --------------------------------------------------------------
             Orbital Energies (a.u.) and Symmetries
 --------------------------------------------------------------

 Alpha MOs, Restricted
 -- Occupied --                  
******* -482.88 -176.34 -165.74 -165.74 -165.74  -62.53  -56.35
  1 A'    2 A'    3 A'    4 A'    1 A"    5 A'    6 A'    7 A'                 
-56.344 -56.344 -35.832 -31.326 -31.319 -31.319 -24.745 -22.976
  2 A"    8 A'    9 A'   10 A'    3 A"   11 A'   12 A'   13 A'                 
-22.975 -22.974 -22.970 -22.970 -14.393 -10.365  -8.736  -6.571
  4 A"   14 A'    5 A"   15 A'   16 A'   17 A'   18 A'   19 A'                 
 -6.553  -6.553  -6.381  -4.794  -4.779  -4.778  -2.681  -2.677
  6 A"   20 A'   21 A'   22 A'    7 A"   23 A'   24 A'    8 A"                 
 -2.676  -2.662  -2.661  -2.060  -2.056  -2.055  -2.042  -2.042
 25 A'   26 A'    9 A"   27 A'   10 A"   28 A'   29 A'   11 A"                 
 -1.293  -0.987  -0.806  -0.717  -0.635  -0.538  -0.531  -0.515
 30 A'   31 A'   32 A'   33 A'   34 A'   35 A'   12 A"   36 A'                 
 -0.431  -0.405  -0.370  -0.316  -0.306  -0.292  -0.291
 37 A'   13 A"   38 A'   14 A"   39 A'   15 A"   40 A'                         
 -- Virtual --                   
 -0.098  -0.064  -0.053   0.007   0.034   0.049   0.052   0.064
 41 A'   42 A'   16 A"   43 A'   44 A'   17 A"   45 A'   46 A'                 
  0.078   0.081   0.099   0.138   0.147   0.160   0.189   0.221
 18 A"   47 A'   48 A'   49 A'   50 A'   19 A"   51 A'   20 A"                 
  0.228   0.239   0.242   0.264   0.269   0.316   0.333   0.361
 52 A'   53 A'   54 A'   55 A'   21 A"   56 A'   57 A'   58 A'                 
  0.362   0.382   0.385   0.405   0.421   0.424   0.434   0.490
 22 A"   59 A'   23 A"   60 A'   61 A'   24 A"   62 A'   63 A'                 
  0.525   0.550   0.571   0.608   0.610   0.626   0.647   0.712
 25 A"   26 A"   64 A'   27 A"   65 A'   66 A'   67 A'   68 A'                 
  0.788   0.822   0.857   0.910   0.935   0.966   1.179   1.212
 69 A'   70 A'   28 A"   71 A'   72 A'   73 A'   29 A"   74 A'                 
  1.245   1.310   1.336   1.340   1.377   1.383   1.415   1.572
 30 A"   75 A'   76 A'   31 A"   77 A'   32 A"   78 A'   79 A'                 
  1.656   1.801   1.907   1.915   1.998   2.009   2.086   2.331
 80 A'   81 A'   33 A"   82 A'   83 A'   84 A'   34 A"   35 A"                 
  2.361   2.539   2.727   2.765   2.846   3.205   3.714   3.721
 85 A'   86 A'   36 A"   87 A'   88 A'   89 A'   37 A"   90 A'                 
  3.808   3.829   3.929   3.954   3.957   3.971   3.999   4.000
 91 A'   38 A"   39 A"   92 A'   40 A"   41 A"   42 A"   93 A'                 
  4.034   4.052   4.087   4.165   4.234   4.300   4.370   4.415
 43 A"   94 A'   95 A'   96 A'   97 A'   98 A'   99 A'  100 A'                 
  4.803   5.972   6.002   6.039   6.242   6.308   6.580   6.663
101 A'   44 A"  102 A'  103 A'   45 A"  104 A'  105 A'  106 A'                 
  7.523   7.553   7.613  23.690  27.790  28.315  28.336  28.352
 46 A"  107 A'  108 A'  109 A'  110 A'   47 A"  111 A'  112 A'                 
 28.509  28.518  28.532  28.573  28.668  35.496  47.904  66.702
 48 A"  113 A'   49 A"  114 A'  115 A'  116 A'  117 A'  118 A'                 
127.859 127.876 127.904 151.593 289.714 289.742 289.8371020.700
 50 A"  119 A'  120 A'  121 A'   51 A"  122 A'  123 A'  124 A'                 
*******
125 A'                                                                         

 Beta MOs, Restricted
 -- Occupied --                  
******* -482.88 -176.34 -165.74 -165.74 -165.74  -62.53  -56.35
  1 A'    2 A'    3 A'    4 A'    1 A"    5 A'    6 A'    7 A'                 
-56.344 -56.344 -35.832 -31.326 -31.319 -31.319 -24.745 -22.976
  2 A"    8 A'    9 A'   10 A'    3 A"   11 A'   12 A'   13 A'                 
-22.975 -22.974 -22.970 -22.970 -14.393 -10.365  -8.736  -6.571
  4 A"   14 A'    5 A"   15 A'   16 A'   17 A'   18 A'   19 A'                 
 -6.553  -6.553  -6.381  -4.794  -4.779  -4.778  -2.681  -2.677
  6 A"   20 A'   21 A'   22 A'    7 A"   23 A'   24 A'    8 A"                 
 -2.676  -2.662  -2.661  -2.060  -2.056  -2.055  -2.042  -2.042
 25 A'   26 A'    9 A"   27 A'   10 A"   28 A'   29 A'   11 A"                 
 -1.293  -0.987  -0.806  -0.717  -0.635  -0.538  -0.531  -0.515
 30 A'   31 A'   32 A'   33 A'   34 A'   35 A'   12 A"   36 A'                 
 -0.431  -0.405  -0.370  -0.316  -0.306  -0.292  -0.291
 37 A'   13 A"   38 A'   14 A"   39 A'   15 A"   40 A'                         
 -- Virtual --                   
 -0.098  -0.064  -0.053   0.007   0.034   0.049   0.052   0.064
 41 A'   42 A'   16 A"   43 A'   44 A'   17 A"   45 A'   46 A'                 
  0.078   0.081   0.099   0.138   0.147   0.160   0.189   0.221
 18 A"   47 A'   48 A'   49 A'   50 A'   19 A"   51 A'   20 A"                 
  0.228   0.239   0.242   0.264   0.269   0.316   0.333   0.361
 52 A'   53 A'   54 A'   55 A'   21 A"   56 A'   57 A'   58 A'                 
  0.362   0.382   0.385   0.405   0.421   0.424   0.434   0.490
 22 A"   59 A'   23 A"   60 A'   61 A'   24 A"   62 A'   63 A'                 
  0.525   0.550   0.571   0.608   0.610   0.626   0.647   0.712
 25 A"   26 A"   64 A'   27 A"   65 A'   66 A'   67 A'   68 A'                 
  0.788   0.822   0.857   0.910   0.935   0.966   1.179   1.212
 69 A'   70 A'   28 A"   71 A'   72 A'   73 A'   29 A"   74 A'                 
  1.245   1.310   1.336   1.340   1.377   1.383   1.415   1.572
 30 A"   75 A'   76 A'   31 A"   77 A'   32 A"   78 A'   79 A'                 
  1.656   1.801   1.907   1.915   1.998   2.009   2.086   2.331
 80 A'   81 A'   33 A"   82 A'   83 A'   84 A'   34 A"   35 A"                 
  2.361   2.539   2.727   2.765   2.846   3.205   3.714   3.721
 85 A'   86 A'   36 A"   87 A'   88 A'   89 A'   37 A"   90 A'                 
  3.808   3.829   3.929   3.954   3.957   3.971   3.999   4.000
 91 A'   38 A"   39 A"   92 A'   40 A"   41 A"   42 A"   93 A'                 
  4.034   4.052   4.087   4.165   4.234   4.300   4.370   4.415
 43 A"   94 A'   95 A'   96 A'   97 A'   98 A'   99 A'  100 A'                 
  4.803   5.972   6.002   6.039   6.242   6.308   6.580   6.663
101 A'   44 A"  102 A'  103 A'   45 A"  104 A'  105 A'  106 A'                 
  7.523   7.553   7.613  23.690  27.790  28.315  28.336  28.352
 46 A"  107 A'  108 A'  109 A'  110 A'   47 A"  111 A'  112 A'                 
 28.509  28.518  28.532  28.573  28.668  35.496  47.904  66.702
 48 A"  113 A'   49 A"  114 A'  115 A'  116 A'  117 A'  118 A'                 
127.859 127.876 127.904 151.593 289.714 289.742 289.8371020.700
 50 A"  119 A'  120 A'  121 A'   51 A"  122 A'  123 A'  124 A'                 
*******
125 A'                                                                         
 --------------------------------------------------------------

          Ground-State Mulliken Net Atomic Charges

     Atom                 Charge (a.u.)
  ----------------------------------------
      1 C                    -0.084519
      2 N                    -0.133855
      3 Br                    0.071661
      4 F                     0.022803
      5 I                     0.123911
  ----------------------------------------
  Sum of atomic charges =     0.000000

 -----------------------------------------------------------------
                    Cartesian Multipole Moments
 -----------------------------------------------------------------
    Charge (ESU x 10^10)
                 0.0000
    Dipole Moment (Debye)
         X       0.7181      Y       1.8340      Z      -0.0000
       Tot       1.9696
    Quadrupole Moments (Debye-Ang)
        XX     -61.3491     XY      -0.6605     YY     -64.3108
        XZ      -0.0000     YZ      -0.0000     ZZ     -62.7622
    Octopole Moments (Debye-Ang^2)
       XXX      -8.4288    XXY      23.7877    XYY      -0.1582
       YYY      42.3934    XXZ      -0.0000    XYZ       0.0000
       YYZ       0.0000    XZZ      -2.4630    YZZ       8.2257
       ZZZ       0.0000
    Hexadecapole Moments (Debye-Ang^3)
      XXXX    -960.8348   XXXY     -28.7319   XXYY    -218.3870
      XYYY     -22.7211   YYYY    -406.9126   XXXZ      -0.0000
      XXYZ      -0.0000   XYYZ      -0.0000   YYYZ      -0.0000
      XXZZ    -180.2485   XYZZ      -7.8011   YYZZ     -76.4578
      XZZZ      -0.0000   YZZZ      -0.0000   ZZZZ     -77.2370
 -----------------------------------------------------------------
 Calculating analytic gradient of the SCF energy
 Gradient of SCF Energy
            1           2           3           4           5
    1  -0.0021830   0.0034254   0.0048804  -0.0050911  -0.0010317
    2   0.0006150   0.0017712  -0.0044928   0.0042906  -0.0021840
    3  -0.0000000   0.0000000  -0.0000000   0.0000000  -0.0000000
 Max gradient component =       5.091E-03
 RMS gradient           =       2.759E-03
 Gradient time:  CPU 9.20 s  wall 2.42 s
 Geometry Optimization Parameters
   NAtoms,    NIC,     NZ,  NCons,   NDum,   NFix, NCnnct, MaxDiis
        5      20       5       0       0       0       0       0

 Cartesian Hessian Update
 Hessian Updated using BFGS Update


** GEOMETRY OPTIMIZATION IN DELOCALIZED INTERNAL COORDINATES **
   Searching for a Minimum

   Optimization Cycle:   3

                       Coordinates (Angstroms)
     ATOM                X               Y               Z
      1  C         0.1830713304   -1.2382064284    0.0000000000
      2  N        -1.0641039615   -1.3452607429    0.0000000000
      3  Br       -2.0920340621    0.2012254751    0.0000000000
      4  F         0.8735174233   -2.3704892509    0.0000000000
      5  I         1.4785552310    0.4527632269    0.0000000000
   Point Group: cs    Number of degrees of freedom:     7


   Energy is  -9686.362670082

 Hessian Updated using BFGS Update

  7 Hessian modes will be used to form the next step
  Hessian Eigenvalues:
     0.112400    0.188878    0.211884    0.259263    0.365318    0.550529
     0.697992

 Minimum Search - Taking Simple RFO Step
 Searching for Lamda that Minimizes Along All modes
 Value Taken    Lamda =  -0.00049401
 Step Taken.  Stepsize is  0.042266

                             Maximum     Tolerance    Cnvgd?
         Gradient           0.009276      0.000300      NO
         Displacement       0.026444      0.001200      NO
         Energy change     -0.001600      0.000001      NO


 New Cartesian Coordinates Obtained by Inverse Iteration

 Displacement from previous Coordinates is:  0.051594
 ----------------------------------------------------------------
             Standard Nuclear Orientation (Angstroms)
    I     Atom           X                Y                Z
 ----------------------------------------------------------------
    1      C       0.1857787846    -1.2455519499     0.0000000000
    2      N      -1.0672134663    -1.3437592828     0.0000000000
    3      Br     -2.1089227563     0.2129731310     0.0000000000
    4      F       0.8865964925    -2.3780639955     0.0000000000
    5      I       1.4827669064     0.4544343770     0.0000000000
 ----------------------------------------------------------------
 Molecular Point Group                 Cs    NOp =  2
 Largest Abelian Subgroup              Cs    NOp =  2
 Nuclear Repulsion Energy =   707.9045342113 hartrees
 There are       55 alpha and       55 beta electrons
 Applying Cartesian multipole field
    Component          Value
    ---------          -----
     (2,0,0)        1.00000E-11
     (0,2,0)        2.00000E-11
     (0,0,2)       -3.00000E-11
 Nucleus-field energy     =     0.0000000164 hartrees
 Requested basis set is 6-311++G(d,p)
 There are 61 shells and 176 basis functions
 A cutoff of  1.0D-11 yielded   1472 shell pairs
 There are     13098 function pairs (     14761 Cartesian)
 Smallest overlap matrix eigenvalue = 9.96E-04
 Guess MOs from SCF MO coefficient file

 -----------------------------------------------------------------------
  General SCF calculation program by
  Eric Jon Sundstrom, Paul Horn, Yuezhi Mao, Dmitri Zuev, Alec White,
  David Stuck, Shaama M.S., Shane Yost, Joonho Lee, David Small,
  Daniel Levine, Susi Lehtola, Hugh Burton, Evgeny Epifanovsky
 -----------------------------------------------------------------------
 Exchange:     0.2000 Hartree-Fock + 0.0800 Slater + 0.7200 B88
 Correlation:  0.1900 VWN1RPA + 0.8100 LYP
 Using SG-1 standard quadrature grid
 using 4 threads for integral computing
 -------------------------------------------------------
 OpenMP Integral computing Module                
 Release: version 2.0, May 2017, Q-Chem Inc. Pleasanton 
 -------------------------------------------------------
 -------------------------------------------------------
 OpenMP BLAS3 based DFT computing Module                
 Release: version 1.0, May 2013, Q-Chem Inc. Pittsburgh 
 -------------------------------------------------------
 A restricted SCF calculation will be
 performed using DIIS
 SCF converges when DIIS error is below 1.0e-08
 ---------------------------------------
  Cycle       Energy         DIIS error
 ---------------------------------------
    1   -9686.3627407348      1.77e-04  
    2   -9686.3628294711      1.17e-04  
    3   -9686.3628233551      1.22e-04  
    4   -9686.3628785300      2.38e-05  
    5   -9686.3628801369      8.53e-06  
    6   -9686.3628804183      1.66e-06  
    7   -9686.3628804244      6.35e-07  
    8   -9686.3628804250      2.90e-07  
    9   -9686.3628804253      5.47e-08  
   10   -9686.3628804253      1.91e-08  
   11   -9686.3628804253      3.23e-09  Convergence criterion met
 ---------------------------------------
 SCF time:   CPU 27.95s  wall 8.00s 
 SCF   energy in the final basis set =    -9686.3628804253
 Total energy in the final basis set =    -9686.3628804253

 --------------------------------------------------------------
             Orbital Energies (a.u.) and Symmetries
 --------------------------------------------------------------

 Alpha MOs, Restricted
 -- Occupied --                  
******* -482.88 -176.34 -165.74 -165.74 -165.74  -62.53  -56.35
  1 A'    2 A'    3 A'    4 A'    1 A"    5 A'    6 A'    7 A'                 
-56.345 -56.345 -35.832 -31.325 -31.319 -31.318 -24.746 -22.976
  2 A"    8 A'    9 A'   10 A'    3 A"   11 A'   12 A'   13 A'                 
-22.974 -22.974 -22.970 -22.970 -14.395 -10.367  -8.737  -6.572
  4 A"   14 A'    5 A"   15 A'   16 A'   17 A'   18 A'   19 A'                 
 -6.554  -6.553  -6.381  -4.794  -4.779  -4.778  -2.682  -2.677
  6 A"   20 A'   21 A'   22 A'    7 A"   23 A'   24 A'    8 A"                 
 -2.677  -2.662  -2.662  -2.060  -2.055  -2.054  -2.041  -2.041
 25 A'   26 A'    9 A"   27 A'   10 A"   28 A'   29 A'   11 A"                 
 -1.292  -0.983  -0.806  -0.716  -0.635  -0.536  -0.529  -0.514
 30 A'   31 A'   32 A'   33 A'   34 A'   35 A'   12 A"   36 A'                 
 -0.432  -0.404  -0.369  -0.317  -0.306  -0.293  -0.292
 37 A'   13 A"   38 A'   14 A"   39 A'   15 A"   40 A'                         
 -- Virtual --                   
 -0.102  -0.068  -0.054   0.007   0.034   0.049   0.052   0.064
 41 A'   42 A'   16 A"   43 A'   44 A'   17 A"   45 A'   46 A'                 
  0.078   0.080   0.099   0.138   0.147   0.160   0.188   0.221
 18 A"   47 A'   48 A'   49 A'   50 A'   19 A"   51 A'   20 A"                 
  0.228   0.239   0.240   0.264   0.269   0.315   0.331   0.360
 52 A'   53 A'   54 A'   55 A'   21 A"   56 A'   57 A'   58 A'                 
  0.362   0.383   0.385   0.403   0.419   0.424   0.434   0.486
 22 A"   59 A'   23 A"   60 A'   61 A'   24 A"   62 A'   63 A'                 
  0.526   0.548   0.570   0.607   0.607   0.624   0.644   0.709
 25 A"   26 A"   64 A'   27 A"   65 A'   66 A'   67 A'   68 A'                 
  0.787   0.815   0.857   0.911   0.930   0.968   1.177   1.212
 69 A'   70 A'   28 A"   71 A'   72 A'   73 A'   29 A"   74 A'                 
  1.243   1.309   1.336   1.339   1.376   1.383   1.414   1.569
 30 A"   75 A'   76 A'   31 A"   77 A'   32 A"   78 A'   79 A'                 
  1.655   1.800   1.907   1.908   1.994   2.001   2.081   2.327
 80 A'   81 A'   33 A"   82 A'   83 A'   84 A'   34 A"   35 A"                 
  2.354   2.537   2.725   2.759   2.842   3.199   3.714   3.719
 85 A'   86 A'   36 A"   87 A'   88 A'   89 A'   37 A"   90 A'                 
  3.807   3.827   3.928   3.953   3.954   3.970   3.997   3.998
 91 A'   38 A"   39 A"   40 A"   92 A'   41 A"   42 A"   93 A'                 
  4.031   4.047   4.084   4.155   4.232   4.291   4.365   4.414
 43 A"   94 A'   95 A'   96 A'   97 A'   98 A'   99 A'  100 A'                 
  4.799   5.972   6.002   6.037   6.241   6.307   6.573   6.654
101 A'   44 A"  102 A'  103 A'   45 A"  104 A'  105 A'  106 A'                 
  7.522   7.551   7.613  23.677  27.788  28.315  28.336  28.351
 46 A"  107 A'  108 A'  109 A'  110 A'   47 A"  111 A'  112 A'                 
 28.509  28.519  28.532  28.572  28.667  35.486  47.898  66.700
 48 A"  113 A'   49 A"  114 A'  115 A'  116 A'  117 A'  118 A'                 
127.859 127.876 127.903 151.591 289.712 289.740 289.8361020.693
 50 A"  119 A'  120 A'  121 A'   51 A"  122 A'  123 A'  124 A'                 
*******
125 A'                                                                         

 Beta MOs, Restricted
 -- Occupied --                  
******* -482.88 -176.34 -165.74 -165.74 -165.74  -62.53  -56.35
  1 A'    2 A'    3 A'    4 A'    1 A"    5 A'    6 A'    7 A'                 
-56.345 -56.345 -35.832 -31.325 -31.319 -31.318 -24.746 -22.976
  2 A"    8 A'    9 A'   10 A'    3 A"   11 A'   12 A'   13 A'                 
-22.974 -22.974 -22.970 -22.970 -14.395 -10.367  -8.737  -6.572
  4 A"   14 A'    5 A"   15 A'   16 A'   17 A'   18 A'   19 A'                 
 -6.554  -6.553  -6.381  -4.794  -4.779  -4.778  -2.682  -2.677
  6 A"   20 A'   21 A'   22 A'    7 A"   23 A'   24 A'    8 A"                 
 -2.677  -2.662  -2.662  -2.060  -2.055  -2.054  -2.041  -2.041
 25 A'   26 A'    9 A"   27 A'   10 A"   28 A'   29 A'   11 A"                 
 -1.292  -0.983  -0.806  -0.716  -0.635  -0.536  -0.529  -0.514
 30 A'   31 A'   32 A'   33 A'   34 A'   35 A'   12 A"   36 A'                 
 -0.432  -0.404  -0.369  -0.317  -0.306  -0.293  -0.292
 37 A'   13 A"   38 A'   14 A"   39 A'   15 A"   40 A'                         
 -- Virtual --                   
 -0.102  -0.068  -0.054   0.007   0.034   0.049   0.052   0.064
 41 A'   42 A'   16 A"   43 A'   44 A'   17 A"   45 A'   46 A'                 
  0.078   0.080   0.099   0.138   0.147   0.160   0.188   0.221
 18 A"   47 A'   48 A'   49 A'   50 A'   19 A"   51 A'   20 A"                 
  0.228   0.239   0.240   0.264   0.269   0.315   0.331   0.360
 52 A'   53 A'   54 A'   55 A'   21 A"   56 A'   57 A'   58 A'                 
  0.362   0.383   0.385   0.403   0.419   0.424   0.434   0.486
 22 A"   59 A'   23 A"   60 A'   61 A'   24 A"   62 A'   63 A'                 
  0.526   0.548   0.570   0.607   0.607   0.624   0.644   0.709
 25 A"   26 A"   64 A'   27 A"   65 A'   66 A'   67 A'   68 A'                 
  0.787   0.815   0.857   0.911   0.930   0.968   1.177   1.212
 69 A'   70 A'   28 A"   71 A'   72 A'   73 A'   29 A"   74 A'                 
  1.243   1.309   1.336   1.339   1.376   1.383   1.414   1.569
 30 A"   75 A'   76 A'   31 A"   77 A'   32 A"   78 A'   79 A'                 
  1.655   1.800   1.907   1.908   1.994   2.001   2.081   2.327
 80 A'   81 A'   33 A"   82 A'   83 A'   84 A'   34 A"   35 A"                 
  2.354   2.537   2.725   2.759   2.842   3.199   3.714   3.719
 85 A'   86 A'   36 A"   87 A'   88 A'   89 A'   37 A"   90 A'                 
  3.807   3.827   3.928   3.953   3.954   3.970   3.997   3.998
 91 A'   38 A"   39 A"   40 A"   92 A'   41 A"   42 A"   93 A'                 
  4.031   4.047   4.084   4.155   4.232   4.291   4.365   4.414
 43 A"   94 A'   95 A'   96 A'   97 A'   98 A'   99 A'  100 A'                 
  4.799   5.972   6.002   6.037   6.241   6.307   6.573   6.654
101 A'   44 A"  102 A'  103 A'   45 A"  104 A'  105 A'  106 A'                 
  7.522   7.551   7.613  23.677  27.788  28.315  28.336  28.351
 46 A"  107 A'  108 A'  109 A'  110 A'   47 A"  111 A'  112 A'                 
 28.509  28.519  28.532  28.572  28.667  35.486  47.898  66.700
 48 A"  113 A'   49 A"  114 A'  115 A'  116 A'  117 A'  118 A'                 
127.859 127.876 127.903 151.591 289.712 289.740 289.8361020.693
 50 A"  119 A'  120 A'  121 A'   51 A"  122 A'  123 A'  124 A'                 
*******
125 A'                                                                         
 --------------------------------------------------------------

          Ground-State Mulliken Net Atomic Charges

     Atom                 Charge (a.u.)
  ----------------------------------------
      1 C                    -0.083150
      2 N                    -0.132214
      3 Br                    0.073580
      4 F                     0.020095
      5 I                     0.121689
  ----------------------------------------
  Sum of atomic charges =     0.000000

 -----------------------------------------------------------------
                    Cartesian Multipole Moments
 -----------------------------------------------------------------
    Charge (ESU x 10^10)
                 0.0000
    Dipole Moment (Debye)
         X       0.6769      Y       1.8322      Z       0.0000
       Tot       1.9533
    Quadrupole Moments (Debye-Ang)
        XX     -61.3156     XY      -0.7196     YY     -64.2969
        XZ       0.0000     YZ       0.0000     ZZ     -62.8213
    Octopole Moments (Debye-Ang^2)
       XXX      -8.5526    XXY      23.8583    XYY      -0.0555
       YYY      41.8835    XXZ       0.0000    XYZ      -0.0000
       YYZ       0.0000    XZZ      -2.3445    YZZ       8.0788
       ZZZ       0.0000
    Hexadecapole Moments (Debye-Ang^3)
      XXXX    -970.4904   XXXY     -27.7908   XXYY    -220.4869
      XYYY     -21.0497   YYYY    -409.3718   XXXZ      -0.0000
      XXYZ       0.0000   XYYZ      -0.0000   YYYZ       0.0000
      XXZZ    -182.1491   XYZZ      -7.2699   YYZZ     -76.9395
      XZZZ      -0.0000   YZZZ       0.0000   ZZZZ     -77.3749
 -----------------------------------------------------------------
 Calculating analytic gradient of the SCF energy
 Gradient of SCF Energy
            1           2           3           4           5
    1   0.0019821  -0.0016918  -0.0004513   0.0002945  -0.0001334
    2  -0.0007604   0.0007632   0.0007402   0.0000733  -0.0008164
    3  -0.0000000   0.0000000  -0.0000000  -0.0000000   0.0000000
 Max gradient component =       1.982E-03
 RMS gradient           =       7.950E-04
 Gradient time:  CPU 9.08 s  wall 2.37 s
 Geometry Optimization Parameters
   NAtoms,    NIC,     NZ,  NCons,   NDum,   NFix, NCnnct, MaxDiis
        5      20       5       0       0       0       0       0

 Cartesian Hessian Update
 Hessian Updated using BFGS Update


** GEOMETRY OPTIMIZATION IN DELOCALIZED INTERNAL COORDINATES **
   Searching for a Minimum

   Optimization Cycle:   4

                       Coordinates (Angstroms)
     ATOM                X               Y               Z
      1  C         0.1857787846   -1.2455519499    0.0000000000
      2  N        -1.0672134663   -1.3437592828    0.0000000000
      3  Br       -2.1089227563    0.2129731310    0.0000000000
      4  F         0.8865964925   -2.3780639955    0.0000000000
      5  I         1.4827669064    0.4544343770    0.0000000000
   Point Group: cs    Number of degrees of freedom:     7


   Energy is  -9686.362880425

 Hessian Updated using BFGS Update

  7 Hessian modes will be used to form the next step
  Hessian Eigenvalues:
     0.107568    0.187085    0.212180    0.288257    0.364853    0.540835
     0.765963

 Minimum Search - Taking Simple RFO Step
 Searching for Lamda that Minimizes Along All modes
 Value Taken    Lamda =  -0.00001952
 Step Taken.  Stepsize is  0.008608

                             Maximum     Tolerance    Cnvgd?
         Gradient           0.001998      0.000300      NO
         Displacement       0.005640      0.001200      NO
         Energy change     -0.000210      0.000001      NO


 New Cartesian Coordinates Obtained by Inverse Iteration

 Displacement from previous Coordinates is:  0.011333
 ----------------------------------------------------------------
             Standard Nuclear Orientation (Angstroms)
    I     Atom           X                Y                Z
 ----------------------------------------------------------------
    1      C       0.1846203841    -1.2451943837     0.0000000000
    2      N      -1.0669078212    -1.3455892563     0.0000000000
    3      Br     -2.1056127236     0.2119321022     0.0000000000
    4      F       0.8838494097    -2.3788352944     0.0000000000
    5      I       1.4830567119     0.4577191119     0.0000000000
 ----------------------------------------------------------------
 Molecular Point Group                 Cs    NOp =  2
 Largest Abelian Subgroup              Cs    NOp =  2
 Nuclear Repulsion Energy =   707.9895846523 hartrees
 There are       55 alpha and       55 beta electrons
 Applying Cartesian multipole field
    Component          Value
    ---------          -----
     (2,0,0)        1.00000E-11
     (0,2,0)        2.00000E-11
     (0,0,2)       -3.00000E-11
 Nucleus-field energy     =     0.0000000164 hartrees
 Requested basis set is 6-311++G(d,p)
 There are 61 shells and 176 basis functions
 A cutoff of  1.0D-11 yielded   1472 shell pairs
 There are     13098 function pairs (     14761 Cartesian)
 Smallest overlap matrix eigenvalue = 9.93E-04
 Guess MOs from SCF MO coefficient file

 -----------------------------------------------------------------------
  General SCF calculation program by
  Eric Jon Sundstrom, Paul Horn, Yuezhi Mao, Dmitri Zuev, Alec White,
  David Stuck, Shaama M.S., Shane Yost, Joonho Lee, David Small,
  Daniel Levine, Susi Lehtola, Hugh Burton, Evgeny Epifanovsky
 -----------------------------------------------------------------------
 Exchange:     0.2000 Hartree-Fock + 0.0800 Slater + 0.7200 B88
 Correlation:  0.1900 VWN1RPA + 0.8100 LYP
 Using SG-1 standard quadrature grid
 using 4 threads for integral computing
 -------------------------------------------------------
 OpenMP Integral computing Module                
 Release: version 2.0, May 2017, Q-Chem Inc. Pleasanton 
 -------------------------------------------------------
 -------------------------------------------------------
 OpenMP BLAS3 based DFT computing Module                
 Release: version 1.0, May 2013, Q-Chem Inc. Pittsburgh 
 -------------------------------------------------------
 A restricted SCF calculation will be
 performed using DIIS
 SCF converges when DIIS error is below 1.0e-08
 ---------------------------------------
  Cycle       Energy         DIIS error
 ---------------------------------------
    1   -9686.3628835089      3.55e-05  
    2   -9686.3628881936      1.96e-05  
    3   -9686.3628871763      2.61e-05  
    4   -9686.3628893772      3.37e-06  
    5   -9686.3628894160      1.14e-06  
    6   -9686.3628894192      2.98e-07  
    7   -9686.3628894194      1.33e-07  
    8   -9686.3628894195      4.15e-08  
    9   -9686.3628894195      1.56e-08  
   10   -9686.3628894195      5.33e-09  Convergence criterion met
 ---------------------------------------
 SCF time:   CPU 25.35s  wall 7.00s 
 SCF   energy in the final basis set =    -9686.3628894195
 Total energy in the final basis set =    -9686.3628894195

 --------------------------------------------------------------
             Orbital Energies (a.u.) and Symmetries
 --------------------------------------------------------------

 Alpha MOs, Restricted
 -- Occupied --                  
******* -482.88 -176.34 -165.74 -165.74 -165.74  -62.53  -56.35
  1 A'    2 A'    3 A'    4 A'    1 A"    5 A'    6 A'    7 A'                 
-56.345 -56.345 -35.832 -31.325 -31.319 -31.319 -24.745 -22.976
  2 A"    8 A'    9 A'   10 A'    3 A"   11 A'   12 A'   13 A'                 
-22.974 -22.974 -22.970 -22.970 -14.395 -10.367  -8.737  -6.572
  4 A"   14 A'    5 A"   15 A'   16 A'   17 A'   18 A'   19 A'                 
 -6.554  -6.553  -6.381  -4.794  -4.779  -4.778  -2.682  -2.677
  6 A"   20 A'   21 A'   22 A'    7 A"   23 A'   24 A'    8 A"                 
 -2.677  -2.662  -2.662  -2.060  -2.055  -2.054  -2.041  -2.041
 25 A'   26 A'    9 A"   27 A'   10 A"   28 A'   29 A'   11 A"                 
 -1.291  -0.984  -0.806  -0.715  -0.635  -0.536  -0.529  -0.514
 30 A'   31 A'   32 A'   33 A'   34 A'   35 A'   12 A"   36 A'                 
 -0.431  -0.404  -0.369  -0.316  -0.306  -0.293  -0.292
 37 A'   13 A"   38 A'   14 A"   39 A'   15 A"   40 A'                         
 -- Virtual --                   
 -0.102  -0.068  -0.054   0.007   0.034   0.049   0.052   0.064
 41 A'   42 A'   16 A"   43 A'   44 A'   17 A"   45 A'   46 A'                 
  0.078   0.080   0.099   0.138   0.147   0.160   0.188   0.221
 18 A"   47 A'   48 A'   49 A'   50 A'   19 A"   51 A'   20 A"                 
  0.228   0.239   0.240   0.264   0.269   0.315   0.331   0.360
 52 A'   53 A'   54 A'   55 A'   21 A"   56 A'   57 A'   58 A'                 
  0.362   0.382   0.385   0.403   0.419   0.424   0.434   0.486
 22 A"   59 A'   23 A"   60 A'   61 A'   24 A"   62 A'   63 A'                 
  0.526   0.548   0.569   0.607   0.607   0.624   0.643   0.710
 25 A"   26 A"   64 A'   27 A"   65 A'   66 A'   67 A'   68 A'                 
  0.787   0.816   0.856   0.911   0.931   0.967   1.177   1.212
 69 A'   70 A'   28 A"   71 A'   72 A'   73 A'   29 A"   74 A'                 
  1.243   1.309   1.335   1.339   1.375   1.383   1.415   1.569
 30 A"   75 A'   76 A'   31 A"   77 A'   32 A"   78 A'   79 A'                 
  1.654   1.801   1.907   1.909   1.995   2.001   2.082   2.328
 80 A'   81 A'   33 A"   82 A'   83 A'   84 A'   34 A"   35 A"                 
  2.355   2.536   2.725   2.760   2.843   3.199   3.714   3.720
 85 A'   86 A'   36 A"   87 A'   88 A'   89 A'   37 A"   90 A'                 
  3.806   3.827   3.928   3.953   3.954   3.970   3.997   3.999
 91 A'   38 A"   39 A"   40 A"   92 A'   41 A"   42 A"   93 A'                 
  4.031   4.047   4.084   4.156   4.233   4.292   4.364   4.414
 43 A"   94 A'   95 A'   96 A'   97 A'   98 A'   99 A'  100 A'                 
  4.800   5.972   6.002   6.036   6.242   6.307   6.573   6.654
101 A'   44 A"  102 A'  103 A'   45 A"  104 A'  105 A'  106 A'                 
  7.522   7.551   7.613  23.679  27.787  28.315  28.336  28.351
 46 A"  107 A'  108 A'  109 A'  110 A'   47 A"  111 A'  112 A'                 
 28.509  28.519  28.532  28.572  28.666  35.487  47.899  66.701
 48 A"  113 A'   49 A"  114 A'  115 A'  116 A'  117 A'  118 A'                 
127.859 127.876 127.903 151.591 289.712 289.740 289.8361020.693
 50 A"  119 A'  120 A'  121 A'   51 A"  122 A'  123 A'  124 A'                 
*******
125 A'                                                                         

 Beta MOs, Restricted
 -- Occupied --                  
******* -482.88 -176.34 -165.74 -165.74 -165.74  -62.53  -56.35
  1 A'    2 A'    3 A'    4 A'    1 A"    5 A'    6 A'    7 A'                 
-56.345 -56.345 -35.832 -31.325 -31.319 -31.319 -24.745 -22.976
  2 A"    8 A'    9 A'   10 A'    3 A"   11 A'   12 A'   13 A'                 
-22.974 -22.974 -22.970 -22.970 -14.395 -10.367  -8.737  -6.572
  4 A"   14 A'    5 A"   15 A'   16 A'   17 A'   18 A'   19 A'                 
 -6.554  -6.553  -6.381  -4.794  -4.779  -4.778  -2.682  -2.677
  6 A"   20 A'   21 A'   22 A'    7 A"   23 A'   24 A'    8 A"                 
 -2.677  -2.662  -2.662  -2.060  -2.055  -2.054  -2.041  -2.041
 25 A'   26 A'    9 A"   27 A'   10 A"   28 A'   29 A'   11 A"                 
 -1.291  -0.984  -0.806  -0.715  -0.635  -0.536  -0.529  -0.514
 30 A'   31 A'   32 A'   33 A'   34 A'   35 A'   12 A"   36 A'                 
 -0.431  -0.404  -0.369  -0.316  -0.306  -0.293  -0.292
 37 A'   13 A"   38 A'   14 A"   39 A'   15 A"   40 A'                         
 -- Virtual --                   
 -0.102  -0.068  -0.054   0.007   0.034   0.049   0.052   0.064
 41 A'   42 A'   16 A"   43 A'   44 A'   17 A"   45 A'   46 A'                 
  0.078   0.080   0.099   0.138   0.147   0.160   0.188   0.221
 18 A"   47 A'   48 A'   49 A'   50 A'   19 A"   51 A'   20 A"                 
  0.228   0.239   0.240   0.264   0.269   0.315   0.331   0.360
 52 A'   53 A'   54 A'   55 A'   21 A"   56 A'   57 A'   58 A'                 
  0.362   0.382   0.385   0.403   0.419   0.424   0.434   0.486
 22 A"   59 A'   23 A"   60 A'   61 A'   24 A"   62 A'   63 A'                 
  0.526   0.548   0.569   0.607   0.607   0.624   0.643   0.710
 25 A"   26 A"   64 A'   27 A"   65 A'   66 A'   67 A'   68 A'                 
  0.787   0.816   0.856   0.911   0.931   0.967   1.177   1.212
 69 A'   70 A'   28 A"   71 A'   72 A'   73 A'   29 A"   74 A'                 
  1.243   1.309   1.335   1.339   1.375   1.383   1.415   1.569
 30 A"   75 A'   76 A'   31 A"   77 A'   32 A"   78 A'   79 A'                 
  1.654   1.801   1.907   1.909   1.995   2.001   2.082   2.328
 80 A'   81 A'   33 A"   82 A'   83 A'   84 A'   34 A"   35 A"                 
  2.355   2.536   2.725   2.760   2.843   3.199   3.714   3.720
 85 A'   86 A'   36 A"   87 A'   88 A'   89 A'   37 A"   90 A'                 
  3.806   3.827   3.928   3.953   3.954   3.970   3.997   3.999
 91 A'   38 A"   39 A"   40 A"   92 A'   41 A"   42 A"   93 A'                 
  4.031   4.047   4.084   4.156   4.233   4.292   4.364   4.414
 43 A"   94 A'   95 A'   96 A'   97 A'   98 A'   99 A'  100 A'                 
  4.800   5.972   6.002   6.036   6.242   6.307   6.573   6.654
101 A'   44 A"  102 A'  103 A'   45 A"  104 A'  105 A'  106 A'                 
  7.522   7.551   7.613  23.679  27.787  28.315  28.336  28.351
 46 A"  107 A'  108 A'  109 A'  110 A'   47 A"  111 A'  112 A'                 
 28.509  28.519  28.532  28.572  28.666  35.487  47.899  66.701
 48 A"  113 A'   49 A"  114 A'  115 A'  116 A'  117 A'  118 A'                 
127.859 127.876 127.903 151.591 289.712 289.740 289.8361020.693
 50 A"  119 A'  120 A'  121 A'   51 A"  122 A'  123 A'  124 A'                 
*******
125 A'                                                                         
 --------------------------------------------------------------

          Ground-State Mulliken Net Atomic Charges

     Atom                 Charge (a.u.)
  ----------------------------------------
      1 C                    -0.082018
      2 N                    -0.132139
      3 Br                    0.073120
      4 F                     0.019505
      5 I                     0.121532
  ----------------------------------------
  Sum of atomic charges =     0.000000

 -----------------------------------------------------------------
                    Cartesian Multipole Moments
 -----------------------------------------------------------------
    Charge (ESU x 10^10)
                 0.0000
    Dipole Moment (Debye)
         X       0.6767      Y       1.8352      Z      -0.0000
       Tot       1.9560
    Quadrupole Moments (Debye-Ang)
        XX     -61.3313     XY      -0.6976     YY     -64.2929
        XZ      -0.0000     YZ      -0.0000     ZZ     -62.8218
    Octopole Moments (Debye-Ang^2)
       XXX      -8.6276    XXY      23.7759    XYY      -0.1145
       YYY      41.7440    XXZ      -0.0000    XYZ      -0.0000
       YYZ      -0.0000    XZZ      -2.4064    YZZ       8.0099
       ZZZ      -0.0000
    Hexadecapole Moments (Debye-Ang^3)
      XXXX    -969.2933   XXXY     -28.3069   XXYY    -220.2917
      XYYY     -21.6629   YYYY    -410.0470   XXXZ       0.0000
      XXYZ      -0.0000   XYYZ      -0.0000   YYYZ      -0.0000
      XXZZ    -181.8983   XYZZ      -7.4974   YYZZ     -77.0471
      XZZZ      -0.0000   YZZZ      -0.0000   ZZZZ     -77.3800
 -----------------------------------------------------------------
 Calculating analytic gradient of the SCF energy
 Gradient of SCF Energy
            1           2           3           4           5
    1   0.0000609  -0.0001676   0.0002116  -0.0003974   0.0002924
    2  -0.0002458   0.0001675   0.0003792  -0.0002075  -0.0000934
    3   0.0000000  -0.0000000   0.0000000   0.0000000  -0.0000000
 Max gradient component =       3.974E-04
 RMS gradient           =       2.007E-04
 Gradient time:  CPU 9.08 s  wall 2.37 s
 Geometry Optimization Parameters
   NAtoms,    NIC,     NZ,  NCons,   NDum,   NFix, NCnnct, MaxDiis
        5      20       5       0       0       0       0       0

 Cartesian Hessian Update
 Hessian Updated using BFGS Update


** GEOMETRY OPTIMIZATION IN DELOCALIZED INTERNAL COORDINATES **
   Searching for a Minimum

   Optimization Cycle:   5

                       Coordinates (Angstroms)
     ATOM                X               Y               Z
      1  C         0.1846203841   -1.2451943837    0.0000000000
      2  N        -1.0669078212   -1.3455892563    0.0000000000
      3  Br       -2.1056127236    0.2119321022    0.0000000000
      4  F         0.8838494097   -2.3788352944    0.0000000000
      5  I         1.4830567119    0.4577191119    0.0000000000
   Point Group: cs    Number of degrees of freedom:     7


   Energy is  -9686.362889420

 Hessian Updated using BFGS Update

  7 Hessian modes will be used to form the next step
  Hessian Eigenvalues:
     0.117919    0.186829    0.215873    0.288634    0.365768    0.540134
     0.740431

 Minimum Search - Taking Simple RFO Step
 Searching for Lamda that Minimizes Along All modes
 Value Taken    Lamda =   0.00000000
 Step Taken.  Stepsize is  0.001907

                             Maximum     Tolerance    Cnvgd?
         Gradient           0.000192      0.000300     YES
         Displacement       0.001112      0.001200     YES
         Energy change     -0.000009      0.000001      NO


                       Distance Matrix (Angstroms)
             C (  1)   N (  2)   Br(  3)   F (  4)
   N (  2)  1.255548
   Br(  3)  2.714477  1.872106
   F (  4)  1.331940  2.207499  3.955877
   I (  5)  2.141460  3.123178  3.597077  2.899153

 Final energy is   -9686.3628894195026     


 ******************************
 **  OPTIMIZATION CONVERGED  **
 ******************************

                       Coordinates (Angstroms)
     ATOM                X               Y               Z
      1  C         0.1846203841   -1.2451943837    0.0000000000
      2  N        -1.0669078212   -1.3455892563    0.0000000000
      3  Br       -2.1056127236    0.2119321022    0.0000000000
      4  F         0.8838494097   -2.3788352944    0.0000000000
      5  I         1.4830567119    0.4577191119    0.0000000000

Z-matrix Print:
$molecule
0 1
I 
C  1 2.141460
N  2 1.255548 1 131.911094
F  2 1.331940 1 111.008968 3 -180.000000 0
Br 3 1.872106 2 119.112845 1 -0.000000 0
$end


 --------------------------------------------------------------
             Orbital Energies (a.u.) and Symmetries
 --------------------------------------------------------------

 Alpha MOs, Restricted
 -- Occupied --                  
******* -482.88 -176.34 -165.74 -165.74 -165.74  -62.53  -56.35
  1 A'    2 A'    3 A'    4 A'    1 A"    5 A'    6 A'    7 A'                 
-56.345 -56.345 -35.832 -31.325 -31.319 -31.319 -24.745 -22.976
  2 A"    8 A'    9 A'   10 A'    3 A"   11 A'   12 A'   13 A'                 
-22.974 -22.974 -22.970 -22.970 -14.395 -10.367  -8.737  -6.572
  4 A"   14 A'    5 A"   15 A'   16 A'   17 A'   18 A'   19 A'                 
 -6.554  -6.553  -6.381  -4.794  -4.779  -4.778  -2.682  -2.677
  6 A"   20 A'   21 A'   22 A'    7 A"   23 A'   24 A'    8 A"                 
 -2.677  -2.662  -2.662  -2.060  -2.055  -2.054  -2.041  -2.041
 25 A'   26 A'    9 A"   27 A'   10 A"   28 A'   29 A'   11 A"                 
 -1.291  -0.984  -0.806  -0.715  -0.635  -0.536  -0.529  -0.514
 30 A'   31 A'   32 A'   33 A'   34 A'   35 A'   12 A"   36 A'                 
 -0.431  -0.404  -0.369  -0.316  -0.306  -0.293  -0.292
 37 A'   13 A"   38 A'   14 A"   39 A'   15 A"   40 A'                         
 -- Virtual --                   
 -0.102  -0.068  -0.054   0.007   0.034   0.049   0.052   0.064
 41 A'   42 A'   16 A"   43 A'   44 A'   17 A"   45 A'   46 A'                 
  0.078   0.080   0.099   0.138   0.147   0.160   0.188   0.221
 18 A"   47 A'   48 A'   49 A'   50 A'   19 A"   51 A'   20 A"                 
  0.228   0.239   0.240   0.264   0.269   0.315   0.331   0.360
 52 A'   53 A'   54 A'   55 A'   21 A"   56 A'   57 A'   58 A'                 
  0.362   0.382   0.385   0.403   0.419   0.424   0.434   0.486
 22 A"   59 A'   23 A"   60 A'   61 A'   24 A"   62 A'   63 A'                 
  0.526   0.548   0.569   0.607   0.607   0.624   0.643   0.710
 25 A"   26 A"   64 A'   27 A"   65 A'   66 A'   67 A'   68 A'                 
  0.787   0.816   0.856   0.911   0.931   0.967   1.177   1.212
 69 A'   70 A'   28 A"   71 A'   72 A'   73 A'   29 A"   74 A'                 
  1.243   1.309   1.335   1.339   1.375   1.383   1.415   1.569
 30 A"   75 A'   76 A'   31 A"   77 A'   32 A"   78 A'   79 A'                 
  1.654   1.801   1.907   1.909   1.995   2.001   2.082   2.328
 80 A'   81 A'   33 A"   82 A'   83 A'   84 A'   34 A"   35 A"                 
  2.355   2.536   2.725   2.760   2.843   3.199   3.714   3.720
 85 A'   86 A'   36 A"   87 A'   88 A'   89 A'   37 A"   90 A'                 
  3.806   3.827   3.928   3.953   3.954   3.970   3.997   3.999
 91 A'   38 A"   39 A"   40 A"   92 A'   41 A"   42 A"   93 A'                 
  4.031   4.047   4.084   4.156   4.233   4.292   4.364   4.414
 43 A"   94 A'   95 A'   96 A'   97 A'   98 A'   99 A'  100 A'                 
  4.800   5.972   6.002   6.036   6.242   6.307   6.573   6.654
101 A'   44 A"  102 A'  103 A'   45 A"  104 A'  105 A'  106 A'                 
  7.522   7.551   7.613  23.679  27.787  28.315  28.336  28.351
 46 A"  107 A'  108 A'  109 A'  110 A'   47 A"  111 A'  112 A'                 
 28.509  28.519  28.532  28.572  28.666  35.487  47.899  66.701
 48 A"  113 A'   49 A"  114 A'  115 A'  116 A'  117 A'  118 A'                 
127.859 127.876 127.903 151.591 289.712 289.740 289.8361020.693
 50 A"  119 A'  120 A'  121 A'   51 A"  122 A'  123 A'  124 A'                 
*******
125 A'                                                                         

 Beta MOs, Restricted
 -- Occupied --                  
******* -482.88 -176.34 -165.74 -165.74 -165.74  -62.53  -56.35
  1 A'    2 A'    3 A'    4 A'    1 A"    5 A'    6 A'    7 A'                 
-56.345 -56.345 -35.832 -31.325 -31.319 -31.319 -24.745 -22.976
  2 A"    8 A'    9 A'   10 A'    3 A"   11 A'   12 A'   13 A'                 
-22.974 -22.974 -22.970 -22.970 -14.395 -10.367  -8.737  -6.572
  4 A"   14 A'    5 A"   15 A'   16 A'   17 A'   18 A'   19 A'                 
 -6.554  -6.553  -6.381  -4.794  -4.779  -4.778  -2.682  -2.677
  6 A"   20 A'   21 A'   22 A'    7 A"   23 A'   24 A'    8 A"                 
 -2.677  -2.662  -2.662  -2.060  -2.055  -2.054  -2.041  -2.041
 25 A'   26 A'    9 A"   27 A'   10 A"   28 A'   29 A'   11 A"                 
 -1.291  -0.984  -0.806  -0.715  -0.635  -0.536  -0.529  -0.514
 30 A'   31 A'   32 A'   33 A'   34 A'   35 A'   12 A"   36 A'                 
 -0.431  -0.404  -0.369  -0.316  -0.306  -0.293  -0.292
 37 A'   13 A"   38 A'   14 A"   39 A'   15 A"   40 A'                         
 -- Virtual --                   
 -0.102  -0.068  -0.054   0.007   0.034   0.049   0.052   0.064
 41 A'   42 A'   16 A"   43 A'   44 A'   17 A"   45 A'   46 A'                 
  0.078   0.080   0.099   0.138   0.147   0.160   0.188   0.221
 18 A"   47 A'   48 A'   49 A'   50 A'   19 A"   51 A'   20 A"                 
  0.228   0.239   0.240   0.264   0.269   0.315   0.331   0.360
 52 A'   53 A'   54 A'   55 A'   21 A"   56 A'   57 A'   58 A'                 
  0.362   0.382   0.385   0.403   0.419   0.424   0.434   0.486
 22 A"   59 A'   23 A"   60 A'   61 A'   24 A"   62 A'   63 A'                 
  0.526   0.548   0.569   0.607   0.607   0.624   0.643   0.710
 25 A"   26 A"   64 A'   27 A"   65 A'   66 A'   67 A'   68 A'                 
  0.787   0.816   0.856   0.911   0.931   0.967   1.177   1.212
 69 A'   70 A'   28 A"   71 A'   72 A'   73 A'   29 A"   74 A'                 
  1.243   1.309   1.335   1.339   1.375   1.383   1.415   1.569
 30 A"   75 A'   76 A'   31 A"   77 A'   32 A"   78 A'   79 A'                 
  1.654   1.801   1.907   1.909   1.995   2.001   2.082   2.328
 80 A'   81 A'   33 A"   82 A'   83 A'   84 A'   34 A"   35 A"                 
  2.355   2.536   2.725   2.760   2.843   3.199   3.714   3.720
 85 A'   86 A'   36 A"   87 A'   88 A'   89 A'   37 A"   90 A'                 
  3.806   3.827   3.928   3.953   3.954   3.970   3.997   3.999
 91 A'   38 A"   39 A"   40 A"   92 A'   41 A"   42 A"   93 A'                 
  4.031   4.047   4.084   4.156   4.233   4.292   4.364   4.414
 43 A"   94 A'   95 A'   96 A'   97 A'   98 A'   99 A'  100 A'                 
  4.800   5.972   6.002   6.036   6.242   6.307   6.573   6.654
101 A'   44 A"  102 A'  103 A'   45 A"  104 A'  105 A'  106 A'                 
  7.522   7.551   7.613  23.679  27.787  28.315  28.336  28.351
 46 A"  107 A'  108 A'  109 A'  110 A'   47 A"  111 A'  112 A'                 
 28.509  28.519  28.532  28.572  28.666  35.487  47.899  66.701
 48 A"  113 A'   49 A"  114 A'  115 A'  116 A'  117 A'  118 A'                 
127.859 127.876 127.903 151.591 289.712 289.740 289.8361020.693
 50 A"  119 A'  120 A'  121 A'   51 A"  122 A'  123 A'  124 A'                 
*******
125 A'                                                                         
 --------------------------------------------------------------

          Ground-State Mulliken Net Atomic Charges

     Atom                 Charge (a.u.)
  ----------------------------------------
      1 C                    -0.082018
      2 N                    -0.132139
      3 Br                    0.073120
      4 F                     0.019505
      5 I                     0.121532
  ----------------------------------------
  Sum of atomic charges =     0.000000

 -----------------------------------------------------------------
                    Cartesian Multipole Moments
 -----------------------------------------------------------------
    Charge (ESU x 10^10)
                 0.0000
    Dipole Moment (Debye)
         X       0.6767      Y       1.8352      Z      -0.0000
       Tot       1.9560
    Quadrupole Moments (Debye-Ang)
        XX     -61.3313     XY      -0.6976     YY     -64.2929
        XZ      -0.0000     YZ      -0.0000     ZZ     -62.8218
    Octopole Moments (Debye-Ang^2)
       XXX      -8.6276    XXY      23.7759    XYY      -0.1145
       YYY      41.7440    XXZ      -0.0000    XYZ      -0.0000
       YYZ      -0.0000    XZZ      -2.4064    YZZ       8.0099
       ZZZ      -0.0000
    Hexadecapole Moments (Debye-Ang^3)
      XXXX    -969.2933   XXXY     -28.3069   XXYY    -220.2917
      XYYY     -21.6629   YYYY    -410.0470   XXXZ       0.0000
      XXYZ      -0.0000   XYYZ      -0.0000   YYYZ      -0.0000
      XXZZ    -181.8983   XYZZ      -7.4974   YYZZ     -77.0471
      XZZZ      -0.0000   YZZZ      -0.0000   ZZZZ     -77.3800
 -----------------------------------------------------------------
Archival summary:
1\1\TWL01\OPT\ProcedureUnspecified\BasisUnspecified\1r1111\taweetha\SunNov2521:00:012018SunNov2521:00:012018\0\\#,OPT,ProcedureUnspecified,BasisUnspecified,\\0,1\I\C,1,2.14146\N,2,1.25555,1,131.911\F,2,1.33194,1,111.009,3,-180,0\Br,3,1.87211,2,119.113,1,-0,0\\\@

 Total job time:  52.79s(wall), 196.35s(cpu) 
 Sun Nov 25 21:00:01 2018

        *************************************************************
        *                                                           *
        *  Thank you very much for using Q-Chem.  Have a nice day.  *
        *                                                           *
        *************************************************************


 
User input: 2 of 2 
 
Q-Chem Developer Version!
                  Welcome to Q-Chem
     A Quantum Leap Into The Future Of Chemistry


 Q-Chem 5.1, Q-Chem, Inc., Pleasanton, CA (2018)

 Yihan Shao,  Zhengting Gan,  E. Epifanovsky,  A. T. B. Gilbert,  M. Wormit,  
 J. Kussmann,  A. W. Lange,  A. Behn,  Jia Deng,  Xintian Feng,  D. Ghosh,  
 M. Goldey,  P. R. Horn,  L. D. Jacobson,  I. Kaliman,  T. Kus,  A. Landau,  
 Jie Liu,  E. I. Proynov,  R. M. Richard,  R. P. Steele,  E. J. Sundstrom,  
 H. L. Woodcock III,  P. M. Zimmerman,  D. Zuev,  B. Albrecht,  E. Alguire,  
 S. A. Baeppler,  D. Barton,  Z. Benda,  Y. A. Bernard,  E. J. Berquist,  
 K. B. Bravaya,  H. Burton,  D. Casanova,  Chun-Min Chang,  Yunqing Chen,  
 A. Chien,  K. D. Closser,  M. P. Coons,  S. Coriani,  S. Dasgupta,  
 A. L. Dempwolff,  M. Diedenhofen,  Hainam Do,  R. G. Edgar,  Po-Tung Fang,  
 S. Faraji,  S. Fatehi,  Qingguo Feng,  K. D. Fenk,  J. Fosso-Tande,  
 Qinghui Ge,  A. Ghysels,  G. Gidofalvi,  J. Gomes,  J. Gonthier,  A. Gunina,  
 D. Hait,  M. W. D. Hanson-Heine,  P. H. P. Harbach,  A. W. Hauser,  
 J. E. Herr,  E. G. Hohenstein,  Z. C. Holden,  Kerwin Hui,  B. C. Huynh,  
 T.-C. Jagau,  Hyunjun Ji,  B. Kaduk,  K. Khistyaev,  Jaehoon Kim,  
 P. Klunzinger,  K. Koh,  D. Kosenkov,  L. Koulias,  T. Kowalczyk,  
 C. M. Krauter,  A. Kunitsa,  Ka Un Lao,  A. Laurent,  K. V. Lawler,  
 Joonho Lee,  D. Lefrancois,  S. Lehtola,  D. S. Levine,  Yi-Pei Li,  
 You-Sheng Lin,  Fenglai Liu,  E. Livshits,  A. Luenser,  P. Manohar,  
 E. Mansoor,  S. F. Manzer,  Shan-Ping Mao,  Yuezhi Mao,  N. Mardirossian,  
 A. V. Marenich,  T. Markovich,  L. A. Martinez-Martinez,  S. A. Maurer,  
 N. J. Mayhall,  S. C. McKenzie,  J.-M. Mewes,  A. F. Morrison,  
 J. W. Mullinax,  K. Nanda,  T. S. Nguyen-Beck,  R. Olivares-Amaya,  
 J. A. Parkhill,  T. M. Perrine,  F. Plasser,  P. Pokhilko,  S. Prager,  
 A. Prociuk,  E. Ramos,  D. R. Rehn,  F. Rob,  M. Schneider,  N. Sergueev,  
 S. M. Sharada,  S. Sharma,  D. W. Small,  T. Stauch,  T. Stein,  
 Yu-Chuan Su,  A. J. W. Thom,  A. Tkatchenko,  T. Tsuchimochi,  N. M. Tubman,  
 L. Vogt,  M. L. Vidal,  O. Vydrov,  M. A. Watson,  J. Wenzel,  
 M. de Wergifosse,  T. A. Wesolowski,  A. White,  J. Witte,  A. Yamada,  
 Jun Yang,  K. Yao,  S. Yeganeh,  S. R. Yost,  Zhi-Qiang You,  A. Zech,  
 Igor Ying Zhang,  Xing Zhang,  Yan Zhao,  Ying Zhu,  B. R. Brooks,  
 G. K. L. Chan,  C. J. Cramer,  M. S. Gordon,  W. J. Hehre,  A. Klamt,  
 M. W. Schmidt,  C. D. Sherrill,  D. G. Truhlar,  A. Aspuru-Guzik,  R. Baer,  
 A. T. Bell,  N. A. Besley,  Jeng-Da Chai,  A. E. DePrince, III,  
 R. A. DiStasio Jr.,  A. Dreuw,  B. D. Dunietz,  T. R. Furlani,  
 Chao-Ping Hsu,  Yousung Jung,  Jing Kong,  D. S. Lambrecht,  WanZhen Liang,  
 C. Ochsenfeld,  V. A. Rassolov,  L. V. Slipchenko,  J. E. Subotnik,  
 T. Van Voorhis,  J. M. Herbert,  A. I. Krylov,  P. M. W. Gill,  M. Head-Gordon

 Contributors to earlier versions of Q-Chem not listed above: 
 R. D. Adamson,  B. Austin,  J. Baker,  G. J. O. Beran,  K. Brandhorst,  
 S. T. Brown,  E. F. C. Byrd,  A. K. Chakraborty,  C.-L. Cheng,  
 Siu Hung Chien,  D. M. Chipman,  D. L. Crittenden,  H. Dachsel,  
 R. J. Doerksen,  A. D. Dutoi,  L. Fusti-Molnar,  W. A. Goddard III,  
 A. Golubeva-Zadorozhnaya,  S. R. Gwaltney,  G. Hawkins,  A. Heyden,  
 S. Hirata,  G. Kedziora,  F. J. Keil,  C. Kelley,  Jihan Kim,  R. A. King,  
 R. Z. Khaliullin,  P. P. Korambath,  W. Kurlancheek,  A. M. Lee,  M. S. Lee,  
 S. V. Levchenko,  Ching Yeh Lin,  D. Liotard,  R. C. Lochan,  I. Lotan,  
 P. E. Maslen,  N. Nair,  D. P. O'Neill,  D. Neuhauser,  E. Neuscamman,  
 C. M. Oana,  R. Olson,  B. Peters,  R. Peverati,  P. A. Pieniazek,  
 Y. M. Rhee,  J. Ritchie,  M. A. Rohrdanz,  E. Rosta,  N. J. Russ,  
 H. F. Schaefer III,  N. E. Schultz,  N. Shenvi,  A. C. Simmonett,  A. Sodt,  
 D. Stuck,  K. S. Thanthiriwatte,  V. Vanovschi,  Tao Wang,  A. Warshel,  
 C. F. Williams,  Q. Wu,  X. Xu,  W. Zhang

 Please cite Q-Chem as follows:
 Y. Shao et al., Mol. Phys. 113, 184-215 (2015)
 DOI: 10.1080/00268976.2014.952696

 Q-Chem 5.1.2 for Intel X86 EM64T Linux

 Parts of Q-Chem use Armadillo 8.300.2 (Tropical Shenanigans).
 http://arma.sourceforge.net/

 Q-Chem begins on Sun Nov 25 21:00:01 2018  

Host: 
0

     Scratch files written to /scratch/taweetham/qchem50910//
The previous job contains 0 fragments, simply inherited here
Input Ideriv = 2
Curr. Ideriv = -1
Max.  Ideriv = 2

Checking the input file for inconsistencies... 	...done.

--------------------------------------------------------------
User input:
--------------------------------------------------------------

$molecule
read
$end

$rem
   job_type 	frequency
   basis 	6-311++g**
   method	b3lyp	
$end


--------------------------------------------------------------
 ----------------------------------------------------------------
             Standard Nuclear Orientation (Angstroms)
    I     Atom           X                Y                Z
 ----------------------------------------------------------------
    1      C       0.0638438606    -1.1899038506    -0.0000000000
    2      N      -1.1912087194    -1.2251884180    -0.0000000000
    3      Br     -2.1476518593     0.3841583987    -0.0000000000
    4      F       0.7032753031    -2.3583174652     0.0000000000
    5      I       1.4489384004     0.4433029295     0.0000000000
 ----------------------------------------------------------------
 Molecular Point Group                 Cs    NOp =  2
 Largest Abelian Subgroup              Cs    NOp =  2
 Nuclear Repulsion Energy =   707.9895846523 hartrees
 There are       55 alpha and       55 beta electrons
 Requested basis set is 6-311++G(d,p)
 There are 61 shells and 176 basis functions

 Total QAlloc Memory Limit   2000 MB
 Mega-Array Size       188 MB
 MEM_STATIC part       192 MB

                       Distance Matrix (Angstroms)
             C (  1)   N (  2)   Br(  3)   F (  4)
   N (  2)  1.255548
   Br(  3)  2.714477  1.872106
   F (  4)  1.331940  2.207499  3.955877
   I (  5)  2.141460  3.123178  3.597077  2.899153

 A cutoff of  1.0D-11 yielded   1472 shell pairs
 There are     13098 function pairs (     14761 Cartesian)

 -------------------------------------------------------
 OpenMP Integral Computing Module                       
 Release: version 1.0, May 2013, Q-Chem Inc. Pittsburgh 
 -------------------------------------------------------
 Integral Job Info:
 Integral job number is                      11
 Integral operator is                         1
 short-range coefficients                     0
 long-range coefficients              100000000
 Omega coefficients                           0
 if combine SR and LR in K                    0
 Integral screening is                        0
 Integral computing path is                   2
 max size of driver memory is            800000
 size of driver memory is                593474
 size of scratch memory is             29623520
 max col of scratch BK array               1296
 max len of scratch array in speh3          155
 max len of scratch index in speh4           18
 max int batch size is                      520
 min int batch size is                       52
 fixed nKL is                                45
 max L of basis functions is                  2
 order of int derivative is                   0
 number of shells is                         61
 number of basis is                         187
 number of cartesian basis is               187
 number of contracted shell pairs          1472
 number of primitive shell pairs           3499
 maxK2 (contraction) of shell pair           36
 max number of K2 of shell pair               1
 max number of CS2 of shell pair            142
 max number of PS2 of shell pair            240
 mem total for path MDJ                  526332
 -------------------------------------------------------
 Smallest overlap matrix eigenvalue = 9.93E-04
 Guess from superposition of atomic densities
 Warning:  Energy on first SCF cycle will be non-variational
 SAD guess density has 110.000000 electrons

 -----------------------------------------------------------------------
  General SCF calculation program by
  Eric Jon Sundstrom, Paul Horn, Yuezhi Mao, Dmitri Zuev, Alec White,
  David Stuck, Shaama M.S., Shane Yost, Joonho Lee, David Small,
  Daniel Levine, Susi Lehtola, Hugh Burton, Evgeny Epifanovsky
 -----------------------------------------------------------------------
 Exchange:     0.2000 Hartree-Fock + 0.0800 Slater + 0.7200 B88
 Correlation:  0.1900 VWN1RPA + 0.8100 LYP
 Using SG-1 standard quadrature grid
 using 4 threads for integral computing
 -------------------------------------------------------
 OpenMP Integral computing Module                
 Release: version 2.0, May 2017, Q-Chem Inc. Pleasanton 
 -------------------------------------------------------
 -------------------------------------------------------
 OpenMP BLAS3 based DFT computing Module                
 Release: version 1.0, May 2013, Q-Chem Inc. Pittsburgh 
 -------------------------------------------------------
 A restricted SCF calculation will be
 performed using DIIS
 SCF converges when DIIS error is below 1.0e-08
 ---------------------------------------
  Cycle       Energy         DIIS error
 ---------------------------------------
    1   -9686.9679034902      3.97e-02  
    2   -9686.3129950534      4.41e-03  
    3   -9686.1477177684      8.33e-03  
    4   -9686.3545356812      1.59e-03  
    5   -9686.3617016103      5.53e-04  
    6   -9686.3624536581      1.80e-04  
    7   -9686.3625236495      4.12e-05  
    8   -9686.3625267813      1.86e-05  
    9   -9686.3625281476      4.50e-06  
   10   -9686.3625282211      9.93e-07  
   11   -9686.3625282244      2.89e-07  
   12   -9686.3625282246      8.23e-08  
   13   -9686.3625282246      1.21e-08  
   14   -9686.3625282245      2.38e-09  Convergence criterion met
 ---------------------------------------
 SCF time:   CPU 35.44s  wall 9.00s 
 SCF   energy in the final basis set =    -9686.3625282245
 Total energy in the final basis set =    -9686.3625282245

 --------------------------------------------------------------
             Orbital Energies (a.u.) and Symmetries
 --------------------------------------------------------------

 Alpha MOs, Restricted
 -- Occupied --                  
******* -482.88 -176.34 -165.74 -165.74 -165.74  -62.53  -56.35
  1 A'    2 A'    3 A'    4 A'    1 A"    5 A'    6 A'    7 A'                 
-56.345 -56.345 -35.832 -31.325 -31.319 -31.319 -24.745 -22.976
  2 A"    8 A'    9 A'   10 A'    3 A"   11 A'   12 A'   13 A'                 
-22.974 -22.974 -22.970 -22.970 -14.395 -10.366  -8.737  -6.572
  4 A"   14 A'    5 A"   15 A'   16 A'   17 A'   18 A'   19 A'                 
 -6.554  -6.553  -6.381  -4.794  -4.779  -4.778  -2.682  -2.677
  6 A"   20 A'   21 A'   22 A'    7 A"   23 A'   24 A'    8 A"                 
 -2.677  -2.662  -2.662  -2.060  -2.055  -2.054  -2.041  -2.041
 25 A'   26 A'    9 A"   27 A'   10 A"   28 A'   11 A"   29 A'                 
 -1.291  -0.984  -0.806  -0.715  -0.634  -0.536  -0.529  -0.514
 30 A'   31 A'   32 A'   33 A'   34 A'   35 A'   12 A"   36 A'                 
 -0.431  -0.404  -0.369  -0.316  -0.306  -0.293  -0.292
 37 A'   13 A"   38 A'   14 A"   39 A'   15 A"   40 A'                         
 -- Virtual --                   
 -0.102  -0.068  -0.054   0.007   0.034   0.049   0.052   0.064
 41 A'   42 A'   16 A"   43 A'   44 A'   17 A"   45 A'   46 A'                 
  0.078   0.080   0.099   0.138   0.147   0.160   0.188   0.221
 18 A"   47 A'   48 A'   49 A'   50 A'   19 A"   51 A'   20 A"                 
  0.228   0.239   0.240   0.264   0.269   0.316   0.331   0.360
 52 A'   53 A'   54 A'   55 A'   21 A"   56 A'   57 A'   58 A'                 
  0.362   0.382   0.385   0.403   0.420   0.424   0.434   0.486
 22 A"   59 A'   23 A"   60 A'   61 A'   24 A"   62 A'   63 A'                 
  0.526   0.548   0.569   0.607   0.607   0.624   0.643   0.710
 25 A"   26 A"   64 A'   27 A"   65 A'   66 A'   67 A'   68 A'                 
  0.787   0.816   0.856   0.911   0.931   0.967   1.177   1.212
 69 A'   70 A'   28 A"   71 A'   72 A'   73 A'   29 A"   74 A'                 
  1.243   1.309   1.336   1.339   1.375   1.384   1.415   1.569
 30 A"   75 A'   76 A'   31 A"   77 A'   32 A"   78 A'   79 A'                 
  1.654   1.801   1.907   1.909   1.995   2.001   2.082   2.328
 80 A'   81 A'   33 A"   82 A'   83 A'   84 A'   34 A"   35 A"                 
  2.355   2.536   2.725   2.760   2.843   3.199   3.714   3.720
 85 A'   86 A'   36 A"   87 A'   88 A'   89 A'   37 A"   90 A'                 
  3.806   3.827   3.928   3.953   3.954   3.970   3.996   3.998
 91 A'   38 A"   39 A"   40 A"   92 A'   41 A"   42 A"   93 A'                 
  4.031   4.047   4.084   4.156   4.233   4.292   4.364   4.414
 43 A"   94 A'   95 A'   96 A'   97 A'   98 A'   99 A'  100 A'                 
  4.800   5.971   6.002   6.037   6.242   6.307   6.573   6.654
101 A'   44 A"  102 A'  103 A'   45 A"  104 A'  105 A'  106 A'                 
  7.522   7.551   7.613  23.679  27.788  28.315  28.336  28.351
 46 A"  107 A'  108 A'  109 A'  110 A'   47 A"  111 A'  112 A'                 
 28.509  28.519  28.532  28.572  28.666  35.487  47.899  66.701
 48 A"  113 A'   49 A"  114 A'  115 A'  116 A'  117 A'  118 A'                 
127.859 127.876 127.903 151.591 289.712 289.740 289.8361020.693
 50 A"  119 A'  120 A'  121 A'   51 A"  122 A'  123 A'  124 A'                 
*******
125 A'                                                                         

 Beta MOs, Restricted
 -- Occupied --                  
******* -482.88 -176.34 -165.74 -165.74 -165.74  -62.53  -56.35
  1 A'    2 A'    3 A'    4 A'    1 A"    5 A'    6 A'    7 A'                 
-56.345 -56.345 -35.832 -31.325 -31.319 -31.319 -24.745 -22.976
  2 A"    8 A'    9 A'   10 A'    3 A"   11 A'   12 A'   13 A'                 
-22.974 -22.974 -22.970 -22.970 -14.395 -10.366  -8.737  -6.572
  4 A"   14 A'    5 A"   15 A'   16 A'   17 A'   18 A'   19 A'                 
 -6.554  -6.553  -6.381  -4.794  -4.779  -4.778  -2.682  -2.677
  6 A"   20 A'   21 A'   22 A'    7 A"   23 A'   24 A'    8 A"                 
 -2.677  -2.662  -2.662  -2.060  -2.055  -2.054  -2.041  -2.041
 25 A'   26 A'    9 A"   27 A'   10 A"   28 A'   11 A"   29 A'                 
 -1.291  -0.984  -0.806  -0.715  -0.634  -0.536  -0.529  -0.514
 30 A'   31 A'   32 A'   33 A'   34 A'   35 A'   12 A"   36 A'                 
 -0.431  -0.404  -0.369  -0.316  -0.306  -0.293  -0.292
 37 A'   13 A"   38 A'   14 A"   39 A'   15 A"   40 A'                         
 -- Virtual --                   
 -0.102  -0.068  -0.054   0.007   0.034   0.049   0.052   0.064
 41 A'   42 A'   16 A"   43 A'   44 A'   17 A"   45 A'   46 A'                 
  0.078   0.080   0.099   0.138   0.147   0.160   0.188   0.221
 18 A"   47 A'   48 A'   49 A'   50 A'   19 A"   51 A'   20 A"                 
  0.228   0.239   0.240   0.264   0.269   0.316   0.331   0.360
 52 A'   53 A'   54 A'   55 A'   21 A"   56 A'   57 A'   58 A'                 
  0.362   0.382   0.385   0.403   0.420   0.424   0.434   0.486
 22 A"   59 A'   23 A"   60 A'   61 A'   24 A"   62 A'   63 A'                 
  0.526   0.548   0.569   0.607   0.607   0.624   0.643   0.710
 25 A"   26 A"   64 A'   27 A"   65 A'   66 A'   67 A'   68 A'                 
  0.787   0.816   0.856   0.911   0.931   0.967   1.177   1.212
 69 A'   70 A'   28 A"   71 A'   72 A'   73 A'   29 A"   74 A'                 
  1.243   1.309   1.336   1.339   1.375   1.384   1.415   1.569
 30 A"   75 A'   76 A'   31 A"   77 A'   32 A"   78 A'   79 A'                 
  1.654   1.801   1.907   1.909   1.995   2.001   2.082   2.328
 80 A'   81 A'   33 A"   82 A'   83 A'   84 A'   34 A"   35 A"                 
  2.355   2.536   2.725   2.760   2.843   3.199   3.714   3.720
 85 A'   86 A'   36 A"   87 A'   88 A'   89 A'   37 A"   90 A'                 
  3.806   3.827   3.928   3.953   3.954   3.970   3.996   3.998
 91 A'   38 A"   39 A"   40 A"   92 A'   41 A"   42 A"   93 A'                 
  4.031   4.047   4.084   4.156   4.233   4.292   4.364   4.414
 43 A"   94 A'   95 A'   96 A'   97 A'   98 A'   99 A'  100 A'                 
  4.800   5.971   6.002   6.037   6.242   6.307   6.573   6.654
101 A'   44 A"  102 A'  103 A'   45 A"  104 A'  105 A'  106 A'                 
  7.522   7.551   7.613  23.679  27.788  28.315  28.336  28.351
 46 A"  107 A'  108 A'  109 A'  110 A'   47 A"  111 A'  112 A'                 
 28.509  28.519  28.532  28.572  28.666  35.487  47.899  66.701
 48 A"  113 A'   49 A"  114 A'  115 A'  116 A'  117 A'  118 A'                 
127.859 127.876 127.903 151.591 289.712 289.740 289.8361020.693
 50 A"  119 A'  120 A'  121 A'   51 A"  122 A'  123 A'  124 A'                 
*******
125 A'                                                                         
 --------------------------------------------------------------

          Ground-State Mulliken Net Atomic Charges

     Atom                 Charge (a.u.)
  ----------------------------------------
      1 C                    -0.082535
      2 N                    -0.131650
      3 Br                    0.073091
      4 F                     0.019405
      5 I                     0.121690
  ----------------------------------------
  Sum of atomic charges =     0.000000

 -----------------------------------------------------------------
                    Cartesian Multipole Moments
 -----------------------------------------------------------------
    Charge (ESU x 10^10)
                 0.0000
    Dipole Moment (Debye)
         X       0.7716      Y       1.7985      Z      -0.0000
       Tot       1.9570
    Quadrupole Moments (Debye-Ang)
        XX     -61.4985     XY      -0.8981     YY     -63.9840
        XZ       0.0000     YZ       0.0000     ZZ     -62.8215
    Octopole Moments (Debye-Ang^2)
       XXX       5.4202    XXY      20.3150    XYY       3.0370
       YYY      29.6332    XXZ      -0.0000    XYZ       0.0000
       YYZ       0.0000    XZZ       1.5248    YZZ       4.1532
       ZZZ      -0.0000
    Hexadecapole Moments (Debye-Ang^3)
      XXXX    -973.5380   XXXY     -15.8184   XXYY    -217.0977
      XYYY     -10.3318   YYYY    -397.8685   XXXZ       0.0000
      XXYZ       0.0000   XYYZ       0.0000   YYYZ       0.0000
      XXZZ    -182.3647   XYZZ      -2.3787   YYZZ     -75.7764
      XZZZ       0.0000   YZZZ       0.0000   ZZZZ     -77.3805
 -----------------------------------------------------------------
 Calculating MO derivatives via CPSCF
 D1JvT checksum  = 245160 20357.9767800368
 D1KAT checksum  = 590400 896.3254796031
   1         3          15      0.123625    0.039086
   2         3          15      0.017022    0.006123
   3         3          15      0.002524    0.000878
   4         4          14      0.000246    0.000082
   5        15           3      0.000016    0.000008
   6        18           0      0.000000    0.000000    Roots Converged
 Time for AOints: 10.0 s (CPU) 2.5 s (wall)
 ------------------------------------------------------------------------------
                     AOints        : Timing summary (seconds)
 ------------------------------------------------------------------------------
     job step          cpu (% of tot)      sys (% of tot)     wall (% of tot)
 ------------------------------------------------------------------------------
  cpscf_lag         0.5397E+02 (35.8)   0.4000E-05 (20.0)   0.1392E+02 (35.4)
  iterzp            0.8651E+02 (57.4)   0.1400E-04 (70.0)   0.2264E+02 (57.6)
  make_fx           0.0000E+00 ( 0.0)   0.0000E+00 ( 0.0)   0.0000E+00 ( 0.0)
  AOints            0.1004E+02 ( 6.7)   0.2000E-05 (10.0)   0.2545E+01 ( 6.5)
 ------------------------------------------------------------------------------
   Grand Totals     0.1507E+03          0.2000E-04          0.3929E+02
 ------------------------------------------------------------------------------
 Calculating analytic Hessian of the SCF energy
 Polarizability Matrix (a.u.)
            1           2           3
    1 -93.6331039  -1.1189807   0.0000000
    2  -1.1189807 -68.7568944   0.0000000
    3   0.0000000   0.0000000 -44.7096693

 Direct stationary perturbation theory relativistic correction:

 rels  =     113.824976714829
 relv  =    -379.009745071181
 rel2e =      51.273761769762
 E_rel =    -213.911006586590

 Hessian of the SCF Energy
            1           2           3           4           5           6
    1   0.7571047  -0.0898938   0.0000000  -0.5983968   0.0111516   0.0000000
    2  -0.0898938   0.3514978  -0.0000000  -0.0299535  -0.0699088   0.0000000
    3   0.0000000  -0.0000000   0.0907821   0.0000000  -0.0000000  -0.0351890
    4  -0.5983968  -0.0299535   0.0000000   0.7392068  -0.0878506  -0.0000000
    5   0.0111516  -0.0699088  -0.0000000  -0.0878506   0.2075355  -0.0000000
    6   0.0000000   0.0000000  -0.0351890  -0.0000000  -0.0000000   0.0340619
    7  -0.0225131   0.0377180  -0.0000000  -0.0554056   0.0436952   0.0000000
    8  -0.0094733  -0.0238875   0.0000000   0.0900407  -0.1148263  -0.0000000
    9  -0.0000000   0.0000000  -0.0037788   0.0000000   0.0000000  -0.0120059
   10  -0.0977720   0.0884586  -0.0000000  -0.0613606   0.0551624  -0.0000000
   11   0.1061926  -0.2510438  -0.0000000   0.0401697  -0.0119092  -0.0000000
   12  -0.0000000  -0.0000000  -0.0324059   0.0000000   0.0000000   0.0011655
   13  -0.0384228  -0.0063294  -0.0000000  -0.0240438  -0.0221587  -0.0000000
   14  -0.0179771  -0.0066578   0.0000000  -0.0124064  -0.0108913   0.0000000
   15  -0.0000000  -0.0000000  -0.0194084   0.0000000   0.0000000   0.0119675
            7           8           9          10          11          12
    1  -0.0225131  -0.0094733  -0.0000000  -0.0977720   0.1061926  -0.0000000
    2   0.0377180  -0.0238875   0.0000000   0.0884586  -0.2510438  -0.0000000
    3  -0.0000000   0.0000000  -0.0037788  -0.0000000  -0.0000000  -0.0324059
    4  -0.0554056   0.0900407   0.0000000  -0.0613606   0.0401697   0.0000000
    5   0.0436952  -0.1148263   0.0000000   0.0551624  -0.0119092   0.0000000
    6   0.0000000  -0.0000000  -0.0120059  -0.0000000  -0.0000000   0.0011655
    7   0.0856511  -0.0833473  -0.0000000  -0.0035565  -0.0003437   0.0000000
    8  -0.0833473   0.1342183  -0.0000000   0.0060036   0.0014279   0.0000000
    9  -0.0000000  -0.0000000   0.0088123  -0.0000000  -0.0000000   0.0083619
   10  -0.0035565   0.0060036  -0.0000000   0.1604980  -0.1397253   0.0000000
   11  -0.0003437   0.0014279  -0.0000000  -0.1397253   0.3003758   0.0000000
   12   0.0000000   0.0000000   0.0083619   0.0000000   0.0000000   0.0176026
   13  -0.0041758  -0.0032237  -0.0000000   0.0021910  -0.0062933   0.0000000
   14   0.0022778   0.0030675   0.0000000  -0.0098993  -0.0388508  -0.0000000
   15   0.0000000  -0.0000000  -0.0013894   0.0000000   0.0000000   0.0052760
           13          14          15
    1  -0.0384228  -0.0179771  -0.0000000
    2  -0.0063294  -0.0066578  -0.0000000
    3  -0.0000000   0.0000000  -0.0194084
    4  -0.0240438  -0.0124064   0.0000000
    5  -0.0221587  -0.0108913   0.0000000
    6  -0.0000000   0.0000000   0.0119675
    7  -0.0041758   0.0022778   0.0000000
    8  -0.0032237   0.0030675  -0.0000000
    9  -0.0000000   0.0000000  -0.0013894
   10   0.0021910  -0.0098993   0.0000000
   11  -0.0062933  -0.0388508   0.0000000
   12   0.0000000  -0.0000000   0.0052760
   13   0.0644514   0.0380050   0.0000000
   14   0.0380050   0.0533324  -0.0000000
   15   0.0000000  -0.0000000   0.0035544
 Gradient time:  CPU 244.90 s  wall 63.82 s
 **********************************************************************
 **                                                                  **
 **                       VIBRATIONAL ANALYSIS                       **
 **                       --------------------                       **
 **                                                                  **
 **        VIBRATIONAL FREQUENCIES (CM**-1) AND NORMAL MODES         **
 **     FORCE CONSTANTS (mDYN/ANGSTROM) AND REDUCED MASSES (AMU)     **
 **                  INFRARED INTENSITIES (KM/MOL)                   **
 **                                                                  **
 **********************************************************************


 Mode:                 1                      2                      3
 Frequency:       103.14                 219.84                 251.68
 Force Cnst:      0.4313                 0.4449                 0.8496
 Red. Mass:      68.8106                15.6219                22.7668
 IR Active:          YES                    YES                    YES
 IR Intens:        0.067                  1.015                  2.097
 Raman Active:       YES                    YES                    YES
               X      Y      Z        X      Y      Z        X      Y      Z
 C          0.048 -0.356 -0.000   -0.000 -0.000  0.227    0.200  0.385 -0.000
 N          0.039 -0.288 -0.000   -0.000 -0.000  0.857    0.203  0.123 -0.000
 Br         0.686  0.111  0.000    0.000  0.000 -0.102   -0.039  0.077  0.000
 F          0.109 -0.292  0.000    0.000  0.000 -0.451    0.611  0.574  0.000
 I         -0.452  0.040 -0.000   -0.000  0.000  0.015   -0.108 -0.184  0.000
 TransDip   0.008 -0.001  0.000   -0.000 -0.000 -0.032    0.036  0.029 -0.000

 Mode:                 4                      5                      6
 Frequency:       384.04                 429.12                 494.58
 Force Cnst:      1.6740                 1.6708                 1.8065
 Red. Mass:      19.2638                15.3993                12.5346
 IR Active:          YES                    YES                    YES
 IR Intens:        3.552                 10.796                  3.759
 Raman Active:       YES                    YES                    YES
               X      Y      Z        X      Y      Z        X      Y      Z
 C         -0.443  0.371  0.000    0.379  0.372 -0.000    0.000 -0.000  0.921
 N         -0.419 -0.054 -0.000    0.436  0.594  0.000    0.000  0.000 -0.341
 Br         0.168 -0.167  0.000    0.039 -0.106 -0.000   -0.000  0.000 -0.000
 F         -0.329  0.568 -0.000   -0.391 -0.076 -0.000    0.000 -0.000 -0.189
 I          0.033 -0.010 -0.000   -0.050 -0.024  0.000   -0.000 -0.000 -0.021
 TransDip   0.053 -0.029  0.000    0.050  0.093 -0.000   -0.000  0.000  0.062

 Mode:                 7                      8                      9
 Frequency:       754.13                1100.34                1667.91
 Force Cnst:      4.7912                 9.9887                21.0126
 Red. Mass:      14.2989                14.0025                12.8198
 IR Active:          YES                    YES                    YES
 IR Intens:      195.667                285.251                300.390
 Raman Active:       YES                    YES                    YES
               X      Y      Z        X      Y      Z        X      Y      Z
 C         -0.347 -0.357 -0.000   -0.141  0.798 -0.000    0.771 -0.074  0.000
 N         -0.282  0.760 -0.000   -0.288 -0.027  0.000   -0.628  0.054  0.000
 Br         0.029 -0.067  0.000    0.014 -0.011 -0.000    0.002 -0.008 -0.000
 F          0.290 -0.074  0.000    0.229 -0.454 -0.000   -0.026  0.046 -0.000
 I          0.002  0.002  0.000    0.002  0.002  0.000   -0.001 -0.001  0.000
 TransDip  -0.428 -0.131 -0.000    0.079  0.535 -0.000    0.545 -0.104 -0.000

 STANDARD THERMODYNAMIC QUANTITIES AT   298.15 K  AND     1.00 ATM

   This Molecule has  0 Imaginary Frequencies
   Zero point vibrational energy:        7.727 kcal/mol

   Atom    1 Element C  Has Mass   12.00000
   Atom    2 Element N  Has Mass   14.00307
   Atom    3 Element Br Has Mass   78.91830
   Atom    4 Element F  Has Mass   18.99840
   Atom    5 Element I  Has Mass  126.90440
   Molecular Mass:   250.824170 amu
   Principal axes and moments of inertia in amu*Bohr^2:
                             1           2           3
    Eigenvalues --      642.07892  2354.11290  2996.19182
          X               0.99997    -0.00820    -0.00000
          Y               0.00820     0.99997    -0.00000
          Z               0.00000     0.00000     1.00000
   Rotational Symmetry Number is   1
   The Molecule is an Asymmetric Top
   Translational Enthalpy:        0.889 kcal/mol
   Rotational Enthalpy:           0.889 kcal/mol
   Vibrational Enthalpy:          9.420 kcal/mol
   gas constant (RT):             0.592 kcal/mol
   Translational Entropy:        42.459  cal/mol.K
   Rotational Entropy:           29.894  cal/mol.K
   Vibrational Entropy:           9.946  cal/mol.K

   Total Enthalpy:               11.790 kcal/mol
   Total Entropy:                82.299  cal/mol.K
Archival summary:
1\1\TWL01\FREQ\ProcedureUnspecified\BasisUnspecified\1r1111\taweetha\SunNov2521:01:142018SunNov2521:01:142018\0\\#,FREQ,ProcedureUnspecified,BasisUnspecified,\\0,1\I\C,1,2.14146\N,2,1.25555,1,131.911\F,2,1.33194,1,111.009,3,-180,0\Br,3,1.87211,2,119.113,1,-0,0\\\@

 Total job time:  73.42s(wall), 280.49s(cpu) 
 Sun Nov 25 21:01:14 2018

        *************************************************************
        *                                                           *
        *  Thank you very much for using Q-Chem.  Have a nice day.  *
        *                                                           *
        *************************************************************
