# Supplementary material for: Geometric and energetic data from ab initio calculations of haloethene, haloimine, halomethylenephosphine, haloiminophosphine, halodiazene, halodiphosphene and halocyclopropane
Source: Data Brief. 2019 Nov 2;27:104738. doi: 10.1016/j.dib.2019.104738 (PMC6861602; doi:10.1016/j.dib.2019.104738)
Supplement: Multimedia component 4 [file mmc4.zip › CN/B3LYP/IFCNClE.out]

Q-Chem Developer Version!
                  Welcome to Q-Chem
     A Quantum Leap Into The Future Of Chemistry


 Q-Chem 5.1, Q-Chem, Inc., Pleasanton, CA (2018)

 Yihan Shao,  Zhengting Gan,  E. Epifanovsky,  A. T. B. Gilbert,  M. Wormit,  
 J. Kussmann,  A. W. Lange,  A. Behn,  Jia Deng,  Xintian Feng,  D. Ghosh,  
 M. Goldey,  P. R. Horn,  L. D. Jacobson,  I. Kaliman,  T. Kus,  A. Landau,  
 Jie Liu,  E. I. Proynov,  R. M. Richard,  R. P. Steele,  E. J. Sundstrom,  
 H. L. Woodcock III,  P. M. Zimmerman,  D. Zuev,  B. Albrecht,  E. Alguire,  
 S. A. Baeppler,  D. Barton,  Z. Benda,  Y. A. Bernard,  E. J. Berquist,  
 K. B. Bravaya,  H. Burton,  D. Casanova,  Chun-Min Chang,  Yunqing Chen,  
 A. Chien,  K. D. Closser,  M. P. Coons,  S. Coriani,  S. Dasgupta,  
 A. L. Dempwolff,  M. Diedenhofen,  Hainam Do,  R. G. Edgar,  Po-Tung Fang,  
 S. Faraji,  S. Fatehi,  Qingguo Feng,  K. D. Fenk,  J. Fosso-Tande,  
 Qinghui Ge,  A. Ghysels,  G. Gidofalvi,  J. Gomes,  J. Gonthier,  A. Gunina,  
 D. Hait,  M. W. D. Hanson-Heine,  P. H. P. Harbach,  A. W. Hauser,  
 J. E. Herr,  E. G. Hohenstein,  Z. C. Holden,  Kerwin Hui,  B. C. Huynh,  
 T.-C. Jagau,  Hyunjun Ji,  B. Kaduk,  K. Khistyaev,  Jaehoon Kim,  
 P. Klunzinger,  K. Koh,  D. Kosenkov,  L. Koulias,  T. Kowalczyk,  
 C. M. Krauter,  A. Kunitsa,  Ka Un Lao,  A. Laurent,  K. V. Lawler,  
 Joonho Lee,  D. Lefrancois,  S. Lehtola,  D. S. Levine,  Yi-Pei Li,  
 You-Sheng Lin,  Fenglai Liu,  E. Livshits,  A. Luenser,  P. Manohar,  
 E. Mansoor,  S. F. Manzer,  Shan-Ping Mao,  Yuezhi Mao,  N. Mardirossian,  
 A. V. Marenich,  T. Markovich,  L. A. Martinez-Martinez,  S. A. Maurer,  
 N. J. Mayhall,  S. C. McKenzie,  J.-M. Mewes,  A. F. Morrison,  
 J. W. Mullinax,  K. Nanda,  T. S. Nguyen-Beck,  R. Olivares-Amaya,  
 J. A. Parkhill,  T. M. Perrine,  F. Plasser,  P. Pokhilko,  S. Prager,  
 A. Prociuk,  E. Ramos,  D. R. Rehn,  F. Rob,  M. Schneider,  N. Sergueev,  
 S. M. Sharada,  S. Sharma,  D. W. Small,  T. Stauch,  T. Stein,  
 Yu-Chuan Su,  A. J. W. Thom,  A. Tkatchenko,  T. Tsuchimochi,  N. M. Tubman,  
 L. Vogt,  M. L. Vidal,  O. Vydrov,  M. A. Watson,  J. Wenzel,  
 M. de Wergifosse,  T. A. Wesolowski,  A. White,  J. Witte,  A. Yamada,  
 Jun Yang,  K. Yao,  S. Yeganeh,  S. R. Yost,  Zhi-Qiang You,  A. Zech,  
 Igor Ying Zhang,  Xing Zhang,  Yan Zhao,  Ying Zhu,  B. R. Brooks,  
 G. K. L. Chan,  C. J. Cramer,  M. S. Gordon,  W. J. Hehre,  A. Klamt,  
 M. W. Schmidt,  C. D. Sherrill,  D. G. Truhlar,  A. Aspuru-Guzik,  R. Baer,  
 A. T. Bell,  N. A. Besley,  Jeng-Da Chai,  A. E. DePrince, III,  
 R. A. DiStasio Jr.,  A. Dreuw,  B. D. Dunietz,  T. R. Furlani,  
 Chao-Ping Hsu,  Yousung Jung,  Jing Kong,  D. S. Lambrecht,  WanZhen Liang,  
 C. Ochsenfeld,  V. A. Rassolov,  L. V. Slipchenko,  J. E. Subotnik,  
 T. Van Voorhis,  J. M. Herbert,  A. I. Krylov,  P. M. W. Gill,  M. Head-Gordon

 Contributors to earlier versions of Q-Chem not listed above: 
 R. D. Adamson,  B. Austin,  J. Baker,  G. J. O. Beran,  K. Brandhorst,  
 S. T. Brown,  E. F. C. Byrd,  A. K. Chakraborty,  C.-L. Cheng,  
 Siu Hung Chien,  D. M. Chipman,  D. L. Crittenden,  H. Dachsel,  
 R. J. Doerksen,  A. D. Dutoi,  L. Fusti-Molnar,  W. A. Goddard III,  
 A. Golubeva-Zadorozhnaya,  S. R. Gwaltney,  G. Hawkins,  A. Heyden,  
 S. Hirata,  G. Kedziora,  F. J. Keil,  C. Kelley,  Jihan Kim,  R. A. King,  
 R. Z. Khaliullin,  P. P. Korambath,  W. Kurlancheek,  A. M. Lee,  M. S. Lee,  
 S. V. Levchenko,  Ching Yeh Lin,  D. Liotard,  R. C. Lochan,  I. Lotan,  
 P. E. Maslen,  N. Nair,  D. P. O'Neill,  D. Neuhauser,  E. Neuscamman,  
 C. M. Oana,  R. Olson,  B. Peters,  R. Peverati,  P. A. Pieniazek,  
 Y. M. Rhee,  J. Ritchie,  M. A. Rohrdanz,  E. Rosta,  N. J. Russ,  
 H. F. Schaefer III,  N. E. Schultz,  N. Shenvi,  A. C. Simmonett,  A. Sodt,  
 D. Stuck,  K. S. Thanthiriwatte,  V. Vanovschi,  Tao Wang,  A. Warshel,  
 C. F. Williams,  Q. Wu,  X. Xu,  W. Zhang

 Please cite Q-Chem as follows:
 Y. Shao et al., Mol. Phys. 113, 184-215 (2015)
 DOI: 10.1080/00268976.2014.952696

 Q-Chem 5.1.2 for Intel X86 EM64T Linux

 Parts of Q-Chem use Armadillo 8.300.2 (Tropical Shenanigans).
 http://arma.sourceforge.net/

 Q-Chem begins on Sun Nov 25 21:38:15 2018  

Host: 
0

     Scratch files written to /scratch/taweetham/qchem52434//
Input Ideriv = 2
Curr. Ideriv = -1
Max.  Ideriv = 2

Checking the input file for inconsistencies... 	...done.

--------------------------------------------------------------
User input:
--------------------------------------------------------------
$molecule
0 1
C 
N 1 1.3 
Cl 2 CCl 1 120. 
F 1 CF 2 120.  3 180.0
I 1 CI 2 120.  3 0.0

CC=1.54
CH=1.09
CF=1.35
CCl=1.77
CBr=1.94
CI=2.14
DHA=180.0
$end

$rem
   job_type	optimization
   basis	6-311++g**
   method	b3lyp
$end

--------------------------------------------------------------
 ----------------------------------------------------------------
             Standard Nuclear Orientation (Angstroms)
    I     Atom           X                Y                Z
 ----------------------------------------------------------------
    1      C      -0.5331144640    -1.1301001087     0.0000000000
    2      N      -1.7764249346    -0.7503909125    -0.0000000000
    3      Cl     -2.1751071215     0.9741242407    -0.0000000000
    4      F      -0.2290348299    -2.4454082764     0.0000000000
    5      I       1.0315433181     0.3298471592     0.0000000000
 ----------------------------------------------------------------
 Molecular Point Group                 Cs    NOp =  2
 Largest Abelian Subgroup              Cs    NOp =  2
 Nuclear Repulsion Energy =   501.6419328681 hartrees
 There are       46 alpha and       46 beta electrons
 Requested basis set is 6-311++G(d,p)
 There are 55 shells and 158 basis functions

 Total QAlloc Memory Limit   2000 MB
 Mega-Array Size       188 MB
 MEM_STATIC part       192 MB
 A cutoff of  1.0D-11 yielded   1259 shell pairs
 There are     11126 function pairs (     12451 Cartesian)

 -------------------------------------------------------
 OpenMP Integral Computing Module                       
 Release: version 1.0, May 2013, Q-Chem Inc. Pittsburgh 
 -------------------------------------------------------
 Integral Job Info:
 Integral job number is                      11
 Integral operator is                         1
 short-range coefficients                     0
 long-range coefficients              100000000
 Omega coefficients                           0
 if combine SR and LR in K                    0
 Integral screening is                        0
 Integral computing path is                   2
 max size of driver memory is            800000
 size of driver memory is                593474
 size of scratch memory is             11933652
 max col of scratch BK array               1296
 max len of scratch array in speh3          155
 max len of scratch index in speh4           18
 max int batch size is                      520
 min int batch size is                       52
 fixed nKL is                                52
 max L of basis functions is                  2
 order of int derivative is                   0
 number of shells is                         55
 number of basis is                         167
 number of cartesian basis is               167
 number of contracted shell pairs          1259
 number of primitive shell pairs           2974
 maxK2 (contraction) of shell pair           36
 max number of K2 of shell pair               1
 max number of CS2 of shell pair            121
 max number of PS2 of shell pair            240
 mem total for path MDJ                  523392
 -------------------------------------------------------
 Smallest overlap matrix eigenvalue = 1.45E-03

 Scale SEOQF with 1.000000e-01/1.000000e-01/1.000000e-01

 Standard Electronic Orientation quadrupole field applied
 Nucleus-field energy     =     0.0000000120 hartrees
 Guess from superposition of atomic densities
 Warning:  Energy on first SCF cycle will be non-variational
 SAD guess density has 92.000000 electrons

 -----------------------------------------------------------------------
  General SCF calculation program by
  Eric Jon Sundstrom, Paul Horn, Yuezhi Mao, Dmitri Zuev, Alec White,
  David Stuck, Shaama M.S., Shane Yost, Joonho Lee, David Small,
  Daniel Levine, Susi Lehtola, Hugh Burton, Evgeny Epifanovsky
 -----------------------------------------------------------------------
 Exchange:     0.2000 Hartree-Fock + 0.0800 Slater + 0.7200 B88
 Correlation:  0.1900 VWN1RPA + 0.8100 LYP
 Using SG-1 standard quadrature grid
 using 4 threads for integral computing
 -------------------------------------------------------
 OpenMP Integral computing Module                
 Release: version 2.0, May 2017, Q-Chem Inc. Pleasanton 
 -------------------------------------------------------
 -------------------------------------------------------
 OpenMP BLAS3 based DFT computing Module                
 Release: version 1.0, May 2013, Q-Chem Inc. Pittsburgh 
 -------------------------------------------------------
 A restricted SCF calculation will be
 performed using DIIS
 SCF converges when DIIS error is below 1.0e-08
 ---------------------------------------
  Cycle       Energy         DIIS error
 ---------------------------------------
    1   -7572.9791580447      3.99e-02  
    2   -7572.3774314798      4.29e-03  
    3   -7572.2168801786      8.83e-03  
    4   -7572.4190966497      1.32e-03  
    5   -7572.4222807074      7.31e-04  
    6   -7572.4234739398      1.44e-04  
    7   -7572.4235161921      5.73e-05  
    8   -7572.4235243007      1.80e-05  
    9   -7572.4235252949      3.24e-06  
   10   -7572.4235253291      8.33e-07  
   11   -7572.4235253314      2.62e-07  
   12   -7572.4235253316      1.05e-07  
   13   -7572.4235253317      1.21e-08  
   14   -7572.4235253316      1.83e-09  Convergence criterion met
 ---------------------------------------
 SCF time:   CPU 24.10s  wall 6.00s 
 SCF   energy in the final basis set =    -7572.4235253316
 Total energy in the final basis set =    -7572.4235253316

 --------------------------------------------------------------
             Orbital Energies (a.u.) and Symmetries
 --------------------------------------------------------------

 Alpha MOs, Restricted
 -- Occupied --                  
******* -176.34 -165.74 -165.74 -165.74 -101.61  -35.83  -31.33
  1 A'    2 A'    3 A'    1 A"    4 A'    5 A'    6 A'    7 A'                 
-31.321 -31.321 -24.760 -22.978 -22.977 -22.976 -22.972 -22.972
  2 A"    8 A'    9 A'   10 A'    3 A"   11 A'    4 A"   12 A'                 
-14.410 -10.378  -9.518  -7.285  -7.272  -7.271  -6.383  -4.797
 13 A'   14 A'   15 A'   16 A'    5 A"   17 A'   18 A'   19 A'                 
 -4.781  -4.780  -2.062  -2.057  -2.057  -2.043  -2.043  -1.293
  6 A"   20 A'   21 A'    7 A"   22 A'    8 A"   23 A'   24 A'                 
 -0.990  -0.838  -0.715  -0.644  -0.546  -0.531  -0.522  -0.443
 25 A'   26 A'   27 A'   28 A'   29 A'    9 A"   30 A'   31 A'                 
 -0.417  -0.390  -0.331  -0.315  -0.297  -0.294
 10 A"   32 A'   11 A"   33 A'   12 A"   34 A'                                 
 -- Virtual --                   
 -0.099  -0.073  -0.067   0.010   0.038   0.053   0.054   0.068
 35 A'   36 A'   13 A"   37 A'   38 A'   14 A"   39 A'   40 A'                 
  0.085   0.087   0.111   0.139   0.152   0.162   0.195   0.222
 15 A"   41 A'   42 A'   43 A'   44 A'   16 A"   45 A'   46 A'                 
  0.224   0.232   0.251   0.265   0.272   0.319   0.327   0.360
 17 A"   47 A'   48 A'   49 A'   18 A"   50 A'   51 A'   52 A'                 
  0.360   0.379   0.382   0.411   0.434   0.459   0.465   0.495
 19 A"   20 A"   53 A'   54 A'   55 A'   21 A"   56 A'   57 A'                 
  0.584   0.595   0.673   0.696   0.708   0.761   0.799   0.834
 22 A"   58 A'   59 A'   60 A'   23 A"   61 A'   62 A'   24 A"                 
  0.848   0.897   0.933   0.943   1.051   1.088   1.168   1.235
 63 A'   64 A'   25 A"   65 A'   66 A'   67 A'   26 A"   68 A'                 
  1.237   1.314   1.328   1.333   1.370   1.378   1.416   1.587
 27 A"   69 A'   70 A'   28 A"   71 A'   29 A"   72 A'   73 A'                 
  1.632   1.776   1.869   1.970   2.103   2.225   2.241   2.303
 74 A'   75 A'   76 A'   30 A"   77 A'   78 A'   31 A"   32 A"                 
  2.412   2.634   2.701   2.709   2.836   3.181   3.710   3.719
 79 A'   80 A'   33 A"   81 A'   82 A'   83 A'   34 A"   84 A'                 
  3.806   3.836   3.912   3.943   3.963   3.991   4.054   4.094
 35 A"   85 A'   36 A"   37 A"   86 A'   38 A"   87 A'   88 A'                 
  4.220   4.300   4.348   4.783   5.967   6.005   6.035   6.233
 89 A'   90 A'   91 A'   92 A'   39 A"   93 A'   94 A'   40 A"                 
  6.291   6.561   9.637  23.580  25.756  25.866  26.211  27.776
 95 A'   96 A'   97 A'   98 A'   41 A"   99 A'  100 A'  101 A'                 
 28.312  28.338  28.347  28.507  28.520  28.529  28.573  28.660
 42 A"  102 A'  103 A'   43 A"  104 A'   44 A"  105 A'  106 A'                 
 35.412  66.684 127.856 127.877 127.898 151.580 215.6101901.740
107 A'  108 A'   45 A"  109 A'  110 A'  111 A'  112 A'  113 A'                 

 Beta MOs, Restricted
 -- Occupied --                  
******* -176.34 -165.74 -165.74 -165.74 -101.61  -35.83  -31.33
  1 A'    2 A'    3 A'    1 A"    4 A'    5 A'    6 A'    7 A'                 
-31.321 -31.321 -24.760 -22.978 -22.977 -22.976 -22.972 -22.972
  2 A"    8 A'    9 A'   10 A'    3 A"   11 A'    4 A"   12 A'                 
-14.410 -10.378  -9.518  -7.285  -7.272  -7.271  -6.383  -4.797
 13 A'   14 A'   15 A'   16 A'    5 A"   17 A'   18 A'   19 A'                 
 -4.781  -4.780  -2.062  -2.057  -2.057  -2.043  -2.043  -1.293
  6 A"   20 A'   21 A'    7 A"   22 A'    8 A"   23 A'   24 A'                 
 -0.990  -0.838  -0.715  -0.644  -0.546  -0.531  -0.522  -0.443
 25 A'   26 A'   27 A'   28 A'   29 A'    9 A"   30 A'   31 A'                 
 -0.417  -0.390  -0.331  -0.315  -0.297  -0.294
 10 A"   32 A'   11 A"   33 A'   12 A"   34 A'                                 
 -- Virtual --                   
 -0.099  -0.073  -0.067   0.010   0.038   0.053   0.054   0.068
 35 A'   36 A'   13 A"   37 A'   38 A'   14 A"   39 A'   40 A'                 
  0.085   0.087   0.111   0.139   0.152   0.162   0.195   0.222
 15 A"   41 A'   42 A'   43 A'   44 A'   16 A"   45 A'   46 A'                 
  0.224   0.232   0.251   0.265   0.272   0.319   0.327   0.360
 17 A"   47 A'   48 A'   49 A'   18 A"   50 A'   51 A'   52 A'                 
  0.360   0.379   0.382   0.411   0.434   0.459   0.465   0.495
 19 A"   20 A"   53 A'   54 A'   55 A'   21 A"   56 A'   57 A'                 
  0.584   0.595   0.673   0.696   0.708   0.761   0.799   0.834
 22 A"   58 A'   59 A'   60 A'   23 A"   61 A'   62 A'   24 A"                 
  0.848   0.897   0.933   0.943   1.051   1.088   1.168   1.235
 63 A'   64 A'   25 A"   65 A'   66 A'   67 A'   26 A"   68 A'                 
  1.237   1.314   1.328   1.333   1.370   1.378   1.416   1.587
 27 A"   69 A'   70 A'   28 A"   71 A'   29 A"   72 A'   73 A'                 
  1.632   1.776   1.869   1.970   2.103   2.225   2.241   2.303
 74 A'   75 A'   76 A'   30 A"   77 A'   78 A'   31 A"   32 A"                 
  2.412   2.634   2.701   2.709   2.836   3.181   3.710   3.719
 79 A'   80 A'   33 A"   81 A'   82 A'   83 A'   34 A"   84 A'                 
  3.806   3.836   3.912   3.943   3.963   3.991   4.054   4.094
 35 A"   85 A'   36 A"   37 A"   86 A'   38 A"   87 A'   88 A'                 
  4.220   4.300   4.348   4.783   5.967   6.005   6.035   6.233
 89 A'   90 A'   91 A'   92 A'   39 A"   93 A'   94 A'   40 A"                 
  6.291   6.561   9.637  23.580  25.756  25.866  26.211  27.776
 95 A'   96 A'   97 A'   98 A'   41 A"   99 A'  100 A'  101 A'                 
 28.312  28.338  28.347  28.507  28.520  28.529  28.573  28.660
 42 A"  102 A'  103 A'   43 A"  104 A'   44 A"  105 A'  106 A'                 
 35.412  66.684 127.856 127.877 127.898 151.580 215.6101901.740
107 A'  108 A'   45 A"  109 A'  110 A'  111 A'  112 A'  113 A'                 
 --------------------------------------------------------------

          Ground-State Mulliken Net Atomic Charges

     Atom                 Charge (a.u.)
  ----------------------------------------
      1 C                    -0.114429
      2 N                    -0.062095
      3 Cl                    0.033100
      4 F                     0.007420
      5 I                     0.136004
  ----------------------------------------
  Sum of atomic charges =     0.000000

 -----------------------------------------------------------------
                    Cartesian Multipole Moments
 -----------------------------------------------------------------
    Charge (ESU x 10^10)
                 0.0000
    Dipole Moment (Debye)
         X       1.4750      Y       1.3036      Z      -0.0000
       Tot       1.9685
    Quadrupole Moments (Debye-Ang)
        XX     -59.4168     XY      -0.7112     YY     -56.9252
        XZ       0.0000     YZ      -0.0000     ZZ     -57.1639
    Octopole Moments (Debye-Ang^2)
       XXX      50.4007    XXY      12.2233    XYY      13.7758
       YYY      14.0390    XXZ      -0.0000    XYZ      -0.0000
       YYZ       0.0000    XZZ      12.3455    YZZ      -0.2091
       ZZZ      -0.0000
    Hexadecapole Moments (Debye-Ang^3)
      XXXX    -742.3090   XXXY       2.4911   XXYY    -177.5068
      XYYY       0.7722   YYYY    -393.6470   XXXZ      -0.0000
      XXYZ       0.0000   XYYZ       0.0000   YYYZ      -0.0000
      XXZZ    -134.5101   XYZZ       4.7618   YYZZ     -76.4524
      XZZZ       0.0000   YZZZ      -0.0000   ZZZZ     -69.6508
 -----------------------------------------------------------------
 Calculating analytic gradient of the SCF energy
 Gradient of SCF Energy
            1           2           3           4           5
    1   0.0370160  -0.0268829  -0.0053437   0.0074417  -0.0122312
    2  -0.0294889   0.0225738   0.0209981  -0.0297293   0.0156464
    3   0.0000000   0.0000000  -0.0000000  -0.0000000  -0.0000000
 Max gradient component =       3.702E-02
 RMS gradient           =       1.875E-02
 Gradient time:  CPU 6.27 s  wall 1.67 s
 Geometry Optimization Parameters
   NAtoms,    NIC,     NZ,  NCons,   NDum,   NFix, NCnnct, MaxDiis
        5      20       5       0       0       0       0       0


** GEOMETRY OPTIMIZATION IN DELOCALIZED INTERNAL COORDINATES **
   Searching for a Minimum

   Optimization Cycle:   1

                       Coordinates (Angstroms)
     ATOM                X               Y               Z
      1  C        -0.5331144640   -1.1301001087    0.0000000000
      2  N        -1.7764249346   -0.7503909125    0.0000000000
      3  Cl       -2.1751071215    0.9741242407    0.0000000000
      4  F        -0.2290348299   -2.4454082764    0.0000000000
      5  I         1.0315433181    0.3298471592    0.0000000000
   Point Group: cs    Number of degrees of freedom:     7


   Energy is  -7572.423525332


 Attempting to Generate Delocalized Internal Coordinates

  7 Hessian modes will be used to form the next step
  Hessian Eigenvalues:
     0.108095    0.250000    0.250000    0.250000    0.286300    0.550214
     0.671931

 Minimum Search - Taking Simple RFO Step
 Searching for Lamda that Minimizes Along All modes
 Value Taken    Lamda =  -0.02135470
 Step Taken.  Stepsize is  0.262338

                             Maximum     Tolerance    Cnvgd?
         Gradient           0.067492      0.000300      NO
         Displacement       0.203689      0.001200      NO
         Energy change     *********      0.000001      NO


 New Cartesian Coordinates Obtained by Inverse Iteration

 Displacement from previous Coordinates is:  0.522809
 ----------------------------------------------------------------
             Standard Nuclear Orientation (Angstroms)
    I     Atom           X                Y                Z
 ----------------------------------------------------------------
    1      C      -0.5362853768    -1.0389803438     0.0000000000
    2      N      -1.7730711072    -0.7647073800     0.0000000000
    3      Cl     -2.2897659993     0.8889260513     0.0000000000
    4      F      -0.2649635105    -2.3324502893     0.0000000000
    5      I       1.1819479619     0.2252840640     0.0000000000
 ----------------------------------------------------------------
 Molecular Point Group                 Cs    NOp =  2
 Largest Abelian Subgroup              Cs    NOp =  2
 Nuclear Repulsion Energy =   495.4994941558 hartrees
 There are       46 alpha and       46 beta electrons
 Applying Cartesian multipole field
    Component          Value
    ---------          -----
     (2,0,0)        1.00000E-11
     (0,2,0)        2.00000E-11
     (0,0,2)       -3.00000E-11
 Nucleus-field energy     =     0.0000000121 hartrees
 Requested basis set is 6-311++G(d,p)
 There are 55 shells and 158 basis functions
 A cutoff of  1.0D-11 yielded   1248 shell pairs
 There are     10999 function pairs (     12285 Cartesian)
 Smallest overlap matrix eigenvalue = 1.17E-03
 Guess MOs from SCF MO coefficient file

 -----------------------------------------------------------------------
  General SCF calculation program by
  Eric Jon Sundstrom, Paul Horn, Yuezhi Mao, Dmitri Zuev, Alec White,
  David Stuck, Shaama M.S., Shane Yost, Joonho Lee, David Small,
  Daniel Levine, Susi Lehtola, Hugh Burton, Evgeny Epifanovsky
 -----------------------------------------------------------------------
 Exchange:     0.2000 Hartree-Fock + 0.0800 Slater + 0.7200 B88
 Correlation:  0.1900 VWN1RPA + 0.8100 LYP
 Using SG-1 standard quadrature grid
 using 4 threads for integral computing
 -------------------------------------------------------
 OpenMP Integral computing Module                
 Release: version 2.0, May 2017, Q-Chem Inc. Pleasanton 
 -------------------------------------------------------
 -------------------------------------------------------
 OpenMP BLAS3 based DFT computing Module                
 Release: version 1.0, May 2013, Q-Chem Inc. Pittsburgh 
 -------------------------------------------------------
 A restricted SCF calculation will be
 performed using DIIS
 SCF converges when DIIS error is below 1.0e-08
 ---------------------------------------
  Cycle       Energy         DIIS error
 ---------------------------------------
    1   -7572.4242417498      1.42e-03  
    2   -7572.4332754842      6.35e-04  
    3   -7572.4325416736      8.10e-04  
    4   -7572.4343363370      1.88e-04  
    5   -7572.4344214946      6.95e-05  
    6   -7572.4344351275      1.99e-05  
    7   -7572.4344361947      4.68e-06  
    8   -7572.4344362433      1.63e-06  
    9   -7572.4344362496      5.74e-07  
   10   -7572.4344362504      1.11e-07  
   11   -7572.4344362504      2.90e-08  
   12   -7572.4344362504      7.12e-09  Convergence criterion met
 ---------------------------------------
 SCF time:   CPU 20.24s  wall 6.00s 
 SCF   energy in the final basis set =    -7572.4344362504
 Total energy in the final basis set =    -7572.4344362504

 --------------------------------------------------------------
             Orbital Energies (a.u.) and Symmetries
 --------------------------------------------------------------

 Alpha MOs, Restricted
 -- Occupied --                  
******* -176.34 -165.74 -165.74 -165.74 -101.60  -35.84  -31.33
  1 A'    2 A'    3 A'    1 A"    4 A'    5 A'    6 A'    7 A'                 
-31.324 -31.324 -24.750 -22.981 -22.979 -22.979 -22.975 -22.975
  2 A"    8 A'    9 A'   10 A'    3 A"   11 A'    4 A"   12 A'                 
-14.403 -10.369  -9.515  -7.282  -7.269  -7.268  -6.386  -4.799
 13 A'   14 A'   15 A'   16 A'    5 A"   17 A'   18 A'   19 A'                 
 -4.784  -4.783  -2.065  -2.060  -2.060  -2.046  -2.046  -1.299
  6 A"   20 A'   21 A'    7 A"   22 A'   23 A'    8 A"   24 A'                 
 -1.001  -0.839  -0.720  -0.641  -0.550  -0.535  -0.524  -0.437
 25 A'   26 A'   27 A'   28 A'   29 A'    9 A"   30 A'   31 A'                 
 -0.418  -0.390  -0.329  -0.312  -0.302  -0.297
 10 A"   32 A'   11 A"   33 A'   34 A'   12 A"                                 
 -- Virtual --                   
 -0.092  -0.058  -0.056   0.010   0.039   0.053   0.055   0.072
 35 A'   13 A"   36 A'   37 A'   38 A'   14 A"   39 A'   40 A'                 
  0.088   0.091   0.110   0.144   0.151   0.164   0.191   0.223
 15 A"   41 A'   42 A'   43 A'   44 A'   16 A"   45 A'   17 A"                 
  0.228   0.241   0.252   0.269   0.270   0.322   0.340   0.363
 46 A'   47 A'   48 A'   18 A"   49 A'   50 A'   51 A'   19 A"                 
  0.377   0.382   0.393   0.420   0.439   0.453   0.469   0.485
 52 A'   20 A"   53 A'   54 A'   55 A'   21 A"   56 A'   57 A'                 
  0.581   0.599   0.647   0.705   0.710   0.765   0.792   0.838
 22 A"   58 A'   59 A'   60 A'   23 A"   61 A'   62 A'   24 A"                 
  0.862   0.914   0.936   0.945   1.043   1.115   1.176   1.225
 63 A'   64 A'   25 A"   65 A'   66 A'   67 A'   26 A"   68 A'                 
  1.244   1.320   1.327   1.336   1.373   1.379   1.416   1.584
 27 A"   69 A'   70 A'   28 A"   71 A'   29 A"   72 A'   73 A'                 
  1.653   1.795   1.912   1.978   2.141   2.224   2.253   2.323
 74 A'   75 A'   76 A'   30 A"   77 A'   78 A'   31 A"   32 A"                 
  2.430   2.663   2.716   2.745   2.852   3.202   3.709   3.729
 79 A'   80 A'   33 A"   81 A'   82 A'   83 A'   34 A"   84 A'                 
  3.823   3.842   3.927   3.954   3.956   3.995   4.056   4.146
 35 A"   85 A'   36 A"   86 A'   37 A"   38 A"   87 A'   88 A'                 
  4.228   4.335   4.384   4.807   5.967   5.996   6.035   6.237
 89 A'   90 A'   91 A'   92 A'   39 A"   93 A'   94 A'   40 A"                 
  6.306   6.600   9.659  23.655  25.763  25.856  26.214  27.775
 95 A'   96 A'   97 A'   98 A'   41 A"   99 A'  100 A'  101 A'                 
 28.310  28.330  28.346  28.504  28.514  28.527  28.568  28.663
 42 A"  102 A'  103 A'   43 A"  104 A'   44 A"  105 A'  106 A'                 
 35.465  66.698 127.854 127.870 127.898 151.579 215.6351901.739
107 A'  108 A'   45 A"  109 A'  110 A'  111 A'  112 A'  113 A'                 

 Beta MOs, Restricted
 -- Occupied --                  
******* -176.34 -165.74 -165.74 -165.74 -101.60  -35.84  -31.33
  1 A'    2 A'    3 A'    1 A"    4 A'    5 A'    6 A'    7 A'                 
-31.324 -31.324 -24.750 -22.981 -22.979 -22.979 -22.975 -22.975
  2 A"    8 A'    9 A'   10 A'    3 A"   11 A'    4 A"   12 A'                 
-14.403 -10.369  -9.515  -7.282  -7.269  -7.268  -6.386  -4.799
 13 A'   14 A'   15 A'   16 A'    5 A"   17 A'   18 A'   19 A'                 
 -4.784  -4.783  -2.065  -2.060  -2.060  -2.046  -2.046  -1.299
  6 A"   20 A'   21 A'    7 A"   22 A'   23 A'    8 A"   24 A'                 
 -1.001  -0.839  -0.720  -0.641  -0.550  -0.535  -0.524  -0.437
 25 A'   26 A'   27 A'   28 A'   29 A'    9 A"   30 A'   31 A'                 
 -0.418  -0.390  -0.329  -0.312  -0.302  -0.297
 10 A"   32 A'   11 A"   33 A'   34 A'   12 A"                                 
 -- Virtual --                   
 -0.092  -0.058  -0.056   0.010   0.039   0.053   0.055   0.072
 35 A'   13 A"   36 A'   37 A'   38 A'   14 A"   39 A'   40 A'                 
  0.088   0.091   0.110   0.144   0.151   0.164   0.191   0.223
 15 A"   41 A'   42 A'   43 A'   44 A'   16 A"   45 A'   17 A"                 
  0.228   0.241   0.252   0.269   0.270   0.322   0.340   0.363
 46 A'   47 A'   48 A'   18 A"   49 A'   50 A'   51 A'   19 A"                 
  0.377   0.382   0.393   0.420   0.439   0.453   0.469   0.485
 52 A'   20 A"   53 A'   54 A'   55 A'   21 A"   56 A'   57 A'                 
  0.581   0.599   0.647   0.705   0.710   0.765   0.792   0.838
 22 A"   58 A'   59 A'   60 A'   23 A"   61 A'   62 A'   24 A"                 
  0.862   0.914   0.936   0.945   1.043   1.115   1.176   1.225
 63 A'   64 A'   25 A"   65 A'   66 A'   67 A'   26 A"   68 A'                 
  1.244   1.320   1.327   1.336   1.373   1.379   1.416   1.584
 27 A"   69 A'   70 A'   28 A"   71 A'   29 A"   72 A'   73 A'                 
  1.653   1.795   1.912   1.978   2.141   2.224   2.253   2.323
 74 A'   75 A'   76 A'   30 A"   77 A'   78 A'   31 A"   32 A"                 
  2.430   2.663   2.716   2.745   2.852   3.202   3.709   3.729
 79 A'   80 A'   33 A"   81 A'   82 A'   83 A'   34 A"   84 A'                 
  3.823   3.842   3.927   3.954   3.956   3.995   4.056   4.146
 35 A"   85 A'   36 A"   86 A'   37 A"   38 A"   87 A'   88 A'                 
  4.228   4.335   4.384   4.807   5.967   5.996   6.035   6.237
 89 A'   90 A'   91 A'   92 A'   39 A"   93 A'   94 A'   40 A"                 
  6.306   6.600   9.659  23.655  25.763  25.856  26.214  27.775
 95 A'   96 A'   97 A'   98 A'   41 A"   99 A'  100 A'  101 A'                 
 28.310  28.330  28.346  28.504  28.514  28.527  28.568  28.663
 42 A"  102 A'  103 A'   43 A"  104 A'   44 A"  105 A'  106 A'                 
 35.465  66.698 127.854 127.870 127.898 151.579 215.6351901.739
107 A'  108 A'   45 A"  109 A'  110 A'  111 A'  112 A'  113 A'                 
 --------------------------------------------------------------

          Ground-State Mulliken Net Atomic Charges

     Atom                 Charge (a.u.)
  ----------------------------------------
      1 C                    -0.124836
      2 N                    -0.065920
      3 Cl                    0.011537
      4 F                     0.035676
      5 I                     0.143542
  ----------------------------------------
  Sum of atomic charges =     0.000000

 -----------------------------------------------------------------
                    Cartesian Multipole Moments
 -----------------------------------------------------------------
    Charge (ESU x 10^10)
                 0.0000
    Dipole Moment (Debye)
         X       1.6672      Y       1.2492      Z      -0.0000
       Tot       2.0833
    Quadrupole Moments (Debye-Ang)
        XX     -57.9159     XY      -0.7989     YY     -57.9860
        XZ      -0.0000     YZ      -0.0000     ZZ     -56.9599
    Octopole Moments (Debye-Ang^2)
       XXX      43.9033    XXY      15.4898    XYY      10.9093
       YYY      21.6090    XXZ      -0.0000    XYZ      -0.0000
       YYZ      -0.0000    XZZ       9.6357    YZZ       2.7060
       ZZZ      -0.0000
    Hexadecapole Moments (Debye-Ang^3)
      XXXX    -818.4860   XXXY       6.3014   XXYY    -186.3830
      XYYY       2.5567   YYYY    -355.1841   XXXZ      -0.0000
      XXYZ       0.0000   XYYZ      -0.0000   YYYZ      -0.0000
      XXZZ    -149.6762   XYZZ       5.8913   YYZZ     -69.3629
      XZZZ      -0.0000   YZZZ       0.0000   ZZZZ     -69.1436
 -----------------------------------------------------------------
 Calculating analytic gradient of the SCF energy
 Gradient of SCF Energy
            1           2           3           4           5
    1   0.0181379  -0.0033589  -0.0052891  -0.0093379  -0.0001519
    2  -0.0092432  -0.0031430   0.0042572   0.0044981   0.0036309
    3  -0.0000000  -0.0000000   0.0000000   0.0000000   0.0000000
 Max gradient component =       1.814E-02
 RMS gradient           =       6.337E-03
 Gradient time:  CPU 6.26 s  wall 1.66 s
 Geometry Optimization Parameters
   NAtoms,    NIC,     NZ,  NCons,   NDum,   NFix, NCnnct, MaxDiis
        5      20       5       0       0       0       0       0

 Cartesian Hessian Update
 Hessian Updated using BFGS Update


** GEOMETRY OPTIMIZATION IN DELOCALIZED INTERNAL COORDINATES **
   Searching for a Minimum

   Optimization Cycle:   2

                       Coordinates (Angstroms)
     ATOM                X               Y               Z
      1  C        -0.5362853768   -1.0389803438    0.0000000000
      2  N        -1.7730711072   -0.7647073800    0.0000000000
      3  Cl       -2.2897659993    0.8889260513    0.0000000000
      4  F        -0.2649635105   -2.3324502893    0.0000000000
      5  I         1.1819479619    0.2252840640    0.0000000000
   Point Group: cs    Number of degrees of freedom:     7


   Energy is  -7572.434436250

 Hessian Updated using BFGS Update

  6 Hessian modes will be used to form the next step
  Hessian Eigenvalues:
     0.107761    0.204309    0.282168    0.322447    0.579335    0.645045

 Minimum Search - Taking Simple RFO Step
 Searching for Lamda that Minimizes Along All modes
 Value Taken    Lamda =  -0.00181980
 Step Taken.  Stepsize is  0.087263

                             Maximum     Tolerance    Cnvgd?
         Gradient           0.011205      0.000300      NO
         Displacement       0.054476      0.001200      NO
         Energy change     -0.010911      0.000001      NO


 New Cartesian Coordinates Obtained by Inverse Iteration

 Displacement from previous Coordinates is:  0.137302
 ----------------------------------------------------------------
             Standard Nuclear Orientation (Angstroms)
    I     Atom           X                Y                Z
 ----------------------------------------------------------------
    1      C      -0.5635084280    -1.0333862020     0.0000000000
    2      N      -1.7932282970    -0.7720064492     0.0000000000
    3      Cl     -2.2463428954     0.8854816603     0.0000000000
    4      F      -0.2330292047    -2.3169547624     0.0000000000
    5      I       1.1539707932     0.2149378555     0.0000000000
 ----------------------------------------------------------------
 Molecular Point Group                 Cs    NOp =  2
 Largest Abelian Subgroup              Cs    NOp =  2
 Nuclear Repulsion Energy =   501.0487921479 hartrees
 There are       46 alpha and       46 beta electrons
 Applying Cartesian multipole field
    Component          Value
    ---------          -----
     (2,0,0)        1.00000E-11
     (0,2,0)        2.00000E-11
     (0,0,2)       -3.00000E-11
 Nucleus-field energy     =     0.0000000118 hartrees
 Requested basis set is 6-311++G(d,p)
 There are 55 shells and 158 basis functions
 A cutoff of  1.0D-11 yielded   1251 shell pairs
 There are     11041 function pairs (     12339 Cartesian)
 Smallest overlap matrix eigenvalue = 1.18E-03
 Guess MOs from SCF MO coefficient file

 -----------------------------------------------------------------------
  General SCF calculation program by
  Eric Jon Sundstrom, Paul Horn, Yuezhi Mao, Dmitri Zuev, Alec White,
  David Stuck, Shaama M.S., Shane Yost, Joonho Lee, David Small,
  Daniel Levine, Susi Lehtola, Hugh Burton, Evgeny Epifanovsky
 -----------------------------------------------------------------------
 Exchange:     0.2000 Hartree-Fock + 0.0800 Slater + 0.7200 B88
 Correlation:  0.1900 VWN1RPA + 0.8100 LYP
 Using SG-1 standard quadrature grid
 using 4 threads for integral computing
 -------------------------------------------------------
 OpenMP Integral computing Module                
 Release: version 2.0, May 2017, Q-Chem Inc. Pleasanton 
 -------------------------------------------------------
 -------------------------------------------------------
 OpenMP BLAS3 based DFT computing Module                
 Release: version 1.0, May 2013, Q-Chem Inc. Pittsburgh 
 -------------------------------------------------------
 A restricted SCF calculation will be
 performed using DIIS
 SCF converges when DIIS error is below 1.0e-08
 ---------------------------------------
  Cycle       Energy         DIIS error
 ---------------------------------------
    1   -7572.4333564922      6.20e-04  
    2   -7572.4350083894      2.81e-04  
    3   -7572.4347709358      4.01e-04  
    4   -7572.4352090661      6.18e-05  
    5   -7572.4352173949      3.16e-05  
    6   -7572.4352204398      4.24e-06  
    7   -7572.4352204921      2.00e-06  
    8   -7572.4352204984      4.42e-07  
    9   -7572.4352204988      2.44e-07  
   10   -7572.4352204988      3.67e-08  
   11   -7572.4352204989      1.33e-08  
   12   -7572.4352204988      2.55e-09  Convergence criterion met
 ---------------------------------------
 SCF time:   CPU 20.38s  wall 6.00s 
 SCF   energy in the final basis set =    -7572.4352204988
 Total energy in the final basis set =    -7572.4352204988

 --------------------------------------------------------------
             Orbital Energies (a.u.) and Symmetries
 --------------------------------------------------------------

 Alpha MOs, Restricted
 -- Occupied --                  
******* -176.34 -165.74 -165.74 -165.74 -101.60  -35.84  -31.33
  1 A'    2 A'    3 A'    1 A"    4 A'    5 A'    6 A'    7 A'                 
-31.323 -31.322 -24.748 -22.979 -22.978 -22.978 -22.973 -22.973
  2 A"    8 A'    9 A'   10 A'    3 A"   11 A'    4 A"   12 A'                 
-14.403 -10.368  -9.516  -7.283  -7.269  -7.269  -6.385  -4.798
 13 A'   14 A'   15 A'   16 A'    5 A"   17 A'   18 A'   19 A'                 
 -4.783  -4.781  -2.063  -2.059  -2.058  -2.045  -2.045  -1.297
  6 A"   20 A'   21 A'    7 A"   22 A'   23 A'    8 A"   24 A'                 
 -1.011  -0.840  -0.722  -0.639  -0.550  -0.535  -0.524  -0.440
 25 A'   26 A'   27 A'   28 A'   29 A'    9 A"   30 A'   31 A'                 
 -0.423  -0.389  -0.329  -0.316  -0.299  -0.297
 10 A"   32 A'   11 A"   33 A'   34 A'   12 A"                                 
 -- Virtual --                   
 -0.090  -0.056  -0.052   0.011   0.040   0.053   0.056   0.073
 35 A'   13 A"   36 A'   37 A'   38 A'   14 A"   39 A'   40 A'                 
  0.088   0.090   0.110   0.145   0.150   0.163   0.192   0.224
 15 A"   41 A'   42 A'   43 A'   44 A'   16 A"   45 A'   17 A"                 
  0.227   0.240   0.250   0.270   0.271   0.321   0.337   0.363
 46 A'   47 A'   48 A'   18 A"   49 A'   50 A'   51 A'   19 A"                 
  0.379   0.384   0.395   0.420   0.439   0.453   0.464   0.498
 52 A'   20 A"   53 A'   54 A'   55 A'   21 A"   56 A'   57 A'                 
  0.579   0.605   0.648   0.704   0.709   0.764   0.794   0.837
 22 A"   58 A'   59 A'   60 A'   23 A"   61 A'   62 A'   24 A"                 
  0.866   0.918   0.933   0.940   1.044   1.122   1.177   1.225
 63 A'   64 A'   25 A"   65 A'   66 A'   67 A'   26 A"   68 A'                 
  1.245   1.316   1.336   1.338   1.380   1.383   1.413   1.583
 27 A"   69 A'   70 A'   28 A"   29 A"   71 A'   72 A'   73 A'                 
  1.653   1.796   1.909   1.980   2.160   2.228   2.258   2.326
 74 A'   75 A'   76 A'   30 A"   77 A'   78 A'   31 A"   32 A"                 
  2.445   2.661   2.720   2.765   2.849   3.200   3.710   3.729
 79 A'   80 A'   33 A"   81 A'   82 A'   83 A'   34 A"   84 A'                 
  3.823   3.850   3.927   3.955   3.959   3.998   4.059   4.149
 35 A"   85 A'   36 A"   37 A"   86 A'   38 A"   87 A'   88 A'                 
  4.228   4.341   4.381   4.805   5.969   5.998   6.035   6.238
 89 A'   90 A'   91 A'   92 A'   39 A"   93 A'   94 A'   40 A"                 
  6.306   6.604   9.659  23.672  25.764  25.867  26.210  27.782
 95 A'   96 A'   97 A'   98 A'   41 A"   99 A'  100 A'  101 A'                 
 28.312  28.333  28.349  28.505  28.517  28.529  28.571  28.664
 42 A"  102 A'  103 A'   43 A"  104 A'   44 A"  105 A'  106 A'                 
 35.481  66.699 127.856 127.872 127.900 151.585 215.6351901.745
107 A'  108 A'   45 A"  109 A'  110 A'  111 A'  112 A'  113 A'                 

 Beta MOs, Restricted
 -- Occupied --                  
******* -176.34 -165.74 -165.74 -165.74 -101.60  -35.84  -31.33
  1 A'    2 A'    3 A'    1 A"    4 A'    5 A'    6 A'    7 A'                 
-31.323 -31.322 -24.748 -22.979 -22.978 -22.978 -22.973 -22.973
  2 A"    8 A'    9 A'   10 A'    3 A"   11 A'    4 A"   12 A'                 
-14.403 -10.368  -9.516  -7.283  -7.269  -7.269  -6.385  -4.798
 13 A'   14 A'   15 A'   16 A'    5 A"   17 A'   18 A'   19 A'                 
 -4.783  -4.781  -2.063  -2.059  -2.058  -2.045  -2.045  -1.297
  6 A"   20 A'   21 A'    7 A"   22 A'   23 A'    8 A"   24 A'                 
 -1.011  -0.840  -0.722  -0.639  -0.550  -0.535  -0.524  -0.440
 25 A'   26 A'   27 A'   28 A'   29 A'    9 A"   30 A'   31 A'                 
 -0.423  -0.389  -0.329  -0.316  -0.299  -0.297
 10 A"   32 A'   11 A"   33 A'   34 A'   12 A"                                 
 -- Virtual --                   
 -0.090  -0.056  -0.052   0.011   0.040   0.053   0.056   0.073
 35 A'   13 A"   36 A'   37 A'   38 A'   14 A"   39 A'   40 A'                 
  0.088   0.090   0.110   0.145   0.150   0.163   0.192   0.224
 15 A"   41 A'   42 A'   43 A'   44 A'   16 A"   45 A'   17 A"                 
  0.227   0.240   0.250   0.270   0.271   0.321   0.337   0.363
 46 A'   47 A'   48 A'   18 A"   49 A'   50 A'   51 A'   19 A"                 
  0.379   0.384   0.395   0.420   0.439   0.453   0.464   0.498
 52 A'   20 A"   53 A'   54 A'   55 A'   21 A"   56 A'   57 A'                 
  0.579   0.605   0.648   0.704   0.709   0.764   0.794   0.837
 22 A"   58 A'   59 A'   60 A'   23 A"   61 A'   62 A'   24 A"                 
  0.866   0.918   0.933   0.940   1.044   1.122   1.177   1.225
 63 A'   64 A'   25 A"   65 A'   66 A'   67 A'   26 A"   68 A'                 
  1.245   1.316   1.336   1.338   1.380   1.383   1.413   1.583
 27 A"   69 A'   70 A'   28 A"   29 A"   71 A'   72 A'   73 A'                 
  1.653   1.796   1.909   1.980   2.160   2.228   2.258   2.326
 74 A'   75 A'   76 A'   30 A"   77 A'   78 A'   31 A"   32 A"                 
  2.445   2.661   2.720   2.765   2.849   3.200   3.710   3.729
 79 A'   80 A'   33 A"   81 A'   82 A'   83 A'   34 A"   84 A'                 
  3.823   3.850   3.927   3.955   3.959   3.998   4.059   4.149
 35 A"   85 A'   36 A"   37 A"   86 A'   38 A"   87 A'   88 A'                 
  4.228   4.341   4.381   4.805   5.969   5.998   6.035   6.238
 89 A'   90 A'   91 A'   92 A'   39 A"   93 A'   94 A'   40 A"                 
  6.306   6.604   9.659  23.672  25.764  25.867  26.210  27.782
 95 A'   96 A'   97 A'   98 A'   41 A"   99 A'  100 A'  101 A'                 
 28.312  28.333  28.349  28.505  28.517  28.529  28.571  28.664
 42 A"  102 A'  103 A'   43 A"  104 A'   44 A"  105 A'  106 A'                 
 35.481  66.699 127.856 127.872 127.900 151.585 215.6351901.745
107 A'  108 A'   45 A"  109 A'  110 A'  111 A'  112 A'  113 A'                 
 --------------------------------------------------------------

          Ground-State Mulliken Net Atomic Charges

     Atom                 Charge (a.u.)
  ----------------------------------------
      1 C                    -0.128032
      2 N                    -0.065158
      3 Cl                    0.025556
      4 F                     0.027695
      5 I                     0.139939
  ----------------------------------------
  Sum of atomic charges =     0.000000

 -----------------------------------------------------------------
                    Cartesian Multipole Moments
 -----------------------------------------------------------------
    Charge (ESU x 10^10)
                 0.0000
    Dipole Moment (Debye)
         X       1.5560      Y       1.2458      Z       0.0000
       Tot       1.9933
    Quadrupole Moments (Debye-Ang)
        XX     -57.9287     XY      -0.7367     YY     -58.0368
        XZ       0.0000     YZ       0.0000     ZZ     -56.9054
    Octopole Moments (Debye-Ang^2)
       XXX      45.1040    XXY      15.1612    XYY      10.9697
       YYY      22.5798    XXZ       0.0000    XYZ       0.0000
       YYZ       0.0000    XZZ       9.8660    YZZ       2.9578
       ZZZ       0.0000
    Hexadecapole Moments (Debye-Ang^3)
      XXXX    -797.2200   XXXY       7.2804   XXYY    -182.9707
      XYYY       2.4545   YYYY    -351.9624   XXXZ       0.0000
      XXYZ       0.0000   XYYZ       0.0000   YYYZ       0.0000
      XXZZ    -145.5625   XYZZ       5.9126   YYZZ     -68.8372
      XZZZ       0.0000   YZZZ       0.0000   ZZZZ     -69.0374
 -----------------------------------------------------------------
 Calculating analytic gradient of the SCF energy
 Gradient of SCF Energy
            1           2           3           4           5
    1   0.0005649   0.0016137   0.0019783  -0.0016597  -0.0024972
    2   0.0001892  -0.0014143  -0.0022137   0.0040851  -0.0006463
    3  -0.0000000   0.0000000  -0.0000000   0.0000000  -0.0000000
 Max gradient component =       4.085E-03
 RMS gradient           =       1.630E-03
 Gradient time:  CPU 6.31 s  wall 1.67 s
 Geometry Optimization Parameters
   NAtoms,    NIC,     NZ,  NCons,   NDum,   NFix, NCnnct, MaxDiis
        5      20       5       0       0       0       0       0

 Cartesian Hessian Update
 Hessian Updated using BFGS Update


** GEOMETRY OPTIMIZATION IN DELOCALIZED INTERNAL COORDINATES **
   Searching for a Minimum

   Optimization Cycle:   3

                       Coordinates (Angstroms)
     ATOM                X               Y               Z
      1  C        -0.5635084280   -1.0333862020    0.0000000000
      2  N        -1.7932282970   -0.7720064492    0.0000000000
      3  Cl       -2.2463428954    0.8854816603    0.0000000000
      4  F        -0.2330292047   -2.3169547624    0.0000000000
      5  I         1.1539707932    0.2149378555    0.0000000000
   Point Group: cs    Number of degrees of freedom:     7


   Energy is  -7572.435220499

 Hessian Updated using BFGS Update

  7 Hessian modes will be used to form the next step
  Hessian Eigenvalues:
     0.110937    0.186677    0.262302    0.288704    0.365631    0.553349
     0.687925

 Minimum Search - Taking Simple RFO Step
 Searching for Lamda that Minimizes Along All modes
 Value Taken    Lamda =  -0.00021787
 Step Taken.  Stepsize is  0.028400

                             Maximum     Tolerance    Cnvgd?
         Gradient           0.005493      0.000300      NO
         Displacement       0.014644      0.001200      NO
         Energy change     -0.000784      0.000001      NO


 New Cartesian Coordinates Obtained by Inverse Iteration

 Displacement from previous Coordinates is:  0.052333
 ----------------------------------------------------------------
             Standard Nuclear Orientation (Angstroms)
    I     Atom           X                Y                Z
 ----------------------------------------------------------------
    1      C      -0.5630884095    -1.0335431739     0.0000000000
    2      N      -1.7941875498    -0.7664009734     0.0000000000
    3      Cl     -2.2662587111     0.8890450636     0.0000000000
    4      F      -0.2288529309    -2.3204594335     0.0000000000
    5      I       1.1702495695     0.2094306195     0.0000000000
 ----------------------------------------------------------------
 Molecular Point Group                 Cs    NOp =  2
 Largest Abelian Subgroup              Cs    NOp =  2
 Nuclear Repulsion Energy =   498.3607823801 hartrees
 There are       46 alpha and       46 beta electrons
 Applying Cartesian multipole field
    Component          Value
    ---------          -----
     (2,0,0)        1.00000E-11
     (0,2,0)        2.00000E-11
     (0,0,2)       -3.00000E-11
 Nucleus-field energy     =     0.0000000119 hartrees
 Requested basis set is 6-311++G(d,p)
 There are 55 shells and 158 basis functions
 A cutoff of  1.0D-11 yielded   1250 shell pairs
 There are     11016 function pairs (     12303 Cartesian)
 Smallest overlap matrix eigenvalue = 1.19E-03
 Guess MOs from SCF MO coefficient file

 -----------------------------------------------------------------------
  General SCF calculation program by
  Eric Jon Sundstrom, Paul Horn, Yuezhi Mao, Dmitri Zuev, Alec White,
  David Stuck, Shaama M.S., Shane Yost, Joonho Lee, David Small,
  Daniel Levine, Susi Lehtola, Hugh Burton, Evgeny Epifanovsky
 -----------------------------------------------------------------------
 Exchange:     0.2000 Hartree-Fock + 0.0800 Slater + 0.7200 B88
 Correlation:  0.1900 VWN1RPA + 0.8100 LYP
 Using SG-1 standard quadrature grid
 using 4 threads for integral computing
 -------------------------------------------------------
 OpenMP Integral computing Module                
 Release: version 2.0, May 2017, Q-Chem Inc. Pleasanton 
 -------------------------------------------------------
 -------------------------------------------------------
 OpenMP BLAS3 based DFT computing Module                
 Release: version 1.0, May 2013, Q-Chem Inc. Pittsburgh 
 -------------------------------------------------------
 A restricted SCF calculation will be
 performed using DIIS
 SCF converges when DIIS error is below 1.0e-08
 ---------------------------------------
  Cycle       Energy         DIIS error
 ---------------------------------------
    1   -7572.4352072063      1.49e-04  
    2   -7572.4352914809      8.18e-05  
    3   -7572.4352903526      8.31e-05  
    4   -7572.4353126995      1.13e-05  
    5   -7572.4353130570      5.04e-06  
    6   -7572.4353131134      2.16e-06  
    7   -7572.4353131250      5.01e-07  
    8   -7572.4353131254      1.95e-07  
    9   -7572.4353131255      3.43e-08  
   10   -7572.4353131256      1.37e-08  
   11   -7572.4353131256      3.21e-09  Convergence criterion met
 ---------------------------------------
 SCF time:   CPU 18.60s  wall 5.00s 
 SCF   energy in the final basis set =    -7572.4353131256
 Total energy in the final basis set =    -7572.4353131256

 --------------------------------------------------------------
             Orbital Energies (a.u.) and Symmetries
 --------------------------------------------------------------

 Alpha MOs, Restricted
 -- Occupied --                  
******* -176.34 -165.74 -165.74 -165.74 -101.60  -35.84  -31.33
  1 A'    2 A'    3 A'    1 A"    4 A'    5 A'    6 A'    7 A'                 
-31.322 -31.322 -24.748 -22.979 -22.978 -22.977 -22.973 -22.973
  2 A"    8 A'    9 A'   10 A'    3 A"   11 A'    4 A"   12 A'                 
-14.405 -10.369  -9.517  -7.284  -7.270  -7.270  -6.384  -4.797
 13 A'   14 A'   15 A'   16 A'    5 A"   17 A'   18 A'   19 A'                 
 -4.782  -4.781  -2.063  -2.059  -2.058  -2.044  -2.044  -1.295
  6 A"   20 A'   21 A'    7 A"   22 A'   23 A'    8 A"   24 A'                 
 -1.009  -0.841  -0.720  -0.639  -0.550  -0.533  -0.524  -0.440
 25 A'   26 A'   27 A'   28 A'   29 A'    9 A"   30 A'   31 A'                 
 -0.422  -0.389  -0.330  -0.315  -0.300  -0.297
 10 A"   32 A'   11 A"   33 A'   34 A'   12 A"                                 
 -- Virtual --                   
 -0.092  -0.057  -0.054   0.011   0.039   0.053   0.056   0.073
 35 A'   13 A"   36 A'   37 A'   38 A'   14 A"   39 A'   40 A'                 
  0.088   0.090   0.110   0.145   0.150   0.163   0.192   0.224
 15 A"   41 A'   42 A'   43 A'   44 A'   16 A"   45 A'   17 A"                 
  0.227   0.240   0.249   0.270   0.271   0.320   0.336   0.362
 46 A'   47 A'   48 A'   18 A"   49 A'   50 A'   51 A'   19 A"                 
  0.378   0.384   0.395   0.420   0.439   0.452   0.464   0.494
 52 A'   20 A"   53 A'   54 A'   55 A'   21 A"   56 A'   57 A'                 
  0.580   0.603   0.645   0.704   0.708   0.764   0.792   0.836
 22 A"   58 A'   59 A'   60 A'   23 A"   61 A'   62 A'   24 A"                 
  0.864   0.917   0.933   0.941   1.044   1.119   1.176   1.224
 63 A'   64 A'   25 A"   65 A'   66 A'   67 A'   26 A"   68 A'                 
  1.244   1.314   1.335   1.337   1.380   1.381   1.413   1.581
 27 A"   69 A'   70 A'   28 A"   29 A"   71 A'   72 A'   73 A'                 
  1.652   1.796   1.907   1.979   2.153   2.226   2.256   2.325
 74 A'   75 A'   76 A'   30 A"   77 A'   78 A'   31 A"   32 A"                 
  2.441   2.661   2.719   2.760   2.847   3.195   3.711   3.729
 79 A'   80 A'   33 A"   81 A'   82 A'   83 A'   34 A"   84 A'                 
  3.821   3.848   3.927   3.952   3.958   3.997   4.055   4.144
 35 A"   85 A'   36 A"   37 A"   86 A'   38 A"   87 A'   88 A'                 
  4.227   4.337   4.376   4.802   5.969   5.997   6.033   6.238
 89 A'   90 A'   91 A'   92 A'   39 A"   93 A'   94 A'   40 A"                 
  6.305   6.597   9.657  23.664  25.763  25.861  26.210  27.780
 95 A'   96 A'   97 A'   98 A'   41 A"   99 A'  100 A'  101 A'                 
 28.312  28.332  28.348  28.506  28.516  28.529  28.570  28.663
 42 A"  102 A'  103 A'   43 A"  104 A'   44 A"  105 A'  106 A'                 
 35.475  66.698 127.856 127.872 127.900 151.583 215.6331901.744
107 A'  108 A'   45 A"  109 A'  110 A'  111 A'  112 A'  113 A'                 

 Beta MOs, Restricted
 -- Occupied --                  
******* -176.34 -165.74 -165.74 -165.74 -101.60  -35.84  -31.33
  1 A'    2 A'    3 A'    1 A"    4 A'    5 A'    6 A'    7 A'                 
-31.322 -31.322 -24.748 -22.979 -22.978 -22.977 -22.973 -22.973
  2 A"    8 A'    9 A'   10 A'    3 A"   11 A'    4 A"   12 A'                 
-14.405 -10.369  -9.517  -7.284  -7.270  -7.270  -6.384  -4.797
 13 A'   14 A'   15 A'   16 A'    5 A"   17 A'   18 A'   19 A'                 
 -4.782  -4.781  -2.063  -2.059  -2.058  -2.044  -2.044  -1.295
  6 A"   20 A'   21 A'    7 A"   22 A'   23 A'    8 A"   24 A'                 
 -1.009  -0.841  -0.720  -0.639  -0.550  -0.533  -0.524  -0.440
 25 A'   26 A'   27 A'   28 A'   29 A'    9 A"   30 A'   31 A'                 
 -0.422  -0.389  -0.330  -0.315  -0.300  -0.297
 10 A"   32 A'   11 A"   33 A'   34 A'   12 A"                                 
 -- Virtual --                   
 -0.092  -0.057  -0.054   0.011   0.039   0.053   0.056   0.073
 35 A'   13 A"   36 A'   37 A'   38 A'   14 A"   39 A'   40 A'                 
  0.088   0.090   0.110   0.145   0.150   0.163   0.192   0.224
 15 A"   41 A'   42 A'   43 A'   44 A'   16 A"   45 A'   17 A"                 
  0.227   0.240   0.249   0.270   0.271   0.320   0.336   0.362
 46 A'   47 A'   48 A'   18 A"   49 A'   50 A'   51 A'   19 A"                 
  0.378   0.384   0.395   0.420   0.439   0.452   0.464   0.494
 52 A'   20 A"   53 A'   54 A'   55 A'   21 A"   56 A'   57 A'                 
  0.580   0.603   0.645   0.704   0.708   0.764   0.792   0.836
 22 A"   58 A'   59 A'   60 A'   23 A"   61 A'   62 A'   24 A"                 
  0.864   0.917   0.933   0.941   1.044   1.119   1.176   1.224
 63 A'   64 A'   25 A"   65 A'   66 A'   67 A'   26 A"   68 A'                 
  1.244   1.314   1.335   1.337   1.380   1.381   1.413   1.581
 27 A"   69 A'   70 A'   28 A"   29 A"   71 A'   72 A'   73 A'                 
  1.652   1.796   1.907   1.979   2.153   2.226   2.256   2.325
 74 A'   75 A'   76 A'   30 A"   77 A'   78 A'   31 A"   32 A"                 
  2.441   2.661   2.719   2.760   2.847   3.195   3.711   3.729
 79 A'   80 A'   33 A"   81 A'   82 A'   83 A'   34 A"   84 A'                 
  3.821   3.848   3.927   3.952   3.958   3.997   4.055   4.144
 35 A"   85 A'   36 A"   37 A"   86 A'   38 A"   87 A'   88 A'                 
  4.227   4.337   4.376   4.802   5.969   5.997   6.033   6.238
 89 A'   90 A'   91 A'   92 A'   39 A"   93 A'   94 A'   40 A"                 
  6.305   6.597   9.657  23.664  25.763  25.861  26.210  27.780
 95 A'   96 A'   97 A'   98 A'   41 A"   99 A'  100 A'  101 A'                 
 28.312  28.332  28.348  28.506  28.516  28.529  28.570  28.663
 42 A"  102 A'  103 A'   43 A"  104 A'   44 A"  105 A'  106 A'                 
 35.475  66.698 127.856 127.872 127.900 151.583 215.6331901.744
107 A'  108 A'   45 A"  109 A'  110 A'  111 A'  112 A'  113 A'                 
 --------------------------------------------------------------

          Ground-State Mulliken Net Atomic Charges

     Atom                 Charge (a.u.)
  ----------------------------------------
      1 C                    -0.124214
      2 N                    -0.063867
      3 Cl                    0.025663
      4 F                     0.025827
      5 I                     0.136591
  ----------------------------------------
  Sum of atomic charges =     0.000000

 -----------------------------------------------------------------
                    Cartesian Multipole Moments
 -----------------------------------------------------------------
    Charge (ESU x 10^10)
                 0.0000
    Dipole Moment (Debye)
         X       1.5163      Y       1.2511      Z       0.0000
       Tot       1.9658
    Quadrupole Moments (Debye-Ang)
        XX     -57.7858     XY      -0.7938     YY     -58.0860
        XZ       0.0000     YZ       0.0000     ZZ     -56.9410
    Octopole Moments (Debye-Ang^2)
       XXX      44.2366    XXY      15.4987    XYY      10.5861
       YYY      22.9040    XXZ       0.0000    XYZ       0.0000
       YYZ       0.0000    XZZ       9.6174    YZZ       3.0820
       ZZZ       0.0000
    Hexadecapole Moments (Debye-Ang^3)
      XXXX    -808.5320   XXXY       8.0858   XXYY    -184.7926
      XYYY       3.6712   YYYY    -352.6582   XXXZ       0.0000
      XXYZ       0.0000   XYYZ       0.0000   YYYZ      -0.0000
      XXZZ    -147.7970   XYZZ       6.3752   YYZZ     -68.9458
      XZZZ       0.0000   YZZZ       0.0000   ZZZZ     -69.1326
 -----------------------------------------------------------------
 Calculating analytic gradient of the SCF energy
 Gradient of SCF Energy
            1           2           3           4           5
    1   0.0017510  -0.0018343  -0.0005344   0.0007005  -0.0000828
    2  -0.0008676   0.0006097  -0.0001442   0.0003809   0.0000212
    3   0.0000000  -0.0000000  -0.0000000  -0.0000000  -0.0000000
 Max gradient component =       1.834E-03
 RMS gradient           =       7.530E-04
 Gradient time:  CPU 6.28 s  wall 1.67 s
 Geometry Optimization Parameters
   NAtoms,    NIC,     NZ,  NCons,   NDum,   NFix, NCnnct, MaxDiis
        5      20       5       0       0       0       0       0

 Cartesian Hessian Update
 Hessian Updated using BFGS Update


** GEOMETRY OPTIMIZATION IN DELOCALIZED INTERNAL COORDINATES **
   Searching for a Minimum

   Optimization Cycle:   4

                       Coordinates (Angstroms)
     ATOM                X               Y               Z
      1  C        -0.5630884095   -1.0335431739    0.0000000000
      2  N        -1.7941875498   -0.7664009734    0.0000000000
      3  Cl       -2.2662587111    0.8890450636    0.0000000000
      4  F        -0.2288529309   -2.3204594335    0.0000000000
      5  I         1.1702495695    0.2094306195    0.0000000000
   Point Group: cs    Number of degrees of freedom:     7


   Energy is  -7572.435313126

 Hessian Updated using BFGS Update

  7 Hessian modes will be used to form the next step
  Hessian Eigenvalues:
     0.105718    0.193167    0.268925    0.291689    0.361590    0.533593
     0.806806

 Minimum Search - Taking Simple RFO Step
 Searching for Lamda that Minimizes Along All modes
 Value Taken    Lamda =  -0.00001100
 Step Taken.  Stepsize is  0.005145

                             Maximum     Tolerance    Cnvgd?
         Gradient           0.001599      0.000300      NO
         Displacement       0.004138      0.001200      NO
         Energy change     -0.000093      0.000001      NO


 New Cartesian Coordinates Obtained by Inverse Iteration

 Displacement from previous Coordinates is:  0.009656
 ----------------------------------------------------------------
             Standard Nuclear Orientation (Angstroms)
    I     Atom           X                Y                Z
 ----------------------------------------------------------------
    1      C      -0.5634679586    -1.0338060455     0.0000000000
    2      N      -1.7933336923    -0.7674989332     0.0000000000
    3      Cl     -2.2633554981     0.8885160915     0.0000000000
    4      F      -0.2309451097    -2.3214431335     0.0000000000
    5      I       1.1689642268     0.2123041229     0.0000000000
 ----------------------------------------------------------------
 Molecular Point Group                 Cs    NOp =  2
 Largest Abelian Subgroup              Cs    NOp =  2
 Nuclear Repulsion Energy =   498.4706339376 hartrees
 There are       46 alpha and       46 beta electrons
 Applying Cartesian multipole field
    Component          Value
    ---------          -----
     (2,0,0)        1.00000E-11
     (0,2,0)        2.00000E-11
     (0,0,2)       -3.00000E-11
 Nucleus-field energy     =     0.0000000119 hartrees
 Requested basis set is 6-311++G(d,p)
 There are 55 shells and 158 basis functions
 A cutoff of  1.0D-11 yielded   1250 shell pairs
 There are     11016 function pairs (     12303 Cartesian)
 Smallest overlap matrix eigenvalue = 1.19E-03
 Guess MOs from SCF MO coefficient file

 -----------------------------------------------------------------------
  General SCF calculation program by
  Eric Jon Sundstrom, Paul Horn, Yuezhi Mao, Dmitri Zuev, Alec White,
  David Stuck, Shaama M.S., Shane Yost, Joonho Lee, David Small,
  Daniel Levine, Susi Lehtola, Hugh Burton, Evgeny Epifanovsky
 -----------------------------------------------------------------------
 Exchange:     0.2000 Hartree-Fock + 0.0800 Slater + 0.7200 B88
 Correlation:  0.1900 VWN1RPA + 0.8100 LYP
 Using SG-1 standard quadrature grid
 using 4 threads for integral computing
 -------------------------------------------------------
 OpenMP Integral computing Module                
 Release: version 2.0, May 2017, Q-Chem Inc. Pleasanton 
 -------------------------------------------------------
 -------------------------------------------------------
 OpenMP BLAS3 based DFT computing Module                
 Release: version 1.0, May 2013, Q-Chem Inc. Pittsburgh 
 -------------------------------------------------------
 A restricted SCF calculation will be
 performed using DIIS
 SCF converges when DIIS error is below 1.0e-08
 ---------------------------------------
  Cycle       Energy         DIIS error
 ---------------------------------------
    1   -7572.4353146465      3.03e-05  
    2   -7572.4353180169      1.18e-05  
    3   -7572.4353177712      1.49e-05  
    4   -7572.4353183472      3.93e-06  
    5   -7572.4353183865      1.18e-06  
    6   -7572.4353183905      3.46e-07  
    7   -7572.4353183907      9.09e-08  
    8   -7572.4353183908      2.25e-08  
    9   -7572.4353183909      3.72e-09  Convergence criterion met
 ---------------------------------------
 SCF time:   CPU 15.25s  wall 5.00s 
 SCF   energy in the final basis set =    -7572.4353183909
 Total energy in the final basis set =    -7572.4353183909

 --------------------------------------------------------------
             Orbital Energies (a.u.) and Symmetries
 --------------------------------------------------------------

 Alpha MOs, Restricted
 -- Occupied --                  
******* -176.34 -165.74 -165.74 -165.74 -101.60  -35.84  -31.33
  1 A'    2 A'    3 A'    1 A"    4 A'    5 A'    6 A'    7 A'                 
-31.322 -31.322 -24.748 -22.979 -22.978 -22.977 -22.973 -22.973
  2 A"    8 A'    9 A'   10 A'    3 A"   11 A'    4 A"   12 A'                 
-14.404 -10.369  -9.517  -7.284  -7.270  -7.270  -6.384  -4.798
 13 A'   14 A'   15 A'   16 A'    5 A"   17 A'   18 A'   19 A'                 
 -4.782  -4.781  -2.063  -2.059  -2.058  -2.044  -2.044  -1.295
  6 A"   20 A'   21 A'    7 A"   22 A'   23 A'    8 A"   24 A'                 
 -1.010  -0.841  -0.720  -0.639  -0.550  -0.533  -0.524  -0.440
 25 A'   26 A'   27 A'   28 A'   29 A'    9 A"   30 A'   31 A'                 
 -0.423  -0.389  -0.330  -0.315  -0.299  -0.297
 10 A"   32 A'   11 A"   33 A'   34 A'   12 A"                                 
 -- Virtual --                   
 -0.092  -0.057  -0.054   0.011   0.039   0.053   0.056   0.072
 35 A'   13 A"   36 A'   37 A'   38 A'   14 A"   39 A'   40 A'                 
  0.088   0.090   0.110   0.145   0.150   0.163   0.192   0.224
 15 A"   41 A'   42 A'   43 A'   44 A'   16 A"   45 A'   17 A"                 
  0.227   0.240   0.249   0.270   0.271   0.321   0.336   0.362
 46 A'   47 A'   48 A'   18 A"   49 A'   50 A'   51 A'   19 A"                 
  0.379   0.384   0.395   0.420   0.439   0.452   0.464   0.494
 52 A'   20 A"   53 A'   54 A'   55 A'   21 A"   56 A'   57 A'                 
  0.580   0.603   0.645   0.703   0.708   0.764   0.793   0.836
 22 A"   58 A'   59 A'   60 A'   23 A"   61 A'   62 A'   24 A"                 
  0.864   0.917   0.933   0.941   1.044   1.120   1.176   1.224
 63 A'   64 A'   25 A"   65 A'   66 A'   67 A'   26 A"   68 A'                 
  1.244   1.315   1.335   1.337   1.380   1.381   1.413   1.582
 27 A"   69 A'   70 A'   28 A"   29 A"   71 A'   72 A'   73 A'                 
  1.652   1.797   1.908   1.979   2.153   2.226   2.256   2.326
 74 A'   75 A'   76 A'   30 A"   77 A'   78 A'   31 A"   32 A"                 
  2.441   2.661   2.720   2.762   2.847   3.195   3.711   3.729
 79 A'   80 A'   33 A"   81 A'   82 A'   83 A'   34 A"   84 A'                 
  3.821   3.848   3.927   3.952   3.958   3.997   4.056   4.145
 35 A"   85 A'   36 A"   37 A"   86 A'   38 A"   87 A'   88 A'                 
  4.227   4.337   4.377   4.802   5.969   5.997   6.033   6.239
 89 A'   90 A'   91 A'   92 A'   39 A"   93 A'   94 A'   40 A"                 
  6.306   6.597   9.657  23.667  25.763  25.862  26.210  27.779
 95 A'   96 A'   97 A'   98 A'   41 A"   99 A'  100 A'  101 A'                 
 28.312  28.332  28.347  28.506  28.516  28.529  28.570  28.663
 42 A"  102 A'  103 A'   43 A"  104 A'   44 A"  105 A'  106 A'                 
 35.477  66.699 127.856 127.872 127.899 151.583 215.6331901.743
107 A'  108 A'   45 A"  109 A'  110 A'  111 A'  112 A'  113 A'                 

 Beta MOs, Restricted
 -- Occupied --                  
******* -176.34 -165.74 -165.74 -165.74 -101.60  -35.84  -31.33
  1 A'    2 A'    3 A'    1 A"    4 A'    5 A'    6 A'    7 A'                 
-31.322 -31.322 -24.748 -22.979 -22.978 -22.977 -22.973 -22.973
  2 A"    8 A'    9 A'   10 A'    3 A"   11 A'    4 A"   12 A'                 
-14.404 -10.369  -9.517  -7.284  -7.270  -7.270  -6.384  -4.798
 13 A'   14 A'   15 A'   16 A'    5 A"   17 A'   18 A'   19 A'                 
 -4.782  -4.781  -2.063  -2.059  -2.058  -2.044  -2.044  -1.295
  6 A"   20 A'   21 A'    7 A"   22 A'   23 A'    8 A"   24 A'                 
 -1.010  -0.841  -0.720  -0.639  -0.550  -0.533  -0.524  -0.440
 25 A'   26 A'   27 A'   28 A'   29 A'    9 A"   30 A'   31 A'                 
 -0.423  -0.389  -0.330  -0.315  -0.299  -0.297
 10 A"   32 A'   11 A"   33 A'   34 A'   12 A"                                 
 -- Virtual --                   
 -0.092  -0.057  -0.054   0.011   0.039   0.053   0.056   0.072
 35 A'   13 A"   36 A'   37 A'   38 A'   14 A"   39 A'   40 A'                 
  0.088   0.090   0.110   0.145   0.150   0.163   0.192   0.224
 15 A"   41 A'   42 A'   43 A'   44 A'   16 A"   45 A'   17 A"                 
  0.227   0.240   0.249   0.270   0.271   0.321   0.336   0.362
 46 A'   47 A'   48 A'   18 A"   49 A'   50 A'   51 A'   19 A"                 
  0.379   0.384   0.395   0.420   0.439   0.452   0.464   0.494
 52 A'   20 A"   53 A'   54 A'   55 A'   21 A"   56 A'   57 A'                 
  0.580   0.603   0.645   0.703   0.708   0.764   0.793   0.836
 22 A"   58 A'   59 A'   60 A'   23 A"   61 A'   62 A'   24 A"                 
  0.864   0.917   0.933   0.941   1.044   1.120   1.176   1.224
 63 A'   64 A'   25 A"   65 A'   66 A'   67 A'   26 A"   68 A'                 
  1.244   1.315   1.335   1.337   1.380   1.381   1.413   1.582
 27 A"   69 A'   70 A'   28 A"   29 A"   71 A'   72 A'   73 A'                 
  1.652   1.797   1.908   1.979   2.153   2.226   2.256   2.326
 74 A'   75 A'   76 A'   30 A"   77 A'   78 A'   31 A"   32 A"                 
  2.441   2.661   2.720   2.762   2.847   3.195   3.711   3.729
 79 A'   80 A'   33 A"   81 A'   82 A'   83 A'   34 A"   84 A'                 
  3.821   3.848   3.927   3.952   3.958   3.997   4.056   4.145
 35 A"   85 A'   36 A"   37 A"   86 A'   38 A"   87 A'   88 A'                 
  4.227   4.337   4.377   4.802   5.969   5.997   6.033   6.239
 89 A'   90 A'   91 A'   92 A'   39 A"   93 A'   94 A'   40 A"                 
  6.306   6.597   9.657  23.667  25.763  25.862  26.210  27.779
 95 A'   96 A'   97 A'   98 A'   41 A"   99 A'  100 A'  101 A'                 
 28.312  28.332  28.347  28.506  28.516  28.529  28.570  28.663
 42 A"  102 A'  103 A'   43 A"  104 A'   44 A"  105 A'  106 A'                 
 35.477  66.699 127.856 127.872 127.899 151.583 215.6331901.743
107 A'  108 A'   45 A"  109 A'  110 A'  111 A'  112 A'  113 A'                 
 --------------------------------------------------------------

          Ground-State Mulliken Net Atomic Charges

     Atom                 Charge (a.u.)
  ----------------------------------------
      1 C                    -0.123937
      2 N                    -0.063652
      3 Cl                    0.025603
      4 F                     0.025292
      5 I                     0.136694
  ----------------------------------------
  Sum of atomic charges =     0.000000

 -----------------------------------------------------------------
                    Cartesian Multipole Moments
 -----------------------------------------------------------------
    Charge (ESU x 10^10)
                 0.0000
    Dipole Moment (Debye)
         X       1.5149      Y       1.2560      Z       0.0000
       Tot       1.9679
    Quadrupole Moments (Debye-Ang)
        XX     -57.7936     XY      -0.7805     YY     -58.0854
        XZ       0.0000     YZ       0.0000     ZZ     -56.9394
    Octopole Moments (Debye-Ang^2)
       XXX      44.2341    XXY      15.4153    XYY      10.6167
       YYY      22.7651    XXZ       0.0000    XYZ       0.0000
       YYZ       0.0000    XZZ       9.6168    YZZ       3.0170
       ZZZ       0.0000
    Hexadecapole Moments (Debye-Ang^3)
      XXXX    -807.1439   XXXY       7.7299   XXYY    -184.5911
      XYYY       3.2140   YYYY    -353.0278   XXXZ      -0.0000
      XXYZ       0.0000   XYYZ      -0.0000   YYYZ       0.0000
      XXZZ    -147.5305   XYZZ       6.2156   YYZZ     -68.9997
      XZZZ       0.0000   YZZZ       0.0000   ZZZZ     -69.1309
 -----------------------------------------------------------------
 Calculating analytic gradient of the SCF energy
 Gradient of SCF Energy
            1           2           3           4           5
    1   0.0002091  -0.0001614  -0.0002272   0.0001793   0.0000002
    2  -0.0000983  -0.0002498  -0.0002475   0.0001653   0.0004303
    3  -0.0000000   0.0000000   0.0000000   0.0000000   0.0000000
 Max gradient component =       4.303E-04
 RMS gradient           =       1.825E-04
 Gradient time:  CPU 6.29 s  wall 1.70 s
 Geometry Optimization Parameters
   NAtoms,    NIC,     NZ,  NCons,   NDum,   NFix, NCnnct, MaxDiis
        5      20       5       0       0       0       0       0

 Cartesian Hessian Update
 Hessian Updated using BFGS Update


** GEOMETRY OPTIMIZATION IN DELOCALIZED INTERNAL COORDINATES **
   Searching for a Minimum

   Optimization Cycle:   5

                       Coordinates (Angstroms)
     ATOM                X               Y               Z
      1  C        -0.5634679586   -1.0338060455    0.0000000000
      2  N        -1.7933336923   -0.7674989332    0.0000000000
      3  Cl       -2.2633554981    0.8885160915    0.0000000000
      4  F        -0.2309451097   -2.3214431335    0.0000000000
      5  I         1.1689642268    0.2123041229    0.0000000000
   Point Group: cs    Number of degrees of freedom:     7


   Energy is  -7572.435318391

 Hessian Updated using BFGS Update

  7 Hessian modes will be used to form the next step
  Hessian Eigenvalues:
     0.110670    0.202786    0.276938    0.300384    0.362155    0.516224
     0.745425

 Minimum Search - Taking Simple RFO Step
 Searching for Lamda that Minimizes Along All modes
 Value Taken    Lamda =   0.00000000
 Step Taken.  Stepsize is  0.001576

                             Maximum     Tolerance    Cnvgd?
         Gradient           0.000200      0.000300     YES
         Displacement       0.001220      0.001200      NO
         Energy change     -0.000005      0.000001      NO


 New Cartesian Coordinates Obtained by Inverse Iteration

 Displacement from previous Coordinates is:  0.001609
 ----------------------------------------------------------------
             Standard Nuclear Orientation (Angstroms)
    I     Atom           X                Y                Z
 ----------------------------------------------------------------
    1      C      -0.5634464835    -1.0337228065     0.0000000000
    2      N      -1.7931184839    -0.7672969942     0.0000000000
    3      Cl     -2.2634382419     0.8886266800     0.0000000000
    4      F      -0.2305833099    -2.3213800584     0.0000000000
    5      I       1.1684484873     0.2118452813     0.0000000000
 ----------------------------------------------------------------
 Molecular Point Group                 Cs    NOp =  2
 Largest Abelian Subgroup              Cs    NOp =  2
 Nuclear Repulsion Energy =   498.5525254755 hartrees
 There are       46 alpha and       46 beta electrons
 Applying Cartesian multipole field
    Component          Value
    ---------          -----
     (2,0,0)        1.00000E-11
     (0,2,0)        2.00000E-11
     (0,0,2)       -3.00000E-11
 Nucleus-field energy     =     0.0000000119 hartrees
 Requested basis set is 6-311++G(d,p)
 There are 55 shells and 158 basis functions
 A cutoff of  1.0D-11 yielded   1250 shell pairs
 There are     11016 function pairs (     12303 Cartesian)
 Smallest overlap matrix eigenvalue = 1.19E-03
 Guess MOs from SCF MO coefficient file

 -----------------------------------------------------------------------
  General SCF calculation program by
  Eric Jon Sundstrom, Paul Horn, Yuezhi Mao, Dmitri Zuev, Alec White,
  David Stuck, Shaama M.S., Shane Yost, Joonho Lee, David Small,
  Daniel Levine, Susi Lehtola, Hugh Burton, Evgeny Epifanovsky
 -----------------------------------------------------------------------
 Exchange:     0.2000 Hartree-Fock + 0.0800 Slater + 0.7200 B88
 Correlation:  0.1900 VWN1RPA + 0.8100 LYP
 Using SG-1 standard quadrature grid
 using 4 threads for integral computing
 -------------------------------------------------------
 OpenMP Integral computing Module                
 Release: version 2.0, May 2017, Q-Chem Inc. Pleasanton 
 -------------------------------------------------------
 -------------------------------------------------------
 OpenMP BLAS3 based DFT computing Module                
 Release: version 1.0, May 2013, Q-Chem Inc. Pittsburgh 
 -------------------------------------------------------
 A restricted SCF calculation will be
 performed using DIIS
 SCF converges when DIIS error is below 1.0e-08
 ---------------------------------------
  Cycle       Energy         DIIS error
 ---------------------------------------
    1   -7572.4353184275      6.37e-06  
    2   -7572.4353185381      3.68e-06  
    3   -7572.4353185342      3.86e-06  
    4   -7572.4353185806      4.05e-07  
    5   -7572.4353185807      3.19e-07  
    6   -7572.4353185810      5.14e-08  
    7   -7572.4353185810      2.50e-08  
    8   -7572.4353185810      6.23e-09  Convergence criterion met
 ---------------------------------------
 SCF time:   CPU 13.55s  wall 4.00s 
 SCF   energy in the final basis set =    -7572.4353185810
 Total energy in the final basis set =    -7572.4353185810

 --------------------------------------------------------------
             Orbital Energies (a.u.) and Symmetries
 --------------------------------------------------------------

 Alpha MOs, Restricted
 -- Occupied --                  
******* -176.34 -165.74 -165.74 -165.74 -101.60  -35.84  -31.33
  1 A'    2 A'    3 A'    1 A"    4 A'    5 A'    6 A'    7 A'                 
-31.322 -31.322 -24.748 -22.979 -22.978 -22.977 -22.973 -22.973
  2 A"    8 A'    9 A'   10 A'    3 A"   11 A'    4 A"   12 A'                 
-14.404 -10.369  -9.517  -7.284  -7.270  -7.270  -6.384  -4.798
 13 A'   14 A'   15 A'   16 A'    5 A"   17 A'   18 A'   19 A'                 
 -4.782  -4.781  -2.063  -2.059  -2.058  -2.044  -2.044  -1.295
  6 A"   20 A'   21 A'    7 A"   22 A'   23 A'    8 A"   24 A'                 
 -1.010  -0.841  -0.720  -0.639  -0.550  -0.533  -0.524  -0.440
 25 A'   26 A'   27 A'   28 A'   29 A'    9 A"   30 A'   31 A'                 
 -0.423  -0.389  -0.330  -0.315  -0.299  -0.297
 10 A"   32 A'   11 A"   33 A'   34 A'   12 A"                                 
 -- Virtual --                   
 -0.092  -0.057  -0.054   0.011   0.039   0.053   0.056   0.072
 35 A'   13 A"   36 A'   37 A'   38 A'   14 A"   39 A'   40 A'                 
  0.088   0.090   0.110   0.145   0.150   0.163   0.192   0.224
 15 A"   41 A'   42 A'   43 A'   44 A'   16 A"   45 A'   17 A"                 
  0.227   0.240   0.249   0.270   0.271   0.321   0.336   0.362
 46 A'   47 A'   48 A'   18 A"   49 A'   50 A'   51 A'   19 A"                 
  0.379   0.384   0.395   0.420   0.439   0.452   0.464   0.494
 52 A'   20 A"   53 A'   54 A'   55 A'   21 A"   56 A'   57 A'                 
  0.580   0.603   0.645   0.703   0.708   0.764   0.793   0.836
 22 A"   58 A'   59 A'   60 A'   23 A"   61 A'   62 A'   24 A"                 
  0.864   0.917   0.933   0.941   1.044   1.120   1.176   1.224
 63 A'   64 A'   25 A"   65 A'   66 A'   67 A'   26 A"   68 A'                 
  1.244   1.315   1.335   1.337   1.380   1.381   1.413   1.582
 27 A"   69 A'   70 A'   28 A"   29 A"   71 A'   72 A'   73 A'                 
  1.652   1.797   1.908   1.979   2.153   2.226   2.256   2.326
 74 A'   75 A'   76 A'   30 A"   77 A'   78 A'   31 A"   32 A"                 
  2.441   2.662   2.720   2.762   2.847   3.195   3.711   3.729
 79 A'   80 A'   33 A"   81 A'   82 A'   83 A'   34 A"   84 A'                 
  3.821   3.848   3.927   3.952   3.958   3.997   4.056   4.145
 35 A"   85 A'   36 A"   37 A"   86 A'   38 A"   87 A'   88 A'                 
  4.227   4.337   4.377   4.802   5.969   5.997   6.033   6.239
 89 A'   90 A'   91 A'   92 A'   39 A"   93 A'   94 A'   40 A"                 
  6.306   6.597   9.657  23.667  25.763  25.862  26.210  27.779
 95 A'   96 A'   97 A'   98 A'   41 A"   99 A'  100 A'  101 A'                 
 28.312  28.332  28.348  28.506  28.516  28.529  28.570  28.663
 42 A"  102 A'  103 A'   43 A"  104 A'   44 A"  105 A'  106 A'                 
 35.477  66.699 127.856 127.872 127.900 151.583 215.6331901.743
107 A'  108 A'   45 A"  109 A'  110 A'  111 A'  112 A'  113 A'                 

 Beta MOs, Restricted
 -- Occupied --                  
******* -176.34 -165.74 -165.74 -165.74 -101.60  -35.84  -31.33
  1 A'    2 A'    3 A'    1 A"    4 A'    5 A'    6 A'    7 A'                 
-31.322 -31.322 -24.748 -22.979 -22.978 -22.977 -22.973 -22.973
  2 A"    8 A'    9 A'   10 A'    3 A"   11 A'    4 A"   12 A'                 
-14.404 -10.369  -9.517  -7.284  -7.270  -7.270  -6.384  -4.798
 13 A'   14 A'   15 A'   16 A'    5 A"   17 A'   18 A'   19 A'                 
 -4.782  -4.781  -2.063  -2.059  -2.058  -2.044  -2.044  -1.295
  6 A"   20 A'   21 A'    7 A"   22 A'   23 A'    8 A"   24 A'                 
 -1.010  -0.841  -0.720  -0.639  -0.550  -0.533  -0.524  -0.440
 25 A'   26 A'   27 A'   28 A'   29 A'    9 A"   30 A'   31 A'                 
 -0.423  -0.389  -0.330  -0.315  -0.299  -0.297
 10 A"   32 A'   11 A"   33 A'   34 A'   12 A"                                 
 -- Virtual --                   
 -0.092  -0.057  -0.054   0.011   0.039   0.053   0.056   0.072
 35 A'   13 A"   36 A'   37 A'   38 A'   14 A"   39 A'   40 A'                 
  0.088   0.090   0.110   0.145   0.150   0.163   0.192   0.224
 15 A"   41 A'   42 A'   43 A'   44 A'   16 A"   45 A'   17 A"                 
  0.227   0.240   0.249   0.270   0.271   0.321   0.336   0.362
 46 A'   47 A'   48 A'   18 A"   49 A'   50 A'   51 A'   19 A"                 
  0.379   0.384   0.395   0.420   0.439   0.452   0.464   0.494
 52 A'   20 A"   53 A'   54 A'   55 A'   21 A"   56 A'   57 A'                 
  0.580   0.603   0.645   0.703   0.708   0.764   0.793   0.836
 22 A"   58 A'   59 A'   60 A'   23 A"   61 A'   62 A'   24 A"                 
  0.864   0.917   0.933   0.941   1.044   1.120   1.176   1.224
 63 A'   64 A'   25 A"   65 A'   66 A'   67 A'   26 A"   68 A'                 
  1.244   1.315   1.335   1.337   1.380   1.381   1.413   1.582
 27 A"   69 A'   70 A'   28 A"   29 A"   71 A'   72 A'   73 A'                 
  1.652   1.797   1.908   1.979   2.153   2.226   2.256   2.326
 74 A'   75 A'   76 A'   30 A"   77 A'   78 A'   31 A"   32 A"                 
  2.441   2.662   2.720   2.762   2.847   3.195   3.711   3.729
 79 A'   80 A'   33 A"   81 A'   82 A'   83 A'   34 A"   84 A'                 
  3.821   3.848   3.927   3.952   3.958   3.997   4.056   4.145
 35 A"   85 A'   36 A"   37 A"   86 A'   38 A"   87 A'   88 A'                 
  4.227   4.337   4.377   4.802   5.969   5.997   6.033   6.239
 89 A'   90 A'   91 A'   92 A'   39 A"   93 A'   94 A'   40 A"                 
  6.306   6.597   9.657  23.667  25.763  25.862  26.210  27.779
 95 A'   96 A'   97 A'   98 A'   41 A"   99 A'  100 A'  101 A'                 
 28.312  28.332  28.348  28.506  28.516  28.529  28.570  28.663
 42 A"  102 A'  103 A'   43 A"  104 A'   44 A"  105 A'  106 A'                 
 35.477  66.699 127.856 127.872 127.900 151.583 215.6331901.743
107 A'  108 A'   45 A"  109 A'  110 A'  111 A'  112 A'  113 A'                 
 --------------------------------------------------------------

          Ground-State Mulliken Net Atomic Charges

     Atom                 Charge (a.u.)
  ----------------------------------------
      1 C                    -0.124030
      2 N                    -0.063596
      3 Cl                    0.025644
      4 F                     0.025218
      5 I                     0.136764
  ----------------------------------------
  Sum of atomic charges =     0.000000

 -----------------------------------------------------------------
                    Cartesian Multipole Moments
 -----------------------------------------------------------------
    Charge (ESU x 10^10)
                 0.0000
    Dipole Moment (Debye)
         X       1.5142      Y       1.2570      Z       0.0000
       Tot       1.9680
    Quadrupole Moments (Debye-Ang)
        XX     -57.7921     XY      -0.7830     YY     -58.0876
        XZ      -0.0000     YZ      -0.0000     ZZ     -56.9376
    Octopole Moments (Debye-Ang^2)
       XXX      44.2613    XXY      15.4246    XYY      10.6255
       YYY      22.7998    XXZ       0.0000    XYZ      -0.0000
       YYZ      -0.0000    XZZ       9.6296    YZZ       3.0270
       ZZZ       0.0000
    Hexadecapole Moments (Debye-Ang^3)
      XXXX    -806.9279   XXXY       7.7928   XXYY    -184.5478
      XYYY       3.2941   YYYY    -353.0056   XXXZ      -0.0000
      XXYZ      -0.0000   XYYZ      -0.0000   YYYZ       0.0000
      XXZZ    -147.4921   XYZZ       6.2448   YYZZ     -68.9928
      XZZZ       0.0000   YZZZ      -0.0000   ZZZZ     -69.1259
 -----------------------------------------------------------------
 Calculating analytic gradient of the SCF energy
 Gradient of SCF Energy
            1           2           3           4           5
    1   0.0000739   0.0000631  -0.0002529   0.0002748  -0.0001590
    2  -0.0000208  -0.0002062  -0.0002281   0.0001501   0.0003051
    3  -0.0000000   0.0000000   0.0000000   0.0000000  -0.0000000
 Max gradient component =       3.051E-04
 RMS gradient           =       1.602E-04
 Gradient time:  CPU 6.28 s  wall 1.67 s
 Geometry Optimization Parameters
   NAtoms,    NIC,     NZ,  NCons,   NDum,   NFix, NCnnct, MaxDiis
        5      20       5       0       0       0       0       0

 Cartesian Hessian Update
 Hessian Updated using BFGS Update


** GEOMETRY OPTIMIZATION IN DELOCALIZED INTERNAL COORDINATES **
   Searching for a Minimum

   Optimization Cycle:   6

                       Coordinates (Angstroms)
     ATOM                X               Y               Z
      1  C        -0.5634464835   -1.0337228065    0.0000000000
      2  N        -1.7931184839   -0.7672969942    0.0000000000
      3  Cl       -2.2634382419    0.8886266800    0.0000000000
      4  F        -0.2305833099   -2.3213800584    0.0000000000
      5  I         1.1684484873    0.2118452813    0.0000000000
   Point Group: cs    Number of degrees of freedom:     7


   Energy is  -7572.435318581

 Hessian Updated using BFGS Update

  7 Hessian modes will be used to form the next step
  Hessian Eigenvalues:
     0.122477    0.198728    0.265298    0.319658    0.360957    0.492532
     0.768356

 Minimum Search - Taking Simple RFO Step
 Searching for Lamda that Minimizes Along All modes
 Value Taken    Lamda =   0.00000000
 Step Taken.  Stepsize is  0.000240

                             Maximum     Tolerance    Cnvgd?
         Gradient           0.000056      0.000300     YES
         Displacement       0.000167      0.001200     YES
         Energy change     -0.000000      0.000001     YES


                       Distance Matrix (Angstroms)
             C (  1)   N (  2)   Cl(  3)   F (  4)
   N (  2)  1.258203
   Cl(  3)  2.566203  1.721419
   F (  4)  1.329985  2.203790  3.799558
   I (  5)  2.133284  3.119230  3.497982  2.893876

 Final energy is   -7572.4353185810105     


 ******************************
 **  OPTIMIZATION CONVERGED  **
 ******************************

                       Coordinates (Angstroms)
     ATOM                X               Y               Z
      1  C        -0.5634464835   -1.0337228065    0.0000000000
      2  N        -1.7931184839   -0.7672969942    0.0000000000
      3  Cl       -2.2634382419    0.8886266800    0.0000000000
      4  F        -0.2305833099   -2.3213800584    0.0000000000
      5  I         1.1684484873    0.2118452813    0.0000000000

Z-matrix Print:
$molecule
0 1
I 
C  1 2.133284
N  2 1.258203 1 132.051563
F  2 1.329985 1 111.229611 3 -180.000000 0
Cl 3 1.721419 2 118.080729 1 -0.000000 0
$end


 --------------------------------------------------------------
             Orbital Energies (a.u.) and Symmetries
 --------------------------------------------------------------

 Alpha MOs, Restricted
 -- Occupied --                  
******* -176.34 -165.74 -165.74 -165.74 -101.60  -35.84  -31.33
  1 A'    2 A'    3 A'    1 A"    4 A'    5 A'    6 A'    7 A'                 
-31.322 -31.322 -24.748 -22.979 -22.978 -22.977 -22.973 -22.973
  2 A"    8 A'    9 A'   10 A'    3 A"   11 A'    4 A"   12 A'                 
-14.404 -10.369  -9.517  -7.284  -7.270  -7.270  -6.384  -4.798
 13 A'   14 A'   15 A'   16 A'    5 A"   17 A'   18 A'   19 A'                 
 -4.782  -4.781  -2.063  -2.059  -2.058  -2.044  -2.044  -1.295
  6 A"   20 A'   21 A'    7 A"   22 A'   23 A'    8 A"   24 A'                 
 -1.010  -0.841  -0.720  -0.639  -0.550  -0.533  -0.524  -0.440
 25 A'   26 A'   27 A'   28 A'   29 A'    9 A"   30 A'   31 A'                 
 -0.423  -0.389  -0.330  -0.315  -0.299  -0.297
 10 A"   32 A'   11 A"   33 A'   34 A'   12 A"                                 
 -- Virtual --                   
 -0.092  -0.057  -0.054   0.011   0.039   0.053   0.056   0.072
 35 A'   13 A"   36 A'   37 A'   38 A'   14 A"   39 A'   40 A'                 
  0.088   0.090   0.110   0.145   0.150   0.163   0.192   0.224
 15 A"   41 A'   42 A'   43 A'   44 A'   16 A"   45 A'   17 A"                 
  0.227   0.240   0.249   0.270   0.271   0.321   0.336   0.362
 46 A'   47 A'   48 A'   18 A"   49 A'   50 A'   51 A'   19 A"                 
  0.379   0.384   0.395   0.420   0.439   0.452   0.464   0.494
 52 A'   20 A"   53 A'   54 A'   55 A'   21 A"   56 A'   57 A'                 
  0.580   0.603   0.645   0.703   0.708   0.764   0.793   0.836
 22 A"   58 A'   59 A'   60 A'   23 A"   61 A'   62 A'   24 A"                 
  0.864   0.917   0.933   0.941   1.044   1.120   1.176   1.224
 63 A'   64 A'   25 A"   65 A'   66 A'   67 A'   26 A"   68 A'                 
  1.244   1.315   1.335   1.337   1.380   1.381   1.413   1.582
 27 A"   69 A'   70 A'   28 A"   29 A"   71 A'   72 A'   73 A'                 
  1.652   1.797   1.908   1.979   2.153   2.226   2.256   2.326
 74 A'   75 A'   76 A'   30 A"   77 A'   78 A'   31 A"   32 A"                 
  2.441   2.662   2.720   2.762   2.847   3.195   3.711   3.729
 79 A'   80 A'   33 A"   81 A'   82 A'   83 A'   34 A"   84 A'                 
  3.821   3.848   3.927   3.952   3.958   3.997   4.056   4.145
 35 A"   85 A'   36 A"   37 A"   86 A'   38 A"   87 A'   88 A'                 
  4.227   4.337   4.377   4.802   5.969   5.997   6.033   6.239
 89 A'   90 A'   91 A'   92 A'   39 A"   93 A'   94 A'   40 A"                 
  6.306   6.597   9.657  23.667  25.763  25.862  26.210  27.779
 95 A'   96 A'   97 A'   98 A'   41 A"   99 A'  100 A'  101 A'                 
 28.312  28.332  28.348  28.506  28.516  28.529  28.570  28.663
 42 A"  102 A'  103 A'   43 A"  104 A'   44 A"  105 A'  106 A'                 
 35.477  66.699 127.856 127.872 127.900 151.583 215.6331901.743
107 A'  108 A'   45 A"  109 A'  110 A'  111 A'  112 A'  113 A'                 

 Beta MOs, Restricted
 -- Occupied --                  
******* -176.34 -165.74 -165.74 -165.74 -101.60  -35.84  -31.33
  1 A'    2 A'    3 A'    1 A"    4 A'    5 A'    6 A'    7 A'                 
-31.322 -31.322 -24.748 -22.979 -22.978 -22.977 -22.973 -22.973
  2 A"    8 A'    9 A'   10 A'    3 A"   11 A'    4 A"   12 A'                 
-14.404 -10.369  -9.517  -7.284  -7.270  -7.270  -6.384  -4.798
 13 A'   14 A'   15 A'   16 A'    5 A"   17 A'   18 A'   19 A'                 
 -4.782  -4.781  -2.063  -2.059  -2.058  -2.044  -2.044  -1.295
  6 A"   20 A'   21 A'    7 A"   22 A'   23 A'    8 A"   24 A'                 
 -1.010  -0.841  -0.720  -0.639  -0.550  -0.533  -0.524  -0.440
 25 A'   26 A'   27 A'   28 A'   29 A'    9 A"   30 A'   31 A'                 
 -0.423  -0.389  -0.330  -0.315  -0.299  -0.297
 10 A"   32 A'   11 A"   33 A'   34 A'   12 A"                                 
 -- Virtual --                   
 -0.092  -0.057  -0.054   0.011   0.039   0.053   0.056   0.072
 35 A'   13 A"   36 A'   37 A'   38 A'   14 A"   39 A'   40 A'                 
  0.088   0.090   0.110   0.145   0.150   0.163   0.192   0.224
 15 A"   41 A'   42 A'   43 A'   44 A'   16 A"   45 A'   17 A"                 
  0.227   0.240   0.249   0.270   0.271   0.321   0.336   0.362
 46 A'   47 A'   48 A'   18 A"   49 A'   50 A'   51 A'   19 A"                 
  0.379   0.384   0.395   0.420   0.439   0.452   0.464   0.494
 52 A'   20 A"   53 A'   54 A'   55 A'   21 A"   56 A'   57 A'                 
  0.580   0.603   0.645   0.703   0.708   0.764   0.793   0.836
 22 A"   58 A'   59 A'   60 A'   23 A"   61 A'   62 A'   24 A"                 
  0.864   0.917   0.933   0.941   1.044   1.120   1.176   1.224
 63 A'   64 A'   25 A"   65 A'   66 A'   67 A'   26 A"   68 A'                 
  1.244   1.315   1.335   1.337   1.380   1.381   1.413   1.582
 27 A"   69 A'   70 A'   28 A"   29 A"   71 A'   72 A'   73 A'                 
  1.652   1.797   1.908   1.979   2.153   2.226   2.256   2.326
 74 A'   75 A'   76 A'   30 A"   77 A'   78 A'   31 A"   32 A"                 
  2.441   2.662   2.720   2.762   2.847   3.195   3.711   3.729
 79 A'   80 A'   33 A"   81 A'   82 A'   83 A'   34 A"   84 A'                 
  3.821   3.848   3.927   3.952   3.958   3.997   4.056   4.145
 35 A"   85 A'   36 A"   37 A"   86 A'   38 A"   87 A'   88 A'                 
  4.227   4.337   4.377   4.802   5.969   5.997   6.033   6.239
 89 A'   90 A'   91 A'   92 A'   39 A"   93 A'   94 A'   40 A"                 
  6.306   6.597   9.657  23.667  25.763  25.862  26.210  27.779
 95 A'   96 A'   97 A'   98 A'   41 A"   99 A'  100 A'  101 A'                 
 28.312  28.332  28.348  28.506  28.516  28.529  28.570  28.663
 42 A"  102 A'  103 A'   43 A"  104 A'   44 A"  105 A'  106 A'                 
 35.477  66.699 127.856 127.872 127.900 151.583 215.6331901.743
107 A'  108 A'   45 A"  109 A'  110 A'  111 A'  112 A'  113 A'                 
 --------------------------------------------------------------

          Ground-State Mulliken Net Atomic Charges

     Atom                 Charge (a.u.)
  ----------------------------------------
      1 C                    -0.124030
      2 N                    -0.063596
      3 Cl                    0.025644
      4 F                     0.025218
      5 I                     0.136764
  ----------------------------------------
  Sum of atomic charges =     0.000000

 -----------------------------------------------------------------
                    Cartesian Multipole Moments
 -----------------------------------------------------------------
    Charge (ESU x 10^10)
                 0.0000
    Dipole Moment (Debye)
         X       1.5142      Y       1.2570      Z       0.0000
       Tot       1.9680
    Quadrupole Moments (Debye-Ang)
        XX     -57.7921     XY      -0.7830     YY     -58.0876
        XZ      -0.0000     YZ      -0.0000     ZZ     -56.9376
    Octopole Moments (Debye-Ang^2)
       XXX      44.2613    XXY      15.4246    XYY      10.6255
       YYY      22.7998    XXZ       0.0000    XYZ      -0.0000
       YYZ      -0.0000    XZZ       9.6296    YZZ       3.0270
       ZZZ       0.0000
    Hexadecapole Moments (Debye-Ang^3)
      XXXX    -806.9279   XXXY       7.7928   XXYY    -184.5478
      XYYY       3.2941   YYYY    -353.0056   XXXZ      -0.0000
      XXYZ      -0.0000   XYYZ      -0.0000   YYYZ       0.0000
      XXZZ    -147.4921   XYZZ       6.2448   YYZZ     -68.9928
      XZZZ       0.0000   YZZZ      -0.0000   ZZZZ     -69.1259
 -----------------------------------------------------------------
Archival summary:
1\1\TWL01\OPT\ProcedureUnspecified\BasisUnspecified\1l1111\taweetha\SunNov2521:38:562018SunNov2521:38:562018\0\\#,OPT,ProcedureUnspecified,BasisUnspecified,\\0,1\I\C,1,2.13328\N,2,1.2582,1,132.052\F,2,1.32998,1,111.23,3,-180,0\Cl,3,1.72142,2,118.081,1,-0,0\\\@

 Total job time:  40.92s(wall), 150.48s(cpu) 
 Sun Nov 25 21:38:56 2018

        *************************************************************
        *                                                           *
        *  Thank you very much for using Q-Chem.  Have a nice day.  *
        *                                                           *
        *************************************************************


 
User input: 2 of 2 
 
Q-Chem Developer Version!
                  Welcome to Q-Chem
     A Quantum Leap Into The Future Of Chemistry


 Q-Chem 5.1, Q-Chem, Inc., Pleasanton, CA (2018)

 Yihan Shao,  Zhengting Gan,  E. Epifanovsky,  A. T. B. Gilbert,  M. Wormit,  
 J. Kussmann,  A. W. Lange,  A. Behn,  Jia Deng,  Xintian Feng,  D. Ghosh,  
 M. Goldey,  P. R. Horn,  L. D. Jacobson,  I. Kaliman,  T. Kus,  A. Landau,  
 Jie Liu,  E. I. Proynov,  R. M. Richard,  R. P. Steele,  E. J. Sundstrom,  
 H. L. Woodcock III,  P. M. Zimmerman,  D. Zuev,  B. Albrecht,  E. Alguire,  
 S. A. Baeppler,  D. Barton,  Z. Benda,  Y. A. Bernard,  E. J. Berquist,  
 K. B. Bravaya,  H. Burton,  D. Casanova,  Chun-Min Chang,  Yunqing Chen,  
 A. Chien,  K. D. Closser,  M. P. Coons,  S. Coriani,  S. Dasgupta,  
 A. L. Dempwolff,  M. Diedenhofen,  Hainam Do,  R. G. Edgar,  Po-Tung Fang,  
 S. Faraji,  S. Fatehi,  Qingguo Feng,  K. D. Fenk,  J. Fosso-Tande,  
 Qinghui Ge,  A. Ghysels,  G. Gidofalvi,  J. Gomes,  J. Gonthier,  A. Gunina,  
 D. Hait,  M. W. D. Hanson-Heine,  P. H. P. Harbach,  A. W. Hauser,  
 J. E. Herr,  E. G. Hohenstein,  Z. C. Holden,  Kerwin Hui,  B. C. Huynh,  
 T.-C. Jagau,  Hyunjun Ji,  B. Kaduk,  K. Khistyaev,  Jaehoon Kim,  
 P. Klunzinger,  K. Koh,  D. Kosenkov,  L. Koulias,  T. Kowalczyk,  
 C. M. Krauter,  A. Kunitsa,  Ka Un Lao,  A. Laurent,  K. V. Lawler,  
 Joonho Lee,  D. Lefrancois,  S. Lehtola,  D. S. Levine,  Yi-Pei Li,  
 You-Sheng Lin,  Fenglai Liu,  E. Livshits,  A. Luenser,  P. Manohar,  
 E. Mansoor,  S. F. Manzer,  Shan-Ping Mao,  Yuezhi Mao,  N. Mardirossian,  
 A. V. Marenich,  T. Markovich,  L. A. Martinez-Martinez,  S. A. Maurer,  
 N. J. Mayhall,  S. C. McKenzie,  J.-M. Mewes,  A. F. Morrison,  
 J. W. Mullinax,  K. Nanda,  T. S. Nguyen-Beck,  R. Olivares-Amaya,  
 J. A. Parkhill,  T. M. Perrine,  F. Plasser,  P. Pokhilko,  S. Prager,  
 A. Prociuk,  E. Ramos,  D. R. Rehn,  F. Rob,  M. Schneider,  N. Sergueev,  
 S. M. Sharada,  S. Sharma,  D. W. Small,  T. Stauch,  T. Stein,  
 Yu-Chuan Su,  A. J. W. Thom,  A. Tkatchenko,  T. Tsuchimochi,  N. M. Tubman,  
 L. Vogt,  M. L. Vidal,  O. Vydrov,  M. A. Watson,  J. Wenzel,  
 M. de Wergifosse,  T. A. Wesolowski,  A. White,  J. Witte,  A. Yamada,  
 Jun Yang,  K. Yao,  S. Yeganeh,  S. R. Yost,  Zhi-Qiang You,  A. Zech,  
 Igor Ying Zhang,  Xing Zhang,  Yan Zhao,  Ying Zhu,  B. R. Brooks,  
 G. K. L. Chan,  C. J. Cramer,  M. S. Gordon,  W. J. Hehre,  A. Klamt,  
 M. W. Schmidt,  C. D. Sherrill,  D. G. Truhlar,  A. Aspuru-Guzik,  R. Baer,  
 A. T. Bell,  N. A. Besley,  Jeng-Da Chai,  A. E. DePrince, III,  
 R. A. DiStasio Jr.,  A. Dreuw,  B. D. Dunietz,  T. R. Furlani,  
 Chao-Ping Hsu,  Yousung Jung,  Jing Kong,  D. S. Lambrecht,  WanZhen Liang,  
 C. Ochsenfeld,  V. A. Rassolov,  L. V. Slipchenko,  J. E. Subotnik,  
 T. Van Voorhis,  J. M. Herbert,  A. I. Krylov,  P. M. W. Gill,  M. Head-Gordon

 Contributors to earlier versions of Q-Chem not listed above: 
 R. D. Adamson,  B. Austin,  J. Baker,  G. J. O. Beran,  K. Brandhorst,  
 S. T. Brown,  E. F. C. Byrd,  A. K. Chakraborty,  C.-L. Cheng,  
 Siu Hung Chien,  D. M. Chipman,  D. L. Crittenden,  H. Dachsel,  
 R. J. Doerksen,  A. D. Dutoi,  L. Fusti-Molnar,  W. A. Goddard III,  
 A. Golubeva-Zadorozhnaya,  S. R. Gwaltney,  G. Hawkins,  A. Heyden,  
 S. Hirata,  G. Kedziora,  F. J. Keil,  C. Kelley,  Jihan Kim,  R. A. King,  
 R. Z. Khaliullin,  P. P. Korambath,  W. Kurlancheek,  A. M. Lee,  M. S. Lee,  
 S. V. Levchenko,  Ching Yeh Lin,  D. Liotard,  R. C. Lochan,  I. Lotan,  
 P. E. Maslen,  N. Nair,  D. P. O'Neill,  D. Neuhauser,  E. Neuscamman,  
 C. M. Oana,  R. Olson,  B. Peters,  R. Peverati,  P. A. Pieniazek,  
 Y. M. Rhee,  J. Ritchie,  M. A. Rohrdanz,  E. Rosta,  N. J. Russ,  
 H. F. Schaefer III,  N. E. Schultz,  N. Shenvi,  A. C. Simmonett,  A. Sodt,  
 D. Stuck,  K. S. Thanthiriwatte,  V. Vanovschi,  Tao Wang,  A. Warshel,  
 C. F. Williams,  Q. Wu,  X. Xu,  W. Zhang

 Please cite Q-Chem as follows:
 Y. Shao et al., Mol. Phys. 113, 184-215 (2015)
 DOI: 10.1080/00268976.2014.952696

 Q-Chem 5.1.2 for Intel X86 EM64T Linux

 Parts of Q-Chem use Armadillo 8.300.2 (Tropical Shenanigans).
 http://arma.sourceforge.net/

 Q-Chem begins on Sun Nov 25 21:38:56 2018  

Host: 
0

     Scratch files written to /scratch/taweetham/qchem52434//
The previous job contains 0 fragments, simply inherited here
Input Ideriv = 2
Curr. Ideriv = -1
Max.  Ideriv = 2

Checking the input file for inconsistencies... 	...done.

--------------------------------------------------------------
User input:
--------------------------------------------------------------

$molecule
read
$end

$rem
   job_type 	frequency
   basis 	6-311++g**
   method	b3lyp	
$end


--------------------------------------------------------------
 ----------------------------------------------------------------
             Standard Nuclear Orientation (Angstroms)
    I     Atom           X                Y                Z
 ----------------------------------------------------------------
    1      C      -0.5979930113    -0.9824795654    -0.0000000000
    2      N      -1.8339962949    -0.7471673794    -0.0000000000
    3      Cl     -2.3459508648     0.8963612658     0.0000000000
    4      F      -0.2327438681    -2.2613275447    -0.0000000000
    5      I       1.1019205971     0.3063934987     0.0000000000
 ----------------------------------------------------------------
 Molecular Point Group                 Cs    NOp =  2
 Largest Abelian Subgroup              Cs    NOp =  2
 Nuclear Repulsion Energy =   498.5525254755 hartrees
 There are       46 alpha and       46 beta electrons
 Requested basis set is 6-311++G(d,p)
 There are 55 shells and 158 basis functions

 Total QAlloc Memory Limit   2000 MB
 Mega-Array Size       188 MB
 MEM_STATIC part       192 MB

                       Distance Matrix (Angstroms)
             C (  1)   N (  2)   Cl(  3)   F (  4)
   N (  2)  1.258203
   Cl(  3)  2.566203  1.721419
   F (  4)  1.329985  2.203790  3.799558
   I (  5)  2.133284  3.119230  3.497982  2.893876

 A cutoff of  1.0D-11 yielded   1250 shell pairs
 There are     11016 function pairs (     12303 Cartesian)

 -------------------------------------------------------
 OpenMP Integral Computing Module                       
 Release: version 1.0, May 2013, Q-Chem Inc. Pittsburgh 
 -------------------------------------------------------
 Integral Job Info:
 Integral job number is                      11
 Integral operator is                         1
 short-range coefficients                     0
 long-range coefficients              100000000
 Omega coefficients                           0
 if combine SR and LR in K                    0
 Integral screening is                        0
 Integral computing path is                   2
 max size of driver memory is            800000
 size of driver memory is                593474
 size of scratch memory is             11933652
 max col of scratch BK array               1296
 max len of scratch array in speh3          155
 max len of scratch index in speh4           18
 max int batch size is                      520
 min int batch size is                       52
 fixed nKL is                                52
 max L of basis functions is                  2
 order of int derivative is                   0
 number of shells is                         55
 number of basis is                         167
 number of cartesian basis is               167
 number of contracted shell pairs          1250
 number of primitive shell pairs           2963
 maxK2 (contraction) of shell pair           36
 max number of K2 of shell pair               1
 max number of CS2 of shell pair            123
 max number of PS2 of shell pair            240
 mem total for path MDJ                  523214
 -------------------------------------------------------
 Smallest overlap matrix eigenvalue = 1.19E-03
 Guess from superposition of atomic densities
 Warning:  Energy on first SCF cycle will be non-variational
 SAD guess density has 92.000000 electrons

 -----------------------------------------------------------------------
  General SCF calculation program by
  Eric Jon Sundstrom, Paul Horn, Yuezhi Mao, Dmitri Zuev, Alec White,
  David Stuck, Shaama M.S., Shane Yost, Joonho Lee, David Small,
  Daniel Levine, Susi Lehtola, Hugh Burton, Evgeny Epifanovsky
 -----------------------------------------------------------------------
 Exchange:     0.2000 Hartree-Fock + 0.0800 Slater + 0.7200 B88
 Correlation:  0.1900 VWN1RPA + 0.8100 LYP
 Using SG-1 standard quadrature grid
 using 4 threads for integral computing
 -------------------------------------------------------
 OpenMP Integral computing Module                
 Release: version 2.0, May 2017, Q-Chem Inc. Pleasanton 
 -------------------------------------------------------
 -------------------------------------------------------
 OpenMP BLAS3 based DFT computing Module                
 Release: version 1.0, May 2013, Q-Chem Inc. Pittsburgh 
 -------------------------------------------------------
 A restricted SCF calculation will be
 performed using DIIS
 SCF converges when DIIS error is below 1.0e-08
 ---------------------------------------
  Cycle       Energy         DIIS error
 ---------------------------------------
    1   -7573.1162726374      4.20e-02  
    2   -7572.3923206463      4.25e-03  
    3   -7572.2609417966      8.23e-03  
    4   -7572.4307107187      1.32e-03  
    5   -7572.4342725073      6.47e-04  
    6   -7572.4351551212      1.18e-04  
    7   -7572.4351815116      4.06e-05  
    8   -7572.4351850670      1.65e-05  
    9   -7572.4351859328      2.87e-06  
   10   -7572.4351859599      7.35e-07  
   11   -7572.4351859615      1.56e-07  
   12   -7572.4351859615      8.14e-08  
   13   -7572.4351859615      1.16e-08  
   14   -7572.4351859616      1.88e-09  Convergence criterion met
 ---------------------------------------
 SCF time:   CPU 24.20s  wall 6.00s 
 SCF   energy in the final basis set =    -7572.4351859616
 Total energy in the final basis set =    -7572.4351859616

 --------------------------------------------------------------
             Orbital Energies (a.u.) and Symmetries
 --------------------------------------------------------------

 Alpha MOs, Restricted
 -- Occupied --                  
******* -176.34 -165.74 -165.74 -165.74 -101.60  -35.84  -31.33
  1 A'    2 A'    3 A'    1 A"    4 A'    5 A'    6 A'    7 A'                 
-31.322 -31.322 -24.748 -22.979 -22.978 -22.977 -22.973 -22.973
  2 A"    8 A'    9 A'   10 A'    3 A"   11 A'    4 A"   12 A'                 
-14.404 -10.369  -9.517  -7.284  -7.270  -7.270  -6.384  -4.798
 13 A'   14 A'   15 A'   16 A'    5 A"   17 A'   18 A'   19 A'                 
 -4.782  -4.781  -2.063  -2.059  -2.058  -2.044  -2.044  -1.295
  6 A"   20 A'   21 A'    7 A"   22 A'    8 A"   23 A'   24 A'                 
 -1.010  -0.841  -0.720  -0.639  -0.550  -0.533  -0.524  -0.440
 25 A'   26 A'   27 A'   28 A'   29 A'    9 A"   30 A'   31 A'                 
 -0.423  -0.389  -0.330  -0.315  -0.299  -0.297
 10 A"   32 A'   11 A"   33 A'   34 A'   12 A"                                 
 -- Virtual --                   
 -0.092  -0.057  -0.054   0.011   0.039   0.053   0.056   0.072
 35 A'   13 A"   36 A'   37 A'   38 A'   14 A"   39 A'   40 A'                 
  0.088   0.090   0.110   0.145   0.150   0.163   0.192   0.224
 15 A"   41 A'   42 A'   43 A'   44 A'   16 A"   45 A'   17 A"                 
  0.227   0.240   0.249   0.270   0.271   0.321   0.336   0.362
 46 A'   47 A'   48 A'   18 A"   49 A'   50 A'   51 A'   19 A"                 
  0.379   0.384   0.395   0.420   0.439   0.452   0.464   0.494
 52 A'   20 A"   53 A'   54 A'   55 A'   21 A"   56 A'   57 A'                 
  0.580   0.603   0.645   0.703   0.708   0.764   0.793   0.836
 22 A"   58 A'   59 A'   60 A'   23 A"   61 A'   62 A'   24 A"                 
  0.864   0.917   0.933   0.941   1.044   1.120   1.176   1.224
 63 A'   64 A'   25 A"   65 A'   66 A'   67 A'   26 A"   68 A'                 
  1.244   1.315   1.335   1.338   1.380   1.381   1.413   1.582
 27 A"   69 A'   70 A'   28 A"   29 A"   71 A'   72 A'   73 A'                 
  1.652   1.797   1.908   1.979   2.153   2.226   2.256   2.326
 74 A'   75 A'   76 A'   30 A"   77 A'   78 A'   31 A"   32 A"                 
  2.441   2.662   2.720   2.762   2.847   3.195   3.711   3.729
 79 A'   80 A'   33 A"   81 A'   82 A'   83 A'   34 A"   84 A'                 
  3.821   3.848   3.927   3.952   3.958   3.997   4.056   4.145
 35 A"   85 A'   36 A"   37 A"   86 A'   38 A"   87 A'   88 A'                 
  4.227   4.337   4.377   4.802   5.969   5.997   6.034   6.239
 89 A'   90 A'   91 A'   92 A'   39 A"   93 A'   94 A'   40 A"                 
  6.306   6.597   9.657  23.667  25.763  25.862  26.210  27.779
 95 A'   96 A'   97 A'   98 A'   41 A"   99 A'  100 A'  101 A'                 
 28.312  28.332  28.348  28.506  28.517  28.529  28.570  28.663
 42 A"  102 A'  103 A'   43 A"  104 A'   44 A"  105 A'  106 A'                 
 35.477  66.699 127.856 127.872 127.900 151.583 215.6331901.743
107 A'  108 A'   45 A"  109 A'  110 A'  111 A'  112 A'  113 A'                 

 Beta MOs, Restricted
 -- Occupied --                  
******* -176.34 -165.74 -165.74 -165.74 -101.60  -35.84  -31.33
  1 A'    2 A'    3 A'    1 A"    4 A'    5 A'    6 A'    7 A'                 
-31.322 -31.322 -24.748 -22.979 -22.978 -22.977 -22.973 -22.973
  2 A"    8 A'    9 A'   10 A'    3 A"   11 A'    4 A"   12 A'                 
-14.404 -10.369  -9.517  -7.284  -7.270  -7.270  -6.384  -4.798
 13 A'   14 A'   15 A'   16 A'    5 A"   17 A'   18 A'   19 A'                 
 -4.782  -4.781  -2.063  -2.059  -2.058  -2.044  -2.044  -1.295
  6 A"   20 A'   21 A'    7 A"   22 A'    8 A"   23 A'   24 A'                 
 -1.010  -0.841  -0.720  -0.639  -0.550  -0.533  -0.524  -0.440
 25 A'   26 A'   27 A'   28 A'   29 A'    9 A"   30 A'   31 A'                 
 -0.423  -0.389  -0.330  -0.315  -0.299  -0.297
 10 A"   32 A'   11 A"   33 A'   34 A'   12 A"                                 
 -- Virtual --                   
 -0.092  -0.057  -0.054   0.011   0.039   0.053   0.056   0.072
 35 A'   13 A"   36 A'   37 A'   38 A'   14 A"   39 A'   40 A'                 
  0.088   0.090   0.110   0.145   0.150   0.163   0.192   0.224
 15 A"   41 A'   42 A'   43 A'   44 A'   16 A"   45 A'   17 A"                 
  0.227   0.240   0.249   0.270   0.271   0.321   0.336   0.362
 46 A'   47 A'   48 A'   18 A"   49 A'   50 A'   51 A'   19 A"                 
  0.379   0.384   0.395   0.420   0.439   0.452   0.464   0.494
 52 A'   20 A"   53 A'   54 A'   55 A'   21 A"   56 A'   57 A'                 
  0.580   0.603   0.645   0.703   0.708   0.764   0.793   0.836
 22 A"   58 A'   59 A'   60 A'   23 A"   61 A'   62 A'   24 A"                 
  0.864   0.917   0.933   0.941   1.044   1.120   1.176   1.224
 63 A'   64 A'   25 A"   65 A'   66 A'   67 A'   26 A"   68 A'                 
  1.244   1.315   1.335   1.338   1.380   1.381   1.413   1.582
 27 A"   69 A'   70 A'   28 A"   29 A"   71 A'   72 A'   73 A'                 
  1.652   1.797   1.908   1.979   2.153   2.226   2.256   2.326
 74 A'   75 A'   76 A'   30 A"   77 A'   78 A'   31 A"   32 A"                 
  2.441   2.662   2.720   2.762   2.847   3.195   3.711   3.729
 79 A'   80 A'   33 A"   81 A'   82 A'   83 A'   34 A"   84 A'                 
  3.821   3.848   3.927   3.952   3.958   3.997   4.056   4.145
 35 A"   85 A'   36 A"   37 A"   86 A'   38 A"   87 A'   88 A'                 
  4.227   4.337   4.377   4.802   5.969   5.997   6.034   6.239
 89 A'   90 A'   91 A'   92 A'   39 A"   93 A'   94 A'   40 A"                 
  6.306   6.597   9.657  23.667  25.763  25.862  26.210  27.779
 95 A'   96 A'   97 A'   98 A'   41 A"   99 A'  100 A'  101 A'                 
 28.312  28.332  28.348  28.506  28.517  28.529  28.570  28.663
 42 A"  102 A'  103 A'   43 A"  104 A'   44 A"  105 A'  106 A'                 
 35.477  66.699 127.856 127.872 127.900 151.583 215.6331901.743
107 A'  108 A'   45 A"  109 A'  110 A'  111 A'  112 A'  113 A'                 
 --------------------------------------------------------------

          Ground-State Mulliken Net Atomic Charges

     Atom                 Charge (a.u.)
  ----------------------------------------
      1 C                    -0.124107
      2 N                    -0.063478
      3 Cl                    0.025660
      4 F                     0.025157
      5 I                     0.136769
  ----------------------------------------
  Sum of atomic charges =     0.000000

 -----------------------------------------------------------------
                    Cartesian Multipole Moments
 -----------------------------------------------------------------
    Charge (ESU x 10^10)
                 0.0000
    Dipole Moment (Debye)
         X       1.4819      Y       1.2944      Z       0.0000
       Tot       1.9676
    Quadrupole Moments (Debye-Ang)
        XX     -57.9330     XY      -0.7571     YY     -57.9591
        XZ       0.0000     YZ      -0.0000     ZZ     -56.9379
    Octopole Moments (Debye-Ang^2)
       XXX      53.6261    XXY      12.3103    XYY      14.2611
       YYY      12.2673    XXZ      -0.0000    XYZ       0.0000
       YYZ       0.0000    XZZ      13.0118    YZZ      -0.4397
       ZZZ      -0.0000
    Hexadecapole Moments (Debye-Ang^3)
      XXXX    -819.1545   XXXY       1.9552   XXYY    -184.0404
      XYYY      -0.4020   YYYY    -348.2553   XXXZ       0.0000
      XXYZ       0.0000   XYYZ      -0.0000   YYYZ      -0.0000
      XXZZ    -149.1313   XYZZ       4.9058   YYZZ     -68.5443
      XZZZ       0.0000   YZZZ      -0.0000   ZZZZ     -69.1282
 -----------------------------------------------------------------
 Calculating MO derivatives via CPSCF
 D1JvT checksum  = 203880 17305.4225336113
 D1KAT checksum  = 469200 880.0869135778
   1         3          15      0.134103    0.043658
   2         3          15      0.017236    0.005895
   3         3          15      0.002354    0.000814
   4         4          14      0.000248    0.000097
   5        14           4      0.000018    0.000009
   6        18           0      0.000000    0.000000    Roots Converged
 Time for AOints: 6.9 s (CPU) 1.8 s (wall)
 ------------------------------------------------------------------------------
                     AOints        : Timing summary (seconds)
 ------------------------------------------------------------------------------
     job step          cpu (% of tot)      sys (% of tot)     wall (% of tot)
 ------------------------------------------------------------------------------
  cpscf_lag         0.3738E+02 (34.2)   0.8000E-05 (42.1)   0.9680E+01 (33.9)
  iterzp            0.6481E+02 (59.3)   0.1000E-04 (52.6)   0.1697E+02 (59.5)
  make_fx           0.0000E+00 ( 0.0)   0.0000E+00 ( 0.0)   0.0000E+00 ( 0.0)
  AOints            0.6932E+01 ( 6.3)   0.0000E+00 ( 0.0)   0.1759E+01 ( 6.2)
 ------------------------------------------------------------------------------
   Grand Totals     0.1093E+03          0.1900E-04          0.2854E+02
 ------------------------------------------------------------------------------
 Calculating analytic Hessian of the SCF energy
 Polarizability Matrix (a.u.)
            1           2           3
    1 -83.9794218   0.4877336  -0.0000000
    2   0.4877336 -61.9936746   0.0000000
    3  -0.0000000   0.0000000 -39.8546029

 Direct stationary perturbation theory relativistic correction:

 rels  =      97.807054194756
 relv  =    -324.303037511800
 rel2e =      42.272605491436
 E_rel =    -184.223377825607

 Hessian of the SCF Energy
            1           2           3           4           5           6
    1   0.7090302  -0.1565910  -0.0000000  -0.5737043   0.1246765   0.0000000
    2  -0.1565910   0.4504626   0.0000000   0.0757496  -0.0909064  -0.0000000
    3  -0.0000000   0.0000000   0.1012854   0.0000000  -0.0000000  -0.0337488
    4  -0.5737043   0.0757496   0.0000000   0.6750758  -0.1879838   0.0000000
    5   0.1246765  -0.0909064  -0.0000000  -0.1879838   0.2760388   0.0000000
    6   0.0000000  -0.0000000  -0.0337488   0.0000000   0.0000000   0.0350888
    7  -0.0182095   0.0443958   0.0000000  -0.0352541   0.0217721  -0.0000000
    8  -0.0127479  -0.0352722  -0.0000000   0.0766229  -0.1465148   0.0000000
    9   0.0000000   0.0000000  -0.0042053  -0.0000000   0.0000000  -0.0128067
   10  -0.0667255   0.0465730   0.0000000  -0.0358910   0.0603022  -0.0000000
   11   0.0665424  -0.2940249  -0.0000000   0.0428498  -0.0335601  -0.0000000
   12   0.0000000  -0.0000000  -0.0355745  -0.0000000  -0.0000000  -0.0009107
   13  -0.0503909  -0.0101274  -0.0000000  -0.0302264  -0.0187670   0.0000000
   14  -0.0218800  -0.0302591  -0.0000000  -0.0072385  -0.0050576   0.0000000
   15   0.0000000   0.0000000  -0.0277569  -0.0000000  -0.0000000   0.0123775
            7           8           9          10          11          12
    1  -0.0182095  -0.0127479   0.0000000  -0.0667255   0.0665424   0.0000000
    2   0.0443958  -0.0352722   0.0000000   0.0465730  -0.2940249  -0.0000000
    3   0.0000000  -0.0000000  -0.0042053   0.0000000  -0.0000000  -0.0355745
    4  -0.0352541   0.0766229  -0.0000000  -0.0358910   0.0428498  -0.0000000
    5   0.0217721  -0.1465148   0.0000000   0.0603022  -0.0335601  -0.0000000
    6  -0.0000000   0.0000000  -0.0128067  -0.0000000  -0.0000000  -0.0009107
    7   0.0590598  -0.0706514   0.0000000  -0.0031946   0.0010848  -0.0000000
    8  -0.0706514   0.1791625  -0.0000000   0.0085257  -0.0012347   0.0000000
    9   0.0000000  -0.0000000   0.0091088   0.0000000  -0.0000000   0.0099806
   10  -0.0031946   0.0085257   0.0000000   0.1077161  -0.0960809  -0.0000000
   11   0.0010848  -0.0012347  -0.0000000  -0.0960809   0.3626609   0.0000000
   12  -0.0000000   0.0000000   0.0099806  -0.0000000   0.0000000   0.0208939
   13  -0.0024015  -0.0017492   0.0000000  -0.0019050  -0.0143962   0.0000000
   14   0.0033987   0.0038592   0.0000000  -0.0193200  -0.0338412  -0.0000000
   15  -0.0000000  -0.0000000  -0.0020774   0.0000000   0.0000000   0.0056107
           13          14          15
    1  -0.0503909  -0.0218800   0.0000000
    2  -0.0101274  -0.0302591   0.0000000
    3  -0.0000000  -0.0000000  -0.0277569
    4  -0.0302264  -0.0072385  -0.0000000
    5  -0.0187670  -0.0050576  -0.0000000
    6   0.0000000   0.0000000   0.0123775
    7  -0.0024015   0.0033987  -0.0000000
    8  -0.0017492   0.0038592  -0.0000000
    9   0.0000000   0.0000000  -0.0020774
   10  -0.0019050  -0.0193200   0.0000000
   11  -0.0143962  -0.0338412   0.0000000
   12   0.0000000  -0.0000000   0.0056107
   13   0.0849239   0.0450398  -0.0000000
   14   0.0450398   0.0652986  -0.0000000
   15  -0.0000000  -0.0000000   0.0118461
 Gradient time:  CPU 170.42 s  wall 44.75 s
 **********************************************************************
 **                                                                  **
 **                       VIBRATIONAL ANALYSIS                       **
 **                       --------------------                       **
 **                                                                  **
 **        VIBRATIONAL FREQUENCIES (CM**-1) AND NORMAL MODES         **
 **     FORCE CONSTANTS (mDYN/ANGSTROM) AND REDUCED MASSES (AMU)     **
 **                  INFRARED INTENSITIES (KM/MOL)                   **
 **                                                                  **
 **********************************************************************


 Mode:                 1                      2                      3
 Frequency:       134.90                 245.51                 282.36
 Force Cnst:      0.4070                 0.5682                 1.0536
 Red. Mass:      37.9609                15.9990                22.4287
 IR Active:          YES                    YES                    YES
 IR Intens:        0.151                  0.831                  0.589
 Raman Active:       YES                    YES                    YES
               X      Y      Z        X      Y      Z        X      Y      Z
 C          0.121 -0.276 -0.000    0.000  0.000  0.183    0.193  0.340 -0.000
 N          0.139 -0.150 -0.000   -0.000 -0.000  0.858    0.148  0.120 -0.000
 Cl         0.833  0.098  0.000    0.000  0.000 -0.236   -0.080  0.147  0.000
 F          0.137 -0.257  0.000    0.000  0.000 -0.417    0.716  0.481  0.000
 I         -0.277  0.054 -0.000   -0.000 -0.000  0.015   -0.120 -0.158 -0.000
 TransDip   0.012 -0.004  0.000    0.000 -0.000 -0.029    0.024  0.004  0.000

 Mode:                 4                      5                      6
 Frequency:       437.86                 492.62                 514.62
 Force Cnst:      1.7578                 2.7964                 1.9559
 Red. Mass:      15.5611                19.5580                12.5353
 IR Active:          YES                    YES                    YES
 IR Intens:        7.542                  6.917                  3.733
 Raman Active:       YES                    YES                    YES
               X      Y      Z        X      Y      Z        X      Y      Z
 C          0.518 -0.088  0.000   -0.228 -0.475 -0.000   -0.000 -0.000  0.929
 N          0.634  0.341  0.000   -0.278 -0.293  0.000   -0.000 -0.000 -0.308
 Cl        -0.187  0.117 -0.000   -0.168  0.408 -0.000    0.000  0.000 -0.009
 F         -0.093 -0.381 -0.000    0.431 -0.420  0.000    0.000  0.000 -0.205
 I         -0.054 -0.005 -0.000    0.034  0.028  0.000    0.000 -0.000 -0.021
 TransDip   0.003  0.088  0.000   -0.067 -0.051 -0.000   -0.000 -0.000  0.062

 Mode:                 7                      8                      9
 Frequency:       781.27                1136.12                1667.12
 Force Cnst:      5.2615                10.5056                20.9933
 Red. Mass:      14.6307                13.8142                12.8202
 IR Active:          YES                    YES                    YES
 IR Intens:      193.396                295.518                221.014
 Raman Active:       YES                    YES                    YES
               X      Y      Z        X      Y      Z        X      Y      Z
 C         -0.417 -0.246 -0.000    0.057  0.830  0.000    0.739 -0.239 -0.000
 N         -0.114  0.801  0.000   -0.275  0.028 -0.000   -0.597  0.189  0.000
 Cl         0.040 -0.180 -0.000    0.029 -0.038 -0.000    0.001 -0.021  0.000
 F          0.242 -0.135 -0.000    0.112 -0.466 -0.000   -0.018  0.055  0.000
 I          0.005  0.005  0.000    0.000 -0.001 -0.000   -0.002 -0.001  0.000
 TransDip  -0.445 -0.022 -0.000    0.195  0.515  0.000    0.447 -0.164 -0.000

 STANDARD THERMODYNAMIC QUANTITIES AT   298.15 K  AND     1.00 ATM

   This Molecule has  0 Imaginary Frequencies
   Zero point vibrational energy:        8.138 kcal/mol

   Atom    1 Element C  Has Mass   12.00000
   Atom    2 Element N  Has Mass   14.00307
   Atom    3 Element Cl Has Mass   34.96885
   Atom    4 Element F  Has Mass   18.99840
   Atom    5 Element I  Has Mass  126.90440
   Molecular Mass:   206.874720 amu
   Principal axes and moments of inertia in amu*Bohr^2:
                             1           2           3
    Eigenvalues --      558.27450  1417.82585  1976.10035
          X               0.99978    -0.02100     0.00000
          Y               0.02100     0.99978     0.00000
          Z               0.00000    -0.00000     1.00000
   Rotational Symmetry Number is   1
   The Molecule is an Asymmetric Top
   Translational Enthalpy:        0.889 kcal/mol
   Rotational Enthalpy:           0.889 kcal/mol
   Vibrational Enthalpy:          9.663 kcal/mol
   gas constant (RT):             0.592 kcal/mol
   Translational Entropy:        41.885  cal/mol.K
   Rotational Entropy:           28.838  cal/mol.K
   Vibrational Entropy:           8.572  cal/mol.K

   Total Enthalpy:               12.033 kcal/mol
   Total Entropy:                79.295  cal/mol.K
Archival summary:
1\1\TWL01\FREQ\ProcedureUnspecified\BasisUnspecified\1l1111\taweetha\SunNov2521:39:472018SunNov2521:39:472018\0\\#,FREQ,ProcedureUnspecified,BasisUnspecified,\\0,1\I\C,1,2.13328\N,2,1.2582,1,132.052\F,2,1.32998,1,111.23,3,-180,0\Cl,3,1.72142,2,118.081,1,0,0\\\@

 Total job time:  51.40s(wall), 194.75s(cpu) 
 Sun Nov 25 21:39:47 2018

        *************************************************************
        *                                                           *
        *  Thank you very much for using Q-Chem.  Have a nice day.  *
        *                                                           *
        *************************************************************
