# Supplementary material for: Geometric and energetic data from ab initio calculations of haloethene, haloimine, halomethylenephosphine, haloiminophosphine, halodiazene, halodiphosphene and halocyclopropane
Source: Data Brief. 2019 Nov 2;27:104738. doi: 10.1016/j.dib.2019.104738 (PMC6861602; doi:10.1016/j.dib.2019.104738)
Supplement: Multimedia component 4 [file mmc4.zip › CN/B3LYP/IFCNFE.out]

Q-Chem Developer Version!
                  Welcome to Q-Chem
     A Quantum Leap Into The Future Of Chemistry


 Q-Chem 5.1, Q-Chem, Inc., Pleasanton, CA (2018)

 Yihan Shao,  Zhengting Gan,  E. Epifanovsky,  A. T. B. Gilbert,  M. Wormit,  
 J. Kussmann,  A. W. Lange,  A. Behn,  Jia Deng,  Xintian Feng,  D. Ghosh,  
 M. Goldey,  P. R. Horn,  L. D. Jacobson,  I. Kaliman,  T. Kus,  A. Landau,  
 Jie Liu,  E. I. Proynov,  R. M. Richard,  R. P. Steele,  E. J. Sundstrom,  
 H. L. Woodcock III,  P. M. Zimmerman,  D. Zuev,  B. Albrecht,  E. Alguire,  
 S. A. Baeppler,  D. Barton,  Z. Benda,  Y. A. Bernard,  E. J. Berquist,  
 K. B. Bravaya,  H. Burton,  D. Casanova,  Chun-Min Chang,  Yunqing Chen,  
 A. Chien,  K. D. Closser,  M. P. Coons,  S. Coriani,  S. Dasgupta,  
 A. L. Dempwolff,  M. Diedenhofen,  Hainam Do,  R. G. Edgar,  Po-Tung Fang,  
 S. Faraji,  S. Fatehi,  Qingguo Feng,  K. D. Fenk,  J. Fosso-Tande,  
 Qinghui Ge,  A. Ghysels,  G. Gidofalvi,  J. Gomes,  J. Gonthier,  A. Gunina,  
 D. Hait,  M. W. D. Hanson-Heine,  P. H. P. Harbach,  A. W. Hauser,  
 J. E. Herr,  E. G. Hohenstein,  Z. C. Holden,  Kerwin Hui,  B. C. Huynh,  
 T.-C. Jagau,  Hyunjun Ji,  B. Kaduk,  K. Khistyaev,  Jaehoon Kim,  
 P. Klunzinger,  K. Koh,  D. Kosenkov,  L. Koulias,  T. Kowalczyk,  
 C. M. Krauter,  A. Kunitsa,  Ka Un Lao,  A. Laurent,  K. V. Lawler,  
 Joonho Lee,  D. Lefrancois,  S. Lehtola,  D. S. Levine,  Yi-Pei Li,  
 You-Sheng Lin,  Fenglai Liu,  E. Livshits,  A. Luenser,  P. Manohar,  
 E. Mansoor,  S. F. Manzer,  Shan-Ping Mao,  Yuezhi Mao,  N. Mardirossian,  
 A. V. Marenich,  T. Markovich,  L. A. Martinez-Martinez,  S. A. Maurer,  
 N. J. Mayhall,  S. C. McKenzie,  J.-M. Mewes,  A. F. Morrison,  
 J. W. Mullinax,  K. Nanda,  T. S. Nguyen-Beck,  R. Olivares-Amaya,  
 J. A. Parkhill,  T. M. Perrine,  F. Plasser,  P. Pokhilko,  S. Prager,  
 A. Prociuk,  E. Ramos,  D. R. Rehn,  F. Rob,  M. Schneider,  N. Sergueev,  
 S. M. Sharada,  S. Sharma,  D. W. Small,  T. Stauch,  T. Stein,  
 Yu-Chuan Su,  A. J. W. Thom,  A. Tkatchenko,  T. Tsuchimochi,  N. M. Tubman,  
 L. Vogt,  M. L. Vidal,  O. Vydrov,  M. A. Watson,  J. Wenzel,  
 M. de Wergifosse,  T. A. Wesolowski,  A. White,  J. Witte,  A. Yamada,  
 Jun Yang,  K. Yao,  S. Yeganeh,  S. R. Yost,  Zhi-Qiang You,  A. Zech,  
 Igor Ying Zhang,  Xing Zhang,  Yan Zhao,  Ying Zhu,  B. R. Brooks,  
 G. K. L. Chan,  C. J. Cramer,  M. S. Gordon,  W. J. Hehre,  A. Klamt,  
 M. W. Schmidt,  C. D. Sherrill,  D. G. Truhlar,  A. Aspuru-Guzik,  R. Baer,  
 A. T. Bell,  N. A. Besley,  Jeng-Da Chai,  A. E. DePrince, III,  
 R. A. DiStasio Jr.,  A. Dreuw,  B. D. Dunietz,  T. R. Furlani,  
 Chao-Ping Hsu,  Yousung Jung,  Jing Kong,  D. S. Lambrecht,  WanZhen Liang,  
 C. Ochsenfeld,  V. A. Rassolov,  L. V. Slipchenko,  J. E. Subotnik,  
 T. Van Voorhis,  J. M. Herbert,  A. I. Krylov,  P. M. W. Gill,  M. Head-Gordon

 Contributors to earlier versions of Q-Chem not listed above: 
 R. D. Adamson,  B. Austin,  J. Baker,  G. J. O. Beran,  K. Brandhorst,  
 S. T. Brown,  E. F. C. Byrd,  A. K. Chakraborty,  C.-L. Cheng,  
 Siu Hung Chien,  D. M. Chipman,  D. L. Crittenden,  H. Dachsel,  
 R. J. Doerksen,  A. D. Dutoi,  L. Fusti-Molnar,  W. A. Goddard III,  
 A. Golubeva-Zadorozhnaya,  S. R. Gwaltney,  G. Hawkins,  A. Heyden,  
 S. Hirata,  G. Kedziora,  F. J. Keil,  C. Kelley,  Jihan Kim,  R. A. King,  
 R. Z. Khaliullin,  P. P. Korambath,  W. Kurlancheek,  A. M. Lee,  M. S. Lee,  
 S. V. Levchenko,  Ching Yeh Lin,  D. Liotard,  R. C. Lochan,  I. Lotan,  
 P. E. Maslen,  N. Nair,  D. P. O'Neill,  D. Neuhauser,  E. Neuscamman,  
 C. M. Oana,  R. Olson,  B. Peters,  R. Peverati,  P. A. Pieniazek,  
 Y. M. Rhee,  J. Ritchie,  M. A. Rohrdanz,  E. Rosta,  N. J. Russ,  
 H. F. Schaefer III,  N. E. Schultz,  N. Shenvi,  A. C. Simmonett,  A. Sodt,  
 D. Stuck,  K. S. Thanthiriwatte,  V. Vanovschi,  Tao Wang,  A. Warshel,  
 C. F. Williams,  Q. Wu,  X. Xu,  W. Zhang

 Please cite Q-Chem as follows:
 Y. Shao et al., Mol. Phys. 113, 184-215 (2015)
 DOI: 10.1080/00268976.2014.952696

 Q-Chem 5.1.2 for Intel X86 EM64T Linux

 Parts of Q-Chem use Armadillo 8.300.2 (Tropical Shenanigans).
 http://arma.sourceforge.net/

 Q-Chem begins on Sun Nov 25 22:08:40 2018  

Host: 
0

     Scratch files written to /scratch/taweetham/qchem53840//
Input Ideriv = 2
Curr. Ideriv = -1
Max.  Ideriv = 2

Checking the input file for inconsistencies... 	...done.

--------------------------------------------------------------
User input:
--------------------------------------------------------------
$molecule
0 1
C 
N 1 1.3 
F 2 CF 1 120. 
F 1 CF 2 120.  3 180.0
I 1 CI 2 120.  3 0.0

CC=1.54
CH=1.09
CF=1.35
CCl=1.77
CBr=1.94
CI=2.14
DHA=180.0
$end

$rem
   job_type	optimization
   basis	6-311++g**
   method	b3lyp
$end

--------------------------------------------------------------
 ----------------------------------------------------------------
             Standard Nuclear Orientation (Angstroms)
    I     Atom           X                Y                Z
 ----------------------------------------------------------------
    1      C       1.1115197952    -0.5609252893     0.0000000000
    2      N       2.0601042938     0.3279995945    -0.0000000000
    3      F       1.7531981162     1.6426511066    -0.0000000000
    4      F       1.4184259729    -1.8755768013     0.0000000000
    5      I      -0.9364993515     0.0597336948     0.0000000000
 ----------------------------------------------------------------
 Molecular Point Group                 Cs    NOp =  2
 Largest Abelian Subgroup              Cs    NOp =  2
 Nuclear Repulsion Energy =   409.6429150508 hartrees
 There are       42 alpha and       42 beta electrons
 Requested basis set is 6-311++G(d,p)
 There are 48 shells and 150 basis functions

 Total QAlloc Memory Limit   2000 MB
 Mega-Array Size       188 MB
 MEM_STATIC part       192 MB
 A cutoff of  1.0D-11 yielded    984 shell pairs
 There are     10008 function pairs (     11226 Cartesian)

 -------------------------------------------------------
 OpenMP Integral Computing Module                       
 Release: version 1.0, May 2013, Q-Chem Inc. Pittsburgh 
 -------------------------------------------------------
 Integral Job Info:
 Integral job number is                      11
 Integral operator is                         1
 short-range coefficients                     0
 long-range coefficients              100000000
 Omega coefficients                           0
 if combine SR and LR in K                    0
 Integral screening is                        0
 Integral computing path is                   2
 max size of driver memory is            800000
 size of driver memory is                593474
 size of scratch memory is             11861008
 max col of scratch BK array               1296
 max len of scratch array in speh3          155
 max len of scratch index in speh4           18
 max int batch size is                      520
 min int batch size is                       52
 fixed nKL is                                52
 max L of basis functions is                  2
 order of int derivative is                   0
 number of shells is                         48
 number of basis is                         159
 number of cartesian basis is               159
 number of contracted shell pairs           984
 number of primitive shell pairs           2354
 maxK2 (contraction) of shell pair           36
 max number of K2 of shell pair               1
 max number of CS2 of shell pair             93
 max number of PS2 of shell pair            276
 mem total for path MDJ                  524076
 -------------------------------------------------------
 Smallest overlap matrix eigenvalue = 1.23E-03

 Scale SEOQF with 1.000000e-01/1.000000e-01/1.000000e-01

 Standard Electronic Orientation quadrupole field applied
 Nucleus-field energy     =     0.0000000088 hartrees
 Guess from superposition of atomic densities
 Warning:  Energy on first SCF cycle will be non-variational
 SAD guess density has 84.000000 electrons

 -----------------------------------------------------------------------
  General SCF calculation program by
  Eric Jon Sundstrom, Paul Horn, Yuezhi Mao, Dmitri Zuev, Alec White,
  David Stuck, Shaama M.S., Shane Yost, Joonho Lee, David Small,
  Daniel Levine, Susi Lehtola, Hugh Burton, Evgeny Epifanovsky
 -----------------------------------------------------------------------
 Exchange:     0.2000 Hartree-Fock + 0.0800 Slater + 0.7200 B88
 Correlation:  0.1900 VWN1RPA + 0.8100 LYP
 Using SG-1 standard quadrature grid
 using 4 threads for integral computing
 -------------------------------------------------------
 OpenMP Integral computing Module                
 Release: version 2.0, May 2017, Q-Chem Inc. Pleasanton 
 -------------------------------------------------------
 -------------------------------------------------------
 OpenMP BLAS3 based DFT computing Module                
 Release: version 1.0, May 2013, Q-Chem Inc. Pittsburgh 
 -------------------------------------------------------
 A restricted SCF calculation will be
 performed using DIIS
 SCF converges when DIIS error is below 1.0e-08
 ---------------------------------------
  Cycle       Energy         DIIS error
 ---------------------------------------
    1   -7212.6281000582      4.27e-02  
    2   -7212.0016259256      4.33e-03  
    3   -7211.9215238516      7.21e-03  
    4   -7212.0326911778      1.62e-03  
    5   -7212.0376240845      7.18e-04  
    6   -7212.0386785354      1.46e-04  
    7   -7212.0387081290      6.08e-05  
    8   -7212.0387133475      2.07e-05  
    9   -7212.0387141105      3.16e-06  
   10   -7212.0387141296      5.13e-07  
   11   -7212.0387141301      3.57e-07  
   12   -7212.0387141305      8.61e-08  
   13   -7212.0387141305      1.11e-08  
   14   -7212.0387141305      2.25e-09  Convergence criterion met
 ---------------------------------------
 SCF time:   CPU 19.24s  wall 5.00s 
 SCF   energy in the final basis set =    -7212.0387141305
 Total energy in the final basis set =    -7212.0387141305

 --------------------------------------------------------------
             Orbital Energies (a.u.) and Symmetries
 --------------------------------------------------------------

 Alpha MOs, Restricted
 -- Occupied --                  
******* -176.34 -165.75 -165.74 -165.74  -35.84  -31.33  -31.33
  1 A'    2 A'    3 A'    1 A"    4 A'    5 A'    6 A'    2 A"                 
-31.325 -24.765 -24.750 -22.983 -22.981 -22.981 -22.976 -22.976
  7 A'    8 A'    9 A'   10 A'    3 A"   11 A'   12 A'    4 A"                 
-14.442 -10.379  -6.388  -4.801  -4.785  -4.785  -2.067  -2.062
 13 A'   14 A'   15 A'   16 A'    5 A"   17 A'   18 A'    6 A"                 
 -2.061  -2.048  -2.048  -1.300  -1.290  -0.935  -0.723  -0.663
 19 A'   20 A'    7 A"   21 A'   22 A'   23 A'   24 A'   25 A'                 
 -0.609  -0.544  -0.540  -0.505  -0.497  -0.438  -0.357  -0.333
 26 A'    8 A"   27 A'    9 A"   28 A'   29 A'   10 A"   30 A'                 
 -0.306  -0.299
 31 A'   11 A"                                                                 
 -- Virtual --                   
 -0.090  -0.065  -0.022   0.012   0.053   0.056   0.065   0.120
 32 A'   12 A"   33 A'   34 A'   35 A'   13 A"   36 A'   37 A'                 
  0.128   0.144   0.152   0.177   0.199   0.225   0.230   0.249
 38 A'   14 A"   39 A'   40 A'   15 A"   41 A'   42 A'   16 A"                 
  0.251   0.253   0.269   0.292   0.324   0.331   0.358   0.369
 43 A'   44 A'   45 A'   17 A"   46 A'   47 A'   48 A'   18 A"                 
  0.385   0.407   0.451   0.469   0.517   0.579   0.610   0.667
 19 A"   49 A'   50 A'   51 A'   52 A'   20 A"   53 A'   54 A'                 
  0.726   0.797   0.798   0.855   0.905   1.159   1.169   1.189
 55 A'   21 A"   56 A'   57 A'   58 A'   22 A"   59 A'   23 A"                 
  1.273   1.296   1.302   1.342   1.345   1.351   1.374   1.376
 60 A'   61 A'   24 A"   25 A"   62 A'   63 A'   26 A"   64 A'                 
  1.409   1.564   1.636   1.763   1.849   1.966   1.974   2.244
 65 A'   66 A'   67 A'   68 A'   69 A'   27 A"   70 A'   71 A'                 
  2.275   2.401   2.652   2.680   2.798   3.161   3.594   3.659
 28 A"   72 A'   73 A'   29 A"   74 A'   75 A'   76 A'   30 A"                 
  3.726   3.727   3.743   3.746   3.892   3.903   3.933   3.958
 31 A"   77 A'   32 A"   78 A'   79 A'   33 A"   34 A"   80 A'                 
  3.968   3.988   4.019   4.092   4.194   4.233   4.346   4.715
 35 A"   36 A"   81 A'   82 A'   83 A'   84 A'   85 A'   86 A'                 
  5.016   5.962   5.985   6.028   6.225   6.239   6.278   6.303
 87 A'   37 A"   88 A'   89 A'   38 A"   39 A"   90 A'   91 A'                 
  6.464   6.690  23.588  27.776  28.307  28.323  28.343  28.502
 92 A'   93 A'   94 A'   95 A'   40 A"   96 A'   97 A'   41 A"                 
 28.514  28.525  28.568  28.658  35.381  66.678  66.724 127.851
 98 A'   42 A"   99 A'  100 A'  101 A'  102 A'  103 A'   43 A"                 
127.864 127.895 151.5791901.740
104 A'  105 A'  106 A'  107 A'                                                 

 Beta MOs, Restricted
 -- Occupied --                  
******* -176.34 -165.75 -165.74 -165.74  -35.84  -31.33  -31.33
  1 A'    2 A'    3 A'    1 A"    4 A'    5 A'    6 A'    2 A"                 
-31.325 -24.765 -24.750 -22.983 -22.981 -22.981 -22.976 -22.976
  7 A'    8 A'    9 A'   10 A'    3 A"   11 A'   12 A'    4 A"                 
-14.442 -10.379  -6.388  -4.801  -4.785  -4.785  -2.067  -2.062
 13 A'   14 A'   15 A'   16 A'    5 A"   17 A'   18 A'    6 A"                 
 -2.061  -2.048  -2.048  -1.300  -1.290  -0.935  -0.723  -0.663
 19 A'   20 A'    7 A"   21 A'   22 A'   23 A'   24 A'   25 A'                 
 -0.609  -0.544  -0.540  -0.505  -0.497  -0.438  -0.357  -0.333
 26 A'    8 A"   27 A'    9 A"   28 A'   29 A'   10 A"   30 A'                 
 -0.306  -0.299
 31 A'   11 A"                                                                 
 -- Virtual --                   
 -0.090  -0.065  -0.022   0.012   0.053   0.056   0.065   0.120
 32 A'   12 A"   33 A'   34 A'   35 A'   13 A"   36 A'   37 A'                 
  0.128   0.144   0.152   0.177   0.199   0.225   0.230   0.249
 38 A'   14 A"   39 A'   40 A'   15 A"   41 A'   42 A'   16 A"                 
  0.251   0.253   0.269   0.292   0.324   0.331   0.358   0.369
 43 A'   44 A'   45 A'   17 A"   46 A'   47 A'   48 A'   18 A"                 
  0.385   0.407   0.451   0.469   0.517   0.579   0.610   0.667
 19 A"   49 A'   50 A'   51 A'   52 A'   20 A"   53 A'   54 A'                 
  0.726   0.797   0.798   0.855   0.905   1.159   1.169   1.189
 55 A'   21 A"   56 A'   57 A'   58 A'   22 A"   59 A'   23 A"                 
  1.273   1.296   1.302   1.342   1.345   1.351   1.374   1.376
 60 A'   61 A'   24 A"   25 A"   62 A'   63 A'   26 A"   64 A'                 
  1.409   1.564   1.636   1.763   1.849   1.966   1.974   2.244
 65 A'   66 A'   67 A'   68 A'   69 A'   27 A"   70 A'   71 A'                 
  2.275   2.401   2.652   2.680   2.798   3.161   3.594   3.659
 28 A"   72 A'   73 A'   29 A"   74 A'   75 A'   76 A'   30 A"                 
  3.726   3.727   3.743   3.746   3.892   3.903   3.933   3.958
 31 A"   77 A'   32 A"   78 A'   79 A'   33 A"   34 A"   80 A'                 
  3.968   3.988   4.019   4.092   4.194   4.233   4.346   4.715
 35 A"   36 A"   81 A'   82 A'   83 A'   84 A'   85 A'   86 A'                 
  5.016   5.962   5.985   6.028   6.225   6.239   6.278   6.303
 87 A'   37 A"   88 A'   89 A'   38 A"   39 A"   90 A'   91 A'                 
  6.464   6.690  23.588  27.776  28.307  28.323  28.343  28.502
 92 A'   93 A'   94 A'   95 A'   40 A"   96 A'   97 A'   41 A"                 
 28.514  28.525  28.568  28.658  35.381  66.678  66.724 127.851
 98 A'   42 A"   99 A'  100 A'  101 A'  102 A'  103 A'   43 A"                 
127.864 127.895 151.5791901.740
104 A'  105 A'  106 A'  107 A'                                                 
 --------------------------------------------------------------

          Ground-State Mulliken Net Atomic Charges

     Atom                 Charge (a.u.)
  ----------------------------------------
      1 C                    -0.053258
      2 N                    -0.076777
      3 F                    -0.009365
      4 F                    -0.006066
      5 I                     0.145465
  ----------------------------------------
  Sum of atomic charges =     0.000000

 -----------------------------------------------------------------
                    Cartesian Multipole Moments
 -----------------------------------------------------------------
    Charge (ESU x 10^10)
                 0.0000
    Dipole Moment (Debye)
         X      -1.9949      Y      -0.2320      Z      -0.0000
       Tot       2.0084
    Quadrupole Moments (Debye-Ang)
        XX     -51.4582     XY      -1.6831     YY     -51.3921
        XZ      -0.0000     YZ      -0.0000     ZZ     -49.0506
    Octopole Moments (Debye-Ang^2)
       XXX     -43.4890    XXY       1.8734    XYY     -10.1184
       YYY       3.1290    XXZ      -0.0000    XYZ       0.0000
       YYZ      -0.0000    XZZ      -5.8289    YZZ       0.4661
       ZZZ      -0.0000
    Hexadecapole Moments (Debye-Ang^3)
      XXXX    -559.8813   XXXY      -8.1945   XXYY    -135.5859
      XYYY      -0.7702   YYYY    -258.5343   XXXZ      -0.0000
      XXYZ      -0.0000   XYYZ       0.0000   YYYZ      -0.0000
      XXZZ     -98.6350   XYZZ      -0.5584   YYZZ     -51.3084
      XZZZ       0.0000   YZZZ      -0.0000   ZZZZ     -57.3643
 -----------------------------------------------------------------
 Calculating analytic gradient of the SCF energy
 Gradient of SCF Energy
            1           2           3           4           5
    1  -0.0109618  -0.0114475   0.0212133   0.0039086  -0.0027126
    2  -0.0419294   0.0686531  -0.0044219  -0.0338118   0.0115100
    3   0.0000000  -0.0000000   0.0000000  -0.0000000   0.0000000
 Max gradient component =       6.865E-02
 RMS gradient           =       2.379E-02
 Gradient time:  CPU 5.10 s  wall 1.37 s
 Geometry Optimization Parameters
   NAtoms,    NIC,     NZ,  NCons,   NDum,   NFix, NCnnct, MaxDiis
        5      20       5       0       0       0       0       0


** GEOMETRY OPTIMIZATION IN DELOCALIZED INTERNAL COORDINATES **
   Searching for a Minimum

   Optimization Cycle:   1

                       Coordinates (Angstroms)
     ATOM                X               Y               Z
      1  C         1.1115197952   -0.5609252893    0.0000000000
      2  N         2.0601042938    0.3279995945    0.0000000000
      3  F         1.7531981162    1.6426511066    0.0000000000
      4  F         1.4184259729   -1.8755768013    0.0000000000
      5  I        -0.9364993515    0.0597336948    0.0000000000
   Point Group: cs    Number of degrees of freedom:     7


   Energy is  -7212.038714130


 Attempting to Generate Delocalized Internal Coordinates

  7 Hessian modes will be used to form the next step
  Hessian Eigenvalues:
     0.108095    0.250000    0.250000    0.250000    0.550214    0.550214
     0.671931

 Minimum Search - Taking Simple RFO Step
 Searching for Lamda that Minimizes Along All modes
 Value Taken    Lamda =  -0.02047932
 Step Taken.  Stepsize is  0.253332

                             Maximum     Tolerance    Cnvgd?
         Gradient           0.066454      0.000300      NO
         Displacement       0.200969      0.001200      NO
         Energy change     *********      0.000001      NO


 New Cartesian Coordinates Obtained by Inverse Iteration

 Displacement from previous Coordinates is:  0.319829
 ----------------------------------------------------------------
             Standard Nuclear Orientation (Angstroms)
    I     Atom           X                Y                Z
 ----------------------------------------------------------------
    1      C       1.1230462461    -0.5054680084     0.0000000000
    2      N       2.1149543080     0.2731867920     0.0000000000
    3      F       1.6804091695     1.5601568941     0.0000000000
    4      F       1.4041769463    -1.7937875684     0.0000000000
    5      I      -0.9158378434     0.0597941960     0.0000000000
 ----------------------------------------------------------------
 Molecular Point Group                 Cs    NOp =  2
 Largest Abelian Subgroup              Cs    NOp =  2
 Nuclear Repulsion Energy =   418.5156456981 hartrees
 There are       42 alpha and       42 beta electrons
 Applying Cartesian multipole field
    Component          Value
    ---------          -----
     (2,0,0)        1.00000E-11
     (0,2,0)        2.00000E-11
     (0,0,2)       -3.00000E-11
 Nucleus-field energy     =     0.0000000083 hartrees
 Requested basis set is 6-311++G(d,p)
 There are 48 shells and 150 basis functions
 A cutoff of  1.0D-11 yielded    992 shell pairs
 There are     10100 function pairs (     11329 Cartesian)
 Smallest overlap matrix eigenvalue = 1.18E-03
 Guess MOs from SCF MO coefficient file

 -----------------------------------------------------------------------
  General SCF calculation program by
  Eric Jon Sundstrom, Paul Horn, Yuezhi Mao, Dmitri Zuev, Alec White,
  David Stuck, Shaama M.S., Shane Yost, Joonho Lee, David Small,
  Daniel Levine, Susi Lehtola, Hugh Burton, Evgeny Epifanovsky
 -----------------------------------------------------------------------
 Exchange:     0.2000 Hartree-Fock + 0.0800 Slater + 0.7200 B88
 Correlation:  0.1900 VWN1RPA + 0.8100 LYP
 Using SG-1 standard quadrature grid
 using 4 threads for integral computing
 -------------------------------------------------------
 OpenMP Integral computing Module                
 Release: version 2.0, May 2017, Q-Chem Inc. Pleasanton 
 -------------------------------------------------------
 -------------------------------------------------------
 OpenMP BLAS3 based DFT computing Module                
 Release: version 1.0, May 2013, Q-Chem Inc. Pittsburgh 
 -------------------------------------------------------
 A restricted SCF calculation will be
 performed using DIIS
 SCF converges when DIIS error is below 1.0e-08
 ---------------------------------------
  Cycle       Energy         DIIS error
 ---------------------------------------
    1   -7212.0385158768      1.58e-03  
    2   -7212.0465282741      7.30e-04  
    3   -7212.0459191064      9.14e-04  
    4   -7212.0477699496      1.18e-04  
    5   -7212.0477888679      5.70e-05  
    6   -7212.0477969522      2.01e-05  
    7   -7212.0477977498      6.47e-06  
    8   -7212.0477978448      1.72e-06  
    9   -7212.0477978491      4.51e-07  
   10   -7212.0477978495      1.87e-07  
   11   -7212.0477978496      2.80e-08  
   12   -7212.0477978496      6.51e-09  Convergence criterion met
 ---------------------------------------
 SCF time:   CPU 16.43s  wall 4.00s 
 SCF   energy in the final basis set =    -7212.0477978496
 Total energy in the final basis set =    -7212.0477978496

 --------------------------------------------------------------
             Orbital Energies (a.u.) and Symmetries
 --------------------------------------------------------------

 Alpha MOs, Restricted
 -- Occupied --                  
******* -176.35 -165.75 -165.75 -165.75  -35.84  -31.34  -31.33
  1 A'    2 A'    3 A'    1 A"    4 A'    5 A'    6 A'    2 A"                 
-31.328 -24.758 -24.735 -22.986 -22.984 -22.984 -22.979 -22.979
  7 A'    8 A'    9 A'   10 A'    3 A"   11 A'    4 A"   12 A'                 
-14.434 -10.366  -6.391  -4.804  -4.788  -4.787  -2.070  -2.065
 13 A'   14 A'   15 A'   16 A'    5 A"   17 A'   18 A'    6 A"                 
 -2.064  -2.050  -2.050  -1.309  -1.284  -0.943  -0.730  -0.661
 19 A'   20 A'    7 A"   21 A'   22 A'   23 A'   24 A'   25 A'                 
 -0.601  -0.550  -0.545  -0.499  -0.487  -0.433  -0.353  -0.349
 26 A'    8 A"   27 A'    9 A"   28 A'   29 A'   10 A"   30 A'                 
 -0.307  -0.303
 31 A'   11 A"                                                                 
 -- Virtual --                   
 -0.088  -0.055  -0.004   0.013   0.053   0.056   0.070   0.121
 32 A'   12 A"   33 A'   34 A'   35 A'   13 A"   36 A'   37 A'                 
  0.134   0.147   0.151   0.180   0.198   0.224   0.229   0.243
 38 A'   14 A"   39 A'   40 A'   15 A"   41 A'   42 A'   16 A"                 
  0.256   0.265   0.271   0.296   0.328   0.353   0.365   0.369
 43 A'   44 A'   45 A'   17 A"   46 A'   47 A'   48 A'   18 A"                 
  0.389   0.408   0.446   0.484   0.548   0.577   0.623   0.681
 19 A"   49 A'   50 A'   51 A'   52 A'   20 A"   53 A'   54 A'                 
  0.727   0.789   0.801   0.860   0.881   1.155   1.174   1.217
 55 A'   56 A'   21 A"   57 A'   58 A'   22 A"   59 A'   23 A"                 
  1.269   1.288   1.296   1.342   1.343   1.361   1.379   1.383
 60 A'   24 A"   61 A'   25 A"   62 A'   63 A'   26 A"   64 A'                 
  1.412   1.563   1.669   1.790   1.867   1.976   2.001   2.301
 65 A'   66 A'   67 A'   68 A'   69 A'   27 A"   70 A'   71 A'                 
  2.312   2.380   2.703   2.721   2.822   3.186   3.568   3.658
 28 A"   72 A'   29 A"   73 A'   74 A'   75 A'   76 A'   30 A"                 
  3.735   3.736   3.754   3.761   3.869   3.924   3.942   3.958
 77 A'   31 A"   32 A"   78 A'   79 A'   33 A"   34 A"   80 A'                 
  3.977   3.993   4.060   4.137   4.221   4.266   4.377   4.759
 35 A"   36 A"   81 A'   82 A'   83 A'   84 A'   85 A'   86 A'                 
  5.014   5.961   5.983   6.034   6.224   6.250   6.288   6.341
 87 A'   37 A"   88 A'   89 A'   38 A"   39 A"   90 A'   91 A'                 
  6.482   6.715  23.684  27.782  28.305  28.321  28.344  28.500
 92 A'   93 A'   94 A'   95 A'   40 A"   96 A'   97 A'   41 A"                 
 28.512  28.524  28.569  28.659  35.442  66.691  66.735 127.849
 98 A'   42 A"   99 A'  100 A'  101 A'  102 A'  103 A'   43 A"                 
127.862 127.896 151.5841901.745
104 A'  105 A'  106 A'  107 A'                                                 

 Beta MOs, Restricted
 -- Occupied --                  
******* -176.35 -165.75 -165.75 -165.75  -35.84  -31.34  -31.33
  1 A'    2 A'    3 A'    1 A"    4 A'    5 A'    6 A'    2 A"                 
-31.328 -24.758 -24.735 -22.986 -22.984 -22.984 -22.979 -22.979
  7 A'    8 A'    9 A'   10 A'    3 A"   11 A'    4 A"   12 A'                 
-14.434 -10.366  -6.391  -4.804  -4.788  -4.787  -2.070  -2.065
 13 A'   14 A'   15 A'   16 A'    5 A"   17 A'   18 A'    6 A"                 
 -2.064  -2.050  -2.050  -1.309  -1.284  -0.943  -0.730  -0.661
 19 A'   20 A'    7 A"   21 A'   22 A'   23 A'   24 A'   25 A'                 
 -0.601  -0.550  -0.545  -0.499  -0.487  -0.433  -0.353  -0.349
 26 A'    8 A"   27 A'    9 A"   28 A'   29 A'   10 A"   30 A'                 
 -0.307  -0.303
 31 A'   11 A"                                                                 
 -- Virtual --                   
 -0.088  -0.055  -0.004   0.013   0.053   0.056   0.070   0.121
 32 A'   12 A"   33 A'   34 A'   35 A'   13 A"   36 A'   37 A'                 
  0.134   0.147   0.151   0.180   0.198   0.224   0.229   0.243
 38 A'   14 A"   39 A'   40 A'   15 A"   41 A'   42 A'   16 A"                 
  0.256   0.265   0.271   0.296   0.328   0.353   0.365   0.369
 43 A'   44 A'   45 A'   17 A"   46 A'   47 A'   48 A'   18 A"                 
  0.389   0.408   0.446   0.484   0.548   0.577   0.623   0.681
 19 A"   49 A'   50 A'   51 A'   52 A'   20 A"   53 A'   54 A'                 
  0.727   0.789   0.801   0.860   0.881   1.155   1.174   1.217
 55 A'   56 A'   21 A"   57 A'   58 A'   22 A"   59 A'   23 A"                 
  1.269   1.288   1.296   1.342   1.343   1.361   1.379   1.383
 60 A'   24 A"   61 A'   25 A"   62 A'   63 A'   26 A"   64 A'                 
  1.412   1.563   1.669   1.790   1.867   1.976   2.001   2.301
 65 A'   66 A'   67 A'   68 A'   69 A'   27 A"   70 A'   71 A'                 
  2.312   2.380   2.703   2.721   2.822   3.186   3.568   3.658
 28 A"   72 A'   29 A"   73 A'   74 A'   75 A'   76 A'   30 A"                 
  3.735   3.736   3.754   3.761   3.869   3.924   3.942   3.958
 77 A'   31 A"   32 A"   78 A'   79 A'   33 A"   34 A"   80 A'                 
  3.977   3.993   4.060   4.137   4.221   4.266   4.377   4.759
 35 A"   36 A"   81 A'   82 A'   83 A'   84 A'   85 A'   86 A'                 
  5.014   5.961   5.983   6.034   6.224   6.250   6.288   6.341
 87 A'   37 A"   88 A'   89 A'   38 A"   39 A"   90 A'   91 A'                 
  6.482   6.715  23.684  27.782  28.305  28.321  28.344  28.500
 92 A'   93 A'   94 A'   95 A'   40 A"   96 A'   97 A'   41 A"                 
 28.512  28.524  28.569  28.659  35.442  66.691  66.735 127.849
 98 A'   42 A"   99 A'  100 A'  101 A'  102 A'  103 A'   43 A"                 
127.862 127.896 151.5841901.745
104 A'  105 A'  106 A'  107 A'                                                 
 --------------------------------------------------------------

          Ground-State Mulliken Net Atomic Charges

     Atom                 Charge (a.u.)
  ----------------------------------------
      1 C                    -0.043622
      2 N                    -0.084726
      3 F                    -0.030493
      4 F                    -0.004652
      5 I                     0.163492
  ----------------------------------------
  Sum of atomic charges =    -0.000000

 -----------------------------------------------------------------
                    Cartesian Multipole Moments
 -----------------------------------------------------------------
    Charge (ESU x 10^10)
                -0.0000
    Dipole Moment (Debye)
         X      -2.1508      Y      -0.3515      Z       0.0000
       Tot       2.1793
    Quadrupole Moments (Debye-Ang)
        XX     -51.0668     XY      -1.7502     YY     -51.6968
        XZ      -0.0000     YZ       0.0000     ZZ     -48.8000
    Octopole Moments (Debye-Ang^2)
       XXX     -44.8820    XXY       1.2216    XYY     -10.9942
       YYY       2.4413    XXZ       0.0000    XYZ      -0.0000
       YYZ       0.0000    XZZ      -6.2622    YZZ       0.3310
       ZZZ       0.0000
    Hexadecapole Moments (Debye-Ang^3)
      XXXX    -549.1643   XXXY      -5.5486   XXYY    -131.8944
      XYYY       0.2383   YYYY    -240.2848   XXXZ      -0.0000
      XXYZ       0.0000   XYYZ      -0.0000   YYYZ       0.0000
      XXZZ     -96.8377   XYZZ       0.0592   YYZZ     -48.0730
      XZZZ      -0.0000   YZZZ       0.0000   ZZZZ     -56.6493
 -----------------------------------------------------------------
 Calculating analytic gradient of the SCF energy
 Gradient of SCF Energy
            1           2           3           4           5
    1   0.0059614  -0.0097846   0.0009278   0.0047128  -0.0018174
    2   0.0059280   0.0117663  -0.0267945   0.0035511   0.0055491
    3  -0.0000000   0.0000000   0.0000000   0.0000000   0.0000000
 Max gradient component =       2.679E-02
 RMS gradient           =       8.535E-03
 Gradient time:  CPU 5.19 s  wall 1.39 s
 Geometry Optimization Parameters
   NAtoms,    NIC,     NZ,  NCons,   NDum,   NFix, NCnnct, MaxDiis
        5      20       5       0       0       0       0       0

 Cartesian Hessian Update
 Hessian Updated using BFGS Update


** GEOMETRY OPTIMIZATION IN DELOCALIZED INTERNAL COORDINATES **
   Searching for a Minimum

   Optimization Cycle:   2

                       Coordinates (Angstroms)
     ATOM                X               Y               Z
      1  C         1.1230462461   -0.5054680084    0.0000000000
      2  N         2.1149543080    0.2731867920    0.0000000000
      3  F         1.6804091695    1.5601568941    0.0000000000
      4  F         1.4041769463   -1.7937875684    0.0000000000
      5  I        -0.9158378434    0.0597941960    0.0000000000
   Point Group: cs    Number of degrees of freedom:     7


   Energy is  -7212.047797850

 Hessian Updated using BFGS Update

  6 Hessian modes will be used to form the next step
  Hessian Eigenvalues:
     0.106508    0.212528    0.322629    0.514325    0.576880    0.788858

 Minimum Search - Taking Simple RFO Step
 Searching for Lamda that Minimizes Along All modes
 Value Taken    Lamda =  -0.00300957
 Step Taken.  Stepsize is  0.091112

                             Maximum     Tolerance    Cnvgd?
         Gradient           0.024462      0.000300      NO
         Displacement       0.067111      0.001200      NO
         Energy change     -0.009084      0.000001      NO


 New Cartesian Coordinates Obtained by Inverse Iteration

 Displacement from previous Coordinates is:  0.197163
 ----------------------------------------------------------------
             Standard Nuclear Orientation (Angstroms)
    I     Atom           X                Y                Z
 ----------------------------------------------------------------
    1      C       1.1080478102    -0.4974033978     0.0000000000
    2      N       2.1126654706     0.2747242634     0.0000000000
    3      F       1.7418854636     1.6044612110     0.0000000000
    4      F       1.3757913766    -1.7865545068     0.0000000000
    5      I      -0.9316412944    -0.0013452644     0.0000000000
 ----------------------------------------------------------------
 Molecular Point Group                 Cs    NOp =  2
 Largest Abelian Subgroup              Cs    NOp =  2
 Nuclear Repulsion Energy =   416.0560262578 hartrees
 There are       42 alpha and       42 beta electrons
 Applying Cartesian multipole field
    Component          Value
    ---------          -----
     (2,0,0)        1.00000E-11
     (0,2,0)        2.00000E-11
     (0,0,2)       -3.00000E-11
 Nucleus-field energy     =     0.0000000085 hartrees
 Requested basis set is 6-311++G(d,p)
 There are 48 shells and 150 basis functions
 A cutoff of  1.0D-11 yielded    987 shell pairs
 There are     10043 function pairs (     11266 Cartesian)
 Smallest overlap matrix eigenvalue = 1.21E-03
 Guess MOs from SCF MO coefficient file

 -----------------------------------------------------------------------
  General SCF calculation program by
  Eric Jon Sundstrom, Paul Horn, Yuezhi Mao, Dmitri Zuev, Alec White,
  David Stuck, Shaama M.S., Shane Yost, Joonho Lee, David Small,
  Daniel Levine, Susi Lehtola, Hugh Burton, Evgeny Epifanovsky
 -----------------------------------------------------------------------
 Exchange:     0.2000 Hartree-Fock + 0.0800 Slater + 0.7200 B88
 Correlation:  0.1900 VWN1RPA + 0.8100 LYP
 Using SG-1 standard quadrature grid
 using 4 threads for integral computing
 -------------------------------------------------------
 OpenMP Integral computing Module                
 Release: version 2.0, May 2017, Q-Chem Inc. Pleasanton 
 -------------------------------------------------------
 -------------------------------------------------------
 OpenMP BLAS3 based DFT computing Module                
 Release: version 1.0, May 2013, Q-Chem Inc. Pittsburgh 
 -------------------------------------------------------
 A restricted SCF calculation will be
 performed using DIIS
 SCF converges when DIIS error is below 1.0e-08
 ---------------------------------------
  Cycle       Energy         DIIS error
 ---------------------------------------
    1   -7212.0472206741      7.19e-04  
    2   -7212.0491437653      2.45e-04  
    3   -7212.0489499338      3.81e-04  
    4   -7212.0492776703      5.65e-05  
    5   -7212.0492836292      2.87e-05  
    6   -7212.0492850102      6.43e-06  
    7   -7212.0492850878      2.73e-06  
    8   -7212.0492851058      5.52e-07  
    9   -7212.0492851066      1.51e-07  
   10   -7212.0492851066      7.71e-08  
   11   -7212.0492851066      1.17e-08  
   12   -7212.0492851067      2.14e-09  Convergence criterion met
 ---------------------------------------
 SCF time:   CPU 16.37s  wall 4.00s 
 SCF   energy in the final basis set =    -7212.0492851067
 Total energy in the final basis set =    -7212.0492851067

 --------------------------------------------------------------
             Orbital Energies (a.u.) and Symmetries
 --------------------------------------------------------------

 Alpha MOs, Restricted
 -- Occupied --                  
******* -176.35 -165.75 -165.75 -165.75  -35.84  -31.34  -31.33
  1 A'    2 A'    3 A'    1 A"    4 A'    5 A'    6 A'    2 A"                 
-31.329 -24.760 -24.733 -22.987 -22.985 -22.985 -22.980 -22.980
  7 A'    8 A'    9 A'   10 A'    3 A"   11 A'    4 A"   12 A'                 
-14.435 -10.369  -6.392  -4.805  -4.789  -4.788  -2.071  -2.066
 13 A'   14 A'   15 A'   16 A'    5 A"   17 A'   18 A'    6 A"                 
 -2.065  -2.052  -2.052  -1.311  -1.271  -0.943  -0.733  -0.660
 19 A'   20 A'    7 A"   21 A'   22 A'   23 A'   24 A'   25 A'                 
 -0.597  -0.549  -0.542  -0.493  -0.484  -0.435  -0.356  -0.347
 26 A'    8 A"   27 A'    9 A"   28 A'   29 A'   10 A"   30 A'                 
 -0.309  -0.303
 31 A'   11 A"                                                                 
 -- Virtual --                   
 -0.087  -0.057  -0.012   0.011   0.053   0.056   0.067   0.121
 32 A'   12 A"   33 A'   34 A'   35 A'   13 A"   36 A'   37 A'                 
  0.134   0.148   0.148   0.182   0.197   0.221   0.230   0.245
 38 A'   39 A'   14 A"   40 A'   15 A"   41 A'   42 A'   16 A"                 
  0.255   0.260   0.272   0.296   0.329   0.354   0.362   0.370
 43 A'   44 A'   45 A'   17 A"   46 A'   47 A'   48 A'   18 A"                 
  0.384   0.409   0.448   0.478   0.538   0.575   0.623   0.683
 19 A"   49 A'   50 A'   51 A'   52 A'   20 A"   53 A'   54 A'                 
  0.717   0.788   0.803   0.863   0.888   1.159   1.177   1.211
 55 A'   56 A'   21 A"   57 A'   58 A'   22 A"   59 A'   23 A"                 
  1.269   1.289   1.312   1.346   1.353   1.359   1.374   1.384
 60 A'   24 A"   61 A'   25 A"   62 A'   63 A'   26 A"   64 A'                 
  1.408   1.554   1.666   1.784   1.868   1.980   1.992   2.279
 65 A'   66 A'   67 A'   68 A'   69 A'   27 A"   70 A'   71 A'                 
  2.306   2.383   2.700   2.714   2.818   3.189   3.559   3.664
 28 A"   72 A'   29 A"   73 A'   74 A'   75 A'   76 A'   30 A"                 
  3.735   3.739   3.756   3.764   3.869   3.922   3.932   3.954
 77 A'   31 A"   32 A"   78 A'   79 A'   33 A"   34 A"   80 A'                 
  3.964   3.993   4.054   4.136   4.220   4.251   4.372   4.749
 35 A"   36 A"   81 A'   82 A'   83 A'   84 A'   85 A'   86 A'                 
  4.986   5.961   5.985   6.034   6.222   6.252   6.287   6.332
 87 A'   37 A"   88 A'   89 A'   38 A"   39 A"   90 A'   91 A'                 
  6.456   6.697  23.669  27.783  28.305  28.320  28.345  28.499
 92 A'   93 A'   94 A'   95 A'   40 A"   96 A'   97 A'   41 A"                 
 28.510  28.524  28.567  28.660  35.434  66.689  66.736 127.849
 98 A'   42 A"   99 A'  100 A'  101 A'  102 A'  103 A'   43 A"                 
127.862 127.896 151.5841901.745
104 A'  105 A'  106 A'  107 A'                                                 

 Beta MOs, Restricted
 -- Occupied --                  
******* -176.35 -165.75 -165.75 -165.75  -35.84  -31.34  -31.33
  1 A'    2 A'    3 A'    1 A"    4 A'    5 A'    6 A'    2 A"                 
-31.329 -24.760 -24.733 -22.987 -22.985 -22.985 -22.980 -22.980
  7 A'    8 A'    9 A'   10 A'    3 A"   11 A'    4 A"   12 A'                 
-14.435 -10.369  -6.392  -4.805  -4.789  -4.788  -2.071  -2.066
 13 A'   14 A'   15 A'   16 A'    5 A"   17 A'   18 A'    6 A"                 
 -2.065  -2.052  -2.052  -1.311  -1.271  -0.943  -0.733  -0.660
 19 A'   20 A'    7 A"   21 A'   22 A'   23 A'   24 A'   25 A'                 
 -0.597  -0.549  -0.542  -0.493  -0.484  -0.435  -0.356  -0.347
 26 A'    8 A"   27 A'    9 A"   28 A'   29 A'   10 A"   30 A'                 
 -0.309  -0.303
 31 A'   11 A"                                                                 
 -- Virtual --                   
 -0.087  -0.057  -0.012   0.011   0.053   0.056   0.067   0.121
 32 A'   12 A"   33 A'   34 A'   35 A'   13 A"   36 A'   37 A'                 
  0.134   0.148   0.148   0.182   0.197   0.221   0.230   0.245
 38 A'   39 A'   14 A"   40 A'   15 A"   41 A'   42 A'   16 A"                 
  0.255   0.260   0.272   0.296   0.329   0.354   0.362   0.370
 43 A'   44 A'   45 A'   17 A"   46 A'   47 A'   48 A'   18 A"                 
  0.384   0.409   0.448   0.478   0.538   0.575   0.623   0.683
 19 A"   49 A'   50 A'   51 A'   52 A'   20 A"   53 A'   54 A'                 
  0.717   0.788   0.803   0.863   0.888   1.159   1.177   1.211
 55 A'   56 A'   21 A"   57 A'   58 A'   22 A"   59 A'   23 A"                 
  1.269   1.289   1.312   1.346   1.353   1.359   1.374   1.384
 60 A'   24 A"   61 A'   25 A"   62 A'   63 A'   26 A"   64 A'                 
  1.408   1.554   1.666   1.784   1.868   1.980   1.992   2.279
 65 A'   66 A'   67 A'   68 A'   69 A'   27 A"   70 A'   71 A'                 
  2.306   2.383   2.700   2.714   2.818   3.189   3.559   3.664
 28 A"   72 A'   29 A"   73 A'   74 A'   75 A'   76 A'   30 A"                 
  3.735   3.739   3.756   3.764   3.869   3.922   3.932   3.954
 77 A'   31 A"   32 A"   78 A'   79 A'   33 A"   34 A"   80 A'                 
  3.964   3.993   4.054   4.136   4.220   4.251   4.372   4.749
 35 A"   36 A"   81 A'   82 A'   83 A'   84 A'   85 A'   86 A'                 
  4.986   5.961   5.985   6.034   6.222   6.252   6.287   6.332
 87 A'   37 A"   88 A'   89 A'   38 A"   39 A"   90 A'   91 A'                 
  6.456   6.697  23.669  27.783  28.305  28.320  28.345  28.499
 92 A'   93 A'   94 A'   95 A'   40 A"   96 A'   97 A'   41 A"                 
 28.510  28.524  28.567  28.660  35.434  66.689  66.736 127.849
 98 A'   42 A"   99 A'  100 A'  101 A'  102 A'  103 A'   43 A"                 
127.862 127.896 151.5841901.745
104 A'  105 A'  106 A'  107 A'                                                 
 --------------------------------------------------------------

          Ground-State Mulliken Net Atomic Charges

     Atom                 Charge (a.u.)
  ----------------------------------------
      1 C                    -0.050040
      2 N                    -0.082212
      3 F                    -0.043197
      4 F                     0.007037
      5 I                     0.168412
  ----------------------------------------
  Sum of atomic charges =     0.000000

 -----------------------------------------------------------------
                    Cartesian Multipole Moments
 -----------------------------------------------------------------
    Charge (ESU x 10^10)
                 0.0000
    Dipole Moment (Debye)
         X      -2.2732      Y      -0.4833      Z      -0.0000
       Tot       2.3240
    Quadrupole Moments (Debye-Ang)
        XX     -51.1831     XY      -1.7306     YY     -51.8520
        XZ       0.0000     YZ      -0.0000     ZZ     -48.7938
    Octopole Moments (Debye-Ang^2)
       XXX     -44.8375    XXY       1.8013    XYY     -10.7582
       YYY       6.1839    XXZ      -0.0000    XYZ       0.0000
       YYZ      -0.0000    XZZ      -6.0228    YZZ       1.6821
       ZZZ      -0.0000
    Hexadecapole Moments (Debye-Ang^3)
      XXXX    -556.7545   XXXY     -13.6896   XXYY    -134.5671
      XYYY      -8.7536   YYYY    -243.1036   XXXZ      -0.0000
      XXYZ      -0.0000   XYYZ       0.0000   YYYZ      -0.0000
      XXZZ     -98.1827   XYZZ      -2.8111   YYZZ     -48.5521
      XZZZ       0.0000   YZZZ      -0.0000   ZZZZ     -56.5465
 -----------------------------------------------------------------
 Calculating analytic gradient of the SCF energy
 Gradient of SCF Energy
            1           2           3           4           5
    1   0.0007722  -0.0059878   0.0036541  -0.0000554   0.0016170
    2  -0.0058810   0.0054731  -0.0051592   0.0054205   0.0001465
    3  -0.0000000  -0.0000000   0.0000000  -0.0000000   0.0000000
 Max gradient component =       5.988E-03
 RMS gradient           =       3.396E-03
 Gradient time:  CPU 5.18 s  wall 1.47 s
 Geometry Optimization Parameters
   NAtoms,    NIC,     NZ,  NCons,   NDum,   NFix, NCnnct, MaxDiis
        5      20       5       0       0       0       0       0

 Cartesian Hessian Update
 Hessian Updated using BFGS Update


** GEOMETRY OPTIMIZATION IN DELOCALIZED INTERNAL COORDINATES **
   Searching for a Minimum

   Optimization Cycle:   3

                       Coordinates (Angstroms)
     ATOM                X               Y               Z
      1  C         1.1080478102   -0.4974033978    0.0000000000
      2  N         2.1126654706    0.2747242634    0.0000000000
      3  F         1.7418854636    1.6044612110    0.0000000000
      4  F         1.3757913766   -1.7865545068    0.0000000000
      5  I        -0.9316412944   -0.0013452644    0.0000000000
   Point Group: cs    Number of degrees of freedom:     7


   Energy is  -7212.049285107

 Hessian Updated using BFGS Update

  7 Hessian modes will be used to form the next step
  Hessian Eigenvalues:
     0.109509    0.193199    0.250899    0.384490    0.501998    0.550498
     0.755248

 Minimum Search - Taking Simple RFO Step
 Searching for Lamda that Minimizes Along All modes
 Value Taken    Lamda =  -0.00028000
 Step Taken.  Stepsize is  0.030433

                             Maximum     Tolerance    Cnvgd?
         Gradient           0.005801      0.000300      NO
         Displacement       0.020171      0.001200      NO
         Energy change     -0.001487      0.000001      NO


 New Cartesian Coordinates Obtained by Inverse Iteration

 Displacement from previous Coordinates is:  0.031441
 ----------------------------------------------------------------
             Standard Nuclear Orientation (Angstroms)
    I     Atom           X                Y                Z
 ----------------------------------------------------------------
    1      C       1.1132911502    -0.4950564734     0.0000000000
    2      N       2.1228725598     0.2739647447     0.0000000000
    3      F       1.7337674979     1.6072212758     0.0000000000
    4      F       1.3695545622    -1.7915555378     0.0000000000
    5      I      -0.9327369435    -0.0006917041     0.0000000000
 ----------------------------------------------------------------
 Molecular Point Group                 Cs    NOp =  2
 Largest Abelian Subgroup              Cs    NOp =  2
 Nuclear Repulsion Energy =   415.4203277199 hartrees
 There are       42 alpha and       42 beta electrons
 Applying Cartesian multipole field
    Component          Value
    ---------          -----
     (2,0,0)        1.00000E-11
     (0,2,0)        2.00000E-11
     (0,0,2)       -3.00000E-11
 Nucleus-field energy     =     0.0000000085 hartrees
 Requested basis set is 6-311++G(d,p)
 There are 48 shells and 150 basis functions
 A cutoff of  1.0D-11 yielded    987 shell pairs
 There are     10043 function pairs (     11266 Cartesian)
 Smallest overlap matrix eigenvalue = 1.23E-03
 Guess MOs from SCF MO coefficient file

 -----------------------------------------------------------------------
  General SCF calculation program by
  Eric Jon Sundstrom, Paul Horn, Yuezhi Mao, Dmitri Zuev, Alec White,
  David Stuck, Shaama M.S., Shane Yost, Joonho Lee, David Small,
  Daniel Levine, Susi Lehtola, Hugh Burton, Evgeny Epifanovsky
 -----------------------------------------------------------------------
 Exchange:     0.2000 Hartree-Fock + 0.0800 Slater + 0.7200 B88
 Correlation:  0.1900 VWN1RPA + 0.8100 LYP
 Using SG-1 standard quadrature grid
 using 4 threads for integral computing
 -------------------------------------------------------
 OpenMP Integral computing Module                
 Release: version 2.0, May 2017, Q-Chem Inc. Pleasanton 
 -------------------------------------------------------
 -------------------------------------------------------
 OpenMP BLAS3 based DFT computing Module                
 Release: version 1.0, May 2013, Q-Chem Inc. Pittsburgh 
 -------------------------------------------------------
 A restricted SCF calculation will be
 performed using DIIS
 SCF converges when DIIS error is below 1.0e-08
 ---------------------------------------
  Cycle       Energy         DIIS error
 ---------------------------------------
    1   -7212.0492635564      2.20e-04  
    2   -7212.0494425473      7.16e-05  
    3   -7212.0494166016      1.24e-04  
    4   -7212.0494556674      1.44e-05  
    5   -7212.0494560244      7.43e-06  
    6   -7212.0494561547      2.15e-06  
    7   -7212.0494561620      6.62e-07  
    8   -7212.0494561628      2.51e-07  
    9   -7212.0494561629      4.63e-08  
   10   -7212.0494561628      2.55e-08  
   11   -7212.0494561629      4.11e-09  Convergence criterion met
 ---------------------------------------
 SCF time:   CPU 14.99s  wall 4.00s 
 SCF   energy in the final basis set =    -7212.0494561629
 Total energy in the final basis set =    -7212.0494561629

 --------------------------------------------------------------
             Orbital Energies (a.u.) and Symmetries
 --------------------------------------------------------------

 Alpha MOs, Restricted
 -- Occupied --                  
******* -176.35 -165.75 -165.75 -165.75  -35.84  -31.34  -31.33
  1 A'    2 A'    3 A'    1 A"    4 A'    5 A'    6 A'    2 A"                 
-31.330 -24.760 -24.732 -22.987 -22.986 -22.985 -22.981 -22.981
  7 A'    8 A'    9 A'   10 A'    3 A"   11 A'    4 A"   12 A'                 
-14.437 -10.370  -6.392  -4.806  -4.790  -4.789  -2.071  -2.066
 13 A'   14 A'   15 A'   16 A'    5 A"   17 A'   18 A'    6 A"                 
 -2.066  -2.052  -2.052  -1.309  -1.267  -0.943  -0.733  -0.659
 19 A'   20 A'    7 A"   21 A'   22 A'   23 A'   24 A'   25 A'                 
 -0.595  -0.548  -0.542  -0.491  -0.483  -0.434  -0.356  -0.349
 26 A'    8 A"   27 A'    9 A"   28 A'   29 A'   10 A"   30 A'                 
 -0.309  -0.304
 31 A'   11 A"                                                                 
 -- Virtual --                   
 -0.089  -0.058  -0.016   0.011   0.053   0.056   0.066   0.120
 32 A'   12 A"   33 A'   34 A'   35 A'   13 A"   36 A'   37 A'                 
  0.134   0.148   0.149   0.182   0.197   0.220   0.229   0.244
 38 A'   39 A'   14 A"   40 A'   15 A"   41 A'   42 A'   16 A"                 
  0.255   0.258   0.271   0.296   0.328   0.353   0.360   0.369
 43 A'   44 A'   45 A'   17 A"   46 A'   47 A'   48 A'   18 A"                 
  0.384   0.408   0.447   0.478   0.537   0.574   0.622   0.681
 19 A"   49 A'   50 A'   51 A'   52 A'   20 A"   53 A'   54 A'                 
  0.716   0.788   0.803   0.863   0.886   1.158   1.177   1.210
 55 A'   56 A'   21 A"   57 A'   58 A'   22 A"   59 A'   23 A"                 
  1.269   1.288   1.313   1.345   1.352   1.360   1.375   1.383
 60 A'   24 A"   61 A'   25 A"   62 A'   63 A'   26 A"   64 A'                 
  1.407   1.552   1.665   1.784   1.865   1.980   1.992   2.275
 65 A'   66 A'   67 A'   68 A'   69 A'   27 A"   70 A'   71 A'                 
  2.305   2.380   2.700   2.713   2.817   3.183   3.554   3.666
 28 A"   72 A'   29 A"   73 A'   74 A'   75 A'   76 A'   30 A"                 
  3.733   3.739   3.756   3.765   3.865   3.920   3.925   3.953
 77 A'   31 A"   32 A"   78 A'   79 A'   33 A"   34 A"   80 A'                 
  3.958   3.992   4.049   4.129   4.220   4.247   4.370   4.745
 35 A"   36 A"   81 A'   82 A'   83 A'   84 A'   85 A'   86 A'                 
  4.970   5.961   5.984   6.032   6.222   6.252   6.287   6.333
 87 A'   37 A"   88 A'   89 A'   38 A"   39 A"   90 A'   91 A'                 
  6.446   6.686  23.662  27.781  28.304  28.320  28.343  28.498
 92 A'   93 A'   94 A'   95 A'   40 A"   96 A'   97 A'   41 A"                 
 28.510  28.523  28.567  28.658  35.429  66.689  66.737 127.848
 98 A'   42 A"   99 A'  100 A'  101 A'  102 A'  103 A'   43 A"                 
127.861 127.895 151.5831901.744
104 A'  105 A'  106 A'  107 A'                                                 

 Beta MOs, Restricted
 -- Occupied --                  
******* -176.35 -165.75 -165.75 -165.75  -35.84  -31.34  -31.33
  1 A'    2 A'    3 A'    1 A"    4 A'    5 A'    6 A'    2 A"                 
-31.330 -24.760 -24.732 -22.987 -22.986 -22.985 -22.981 -22.981
  7 A'    8 A'    9 A'   10 A'    3 A"   11 A'    4 A"   12 A'                 
-14.437 -10.370  -6.392  -4.806  -4.790  -4.789  -2.071  -2.066
 13 A'   14 A'   15 A'   16 A'    5 A"   17 A'   18 A'    6 A"                 
 -2.066  -2.052  -2.052  -1.309  -1.267  -0.943  -0.733  -0.659
 19 A'   20 A'    7 A"   21 A'   22 A'   23 A'   24 A'   25 A'                 
 -0.595  -0.548  -0.542  -0.491  -0.483  -0.434  -0.356  -0.349
 26 A'    8 A"   27 A'    9 A"   28 A'   29 A'   10 A"   30 A'                 
 -0.309  -0.304
 31 A'   11 A"                                                                 
 -- Virtual --                   
 -0.089  -0.058  -0.016   0.011   0.053   0.056   0.066   0.120
 32 A'   12 A"   33 A'   34 A'   35 A'   13 A"   36 A'   37 A'                 
  0.134   0.148   0.149   0.182   0.197   0.220   0.229   0.244
 38 A'   39 A'   14 A"   40 A'   15 A"   41 A'   42 A'   16 A"                 
  0.255   0.258   0.271   0.296   0.328   0.353   0.360   0.369
 43 A'   44 A'   45 A'   17 A"   46 A'   47 A'   48 A'   18 A"                 
  0.384   0.408   0.447   0.478   0.537   0.574   0.622   0.681
 19 A"   49 A'   50 A'   51 A'   52 A'   20 A"   53 A'   54 A'                 
  0.716   0.788   0.803   0.863   0.886   1.158   1.177   1.210
 55 A'   56 A'   21 A"   57 A'   58 A'   22 A"   59 A'   23 A"                 
  1.269   1.288   1.313   1.345   1.352   1.360   1.375   1.383
 60 A'   24 A"   61 A'   25 A"   62 A'   63 A'   26 A"   64 A'                 
  1.407   1.552   1.665   1.784   1.865   1.980   1.992   2.275
 65 A'   66 A'   67 A'   68 A'   69 A'   27 A"   70 A'   71 A'                 
  2.305   2.380   2.700   2.713   2.817   3.183   3.554   3.666
 28 A"   72 A'   29 A"   73 A'   74 A'   75 A'   76 A'   30 A"                 
  3.733   3.739   3.756   3.765   3.865   3.920   3.925   3.953
 77 A'   31 A"   32 A"   78 A'   79 A'   33 A"   34 A"   80 A'                 
  3.958   3.992   4.049   4.129   4.220   4.247   4.370   4.745
 35 A"   36 A"   81 A'   82 A'   83 A'   84 A'   85 A'   86 A'                 
  4.970   5.961   5.984   6.032   6.222   6.252   6.287   6.333
 87 A'   37 A"   88 A'   89 A'   38 A"   39 A"   90 A'   91 A'                 
  6.446   6.686  23.662  27.781  28.304  28.320  28.343  28.498
 92 A'   93 A'   94 A'   95 A'   40 A"   96 A'   97 A'   41 A"                 
 28.510  28.523  28.567  28.658  35.429  66.689  66.737 127.848
 98 A'   42 A"   99 A'  100 A'  101 A'  102 A'  103 A'   43 A"                 
127.861 127.895 151.5831901.744
104 A'  105 A'  106 A'  107 A'                                                 
 --------------------------------------------------------------

          Ground-State Mulliken Net Atomic Charges

     Atom                 Charge (a.u.)
  ----------------------------------------
      1 C                    -0.047819
      2 N                    -0.077944
      3 F                    -0.047269
      4 F                     0.002951
      5 I                     0.170081
  ----------------------------------------
  Sum of atomic charges =     0.000000

 -----------------------------------------------------------------
                    Cartesian Multipole Moments
 -----------------------------------------------------------------
    Charge (ESU x 10^10)
                 0.0000
    Dipole Moment (Debye)
         X      -2.2766      Y      -0.5020      Z      -0.0000
       Tot       2.3313
    Quadrupole Moments (Debye-Ang)
        XX     -51.1204     XY      -1.7751     YY     -51.9499
        XZ       0.0000     YZ      -0.0000     ZZ     -48.8147
    Octopole Moments (Debye-Ang^2)
       XXX     -44.8385    XXY       1.6419    XYY     -10.8670
       YYY       6.1207    XXZ      -0.0000    XYZ      -0.0000
       YYZ      -0.0000    XZZ      -6.0459    YZZ       1.6570
       ZZZ      -0.0000
    Hexadecapole Moments (Debye-Ang^3)
      XXXX    -557.3366   XXXY     -13.8489   XXYY    -135.0457
      XYYY      -8.7527   YYYY    -244.2066   XXXZ       0.0000
      XXYZ      -0.0000   XYYZ       0.0000   YYYZ       0.0000
      XXZZ     -98.3532   XYZZ      -2.8006   YYZZ     -48.7283
      XZZZ       0.0000   YZZZ      -0.0000   ZZZZ     -56.5668
 -----------------------------------------------------------------
 Calculating analytic gradient of the SCF energy
 Gradient of SCF Energy
            1           2           3           4           5
    1   0.0001582  -0.0009600   0.0013200  -0.0005571   0.0000390
    2  -0.0023190   0.0032541  -0.0019345   0.0008817   0.0001177
    3   0.0000000   0.0000000   0.0000000  -0.0000000  -0.0000000
 Max gradient component =       3.254E-03
 RMS gradient           =       1.252E-03
 Gradient time:  CPU 5.16 s  wall 1.42 s
 Geometry Optimization Parameters
   NAtoms,    NIC,     NZ,  NCons,   NDum,   NFix, NCnnct, MaxDiis
        5      20       5       0       0       0       0       0

 Cartesian Hessian Update
 Hessian Updated using BFGS Update


** GEOMETRY OPTIMIZATION IN DELOCALIZED INTERNAL COORDINATES **
   Searching for a Minimum

   Optimization Cycle:   4

                       Coordinates (Angstroms)
     ATOM                X               Y               Z
      1  C         1.1132911502   -0.4950564734    0.0000000000
      2  N         2.1228725598    0.2739647447    0.0000000000
      3  F         1.7337674979    1.6072212758    0.0000000000
      4  F         1.3695545622   -1.7915555378    0.0000000000
      5  I        -0.9327369435   -0.0006917041    0.0000000000
   Point Group: cs    Number of degrees of freedom:     7


   Energy is  -7212.049456163

 Hessian Updated using BFGS Update

  7 Hessian modes will be used to form the next step
  Hessian Eigenvalues:
     0.111642    0.171080    0.263655    0.315962    0.485698    0.550691
     0.774229

 Minimum Search - Taking Simple RFO Step
 Searching for Lamda that Minimizes Along All modes
 Value Taken    Lamda =  -0.00003456
 Step Taken.  Stepsize is  0.012009

                             Maximum     Tolerance    Cnvgd?
         Gradient           0.002014      0.000300      NO
         Displacement       0.006749      0.001200      NO
         Energy change     -0.000171      0.000001      NO


 New Cartesian Coordinates Obtained by Inverse Iteration

 Displacement from previous Coordinates is:  0.010114
 ----------------------------------------------------------------
             Standard Nuclear Orientation (Angstroms)
    I     Atom           X                Y                Z
 ----------------------------------------------------------------
    1      C       1.1139772940    -0.4936331079     0.0000000000
    2      N       2.1256034361     0.2716769955     0.0000000000
    3      F       1.7303894785     1.6076680375     0.0000000000
    4      F       1.3687473708    -1.7918544809     0.0000000000
    5      I      -0.9319687527     0.0000248611     0.0000000000
 ----------------------------------------------------------------
 Molecular Point Group                 Cs    NOp =  2
 Largest Abelian Subgroup              Cs    NOp =  2
 Nuclear Repulsion Energy =   415.4349344016 hartrees
 There are       42 alpha and       42 beta electrons
 Applying Cartesian multipole field
    Component          Value
    ---------          -----
     (2,0,0)        1.00000E-11
     (0,2,0)        2.00000E-11
     (0,0,2)       -3.00000E-11
 Nucleus-field energy     =     0.0000000085 hartrees
 Requested basis set is 6-311++G(d,p)
 There are 48 shells and 150 basis functions
 A cutoff of  1.0D-11 yielded    987 shell pairs
 There are     10043 function pairs (     11266 Cartesian)
 Smallest overlap matrix eigenvalue = 1.23E-03
 Guess MOs from SCF MO coefficient file

 -----------------------------------------------------------------------
  General SCF calculation program by
  Eric Jon Sundstrom, Paul Horn, Yuezhi Mao, Dmitri Zuev, Alec White,
  David Stuck, Shaama M.S., Shane Yost, Joonho Lee, David Small,
  Daniel Levine, Susi Lehtola, Hugh Burton, Evgeny Epifanovsky
 -----------------------------------------------------------------------
 Exchange:     0.2000 Hartree-Fock + 0.0800 Slater + 0.7200 B88
 Correlation:  0.1900 VWN1RPA + 0.8100 LYP
 Using SG-1 standard quadrature grid
 using 4 threads for integral computing
 -------------------------------------------------------
 OpenMP Integral computing Module                
 Release: version 2.0, May 2017, Q-Chem Inc. Pleasanton 
 -------------------------------------------------------
 -------------------------------------------------------
 OpenMP BLAS3 based DFT computing Module                
 Release: version 1.0, May 2013, Q-Chem Inc. Pittsburgh 
 -------------------------------------------------------
 A restricted SCF calculation will be
 performed using DIIS
 SCF converges when DIIS error is below 1.0e-08
 ---------------------------------------
  Cycle       Energy         DIIS error
 ---------------------------------------
    1   -7212.0494485494      8.33e-05  
    2   -7212.0494739884      1.82e-05  
    3   -7212.0494723426      3.38e-05  
    4   -7212.0494748148      3.50e-06  
    5   -7212.0494748313      2.36e-06  
    6   -7212.0494748437      4.35e-07  
    7   -7212.0494748440      2.61e-07  
    8   -7212.0494748441      6.09e-08  
    9   -7212.0494748442      2.00e-08  
   10   -7212.0494748442      4.50e-09  Convergence criterion met
 ---------------------------------------
 SCF time:   CPU 13.64s  wall 4.00s 
 SCF   energy in the final basis set =    -7212.0494748442
 Total energy in the final basis set =    -7212.0494748442

 --------------------------------------------------------------
             Orbital Energies (a.u.) and Symmetries
 --------------------------------------------------------------

 Alpha MOs, Restricted
 -- Occupied --                  
******* -176.35 -165.75 -165.75 -165.75  -35.84  -31.34  -31.33
  1 A'    2 A'    3 A'    1 A"    4 A'    5 A'    6 A'    2 A"                 
-31.330 -24.759 -24.731 -22.987 -22.986 -22.986 -22.981 -22.981
  7 A'    8 A'    9 A'   10 A'    3 A"   11 A'    4 A"   12 A'                 
-14.437 -10.370  -6.393  -4.806  -4.790  -4.789  -2.072  -2.067
 13 A'   14 A'   15 A'   16 A'    5 A"   17 A'   18 A'    6 A"                 
 -2.066  -2.052  -2.052  -1.308  -1.265  -0.944  -0.733  -0.659
 19 A'   20 A'    7 A"   21 A'   22 A'   23 A'   24 A'   25 A'                 
 -0.594  -0.547  -0.541  -0.490  -0.483  -0.434  -0.356  -0.350
 26 A'    8 A"   27 A'    9 A"   28 A'   29 A'   10 A"   30 A'                 
 -0.309  -0.304
 31 A'   11 A"                                                                 
 -- Virtual --                   
 -0.089  -0.059  -0.017   0.011   0.053   0.056   0.066   0.120
 32 A'   12 A"   33 A'   34 A'   35 A'   13 A"   36 A'   37 A'                 
  0.134   0.147   0.149   0.182   0.197   0.220   0.229   0.243
 38 A'   39 A'   14 A"   40 A'   15 A"   41 A'   42 A'   16 A"                 
  0.255   0.257   0.271   0.296   0.327   0.354   0.360   0.369
 43 A'   44 A'   45 A'   17 A"   46 A'   47 A'   48 A'   18 A"                 
  0.384   0.408   0.447   0.478   0.537   0.574   0.622   0.681
 19 A"   49 A'   50 A'   51 A'   52 A'   20 A"   53 A'   54 A'                 
  0.716   0.787   0.803   0.863   0.885   1.157   1.177   1.211
 55 A'   56 A'   21 A"   57 A'   58 A'   22 A"   59 A'   23 A"                 
  1.270   1.287   1.313   1.345   1.352   1.361   1.375   1.383
 60 A'   24 A"   61 A'   25 A"   62 A'   63 A'   26 A"   64 A'                 
  1.407   1.551   1.664   1.784   1.866   1.980   1.992   2.274
 65 A'   66 A'   67 A'   68 A'   69 A'   27 A"   70 A'   71 A'                 
  2.305   2.379   2.700   2.714   2.817   3.180   3.552   3.668
 28 A"   72 A'   29 A"   73 A'   74 A'   75 A'   76 A'   30 A"                 
  3.733   3.740   3.757   3.766   3.863   3.919   3.923   3.953
 77 A'   31 A"   32 A"   78 A'   79 A'   33 A"   34 A"   80 A'                 
  3.956   3.991   4.048   4.128   4.220   4.246   4.370   4.744
 35 A"   36 A"   81 A'   82 A'   83 A'   84 A'   85 A'   86 A'                 
  4.963   5.961   5.984   6.031   6.222   6.253   6.287   6.334
 87 A'   37 A"   88 A'   89 A'   38 A"   39 A"   90 A'   91 A'                 
  6.441   6.681  23.662  27.781  28.304  28.320  28.343  28.498
 92 A'   93 A'   94 A'   95 A'   40 A"   96 A'   97 A'   41 A"                 
 28.509  28.523  28.566  28.658  35.429  66.689  66.738 127.848
 98 A'   42 A"   99 A'  100 A'  101 A'  102 A'  103 A'   43 A"                 
127.861 127.895 151.5831901.744
104 A'  105 A'  106 A'  107 A'                                                 

 Beta MOs, Restricted
 -- Occupied --                  
******* -176.35 -165.75 -165.75 -165.75  -35.84  -31.34  -31.33
  1 A'    2 A'    3 A'    1 A"    4 A'    5 A'    6 A'    2 A"                 
-31.330 -24.759 -24.731 -22.987 -22.986 -22.986 -22.981 -22.981
  7 A'    8 A'    9 A'   10 A'    3 A"   11 A'    4 A"   12 A'                 
-14.437 -10.370  -6.393  -4.806  -4.790  -4.789  -2.072  -2.067
 13 A'   14 A'   15 A'   16 A'    5 A"   17 A'   18 A'    6 A"                 
 -2.066  -2.052  -2.052  -1.308  -1.265  -0.944  -0.733  -0.659
 19 A'   20 A'    7 A"   21 A'   22 A'   23 A'   24 A'   25 A'                 
 -0.594  -0.547  -0.541  -0.490  -0.483  -0.434  -0.356  -0.350
 26 A'    8 A"   27 A'    9 A"   28 A'   29 A'   10 A"   30 A'                 
 -0.309  -0.304
 31 A'   11 A"                                                                 
 -- Virtual --                   
 -0.089  -0.059  -0.017   0.011   0.053   0.056   0.066   0.120
 32 A'   12 A"   33 A'   34 A'   35 A'   13 A"   36 A'   37 A'                 
  0.134   0.147   0.149   0.182   0.197   0.220   0.229   0.243
 38 A'   39 A'   14 A"   40 A'   15 A"   41 A'   42 A'   16 A"                 
  0.255   0.257   0.271   0.296   0.327   0.354   0.360   0.369
 43 A'   44 A'   45 A'   17 A"   46 A'   47 A'   48 A'   18 A"                 
  0.384   0.408   0.447   0.478   0.537   0.574   0.622   0.681
 19 A"   49 A'   50 A'   51 A'   52 A'   20 A"   53 A'   54 A'                 
  0.716   0.787   0.803   0.863   0.885   1.157   1.177   1.211
 55 A'   56 A'   21 A"   57 A'   58 A'   22 A"   59 A'   23 A"                 
  1.270   1.287   1.313   1.345   1.352   1.361   1.375   1.383
 60 A'   24 A"   61 A'   25 A"   62 A'   63 A'   26 A"   64 A'                 
  1.407   1.551   1.664   1.784   1.866   1.980   1.992   2.274
 65 A'   66 A'   67 A'   68 A'   69 A'   27 A"   70 A'   71 A'                 
  2.305   2.379   2.700   2.714   2.817   3.180   3.552   3.668
 28 A"   72 A'   29 A"   73 A'   74 A'   75 A'   76 A'   30 A"                 
  3.733   3.740   3.757   3.766   3.863   3.919   3.923   3.953
 77 A'   31 A"   32 A"   78 A'   79 A'   33 A"   34 A"   80 A'                 
  3.956   3.991   4.048   4.128   4.220   4.246   4.370   4.744
 35 A"   36 A"   81 A'   82 A'   83 A'   84 A'   85 A'   86 A'                 
  4.963   5.961   5.984   6.031   6.222   6.253   6.287   6.334
 87 A'   37 A"   88 A'   89 A'   38 A"   39 A"   90 A'   91 A'                 
  6.441   6.681  23.662  27.781  28.304  28.320  28.343  28.498
 92 A'   93 A'   94 A'   95 A'   40 A"   96 A'   97 A'   41 A"                 
 28.509  28.523  28.566  28.658  35.429  66.689  66.738 127.848
 98 A'   42 A"   99 A'  100 A'  101 A'  102 A'  103 A'   43 A"                 
127.861 127.895 151.5831901.744
104 A'  105 A'  106 A'  107 A'                                                 
 --------------------------------------------------------------

          Ground-State Mulliken Net Atomic Charges

     Atom                 Charge (a.u.)
  ----------------------------------------
      1 C                    -0.046590
      2 N                    -0.076905
      3 F                    -0.049656
      4 F                     0.001416
      5 I                     0.171734
  ----------------------------------------
  Sum of atomic charges =     0.000000

 -----------------------------------------------------------------
                    Cartesian Multipole Moments
 -----------------------------------------------------------------
    Charge (ESU x 10^10)
                 0.0000
    Dipole Moment (Debye)
         X      -2.2908      Y      -0.5104      Z       0.0000
       Tot       2.3470
    Quadrupole Moments (Debye-Ang)
        XX     -51.1062     XY      -1.7964     YY     -51.9937
        XZ      -0.0000     YZ      -0.0000     ZZ     -48.8122
    Octopole Moments (Debye-Ang^2)
       XXX     -44.9270    XXY       1.5730    XYY     -10.9681
       YYY       6.0519    XXZ       0.0000    XYZ      -0.0000
       YYZ       0.0000    XZZ      -6.0828    YZZ       1.6334
       ZZZ       0.0000
    Hexadecapole Moments (Debye-Ang^3)
      XXXX    -556.9950   XXXY     -13.8006   XXYY    -135.1332
      XYYY      -8.6688   YYYY    -244.3910   XXXZ       0.0000
      XXYZ       0.0000   XYYZ       0.0000   YYYZ       0.0000
      XXZZ     -98.3113   XYZZ      -2.7638   YYZZ     -48.7485
      XZZZ      -0.0000   YZZZ       0.0000   ZZZZ     -56.5417
 -----------------------------------------------------------------
 Calculating analytic gradient of the SCF energy
 Gradient of SCF Energy
            1           2           3           4           5
    1   0.0003920  -0.0001315   0.0001933  -0.0003326  -0.0001213
    2  -0.0000662   0.0002894  -0.0004290   0.0001658   0.0000400
    3  -0.0000000   0.0000000   0.0000000  -0.0000000  -0.0000000
 Max gradient component =       4.290E-04
 RMS gradient           =       2.057E-04
 Gradient time:  CPU 5.18 s  wall 1.42 s
 Geometry Optimization Parameters
   NAtoms,    NIC,     NZ,  NCons,   NDum,   NFix, NCnnct, MaxDiis
        5      20       5       0       0       0       0       0

 Cartesian Hessian Update
 Hessian Updated using BFGS Update


** GEOMETRY OPTIMIZATION IN DELOCALIZED INTERNAL COORDINATES **
   Searching for a Minimum

   Optimization Cycle:   5

                       Coordinates (Angstroms)
     ATOM                X               Y               Z
      1  C         1.1139772940   -0.4936331079    0.0000000000
      2  N         2.1256034361    0.2716769955    0.0000000000
      3  F         1.7303894785    1.6076680375    0.0000000000
      4  F         1.3687473708   -1.7918544809    0.0000000000
      5  I        -0.9319687527    0.0000248611    0.0000000000
   Point Group: cs    Number of degrees of freedom:     7


   Energy is  -7212.049474844

 Hessian Updated using BFGS Update

  7 Hessian modes will be used to form the next step
  Hessian Eigenvalues:
     0.110532    0.182659    0.252494    0.289362    0.472293    0.550510
     0.787273

 Minimum Search - Taking Simple RFO Step
 Searching for Lamda that Minimizes Along All modes
 Value Taken    Lamda =  -0.00000126
 Step Taken.  Stepsize is  0.002237

                             Maximum     Tolerance    Cnvgd?
         Gradient           0.000440      0.000300      NO
         Displacement       0.001569      0.001200      NO
         Energy change     -0.000019      0.000001      NO


 New Cartesian Coordinates Obtained by Inverse Iteration

 Displacement from previous Coordinates is:  0.002517
 ----------------------------------------------------------------
             Standard Nuclear Orientation (Angstroms)
    I     Atom           X                Y                Z
 ----------------------------------------------------------------
    1      C       1.1136514930    -0.4938439945     0.0000000000
    2      N       2.1254400550     0.2713262679     0.0000000000
    3      F       1.7298764507     1.6078847485     0.0000000000
    4      F       1.3693421205    -1.7922226960     0.0000000000
    5      I      -0.9315612925     0.0007379795     0.0000000000
 ----------------------------------------------------------------
 Molecular Point Group                 Cs    NOp =  2
 Largest Abelian Subgroup              Cs    NOp =  2
 Nuclear Repulsion Energy =   415.4515141178 hartrees
 There are       42 alpha and       42 beta electrons
 Applying Cartesian multipole field
    Component          Value
    ---------          -----
     (2,0,0)        1.00000E-11
     (0,2,0)        2.00000E-11
     (0,0,2)       -3.00000E-11
 Nucleus-field energy     =     0.0000000085 hartrees
 Requested basis set is 6-311++G(d,p)
 There are 48 shells and 150 basis functions
 A cutoff of  1.0D-11 yielded    987 shell pairs
 There are     10043 function pairs (     11266 Cartesian)
 Smallest overlap matrix eigenvalue = 1.23E-03
 Guess MOs from SCF MO coefficient file

 -----------------------------------------------------------------------
  General SCF calculation program by
  Eric Jon Sundstrom, Paul Horn, Yuezhi Mao, Dmitri Zuev, Alec White,
  David Stuck, Shaama M.S., Shane Yost, Joonho Lee, David Small,
  Daniel Levine, Susi Lehtola, Hugh Burton, Evgeny Epifanovsky
 -----------------------------------------------------------------------
 Exchange:     0.2000 Hartree-Fock + 0.0800 Slater + 0.7200 B88
 Correlation:  0.1900 VWN1RPA + 0.8100 LYP
 Using SG-1 standard quadrature grid
 using 4 threads for integral computing
 -------------------------------------------------------
 OpenMP Integral computing Module                
 Release: version 2.0, May 2017, Q-Chem Inc. Pleasanton 
 -------------------------------------------------------
 -------------------------------------------------------
 OpenMP BLAS3 based DFT computing Module                
 Release: version 1.0, May 2013, Q-Chem Inc. Pittsburgh 
 -------------------------------------------------------
 A restricted SCF calculation will be
 performed using DIIS
 SCF converges when DIIS error is below 1.0e-08
 ---------------------------------------
  Cycle       Energy         DIIS error
 ---------------------------------------
    1   -7212.0494749284      1.37e-05  
    2   -7212.0494755944      3.56e-06  
    3   -7212.0494755461      5.74e-06  
    4   -7212.0494756253      9.81e-07  
    5   -7212.0494756273      5.08e-07  
    6   -7212.0494756279      7.36e-08  
    7   -7212.0494756279      4.21e-08  
    8   -7212.0494756279      1.47e-08  
    9   -7212.0494756280      4.00e-09  Convergence criterion met
 ---------------------------------------
 SCF time:   CPU 12.29s  wall 4.00s 
 SCF   energy in the final basis set =    -7212.0494756280
 Total energy in the final basis set =    -7212.0494756280

 --------------------------------------------------------------
             Orbital Energies (a.u.) and Symmetries
 --------------------------------------------------------------

 Alpha MOs, Restricted
 -- Occupied --                  
******* -176.35 -165.75 -165.75 -165.75  -35.84  -31.34  -31.33
  1 A'    2 A'    3 A'    1 A"    4 A'    5 A'    6 A'    2 A"                 
-31.330 -24.759 -24.731 -22.987 -22.986 -22.986 -22.981 -22.981
  7 A'    8 A'    9 A'   10 A'    3 A"   11 A'    4 A"   12 A'                 
-14.437 -10.370  -6.393  -4.806  -4.790  -4.789  -2.072  -2.067
 13 A'   14 A'   15 A'   16 A'    5 A"   17 A'   18 A'    6 A"                 
 -2.066  -2.052  -2.052  -1.308  -1.265  -0.944  -0.733  -0.658
 19 A'   20 A'    7 A"   21 A'   22 A'   23 A'   24 A'   25 A'                 
 -0.593  -0.547  -0.541  -0.490  -0.482  -0.434  -0.357  -0.351
 26 A'    8 A"   27 A'    9 A"   28 A'   29 A'   10 A"   30 A'                 
 -0.309  -0.304
 31 A'   11 A"                                                                 
 -- Virtual --                   
 -0.089  -0.059  -0.018   0.011   0.053   0.056   0.065   0.119
 32 A'   12 A"   33 A'   34 A'   35 A'   13 A"   36 A'   37 A'                 
  0.134   0.147   0.149   0.182   0.197   0.220   0.229   0.243
 38 A'   39 A'   14 A"   40 A'   15 A"   41 A'   42 A'   16 A"                 
  0.255   0.257   0.271   0.296   0.327   0.354   0.360   0.369
 43 A'   44 A'   45 A'   17 A"   46 A'   47 A'   48 A'   18 A"                 
  0.384   0.408   0.447   0.478   0.537   0.574   0.622   0.681
 19 A"   49 A'   50 A'   51 A'   52 A'   20 A"   53 A'   54 A'                 
  0.716   0.787   0.803   0.863   0.885   1.157   1.177   1.211
 55 A'   56 A'   21 A"   57 A'   58 A'   22 A"   59 A'   23 A"                 
  1.270   1.287   1.312   1.345   1.352   1.361   1.375   1.383
 60 A'   24 A"   61 A'   25 A"   62 A'   63 A'   26 A"   64 A'                 
  1.407   1.551   1.664   1.784   1.866   1.980   1.991   2.274
 65 A'   66 A'   67 A'   68 A'   69 A'   27 A"   70 A'   71 A'                 
  2.305   2.379   2.700   2.714   2.817   3.180   3.552   3.668
 28 A"   72 A'   29 A"   73 A'   74 A'   75 A'   76 A'   30 A"                 
  3.733   3.740   3.757   3.766   3.863   3.919   3.923   3.953
 77 A'   31 A"   32 A"   78 A'   79 A'   33 A"   34 A"   80 A'                 
  3.956   3.991   4.048   4.127   4.220   4.246   4.370   4.744
 35 A"   36 A"   81 A'   82 A'   83 A'   84 A'   85 A'   86 A'                 
  4.962   5.960   5.984   6.031   6.223   6.253   6.287   6.334
 87 A'   37 A"   88 A'   89 A'   38 A"   39 A"   90 A'   91 A'                 
  6.441   6.680  23.661  27.781  28.304  28.320  28.343  28.498
 92 A'   93 A'   94 A'   95 A'   40 A"   96 A'   97 A'   41 A"                 
 28.509  28.523  28.566  28.658  35.429  66.689  66.738 127.848
 98 A'   42 A"   99 A'  100 A'  101 A'  102 A'  103 A'   43 A"                 
127.861 127.895 151.5831901.744
104 A'  105 A'  106 A'  107 A'                                                 

 Beta MOs, Restricted
 -- Occupied --                  
******* -176.35 -165.75 -165.75 -165.75  -35.84  -31.34  -31.33
  1 A'    2 A'    3 A'    1 A"    4 A'    5 A'    6 A'    2 A"                 
-31.330 -24.759 -24.731 -22.987 -22.986 -22.986 -22.981 -22.981
  7 A'    8 A'    9 A'   10 A'    3 A"   11 A'    4 A"   12 A'                 
-14.437 -10.370  -6.393  -4.806  -4.790  -4.789  -2.072  -2.067
 13 A'   14 A'   15 A'   16 A'    5 A"   17 A'   18 A'    6 A"                 
 -2.066  -2.052  -2.052  -1.308  -1.265  -0.944  -0.733  -0.658
 19 A'   20 A'    7 A"   21 A'   22 A'   23 A'   24 A'   25 A'                 
 -0.593  -0.547  -0.541  -0.490  -0.482  -0.434  -0.357  -0.351
 26 A'    8 A"   27 A'    9 A"   28 A'   29 A'   10 A"   30 A'                 
 -0.309  -0.304
 31 A'   11 A"                                                                 
 -- Virtual --                   
 -0.089  -0.059  -0.018   0.011   0.053   0.056   0.065   0.119
 32 A'   12 A"   33 A'   34 A'   35 A'   13 A"   36 A'   37 A'                 
  0.134   0.147   0.149   0.182   0.197   0.220   0.229   0.243
 38 A'   39 A'   14 A"   40 A'   15 A"   41 A'   42 A'   16 A"                 
  0.255   0.257   0.271   0.296   0.327   0.354   0.360   0.369
 43 A'   44 A'   45 A'   17 A"   46 A'   47 A'   48 A'   18 A"                 
  0.384   0.408   0.447   0.478   0.537   0.574   0.622   0.681
 19 A"   49 A'   50 A'   51 A'   52 A'   20 A"   53 A'   54 A'                 
  0.716   0.787   0.803   0.863   0.885   1.157   1.177   1.211
 55 A'   56 A'   21 A"   57 A'   58 A'   22 A"   59 A'   23 A"                 
  1.270   1.287   1.312   1.345   1.352   1.361   1.375   1.383
 60 A'   24 A"   61 A'   25 A"   62 A'   63 A'   26 A"   64 A'                 
  1.407   1.551   1.664   1.784   1.866   1.980   1.991   2.274
 65 A'   66 A'   67 A'   68 A'   69 A'   27 A"   70 A'   71 A'                 
  2.305   2.379   2.700   2.714   2.817   3.180   3.552   3.668
 28 A"   72 A'   29 A"   73 A'   74 A'   75 A'   76 A'   30 A"                 
  3.733   3.740   3.757   3.766   3.863   3.919   3.923   3.953
 77 A'   31 A"   32 A"   78 A'   79 A'   33 A"   34 A"   80 A'                 
  3.956   3.991   4.048   4.127   4.220   4.246   4.370   4.744
 35 A"   36 A"   81 A'   82 A'   83 A'   84 A'   85 A'   86 A'                 
  4.962   5.960   5.984   6.031   6.223   6.253   6.287   6.334
 87 A'   37 A"   88 A'   89 A'   38 A"   39 A"   90 A'   91 A'                 
  6.441   6.680  23.661  27.781  28.304  28.320  28.343  28.498
 92 A'   93 A'   94 A'   95 A'   40 A"   96 A'   97 A'   41 A"                 
 28.509  28.523  28.566  28.658  35.429  66.689  66.738 127.848
 98 A'   42 A"   99 A'  100 A'  101 A'  102 A'  103 A'   43 A"                 
127.861 127.895 151.5831901.744
104 A'  105 A'  106 A'  107 A'                                                 
 --------------------------------------------------------------

          Ground-State Mulliken Net Atomic Charges

     Atom                 Charge (a.u.)
  ----------------------------------------
      1 C                    -0.046508
      2 N                    -0.076827
      3 F                    -0.049980
      4 F                     0.001123
      5 I                     0.172192
  ----------------------------------------
  Sum of atomic charges =     0.000000

 -----------------------------------------------------------------
                    Cartesian Multipole Moments
 -----------------------------------------------------------------
    Charge (ESU x 10^10)
                 0.0000
    Dipole Moment (Debye)
         X      -2.2954      Y      -0.5103      Z      -0.0000
       Tot       2.3514
    Quadrupole Moments (Debye-Ang)
        XX     -51.1103     XY      -1.8013     YY     -51.9986
        XZ       0.0000     YZ       0.0000     ZZ     -48.8112
    Octopole Moments (Debye-Ang^2)
       XXX     -44.9631    XXY       1.5609    XYY     -10.9955
       YYY       6.0042    XXZ      -0.0000    XYZ       0.0000
       YYZ      -0.0000    XZZ      -6.0967    YZZ       1.6165
       ZZZ      -0.0000
    Hexadecapole Moments (Debye-Ang^3)
      XXXX    -556.8382   XXXY     -13.7305   XXYY    -135.1312
      XYYY      -8.5790   YYYY    -244.4805   XXXZ      -0.0000
      XXYZ       0.0000   XYYZ      -0.0000   YYYZ      -0.0000
      XXZZ     -98.2825   XYZZ      -2.7337   YYZZ     -48.7605
      XZZZ       0.0000   YZZZ      -0.0000   ZZZZ     -56.5352
 -----------------------------------------------------------------
 Calculating analytic gradient of the SCF energy
 Gradient of SCF Energy
            1           2           3           4           5
    1   0.0001662  -0.0000396   0.0001014  -0.0001567  -0.0000713
    2   0.0000804  -0.0000402  -0.0001064  -0.0000338   0.0001000
    3   0.0000000  -0.0000000   0.0000000  -0.0000000  -0.0000000
 Max gradient component =       1.662E-04
 RMS gradient           =       8.150E-05
 Gradient time:  CPU 5.15 s  wall 1.38 s
 Geometry Optimization Parameters
   NAtoms,    NIC,     NZ,  NCons,   NDum,   NFix, NCnnct, MaxDiis
        5      20       5       0       0       0       0       0

 Cartesian Hessian Update
 Hessian Updated using BFGS Update


** GEOMETRY OPTIMIZATION IN DELOCALIZED INTERNAL COORDINATES **
   Searching for a Minimum

   Optimization Cycle:   6

                       Coordinates (Angstroms)
     ATOM                X               Y               Z
      1  C         1.1136514930   -0.4938439945    0.0000000000
      2  N         2.1254400550    0.2713262679    0.0000000000
      3  F         1.7298764507    1.6078847485    0.0000000000
      4  F         1.3693421205   -1.7922226960    0.0000000000
      5  I        -0.9315612925    0.0007379795    0.0000000000
   Point Group: cs    Number of degrees of freedom:     7


   Energy is  -7212.049475628

 Hessian Updated using BFGS Update

  7 Hessian modes will be used to form the next step
  Hessian Eigenvalues:
     0.096948    0.178560    0.216151    0.296697    0.474080    0.556588
     0.776736

 Minimum Search - Taking Simple RFO Step
 Searching for Lamda that Minimizes Along All modes
 Value Taken    Lamda =   0.00000000
 Step Taken.  Stepsize is  0.001134

                             Maximum     Tolerance    Cnvgd?
         Gradient           0.000102      0.000300     YES
         Displacement       0.000759      0.001200     YES
         Energy change     -0.000001      0.000001     YES


                       Distance Matrix (Angstroms)
             C (  1)   N (  2)   F (  3)   F (  4)
   N (  2)  1.268543
   F (  3)  2.190205  1.393865
   F (  4)  1.323316  2.197708  3.419169
   I (  5)  2.104164  3.068953  3.109047  2.916996

 Final energy is   -7212.0494756279586     


 ******************************
 **  OPTIMIZATION CONVERGED  **
 ******************************

                       Coordinates (Angstroms)
     ATOM                X               Y               Z
      1  C         1.1136514930   -0.4938439945    0.0000000000
      2  N         2.1254400550    0.2713262679    0.0000000000
      3  F         1.7298764507    1.6078847485    0.0000000000
      4  F         1.3693421205   -1.7922226960    0.0000000000
      5  I        -0.9315612925    0.0007379795    0.0000000000

Z-matrix Print:
$molecule
0 1
I 
C  1 2.104164
N  2 1.268543 1 129.306900
F  2 1.323316 1 114.735259 3 -180.000000 0
F  3 1.393865 2 110.612101 1 -0.000000 0
$end


 --------------------------------------------------------------
             Orbital Energies (a.u.) and Symmetries
 --------------------------------------------------------------

 Alpha MOs, Restricted
 -- Occupied --                  
******* -176.35 -165.75 -165.75 -165.75  -35.84  -31.34  -31.33
  1 A'    2 A'    3 A'    1 A"    4 A'    5 A'    6 A'    2 A"                 
-31.330 -24.759 -24.731 -22.987 -22.986 -22.986 -22.981 -22.981
  7 A'    8 A'    9 A'   10 A'    3 A"   11 A'    4 A"   12 A'                 
-14.437 -10.370  -6.393  -4.806  -4.790  -4.789  -2.072  -2.067
 13 A'   14 A'   15 A'   16 A'    5 A"   17 A'   18 A'    6 A"                 
 -2.066  -2.052  -2.052  -1.308  -1.265  -0.944  -0.733  -0.658
 19 A'   20 A'    7 A"   21 A'   22 A'   23 A'   24 A'   25 A'                 
 -0.593  -0.547  -0.541  -0.490  -0.482  -0.434  -0.357  -0.351
 26 A'    8 A"   27 A'    9 A"   28 A'   29 A'   10 A"   30 A'                 
 -0.309  -0.304
 31 A'   11 A"                                                                 
 -- Virtual --                   
 -0.089  -0.059  -0.018   0.011   0.053   0.056   0.065   0.119
 32 A'   12 A"   33 A'   34 A'   35 A'   13 A"   36 A'   37 A'                 
  0.134   0.147   0.149   0.182   0.197   0.220   0.229   0.243
 38 A'   39 A'   14 A"   40 A'   15 A"   41 A'   42 A'   16 A"                 
  0.255   0.257   0.271   0.296   0.327   0.354   0.360   0.369
 43 A'   44 A'   45 A'   17 A"   46 A'   47 A'   48 A'   18 A"                 
  0.384   0.408   0.447   0.478   0.537   0.574   0.622   0.681
 19 A"   49 A'   50 A'   51 A'   52 A'   20 A"   53 A'   54 A'                 
  0.716   0.787   0.803   0.863   0.885   1.157   1.177   1.211
 55 A'   56 A'   21 A"   57 A'   58 A'   22 A"   59 A'   23 A"                 
  1.270   1.287   1.312   1.345   1.352   1.361   1.375   1.383
 60 A'   24 A"   61 A'   25 A"   62 A'   63 A'   26 A"   64 A'                 
  1.407   1.551   1.664   1.784   1.866   1.980   1.991   2.274
 65 A'   66 A'   67 A'   68 A'   69 A'   27 A"   70 A'   71 A'                 
  2.305   2.379   2.700   2.714   2.817   3.180   3.552   3.668
 28 A"   72 A'   29 A"   73 A'   74 A'   75 A'   76 A'   30 A"                 
  3.733   3.740   3.757   3.766   3.863   3.919   3.923   3.953
 77 A'   31 A"   32 A"   78 A'   79 A'   33 A"   34 A"   80 A'                 
  3.956   3.991   4.048   4.127   4.220   4.246   4.370   4.744
 35 A"   36 A"   81 A'   82 A'   83 A'   84 A'   85 A'   86 A'                 
  4.962   5.960   5.984   6.031   6.223   6.253   6.287   6.334
 87 A'   37 A"   88 A'   89 A'   38 A"   39 A"   90 A'   91 A'                 
  6.441   6.680  23.661  27.781  28.304  28.320  28.343  28.498
 92 A'   93 A'   94 A'   95 A'   40 A"   96 A'   97 A'   41 A"                 
 28.509  28.523  28.566  28.658  35.429  66.689  66.738 127.848
 98 A'   42 A"   99 A'  100 A'  101 A'  102 A'  103 A'   43 A"                 
127.861 127.895 151.5831901.744
104 A'  105 A'  106 A'  107 A'                                                 

 Beta MOs, Restricted
 -- Occupied --                  
******* -176.35 -165.75 -165.75 -165.75  -35.84  -31.34  -31.33
  1 A'    2 A'    3 A'    1 A"    4 A'    5 A'    6 A'    2 A"                 
-31.330 -24.759 -24.731 -22.987 -22.986 -22.986 -22.981 -22.981
  7 A'    8 A'    9 A'   10 A'    3 A"   11 A'    4 A"   12 A'                 
-14.437 -10.370  -6.393  -4.806  -4.790  -4.789  -2.072  -2.067
 13 A'   14 A'   15 A'   16 A'    5 A"   17 A'   18 A'    6 A"                 
 -2.066  -2.052  -2.052  -1.308  -1.265  -0.944  -0.733  -0.658
 19 A'   20 A'    7 A"   21 A'   22 A'   23 A'   24 A'   25 A'                 
 -0.593  -0.547  -0.541  -0.490  -0.482  -0.434  -0.357  -0.351
 26 A'    8 A"   27 A'    9 A"   28 A'   29 A'   10 A"   30 A'                 
 -0.309  -0.304
 31 A'   11 A"                                                                 
 -- Virtual --                   
 -0.089  -0.059  -0.018   0.011   0.053   0.056   0.065   0.119
 32 A'   12 A"   33 A'   34 A'   35 A'   13 A"   36 A'   37 A'                 
  0.134   0.147   0.149   0.182   0.197   0.220   0.229   0.243
 38 A'   39 A'   14 A"   40 A'   15 A"   41 A'   42 A'   16 A"                 
  0.255   0.257   0.271   0.296   0.327   0.354   0.360   0.369
 43 A'   44 A'   45 A'   17 A"   46 A'   47 A'   48 A'   18 A"                 
  0.384   0.408   0.447   0.478   0.537   0.574   0.622   0.681
 19 A"   49 A'   50 A'   51 A'   52 A'   20 A"   53 A'   54 A'                 
  0.716   0.787   0.803   0.863   0.885   1.157   1.177   1.211
 55 A'   56 A'   21 A"   57 A'   58 A'   22 A"   59 A'   23 A"                 
  1.270   1.287   1.312   1.345   1.352   1.361   1.375   1.383
 60 A'   24 A"   61 A'   25 A"   62 A'   63 A'   26 A"   64 A'                 
  1.407   1.551   1.664   1.784   1.866   1.980   1.991   2.274
 65 A'   66 A'   67 A'   68 A'   69 A'   27 A"   70 A'   71 A'                 
  2.305   2.379   2.700   2.714   2.817   3.180   3.552   3.668
 28 A"   72 A'   29 A"   73 A'   74 A'   75 A'   76 A'   30 A"                 
  3.733   3.740   3.757   3.766   3.863   3.919   3.923   3.953
 77 A'   31 A"   32 A"   78 A'   79 A'   33 A"   34 A"   80 A'                 
  3.956   3.991   4.048   4.127   4.220   4.246   4.370   4.744
 35 A"   36 A"   81 A'   82 A'   83 A'   84 A'   85 A'   86 A'                 
  4.962   5.960   5.984   6.031   6.223   6.253   6.287   6.334
 87 A'   37 A"   88 A'   89 A'   38 A"   39 A"   90 A'   91 A'                 
  6.441   6.680  23.661  27.781  28.304  28.320  28.343  28.498
 92 A'   93 A'   94 A'   95 A'   40 A"   96 A'   97 A'   41 A"                 
 28.509  28.523  28.566  28.658  35.429  66.689  66.738 127.848
 98 A'   42 A"   99 A'  100 A'  101 A'  102 A'  103 A'   43 A"                 
127.861 127.895 151.5831901.744
104 A'  105 A'  106 A'  107 A'                                                 
 --------------------------------------------------------------

          Ground-State Mulliken Net Atomic Charges

     Atom                 Charge (a.u.)
  ----------------------------------------
      1 C                    -0.046508
      2 N                    -0.076827
      3 F                    -0.049980
      4 F                     0.001123
      5 I                     0.172192
  ----------------------------------------
  Sum of atomic charges =     0.000000

 -----------------------------------------------------------------
                    Cartesian Multipole Moments
 -----------------------------------------------------------------
    Charge (ESU x 10^10)
                 0.0000
    Dipole Moment (Debye)
         X      -2.2954      Y      -0.5103      Z      -0.0000
       Tot       2.3514
    Quadrupole Moments (Debye-Ang)
        XX     -51.1103     XY      -1.8013     YY     -51.9986
        XZ       0.0000     YZ       0.0000     ZZ     -48.8112
    Octopole Moments (Debye-Ang^2)
       XXX     -44.9631    XXY       1.5609    XYY     -10.9955
       YYY       6.0042    XXZ      -0.0000    XYZ       0.0000
       YYZ      -0.0000    XZZ      -6.0967    YZZ       1.6165
       ZZZ      -0.0000
    Hexadecapole Moments (Debye-Ang^3)
      XXXX    -556.8382   XXXY     -13.7305   XXYY    -135.1312
      XYYY      -8.5790   YYYY    -244.4805   XXXZ      -0.0000
      XXYZ       0.0000   XYYZ      -0.0000   YYYZ      -0.0000
      XXZZ     -98.2825   XYZZ      -2.7337   YYZZ     -48.7605
      XZZZ       0.0000   YZZZ      -0.0000   ZZZZ     -56.5352
 -----------------------------------------------------------------
Archival summary:
1\1\TWL01\OPT\ProcedureUnspecified\BasisUnspecified\1211\taweetha\SunNov2522:09:142018SunNov2522:09:142018\0\\#,OPT,ProcedureUnspecified,BasisUnspecified,\\0,1\I\C,1,2.10416\N,2,1.26854,1,129.307\F,2,1.32332,1,114.735,3,-180,0\F,3,1.39386,2,110.612,1,-0,0\\\@

 Total job time:  34.36s(wall), 124.52s(cpu) 
 Sun Nov 25 22:09:14 2018

        *************************************************************
        *                                                           *
        *  Thank you very much for using Q-Chem.  Have a nice day.  *
        *                                                           *
        *************************************************************


 
User input: 2 of 2 
 
Q-Chem Developer Version!
                  Welcome to Q-Chem
     A Quantum Leap Into The Future Of Chemistry


 Q-Chem 5.1, Q-Chem, Inc., Pleasanton, CA (2018)

 Yihan Shao,  Zhengting Gan,  E. Epifanovsky,  A. T. B. Gilbert,  M. Wormit,  
 J. Kussmann,  A. W. Lange,  A. Behn,  Jia Deng,  Xintian Feng,  D. Ghosh,  
 M. Goldey,  P. R. Horn,  L. D. Jacobson,  I. Kaliman,  T. Kus,  A. Landau,  
 Jie Liu,  E. I. Proynov,  R. M. Richard,  R. P. Steele,  E. J. Sundstrom,  
 H. L. Woodcock III,  P. M. Zimmerman,  D. Zuev,  B. Albrecht,  E. Alguire,  
 S. A. Baeppler,  D. Barton,  Z. Benda,  Y. A. Bernard,  E. J. Berquist,  
 K. B. Bravaya,  H. Burton,  D. Casanova,  Chun-Min Chang,  Yunqing Chen,  
 A. Chien,  K. D. Closser,  M. P. Coons,  S. Coriani,  S. Dasgupta,  
 A. L. Dempwolff,  M. Diedenhofen,  Hainam Do,  R. G. Edgar,  Po-Tung Fang,  
 S. Faraji,  S. Fatehi,  Qingguo Feng,  K. D. Fenk,  J. Fosso-Tande,  
 Qinghui Ge,  A. Ghysels,  G. Gidofalvi,  J. Gomes,  J. Gonthier,  A. Gunina,  
 D. Hait,  M. W. D. Hanson-Heine,  P. H. P. Harbach,  A. W. Hauser,  
 J. E. Herr,  E. G. Hohenstein,  Z. C. Holden,  Kerwin Hui,  B. C. Huynh,  
 T.-C. Jagau,  Hyunjun Ji,  B. Kaduk,  K. Khistyaev,  Jaehoon Kim,  
 P. Klunzinger,  K. Koh,  D. Kosenkov,  L. Koulias,  T. Kowalczyk,  
 C. M. Krauter,  A. Kunitsa,  Ka Un Lao,  A. Laurent,  K. V. Lawler,  
 Joonho Lee,  D. Lefrancois,  S. Lehtola,  D. S. Levine,  Yi-Pei Li,  
 You-Sheng Lin,  Fenglai Liu,  E. Livshits,  A. Luenser,  P. Manohar,  
 E. Mansoor,  S. F. Manzer,  Shan-Ping Mao,  Yuezhi Mao,  N. Mardirossian,  
 A. V. Marenich,  T. Markovich,  L. A. Martinez-Martinez,  S. A. Maurer,  
 N. J. Mayhall,  S. C. McKenzie,  J.-M. Mewes,  A. F. Morrison,  
 J. W. Mullinax,  K. Nanda,  T. S. Nguyen-Beck,  R. Olivares-Amaya,  
 J. A. Parkhill,  T. M. Perrine,  F. Plasser,  P. Pokhilko,  S. Prager,  
 A. Prociuk,  E. Ramos,  D. R. Rehn,  F. Rob,  M. Schneider,  N. Sergueev,  
 S. M. Sharada,  S. Sharma,  D. W. Small,  T. Stauch,  T. Stein,  
 Yu-Chuan Su,  A. J. W. Thom,  A. Tkatchenko,  T. Tsuchimochi,  N. M. Tubman,  
 L. Vogt,  M. L. Vidal,  O. Vydrov,  M. A. Watson,  J. Wenzel,  
 M. de Wergifosse,  T. A. Wesolowski,  A. White,  J. Witte,  A. Yamada,  
 Jun Yang,  K. Yao,  S. Yeganeh,  S. R. Yost,  Zhi-Qiang You,  A. Zech,  
 Igor Ying Zhang,  Xing Zhang,  Yan Zhao,  Ying Zhu,  B. R. Brooks,  
 G. K. L. Chan,  C. J. Cramer,  M. S. Gordon,  W. J. Hehre,  A. Klamt,  
 M. W. Schmidt,  C. D. Sherrill,  D. G. Truhlar,  A. Aspuru-Guzik,  R. Baer,  
 A. T. Bell,  N. A. Besley,  Jeng-Da Chai,  A. E. DePrince, III,  
 R. A. DiStasio Jr.,  A. Dreuw,  B. D. Dunietz,  T. R. Furlani,  
 Chao-Ping Hsu,  Yousung Jung,  Jing Kong,  D. S. Lambrecht,  WanZhen Liang,  
 C. Ochsenfeld,  V. A. Rassolov,  L. V. Slipchenko,  J. E. Subotnik,  
 T. Van Voorhis,  J. M. Herbert,  A. I. Krylov,  P. M. W. Gill,  M. Head-Gordon

 Contributors to earlier versions of Q-Chem not listed above: 
 R. D. Adamson,  B. Austin,  J. Baker,  G. J. O. Beran,  K. Brandhorst,  
 S. T. Brown,  E. F. C. Byrd,  A. K. Chakraborty,  C.-L. Cheng,  
 Siu Hung Chien,  D. M. Chipman,  D. L. Crittenden,  H. Dachsel,  
 R. J. Doerksen,  A. D. Dutoi,  L. Fusti-Molnar,  W. A. Goddard III,  
 A. Golubeva-Zadorozhnaya,  S. R. Gwaltney,  G. Hawkins,  A. Heyden,  
 S. Hirata,  G. Kedziora,  F. J. Keil,  C. Kelley,  Jihan Kim,  R. A. King,  
 R. Z. Khaliullin,  P. P. Korambath,  W. Kurlancheek,  A. M. Lee,  M. S. Lee,  
 S. V. Levchenko,  Ching Yeh Lin,  D. Liotard,  R. C. Lochan,  I. Lotan,  
 P. E. Maslen,  N. Nair,  D. P. O'Neill,  D. Neuhauser,  E. Neuscamman,  
 C. M. Oana,  R. Olson,  B. Peters,  R. Peverati,  P. A. Pieniazek,  
 Y. M. Rhee,  J. Ritchie,  M. A. Rohrdanz,  E. Rosta,  N. J. Russ,  
 H. F. Schaefer III,  N. E. Schultz,  N. Shenvi,  A. C. Simmonett,  A. Sodt,  
 D. Stuck,  K. S. Thanthiriwatte,  V. Vanovschi,  Tao Wang,  A. Warshel,  
 C. F. Williams,  Q. Wu,  X. Xu,  W. Zhang

 Please cite Q-Chem as follows:
 Y. Shao et al., Mol. Phys. 113, 184-215 (2015)
 DOI: 10.1080/00268976.2014.952696

 Q-Chem 5.1.2 for Intel X86 EM64T Linux

 Parts of Q-Chem use Armadillo 8.300.2 (Tropical Shenanigans).
 http://arma.sourceforge.net/

 Q-Chem begins on Sun Nov 25 22:09:14 2018  

Host: 
0

     Scratch files written to /scratch/taweetham/qchem53840//
The previous job contains 0 fragments, simply inherited here
Input Ideriv = 2
Curr. Ideriv = -1
Max.  Ideriv = 2

Checking the input file for inconsistencies... 	...done.

--------------------------------------------------------------
User input:
--------------------------------------------------------------

$molecule
read
$end

$rem
   job_type 	frequency
   basis 	6-311++g**
   method	b3lyp	
$end


--------------------------------------------------------------
 ----------------------------------------------------------------
             Standard Nuclear Orientation (Angstroms)
    I     Atom           X                Y                Z
 ----------------------------------------------------------------
    1      C       1.0889298847    -0.5154343569    -0.0000000000
    2      N       2.1367153865     0.1996510694     0.0000000000
    3      F       1.8065859399     1.5538569939     0.0000000000
    4      F       1.2812075080    -1.8247067751    -0.0000000000
    5      I      -0.9298250575     0.0779754092    -0.0000000000
 ----------------------------------------------------------------
 Molecular Point Group                 Cs    NOp =  2
 Largest Abelian Subgroup              Cs    NOp =  2
 Nuclear Repulsion Energy =   415.4515141178 hartrees
 There are       42 alpha and       42 beta electrons
 Requested basis set is 6-311++G(d,p)
 There are 48 shells and 150 basis functions

 Total QAlloc Memory Limit   2000 MB
 Mega-Array Size       188 MB
 MEM_STATIC part       192 MB

                       Distance Matrix (Angstroms)
             C (  1)   N (  2)   F (  3)   F (  4)
   N (  2)  1.268543
   F (  3)  2.190205  1.393865
   F (  4)  1.323316  2.197708  3.419169
   I (  5)  2.104164  3.068953  3.109047  2.916996

 A cutoff of  1.0D-11 yielded    987 shell pairs
 There are     10043 function pairs (     11266 Cartesian)

 -------------------------------------------------------
 OpenMP Integral Computing Module                       
 Release: version 1.0, May 2013, Q-Chem Inc. Pittsburgh 
 -------------------------------------------------------
 Integral Job Info:
 Integral job number is                      11
 Integral operator is                         1
 short-range coefficients                     0
 long-range coefficients              100000000
 Omega coefficients                           0
 if combine SR and LR in K                    0
 Integral screening is                        0
 Integral computing path is                   2
 max size of driver memory is            800000
 size of driver memory is                593474
 size of scratch memory is             11861008
 max col of scratch BK array               1296
 max len of scratch array in speh3          155
 max len of scratch index in speh4           18
 max int batch size is                      520
 min int batch size is                       52
 fixed nKL is                                52
 max L of basis functions is                  2
 order of int derivative is                   0
 number of shells is                         48
 number of basis is                         159
 number of cartesian basis is               159
 number of contracted shell pairs           987
 number of primitive shell pairs           2363
 maxK2 (contraction) of shell pair           36
 max number of K2 of shell pair               1
 max number of CS2 of shell pair             95
 max number of PS2 of shell pair            282
 mem total for path MDJ                  524492
 -------------------------------------------------------
 Smallest overlap matrix eigenvalue = 1.23E-03
 Guess from superposition of atomic densities
 Warning:  Energy on first SCF cycle will be non-variational
 SAD guess density has 84.000000 electrons

 -----------------------------------------------------------------------
  General SCF calculation program by
  Eric Jon Sundstrom, Paul Horn, Yuezhi Mao, Dmitri Zuev, Alec White,
  David Stuck, Shaama M.S., Shane Yost, Joonho Lee, David Small,
  Daniel Levine, Susi Lehtola, Hugh Burton, Evgeny Epifanovsky
 -----------------------------------------------------------------------
 Exchange:     0.2000 Hartree-Fock + 0.0800 Slater + 0.7200 B88
 Correlation:  0.1900 VWN1RPA + 0.8100 LYP
 Using SG-1 standard quadrature grid
 using 4 threads for integral computing
 -------------------------------------------------------
 OpenMP Integral computing Module                
 Release: version 2.0, May 2017, Q-Chem Inc. Pleasanton 
 -------------------------------------------------------
 -------------------------------------------------------
 OpenMP BLAS3 based DFT computing Module                
 Release: version 1.0, May 2013, Q-Chem Inc. Pittsburgh 
 -------------------------------------------------------
 A restricted SCF calculation will be
 performed using DIIS
 SCF converges when DIIS error is below 1.0e-08
 ---------------------------------------
  Cycle       Energy         DIIS error
 ---------------------------------------
    1   -7212.6914865433      4.41e-02  
    2   -7212.0145010206      4.27e-03  
    3   -7211.9497439133      6.80e-03  
    4   -7212.0450199751      1.40e-03  
    5   -7212.0486310194      6.29e-04  
    6   -7212.0494059325      1.28e-04  
    7   -7212.0494275359      5.97e-05  
    8   -7212.0494329840      1.89e-05  
    9   -7212.0494336117      3.33e-06  
   10   -7212.0494336276      8.96e-07  
   11   -7212.0494336295      4.31e-07  
   12   -7212.0494336301      5.36e-08  
   13   -7212.0494336301      8.52e-09  Convergence criterion met
 ---------------------------------------
 SCF time:   CPU 18.07s  wall 5.00s 
 SCF   energy in the final basis set =    -7212.0494336301
 Total energy in the final basis set =    -7212.0494336301

 --------------------------------------------------------------
             Orbital Energies (a.u.) and Symmetries
 --------------------------------------------------------------

 Alpha MOs, Restricted
 -- Occupied --                  
******* -176.35 -165.75 -165.75 -165.75  -35.84  -31.34  -31.33
  1 A'    2 A'    3 A'    1 A"    4 A'    5 A'    6 A'    2 A"                 
-31.330 -24.759 -24.731 -22.987 -22.986 -22.986 -22.981 -22.981
  7 A'    8 A'    9 A'   10 A'    3 A"   11 A'    4 A"   12 A'                 
-14.437 -10.370  -6.393  -4.806  -4.790  -4.789  -2.072  -2.067
 13 A'   14 A'   15 A'   16 A'    5 A"   17 A'   18 A'    6 A"                 
 -2.066  -2.052  -2.052  -1.308  -1.265  -0.944  -0.733  -0.658
 19 A'    7 A"   20 A'   21 A'   22 A'   23 A'   24 A'   25 A'                 
 -0.593  -0.547  -0.541  -0.490  -0.482  -0.434  -0.356  -0.351
 26 A'    8 A"   27 A'    9 A"   28 A'   29 A'   10 A"   30 A'                 
 -0.309  -0.304
 31 A'   11 A"                                                                 
 -- Virtual --                   
 -0.089  -0.059  -0.018   0.011   0.053   0.056   0.065   0.119
 32 A'   12 A"   33 A'   34 A'   35 A'   13 A"   36 A'   37 A'                 
  0.134   0.147   0.149   0.182   0.197   0.220   0.229   0.243
 38 A'   39 A'   14 A"   40 A'   15 A"   41 A'   42 A'   16 A"                 
  0.255   0.257   0.270   0.296   0.327   0.353   0.360   0.369
 43 A'   44 A'   45 A'   17 A"   46 A'   47 A'   48 A'   18 A"                 
  0.384   0.408   0.447   0.478   0.537   0.574   0.622   0.681
 19 A"   49 A'   50 A'   51 A'   52 A'   20 A"   53 A'   54 A'                 
  0.716   0.787   0.803   0.863   0.885   1.157   1.177   1.211
 55 A'   56 A'   21 A"   57 A'   58 A'   22 A"   59 A'   23 A"                 
  1.270   1.287   1.313   1.344   1.352   1.361   1.375   1.383
 60 A'   24 A"   61 A'   25 A"   62 A'   63 A'   26 A"   64 A'                 
  1.407   1.551   1.664   1.784   1.866   1.980   1.991   2.274
 65 A'   66 A'   67 A'   68 A'   69 A'   27 A"   70 A'   71 A'                 
  2.305   2.379   2.700   2.714   2.817   3.180   3.552   3.668
 28 A"   72 A'   29 A"   73 A'   74 A'   75 A'   76 A'   30 A"                 
  3.733   3.740   3.757   3.766   3.863   3.919   3.923   3.953
 77 A'   31 A"   32 A"   78 A'   79 A'   33 A"   34 A"   80 A'                 
  3.956   3.991   4.048   4.127   4.220   4.246   4.370   4.744
 35 A"   36 A"   81 A'   82 A'   83 A'   84 A'   85 A'   86 A'                 
  4.962   5.960   5.984   6.031   6.223   6.253   6.287   6.334
 87 A'   37 A"   88 A'   89 A'   38 A"   39 A"   90 A'   91 A'                 
  6.441   6.680  23.661  27.781  28.304  28.320  28.343  28.498
 92 A'   93 A'   94 A'   95 A'   40 A"   96 A'   97 A'   41 A"                 
 28.509  28.523  28.566  28.658  35.429  66.689  66.738 127.848
 98 A'   42 A"   99 A'  100 A'  101 A'  102 A'  103 A'   43 A"                 
127.861 127.895 151.5831901.744
104 A'  105 A'  106 A'  107 A'                                                 

 Beta MOs, Restricted
 -- Occupied --                  
******* -176.35 -165.75 -165.75 -165.75  -35.84  -31.34  -31.33
  1 A'    2 A'    3 A'    1 A"    4 A'    5 A'    6 A'    2 A"                 
-31.330 -24.759 -24.731 -22.987 -22.986 -22.986 -22.981 -22.981
  7 A'    8 A'    9 A'   10 A'    3 A"   11 A'    4 A"   12 A'                 
-14.437 -10.370  -6.393  -4.806  -4.790  -4.789  -2.072  -2.067
 13 A'   14 A'   15 A'   16 A'    5 A"   17 A'   18 A'    6 A"                 
 -2.066  -2.052  -2.052  -1.308  -1.265  -0.944  -0.733  -0.658
 19 A'    7 A"   20 A'   21 A'   22 A'   23 A'   24 A'   25 A'                 
 -0.593  -0.547  -0.541  -0.490  -0.482  -0.434  -0.356  -0.351
 26 A'    8 A"   27 A'    9 A"   28 A'   29 A'   10 A"   30 A'                 
 -0.309  -0.304
 31 A'   11 A"                                                                 
 -- Virtual --                   
 -0.089  -0.059  -0.018   0.011   0.053   0.056   0.065   0.119
 32 A'   12 A"   33 A'   34 A'   35 A'   13 A"   36 A'   37 A'                 
  0.134   0.147   0.149   0.182   0.197   0.220   0.229   0.243
 38 A'   39 A'   14 A"   40 A'   15 A"   41 A'   42 A'   16 A"                 
  0.255   0.257   0.270   0.296   0.327   0.353   0.360   0.369
 43 A'   44 A'   45 A'   17 A"   46 A'   47 A'   48 A'   18 A"                 
  0.384   0.408   0.447   0.478   0.537   0.574   0.622   0.681
 19 A"   49 A'   50 A'   51 A'   52 A'   20 A"   53 A'   54 A'                 
  0.716   0.787   0.803   0.863   0.885   1.157   1.177   1.211
 55 A'   56 A'   21 A"   57 A'   58 A'   22 A"   59 A'   23 A"                 
  1.270   1.287   1.313   1.344   1.352   1.361   1.375   1.383
 60 A'   24 A"   61 A'   25 A"   62 A'   63 A'   26 A"   64 A'                 
  1.407   1.551   1.664   1.784   1.866   1.980   1.991   2.274
 65 A'   66 A'   67 A'   68 A'   69 A'   27 A"   70 A'   71 A'                 
  2.305   2.379   2.700   2.714   2.817   3.180   3.552   3.668
 28 A"   72 A'   29 A"   73 A'   74 A'   75 A'   76 A'   30 A"                 
  3.733   3.740   3.757   3.766   3.863   3.919   3.923   3.953
 77 A'   31 A"   32 A"   78 A'   79 A'   33 A"   34 A"   80 A'                 
  3.956   3.991   4.048   4.127   4.220   4.246   4.370   4.744
 35 A"   36 A"   81 A'   82 A'   83 A'   84 A'   85 A'   86 A'                 
  4.962   5.960   5.984   6.031   6.223   6.253   6.287   6.334
 87 A'   37 A"   88 A'   89 A'   38 A"   39 A"   90 A'   91 A'                 
  6.441   6.680  23.661  27.781  28.304  28.320  28.343  28.498
 92 A'   93 A'   94 A'   95 A'   40 A"   96 A'   97 A'   41 A"                 
 28.509  28.523  28.566  28.658  35.429  66.689  66.738 127.848
 98 A'   42 A"   99 A'  100 A'  101 A'  102 A'  103 A'   43 A"                 
127.861 127.895 151.5831901.744
104 A'  105 A'  106 A'  107 A'                                                 
 --------------------------------------------------------------

          Ground-State Mulliken Net Atomic Charges

     Atom                 Charge (a.u.)
  ----------------------------------------
      1 C                    -0.046703
      2 N                    -0.076762
      3 F                    -0.049899
      4 F                     0.000998
      5 I                     0.172365
  ----------------------------------------
  Sum of atomic charges =     0.000000

 -----------------------------------------------------------------
                    Cartesian Multipole Moments
 -----------------------------------------------------------------
    Charge (ESU x 10^10)
                 0.0000
    Dipole Moment (Debye)
         X      -2.3187      Y      -0.3997      Z       0.0000
       Tot       2.3530
    Quadrupole Moments (Debye-Ang)
        XX     -51.2877     XY      -1.9087     YY     -51.8458
        XZ      -0.0000     YZ       0.0000     ZZ     -48.8102
    Octopole Moments (Debye-Ang^2)
       XXX     -44.7558    XXY       1.0337    XYY     -11.0240
       YYY       2.6306    XXZ       0.0000    XYZ      -0.0000
       YYZ       0.0000    XZZ      -6.0415    YZZ       0.3524
       ZZZ       0.0000
    Hexadecapole Moments (Debye-Ang^3)
      XXXX    -558.8859   XXXY      -7.7031   XXYY    -134.4999
      XYYY      -1.8134   YYYY    -242.9103   XXXZ       0.0000
      XXYZ       0.0000   XYYZ      -0.0000   YYYZ       0.0000
      XXZZ     -98.4357   XYZZ      -0.5102   YYZZ     -48.5377
      XZZZ      -0.0000   YZZZ       0.0000   ZZZZ     -56.5314
 -----------------------------------------------------------------
 Calculating MO derivatives via CPSCF
 D1JvT checksum  = 180900 16364.1262736196
 D1KAT checksum  = 407880 897.3453198601
   1         3          15      0.133388    0.038040
   2         3          15      0.015920    0.005300
   3         3          15      0.001803    0.000680
   4         4          14      0.000178    0.000073
   5        16           2      0.000010    0.000006
   6        18           0      0.000000    0.000000    Roots Converged
 Time for AOints: 5.7 s (CPU) 1.4 s (wall)
 ------------------------------------------------------------------------------
                     AOints        : Timing summary (seconds)
 ------------------------------------------------------------------------------
     job step          cpu (% of tot)      sys (% of tot)     wall (% of tot)
 ------------------------------------------------------------------------------
  cpscf_lag         0.3245E+02 (35.4)   0.9000E-05 (47.4)   0.8428E+01 (35.1)
  iterzp            0.5333E+02 (58.2)   0.9000E-05 (47.4)   0.1404E+02 (58.4)
  make_fx           0.0000E+00 ( 0.0)   0.0000E+00 ( 0.0)   0.0000E+00 ( 0.0)
  AOints            0.5683E+01 ( 6.2)   0.0000E+00 ( 0.0)   0.1444E+01 ( 6.0)
 ------------------------------------------------------------------------------
   Grand Totals     0.9158E+02          0.1900E-04          0.2402E+02
 ------------------------------------------------------------------------------
 Calculating analytic Hessian of the SCF energy
 Polarizability Matrix (a.u.)
            1           2           3
    1 -69.1080434  -0.5759274   0.0000000
    2  -0.5759274 -47.1438238   0.0000000
    3   0.0000000   0.0000000 -33.8992991

 Direct stationary perturbation theory relativistic correction:

 rels  =      97.081765676946
 relv  =    -321.471115522877
 rel2e =      41.476074889186
 E_rel =    -182.913274956745

 Hessian of the SCF Energy
            1           2           3           4           5           6
    1   0.5612044   0.1729592   0.0000000  -0.4327413  -0.2518148   0.0000000
    2   0.1729592   0.6406566  -0.0000000  -0.1990866  -0.2222422   0.0000000
    3   0.0000000  -0.0000000   0.0904848   0.0000000   0.0000000  -0.0284616
    4  -0.4327413  -0.1990866   0.0000000   0.5078596   0.2065129  -0.0000000
    5  -0.2518148  -0.2222422   0.0000000   0.2065129   0.5242953  -0.0000000
    6   0.0000000   0.0000000  -0.0284616  -0.0000000  -0.0000000   0.0411619
    7  -0.0007915  -0.0440660  -0.0000000  -0.0493729   0.0749134   0.0000000
    8   0.0265258  -0.0670701   0.0000000   0.0073038  -0.2402058  -0.0000000
    9   0.0000000   0.0000000  -0.0064885   0.0000000  -0.0000000  -0.0213874
   10  -0.0674328   0.0573783  -0.0000000   0.0096737  -0.0395171  -0.0000000
   11   0.0285236  -0.3274985   0.0000000  -0.0109489  -0.0635386   0.0000000
   12  -0.0000000   0.0000000  -0.0355483   0.0000000   0.0000000  -0.0046643
   13  -0.0602388   0.0128151  -0.0000000  -0.0354191   0.0099055  -0.0000000
   14   0.0238062  -0.0238458  -0.0000000  -0.0037813   0.0016914   0.0000000
   15  -0.0000000  -0.0000000  -0.0199864  -0.0000000  -0.0000000   0.0133514
            7           8           9          10          11          12
    1  -0.0007915   0.0265258   0.0000000  -0.0674328   0.0285236  -0.0000000
    2  -0.0440660  -0.0670701   0.0000000   0.0573783  -0.3274985   0.0000000
    3  -0.0000000   0.0000000  -0.0064885  -0.0000000   0.0000000  -0.0355483
    4  -0.0493729   0.0073038   0.0000000   0.0096737  -0.0109489   0.0000000
    5   0.0749134  -0.2402058  -0.0000000  -0.0395171  -0.0635386   0.0000000
    6   0.0000000  -0.0000000  -0.0213874  -0.0000000   0.0000000  -0.0046643
    7   0.0497315  -0.0237265  -0.0000000  -0.0010447  -0.0030830   0.0000000
    8  -0.0237265   0.3150990   0.0000000  -0.0088281  -0.0099367  -0.0000000
    9  -0.0000000   0.0000000   0.0175088  -0.0000000   0.0000000   0.0140137
   10  -0.0010447  -0.0088281  -0.0000000   0.0744796  -0.0336600   0.0000000
   11  -0.0030830  -0.0099367   0.0000000  -0.0336600   0.4168764  -0.0000000
   12   0.0000000  -0.0000000   0.0140137   0.0000000  -0.0000000   0.0215671
   13   0.0014776  -0.0012750   0.0000000  -0.0156757   0.0191683   0.0000000
   14  -0.0040379   0.0021135   0.0000000   0.0246270  -0.0159026  -0.0000000
   15   0.0000000  -0.0000000  -0.0036466   0.0000000  -0.0000000   0.0046318
           13          14          15
    1  -0.0602388   0.0238062  -0.0000000
    2   0.0128151  -0.0238458  -0.0000000
    3  -0.0000000  -0.0000000  -0.0199864
    4  -0.0354191  -0.0037813  -0.0000000
    5   0.0099055   0.0016914  -0.0000000
    6  -0.0000000   0.0000000   0.0133514
    7   0.0014776  -0.0040379   0.0000000
    8  -0.0012750   0.0021135  -0.0000000
    9   0.0000000   0.0000000  -0.0036466
   10  -0.0156757   0.0246270   0.0000000
   11   0.0191683  -0.0159026  -0.0000000
   12   0.0000000  -0.0000000   0.0046318
   13   0.1098560  -0.0406139   0.0000000
   14  -0.0406139   0.0359435   0.0000000
   15   0.0000000   0.0000000   0.0056499
 Gradient time:  CPU 151.14 s  wall 39.61 s
 **********************************************************************
 **                                                                  **
 **                       VIBRATIONAL ANALYSIS                       **
 **                       --------------------                       **
 **                                                                  **
 **        VIBRATIONAL FREQUENCIES (CM**-1) AND NORMAL MODES         **
 **     FORCE CONSTANTS (mDYN/ANGSTROM) AND REDUCED MASSES (AMU)     **
 **                  INFRARED INTENSITIES (KM/MOL)                   **
 **                                                                  **
 **********************************************************************


 Mode:                 1                      2                      3
 Frequency:       161.32                 288.74                 306.86
 Force Cnst:      0.3341                 1.0688                 0.8672
 Red. Mass:      21.7916                21.7580                15.6301
 IR Active:          YES                    YES                    YES
 IR Intens:        0.671                  0.329                  0.020
 Raman Active:       YES                    YES                    YES
               X      Y      Z        X      Y      Z        X      Y      Z
 C          0.100  0.262  0.000    0.256 -0.289 -0.000    0.000  0.000  0.164
 N          0.258  0.028 -0.000    0.135 -0.119  0.000    0.000  0.000  0.802
 F          0.864  0.140  0.000   -0.018 -0.207 -0.000    0.000  0.000 -0.457
 F         -0.017  0.232  0.000    0.831 -0.220 -0.000   -0.000  0.000 -0.349
 I         -0.165 -0.084 -0.000   -0.161  0.104  0.000   -0.000 -0.000  0.017
 TransDip  -0.023  0.012  0.000    0.012  0.014 -0.000   -0.000  0.000  0.005

 Mode:                 4                      5                      6
 Frequency:       488.39                 494.47                 611.01
 Force Cnst:      1.7625                 2.0741                 3.8477
 Red. Mass:      12.5415                14.3981                17.4927
 IR Active:          YES                    YES                    YES
 IR Intens:        3.114                 25.599                 10.166
 Raman Active:       YES                    YES                    YES
               X      Y      Z        X      Y      Z        X      Y      Z
 C         -0.000 -0.000  0.931    0.594  0.095  0.000   -0.276  0.316 -0.000
 N         -0.000 -0.000 -0.297    0.685  0.026 -0.000    0.005 -0.254  0.000
 F          0.000  0.000 -0.018   -0.276 -0.130 -0.000   -0.096 -0.569 -0.000
 F          0.000 -0.000 -0.211   -0.265  0.051 -0.000    0.151  0.635  0.000
 I          0.000  0.000 -0.021   -0.051  0.000 -0.000    0.017 -0.012  0.000
 TransDip  -0.000  0.000  0.057    0.137 -0.086  0.000   -0.098  0.028 -0.000

 Mode:                 7                      8                      9
 Frequency:       969.09                1197.60                1647.87
 Force Cnst:      8.3004                11.5519                20.5156
 Red. Mass:      15.0011                13.6704                12.8229
 IR Active:          YES                    YES                    YES
 IR Intens:      169.952                298.370                 71.034
 Raman Active:       YES                    YES                    YES
               X      Y      Z        X      Y      Z        X      Y      Z
 C          0.328 -0.029  0.000   -0.394  0.741 -0.000    0.584  0.519 -0.000
 N         -0.351  0.725 -0.000    0.239  0.152 -0.000   -0.469 -0.400  0.000
 F          0.133 -0.464 -0.000   -0.028 -0.129  0.000   -0.017  0.046 -0.000
 F         -0.082 -0.061 -0.000    0.083 -0.437  0.000    0.003 -0.080 -0.000
 I          0.000  0.001 -0.000    0.003 -0.002  0.000   -0.001  0.000  0.000
 TransDip   0.352  0.224  0.000   -0.321  0.451 -0.000    0.199  0.183  0.000

 STANDARD THERMODYNAMIC QUANTITIES AT   298.15 K  AND     1.00 ATM

   This Molecule has  0 Imaginary Frequencies
   Zero point vibrational energy:        8.814 kcal/mol

   Atom    1 Element C  Has Mass   12.00000
   Atom    2 Element N  Has Mass   14.00307
   Atom    3 Element F  Has Mass   18.99840
   Atom    4 Element F  Has Mass   18.99840
   Atom    5 Element I  Has Mass  126.90440
   Molecular Mass:   190.904270 amu
   Principal axes and moments of inertia in amu*Bohr^2:
                             1           2           3
    Eigenvalues --      405.78102   998.74240  1404.52342
          X               0.99998     0.00560     0.00000
          Y              -0.00560     0.99998     0.00000
          Z              -0.00000    -0.00000     1.00000
   Rotational Symmetry Number is   1
   The Molecule is an Asymmetric Top
   Translational Enthalpy:        0.889 kcal/mol
   Rotational Enthalpy:           0.889 kcal/mol
   Vibrational Enthalpy:         10.160 kcal/mol
   gas constant (RT):             0.592 kcal/mol
   Translational Entropy:        41.645  cal/mol.K
   Rotational Entropy:           27.833  cal/mol.K
   Vibrational Entropy:           7.340  cal/mol.K

   Total Enthalpy:               12.530 kcal/mol
   Total Entropy:                76.818  cal/mol.K
Archival summary:
1\1\TWL01\FREQ\ProcedureUnspecified\BasisUnspecified\1211\taweetha\SunNov2522:09:592018SunNov2522:09:592018\0\\#,FREQ,ProcedureUnspecified,BasisUnspecified,\\0,1\I\C,1,2.10416\N,2,1.26854,1,129.307\F,2,1.32332,1,114.735,3,-180,0\F,3,1.39386,2,110.612,1,-0,0\\\@

 Total job time:  44.64s(wall), 169.33s(cpu) 
 Sun Nov 25 22:09:59 2018

        *************************************************************
        *                                                           *
        *  Thank you very much for using Q-Chem.  Have a nice day.  *
        *                                                           *
        *************************************************************
