# Supplementary material for: Geometric and energetic data from ab initio calculations of haloethene, haloimine, halomethylenephosphine, haloiminophosphine, halodiazene, halodiphosphene and halocyclopropane
Source: Data Brief. 2019 Nov 2;27:104738. doi: 10.1016/j.dib.2019.104738 (PMC6861602; doi:10.1016/j.dib.2019.104738)
Supplement: Multimedia component 4 [file mmc4.zip › CN/B3LYP/IFCNHE.out]

Q-Chem Developer Version!
                  Welcome to Q-Chem
     A Quantum Leap Into The Future Of Chemistry


 Q-Chem 5.1, Q-Chem, Inc., Pleasanton, CA (2018)

 Yihan Shao,  Zhengting Gan,  E. Epifanovsky,  A. T. B. Gilbert,  M. Wormit,  
 J. Kussmann,  A. W. Lange,  A. Behn,  Jia Deng,  Xintian Feng,  D. Ghosh,  
 M. Goldey,  P. R. Horn,  L. D. Jacobson,  I. Kaliman,  T. Kus,  A. Landau,  
 Jie Liu,  E. I. Proynov,  R. M. Richard,  R. P. Steele,  E. J. Sundstrom,  
 H. L. Woodcock III,  P. M. Zimmerman,  D. Zuev,  B. Albrecht,  E. Alguire,  
 S. A. Baeppler,  D. Barton,  Z. Benda,  Y. A. Bernard,  E. J. Berquist,  
 K. B. Bravaya,  H. Burton,  D. Casanova,  Chun-Min Chang,  Yunqing Chen,  
 A. Chien,  K. D. Closser,  M. P. Coons,  S. Coriani,  S. Dasgupta,  
 A. L. Dempwolff,  M. Diedenhofen,  Hainam Do,  R. G. Edgar,  Po-Tung Fang,  
 S. Faraji,  S. Fatehi,  Qingguo Feng,  K. D. Fenk,  J. Fosso-Tande,  
 Qinghui Ge,  A. Ghysels,  G. Gidofalvi,  J. Gomes,  J. Gonthier,  A. Gunina,  
 D. Hait,  M. W. D. Hanson-Heine,  P. H. P. Harbach,  A. W. Hauser,  
 J. E. Herr,  E. G. Hohenstein,  Z. C. Holden,  Kerwin Hui,  B. C. Huynh,  
 T.-C. Jagau,  Hyunjun Ji,  B. Kaduk,  K. Khistyaev,  Jaehoon Kim,  
 P. Klunzinger,  K. Koh,  D. Kosenkov,  L. Koulias,  T. Kowalczyk,  
 C. M. Krauter,  A. Kunitsa,  Ka Un Lao,  A. Laurent,  K. V. Lawler,  
 Joonho Lee,  D. Lefrancois,  S. Lehtola,  D. S. Levine,  Yi-Pei Li,  
 You-Sheng Lin,  Fenglai Liu,  E. Livshits,  A. Luenser,  P. Manohar,  
 E. Mansoor,  S. F. Manzer,  Shan-Ping Mao,  Yuezhi Mao,  N. Mardirossian,  
 A. V. Marenich,  T. Markovich,  L. A. Martinez-Martinez,  S. A. Maurer,  
 N. J. Mayhall,  S. C. McKenzie,  J.-M. Mewes,  A. F. Morrison,  
 J. W. Mullinax,  K. Nanda,  T. S. Nguyen-Beck,  R. Olivares-Amaya,  
 J. A. Parkhill,  T. M. Perrine,  F. Plasser,  P. Pokhilko,  S. Prager,  
 A. Prociuk,  E. Ramos,  D. R. Rehn,  F. Rob,  M. Schneider,  N. Sergueev,  
 S. M. Sharada,  S. Sharma,  D. W. Small,  T. Stauch,  T. Stein,  
 Yu-Chuan Su,  A. J. W. Thom,  A. Tkatchenko,  T. Tsuchimochi,  N. M. Tubman,  
 L. Vogt,  M. L. Vidal,  O. Vydrov,  M. A. Watson,  J. Wenzel,  
 M. de Wergifosse,  T. A. Wesolowski,  A. White,  J. Witte,  A. Yamada,  
 Jun Yang,  K. Yao,  S. Yeganeh,  S. R. Yost,  Zhi-Qiang You,  A. Zech,  
 Igor Ying Zhang,  Xing Zhang,  Yan Zhao,  Ying Zhu,  B. R. Brooks,  
 G. K. L. Chan,  C. J. Cramer,  M. S. Gordon,  W. J. Hehre,  A. Klamt,  
 M. W. Schmidt,  C. D. Sherrill,  D. G. Truhlar,  A. Aspuru-Guzik,  R. Baer,  
 A. T. Bell,  N. A. Besley,  Jeng-Da Chai,  A. E. DePrince, III,  
 R. A. DiStasio Jr.,  A. Dreuw,  B. D. Dunietz,  T. R. Furlani,  
 Chao-Ping Hsu,  Yousung Jung,  Jing Kong,  D. S. Lambrecht,  WanZhen Liang,  
 C. Ochsenfeld,  V. A. Rassolov,  L. V. Slipchenko,  J. E. Subotnik,  
 T. Van Voorhis,  J. M. Herbert,  A. I. Krylov,  P. M. W. Gill,  M. Head-Gordon

 Contributors to earlier versions of Q-Chem not listed above: 
 R. D. Adamson,  B. Austin,  J. Baker,  G. J. O. Beran,  K. Brandhorst,  
 S. T. Brown,  E. F. C. Byrd,  A. K. Chakraborty,  C.-L. Cheng,  
 Siu Hung Chien,  D. M. Chipman,  D. L. Crittenden,  H. Dachsel,  
 R. J. Doerksen,  A. D. Dutoi,  L. Fusti-Molnar,  W. A. Goddard III,  
 A. Golubeva-Zadorozhnaya,  S. R. Gwaltney,  G. Hawkins,  A. Heyden,  
 S. Hirata,  G. Kedziora,  F. J. Keil,  C. Kelley,  Jihan Kim,  R. A. King,  
 R. Z. Khaliullin,  P. P. Korambath,  W. Kurlancheek,  A. M. Lee,  M. S. Lee,  
 S. V. Levchenko,  Ching Yeh Lin,  D. Liotard,  R. C. Lochan,  I. Lotan,  
 P. E. Maslen,  N. Nair,  D. P. O'Neill,  D. Neuhauser,  E. Neuscamman,  
 C. M. Oana,  R. Olson,  B. Peters,  R. Peverati,  P. A. Pieniazek,  
 Y. M. Rhee,  J. Ritchie,  M. A. Rohrdanz,  E. Rosta,  N. J. Russ,  
 H. F. Schaefer III,  N. E. Schultz,  N. Shenvi,  A. C. Simmonett,  A. Sodt,  
 D. Stuck,  K. S. Thanthiriwatte,  V. Vanovschi,  Tao Wang,  A. Warshel,  
 C. F. Williams,  Q. Wu,  X. Xu,  W. Zhang

 Please cite Q-Chem as follows:
 Y. Shao et al., Mol. Phys. 113, 184-215 (2015)
 DOI: 10.1080/00268976.2014.952696

 Q-Chem 5.1.2 for Intel X86 EM64T Linux

 Parts of Q-Chem use Armadillo 8.300.2 (Tropical Shenanigans).
 http://arma.sourceforge.net/

 Q-Chem begins on Sun Nov 25 22:33:50 2018  

Host: 
0

     Scratch files written to /scratch/taweetham/qchem55208//
Input Ideriv = 2
Curr. Ideriv = -1
Max.  Ideriv = 2

Checking the input file for inconsistencies... 	...done.

--------------------------------------------------------------
User input:
--------------------------------------------------------------
$molecule
0 1
C 
N 1 1.3 
H 2 CH 1 120. 
F 1 CF 2 120.  3 180.0
I 1 CI 2 120.  3 0.0

CC=1.54
CH=1.09
CF=1.35
CCl=1.77
CBr=1.94
CI=2.14
DHA=180.0
$end

$rem
   job_type	optimization
   basis	6-311++g**
   method	b3lyp
$end

--------------------------------------------------------------
 ----------------------------------------------------------------
             Standard Nuclear Orientation (Angstroms)
    I     Atom           X                Y                Z
 ----------------------------------------------------------------
    1      C       1.3503704228     0.0474874044     0.0000000000
    2      N       1.9667822254     1.1920556591    -0.0000000000
    3      H       1.3940968260     2.1194883701    -0.0000000000
    4      F       2.0596596789    -1.1011677880     0.0000000000
    5      I      -0.7886930576    -0.0158168362     0.0000000000
 ----------------------------------------------------------------
 Molecular Point Group                 Cs    NOp =  2
 Largest Abelian Subgroup              Cs    NOp =  2
 Nuclear Repulsion Energy =   295.0529510151 hartrees
 There are       38 alpha and       38 beta electrons
 Requested basis set is 6-311++G(d,p)
 There are 47 shells and 135 basis functions

 Total QAlloc Memory Limit   2000 MB
 Mega-Array Size       188 MB
 MEM_STATIC part       192 MB
 A cutoff of  1.0D-11 yielded    999 shell pairs
 There are      8526 function pairs (      9572 Cartesian)

 -------------------------------------------------------
 OpenMP Integral Computing Module                       
 Release: version 1.0, May 2013, Q-Chem Inc. Pittsburgh 
 -------------------------------------------------------
 Integral Job Info:
 Integral job number is                      11
 Integral operator is                         1
 short-range coefficients                     0
 long-range coefficients              100000000
 Omega coefficients                           0
 if combine SR and LR in K                    0
 Integral screening is                        0
 Integral computing path is                   2
 max size of driver memory is            800000
 size of driver memory is                593474
 size of scratch memory is             11861008
 max col of scratch BK array               1296
 max len of scratch array in speh3          155
 max len of scratch index in speh4           18
 max int batch size is                      520
 min int batch size is                       52
 fixed nKL is                                52
 max L of basis functions is                  2
 order of int derivative is                   0
 number of shells is                         47
 number of basis is                         143
 number of cartesian basis is               143
 number of contracted shell pairs           999
 number of primitive shell pairs           2252
 maxK2 (contraction) of shell pair           36
 max number of K2 of shell pair               1
 max number of CS2 of shell pair            104
 max number of PS2 of shell pair            162
 mem total for path MDJ                  519962
 -------------------------------------------------------
 Smallest overlap matrix eigenvalue = 1.39E-03

 Scale SEOQF with 1.000000e-01/1.000000e-01/1.000000e-01

 Standard Electronic Orientation quadrupole field applied
 Nucleus-field energy     =     0.0000000058 hartrees
 Guess from superposition of atomic densities
 Warning:  Energy on first SCF cycle will be non-variational
 SAD guess density has 76.000000 electrons

 -----------------------------------------------------------------------
  General SCF calculation program by
  Eric Jon Sundstrom, Paul Horn, Yuezhi Mao, Dmitri Zuev, Alec White,
  David Stuck, Shaama M.S., Shane Yost, Joonho Lee, David Small,
  Daniel Levine, Susi Lehtola, Hugh Burton, Evgeny Epifanovsky
 -----------------------------------------------------------------------
 Exchange:     0.2000 Hartree-Fock + 0.0800 Slater + 0.7200 B88
 Correlation:  0.1900 VWN1RPA + 0.8100 LYP
 Using SG-1 standard quadrature grid
 using 4 threads for integral computing
 -------------------------------------------------------
 OpenMP Integral computing Module                
 Release: version 2.0, May 2017, Q-Chem Inc. Pleasanton 
 -------------------------------------------------------
 -------------------------------------------------------
 OpenMP BLAS3 based DFT computing Module                
 Release: version 1.0, May 2013, Q-Chem Inc. Pittsburgh 
 -------------------------------------------------------
 A restricted SCF calculation will be
 performed using DIIS
 SCF converges when DIIS error is below 1.0e-08
 ---------------------------------------
  Cycle       Energy         DIIS error
 ---------------------------------------
    1   -7113.2081011109      4.46e-02  
    2   -7112.7511264751      7.06e-03  
    3   -7112.2382170008      1.69e-02  
    4   -7112.8395986116      1.64e-03  
    5   -7112.8431176382      1.20e-03  
    6   -7112.8450839598      2.12e-04  
    7   -7112.8451844795      6.36e-05  
    8   -7112.8451897476      1.49e-05  
    9   -7112.8451901374      4.09e-06  
   10   -7112.8451901610      2.92e-06  
   11   -7112.8451901830      2.47e-07  
   12   -7112.8451901831      1.02e-07  
   13   -7112.8451901832      1.12e-08  
   14   -7112.8451901832      1.57e-09  Convergence criterion met
 ---------------------------------------
 SCF time:   CPU 15.37s  wall 4.00s 
 SCF   energy in the final basis set =    -7112.8451901832
 Total energy in the final basis set =    -7112.8451901832

 --------------------------------------------------------------
             Orbital Energies (a.u.) and Symmetries
 --------------------------------------------------------------

 Alpha MOs, Restricted
 -- Occupied --                  
******* -176.33 -165.74 -165.73 -165.73  -35.83  -31.32  -31.32
  1 A'    2 A'    3 A'    1 A"    4 A'    5 A'    6 A'    2 A"                 
-31.315 -24.742 -22.972 -22.971 -22.970 -22.966 -22.966 -14.353
  7 A'    8 A'    9 A'    3 A"   10 A'    4 A"   11 A'   12 A'                 
-10.367  -6.378  -4.790  -4.775  -4.775  -2.056  -2.051  -2.051
 13 A'   14 A'   15 A'    5 A"   16 A'   17 A'    6 A"   18 A'                 
 -2.038  -2.038  -1.277  -0.928  -0.709  -0.644  -0.551  -0.514
  7 A"   19 A'   20 A'   21 A'   22 A'   23 A'   24 A'    8 A"                 
 -0.508  -0.424  -0.359  -0.327  -0.292  -0.286
 25 A'   26 A'    9 A"   27 A'   10 A"   28 A'                                 
 -- Virtual --                   
 -0.082  -0.054  -0.016   0.033   0.056   0.061   0.072   0.099
 29 A'   11 A"   30 A'   31 A'   32 A'   12 A"   33 A'   34 A'                 
  0.135   0.146   0.157   0.170   0.209   0.221   0.239   0.241
 35 A'   13 A"   36 A'   37 A'   14 A"   38 A'   39 A'   40 A'                 
  0.258   0.280   0.324   0.335   0.372   0.375   0.379   0.386
 41 A'   15 A"   42 A'   43 A'   44 A'   16 A"   45 A'   17 A"                 
  0.427   0.491   0.529   0.584   0.605   0.690   0.719   0.789
 46 A'   47 A'   48 A'   18 A"   49 A'   50 A'   51 A'   52 A'                 
  0.810   0.858   0.891   1.152   1.163   1.178   1.301   1.303
 19 A"   53 A'   54 A'   55 A'   20 A"   21 A"   22 A"   56 A'                 
  1.309   1.341   1.379   1.408   1.435   1.540   1.580   1.657
 57 A'   58 A'   23 A"   59 A'   24 A"   60 A'   61 A'   62 A'                 
  1.783   1.868   1.910   2.226   2.357   2.419   2.611   2.701
 63 A'   64 A'   65 A'   25 A"   26 A"   66 A'   67 A'   68 A'                 
  2.715   2.829   3.012   3.195   3.727   3.743   3.830   3.925
 27 A"   69 A'   70 A'   71 A'   28 A"   72 A'   29 A"   30 A"                 
  3.950   3.951   3.957   3.996   4.087   4.131   4.227   4.334
 31 A"   73 A'   74 A'   32 A"   75 A'   76 A'   77 A'   78 A'                 
  4.514   4.851   5.970   5.997   6.038   6.244   6.306   6.578
 79 A'   80 A'   33 A"   81 A'   82 A'   34 A"   83 A'   84 A'                 
 23.602  27.779  28.315  28.333  28.352  28.512  28.518  28.534
 85 A'   86 A'   35 A"   87 A'   88 A'   36 A"   89 A'   37 A"                 
 28.574  28.663  35.486  66.698 127.860 127.875 127.903 151.584
 90 A'   91 A'   92 A'   93 A'   38 A"   94 A'   95 A'   96 A'                 
*******
 97 A'                                                                         

 Beta MOs, Restricted
 -- Occupied --                  
******* -176.33 -165.74 -165.73 -165.73  -35.83  -31.32  -31.32
  1 A'    2 A'    3 A'    1 A"    4 A'    5 A'    6 A'    2 A"                 
-31.315 -24.742 -22.972 -22.971 -22.970 -22.966 -22.966 -14.353
  7 A'    8 A'    9 A'    3 A"   10 A'    4 A"   11 A'   12 A'                 
-10.367  -6.378  -4.790  -4.775  -4.775  -2.056  -2.051  -2.051
 13 A'   14 A'   15 A'    5 A"   16 A'   17 A'    6 A"   18 A'                 
 -2.038  -2.038  -1.277  -0.928  -0.709  -0.644  -0.551  -0.514
  7 A"   19 A'   20 A'   21 A'   22 A'   23 A'   24 A'    8 A"                 
 -0.508  -0.424  -0.359  -0.327  -0.292  -0.286
 25 A'   26 A'    9 A"   27 A'   10 A"   28 A'                                 
 -- Virtual --                   
 -0.082  -0.054  -0.016   0.033   0.056   0.061   0.072   0.099
 29 A'   11 A"   30 A'   31 A'   32 A'   12 A"   33 A'   34 A'                 
  0.135   0.146   0.157   0.170   0.209   0.221   0.239   0.241
 35 A'   13 A"   36 A'   37 A'   14 A"   38 A'   39 A'   40 A'                 
  0.258   0.280   0.324   0.335   0.372   0.375   0.379   0.386
 41 A'   15 A"   42 A'   43 A'   44 A'   16 A"   45 A'   17 A"                 
  0.427   0.491   0.529   0.584   0.605   0.690   0.719   0.789
 46 A'   47 A'   48 A'   18 A"   49 A'   50 A'   51 A'   52 A'                 
  0.810   0.858   0.891   1.152   1.163   1.178   1.301   1.303
 19 A"   53 A'   54 A'   55 A'   20 A"   21 A"   22 A"   56 A'                 
  1.309   1.341   1.379   1.408   1.435   1.540   1.580   1.657
 57 A'   58 A'   23 A"   59 A'   24 A"   60 A'   61 A'   62 A'                 
  1.783   1.868   1.910   2.226   2.357   2.419   2.611   2.701
 63 A'   64 A'   65 A'   25 A"   26 A"   66 A'   67 A'   68 A'                 
  2.715   2.829   3.012   3.195   3.727   3.743   3.830   3.925
 27 A"   69 A'   70 A'   71 A'   28 A"   72 A'   29 A"   30 A"                 
  3.950   3.951   3.957   3.996   4.087   4.131   4.227   4.334
 31 A"   73 A'   74 A'   32 A"   75 A'   76 A'   77 A'   78 A'                 
  4.514   4.851   5.970   5.997   6.038   6.244   6.306   6.578
 79 A'   80 A'   33 A"   81 A'   82 A'   34 A"   83 A'   84 A'                 
 23.602  27.779  28.315  28.333  28.352  28.512  28.518  28.534
 85 A'   86 A'   35 A"   87 A'   88 A'   36 A"   89 A'   37 A"                 
 28.574  28.663  35.486  66.698 127.860 127.875 127.903 151.584
 90 A'   91 A'   92 A'   93 A'   38 A"   94 A'   95 A'   96 A'                 
*******
 97 A'                                                                         
 --------------------------------------------------------------

          Ground-State Mulliken Net Atomic Charges

     Atom                 Charge (a.u.)
  ----------------------------------------
      1 C                    -0.111681
      2 N                    -0.219113
      3 H                     0.235894
      4 F                     0.000699
      5 I                     0.094201
  ----------------------------------------
  Sum of atomic charges =     0.000000

 -----------------------------------------------------------------
                    Cartesian Multipole Moments
 -----------------------------------------------------------------
    Charge (ESU x 10^10)
                 0.0000
    Dipole Moment (Debye)
         X      -2.1403      Y       1.0632      Z       0.0000
       Tot       2.3898
    Quadrupole Moments (Debye-Ang)
        XX     -50.2963     XY      -0.3654     YY     -42.9612
        XZ      -0.0000     YZ      -0.0000     ZZ     -45.6114
    Octopole Moments (Debye-Ang^2)
       XXX     -52.8623    XXY      -7.4480    XYY      -6.4104
       YYY       3.9553    XXZ       0.0000    XYZ       0.0000
       YYZ       0.0000    XZZ      -7.1261    YZZ      -3.1673
       ZZZ       0.0000
    Hexadecapole Moments (Debye-Ang^3)
      XXXX    -535.8664   XXXY     -36.7791   XXYY    -115.4341
      XYYY      -3.2096   YYYY    -129.6018   XXXZ       0.0000
      XXYZ       0.0000   XYYZ       0.0000   YYYZ      -0.0000
      XXZZ     -91.6145   XYZZ      -6.5222   YYZZ     -36.1498
      XZZZ      -0.0000   YZZZ      -0.0000   ZZZZ     -56.8191
 -----------------------------------------------------------------
 Calculating analytic gradient of the SCF energy
 Gradient of SCF Energy
            1           2           3           4           5
    1  -0.0353848   0.0311721  -0.0174753   0.0195966   0.0020914
    2  -0.0744548   0.0270203   0.0518081  -0.0176212   0.0132475
    3   0.0000000   0.0000000  -0.0000000   0.0000000  -0.0000000
 Max gradient component =       7.445E-02
 RMS gradient           =       2.871E-02
 Gradient time:  CPU 3.87 s  wall 1.08 s
 Geometry Optimization Parameters
   NAtoms,    NIC,     NZ,  NCons,   NDum,   NFix, NCnnct, MaxDiis
        5      20       5       0       0       0       0       0


** GEOMETRY OPTIMIZATION IN DELOCALIZED INTERNAL COORDINATES **
   Searching for a Minimum

   Optimization Cycle:   1

                       Coordinates (Angstroms)
     ATOM                X               Y               Z
      1  C         1.3503704228    0.0474874044    0.0000000000
      2  N         1.9667822254    1.1920556591    0.0000000000
      3  H         1.3940968260    2.1194883701    0.0000000000
      4  F         2.0596596789   -1.1011677880    0.0000000000
      5  I        -0.7886930576   -0.0158168362    0.0000000000
   Point Group: cs    Number of degrees of freedom:     7


   Energy is  -7112.845190183


 Attempting to Generate Delocalized Internal Coordinates

  7 Hessian modes will be used to form the next step
  Hessian Eigenvalues:
     0.108095    0.160000    0.250000    0.250000    0.348126    0.550214
     0.671931

 Minimum Search - Taking Simple RFO Step
 Searching for Lamda that Minimizes Along All modes
 Value Taken    Lamda =  -0.02602387
 Step Taken.  Stepsize is  0.270811

                             Maximum     Tolerance    Cnvgd?
         Gradient           0.079847      0.000300      NO
         Displacement       0.231107      0.001200      NO
         Energy change     *********      0.000001      NO


 New Cartesian Coordinates Obtained by Inverse Iteration

 Displacement from previous Coordinates is:  0.330320
 ----------------------------------------------------------------
             Standard Nuclear Orientation (Angstroms)
    I     Atom           X                Y                Z
 ----------------------------------------------------------------
    1      C       1.3540758399     0.1271602991     0.0000000000
    2      N       2.0039466457     1.1860763490     0.0000000000
    3      H       1.4018771952     2.0030177285     0.0000000000
    4      F       2.0106748452    -1.0257638678     0.0000000000
    5      I      -0.7883584304    -0.0484436994     0.0000000000
 ----------------------------------------------------------------
 Molecular Point Group                 Cs    NOp =  2
 Largest Abelian Subgroup              Cs    NOp =  2
 Nuclear Repulsion Energy =   298.4555784091 hartrees
 There are       38 alpha and       38 beta electrons
 Applying Cartesian multipole field
    Component          Value
    ---------          -----
     (2,0,0)        1.00000E-11
     (0,2,0)        2.00000E-11
     (0,0,2)       -3.00000E-11
 Nucleus-field energy     =     0.0000000056 hartrees
 Requested basis set is 6-311++G(d,p)
 There are 47 shells and 135 basis functions
 A cutoff of  1.0D-11 yielded   1003 shell pairs
 There are      8572 function pairs (      9625 Cartesian)
 Smallest overlap matrix eigenvalue = 1.13E-03
 Guess MOs from SCF MO coefficient file

 -----------------------------------------------------------------------
  General SCF calculation program by
  Eric Jon Sundstrom, Paul Horn, Yuezhi Mao, Dmitri Zuev, Alec White,
  David Stuck, Shaama M.S., Shane Yost, Joonho Lee, David Small,
  Daniel Levine, Susi Lehtola, Hugh Burton, Evgeny Epifanovsky
 -----------------------------------------------------------------------
 Exchange:     0.2000 Hartree-Fock + 0.0800 Slater + 0.7200 B88
 Correlation:  0.1900 VWN1RPA + 0.8100 LYP
 Using SG-1 standard quadrature grid
 using 4 threads for integral computing
 -------------------------------------------------------
 OpenMP Integral computing Module                
 Release: version 2.0, May 2017, Q-Chem Inc. Pleasanton 
 -------------------------------------------------------
 -------------------------------------------------------
 OpenMP BLAS3 based DFT computing Module                
 Release: version 1.0, May 2013, Q-Chem Inc. Pittsburgh 
 -------------------------------------------------------
 A restricted SCF calculation will be
 performed using DIIS
 SCF converges when DIIS error is below 1.0e-08
 ---------------------------------------
  Cycle       Energy         DIIS error
 ---------------------------------------
    1   -7112.8531781775      1.57e-03  
    2   -7112.8573150881      9.90e-04  
    3   -7112.8574970588      9.20e-04  
    4   -7112.8591106452      2.06e-04  
    5   -7112.8591869550      6.41e-05  
    6   -7112.8591972710      1.65e-05  
    7   -7112.8591976287      2.81e-06  
    8   -7112.8591976440      1.75e-06  
    9   -7112.8591976489      3.81e-07  
   10   -7112.8591976491      5.64e-08  
   11   -7112.8591976491      1.43e-08  
   12   -7112.8591976491      2.77e-09  Convergence criterion met
 ---------------------------------------
 SCF time:   CPU 13.10s  wall 3.00s 
 SCF   energy in the final basis set =    -7112.8591976491
 Total energy in the final basis set =    -7112.8591976491

 --------------------------------------------------------------
             Orbital Energies (a.u.) and Symmetries
 --------------------------------------------------------------

 Alpha MOs, Restricted
 -- Occupied --                  
******* -176.33 -165.73 -165.73 -165.73  -35.83  -31.32  -31.31
  1 A'    2 A'    3 A'    1 A"    4 A'    5 A'    6 A'    2 A"                 
-31.314 -24.736 -22.971 -22.970 -22.969 -22.965 -22.965 -14.344
  7 A'    8 A'    9 A'    3 A"   10 A'   11 A'    4 A"   12 A'                 
-10.357  -6.377  -4.789  -4.774  -4.774  -2.055  -2.050  -2.050
 13 A'   14 A'   15 A'    5 A"   16 A'   17 A'    6 A"   18 A'                 
 -2.037  -2.037  -1.284  -0.960  -0.710  -0.650  -0.560  -0.520
 19 A'    7 A"   20 A'   21 A'   22 A'   23 A'   24 A'    8 A"                 
 -0.507  -0.425  -0.367  -0.333  -0.295  -0.293
 25 A'   26 A'    9 A"   27 A'   10 A"   28 A'                                 
 -- Virtual --                   
 -0.080  -0.039  -0.009   0.037   0.057   0.059   0.077   0.115
 29 A'   11 A"   30 A'   31 A'   32 A'   12 A"   33 A'   34 A'                 
  0.139   0.149   0.163   0.167   0.210   0.216   0.240   0.247
 35 A'   13 A"   36 A'   37 A'   14 A"   38 A'   39 A'   40 A'                 
  0.265   0.279   0.318   0.357   0.372   0.377   0.388   0.393
 41 A'   15 A"   42 A'   43 A'   16 A"   44 A'   17 A"   45 A'                 
  0.426   0.507   0.570   0.585   0.611   0.697   0.711   0.800
 46 A'   47 A'   48 A'   18 A"   49 A'   50 A'   51 A'   52 A'                 
  0.813   0.844   0.892   1.162   1.163   1.198   1.284   1.291
 19 A"   53 A'   54 A'   55 A'   20 A"   21 A"   22 A"   56 A'                 
  1.316   1.343   1.377   1.410   1.448   1.547   1.579   1.750
 57 A'   58 A'   23 A"   59 A'   24 A"   60 A'   61 A'   62 A'                 
  1.786   1.923   1.972   2.307   2.395   2.502   2.612   2.736
 63 A'   64 A'   65 A'   25 A"   26 A"   66 A'   67 A'   27 A"                 
  2.739   2.895   3.055   3.188   3.726   3.750   3.852   3.935
 68 A'   69 A'   70 A'   71 A'   28 A"   72 A'   29 A"   30 A"                 
  3.953   3.966   3.999   4.000   4.102   4.215   4.236   4.352
 73 A'   31 A"   32 A"   74 A'   75 A'   76 A'   77 A'   78 A'                 
  4.630   4.898   5.972   5.997   6.038   6.245   6.315   6.622
 79 A'   80 A'   33 A"   81 A'   82 A'   34 A"   83 A'   84 A'                 
 23.730  27.781  28.317  28.333  28.353  28.513  28.518  28.535
 85 A'   86 A'   35 A"   87 A'   88 A'   36 A"   89 A'   37 A"                 
 28.577  28.666  35.607  66.705 127.862 127.875 127.905 151.586
 90 A'   91 A'   92 A'   93 A'   38 A"   94 A'   95 A'   96 A'                 
*******
 97 A'                                                                         

 Beta MOs, Restricted
 -- Occupied --                  
******* -176.33 -165.73 -165.73 -165.73  -35.83  -31.32  -31.31
  1 A'    2 A'    3 A'    1 A"    4 A'    5 A'    6 A'    2 A"                 
-31.314 -24.736 -22.971 -22.970 -22.969 -22.965 -22.965 -14.344
  7 A'    8 A'    9 A'    3 A"   10 A'   11 A'    4 A"   12 A'                 
-10.357  -6.377  -4.789  -4.774  -4.774  -2.055  -2.050  -2.050
 13 A'   14 A'   15 A'    5 A"   16 A'   17 A'    6 A"   18 A'                 
 -2.037  -2.037  -1.284  -0.960  -0.710  -0.650  -0.560  -0.520
 19 A'    7 A"   20 A'   21 A'   22 A'   23 A'   24 A'    8 A"                 
 -0.507  -0.425  -0.367  -0.333  -0.295  -0.293
 25 A'   26 A'    9 A"   27 A'   10 A"   28 A'                                 
 -- Virtual --                   
 -0.080  -0.039  -0.009   0.037   0.057   0.059   0.077   0.115
 29 A'   11 A"   30 A'   31 A'   32 A'   12 A"   33 A'   34 A'                 
  0.139   0.149   0.163   0.167   0.210   0.216   0.240   0.247
 35 A'   13 A"   36 A'   37 A'   14 A"   38 A'   39 A'   40 A'                 
  0.265   0.279   0.318   0.357   0.372   0.377   0.388   0.393
 41 A'   15 A"   42 A'   43 A'   16 A"   44 A'   17 A"   45 A'                 
  0.426   0.507   0.570   0.585   0.611   0.697   0.711   0.800
 46 A'   47 A'   48 A'   18 A"   49 A'   50 A'   51 A'   52 A'                 
  0.813   0.844   0.892   1.162   1.163   1.198   1.284   1.291
 19 A"   53 A'   54 A'   55 A'   20 A"   21 A"   22 A"   56 A'                 
  1.316   1.343   1.377   1.410   1.448   1.547   1.579   1.750
 57 A'   58 A'   23 A"   59 A'   24 A"   60 A'   61 A'   62 A'                 
  1.786   1.923   1.972   2.307   2.395   2.502   2.612   2.736
 63 A'   64 A'   65 A'   25 A"   26 A"   66 A'   67 A'   27 A"                 
  2.739   2.895   3.055   3.188   3.726   3.750   3.852   3.935
 68 A'   69 A'   70 A'   71 A'   28 A"   72 A'   29 A"   30 A"                 
  3.953   3.966   3.999   4.000   4.102   4.215   4.236   4.352
 73 A'   31 A"   32 A"   74 A'   75 A'   76 A'   77 A'   78 A'                 
  4.630   4.898   5.972   5.997   6.038   6.245   6.315   6.622
 79 A'   80 A'   33 A"   81 A'   82 A'   34 A"   83 A'   84 A'                 
 23.730  27.781  28.317  28.333  28.353  28.513  28.518  28.535
 85 A'   86 A'   35 A"   87 A'   88 A'   36 A"   89 A'   37 A"                 
 28.577  28.666  35.607  66.705 127.862 127.875 127.905 151.586
 90 A'   91 A'   92 A'   93 A'   38 A"   94 A'   95 A'   96 A'                 
*******
 97 A'                                                                         
 --------------------------------------------------------------

          Ground-State Mulliken Net Atomic Charges

     Atom                 Charge (a.u.)
  ----------------------------------------
      1 C                    -0.110732
      2 N                    -0.207373
      3 H                     0.221075
      4 F                     0.014985
      5 I                     0.082045
  ----------------------------------------
  Sum of atomic charges =     0.000000

 -----------------------------------------------------------------
                    Cartesian Multipole Moments
 -----------------------------------------------------------------
    Charge (ESU x 10^10)
                 0.0000
    Dipole Moment (Debye)
         X      -2.0315      Y       0.9520      Z      -0.0000
       Tot       2.2435
    Quadrupole Moments (Debye-Ang)
        XX     -49.8298     XY      -0.0857     YY     -43.4922
        XZ       0.0000     YZ       0.0000     ZZ     -45.3691
    Octopole Moments (Debye-Ang^2)
       XXX     -50.8271    XXY      -7.7178    XYY      -7.0136
       YYY       2.4644    XXZ      -0.0000    XYZ       0.0000
       YYZ      -0.0000    XZZ      -6.6056    YZZ      -2.6814
       ZZZ      -0.0000
    Hexadecapole Moments (Debye-Ang^3)
      XXXX    -528.4251   XXXY     -40.9783   XXYY    -114.3386
      XYYY     -12.8136   YYYY    -129.2563   XXXZ       0.0000
      XXYZ       0.0000   XYYZ       0.0000   YYYZ       0.0000
      XXZZ     -90.4457   XYZZ      -8.2680   YYZZ     -34.7272
      XZZZ       0.0000   YZZZ       0.0000   ZZZZ     -56.3804
 -----------------------------------------------------------------
 Calculating analytic gradient of the SCF energy
 Gradient of SCF Energy
            1           2           3           4           5
    1  -0.0106061   0.0024496  -0.0015734   0.0083230   0.0014069
    2  -0.0080189  -0.0032065  -0.0023994   0.0077079   0.0059169
    3  -0.0000000   0.0000000  -0.0000000  -0.0000000  -0.0000000
 Max gradient component =       1.061E-02
 RMS gradient           =       4.946E-03
 Gradient time:  CPU 3.88 s  wall 1.07 s
 Geometry Optimization Parameters
   NAtoms,    NIC,     NZ,  NCons,   NDum,   NFix, NCnnct, MaxDiis
        5      20       5       0       0       0       0       0

 Cartesian Hessian Update
 Hessian Updated using BFGS Update


** GEOMETRY OPTIMIZATION IN DELOCALIZED INTERNAL COORDINATES **
   Searching for a Minimum

   Optimization Cycle:   2

                       Coordinates (Angstroms)
     ATOM                X               Y               Z
      1  C         1.3540758399    0.1271602991    0.0000000000
      2  N         2.0039466457    1.1860763490    0.0000000000
      3  H         1.4018771952    2.0030177285    0.0000000000
      4  F         2.0106748452   -1.0257638678    0.0000000000
      5  I        -0.7883584304   -0.0484436994    0.0000000000
   Point Group: cs    Number of degrees of freedom:     7


   Energy is  -7112.859197649

 Hessian Updated using BFGS Update

  7 Hessian modes will be used to form the next step
  Hessian Eigenvalues:
     0.107792    0.171033    0.207195    0.259469    0.371018    0.556295
     0.716756

 Minimum Search - Taking Simple RFO Step
 Searching for Lamda that Minimizes Along All modes
 Value Taken    Lamda =  -0.00209627
 Step Taken.  Stepsize is  0.097981

                             Maximum     Tolerance    Cnvgd?
         Gradient           0.016178      0.000300      NO
         Displacement       0.051846      0.001200      NO
         Energy change     -0.014007      0.000001      NO


 New Cartesian Coordinates Obtained by Inverse Iteration

 Displacement from previous Coordinates is:  0.160360
 ----------------------------------------------------------------
             Standard Nuclear Orientation (Angstroms)
    I     Atom           X                Y                Z
 ----------------------------------------------------------------
    1      C       1.3592657713     0.1457997456     0.0000000000
    2      N       2.0115932770     1.2019858409     0.0000000000
    3      H       1.4322072653     2.0300603037     0.0000000000
    4      F       1.9653126888    -1.0352923705     0.0000000000
    5      I      -0.7861629068    -0.1005067102     0.0000000000
 ----------------------------------------------------------------
 Molecular Point Group                 Cs    NOp =  2
 Largest Abelian Subgroup              Cs    NOp =  2
 Nuclear Repulsion Energy =   298.7284282904 hartrees
 There are       38 alpha and       38 beta electrons
 Applying Cartesian multipole field
    Component          Value
    ---------          -----
     (2,0,0)        1.00000E-11
     (0,2,0)        2.00000E-11
     (0,0,2)       -3.00000E-11
 Nucleus-field energy     =     0.0000000056 hartrees
 Requested basis set is 6-311++G(d,p)
 There are 47 shells and 135 basis functions
 A cutoff of  1.0D-11 yielded    999 shell pairs
 There are      8557 function pairs (      9609 Cartesian)
 Smallest overlap matrix eigenvalue = 1.11E-03
 Guess MOs from SCF MO coefficient file

 -----------------------------------------------------------------------
  General SCF calculation program by
  Eric Jon Sundstrom, Paul Horn, Yuezhi Mao, Dmitri Zuev, Alec White,
  David Stuck, Shaama M.S., Shane Yost, Joonho Lee, David Small,
  Daniel Levine, Susi Lehtola, Hugh Burton, Evgeny Epifanovsky
 -----------------------------------------------------------------------
 Exchange:     0.2000 Hartree-Fock + 0.0800 Slater + 0.7200 B88
 Correlation:  0.1900 VWN1RPA + 0.8100 LYP
 Using SG-1 standard quadrature grid
 using 4 threads for integral computing
 -------------------------------------------------------
 OpenMP Integral computing Module                
 Release: version 2.0, May 2017, Q-Chem Inc. Pleasanton 
 -------------------------------------------------------
 -------------------------------------------------------
 OpenMP BLAS3 based DFT computing Module                
 Release: version 1.0, May 2013, Q-Chem Inc. Pittsburgh 
 -------------------------------------------------------
 A restricted SCF calculation will be
 performed using DIIS
 SCF converges when DIIS error is below 1.0e-08
 ---------------------------------------
  Cycle       Energy         DIIS error
 ---------------------------------------
    1   -7112.8590806525      6.22e-04  
    2   -7112.8603728621      2.44e-04  
    3   -7112.8602261300      3.67e-04  
    4   -7112.8604752131      5.57e-05  
    5   -7112.8604820743      1.10e-05  
    6   -7112.8604823276      4.58e-06  
    7   -7112.8604823620      1.07e-06  
    8   -7112.8604823648      2.38e-07  
    9   -7112.8604823649      5.72e-08  
   10   -7112.8604823649      3.65e-08  
   11   -7112.8604823649      3.93e-09  Convergence criterion met
 ---------------------------------------
 SCF time:   CPU 12.00s  wall 3.00s 
 SCF   energy in the final basis set =    -7112.8604823649
 Total energy in the final basis set =    -7112.8604823649

 --------------------------------------------------------------
             Orbital Energies (a.u.) and Symmetries
 --------------------------------------------------------------

 Alpha MOs, Restricted
 -- Occupied --                  
******* -176.33 -165.73 -165.73 -165.73  -35.82  -31.32  -31.31
  1 A'    2 A'    3 A'    1 A"    4 A'    5 A'    6 A'    2 A"                 
-31.311 -24.738 -22.968 -22.967 -22.966 -22.962 -22.962 -14.347
  7 A'    8 A'    9 A'    3 A"   10 A'   11 A'    4 A"   12 A'                 
-10.360  -6.373  -4.786  -4.771  -4.771  -2.052  -2.047  -2.047
 13 A'   14 A'   15 A'    5 A"   16 A'   17 A'    6 A"   18 A'                 
 -2.034  -2.034  -1.285  -0.962  -0.709  -0.650  -0.564  -0.521
 19 A'    7 A"   20 A'   21 A'   22 A'   23 A'   24 A'    8 A"                 
 -0.509  -0.426  -0.368  -0.331  -0.294  -0.292
 25 A'   26 A'    9 A"   27 A'   10 A"   28 A'                                 
 -- Virtual --                   
 -0.079  -0.040  -0.009   0.036   0.057   0.059   0.078   0.113
 29 A'   11 A"   30 A'   31 A'   32 A'   12 A"   33 A'   34 A'                 
  0.139   0.149   0.161   0.171   0.211   0.216   0.237   0.245
 35 A'   13 A"   36 A'   37 A'   14 A"   38 A'   39 A'   40 A'                 
  0.265   0.278   0.314   0.358   0.371   0.372   0.391   0.402
 41 A'   15 A"   42 A'   43 A'   44 A'   16 A"   17 A"   45 A'                 
  0.427   0.510   0.573   0.583   0.614   0.687   0.709   0.803
 46 A'   47 A'   48 A'   18 A"   49 A'   50 A'   51 A'   52 A'                 
  0.811   0.843   0.894   1.161   1.163   1.195   1.281   1.285
 19 A"   53 A'   54 A'   55 A'   20 A"   21 A"   56 A'   22 A"                 
  1.314   1.355   1.382   1.401   1.446   1.544   1.585   1.748
 57 A'   58 A'   23 A"   59 A'   24 A"   60 A'   61 A'   62 A'                 
  1.787   1.916   1.977   2.300   2.398   2.493   2.614   2.737
 63 A'   64 A'   65 A'   25 A"   26 A"   66 A'   67 A'   27 A"                 
  2.743   2.891   3.066   3.190   3.725   3.747   3.848   3.937
 68 A'   69 A'   70 A'   71 A'   28 A"   72 A'   29 A"   30 A"                 
  3.957   3.966   3.995   4.001   4.098   4.221   4.232   4.351
 73 A'   31 A"   74 A'   32 A"   75 A'   76 A'   77 A'   78 A'                 
  4.625   4.901   5.975   5.998   6.036   6.243   6.314   6.619
 79 A'   80 A'   33 A"   81 A'   82 A'   34 A"   83 A'   84 A'                 
 23.731  27.784  28.320  28.336  28.355  28.516  28.522  28.538
 85 A'   86 A'   35 A"   87 A'   88 A'   36 A"   89 A'   37 A"                 
 28.578  28.667  35.610  66.703 127.865 127.878 127.907 151.589
 90 A'   91 A'   92 A'   93 A'   38 A"   94 A'   95 A'   96 A'                 
*******
 97 A'                                                                         

 Beta MOs, Restricted
 -- Occupied --                  
******* -176.33 -165.73 -165.73 -165.73  -35.82  -31.32  -31.31
  1 A'    2 A'    3 A'    1 A"    4 A'    5 A'    6 A'    2 A"                 
-31.311 -24.738 -22.968 -22.967 -22.966 -22.962 -22.962 -14.347
  7 A'    8 A'    9 A'    3 A"   10 A'   11 A'    4 A"   12 A'                 
-10.360  -6.373  -4.786  -4.771  -4.771  -2.052  -2.047  -2.047
 13 A'   14 A'   15 A'    5 A"   16 A'   17 A'    6 A"   18 A'                 
 -2.034  -2.034  -1.285  -0.962  -0.709  -0.650  -0.564  -0.521
 19 A'    7 A"   20 A'   21 A'   22 A'   23 A'   24 A'    8 A"                 
 -0.509  -0.426  -0.368  -0.331  -0.294  -0.292
 25 A'   26 A'    9 A"   27 A'   10 A"   28 A'                                 
 -- Virtual --                   
 -0.079  -0.040  -0.009   0.036   0.057   0.059   0.078   0.113
 29 A'   11 A"   30 A'   31 A'   32 A'   12 A"   33 A'   34 A'                 
  0.139   0.149   0.161   0.171   0.211   0.216   0.237   0.245
 35 A'   13 A"   36 A'   37 A'   14 A"   38 A'   39 A'   40 A'                 
  0.265   0.278   0.314   0.358   0.371   0.372   0.391   0.402
 41 A'   15 A"   42 A'   43 A'   44 A'   16 A"   17 A"   45 A'                 
  0.427   0.510   0.573   0.583   0.614   0.687   0.709   0.803
 46 A'   47 A'   48 A'   18 A"   49 A'   50 A'   51 A'   52 A'                 
  0.811   0.843   0.894   1.161   1.163   1.195   1.281   1.285
 19 A"   53 A'   54 A'   55 A'   20 A"   21 A"   56 A'   22 A"                 
  1.314   1.355   1.382   1.401   1.446   1.544   1.585   1.748
 57 A'   58 A'   23 A"   59 A'   24 A"   60 A'   61 A'   62 A'                 
  1.787   1.916   1.977   2.300   2.398   2.493   2.614   2.737
 63 A'   64 A'   65 A'   25 A"   26 A"   66 A'   67 A'   27 A"                 
  2.743   2.891   3.066   3.190   3.725   3.747   3.848   3.937
 68 A'   69 A'   70 A'   71 A'   28 A"   72 A'   29 A"   30 A"                 
  3.957   3.966   3.995   4.001   4.098   4.221   4.232   4.351
 73 A'   31 A"   74 A'   32 A"   75 A'   76 A'   77 A'   78 A'                 
  4.625   4.901   5.975   5.998   6.036   6.243   6.314   6.619
 79 A'   80 A'   33 A"   81 A'   82 A'   34 A"   83 A'   84 A'                 
 23.731  27.784  28.320  28.336  28.355  28.516  28.522  28.538
 85 A'   86 A'   35 A"   87 A'   88 A'   36 A"   89 A'   37 A"                 
 28.578  28.667  35.610  66.703 127.865 127.878 127.907 151.589
 90 A'   91 A'   92 A'   93 A'   38 A"   94 A'   95 A'   96 A'                 
*******
 97 A'                                                                         
 --------------------------------------------------------------

          Ground-State Mulliken Net Atomic Charges

     Atom                 Charge (a.u.)
  ----------------------------------------
      1 C                    -0.113022
      2 N                    -0.203782
      3 H                     0.227629
      4 F                     0.019586
      5 I                     0.069589
  ----------------------------------------
  Sum of atomic charges =     0.000000

 -----------------------------------------------------------------
                    Cartesian Multipole Moments
 -----------------------------------------------------------------
    Charge (ESU x 10^10)
                 0.0000
    Dipole Moment (Debye)
         X      -1.8214      Y       1.0273      Z      -0.0000
       Tot       2.0911
    Quadrupole Moments (Debye-Ang)
        XX     -49.6046     XY       0.2826     YY     -43.2483
        XZ       0.0000     YZ       0.0000     ZZ     -45.4069
    Octopole Moments (Debye-Ang^2)
       XXX     -49.5400    XXY      -6.5750    XYY      -6.3965
       YYY       7.2153    XXZ      -0.0000    XYZ       0.0000
       YYZ      -0.0000    XZZ      -6.4572    YZZ      -1.3209
       ZZZ      -0.0000
    Hexadecapole Moments (Debye-Ang^3)
      XXXX    -523.8877   XXXY     -44.5650   XXYY    -113.1932
      XYYY     -16.4427   YYYY    -130.6333   XXXZ       0.0000
      XXYZ       0.0000   XYYZ       0.0000   YYYZ       0.0000
      XXZZ     -89.8065   XYZZ      -9.8835   YYZZ     -35.3324
      XZZZ       0.0000   YZZZ       0.0000   ZZZZ     -56.5540
 -----------------------------------------------------------------
 Calculating analytic gradient of the SCF energy
 Gradient of SCF Energy
            1           2           3           4           5
    1  -0.0028575  -0.0009706   0.0014835   0.0003848   0.0019599
    2  -0.0055666   0.0053308  -0.0038364   0.0018591   0.0022132
    3   0.0000000   0.0000000  -0.0000000  -0.0000000  -0.0000000
 Max gradient component =       5.567E-03
 RMS gradient           =       2.553E-03
 Gradient time:  CPU 3.87 s  wall 1.06 s
 Geometry Optimization Parameters
   NAtoms,    NIC,     NZ,  NCons,   NDum,   NFix, NCnnct, MaxDiis
        5      20       5       0       0       0       0       0

 Cartesian Hessian Update
 Hessian Updated using BFGS Update


** GEOMETRY OPTIMIZATION IN DELOCALIZED INTERNAL COORDINATES **
   Searching for a Minimum

   Optimization Cycle:   3

                       Coordinates (Angstroms)
     ATOM                X               Y               Z
      1  C         1.3592657713    0.1457997456    0.0000000000
      2  N         2.0115932770    1.2019858409    0.0000000000
      3  H         1.4322072653    2.0300603037    0.0000000000
      4  F         1.9653126888   -1.0352923705    0.0000000000
      5  I        -0.7861629068   -0.1005067102    0.0000000000
   Point Group: cs    Number of degrees of freedom:     7


   Energy is  -7112.860482365

 Hessian Updated using BFGS Update

  7 Hessian modes will be used to form the next step
  Hessian Eigenvalues:
     0.097557    0.156372    0.180453    0.283741    0.367008    0.553420
     0.730461

 Minimum Search - Taking Simple RFO Step
 Searching for Lamda that Minimizes Along All modes
 Value Taken    Lamda =  -0.00033165
 Step Taken.  Stepsize is  0.050284

                             Maximum     Tolerance    Cnvgd?
         Gradient           0.005314      0.000300      NO
         Displacement       0.034120      0.001200      NO
         Energy change     -0.001285      0.000001      NO


 New Cartesian Coordinates Obtained by Inverse Iteration

 Displacement from previous Coordinates is:  0.086194
 ----------------------------------------------------------------
             Standard Nuclear Orientation (Angstroms)
    I     Atom           X                Y                Z
 ----------------------------------------------------------------
    1      C       1.3579043936     0.1541843585     0.0000000000
    2      N       2.0166226053     1.2029670576     0.0000000000
    3      H       1.4538020341     2.0488907174     0.0000000000
    4      F       1.9519756521    -1.0344989073     0.0000000000
    5      I      -0.7980885895    -0.1294964167     0.0000000000
 ----------------------------------------------------------------
 Molecular Point Group                 Cs    NOp =  2
 Largest Abelian Subgroup              Cs    NOp =  2
 Nuclear Repulsion Energy =   297.7520744224 hartrees
 There are       38 alpha and       38 beta electrons
 Applying Cartesian multipole field
    Component          Value
    ---------          -----
     (2,0,0)        1.00000E-11
     (0,2,0)        2.00000E-11
     (0,0,2)       -3.00000E-11
 Nucleus-field energy     =     0.0000000057 hartrees
 Requested basis set is 6-311++G(d,p)
 There are 47 shells and 135 basis functions
 A cutoff of  1.0D-11 yielded    995 shell pairs
 There are      8520 function pairs (      9566 Cartesian)
 Smallest overlap matrix eigenvalue = 1.10E-03
 Guess MOs from SCF MO coefficient file

 -----------------------------------------------------------------------
  General SCF calculation program by
  Eric Jon Sundstrom, Paul Horn, Yuezhi Mao, Dmitri Zuev, Alec White,
  David Stuck, Shaama M.S., Shane Yost, Joonho Lee, David Small,
  Daniel Levine, Susi Lehtola, Hugh Burton, Evgeny Epifanovsky
 -----------------------------------------------------------------------
 Exchange:     0.2000 Hartree-Fock + 0.0800 Slater + 0.7200 B88
 Correlation:  0.1900 VWN1RPA + 0.8100 LYP
 Using SG-1 standard quadrature grid
 using 4 threads for integral computing
 -------------------------------------------------------
 OpenMP Integral computing Module                
 Release: version 2.0, May 2017, Q-Chem Inc. Pleasanton 
 -------------------------------------------------------
 -------------------------------------------------------
 OpenMP BLAS3 based DFT computing Module                
 Release: version 1.0, May 2013, Q-Chem Inc. Pittsburgh 
 -------------------------------------------------------
 A restricted SCF calculation will be
 performed using DIIS
 SCF converges when DIIS error is below 1.0e-08
 ---------------------------------------
  Cycle       Energy         DIIS error
 ---------------------------------------
    1   -7112.8603654107      2.76e-04  
    2   -7112.8606110797      1.09e-04  
    3   -7112.8605890368      1.53e-04  
    4   -7112.8606338717      2.84e-05  
    5   -7112.8606355765      9.56e-06  
    6   -7112.8606357909      2.59e-06  
    7   -7112.8606358050      4.22e-07  
    8   -7112.8606358053      2.51e-07  
    9   -7112.8606358054      4.86e-08  
   10   -7112.8606358054      1.06e-08  
   11   -7112.8606358055      1.54e-09  Convergence criterion met
 ---------------------------------------
 SCF time:   CPU 11.93s  wall 3.00s 
 SCF   energy in the final basis set =    -7112.8606358055
 Total energy in the final basis set =    -7112.8606358055

 --------------------------------------------------------------
             Orbital Energies (a.u.) and Symmetries
 --------------------------------------------------------------

 Alpha MOs, Restricted
 -- Occupied --                  
******* -176.33 -165.73 -165.73 -165.73  -35.82  -31.32  -31.31
  1 A'    2 A'    3 A'    1 A"    4 A'    5 A'    6 A'    2 A"                 
-31.310 -24.737 -22.967 -22.965 -22.965 -22.961 -22.961 -14.349
  7 A'    8 A'    9 A'    3 A"   10 A'   11 A'    4 A"   12 A'                 
-10.360  -6.372  -4.785  -4.770  -4.769  -2.050  -2.046  -2.045
 13 A'   14 A'   15 A'    5 A"   16 A'   17 A'    6 A"   18 A'                 
 -2.033  -2.033  -1.284  -0.963  -0.707  -0.650  -0.565  -0.521
 19 A'    7 A"   20 A'   21 A'   22 A'   23 A'   24 A'    8 A"                 
 -0.509  -0.425  -0.369  -0.330  -0.293  -0.292
 25 A'   26 A'    9 A"   27 A'   10 A"   28 A'                                 
 -- Virtual --                   
 -0.081  -0.039  -0.010   0.036   0.057   0.059   0.078   0.111
 29 A'   11 A"   30 A'   31 A'   32 A'   12 A"   33 A'   34 A'                 
  0.140   0.149   0.159   0.173   0.211   0.215   0.237   0.244
 35 A'   13 A"   36 A'   37 A'   14 A"   38 A'   39 A'   40 A'                 
  0.265   0.278   0.313   0.359   0.369   0.372   0.393   0.405
 41 A'   15 A"   42 A'   43 A'   44 A'   16 A"   17 A"   45 A'                 
  0.427   0.510   0.571   0.582   0.612   0.679   0.710   0.804
 46 A'   47 A'   48 A'   18 A"   49 A'   50 A'   51 A'   52 A'                 
  0.811   0.844   0.896   1.161   1.162   1.194   1.275   1.286
 19 A"   53 A'   54 A'   55 A'   20 A"   21 A"   56 A'   22 A"                 
  1.311   1.357   1.383   1.399   1.445   1.543   1.587   1.741
 57 A'   58 A'   23 A"   59 A'   24 A"   60 A'   61 A'   62 A'                 
  1.788   1.918   1.971   2.294   2.398   2.488   2.615   2.738
 63 A'   64 A'   65 A'   25 A"   26 A"   66 A'   67 A'   27 A"                 
  2.746   2.887   3.064   3.189   3.726   3.747   3.847   3.938
 68 A'   69 A'   70 A'   71 A'   28 A"   72 A'   29 A"   30 A"                 
  3.958   3.965   3.994   4.002   4.092   4.221   4.230   4.348
 73 A'   31 A"   74 A'   32 A"   75 A'   76 A'   77 A'   78 A'                 
  4.622   4.897   5.977   5.999   6.034   6.243   6.314   6.615
 79 A'   80 A'   33 A"   81 A'   82 A'   34 A"   83 A'   84 A'                 
 23.734  27.783  28.321  28.336  28.354  28.517  28.523  28.538
 85 A'   86 A'   35 A"   87 A'   88 A'   36 A"   89 A'   37 A"                 
 28.577  28.666  35.610  66.703 127.866 127.878 127.907 151.589
 90 A'   91 A'   92 A'   93 A'   38 A"   94 A'   95 A'   96 A'                 
*******
 97 A'                                                                         

 Beta MOs, Restricted
 -- Occupied --                  
******* -176.33 -165.73 -165.73 -165.73  -35.82  -31.32  -31.31
  1 A'    2 A'    3 A'    1 A"    4 A'    5 A'    6 A'    2 A"                 
-31.310 -24.737 -22.967 -22.965 -22.965 -22.961 -22.961 -14.349
  7 A'    8 A'    9 A'    3 A"   10 A'   11 A'    4 A"   12 A'                 
-10.360  -6.372  -4.785  -4.770  -4.769  -2.050  -2.046  -2.045
 13 A'   14 A'   15 A'    5 A"   16 A'   17 A'    6 A"   18 A'                 
 -2.033  -2.033  -1.284  -0.963  -0.707  -0.650  -0.565  -0.521
 19 A'    7 A"   20 A'   21 A'   22 A'   23 A'   24 A'    8 A"                 
 -0.509  -0.425  -0.369  -0.330  -0.293  -0.292
 25 A'   26 A'    9 A"   27 A'   10 A"   28 A'                                 
 -- Virtual --                   
 -0.081  -0.039  -0.010   0.036   0.057   0.059   0.078   0.111
 29 A'   11 A"   30 A'   31 A'   32 A'   12 A"   33 A'   34 A'                 
  0.140   0.149   0.159   0.173   0.211   0.215   0.237   0.244
 35 A'   13 A"   36 A'   37 A'   14 A"   38 A'   39 A'   40 A'                 
  0.265   0.278   0.313   0.359   0.369   0.372   0.393   0.405
 41 A'   15 A"   42 A'   43 A'   44 A'   16 A"   17 A"   45 A'                 
  0.427   0.510   0.571   0.582   0.612   0.679   0.710   0.804
 46 A'   47 A'   48 A'   18 A"   49 A'   50 A'   51 A'   52 A'                 
  0.811   0.844   0.896   1.161   1.162   1.194   1.275   1.286
 19 A"   53 A'   54 A'   55 A'   20 A"   21 A"   56 A'   22 A"                 
  1.311   1.357   1.383   1.399   1.445   1.543   1.587   1.741
 57 A'   58 A'   23 A"   59 A'   24 A"   60 A'   61 A'   62 A'                 
  1.788   1.918   1.971   2.294   2.398   2.488   2.615   2.738
 63 A'   64 A'   65 A'   25 A"   26 A"   66 A'   67 A'   27 A"                 
  2.746   2.887   3.064   3.189   3.726   3.747   3.847   3.938
 68 A'   69 A'   70 A'   71 A'   28 A"   72 A'   29 A"   30 A"                 
  3.958   3.965   3.994   4.002   4.092   4.221   4.230   4.348
 73 A'   31 A"   74 A'   32 A"   75 A'   76 A'   77 A'   78 A'                 
  4.622   4.897   5.977   5.999   6.034   6.243   6.314   6.615
 79 A'   80 A'   33 A"   81 A'   82 A'   34 A"   83 A'   84 A'                 
 23.734  27.783  28.321  28.336  28.354  28.517  28.523  28.538
 85 A'   86 A'   35 A"   87 A'   88 A'   36 A"   89 A'   37 A"                 
 28.577  28.666  35.610  66.703 127.866 127.878 127.907 151.589
 90 A'   91 A'   92 A'   93 A'   38 A"   94 A'   95 A'   96 A'                 
*******
 97 A'                                                                         
 --------------------------------------------------------------

          Ground-State Mulliken Net Atomic Charges

     Atom                 Charge (a.u.)
  ----------------------------------------
      1 C                    -0.111397
      2 N                    -0.204069
      3 H                     0.231450
      4 F                     0.020387
      5 I                     0.063629
  ----------------------------------------
  Sum of atomic charges =     0.000000

 -----------------------------------------------------------------
                    Cartesian Multipole Moments
 -----------------------------------------------------------------
    Charge (ESU x 10^10)
                 0.0000
    Dipole Moment (Debye)
         X      -1.7256      Y       1.1015      Z       0.0000
       Tot       2.0472
    Quadrupole Moments (Debye-Ang)
        XX     -49.4767     XY       0.5697     YY     -43.0632
        XZ       0.0000     YZ       0.0000     ZZ     -45.4418
    Octopole Moments (Debye-Ang^2)
       XXX     -48.0102    XXY      -5.6361    XYY      -5.5795
       YYY      10.0807    XXZ       0.0000    XYZ       0.0000
       YYZ       0.0000    XZZ      -6.0407    YZZ      -0.5323
       ZZZ       0.0000
    Hexadecapole Moments (Debye-Ang^3)
      XXXX    -525.6539   XXXY     -45.8155   XXYY    -112.7811
      XYYY     -17.9001   YYYY    -130.6995   XXXZ       0.0000
      XXYZ       0.0000   XYYZ       0.0000   YYYZ       0.0000
      XXZZ     -90.2381   XYZZ     -10.7199   YYZZ     -35.6002
      XZZZ       0.0000   YZZZ       0.0000   ZZZZ     -56.6795
 -----------------------------------------------------------------
 Calculating analytic gradient of the SCF energy
 Gradient of SCF Energy
            1           2           3           4           5
    1   0.0011300   0.0009387  -0.0004492  -0.0010296  -0.0005900
    2  -0.0011386  -0.0006842   0.0008028   0.0008207   0.0001994
    3  -0.0000000   0.0000000  -0.0000000   0.0000000  -0.0000000
 Max gradient component =       1.139E-03
 RMS gradient           =       6.778E-04
 Gradient time:  CPU 3.88 s  wall 1.06 s
 Geometry Optimization Parameters
   NAtoms,    NIC,     NZ,  NCons,   NDum,   NFix, NCnnct, MaxDiis
        5      20       5       0       0       0       0       0

 Cartesian Hessian Update
 Hessian Updated using BFGS Update


** GEOMETRY OPTIMIZATION IN DELOCALIZED INTERNAL COORDINATES **
   Searching for a Minimum

   Optimization Cycle:   4

                       Coordinates (Angstroms)
     ATOM                X               Y               Z
      1  C         1.3579043936    0.1541843585    0.0000000000
      2  N         2.0166226053    1.2029670576    0.0000000000
      3  H         1.4538020341    2.0488907174    0.0000000000
      4  F         1.9519756521   -1.0344989073    0.0000000000
      5  I        -0.7980885895   -0.1294964167    0.0000000000
   Point Group: cs    Number of degrees of freedom:     7


   Energy is  -7112.860635805

 Hessian Updated using BFGS Update

  7 Hessian modes will be used to form the next step
  Hessian Eigenvalues:
     0.105204    0.146973    0.183263    0.282374    0.391666    0.547889
     0.729394

 Minimum Search - Taking Simple RFO Step
 Searching for Lamda that Minimizes Along All modes
 Value Taken    Lamda =  -0.00000903
 Step Taken.  Stepsize is  0.006002

                             Maximum     Tolerance    Cnvgd?
         Gradient           0.001554      0.000300      NO
         Displacement       0.003625      0.001200      NO
         Energy change     -0.000153      0.000001      NO


 New Cartesian Coordinates Obtained by Inverse Iteration

 Displacement from previous Coordinates is:  0.004662
 ----------------------------------------------------------------
             Standard Nuclear Orientation (Angstroms)
    I     Atom           X                Y                Z
 ----------------------------------------------------------------
    1      C       1.3565830247     0.1542739298     0.0000000000
    2      N       2.0152882134     1.2028700479     0.0000000000
    3      H       1.4547386828     2.0486366025     0.0000000000
    4      F       1.9527994475    -1.0345737602     0.0000000000
    5      I      -0.7971932728    -0.1291600105     0.0000000000
 ----------------------------------------------------------------
 Molecular Point Group                 Cs    NOp =  2
 Largest Abelian Subgroup              Cs    NOp =  2
 Nuclear Repulsion Energy =   297.8656755657 hartrees
 There are       38 alpha and       38 beta electrons
 Applying Cartesian multipole field
    Component          Value
    ---------          -----
     (2,0,0)        1.00000E-11
     (0,2,0)        2.00000E-11
     (0,0,2)       -3.00000E-11
 Nucleus-field energy     =     0.0000000057 hartrees
 Requested basis set is 6-311++G(d,p)
 There are 47 shells and 135 basis functions
 A cutoff of  1.0D-11 yielded    995 shell pairs
 There are      8520 function pairs (      9566 Cartesian)
 Smallest overlap matrix eigenvalue = 1.10E-03
 Guess MOs from SCF MO coefficient file

 -----------------------------------------------------------------------
  General SCF calculation program by
  Eric Jon Sundstrom, Paul Horn, Yuezhi Mao, Dmitri Zuev, Alec White,
  David Stuck, Shaama M.S., Shane Yost, Joonho Lee, David Small,
  Daniel Levine, Susi Lehtola, Hugh Burton, Evgeny Epifanovsky
 -----------------------------------------------------------------------
 Exchange:     0.2000 Hartree-Fock + 0.0800 Slater + 0.7200 B88
 Correlation:  0.1900 VWN1RPA + 0.8100 LYP
 Using SG-1 standard quadrature grid
 using 4 threads for integral computing
 -------------------------------------------------------
 OpenMP Integral computing Module                
 Release: version 2.0, May 2017, Q-Chem Inc. Pleasanton 
 -------------------------------------------------------
 -------------------------------------------------------
 OpenMP BLAS3 based DFT computing Module                
 Release: version 1.0, May 2013, Q-Chem Inc. Pittsburgh 
 -------------------------------------------------------
 A restricted SCF calculation will be
 performed using DIIS
 SCF converges when DIIS error is below 1.0e-08
 ---------------------------------------
  Cycle       Energy         DIIS error
 ---------------------------------------
    1   -7112.8606382344      3.40e-05  
    2   -7112.8606411915      1.04e-05  
    3   -7112.8606409551      1.46e-05  
    4   -7112.8606414561      1.15e-06  
    5   -7112.8606414573      4.80e-07  
    6   -7112.8606414576      3.08e-07  
    7   -7112.8606414577      5.30e-08  
    8   -7112.8606414577      2.95e-08  
    9   -7112.8606414577      2.49e-09  Convergence criterion met
 ---------------------------------------
 SCF time:   CPU 9.78s  wall 3.00s 
 SCF   energy in the final basis set =    -7112.8606414577
 Total energy in the final basis set =    -7112.8606414577

 --------------------------------------------------------------
             Orbital Energies (a.u.) and Symmetries
 --------------------------------------------------------------

 Alpha MOs, Restricted
 -- Occupied --                  
******* -176.33 -165.73 -165.73 -165.73  -35.82  -31.32  -31.31
  1 A'    2 A'    3 A'    1 A"    4 A'    5 A'    6 A'    2 A"                 
-31.310 -24.737 -22.967 -22.965 -22.965 -22.961 -22.961 -14.349
  7 A'    8 A'    9 A'    3 A"   10 A'   11 A'    4 A"   12 A'                 
-10.360  -6.372  -4.785  -4.770  -4.770  -2.051  -2.046  -2.046
 13 A'   14 A'   15 A'    5 A"   16 A'   17 A'    6 A"   18 A'                 
 -2.033  -2.033  -1.284  -0.963  -0.707  -0.649  -0.565  -0.520
 19 A'    7 A"   20 A'   21 A'   22 A'   23 A'   24 A'    8 A"                 
 -0.509  -0.425  -0.369  -0.330  -0.293  -0.292
 25 A'   26 A'    9 A"   27 A'   10 A"   28 A'                                 
 -- Virtual --                   
 -0.080  -0.039  -0.010   0.036   0.057   0.059   0.078   0.111
 29 A'   11 A"   30 A'   31 A'   32 A'   12 A"   33 A'   34 A'                 
  0.140   0.149   0.159   0.173   0.211   0.215   0.237   0.244
 35 A'   13 A"   36 A'   37 A'   14 A"   38 A'   39 A'   40 A'                 
  0.265   0.278   0.313   0.359   0.369   0.372   0.393   0.405
 41 A'   15 A"   42 A'   43 A'   44 A'   16 A"   17 A"   45 A'                 
  0.427   0.510   0.571   0.582   0.613   0.679   0.711   0.803
 46 A'   47 A'   48 A'   18 A"   49 A'   50 A'   51 A'   52 A'                 
  0.811   0.845   0.896   1.161   1.162   1.194   1.276   1.286
 19 A"   53 A'   54 A'   55 A'   20 A"   21 A"   56 A'   22 A"                 
  1.312   1.357   1.384   1.399   1.446   1.544   1.588   1.740
 57 A'   58 A'   23 A"   59 A'   24 A"   60 A'   61 A'   62 A'                 
  1.789   1.918   1.973   2.294   2.399   2.487   2.615   2.739
 63 A'   64 A'   65 A'   25 A"   26 A"   66 A'   67 A'   27 A"                 
  2.747   2.887   3.066   3.188   3.726   3.747   3.847   3.938
 68 A'   69 A'   70 A'   71 A'   28 A"   72 A'   29 A"   30 A"                 
  3.958   3.964   3.993   4.002   4.092   4.221   4.230   4.348
 73 A'   31 A"   74 A'   32 A"   75 A'   76 A'   77 A'   78 A'                 
  4.624   4.899   5.976   5.999   6.034   6.243   6.315   6.614
 79 A'   80 A'   33 A"   81 A'   82 A'   34 A"   83 A'   84 A'                 
 23.734  27.783  28.321  28.336  28.354  28.517  28.523  28.538
 85 A'   86 A'   35 A"   87 A'   88 A'   36 A"   89 A'   37 A"                 
 28.577  28.667  35.611  66.704 127.866 127.878 127.907 151.589
 90 A'   91 A'   92 A'   93 A'   38 A"   94 A'   95 A'   96 A'                 
*******
 97 A'                                                                         

 Beta MOs, Restricted
 -- Occupied --                  
******* -176.33 -165.73 -165.73 -165.73  -35.82  -31.32  -31.31
  1 A'    2 A'    3 A'    1 A"    4 A'    5 A'    6 A'    2 A"                 
-31.310 -24.737 -22.967 -22.965 -22.965 -22.961 -22.961 -14.349
  7 A'    8 A'    9 A'    3 A"   10 A'   11 A'    4 A"   12 A'                 
-10.360  -6.372  -4.785  -4.770  -4.770  -2.051  -2.046  -2.046
 13 A'   14 A'   15 A'    5 A"   16 A'   17 A'    6 A"   18 A'                 
 -2.033  -2.033  -1.284  -0.963  -0.707  -0.649  -0.565  -0.520
 19 A'    7 A"   20 A'   21 A'   22 A'   23 A'   24 A'    8 A"                 
 -0.509  -0.425  -0.369  -0.330  -0.293  -0.292
 25 A'   26 A'    9 A"   27 A'   10 A"   28 A'                                 
 -- Virtual --                   
 -0.080  -0.039  -0.010   0.036   0.057   0.059   0.078   0.111
 29 A'   11 A"   30 A'   31 A'   32 A'   12 A"   33 A'   34 A'                 
  0.140   0.149   0.159   0.173   0.211   0.215   0.237   0.244
 35 A'   13 A"   36 A'   37 A'   14 A"   38 A'   39 A'   40 A'                 
  0.265   0.278   0.313   0.359   0.369   0.372   0.393   0.405
 41 A'   15 A"   42 A'   43 A'   44 A'   16 A"   17 A"   45 A'                 
  0.427   0.510   0.571   0.582   0.613   0.679   0.711   0.803
 46 A'   47 A'   48 A'   18 A"   49 A'   50 A'   51 A'   52 A'                 
  0.811   0.845   0.896   1.161   1.162   1.194   1.276   1.286
 19 A"   53 A'   54 A'   55 A'   20 A"   21 A"   56 A'   22 A"                 
  1.312   1.357   1.384   1.399   1.446   1.544   1.588   1.740
 57 A'   58 A'   23 A"   59 A'   24 A"   60 A'   61 A'   62 A'                 
  1.789   1.918   1.973   2.294   2.399   2.487   2.615   2.739
 63 A'   64 A'   65 A'   25 A"   26 A"   66 A'   67 A'   27 A"                 
  2.747   2.887   3.066   3.188   3.726   3.747   3.847   3.938
 68 A'   69 A'   70 A'   71 A'   28 A"   72 A'   29 A"   30 A"                 
  3.958   3.964   3.993   4.002   4.092   4.221   4.230   4.348
 73 A'   31 A"   74 A'   32 A"   75 A'   76 A'   77 A'   78 A'                 
  4.624   4.899   5.976   5.999   6.034   6.243   6.315   6.614
 79 A'   80 A'   33 A"   81 A'   82 A'   34 A"   83 A'   84 A'                 
 23.734  27.783  28.321  28.336  28.354  28.517  28.523  28.538
 85 A'   86 A'   35 A"   87 A'   88 A'   36 A"   89 A'   37 A"                 
 28.577  28.667  35.611  66.704 127.866 127.878 127.907 151.589
 90 A'   91 A'   92 A'   93 A'   38 A"   94 A'   95 A'   96 A'                 
*******
 97 A'                                                                         
 --------------------------------------------------------------

          Ground-State Mulliken Net Atomic Charges

     Atom                 Charge (a.u.)
  ----------------------------------------
      1 C                    -0.111890
      2 N                    -0.203744
      3 H                     0.231523
      4 F                     0.019325
      5 I                     0.064785
  ----------------------------------------
  Sum of atomic charges =     0.000000

 -----------------------------------------------------------------
                    Cartesian Multipole Moments
 -----------------------------------------------------------------
    Charge (ESU x 10^10)
                 0.0000
    Dipole Moment (Debye)
         X      -1.7383      Y       1.1066      Z      -0.0000
       Tot       2.0606
    Quadrupole Moments (Debye-Ang)
        XX     -49.4884     XY       0.5846     YY     -43.0619
        XZ      -0.0000     YZ      -0.0000     ZZ     -45.4346
    Octopole Moments (Debye-Ang^2)
       XXX     -48.1020    XXY      -5.5980    XYY      -5.5967
       YYY      10.0730    XXZ      -0.0000    XYZ      -0.0000
       YYZ      -0.0000    XZZ      -6.0627    YZZ      -0.5351
       ZZZ       0.0000
    Hexadecapole Moments (Debye-Ang^3)
      XXXX    -525.2783   XXXY     -45.6319   XXYY    -112.6779
      XYYY     -17.7647   YYYY    -130.6550   XXXZ      -0.0000
      XXYZ      -0.0000   XYYZ      -0.0000   YYYZ      -0.0000
      XXZZ     -90.1607   XYZZ     -10.6822   YYZZ     -35.5863
      XZZZ      -0.0000   YZZZ      -0.0000   ZZZZ     -56.6547
 -----------------------------------------------------------------
 Calculating analytic gradient of the SCF energy
 Gradient of SCF Energy
            1           2           3           4           5
    1   0.0004683   0.0001198   0.0002514  -0.0005984  -0.0002410
    2  -0.0006413   0.0000711  -0.0001041   0.0003471   0.0003272
    3   0.0000000  -0.0000000   0.0000000  -0.0000000   0.0000000
 Max gradient component =       6.413E-04
 RMS gradient           =       3.020E-04
 Gradient time:  CPU 3.87 s  wall 1.06 s
 Geometry Optimization Parameters
   NAtoms,    NIC,     NZ,  NCons,   NDum,   NFix, NCnnct, MaxDiis
        5      20       5       0       0       0       0       0

 Cartesian Hessian Update
 Hessian Updated using BFGS Update


** GEOMETRY OPTIMIZATION IN DELOCALIZED INTERNAL COORDINATES **
   Searching for a Minimum

   Optimization Cycle:   5

                       Coordinates (Angstroms)
     ATOM                X               Y               Z
      1  C         1.3565830247    0.1542739298    0.0000000000
      2  N         2.0152882134    1.2028700479    0.0000000000
      3  H         1.4547386828    2.0486366025    0.0000000000
      4  F         1.9527994475   -1.0345737602    0.0000000000
      5  I        -0.7971932728   -0.1291600105    0.0000000000
   Point Group: cs    Number of degrees of freedom:     7


   Energy is  -7112.860641458

 Hessian Updated using BFGS Update

  7 Hessian modes will be used to form the next step
  Hessian Eigenvalues:
     0.094633    0.136453    0.183286    0.264477    0.426778    0.481342
     0.728273

 Minimum Search - Taking Simple RFO Step
 Searching for Lamda that Minimizes Along All modes
 Value Taken    Lamda =  -0.00000171
 Step Taken.  Stepsize is  0.003193

                             Maximum     Tolerance    Cnvgd?
         Gradient           0.000403      0.000300      NO
         Displacement       0.002240      0.001200      NO
         Energy change     -0.000006      0.000001      NO


 New Cartesian Coordinates Obtained by Inverse Iteration

 Displacement from previous Coordinates is:  0.002942
 ----------------------------------------------------------------
             Standard Nuclear Orientation (Angstroms)
    I     Atom           X                Y                Z
 ----------------------------------------------------------------
    1      C       1.3556937985     0.1544721618     0.0000000000
    2      N       2.0148080825     1.2026512245     0.0000000000
    3      H       1.4555315933     2.0492239605     0.0000000000
    4      F       1.9530714343    -1.0347720330     0.0000000000
    5      I      -0.7968888130    -0.1295285043     0.0000000000
 ----------------------------------------------------------------
 Molecular Point Group                 Cs    NOp =  2
 Largest Abelian Subgroup              Cs    NOp =  2
 Nuclear Repulsion Energy =   297.9054231064 hartrees
 There are       38 alpha and       38 beta electrons
 Applying Cartesian multipole field
    Component          Value
    ---------          -----
     (2,0,0)        1.00000E-11
     (0,2,0)        2.00000E-11
     (0,0,2)       -3.00000E-11
 Nucleus-field energy     =     0.0000000057 hartrees
 Requested basis set is 6-311++G(d,p)
 There are 47 shells and 135 basis functions
 A cutoff of  1.0D-11 yielded    996 shell pairs
 There are      8523 function pairs (      9569 Cartesian)
 Smallest overlap matrix eigenvalue = 1.10E-03
 Guess MOs from SCF MO coefficient file

 -----------------------------------------------------------------------
  General SCF calculation program by
  Eric Jon Sundstrom, Paul Horn, Yuezhi Mao, Dmitri Zuev, Alec White,
  David Stuck, Shaama M.S., Shane Yost, Joonho Lee, David Small,
  Daniel Levine, Susi Lehtola, Hugh Burton, Evgeny Epifanovsky
 -----------------------------------------------------------------------
 Exchange:     0.2000 Hartree-Fock + 0.0800 Slater + 0.7200 B88
 Correlation:  0.1900 VWN1RPA + 0.8100 LYP
 Using SG-1 standard quadrature grid
 using 4 threads for integral computing
 -------------------------------------------------------
 OpenMP Integral computing Module                
 Release: version 2.0, May 2017, Q-Chem Inc. Pleasanton 
 -------------------------------------------------------
 -------------------------------------------------------
 OpenMP BLAS3 based DFT computing Module                
 Release: version 1.0, May 2013, Q-Chem Inc. Pittsburgh 
 -------------------------------------------------------
 A restricted SCF calculation will be
 performed using DIIS
 SCF converges when DIIS error is below 1.0e-08
 ---------------------------------------
  Cycle       Energy         DIIS error
 ---------------------------------------
    1   -7112.8606411725      2.12e-05  
    2   -7112.8606423408      6.05e-06  
    3   -7112.8606422552      8.77e-06  
    4   -7112.8606424141      1.28e-06  
    5   -7112.8606424155      8.59e-07  
    6   -7112.8606424170      6.71e-08  
    7   -7112.8606424171      1.93e-08  
    8   -7112.8606424170      1.18e-08  
    9   -7112.8606424170      2.16e-09  Convergence criterion met
 ---------------------------------------
 SCF time:   CPU 9.78s  wall 3.00s 
 SCF   energy in the final basis set =    -7112.8606424170
 Total energy in the final basis set =    -7112.8606424170

 --------------------------------------------------------------
             Orbital Energies (a.u.) and Symmetries
 --------------------------------------------------------------

 Alpha MOs, Restricted
 -- Occupied --                  
******* -176.33 -165.73 -165.73 -165.73  -35.82  -31.32  -31.31
  1 A'    2 A'    3 A'    1 A"    4 A'    5 A'    6 A'    2 A"                 
-31.310 -24.736 -22.967 -22.966 -22.965 -22.961 -22.961 -14.349
  7 A'    8 A'    9 A'    3 A"   10 A'   11 A'    4 A"   12 A'                 
-10.360  -6.372  -4.785  -4.770  -4.770  -2.051  -2.046  -2.046
 13 A'   14 A'   15 A'    5 A"   16 A'   17 A'    6 A"   18 A'                 
 -2.033  -2.033  -1.283  -0.963  -0.707  -0.649  -0.565  -0.520
 19 A'    7 A"   20 A'   21 A'   22 A'   23 A'   24 A'    8 A"                 
 -0.508  -0.425  -0.369  -0.330  -0.293  -0.292
 25 A'   26 A'    9 A"   27 A'   10 A"   28 A'                                 
 -- Virtual --                   
 -0.080  -0.039  -0.010   0.036   0.057   0.059   0.078   0.111
 29 A'   11 A"   30 A'   31 A'   32 A'   12 A"   33 A'   34 A'                 
  0.140   0.149   0.159   0.174   0.211   0.215   0.237   0.244
 35 A'   13 A"   36 A'   37 A'   14 A"   38 A'   39 A'   40 A'                 
  0.265   0.278   0.313   0.359   0.369   0.372   0.393   0.405
 41 A'   15 A"   42 A'   43 A'   44 A'   16 A"   17 A"   45 A'                 
  0.427   0.510   0.571   0.582   0.613   0.679   0.711   0.803
 46 A'   47 A'   48 A'   18 A"   49 A'   50 A'   51 A'   52 A'                 
  0.811   0.845   0.897   1.161   1.162   1.194   1.276   1.286
 19 A"   53 A'   54 A'   55 A'   20 A"   21 A"   56 A'   22 A"                 
  1.312   1.357   1.384   1.399   1.446   1.544   1.588   1.739
 57 A'   58 A'   23 A"   59 A'   24 A"   60 A'   61 A'   62 A'                 
  1.789   1.919   1.974   2.294   2.399   2.486   2.614   2.739
 63 A'   64 A'   65 A'   25 A"   26 A"   66 A'   67 A'   27 A"                 
  2.747   2.887   3.066   3.187   3.726   3.748   3.847   3.938
 68 A'   69 A'   70 A'   71 A'   28 A"   72 A'   29 A"   30 A"                 
  3.958   3.964   3.993   4.002   4.092   4.220   4.230   4.349
 73 A'   31 A"   74 A'   32 A"   75 A'   76 A'   77 A'   78 A'                 
  4.624   4.899   5.976   5.999   6.034   6.244   6.315   6.613
 79 A'   80 A'   33 A"   81 A'   82 A'   34 A"   83 A'   84 A'                 
 23.734  27.784  28.321  28.336  28.354  28.517  28.523  28.538
 85 A'   86 A'   35 A"   87 A'   88 A'   36 A"   89 A'   37 A"                 
 28.577  28.667  35.611  66.704 127.866 127.878 127.907 151.589
 90 A'   91 A'   92 A'   93 A'   38 A"   94 A'   95 A'   96 A'                 
*******
 97 A'                                                                         

 Beta MOs, Restricted
 -- Occupied --                  
******* -176.33 -165.73 -165.73 -165.73  -35.82  -31.32  -31.31
  1 A'    2 A'    3 A'    1 A"    4 A'    5 A'    6 A'    2 A"                 
-31.310 -24.736 -22.967 -22.966 -22.965 -22.961 -22.961 -14.349
  7 A'    8 A'    9 A'    3 A"   10 A'   11 A'    4 A"   12 A'                 
-10.360  -6.372  -4.785  -4.770  -4.770  -2.051  -2.046  -2.046
 13 A'   14 A'   15 A'    5 A"   16 A'   17 A'    6 A"   18 A'                 
 -2.033  -2.033  -1.283  -0.963  -0.707  -0.649  -0.565  -0.520
 19 A'    7 A"   20 A'   21 A'   22 A'   23 A'   24 A'    8 A"                 
 -0.508  -0.425  -0.369  -0.330  -0.293  -0.292
 25 A'   26 A'    9 A"   27 A'   10 A"   28 A'                                 
 -- Virtual --                   
 -0.080  -0.039  -0.010   0.036   0.057   0.059   0.078   0.111
 29 A'   11 A"   30 A'   31 A'   32 A'   12 A"   33 A'   34 A'                 
  0.140   0.149   0.159   0.174   0.211   0.215   0.237   0.244
 35 A'   13 A"   36 A'   37 A'   14 A"   38 A'   39 A'   40 A'                 
  0.265   0.278   0.313   0.359   0.369   0.372   0.393   0.405
 41 A'   15 A"   42 A'   43 A'   44 A'   16 A"   17 A"   45 A'                 
  0.427   0.510   0.571   0.582   0.613   0.679   0.711   0.803
 46 A'   47 A'   48 A'   18 A"   49 A'   50 A'   51 A'   52 A'                 
  0.811   0.845   0.897   1.161   1.162   1.194   1.276   1.286
 19 A"   53 A'   54 A'   55 A'   20 A"   21 A"   56 A'   22 A"                 
  1.312   1.357   1.384   1.399   1.446   1.544   1.588   1.739
 57 A'   58 A'   23 A"   59 A'   24 A"   60 A'   61 A'   62 A'                 
  1.789   1.919   1.974   2.294   2.399   2.486   2.614   2.739
 63 A'   64 A'   65 A'   25 A"   26 A"   66 A'   67 A'   27 A"                 
  2.747   2.887   3.066   3.187   3.726   3.748   3.847   3.938
 68 A'   69 A'   70 A'   71 A'   28 A"   72 A'   29 A"   30 A"                 
  3.958   3.964   3.993   4.002   4.092   4.220   4.230   4.349
 73 A'   31 A"   74 A'   32 A"   75 A'   76 A'   77 A'   78 A'                 
  4.624   4.899   5.976   5.999   6.034   6.244   6.315   6.613
 79 A'   80 A'   33 A"   81 A'   82 A'   34 A"   83 A'   84 A'                 
 23.734  27.784  28.321  28.336  28.354  28.517  28.523  28.538
 85 A'   86 A'   35 A"   87 A'   88 A'   36 A"   89 A'   37 A"                 
 28.577  28.667  35.611  66.704 127.866 127.878 127.907 151.589
 90 A'   91 A'   92 A'   93 A'   38 A"   94 A'   95 A'   96 A'                 
*******
 97 A'                                                                         
 --------------------------------------------------------------

          Ground-State Mulliken Net Atomic Charges

     Atom                 Charge (a.u.)
  ----------------------------------------
      1 C                    -0.112103
      2 N                    -0.203530
      3 H                     0.231611
      4 F                     0.018525
      5 I                     0.065498
  ----------------------------------------
  Sum of atomic charges =     0.000000

 -----------------------------------------------------------------
                    Cartesian Multipole Moments
 -----------------------------------------------------------------
    Charge (ESU x 10^10)
                 0.0000
    Dipole Moment (Debye)
         X      -1.7459      Y       1.1123      Z       0.0000
       Tot       2.0701
    Quadrupole Moments (Debye-Ang)
        XX     -49.4960     XY       0.6016     YY     -43.0566
        XZ      -0.0000     YZ      -0.0000     ZZ     -45.4315
    Octopole Moments (Debye-Ang^2)
       XXX     -48.1437    XXY      -5.5517    XYY      -5.5933
       YYY      10.1344    XXZ      -0.0000    XYZ      -0.0000
       YYZ       0.0000    XZZ      -6.0710    YZZ      -0.5205
       ZZZ       0.0000
    Hexadecapole Moments (Debye-Ang^3)
      XXXX    -525.1406   XXXY     -45.5334   XXYY    -112.6164
      XYYY     -17.6982   YYYY    -130.6307   XXXZ      -0.0000
      XXYZ      -0.0000   XYYZ      -0.0000   YYYZ      -0.0000
      XXZZ     -90.1297   XYZZ     -10.6741   YYZZ     -35.5861
      XZZZ      -0.0000   YZZZ       0.0000   ZZZZ     -56.6415
 -----------------------------------------------------------------
 Calculating analytic gradient of the SCF energy
 Gradient of SCF Energy
            1           2           3           4           5
    1   0.0000710   0.0000094   0.0003127  -0.0003017  -0.0000914
    2  -0.0001574  -0.0000908  -0.0000768  -0.0000348   0.0003598
    3   0.0000000  -0.0000000   0.0000000  -0.0000000   0.0000000
 Max gradient component =       3.598E-04
 RMS gradient           =       1.575E-04
 Gradient time:  CPU 3.86 s  wall 1.06 s
 Geometry Optimization Parameters
   NAtoms,    NIC,     NZ,  NCons,   NDum,   NFix, NCnnct, MaxDiis
        5      20       5       0       0       0       0       0

 Cartesian Hessian Update
 Hessian Updated using BFGS Update


** GEOMETRY OPTIMIZATION IN DELOCALIZED INTERNAL COORDINATES **
   Searching for a Minimum

   Optimization Cycle:   6

                       Coordinates (Angstroms)
     ATOM                X               Y               Z
      1  C         1.3556937985    0.1544721618    0.0000000000
      2  N         2.0148080825    1.2026512245    0.0000000000
      3  H         1.4555315933    2.0492239605    0.0000000000
      4  F         1.9530714343   -1.0347720330    0.0000000000
      5  I        -0.7968888130   -0.1295285043    0.0000000000
   Point Group: cs    Number of degrees of freedom:     7


   Energy is  -7112.860642417

 Hessian Updated using BFGS Update

  7 Hessian modes will be used to form the next step
  Hessian Eigenvalues:
     0.097050    0.130802    0.189789    0.239686    0.425908    0.455848
     0.732103

 Minimum Search - Taking Simple RFO Step
 Searching for Lamda that Minimizes Along All modes
 Value Taken    Lamda =   0.00000000
 Step Taken.  Stepsize is  0.000697

                             Maximum     Tolerance    Cnvgd?
         Gradient           0.000103      0.000300     YES
         Displacement       0.000464      0.001200     YES
         Energy change     -0.000001      0.000001     YES


                       Distance Matrix (Angstroms)
             C (  1)   N (  2)   H (  3)   F (  4)
   N (  2)  1.238189
   H (  3)  1.897380  1.014631
   F (  4)  1.330850  2.238275  3.123872
   I (  5)  2.171237  3.111325  3.133745  2.895125

 Final energy is   -7112.8606424169939     


 ******************************
 **  OPTIMIZATION CONVERGED  **
 ******************************

                       Coordinates (Angstroms)
     ATOM                X               Y               Z
      1  C         1.3556937985    0.1544721618    0.0000000000
      2  N         2.0148080825    1.2026512245    0.0000000000
      3  H         1.4555315933    2.0492239605    0.0000000000
      4  F         1.9530714343   -1.0347720330    0.0000000000
      5  I        -0.7968888130   -0.1295285043    0.0000000000

Z-matrix Print:
$molecule
0 1
I 
C  1 2.171237
N  2 1.238189 1 129.678339
H  3 1.014631 2 114.387373 1 -0.000000 0
F  2 1.330850 1 109.155257 3 -180.000000 0
$end


 --------------------------------------------------------------
             Orbital Energies (a.u.) and Symmetries
 --------------------------------------------------------------

 Alpha MOs, Restricted
 -- Occupied --                  
******* -176.33 -165.73 -165.73 -165.73  -35.82  -31.32  -31.31
  1 A'    2 A'    3 A'    1 A"    4 A'    5 A'    6 A'    2 A"                 
-31.310 -24.736 -22.967 -22.966 -22.965 -22.961 -22.961 -14.349
  7 A'    8 A'    9 A'    3 A"   10 A'   11 A'    4 A"   12 A'                 
-10.360  -6.372  -4.785  -4.770  -4.770  -2.051  -2.046  -2.046
 13 A'   14 A'   15 A'    5 A"   16 A'   17 A'    6 A"   18 A'                 
 -2.033  -2.033  -1.283  -0.963  -0.707  -0.649  -0.565  -0.520
 19 A'    7 A"   20 A'   21 A'   22 A'   23 A'   24 A'    8 A"                 
 -0.508  -0.425  -0.369  -0.330  -0.293  -0.292
 25 A'   26 A'    9 A"   27 A'   10 A"   28 A'                                 
 -- Virtual --                   
 -0.080  -0.039  -0.010   0.036   0.057   0.059   0.078   0.111
 29 A'   11 A"   30 A'   31 A'   32 A'   12 A"   33 A'   34 A'                 
  0.140   0.149   0.159   0.174   0.211   0.215   0.237   0.244
 35 A'   13 A"   36 A'   37 A'   14 A"   38 A'   39 A'   40 A'                 
  0.265   0.278   0.313   0.359   0.369   0.372   0.393   0.405
 41 A'   15 A"   42 A'   43 A'   44 A'   16 A"   17 A"   45 A'                 
  0.427   0.510   0.571   0.582   0.613   0.679   0.711   0.803
 46 A'   47 A'   48 A'   18 A"   49 A'   50 A'   51 A'   52 A'                 
  0.811   0.845   0.897   1.161   1.162   1.194   1.276   1.286
 19 A"   53 A'   54 A'   55 A'   20 A"   21 A"   56 A'   22 A"                 
  1.312   1.357   1.384   1.399   1.446   1.544   1.588   1.739
 57 A'   58 A'   23 A"   59 A'   24 A"   60 A'   61 A'   62 A'                 
  1.789   1.919   1.974   2.294   2.399   2.486   2.614   2.739
 63 A'   64 A'   65 A'   25 A"   26 A"   66 A'   67 A'   27 A"                 
  2.747   2.887   3.066   3.187   3.726   3.748   3.847   3.938
 68 A'   69 A'   70 A'   71 A'   28 A"   72 A'   29 A"   30 A"                 
  3.958   3.964   3.993   4.002   4.092   4.220   4.230   4.349
 73 A'   31 A"   74 A'   32 A"   75 A'   76 A'   77 A'   78 A'                 
  4.624   4.899   5.976   5.999   6.034   6.244   6.315   6.613
 79 A'   80 A'   33 A"   81 A'   82 A'   34 A"   83 A'   84 A'                 
 23.734  27.784  28.321  28.336  28.354  28.517  28.523  28.538
 85 A'   86 A'   35 A"   87 A'   88 A'   36 A"   89 A'   37 A"                 
 28.577  28.667  35.611  66.704 127.866 127.878 127.907 151.589
 90 A'   91 A'   92 A'   93 A'   38 A"   94 A'   95 A'   96 A'                 
*******
 97 A'                                                                         

 Beta MOs, Restricted
 -- Occupied --                  
******* -176.33 -165.73 -165.73 -165.73  -35.82  -31.32  -31.31
  1 A'    2 A'    3 A'    1 A"    4 A'    5 A'    6 A'    2 A"                 
-31.310 -24.736 -22.967 -22.966 -22.965 -22.961 -22.961 -14.349
  7 A'    8 A'    9 A'    3 A"   10 A'   11 A'    4 A"   12 A'                 
-10.360  -6.372  -4.785  -4.770  -4.770  -2.051  -2.046  -2.046
 13 A'   14 A'   15 A'    5 A"   16 A'   17 A'    6 A"   18 A'                 
 -2.033  -2.033  -1.283  -0.963  -0.707  -0.649  -0.565  -0.520
 19 A'    7 A"   20 A'   21 A'   22 A'   23 A'   24 A'    8 A"                 
 -0.508  -0.425  -0.369  -0.330  -0.293  -0.292
 25 A'   26 A'    9 A"   27 A'   10 A"   28 A'                                 
 -- Virtual --                   
 -0.080  -0.039  -0.010   0.036   0.057   0.059   0.078   0.111
 29 A'   11 A"   30 A'   31 A'   32 A'   12 A"   33 A'   34 A'                 
  0.140   0.149   0.159   0.174   0.211   0.215   0.237   0.244
 35 A'   13 A"   36 A'   37 A'   14 A"   38 A'   39 A'   40 A'                 
  0.265   0.278   0.313   0.359   0.369   0.372   0.393   0.405
 41 A'   15 A"   42 A'   43 A'   44 A'   16 A"   17 A"   45 A'                 
  0.427   0.510   0.571   0.582   0.613   0.679   0.711   0.803
 46 A'   47 A'   48 A'   18 A"   49 A'   50 A'   51 A'   52 A'                 
  0.811   0.845   0.897   1.161   1.162   1.194   1.276   1.286
 19 A"   53 A'   54 A'   55 A'   20 A"   21 A"   56 A'   22 A"                 
  1.312   1.357   1.384   1.399   1.446   1.544   1.588   1.739
 57 A'   58 A'   23 A"   59 A'   24 A"   60 A'   61 A'   62 A'                 
  1.789   1.919   1.974   2.294   2.399   2.486   2.614   2.739
 63 A'   64 A'   65 A'   25 A"   26 A"   66 A'   67 A'   27 A"                 
  2.747   2.887   3.066   3.187   3.726   3.748   3.847   3.938
 68 A'   69 A'   70 A'   71 A'   28 A"   72 A'   29 A"   30 A"                 
  3.958   3.964   3.993   4.002   4.092   4.220   4.230   4.349
 73 A'   31 A"   74 A'   32 A"   75 A'   76 A'   77 A'   78 A'                 
  4.624   4.899   5.976   5.999   6.034   6.244   6.315   6.613
 79 A'   80 A'   33 A"   81 A'   82 A'   34 A"   83 A'   84 A'                 
 23.734  27.784  28.321  28.336  28.354  28.517  28.523  28.538
 85 A'   86 A'   35 A"   87 A'   88 A'   36 A"   89 A'   37 A"                 
 28.577  28.667  35.611  66.704 127.866 127.878 127.907 151.589
 90 A'   91 A'   92 A'   93 A'   38 A"   94 A'   95 A'   96 A'                 
*******
 97 A'                                                                         
 --------------------------------------------------------------

          Ground-State Mulliken Net Atomic Charges

     Atom                 Charge (a.u.)
  ----------------------------------------
      1 C                    -0.112103
      2 N                    -0.203530
      3 H                     0.231611
      4 F                     0.018525
      5 I                     0.065498
  ----------------------------------------
  Sum of atomic charges =     0.000000

 -----------------------------------------------------------------
                    Cartesian Multipole Moments
 -----------------------------------------------------------------
    Charge (ESU x 10^10)
                 0.0000
    Dipole Moment (Debye)
         X      -1.7459      Y       1.1123      Z       0.0000
       Tot       2.0701
    Quadrupole Moments (Debye-Ang)
        XX     -49.4960     XY       0.6016     YY     -43.0566
        XZ      -0.0000     YZ      -0.0000     ZZ     -45.4315
    Octopole Moments (Debye-Ang^2)
       XXX     -48.1437    XXY      -5.5517    XYY      -5.5933
       YYY      10.1344    XXZ      -0.0000    XYZ      -0.0000
       YYZ       0.0000    XZZ      -6.0710    YZZ      -0.5205
       ZZZ       0.0000
    Hexadecapole Moments (Debye-Ang^3)
      XXXX    -525.1406   XXXY     -45.5334   XXYY    -112.6164
      XYYY     -17.6982   YYYY    -130.6307   XXXZ      -0.0000
      XXYZ      -0.0000   XYYZ      -0.0000   YYYZ      -0.0000
      XXZZ     -90.1297   XYZZ     -10.6741   YYZZ     -35.5861
      XZZZ      -0.0000   YZZZ       0.0000   ZZZZ     -56.6415
 -----------------------------------------------------------------
Archival summary:
1\1\TWL01\OPT\ProcedureUnspecified\BasisUnspecified\11111\taweetha\SunNov2522:34:162018SunNov2522:34:162018\0\\#,OPT,ProcedureUnspecified,BasisUnspecified,\\0,1\I\C,1,2.17124\N,2,1.23819,1,129.678\H,3,1.01463,2,114.387,1,-0,0\F,2,1.33085,1,109.155,3,-180,0\\\@

 Total job time:  26.59s(wall), 95.74s(cpu) 
 Sun Nov 25 22:34:16 2018

        *************************************************************
        *                                                           *
        *  Thank you very much for using Q-Chem.  Have a nice day.  *
        *                                                           *
        *************************************************************


 
User input: 2 of 2 
 
Q-Chem Developer Version!
                  Welcome to Q-Chem
     A Quantum Leap Into The Future Of Chemistry


 Q-Chem 5.1, Q-Chem, Inc., Pleasanton, CA (2018)

 Yihan Shao,  Zhengting Gan,  E. Epifanovsky,  A. T. B. Gilbert,  M. Wormit,  
 J. Kussmann,  A. W. Lange,  A. Behn,  Jia Deng,  Xintian Feng,  D. Ghosh,  
 M. Goldey,  P. R. Horn,  L. D. Jacobson,  I. Kaliman,  T. Kus,  A. Landau,  
 Jie Liu,  E. I. Proynov,  R. M. Richard,  R. P. Steele,  E. J. Sundstrom,  
 H. L. Woodcock III,  P. M. Zimmerman,  D. Zuev,  B. Albrecht,  E. Alguire,  
 S. A. Baeppler,  D. Barton,  Z. Benda,  Y. A. Bernard,  E. J. Berquist,  
 K. B. Bravaya,  H. Burton,  D. Casanova,  Chun-Min Chang,  Yunqing Chen,  
 A. Chien,  K. D. Closser,  M. P. Coons,  S. Coriani,  S. Dasgupta,  
 A. L. Dempwolff,  M. Diedenhofen,  Hainam Do,  R. G. Edgar,  Po-Tung Fang,  
 S. Faraji,  S. Fatehi,  Qingguo Feng,  K. D. Fenk,  J. Fosso-Tande,  
 Qinghui Ge,  A. Ghysels,  G. Gidofalvi,  J. Gomes,  J. Gonthier,  A. Gunina,  
 D. Hait,  M. W. D. Hanson-Heine,  P. H. P. Harbach,  A. W. Hauser,  
 J. E. Herr,  E. G. Hohenstein,  Z. C. Holden,  Kerwin Hui,  B. C. Huynh,  
 T.-C. Jagau,  Hyunjun Ji,  B. Kaduk,  K. Khistyaev,  Jaehoon Kim,  
 P. Klunzinger,  K. Koh,  D. Kosenkov,  L. Koulias,  T. Kowalczyk,  
 C. M. Krauter,  A. Kunitsa,  Ka Un Lao,  A. Laurent,  K. V. Lawler,  
 Joonho Lee,  D. Lefrancois,  S. Lehtola,  D. S. Levine,  Yi-Pei Li,  
 You-Sheng Lin,  Fenglai Liu,  E. Livshits,  A. Luenser,  P. Manohar,  
 E. Mansoor,  S. F. Manzer,  Shan-Ping Mao,  Yuezhi Mao,  N. Mardirossian,  
 A. V. Marenich,  T. Markovich,  L. A. Martinez-Martinez,  S. A. Maurer,  
 N. J. Mayhall,  S. C. McKenzie,  J.-M. Mewes,  A. F. Morrison,  
 J. W. Mullinax,  K. Nanda,  T. S. Nguyen-Beck,  R. Olivares-Amaya,  
 J. A. Parkhill,  T. M. Perrine,  F. Plasser,  P. Pokhilko,  S. Prager,  
 A. Prociuk,  E. Ramos,  D. R. Rehn,  F. Rob,  M. Schneider,  N. Sergueev,  
 S. M. Sharada,  S. Sharma,  D. W. Small,  T. Stauch,  T. Stein,  
 Yu-Chuan Su,  A. J. W. Thom,  A. Tkatchenko,  T. Tsuchimochi,  N. M. Tubman,  
 L. Vogt,  M. L. Vidal,  O. Vydrov,  M. A. Watson,  J. Wenzel,  
 M. de Wergifosse,  T. A. Wesolowski,  A. White,  J. Witte,  A. Yamada,  
 Jun Yang,  K. Yao,  S. Yeganeh,  S. R. Yost,  Zhi-Qiang You,  A. Zech,  
 Igor Ying Zhang,  Xing Zhang,  Yan Zhao,  Ying Zhu,  B. R. Brooks,  
 G. K. L. Chan,  C. J. Cramer,  M. S. Gordon,  W. J. Hehre,  A. Klamt,  
 M. W. Schmidt,  C. D. Sherrill,  D. G. Truhlar,  A. Aspuru-Guzik,  R. Baer,  
 A. T. Bell,  N. A. Besley,  Jeng-Da Chai,  A. E. DePrince, III,  
 R. A. DiStasio Jr.,  A. Dreuw,  B. D. Dunietz,  T. R. Furlani,  
 Chao-Ping Hsu,  Yousung Jung,  Jing Kong,  D. S. Lambrecht,  WanZhen Liang,  
 C. Ochsenfeld,  V. A. Rassolov,  L. V. Slipchenko,  J. E. Subotnik,  
 T. Van Voorhis,  J. M. Herbert,  A. I. Krylov,  P. M. W. Gill,  M. Head-Gordon

 Contributors to earlier versions of Q-Chem not listed above: 
 R. D. Adamson,  B. Austin,  J. Baker,  G. J. O. Beran,  K. Brandhorst,  
 S. T. Brown,  E. F. C. Byrd,  A. K. Chakraborty,  C.-L. Cheng,  
 Siu Hung Chien,  D. M. Chipman,  D. L. Crittenden,  H. Dachsel,  
 R. J. Doerksen,  A. D. Dutoi,  L. Fusti-Molnar,  W. A. Goddard III,  
 A. Golubeva-Zadorozhnaya,  S. R. Gwaltney,  G. Hawkins,  A. Heyden,  
 S. Hirata,  G. Kedziora,  F. J. Keil,  C. Kelley,  Jihan Kim,  R. A. King,  
 R. Z. Khaliullin,  P. P. Korambath,  W. Kurlancheek,  A. M. Lee,  M. S. Lee,  
 S. V. Levchenko,  Ching Yeh Lin,  D. Liotard,  R. C. Lochan,  I. Lotan,  
 P. E. Maslen,  N. Nair,  D. P. O'Neill,  D. Neuhauser,  E. Neuscamman,  
 C. M. Oana,  R. Olson,  B. Peters,  R. Peverati,  P. A. Pieniazek,  
 Y. M. Rhee,  J. Ritchie,  M. A. Rohrdanz,  E. Rosta,  N. J. Russ,  
 H. F. Schaefer III,  N. E. Schultz,  N. Shenvi,  A. C. Simmonett,  A. Sodt,  
 D. Stuck,  K. S. Thanthiriwatte,  V. Vanovschi,  Tao Wang,  A. Warshel,  
 C. F. Williams,  Q. Wu,  X. Xu,  W. Zhang

 Please cite Q-Chem as follows:
 Y. Shao et al., Mol. Phys. 113, 184-215 (2015)
 DOI: 10.1080/00268976.2014.952696

 Q-Chem 5.1.2 for Intel X86 EM64T Linux

 Parts of Q-Chem use Armadillo 8.300.2 (Tropical Shenanigans).
 http://arma.sourceforge.net/

 Q-Chem begins on Sun Nov 25 22:34:16 2018  

Host: 
0

     Scratch files written to /scratch/taweetham/qchem55208//
The previous job contains 0 fragments, simply inherited here
Input Ideriv = 2
Curr. Ideriv = -1
Max.  Ideriv = 2

Checking the input file for inconsistencies... 	...done.

--------------------------------------------------------------
User input:
--------------------------------------------------------------

$molecule
read
$end

$rem
   job_type 	frequency
   basis 	6-311++g**
   method	b3lyp	
$end


--------------------------------------------------------------
 ----------------------------------------------------------------
             Standard Nuclear Orientation (Angstroms)
    I     Atom           X                Y                Z
 ----------------------------------------------------------------
    1      C       1.3830851942     0.0824942073    -0.0000000000
    2      N       2.1415848575     1.0611612844    -0.0000000000
    3      H       1.6678147420     1.9583889402    -0.0000000000
    4      F       1.8612488382    -1.1594886122     0.0000000000
    5      I      -0.7869558388     0.0104512139    -0.0000000000
 ----------------------------------------------------------------
 Molecular Point Group                 Cs    NOp =  2
 Largest Abelian Subgroup              Cs    NOp =  2
 Nuclear Repulsion Energy =   297.9054231064 hartrees
 There are       38 alpha and       38 beta electrons
 Requested basis set is 6-311++G(d,p)
 There are 47 shells and 135 basis functions

 Total QAlloc Memory Limit   2000 MB
 Mega-Array Size       188 MB
 MEM_STATIC part       192 MB

                       Distance Matrix (Angstroms)
             C (  1)   N (  2)   H (  3)   F (  4)
   N (  2)  1.238189
   H (  3)  1.897380  1.014631
   F (  4)  1.330850  2.238275  3.123872
   I (  5)  2.171237  3.111325  3.133745  2.895125

 A cutoff of  1.0D-11 yielded    996 shell pairs
 There are      8523 function pairs (      9569 Cartesian)

 -------------------------------------------------------
 OpenMP Integral Computing Module                       
 Release: version 1.0, May 2013, Q-Chem Inc. Pittsburgh 
 -------------------------------------------------------
 Integral Job Info:
 Integral job number is                      11
 Integral operator is                         1
 short-range coefficients                     0
 long-range coefficients              100000000
 Omega coefficients                           0
 if combine SR and LR in K                    0
 Integral screening is                        0
 Integral computing path is                   2
 max size of driver memory is            800000
 size of driver memory is                593474
 size of scratch memory is             11861008
 max col of scratch BK array               1296
 max len of scratch array in speh3          155
 max len of scratch index in speh4           18
 max int batch size is                      520
 min int batch size is                       52
 fixed nKL is                                52
 max L of basis functions is                  2
 order of int derivative is                   0
 number of shells is                         47
 number of basis is                         143
 number of cartesian basis is               143
 number of contracted shell pairs           996
 number of primitive shell pairs           2253
 maxK2 (contraction) of shell pair           36
 max number of K2 of shell pair               1
 max number of CS2 of shell pair            103
 max number of PS2 of shell pair            162
 mem total for path MDJ                  520066
 -------------------------------------------------------
 Smallest overlap matrix eigenvalue = 1.10E-03
 Guess from superposition of atomic densities
 Warning:  Energy on first SCF cycle will be non-variational
 SAD guess density has 76.000000 electrons

 -----------------------------------------------------------------------
  General SCF calculation program by
  Eric Jon Sundstrom, Paul Horn, Yuezhi Mao, Dmitri Zuev, Alec White,
  David Stuck, Shaama M.S., Shane Yost, Joonho Lee, David Small,
  Daniel Levine, Susi Lehtola, Hugh Burton, Evgeny Epifanovsky
 -----------------------------------------------------------------------
 Exchange:     0.2000 Hartree-Fock + 0.0800 Slater + 0.7200 B88
 Correlation:  0.1900 VWN1RPA + 0.8100 LYP
 Using SG-1 standard quadrature grid
 using 4 threads for integral computing
 -------------------------------------------------------
 OpenMP Integral computing Module                
 Release: version 2.0, May 2017, Q-Chem Inc. Pleasanton 
 -------------------------------------------------------
 -------------------------------------------------------
 OpenMP BLAS3 based DFT computing Module                
 Release: version 1.0, May 2013, Q-Chem Inc. Pittsburgh 
 -------------------------------------------------------
 A restricted SCF calculation will be
 performed using DIIS
 SCF converges when DIIS error is below 1.0e-08
 ---------------------------------------
  Cycle       Energy         DIIS error
 ---------------------------------------
    1   -7113.3466765295      4.72e-02  
    2   -7112.7713597117      7.04e-03  
    3   -7112.3783524792      1.53e-02  
    4   -7112.8553598659      1.60e-03  
    5   -7112.8593585574      1.00e-03  
    6   -7112.8606482707      1.86e-04  
    7   -7112.8607193638      5.95e-05  
    8   -7112.8607232685      1.03e-05  
    9   -7112.8607234540      2.01e-06  
   10   -7112.8607234613      1.14e-06  
   11   -7112.8607234651      2.86e-07  
   12   -7112.8607234652      8.08e-08  
   13   -7112.8607234653      1.02e-08  
   14   -7112.8607234652      1.63e-09  Convergence criterion met
 ---------------------------------------
 SCF time:   CPU 15.29s  wall 4.00s 
 SCF   energy in the final basis set =    -7112.8607234652
 Total energy in the final basis set =    -7112.8607234652

 --------------------------------------------------------------
             Orbital Energies (a.u.) and Symmetries
 --------------------------------------------------------------

 Alpha MOs, Restricted
 -- Occupied --                  
******* -176.33 -165.73 -165.73 -165.73  -35.82  -31.32  -31.31
  1 A'    2 A'    3 A'    1 A"    4 A'    5 A'    6 A'    2 A"                 
-31.310 -24.736 -22.967 -22.966 -22.965 -22.961 -22.961 -14.349
  7 A'    8 A'    9 A'    3 A"   10 A'    4 A"   11 A'   12 A'                 
-10.360  -6.373  -4.785  -4.770  -4.770  -2.051  -2.046  -2.046
 13 A'   14 A'   15 A'    5 A"   16 A'   17 A'    6 A"   18 A'                 
 -2.033  -2.033  -1.283  -0.963  -0.707  -0.649  -0.565  -0.520
  7 A"   19 A'   20 A'   21 A'   22 A'   23 A'   24 A'    8 A"                 
 -0.508  -0.425  -0.369  -0.330  -0.293  -0.292
 25 A'   26 A'    9 A"   27 A'   10 A"   28 A'                                 
 -- Virtual --                   
 -0.080  -0.039  -0.010   0.036   0.057   0.059   0.078   0.111
 29 A'   11 A"   30 A'   31 A'   32 A'   12 A"   33 A'   34 A'                 
  0.140   0.149   0.159   0.174   0.211   0.215   0.237   0.244
 35 A'   13 A"   36 A'   37 A'   14 A"   38 A'   39 A'   40 A'                 
  0.265   0.278   0.314   0.359   0.369   0.372   0.393   0.405
 41 A'   15 A"   42 A'   43 A'   44 A'   16 A"   17 A"   45 A'                 
  0.427   0.510   0.571   0.582   0.613   0.679   0.711   0.803
 46 A'   47 A'   48 A'   18 A"   49 A'   50 A'   51 A'   52 A'                 
  0.811   0.845   0.896   1.161   1.162   1.194   1.276   1.286
 19 A"   53 A'   54 A'   55 A'   20 A"   21 A"   56 A'   22 A"                 
  1.312   1.357   1.384   1.399   1.446   1.544   1.588   1.739
 57 A'   58 A'   23 A"   59 A'   24 A"   60 A'   61 A'   62 A'                 
  1.789   1.919   1.974   2.294   2.399   2.486   2.614   2.739
 63 A'   64 A'   65 A'   25 A"   26 A"   66 A'   67 A'   27 A"                 
  2.747   2.887   3.066   3.187   3.726   3.748   3.847   3.938
 68 A'   69 A'   70 A'   71 A'   28 A"   72 A'   29 A"   30 A"                 
  3.958   3.964   3.993   4.002   4.092   4.220   4.230   4.349
 73 A'   31 A"   74 A'   32 A"   75 A'   76 A'   77 A'   78 A'                 
  4.624   4.899   5.976   5.999   6.034   6.244   6.315   6.613
 79 A'   80 A'   33 A"   81 A'   82 A'   34 A"   83 A'   84 A'                 
 23.734  27.784  28.321  28.336  28.354  28.517  28.523  28.538
 85 A'   86 A'   35 A"   87 A'   88 A'   36 A"   89 A'   37 A"                 
 28.577  28.667  35.611  66.704 127.866 127.878 127.907 151.589
 90 A'   91 A'   92 A'   93 A'   38 A"   94 A'   95 A'   96 A'                 
*******
 97 A'                                                                         

 Beta MOs, Restricted
 -- Occupied --                  
******* -176.33 -165.73 -165.73 -165.73  -35.82  -31.32  -31.31
  1 A'    2 A'    3 A'    1 A"    4 A'    5 A'    6 A'    2 A"                 
-31.310 -24.736 -22.967 -22.966 -22.965 -22.961 -22.961 -14.349
  7 A'    8 A'    9 A'    3 A"   10 A'    4 A"   11 A'   12 A'                 
-10.360  -6.373  -4.785  -4.770  -4.770  -2.051  -2.046  -2.046
 13 A'   14 A'   15 A'    5 A"   16 A'   17 A'    6 A"   18 A'                 
 -2.033  -2.033  -1.283  -0.963  -0.707  -0.649  -0.565  -0.520
  7 A"   19 A'   20 A'   21 A'   22 A'   23 A'   24 A'    8 A"                 
 -0.508  -0.425  -0.369  -0.330  -0.293  -0.292
 25 A'   26 A'    9 A"   27 A'   10 A"   28 A'                                 
 -- Virtual --                   
 -0.080  -0.039  -0.010   0.036   0.057   0.059   0.078   0.111
 29 A'   11 A"   30 A'   31 A'   32 A'   12 A"   33 A'   34 A'                 
  0.140   0.149   0.159   0.174   0.211   0.215   0.237   0.244
 35 A'   13 A"   36 A'   37 A'   14 A"   38 A'   39 A'   40 A'                 
  0.265   0.278   0.314   0.359   0.369   0.372   0.393   0.405
 41 A'   15 A"   42 A'   43 A'   44 A'   16 A"   17 A"   45 A'                 
  0.427   0.510   0.571   0.582   0.613   0.679   0.711   0.803
 46 A'   47 A'   48 A'   18 A"   49 A'   50 A'   51 A'   52 A'                 
  0.811   0.845   0.896   1.161   1.162   1.194   1.276   1.286
 19 A"   53 A'   54 A'   55 A'   20 A"   21 A"   56 A'   22 A"                 
  1.312   1.357   1.384   1.399   1.446   1.544   1.588   1.739
 57 A'   58 A'   23 A"   59 A'   24 A"   60 A'   61 A'   62 A'                 
  1.789   1.919   1.974   2.294   2.399   2.486   2.614   2.739
 63 A'   64 A'   65 A'   25 A"   26 A"   66 A'   67 A'   27 A"                 
  2.747   2.887   3.066   3.187   3.726   3.748   3.847   3.938
 68 A'   69 A'   70 A'   71 A'   28 A"   72 A'   29 A"   30 A"                 
  3.958   3.964   3.993   4.002   4.092   4.220   4.230   4.349
 73 A'   31 A"   74 A'   32 A"   75 A'   76 A'   77 A'   78 A'                 
  4.624   4.899   5.976   5.999   6.034   6.244   6.315   6.613
 79 A'   80 A'   33 A"   81 A'   82 A'   34 A"   83 A'   84 A'                 
 23.734  27.784  28.321  28.336  28.354  28.517  28.523  28.538
 85 A'   86 A'   35 A"   87 A'   88 A'   36 A"   89 A'   37 A"                 
 28.577  28.667  35.611  66.704 127.866 127.878 127.907 151.589
 90 A'   91 A'   92 A'   93 A'   38 A"   94 A'   95 A'   96 A'                 
*******
 97 A'                                                                         
 --------------------------------------------------------------

          Ground-State Mulliken Net Atomic Charges

     Atom                 Charge (a.u.)
  ----------------------------------------
      1 C                    -0.112537
      2 N                    -0.202980
      3 H                     0.231738
      4 F                     0.018228
      5 I                     0.065552
  ----------------------------------------
  Sum of atomic charges =     0.000000

 -----------------------------------------------------------------
                    Cartesian Multipole Moments
 -----------------------------------------------------------------
    Charge (ESU x 10^10)
                 0.0000
    Dipole Moment (Debye)
         X      -1.6290      Y       1.2786      Z       0.0000
       Tot       2.0709
    Quadrupole Moments (Debye-Ang)
        XX     -49.3774     XY       1.1408     YY     -43.0800
        XZ      -0.0000     YZ      -0.0000     ZZ     -45.4326
    Octopole Moments (Debye-Ang^2)
       XXX     -51.9942    XXY      -4.6744    XYY      -4.4790
       YYY       3.5458    XXZ       0.0000    XYZ      -0.0000
       YYZ       0.0000    XZZ      -6.9454    YZZ      -2.7180
       ZZZ       0.0000
    Hexadecapole Moments (Debye-Ang^3)
      XXXX    -542.9723   XXXY     -28.8938   XXYY    -107.6563
      XYYY       1.3916   YYYY    -125.7586   XXXZ      -0.0000
      XXYZ      -0.0000   XYYZ      -0.0000   YYYZ      -0.0000
      XXZZ     -91.9320   XYZZ      -5.5804   YYZZ     -34.1939
      XZZZ      -0.0000   YZZZ      -0.0000   ZZZZ     -56.6459
 -----------------------------------------------------------------
 Calculating MO derivatives via CPSCF
 D1JvT checksum  = 159360 12865.9536692042
 D1KAT checksum  = 342300 762.7368550324
   1         3          15      0.140296    0.042220
   2         3          15      0.016281    0.004805
   3         3          15      0.002079    0.000823
   4         5          13      0.000177    0.000082
   5        16           2      0.000010    0.000007
   6        18           0      0.000000    0.000000    Roots Converged
 Time for AOints: 4.1 s (CPU) 1.1 s (wall)
 ------------------------------------------------------------------------------
                     AOints        : Timing summary (seconds)
 ------------------------------------------------------------------------------
     job step          cpu (% of tot)      sys (% of tot)     wall (% of tot)
 ------------------------------------------------------------------------------
  cpscf_lag         0.2430E+02 (34.8)   0.4000E-05 (33.3)   0.6340E+01 (34.6)
  iterzp            0.4125E+02 (59.1)   0.8000E-05 (66.7)   0.1085E+02 (59.2)
  make_fx           0.0000E+00 ( 0.0)   0.0000E+00 ( 0.0)   0.0000E+00 ( 0.0)
  AOints            0.4140E+01 ( 5.9)   0.0000E+00 ( 0.0)   0.1055E+01 ( 5.8)
 ------------------------------------------------------------------------------
   Grand Totals     0.6978E+02          0.1200E-04          0.1833E+02
 ------------------------------------------------------------------------------
 Calculating analytic Hessian of the SCF energy
 Polarizability Matrix (a.u.)
            1           2           3
    1 -71.4272047  -7.1806722   0.0000000
    2  -7.1806722 -44.9586871   0.0000000
    3   0.0000000   0.0000000 -33.9255227

 Direct stationary perturbation theory relativistic correction:

 rels  =      97.028427401464
 relv  =    -320.982241744405
 rel2e =      41.125859796158
 E_rel =    -182.827954546783

 Hessian of the SCF Energy
            1           2           3           4           5           6
    1   0.4451802   0.2111963  -0.0000000  -0.2879772  -0.3035529   0.0000000
    2   0.2111963   0.7820262   0.0000000  -0.2595117  -0.4746920  -0.0000000
    3  -0.0000000   0.0000000   0.1110964   0.0000000   0.0000000  -0.0340876
    4  -0.2879772  -0.2595117   0.0000000   0.4097630   0.1306587  -0.0000000
    5  -0.3035529  -0.4746920   0.0000000   0.1306587   0.9117671   0.0000000
    6   0.0000000  -0.0000000  -0.0340876  -0.0000000   0.0000000   0.0486451
    7  -0.0109160  -0.0412370  -0.0000000  -0.1081457   0.2067724   0.0000000
    8   0.0185069  -0.0336555  -0.0000000   0.1451462  -0.3439569   0.0000000
    9   0.0000000  -0.0000000  -0.0089259   0.0000000  -0.0000000  -0.0260503
   10  -0.0970266   0.0992065  -0.0000000   0.0199960  -0.0244472  -0.0000000
   11   0.0733033  -0.2541808   0.0000000   0.0001844  -0.0939394   0.0000000
   12  -0.0000000   0.0000000  -0.0404830   0.0000000  -0.0000000  -0.0017626
   13  -0.0492603  -0.0096541  -0.0000000  -0.0336361  -0.0094311  -0.0000000
   14   0.0005463  -0.0194979  -0.0000000  -0.0164776   0.0008212  -0.0000000
   15  -0.0000000  -0.0000000  -0.0275999   0.0000000  -0.0000000   0.0132554
            7           8           9          10          11          12
    1  -0.0109160   0.0185069   0.0000000  -0.0970266   0.0733033  -0.0000000
    2  -0.0412370  -0.0336555  -0.0000000   0.0992065  -0.2541808   0.0000000
    3  -0.0000000  -0.0000000  -0.0089259  -0.0000000   0.0000000  -0.0404830
    4  -0.1081457   0.1451462   0.0000000   0.0199960   0.0001844   0.0000000
    5   0.2067724  -0.3439569  -0.0000000  -0.0244472  -0.0939394  -0.0000000
    6   0.0000000   0.0000000  -0.0260503  -0.0000000   0.0000000  -0.0017626
    7   0.1165946  -0.1625646  -0.0000000   0.0014376  -0.0018586   0.0000000
    8  -0.1625646   0.3746176   0.0000000  -0.0043657   0.0001579   0.0000000
    9  -0.0000000   0.0000000   0.0231490  -0.0000000   0.0000000   0.0146857
   10   0.0014376  -0.0043657  -0.0000000   0.1076918  -0.0915981   0.0000000
   11  -0.0018586   0.0001579   0.0000000  -0.0915981   0.3539916  -0.0000000
   12   0.0000000   0.0000000   0.0146857   0.0000000  -0.0000000   0.0218084
   13   0.0010295   0.0032771   0.0000000  -0.0320987   0.0199690   0.0000000
   14  -0.0011123   0.0028368   0.0000000   0.0212045  -0.0060293   0.0000000
   15  -0.0000000   0.0000000  -0.0028586   0.0000000   0.0000000   0.0057515
           13          14          15
    1  -0.0492603   0.0005463  -0.0000000
    2  -0.0096541  -0.0194979  -0.0000000
    3  -0.0000000  -0.0000000  -0.0275999
    4  -0.0336361  -0.0164776   0.0000000
    5  -0.0094311   0.0008212  -0.0000000
    6  -0.0000000  -0.0000000   0.0132554
    7   0.0010295  -0.0011123  -0.0000000
    8   0.0032771   0.0028368   0.0000000
    9   0.0000000   0.0000000  -0.0028586
   10  -0.0320987   0.0212045   0.0000000
   11   0.0199690  -0.0060293   0.0000000
   12   0.0000000   0.0000000   0.0057515
   13   0.1139656  -0.0041608   0.0000000
   14  -0.0041608   0.0218691   0.0000000
   15   0.0000000   0.0000000   0.0114516
 Gradient time:  CPU 108.65 s  wall 28.61 s
 **********************************************************************
 **                                                                  **
 **                       VIBRATIONAL ANALYSIS                       **
 **                       --------------------                       **
 **                                                                  **
 **        VIBRATIONAL FREQUENCIES (CM**-1) AND NORMAL MODES         **
 **     FORCE CONSTANTS (mDYN/ANGSTROM) AND REDUCED MASSES (AMU)     **
 **                  INFRARED INTENSITIES (KM/MOL)                   **
 **                                                                  **
 **********************************************************************


 Mode:                 1                      2                      3
 Frequency:       285.27                 301.50                 536.98
 Force Cnst:      0.9324                 0.3066                 2.0923
 Red. Mass:      19.4450                 5.7249                12.3156
 IR Active:          YES                    YES                    YES
 IR Intens:        0.462                 12.961                  7.655
 Raman Active:       YES                    YES                    YES
               X      Y      Z        X      Y      Z        X      Y      Z
 C          0.332 -0.295  0.000    0.189  0.200 -0.000    0.000  0.000  0.905
 N          0.070 -0.095 -0.000    0.471 -0.014  0.000    0.000  0.000 -0.354
 H         -0.152 -0.215 -0.000    0.807  0.165  0.000    0.000  0.000  0.143
 F          0.825 -0.103 -0.000   -0.079  0.107  0.000   -0.000 -0.000 -0.187
 I         -0.161  0.056 -0.000   -0.065 -0.035  0.000   -0.000 -0.000 -0.020
 TransDip   0.017 -0.013 -0.000    0.100  0.058  0.000    0.000  0.000  0.089

 Mode:                 4                      5                      6
 Frequency:       655.84                 826.71                 974.20
 Force Cnst:      1.7424                 0.4530                 1.1643
 Red. Mass:       6.8754                 1.1251                 2.0823
 IR Active:          YES                    YES                    YES
 IR Intens:       69.280                 59.647                203.193
 Raman Active:       YES                    YES                    YES
               X      Y      Z        X      Y      Z        X      Y      Z
 C          0.446 -0.004 -0.000    0.000  0.000 -0.038   -0.109  0.136 -0.000
 N         -0.014  0.385  0.000   -0.000  0.000 -0.078   -0.054  0.081  0.000
 H         -0.746  0.012 -0.000    0.000  0.000  0.996    0.812  0.516 -0.000
 F         -0.140 -0.276 -0.000    0.000 -0.000  0.035    0.062 -0.175 -0.000
 I         -0.014 -0.001  0.000    0.000  0.000 -0.001    0.000  0.000  0.000
 TransDip   0.260 -0.057 -0.000    0.000  0.000  0.247   -0.039  0.455 -0.000

 Mode:                 7                      8                      9
 Frequency:      1165.57                1763.52                3567.23
 Force Cnst:      2.0408                16.6353                 8.0826
 Red. Mass:       2.5496                 9.0786                 1.0780
 IR Active:          YES                    YES                    YES
 IR Intens:      502.723                269.163                 55.097
 Raman Active:       YES                    YES                    YES
               X      Y      Z        X      Y      Z        X      Y      Z
 C          0.222 -0.169 -0.000    0.324  0.588 -0.000    0.007  0.003 -0.000
 N         -0.175 -0.037  0.000   -0.276 -0.400  0.000    0.026 -0.068 -0.000
 H          0.832  0.427 -0.000   -0.261 -0.492 -0.000   -0.441  0.895  0.000
 F         -0.059  0.108 -0.000    0.018 -0.048  0.000   -0.000  0.001  0.000
 I          0.000  0.001  0.000   -0.001 -0.001  0.000    0.000  0.000 -0.000
 TransDip   0.718  0.025 -0.000    0.318  0.419  0.000    0.053  0.232  0.000

 STANDARD THERMODYNAMIC QUANTITIES AT   298.15 K  AND     1.00 ATM

   This Molecule has  0 Imaginary Frequencies
   Zero point vibrational energy:       14.406 kcal/mol

   Atom    1 Element C  Has Mass   12.00000
   Atom    2 Element N  Has Mass   14.00307
   Atom    3 Element H  Has Mass    1.00783
   Atom    4 Element F  Has Mass   18.99840
   Atom    5 Element I  Has Mass  126.90440
   Molecular Mass:   172.913700 amu
   Principal axes and moments of inertia in amu*Bohr^2:
                             1           2           3
    Eigenvalues --      160.84776   832.21721   993.06497
          X               0.99952     0.03103    -0.00000
          Y              -0.03103     0.99952     0.00000
          Z               0.00000    -0.00000     1.00000
   Rotational Symmetry Number is   1
   The Molecule is an Asymmetric Top
   Translational Enthalpy:        0.889 kcal/mol
   Rotational Enthalpy:           0.889 kcal/mol
   Vibrational Enthalpy:         15.234 kcal/mol
   gas constant (RT):             0.592 kcal/mol
   Translational Entropy:        41.350  cal/mol.K
   Rotational Entropy:           26.388  cal/mol.K
   Vibrational Entropy:           4.187  cal/mol.K

   Total Enthalpy:               17.604 kcal/mol
   Total Entropy:                71.926  cal/mol.K
Archival summary:
1\1\TWL01\FREQ\ProcedureUnspecified\BasisUnspecified\11111\taweetha\SunNov2522:34:492018SunNov2522:34:492018\0\\#,FREQ,ProcedureUnspecified,BasisUnspecified,\\0,1\I\C,1,2.17124\N,2,1.23819,1,129.678\H,3,1.01463,2,114.387,1,-0,0\F,2,1.33085,1,109.155,3,180,0\\\@

 Total job time:  32.88s(wall), 124.05s(cpu) 
 Sun Nov 25 22:34:49 2018

        *************************************************************
        *                                                           *
        *  Thank you very much for using Q-Chem.  Have a nice day.  *
        *                                                           *
        *************************************************************
