# Supplementary material for: Geometric and energetic data from ab initio calculations of haloethene, haloimine, halomethylenephosphine, haloiminophosphine, halodiazene, halodiphosphene and halocyclopropane
Source: Data Brief. 2019 Nov 2;27:104738. doi: 10.1016/j.dib.2019.104738 (PMC6861602; doi:10.1016/j.dib.2019.104738)
Supplement: Multimedia component 4 [file mmc4.zip › CN/B3LYP/IFCNIE.out]

Q-Chem Developer Version!
                  Welcome to Q-Chem
     A Quantum Leap Into The Future Of Chemistry


 Q-Chem 5.1, Q-Chem, Inc., Pleasanton, CA (2018)

 Yihan Shao,  Zhengting Gan,  E. Epifanovsky,  A. T. B. Gilbert,  M. Wormit,  
 J. Kussmann,  A. W. Lange,  A. Behn,  Jia Deng,  Xintian Feng,  D. Ghosh,  
 M. Goldey,  P. R. Horn,  L. D. Jacobson,  I. Kaliman,  T. Kus,  A. Landau,  
 Jie Liu,  E. I. Proynov,  R. M. Richard,  R. P. Steele,  E. J. Sundstrom,  
 H. L. Woodcock III,  P. M. Zimmerman,  D. Zuev,  B. Albrecht,  E. Alguire,  
 S. A. Baeppler,  D. Barton,  Z. Benda,  Y. A. Bernard,  E. J. Berquist,  
 K. B. Bravaya,  H. Burton,  D. Casanova,  Chun-Min Chang,  Yunqing Chen,  
 A. Chien,  K. D. Closser,  M. P. Coons,  S. Coriani,  S. Dasgupta,  
 A. L. Dempwolff,  M. Diedenhofen,  Hainam Do,  R. G. Edgar,  Po-Tung Fang,  
 S. Faraji,  S. Fatehi,  Qingguo Feng,  K. D. Fenk,  J. Fosso-Tande,  
 Qinghui Ge,  A. Ghysels,  G. Gidofalvi,  J. Gomes,  J. Gonthier,  A. Gunina,  
 D. Hait,  M. W. D. Hanson-Heine,  P. H. P. Harbach,  A. W. Hauser,  
 J. E. Herr,  E. G. Hohenstein,  Z. C. Holden,  Kerwin Hui,  B. C. Huynh,  
 T.-C. Jagau,  Hyunjun Ji,  B. Kaduk,  K. Khistyaev,  Jaehoon Kim,  
 P. Klunzinger,  K. Koh,  D. Kosenkov,  L. Koulias,  T. Kowalczyk,  
 C. M. Krauter,  A. Kunitsa,  Ka Un Lao,  A. Laurent,  K. V. Lawler,  
 Joonho Lee,  D. Lefrancois,  S. Lehtola,  D. S. Levine,  Yi-Pei Li,  
 You-Sheng Lin,  Fenglai Liu,  E. Livshits,  A. Luenser,  P. Manohar,  
 E. Mansoor,  S. F. Manzer,  Shan-Ping Mao,  Yuezhi Mao,  N. Mardirossian,  
 A. V. Marenich,  T. Markovich,  L. A. Martinez-Martinez,  S. A. Maurer,  
 N. J. Mayhall,  S. C. McKenzie,  J.-M. Mewes,  A. F. Morrison,  
 J. W. Mullinax,  K. Nanda,  T. S. Nguyen-Beck,  R. Olivares-Amaya,  
 J. A. Parkhill,  T. M. Perrine,  F. Plasser,  P. Pokhilko,  S. Prager,  
 A. Prociuk,  E. Ramos,  D. R. Rehn,  F. Rob,  M. Schneider,  N. Sergueev,  
 S. M. Sharada,  S. Sharma,  D. W. Small,  T. Stauch,  T. Stein,  
 Yu-Chuan Su,  A. J. W. Thom,  A. Tkatchenko,  T. Tsuchimochi,  N. M. Tubman,  
 L. Vogt,  M. L. Vidal,  O. Vydrov,  M. A. Watson,  J. Wenzel,  
 M. de Wergifosse,  T. A. Wesolowski,  A. White,  J. Witte,  A. Yamada,  
 Jun Yang,  K. Yao,  S. Yeganeh,  S. R. Yost,  Zhi-Qiang You,  A. Zech,  
 Igor Ying Zhang,  Xing Zhang,  Yan Zhao,  Ying Zhu,  B. R. Brooks,  
 G. K. L. Chan,  C. J. Cramer,  M. S. Gordon,  W. J. Hehre,  A. Klamt,  
 M. W. Schmidt,  C. D. Sherrill,  D. G. Truhlar,  A. Aspuru-Guzik,  R. Baer,  
 A. T. Bell,  N. A. Besley,  Jeng-Da Chai,  A. E. DePrince, III,  
 R. A. DiStasio Jr.,  A. Dreuw,  B. D. Dunietz,  T. R. Furlani,  
 Chao-Ping Hsu,  Yousung Jung,  Jing Kong,  D. S. Lambrecht,  WanZhen Liang,  
 C. Ochsenfeld,  V. A. Rassolov,  L. V. Slipchenko,  J. E. Subotnik,  
 T. Van Voorhis,  J. M. Herbert,  A. I. Krylov,  P. M. W. Gill,  M. Head-Gordon

 Contributors to earlier versions of Q-Chem not listed above: 
 R. D. Adamson,  B. Austin,  J. Baker,  G. J. O. Beran,  K. Brandhorst,  
 S. T. Brown,  E. F. C. Byrd,  A. K. Chakraborty,  C.-L. Cheng,  
 Siu Hung Chien,  D. M. Chipman,  D. L. Crittenden,  H. Dachsel,  
 R. J. Doerksen,  A. D. Dutoi,  L. Fusti-Molnar,  W. A. Goddard III,  
 A. Golubeva-Zadorozhnaya,  S. R. Gwaltney,  G. Hawkins,  A. Heyden,  
 S. Hirata,  G. Kedziora,  F. J. Keil,  C. Kelley,  Jihan Kim,  R. A. King,  
 R. Z. Khaliullin,  P. P. Korambath,  W. Kurlancheek,  A. M. Lee,  M. S. Lee,  
 S. V. Levchenko,  Ching Yeh Lin,  D. Liotard,  R. C. Lochan,  I. Lotan,  
 P. E. Maslen,  N. Nair,  D. P. O'Neill,  D. Neuhauser,  E. Neuscamman,  
 C. M. Oana,  R. Olson,  B. Peters,  R. Peverati,  P. A. Pieniazek,  
 Y. M. Rhee,  J. Ritchie,  M. A. Rohrdanz,  E. Rosta,  N. J. Russ,  
 H. F. Schaefer III,  N. E. Schultz,  N. Shenvi,  A. C. Simmonett,  A. Sodt,  
 D. Stuck,  K. S. Thanthiriwatte,  V. Vanovschi,  Tao Wang,  A. Warshel,  
 C. F. Williams,  Q. Wu,  X. Xu,  W. Zhang

 Please cite Q-Chem as follows:
 Y. Shao et al., Mol. Phys. 113, 184-215 (2015)
 DOI: 10.1080/00268976.2014.952696

 Q-Chem 5.1.2 for Intel X86 EM64T Linux

 Parts of Q-Chem use Armadillo 8.300.2 (Tropical Shenanigans).
 http://arma.sourceforge.net/

 Q-Chem begins on Sun Nov 25 23:13:06 2018  

Host: 
0

     Scratch files written to /scratch/taweetham/qchem56620//
Input Ideriv = 2
Curr. Ideriv = -1
Max.  Ideriv = 2

Checking the input file for inconsistencies... 	...done.

--------------------------------------------------------------
User input:
--------------------------------------------------------------
$molecule
0 1
C 
N 1 1.3 
I 2 CI 1 120. 
F 1 CF 2 120.  3 180.0
I 1 CI 2 120.  3 0.0

CC=1.54
CH=1.09
CF=1.35
CCl=1.77
CBr=1.94
CI=2.14
DHA=180.0
$end

$rem
   job_type	optimization
   basis	6-311++g**
   method	b3lyp
$end

--------------------------------------------------------------
 ----------------------------------------------------------------
             Standard Nuclear Orientation (Angstroms)
    I     Atom           X                Y                Z
 ----------------------------------------------------------------
    1      C       0.7457479948    -1.3673047665     0.0000000000
    2      N      -0.5432485794    -1.5360881533     0.0000000000
    3      I      -1.8448113747     0.1625978948     0.0000000000
    4      F       1.5668273283    -2.4389057781     0.0000000000
    5      I       1.5660718678     0.6092247029    -0.0000000000
 ----------------------------------------------------------------
 Molecular Point Group                 Cs    NOp =  2
 Largest Abelian Subgroup              Cs    NOp =  2
 Nuclear Repulsion Energy =   918.1066038222 hartrees
 There are       64 alpha and       64 beta electrons
 Requested basis set is 6-311++G(d,p)
 There are 66 shells and 190 basis functions

 Total QAlloc Memory Limit   2000 MB
 Mega-Array Size       188 MB
 MEM_STATIC part       192 MB
 A cutoff of  1.0D-11 yielded   1657 shell pairs
 There are     14633 function pairs (     16665 Cartesian)

 -------------------------------------------------------
 OpenMP Integral Computing Module                       
 Release: version 1.0, May 2013, Q-Chem Inc. Pittsburgh 
 -------------------------------------------------------
 Integral Job Info:
 Integral job number is                      11
 Integral operator is                         1
 short-range coefficients                     0
 long-range coefficients              100000000
 Omega coefficients                           0
 if combine SR and LR in K                    0
 Integral screening is                        0
 Integral computing path is                   2
 max size of driver memory is            800000
 size of driver memory is                593474
 size of scratch memory is             11861008
 max col of scratch BK array               1296
 max len of scratch array in speh3          155
 max len of scratch index in speh4           18
 max int batch size is                      520
 min int batch size is                       52
 fixed nKL is                                52
 max L of basis functions is                  2
 order of int derivative is                   0
 number of shells is                         66
 number of basis is                         203
 number of cartesian basis is               203
 number of contracted shell pairs          1657
 number of primitive shell pairs           3390
 maxK2 (contraction) of shell pair           36
 max number of K2 of shell pair               1
 max number of CS2 of shell pair            201
 max number of PS2 of shell pair            201
 mem total for path MDJ                  533868
 -------------------------------------------------------
 Smallest overlap matrix eigenvalue = 1.87E-03

 Scale SEOQF with 1.000000e-01/1.000000e-01/1.000000e-01

 Standard Electronic Orientation quadrupole field applied
 Nucleus-field energy     =     0.0000000194 hartrees
 Guess from superposition of atomic densities
 Warning:  Energy on first SCF cycle will be non-variational
 SAD guess density has 128.000000 electrons

 -----------------------------------------------------------------------
  General SCF calculation program by
  Eric Jon Sundstrom, Paul Horn, Yuezhi Mao, Dmitri Zuev, Alec White,
  David Stuck, Shaama M.S., Shane Yost, Joonho Lee, David Small,
  Daniel Levine, Susi Lehtola, Hugh Burton, Evgeny Epifanovsky
 -----------------------------------------------------------------------
 Exchange:     0.2000 Hartree-Fock + 0.0800 Slater + 0.7200 B88
 Correlation:  0.1900 VWN1RPA + 0.8100 LYP
 Using SG-1 standard quadrature grid
 using 4 threads for integral computing
 -------------------------------------------------------
 OpenMP Integral computing Module                
 Release: version 2.0, May 2017, Q-Chem Inc. Pleasanton 
 -------------------------------------------------------
 -------------------------------------------------------
 OpenMP BLAS3 based DFT computing Module                
 Release: version 1.0, May 2013, Q-Chem Inc. Pittsburgh 
 -------------------------------------------------------
 A restricted SCF calculation will be
 performed using DIIS
 SCF converges when DIIS error is below 1.0e-08
 ---------------------------------------
  Cycle       Energy         DIIS error
 ---------------------------------------
    1  -14032.1844110460      3.60e-02  
    2  -14031.6690651630      4.24e-03  
    3  -14031.3684275209      9.51e-03  
    4  -14031.7244783161      1.41e-03  
    5  -14031.7308422163      6.66e-04  
    6  -14031.7322829057      1.84e-04  
    7  -14031.7323858716      6.43e-05  
    8  -14031.7324004871      2.29e-05  
    9  -14031.7324027078      5.44e-06  
   10  -14031.7324028164      1.47e-06  
   11  -14031.7324028247      3.47e-07  
   12  -14031.7324028252      9.43e-08  
   13  -14031.7324028252      1.79e-08  
   14  -14031.7324028252      3.89e-09  Convergence criterion met
 ---------------------------------------
 SCF time:   CPU 37.27s  wall 10.00s 
 SCF   energy in the final basis set =   -14031.7324028252
 Total energy in the final basis set =   -14031.7324028252

 --------------------------------------------------------------
             Orbital Energies (a.u.) and Symmetries
 --------------------------------------------------------------

 Alpha MOs, Restricted
 -- Occupied --                  
*******-1165.90 -176.34 -176.33 -165.74 -165.74 -165.74 -165.74
  1 A'    2 A'    3 A'    4 A'    5 A'    1 A"    6 A'    7 A'                 
-165.73 -165.73  -35.83  -35.83  -31.33  -31.32  -31.32  -31.32
  2 A"    8 A'    9 A'   10 A'   11 A'   12 A'    3 A"   13 A'                 
-31.317 -31.316 -24.751 -22.979 -22.977 -22.977 -22.973 -22.972
  4 A"   14 A'   15 A'   16 A'    5 A"   17 A'   18 A'    6 A"                 
-22.971 -22.971 -22.971 -22.967 -22.967 -14.385 -10.370  -6.383
 19 A'   20 A'    7 A"    8 A"   21 A'   22 A'   23 A'   24 A'                 
 -6.379  -4.799  -4.792  -4.779  -4.779  -4.776  -4.775  -2.063
 25 A'   26 A'   27 A'    9 A"   28 A'   10 A"   29 A'   30 A'                 
 -2.058  -2.058  -2.057  -2.053  -2.052  -2.041  -2.041  -2.039
 11 A"   31 A'   32 A'   12 A"   33 A'   34 A'   13 A"   14 A"                 
 -2.039  -1.285  -0.942  -0.713  -0.688  -0.625  -0.523  -0.523
 35 A'   36 A'   37 A'   38 A'   39 A'   40 A'   41 A'   15 A"                 
 -0.491  -0.422  -0.383  -0.354  -0.301  -0.298  -0.284  -0.267
 42 A'   43 A'   16 A"   44 A'   17 A"   45 A'   18 A"   46 A'                 
 -- Virtual --                   
 -0.127  -0.077  -0.061   0.017   0.047   0.060   0.062   0.115
 47 A'   48 A'   19 A"   49 A'   50 A'   51 A'   20 A"   52 A'                 
  0.121   0.146   0.150   0.179   0.192   0.192   0.208   0.219
 53 A'   54 A'   21 A"   55 A'   22 A"   56 A'   57 A'   23 A"                 
  0.239   0.239   0.265   0.277   0.285   0.307   0.331   0.352
 58 A'   59 A'   60 A'   24 A"   61 A'   62 A'   63 A'   25 A"                 
  0.359   0.374   0.410   0.416   0.429   0.435   0.462   0.482
 64 A'   26 A"   27 A"   65 A'   28 A"   66 A'   67 A'   68 A'                 
  0.581   0.590   0.607   0.655   0.684   0.752   0.819   0.827
 69 A'   29 A"   70 A'   71 A'   72 A'   73 A'   74 A'   30 A"                 
  0.879   0.954   1.171   1.202   1.221   1.251   1.272   1.280
 75 A'   76 A'   31 A"   77 A'   32 A"   78 A'   79 A'   33 A"                 
  1.332   1.337   1.354   1.383   1.405   1.425   1.581   1.640
 80 A'   34 A"   81 A'   35 A"   82 A'   83 A'   84 A'   85 A'                 
  1.786   1.868   2.004   2.185   2.309   2.434   2.700   2.707
 86 A'   87 A'   36 A"   88 A'   37 A"   89 A'   90 A'   38 A"                 
  2.818   3.172   3.716   3.718   3.812   3.818   3.912   3.918
 91 A'   92 A'   93 A'   39 A"   94 A'   40 A"   41 A"   95 A'                 
  3.933   3.958   3.965   3.979   4.005   4.015   4.069   4.116
 42 A"   43 A"   44 A"   96 A'   45 A"   97 A'   98 A'   99 A'                 
  4.176   4.233   4.305   4.338   4.400   4.789   5.938   5.952
100 A'  101 A'  102 A'  103 A'  104 A'  105 A'  106 A'   46 A"                 
  5.975   5.977   6.030   6.089   6.238   6.300   6.570  23.592
 47 A"  107 A'  108 A'  109 A'   48 A"  110 A'  111 A'  112 A'                 
 27.771  27.818  28.290  28.298  28.318  28.318  28.350  28.374
113 A'  114 A'  115 A'   49 A"  116 A'   50 A"  117 A'  118 A'                 
 28.502  28.504  28.516  28.518  28.526  28.537  28.551  28.593
 51 A"  119 A'   52 A"   53 A"  120 A'   54 A"  121 A'  122 A'                 
 28.628  28.673  35.432  66.690 127.840 127.845 127.862 127.869
123 A'  124 A'  125 A'  126 A'  127 A'   55 A"   56 A"  128 A'                 
127.893 127.923 151.579 151.6221901.7381901.785
129 A'  130 A'  131 A'  132 A'  133 A'  134 A'                                 

 Beta MOs, Restricted
 -- Occupied --                  
*******-1165.90 -176.34 -176.33 -165.74 -165.74 -165.74 -165.74
  1 A'    2 A'    3 A'    4 A'    5 A'    1 A"    6 A'    7 A'                 
-165.73 -165.73  -35.83  -35.83  -31.33  -31.32  -31.32  -31.32
  2 A"    8 A'    9 A'   10 A'   11 A'   12 A'    3 A"   13 A'                 
-31.317 -31.316 -24.751 -22.979 -22.977 -22.977 -22.973 -22.972
  4 A"   14 A'   15 A'   16 A'    5 A"   17 A'   18 A'    6 A"                 
-22.971 -22.971 -22.971 -22.967 -22.967 -14.385 -10.370  -6.383
 19 A'   20 A'    7 A"    8 A"   21 A'   22 A'   23 A'   24 A'                 
 -6.379  -4.799  -4.792  -4.779  -4.779  -4.776  -4.775  -2.063
 25 A'   26 A'   27 A'    9 A"   28 A'   10 A"   29 A'   30 A'                 
 -2.058  -2.058  -2.057  -2.053  -2.052  -2.041  -2.041  -2.039
 11 A"   31 A'   32 A'   12 A"   33 A'   34 A'   13 A"   14 A"                 
 -2.039  -1.285  -0.942  -0.713  -0.688  -0.625  -0.523  -0.523
 35 A'   36 A'   37 A'   38 A'   39 A'   40 A'   41 A'   15 A"                 
 -0.491  -0.422  -0.383  -0.354  -0.301  -0.298  -0.284  -0.267
 42 A'   43 A'   16 A"   44 A'   17 A"   45 A'   18 A"   46 A'                 
 -- Virtual --                   
 -0.127  -0.077  -0.061   0.017   0.047   0.060   0.062   0.115
 47 A'   48 A'   19 A"   49 A'   50 A'   51 A'   20 A"   52 A'                 
  0.121   0.146   0.150   0.179   0.192   0.192   0.208   0.219
 53 A'   54 A'   21 A"   55 A'   22 A"   56 A'   57 A'   23 A"                 
  0.239   0.239   0.265   0.277   0.285   0.307   0.331   0.352
 58 A'   59 A'   60 A'   24 A"   61 A'   62 A'   63 A'   25 A"                 
  0.359   0.374   0.410   0.416   0.429   0.435   0.462   0.482
 64 A'   26 A"   27 A"   65 A'   28 A"   66 A'   67 A'   68 A'                 
  0.581   0.590   0.607   0.655   0.684   0.752   0.819   0.827
 69 A'   29 A"   70 A'   71 A'   72 A'   73 A'   74 A'   30 A"                 
  0.879   0.954   1.171   1.202   1.221   1.251   1.272   1.280
 75 A'   76 A'   31 A"   77 A'   32 A"   78 A'   79 A'   33 A"                 
  1.332   1.337   1.354   1.383   1.405   1.425   1.581   1.640
 80 A'   34 A"   81 A'   35 A"   82 A'   83 A'   84 A'   85 A'                 
  1.786   1.868   2.004   2.185   2.309   2.434   2.700   2.707
 86 A'   87 A'   36 A"   88 A'   37 A"   89 A'   90 A'   38 A"                 
  2.818   3.172   3.716   3.718   3.812   3.818   3.912   3.918
 91 A'   92 A'   93 A'   39 A"   94 A'   40 A"   41 A"   95 A'                 
  3.933   3.958   3.965   3.979   4.005   4.015   4.069   4.116
 42 A"   43 A"   44 A"   96 A'   45 A"   97 A'   98 A'   99 A'                 
  4.176   4.233   4.305   4.338   4.400   4.789   5.938   5.952
100 A'  101 A'  102 A'  103 A'  104 A'  105 A'  106 A'   46 A"                 
  5.975   5.977   6.030   6.089   6.238   6.300   6.570  23.592
 47 A"  107 A'  108 A'  109 A'   48 A"  110 A'  111 A'  112 A'                 
 27.771  27.818  28.290  28.298  28.318  28.318  28.350  28.374
113 A'  114 A'  115 A'   49 A"  116 A'   50 A"  117 A'  118 A'                 
 28.502  28.504  28.516  28.518  28.526  28.537  28.551  28.593
 51 A"  119 A'   52 A"   53 A"  120 A'   54 A"  121 A'  122 A'                 
 28.628  28.673  35.432  66.690 127.840 127.845 127.862 127.869
123 A'  124 A'  125 A'  126 A'  127 A'   55 A"   56 A"  128 A'                 
127.893 127.923 151.579 151.6221901.7381901.785
129 A'  130 A'  131 A'  132 A'  133 A'  134 A'                                 
 --------------------------------------------------------------

          Ground-State Mulliken Net Atomic Charges

     Atom                 Charge (a.u.)
  ----------------------------------------
      1 C                    -0.107428
      2 N                    -0.178261
      3 I                     0.168324
      4 F                    -0.000940
      5 I                     0.118305
  ----------------------------------------
  Sum of atomic charges =     0.000000

 -----------------------------------------------------------------
                    Cartesian Multipole Moments
 -----------------------------------------------------------------
    Charge (ESU x 10^10)
                 0.0000
    Dipole Moment (Debye)
         X       0.0346      Y       2.3666      Z      -0.0000
       Tot       2.3669
    Quadrupole Moments (Debye-Ang)
        XX     -71.7447     XY      -1.5304     YY     -74.0348
        XZ      -0.0000     YZ      -0.0000     ZZ     -73.2409
    Octopole Moments (Debye-Ang^2)
       XXX     -13.2468    XXY      20.2426    XYY       1.1957
       YYY      38.8334    XXZ       0.0000    XYZ      -0.0000
       YYZ       0.0000    XZZ      -0.0621    YZZ       5.3915
       ZZZ       0.0000
    Hexadecapole Moments (Debye-Ang^3)
      XXXX   -1175.2165   XXXY      -9.5751   XXYY    -265.4076
      XYYY       9.3085   YYYY    -490.8538   XXXZ      -0.0000
      XXYZ      -0.0000   XYYZ      -0.0000   YYYZ      -0.0000
      XXZZ    -217.5045   XYZZ      -0.4115   YYZZ     -93.6138
      XZZZ      -0.0000   YZZZ      -0.0000   ZZZZ     -95.6595
 -----------------------------------------------------------------
 Calculating analytic gradient of the SCF energy
 Gradient of SCF Energy
            1           2           3           4           5
    1   0.0569562  -0.0416570  -0.0010289   0.0128474  -0.0271178
    2  -0.0051746   0.0060700   0.0135344  -0.0221407   0.0077108
    3  -0.0000000   0.0000000  -0.0000000   0.0000000   0.0000000
 Max gradient component =       5.696E-02
 RMS gradient           =       2.110E-02
 Gradient time:  CPU 10.27 s  wall 2.67 s
 Geometry Optimization Parameters
   NAtoms,    NIC,     NZ,  NCons,   NDum,   NFix, NCnnct, MaxDiis
        5      27       5       0       0       0       0       0


** GEOMETRY OPTIMIZATION IN DELOCALIZED INTERNAL COORDINATES **
   Searching for a Minimum

   Optimization Cycle:   1

                       Coordinates (Angstroms)
     ATOM                X               Y               Z
      1  C         0.7457479948   -1.3673047665    0.0000000000
      2  N        -0.5432485794   -1.5360881533    0.0000000000
      3  I        -1.8448113747    0.1625978948    0.0000000000
      4  F         1.5668273283   -2.4389057781    0.0000000000
      5  I         1.5660718678    0.6092247029    0.0000000000
   Point Group: cs    Number of degrees of freedom:     7


   Energy is -14031.732402825


 Attempting to Generate Delocalized Internal Coordinates

  7 Hessian modes will be used to form the next step
  Hessian Eigenvalues:
     0.036398    0.114813    0.116670    0.250000    0.250000    0.550214
     0.639775

 Minimum Search - Taking Simple RFO Step
 Searching for Lamda that Minimizes Along All modes
 Value Taken    Lamda =  -0.01835885
 Calculated Step too Large.  Step scaled by  0.895187
 Step Taken.  Stepsize is  0.300000

                             Maximum     Tolerance    Cnvgd?
         Gradient           0.063966      0.000300      NO
         Displacement       0.196086      0.001200      NO
         Energy change     *********      0.000001      NO


 New Cartesian Coordinates Obtained by Inverse Iteration

 Displacement from previous Coordinates is:  0.315372
 ----------------------------------------------------------------
             Standard Nuclear Orientation (Angstroms)
    I     Atom           X                Y                Z
 ----------------------------------------------------------------
    1      C       0.7043931173    -1.3194316546     0.0000000000
    2      N      -0.5430161990    -1.5430958996     0.0000000000
    3      I      -1.8520784137     0.0856878158     0.0000000000
    4      F       1.5167112680    -2.3710448232     0.0000000000
    5      I       1.6645774641     0.5774084613     0.0000000000
 ----------------------------------------------------------------
 Molecular Point Group                 Cs    NOp =  2
 Largest Abelian Subgroup              Cs    NOp =  2
 Nuclear Repulsion Energy =   913.6463722695 hartrees
 There are       64 alpha and       64 beta electrons
 Applying Cartesian multipole field
    Component          Value
    ---------          -----
     (2,0,0)        1.00000E-11
     (0,2,0)        2.00000E-11
     (0,0,2)       -3.00000E-11
 Nucleus-field energy     =     0.0000000195 hartrees
 Requested basis set is 6-311++G(d,p)
 There are 66 shells and 190 basis functions
 A cutoff of  1.0D-11 yielded   1657 shell pairs
 There are     14653 function pairs (     16682 Cartesian)
 Smallest overlap matrix eigenvalue = 1.69E-03
 Guess MOs from SCF MO coefficient file

 -----------------------------------------------------------------------
  General SCF calculation program by
  Eric Jon Sundstrom, Paul Horn, Yuezhi Mao, Dmitri Zuev, Alec White,
  David Stuck, Shaama M.S., Shane Yost, Joonho Lee, David Small,
  Daniel Levine, Susi Lehtola, Hugh Burton, Evgeny Epifanovsky
 -----------------------------------------------------------------------
 Exchange:     0.2000 Hartree-Fock + 0.0800 Slater + 0.7200 B88
 Correlation:  0.1900 VWN1RPA + 0.8100 LYP
 Using SG-1 standard quadrature grid
 using 4 threads for integral computing
 -------------------------------------------------------
 OpenMP Integral computing Module                
 Release: version 2.0, May 2017, Q-Chem Inc. Pleasanton 
 -------------------------------------------------------
 -------------------------------------------------------
 OpenMP BLAS3 based DFT computing Module                
 Release: version 1.0, May 2013, Q-Chem Inc. Pittsburgh 
 -------------------------------------------------------
 A restricted SCF calculation will be
 performed using DIIS
 SCF converges when DIIS error is below 1.0e-08
 ---------------------------------------
  Cycle       Energy         DIIS error
 ---------------------------------------
    1  -14031.7396390250      7.87e-04  
    2  -14031.7422337648      5.86e-04  
    3  -14031.7420922137      6.02e-04  
    4  -14031.7436146919      1.35e-04  
    5  -14031.7436820709      4.55e-05  
    6  -14031.7436910989      1.15e-05  
    7  -14031.7436915933      3.90e-06  
    8  -14031.7436916299      1.25e-06  
    9  -14031.7436916359      5.36e-07  
   10  -14031.7436916366      6.66e-08  
   11  -14031.7436916365      2.15e-08  
   12  -14031.7436916365      6.07e-09  Convergence criterion met
 ---------------------------------------
 SCF time:   CPU 31.51s  wall 9.00s 
 SCF   energy in the final basis set =   -14031.7436916365
 Total energy in the final basis set =   -14031.7436916365

 --------------------------------------------------------------
             Orbital Energies (a.u.) and Symmetries
 --------------------------------------------------------------

 Alpha MOs, Restricted
 -- Occupied --                  
*******-1165.90 -176.34 -176.33 -165.74 -165.74 -165.74 -165.74
  1 A'    2 A'    3 A'    4 A'    5 A'    1 A"    6 A'    7 A'                 
-165.73 -165.73  -35.83  -35.83  -31.33  -31.32  -31.32  -31.32
  2 A"    8 A'    9 A'   10 A'   11 A'   12 A'    3 A"   13 A'                 
-31.317 -31.316 -24.745 -22.978 -22.976 -22.976 -22.973 -22.972
  4 A"   14 A'   15 A'   16 A'    5 A"   17 A'   18 A'    6 A"                 
-22.971 -22.970 -22.970 -22.967 -22.967 -14.381 -10.364  -6.382
 19 A'   20 A'    7 A"    8 A"   21 A'   22 A'   23 A'   24 A'                 
 -6.379  -4.798  -4.792  -4.778  -4.778  -4.777  -4.776  -2.063
 25 A'   26 A'   27 A'    9 A"   28 A'   10 A"   29 A'   30 A'                 
 -2.057  -2.057  -2.057  -2.053  -2.052  -2.040  -2.040  -2.039
 31 A'   11 A"   32 A'   12 A"   33 A'   13 A"   34 A'   14 A"                 
 -2.039  -1.291  -0.956  -0.719  -0.692  -0.624  -0.527  -0.526
 35 A'   36 A'   37 A'   38 A'   39 A'   40 A'   15 A"   41 A'                 
 -0.493  -0.422  -0.387  -0.352  -0.303  -0.301  -0.282  -0.270
 42 A'   43 A'   16 A"   44 A'   17 A"   45 A'   18 A"   46 A'                 
 -- Virtual --                   
 -0.116  -0.069  -0.053   0.018   0.048   0.059   0.061   0.118
 47 A'   48 A'   19 A"   49 A'   50 A'   51 A'   20 A"   52 A'                 
  0.125   0.144   0.151   0.183   0.193   0.194   0.213   0.220
 53 A'   54 A'   21 A"   55 A'   22 A"   56 A'   57 A'   23 A"                 
  0.230   0.248   0.263   0.274   0.294   0.319   0.340   0.356
 58 A'   59 A'   60 A'   24 A"   61 A'   62 A'   63 A'   25 A"                 
  0.370   0.377   0.406   0.422   0.432   0.445   0.469   0.480
 64 A'   26 A"   27 A"   65 A'   28 A"   66 A'   67 A'   68 A'                 
  0.588   0.591   0.608   0.662   0.695   0.759   0.819   0.830
 69 A'   29 A"   70 A'   71 A'   72 A'   73 A'   74 A'   30 A"                 
  0.891   0.940   1.174   1.200   1.232   1.267   1.278   1.284
 75 A'   76 A'   31 A"   77 A'   32 A"   78 A'   33 A"   79 A'                 
  1.340   1.342   1.363   1.382   1.395   1.424   1.574   1.658
 80 A'   34 A"   81 A'   35 A"   82 A'   83 A'   84 A'   85 A'                 
  1.799   1.891   2.013   2.209   2.328   2.451   2.721   2.748
 86 A'   87 A'   36 A"   88 A'   37 A"   89 A'   38 A"   90 A'                 
  2.830   3.192   3.715   3.717   3.807   3.830   3.922   3.930
 91 A'   92 A'   93 A'   39 A"   94 A'   40 A"   41 A"   95 A'                 
  3.948   3.958   3.971   3.976   4.007   4.027   4.083   4.134
 42 A"   43 A"   44 A"   96 A'   45 A"   97 A'   98 A'   99 A'                 
  4.192   4.237   4.335   4.346   4.411   4.804   5.952   5.956
100 A'  101 A'  102 A'  103 A'  104 A'  105 A'  106 A'   46 A"                 
  5.975   5.984   6.023   6.077   6.240   6.310   6.607  23.662
 47 A"  107 A'  108 A'  109 A'   48 A"  110 A'  111 A'  112 A'                 
 27.774  27.830  28.301  28.302  28.318  28.324  28.348  28.369
113 A'  114 A'   49 A"  115 A'   50 A"  116 A'  117 A'  118 A'                 
 28.505  28.509  28.515  28.520  28.526  28.537  28.555  28.582
 51 A"  119 A'   52 A"   53 A"  120 A'   54 A"  121 A'  122 A'                 
 28.635  28.673  35.483  66.698 127.848 127.849 127.862 127.874
123 A'  124 A'  125 A'  126 A'   55 A"  127 A'   56 A"  128 A'                 
127.889 127.917 151.581 151.6321901.7411901.794
129 A'  130 A'  131 A'  132 A'  133 A'  134 A'                                 

 Beta MOs, Restricted
 -- Occupied --                  
*******-1165.90 -176.34 -176.33 -165.74 -165.74 -165.74 -165.74
  1 A'    2 A'    3 A'    4 A'    5 A'    1 A"    6 A'    7 A'                 
-165.73 -165.73  -35.83  -35.83  -31.33  -31.32  -31.32  -31.32
  2 A"    8 A'    9 A'   10 A'   11 A'   12 A'    3 A"   13 A'                 
-31.317 -31.316 -24.745 -22.978 -22.976 -22.976 -22.973 -22.972
  4 A"   14 A'   15 A'   16 A'    5 A"   17 A'   18 A'    6 A"                 
-22.971 -22.970 -22.970 -22.967 -22.967 -14.381 -10.364  -6.382
 19 A'   20 A'    7 A"    8 A"   21 A'   22 A'   23 A'   24 A'                 
 -6.379  -4.798  -4.792  -4.778  -4.778  -4.777  -4.776  -2.063
 25 A'   26 A'   27 A'    9 A"   28 A'   10 A"   29 A'   30 A'                 
 -2.057  -2.057  -2.057  -2.053  -2.052  -2.040  -2.040  -2.039
 31 A'   11 A"   32 A'   12 A"   33 A'   13 A"   34 A'   14 A"                 
 -2.039  -1.291  -0.956  -0.719  -0.692  -0.624  -0.527  -0.526
 35 A'   36 A'   37 A'   38 A'   39 A'   40 A'   15 A"   41 A'                 
 -0.493  -0.422  -0.387  -0.352  -0.303  -0.301  -0.282  -0.270
 42 A'   43 A'   16 A"   44 A'   17 A"   45 A'   18 A"   46 A'                 
 -- Virtual --                   
 -0.116  -0.069  -0.053   0.018   0.048   0.059   0.061   0.118
 47 A'   48 A'   19 A"   49 A'   50 A'   51 A'   20 A"   52 A'                 
  0.125   0.144   0.151   0.183   0.193   0.194   0.213   0.220
 53 A'   54 A'   21 A"   55 A'   22 A"   56 A'   57 A'   23 A"                 
  0.230   0.248   0.263   0.274   0.294   0.319   0.340   0.356
 58 A'   59 A'   60 A'   24 A"   61 A'   62 A'   63 A'   25 A"                 
  0.370   0.377   0.406   0.422   0.432   0.445   0.469   0.480
 64 A'   26 A"   27 A"   65 A'   28 A"   66 A'   67 A'   68 A'                 
  0.588   0.591   0.608   0.662   0.695   0.759   0.819   0.830
 69 A'   29 A"   70 A'   71 A'   72 A'   73 A'   74 A'   30 A"                 
  0.891   0.940   1.174   1.200   1.232   1.267   1.278   1.284
 75 A'   76 A'   31 A"   77 A'   32 A"   78 A'   33 A"   79 A'                 
  1.340   1.342   1.363   1.382   1.395   1.424   1.574   1.658
 80 A'   34 A"   81 A'   35 A"   82 A'   83 A'   84 A'   85 A'                 
  1.799   1.891   2.013   2.209   2.328   2.451   2.721   2.748
 86 A'   87 A'   36 A"   88 A'   37 A"   89 A'   38 A"   90 A'                 
  2.830   3.192   3.715   3.717   3.807   3.830   3.922   3.930
 91 A'   92 A'   93 A'   39 A"   94 A'   40 A"   41 A"   95 A'                 
  3.948   3.958   3.971   3.976   4.007   4.027   4.083   4.134
 42 A"   43 A"   44 A"   96 A'   45 A"   97 A'   98 A'   99 A'                 
  4.192   4.237   4.335   4.346   4.411   4.804   5.952   5.956
100 A'  101 A'  102 A'  103 A'  104 A'  105 A'  106 A'   46 A"                 
  5.975   5.984   6.023   6.077   6.240   6.310   6.607  23.662
 47 A"  107 A'  108 A'  109 A'   48 A"  110 A'  111 A'  112 A'                 
 27.774  27.830  28.301  28.302  28.318  28.324  28.348  28.369
113 A'  114 A'   49 A"  115 A'   50 A"  116 A'  117 A'  118 A'                 
 28.505  28.509  28.515  28.520  28.526  28.537  28.555  28.582
 51 A"  119 A'   52 A"   53 A"  120 A'   54 A"  121 A'  122 A'                 
 28.635  28.673  35.483  66.698 127.848 127.849 127.862 127.874
123 A'  124 A'  125 A'  126 A'   55 A"  127 A'   56 A"  128 A'                 
127.889 127.917 151.581 151.6321901.7411901.794
129 A'  130 A'  131 A'  132 A'  133 A'  134 A'                                 
 --------------------------------------------------------------

          Ground-State Mulliken Net Atomic Charges

     Atom                 Charge (a.u.)
  ----------------------------------------
      1 C                    -0.119896
      2 N                    -0.182735
      3 I                     0.167324
      4 F                     0.016299
      5 I                     0.119008
  ----------------------------------------
  Sum of atomic charges =     0.000000

 -----------------------------------------------------------------
                    Cartesian Multipole Moments
 -----------------------------------------------------------------
    Charge (ESU x 10^10)
                 0.0000
    Dipole Moment (Debye)
         X       0.1019      Y       2.2435      Z      -0.0000
       Tot       2.2458
    Quadrupole Moments (Debye-Ang)
        XX     -71.0163     XY      -0.8830     YY     -74.3654
        XZ      -0.0000     YZ      -0.0000     ZZ     -73.0769
    Octopole Moments (Debye-Ang^2)
       XXX     -17.4491    XXY      23.4903    XYY      -0.7950
       YYY      44.6789    XXZ      -0.0000    XYZ      -0.0000
       YYZ      -0.0000    XZZ      -2.0699    YZZ       7.6452
       ZZZ      -0.0000
    Hexadecapole Moments (Debye-Ang^3)
      XXXX   -1218.1879   XXXY     -21.1680   XXYY    -268.6392
      XYYY      -6.6929   YYYY    -469.5965   XXXZ      -0.0000
      XXYZ      -0.0000   XYYZ      -0.0000   YYYZ      -0.0000
      XXZZ    -225.8899   XYZZ      -5.9499   YYZZ     -89.4880
      XZZZ      -0.0000   YZZZ      -0.0000   ZZZZ     -95.3384
 -----------------------------------------------------------------
 Calculating analytic gradient of the SCF energy
 Gradient of SCF Energy
            1           2           3           4           5
    1   0.0285608  -0.0104982   0.0033746  -0.0049474  -0.0164899
    2   0.0003652  -0.0024640   0.0049608  -0.0035162   0.0006542
    3   0.0000000  -0.0000000   0.0000000  -0.0000000  -0.0000000
 Max gradient component =       2.856E-02
 RMS gradient           =       9.228E-03
 Gradient time:  CPU 10.52 s  wall 2.73 s
 Geometry Optimization Parameters
   NAtoms,    NIC,     NZ,  NCons,   NDum,   NFix, NCnnct, MaxDiis
        5      27       5       0       0       0       0       0

 Cartesian Hessian Update
 Hessian Updated using BFGS Update


** GEOMETRY OPTIMIZATION IN DELOCALIZED INTERNAL COORDINATES **
   Searching for a Minimum

   Optimization Cycle:   2

                       Coordinates (Angstroms)
     ATOM                X               Y               Z
      1  C         0.7043931173   -1.3194316546    0.0000000000
      2  N        -0.5430161990   -1.5430958996    0.0000000000
      3  I        -1.8520784137    0.0856878158    0.0000000000
      4  F         1.5167112680   -2.3710448232    0.0000000000
      5  I         1.6645774641    0.5774084613    0.0000000000
   Point Group: cs    Number of degrees of freedom:     7


   Energy is -14031.743691637

 Hessian Updated using BFGS Update

  7 Hessian modes will be used to form the next step
  Hessian Eigenvalues:
     0.031936    0.110074    0.118954    0.210334    0.271327    0.572035
     0.625829

 Minimum Search - Taking Simple RFO Step
 Searching for Lamda that Minimizes Along All modes
 Value Taken    Lamda =  -0.00572061
 Calculated Step too Large.  Step scaled by  0.947500
 Step Taken.  Stepsize is  0.300000

                             Maximum     Tolerance    Cnvgd?
         Gradient           0.016717      0.000300      NO
         Displacement       0.205335      0.001200      NO
         Energy change     -0.011289      0.000001      NO


 New Cartesian Coordinates Obtained by Inverse Iteration

 Displacement from previous Coordinates is:  0.250659
 ----------------------------------------------------------------
             Standard Nuclear Orientation (Angstroms)
    I     Atom           X                Y                Z
 ----------------------------------------------------------------
    1      C       0.6710193002    -1.2960022147     0.0000000000
    2      N      -0.5585758815    -1.5380331492     0.0000000000
    3      I      -1.8916760477     0.0363268362     0.0000000000
    4      F       1.5109469193    -2.3251380755     0.0000000000
    5      I       1.7588729465     0.5523705028     0.0000000000
 ----------------------------------------------------------------
 Molecular Point Group                 Cs    NOp =  2
 Largest Abelian Subgroup              Cs    NOp =  2
 Nuclear Repulsion Energy =   900.6186762366 hartrees
 There are       64 alpha and       64 beta electrons
 Applying Cartesian multipole field
    Component          Value
    ---------          -----
     (2,0,0)        1.00000E-11
     (0,2,0)        2.00000E-11
     (0,0,2)       -3.00000E-11
 Nucleus-field energy     =     0.0000000201 hartrees
 Requested basis set is 6-311++G(d,p)
 There are 66 shells and 190 basis functions
 A cutoff of  1.0D-11 yielded   1655 shell pairs
 There are     14610 function pairs (     16622 Cartesian)
 Smallest overlap matrix eigenvalue = 1.59E-03
 Guess MOs from SCF MO coefficient file

 -----------------------------------------------------------------------
  General SCF calculation program by
  Eric Jon Sundstrom, Paul Horn, Yuezhi Mao, Dmitri Zuev, Alec White,
  David Stuck, Shaama M.S., Shane Yost, Joonho Lee, David Small,
  Daniel Levine, Susi Lehtola, Hugh Burton, Evgeny Epifanovsky
 -----------------------------------------------------------------------
 Exchange:     0.2000 Hartree-Fock + 0.0800 Slater + 0.7200 B88
 Correlation:  0.1900 VWN1RPA + 0.8100 LYP
 Using SG-1 standard quadrature grid
 using 4 threads for integral computing
 -------------------------------------------------------
 OpenMP Integral computing Module                
 Release: version 2.0, May 2017, Q-Chem Inc. Pleasanton 
 -------------------------------------------------------
 -------------------------------------------------------
 OpenMP BLAS3 based DFT computing Module                
 Release: version 1.0, May 2013, Q-Chem Inc. Pittsburgh 
 -------------------------------------------------------
 A restricted SCF calculation will be
 performed using DIIS
 SCF converges when DIIS error is below 1.0e-08
 ---------------------------------------
  Cycle       Energy         DIIS error
 ---------------------------------------
    1  -14031.7445922857      5.62e-04  
    2  -14031.7464304662      3.98e-04  
    3  -14031.7462470535      4.48e-04  
    4  -14031.7470261280      7.31e-05  
    5  -14031.7470521904      1.50e-05  
    6  -14031.7470528422      4.72e-06  
    7  -14031.7470528915      1.31e-06  
    8  -14031.7470528958      8.66e-07  
    9  -14031.7470528998      9.28e-08  
   10  -14031.7470528998      4.73e-08  
   11  -14031.7470528999      1.36e-08  
   12  -14031.7470528999      5.47e-09  Convergence criterion met
 ---------------------------------------
 SCF time:   CPU 31.27s  wall 8.00s 
 SCF   energy in the final basis set =   -14031.7470528999
 Total energy in the final basis set =   -14031.7470528999

 --------------------------------------------------------------
             Orbital Energies (a.u.) and Symmetries
 --------------------------------------------------------------

 Alpha MOs, Restricted
 -- Occupied --                  
*******-1165.90 -176.34 -176.33 -165.74 -165.74 -165.74 -165.73
  1 A'    2 A'    3 A'    4 A'    5 A'    1 A"    6 A'    7 A'                 
-165.73 -165.73  -35.83  -35.83  -31.33  -31.32  -31.32  -31.32
  2 A"    8 A'    9 A'   10 A'   11 A'    3 A"   12 A'   13 A'                 
-31.315 -31.314 -24.742 -22.980 -22.978 -22.978 -22.972 -22.972
  4 A"   14 A'   15 A'   16 A'    5 A"   17 A'   18 A'    6 A"                 
-22.971 -22.970 -22.970 -22.965 -22.965 -14.381 -10.363  -6.384
 19 A'    7 A"   20 A'    8 A"   21 A'   22 A'   23 A'   24 A'                 
 -6.377  -4.800  -4.790  -4.780  -4.779  -4.775  -4.774  -2.065
 25 A'   26 A'   27 A'    9 A"   28 A'   10 A"   29 A'   30 A'                 
 -2.059  -2.058  -2.055  -2.051  -2.050  -2.042  -2.041  -2.037
 11 A"   31 A'   32 A'   12 A"   33 A'   13 A"   34 A'   35 A'                 
 -2.037  -1.289  -0.964  -0.718  -0.693  -0.622  -0.526  -0.525
 14 A"   36 A'   37 A'   38 A'   39 A'   40 A'   15 A"   41 A'                 
 -0.495  -0.422  -0.390  -0.350  -0.303  -0.299  -0.282  -0.274
 42 A'   43 A'   16 A"   44 A'   17 A"   45 A'   18 A"   46 A'                 
 -- Virtual --                   
 -0.113  -0.069  -0.051   0.018   0.049   0.059   0.061   0.120
 47 A'   48 A'   19 A"   49 A'   50 A'   51 A'   20 A"   52 A'                 
  0.128   0.144   0.151   0.186   0.193   0.194   0.211   0.221
 53 A'   54 A'   21 A"   55 A'   22 A"   56 A'   57 A'   23 A"                 
  0.221   0.245   0.265   0.272   0.298   0.326   0.346   0.358
 58 A'   59 A'   60 A'   24 A"   61 A'   62 A'   63 A'   25 A"                 
  0.378   0.382   0.399   0.422   0.432   0.448   0.466   0.475
 64 A'   26 A"   27 A"   65 A'   28 A"   66 A'   67 A'   68 A'                 
  0.588   0.590   0.601   0.663   0.701   0.762   0.818   0.830
 69 A'   29 A"   70 A'   71 A'   72 A'   73 A'   74 A'   30 A"                 
  0.899   0.941   1.175   1.198   1.234   1.261   1.275   1.304
 75 A'   76 A'   31 A"   77 A'   32 A"   78 A'   33 A"   79 A'                 
  1.337   1.345   1.369   1.384   1.388   1.419   1.565   1.665
 80 A'   34 A"   81 A'   35 A"   82 A'   83 A'   84 A'   85 A'                 
  1.804   1.902   2.015   2.211   2.335   2.462   2.727   2.770
 86 A'   87 A'   36 A"   88 A'   37 A"   89 A'   38 A"   90 A'                 
  2.826   3.192   3.717   3.718   3.808   3.832   3.927   3.942
 91 A'   92 A'   93 A'   39 A"   94 A'   40 A"   41 A"   95 A'                 
  3.945   3.959   3.971   3.973   4.008   4.031   4.064   4.146
 42 A"   43 A"   96 A'   44 A"   45 A"   97 A'   98 A'   99 A'                 
  4.195   4.237   4.338   4.346   4.413   4.803   5.956   5.968
100 A'  101 A'  102 A'  103 A'  104 A'  105 A'   46 A"  106 A'                 
  5.976   5.991   6.012   6.059   6.241   6.314   6.613  23.688
 47 A"  107 A'  108 A'  109 A'   48 A"  110 A'  111 A'  112 A'                 
 27.774  27.835  28.300  28.311  28.319  28.330  28.344  28.359
113 A'  114 A'   49 A"  115 A'   50 A"  116 A'  117 A'  118 A'                 
 28.506  28.513  28.515  28.520  28.524  28.538  28.554  28.575
 51 A"  119 A'   52 A"   53 A"  120 A'   54 A"  121 A'  122 A'                 
 28.635  28.672  35.504  66.701 127.847 127.856 127.863 127.878
123 A'  124 A'  125 A'  126 A'   55 A"  127 A'   56 A"  128 A'                 
127.884 127.910 151.580 151.6351901.7401901.798
129 A'  130 A'  131 A'  132 A'  133 A'  134 A'                                 

 Beta MOs, Restricted
 -- Occupied --                  
*******-1165.90 -176.34 -176.33 -165.74 -165.74 -165.74 -165.73
  1 A'    2 A'    3 A'    4 A'    5 A'    1 A"    6 A'    7 A'                 
-165.73 -165.73  -35.83  -35.83  -31.33  -31.32  -31.32  -31.32
  2 A"    8 A'    9 A'   10 A'   11 A'    3 A"   12 A'   13 A'                 
-31.315 -31.314 -24.742 -22.980 -22.978 -22.978 -22.972 -22.972
  4 A"   14 A'   15 A'   16 A'    5 A"   17 A'   18 A'    6 A"                 
-22.971 -22.970 -22.970 -22.965 -22.965 -14.381 -10.363  -6.384
 19 A'    7 A"   20 A'    8 A"   21 A'   22 A'   23 A'   24 A'                 
 -6.377  -4.800  -4.790  -4.780  -4.779  -4.775  -4.774  -2.065
 25 A'   26 A'   27 A'    9 A"   28 A'   10 A"   29 A'   30 A'                 
 -2.059  -2.058  -2.055  -2.051  -2.050  -2.042  -2.041  -2.037
 11 A"   31 A'   32 A'   12 A"   33 A'   13 A"   34 A'   35 A'                 
 -2.037  -1.289  -0.964  -0.718  -0.693  -0.622  -0.526  -0.525
 14 A"   36 A'   37 A'   38 A'   39 A'   40 A'   15 A"   41 A'                 
 -0.495  -0.422  -0.390  -0.350  -0.303  -0.299  -0.282  -0.274
 42 A'   43 A'   16 A"   44 A'   17 A"   45 A'   18 A"   46 A'                 
 -- Virtual --                   
 -0.113  -0.069  -0.051   0.018   0.049   0.059   0.061   0.120
 47 A'   48 A'   19 A"   49 A'   50 A'   51 A'   20 A"   52 A'                 
  0.128   0.144   0.151   0.186   0.193   0.194   0.211   0.221
 53 A'   54 A'   21 A"   55 A'   22 A"   56 A'   57 A'   23 A"                 
  0.221   0.245   0.265   0.272   0.298   0.326   0.346   0.358
 58 A'   59 A'   60 A'   24 A"   61 A'   62 A'   63 A'   25 A"                 
  0.378   0.382   0.399   0.422   0.432   0.448   0.466   0.475
 64 A'   26 A"   27 A"   65 A'   28 A"   66 A'   67 A'   68 A'                 
  0.588   0.590   0.601   0.663   0.701   0.762   0.818   0.830
 69 A'   29 A"   70 A'   71 A'   72 A'   73 A'   74 A'   30 A"                 
  0.899   0.941   1.175   1.198   1.234   1.261   1.275   1.304
 75 A'   76 A'   31 A"   77 A'   32 A"   78 A'   33 A"   79 A'                 
  1.337   1.345   1.369   1.384   1.388   1.419   1.565   1.665
 80 A'   34 A"   81 A'   35 A"   82 A'   83 A'   84 A'   85 A'                 
  1.804   1.902   2.015   2.211   2.335   2.462   2.727   2.770
 86 A'   87 A'   36 A"   88 A'   37 A"   89 A'   38 A"   90 A'                 
  2.826   3.192   3.717   3.718   3.808   3.832   3.927   3.942
 91 A'   92 A'   93 A'   39 A"   94 A'   40 A"   41 A"   95 A'                 
  3.945   3.959   3.971   3.973   4.008   4.031   4.064   4.146
 42 A"   43 A"   96 A'   44 A"   45 A"   97 A'   98 A'   99 A'                 
  4.195   4.237   4.338   4.346   4.413   4.803   5.956   5.968
100 A'  101 A'  102 A'  103 A'  104 A'  105 A'   46 A"  106 A'                 
  5.976   5.991   6.012   6.059   6.241   6.314   6.613  23.688
 47 A"  107 A'  108 A'  109 A'   48 A"  110 A'  111 A'  112 A'                 
 27.774  27.835  28.300  28.311  28.319  28.330  28.344  28.359
113 A'  114 A'   49 A"  115 A'   50 A"  116 A'  117 A'  118 A'                 
 28.506  28.513  28.515  28.520  28.524  28.538  28.554  28.575
 51 A"  119 A'   52 A"   53 A"  120 A'   54 A"  121 A'  122 A'                 
 28.635  28.672  35.504  66.701 127.847 127.856 127.863 127.878
123 A'  124 A'  125 A'  126 A'   55 A"  127 A'   56 A"  128 A'                 
127.884 127.910 151.580 151.6351901.7401901.798
129 A'  130 A'  131 A'  132 A'  133 A'  134 A'                                 
 --------------------------------------------------------------

          Ground-State Mulliken Net Atomic Charges

     Atom                 Charge (a.u.)
  ----------------------------------------
      1 C                    -0.118996
      2 N                    -0.183767
      3 I                     0.177757
      4 F                     0.019398
      5 I                     0.105609
  ----------------------------------------
  Sum of atomic charges =     0.000000

 -----------------------------------------------------------------
                    Cartesian Multipole Moments
 -----------------------------------------------------------------
    Charge (ESU x 10^10)
                 0.0000
    Dipole Moment (Debye)
         X      -0.0498      Y       2.0966      Z       0.0000
       Tot       2.0972
    Quadrupole Moments (Debye-Ang)
        XX     -70.3189     XY      -0.5256     YY     -74.6836
        XZ      -0.0000     YZ      -0.0000     ZZ     -73.0581
    Octopole Moments (Debye-Ang^2)
       XXX     -20.9402    XXY      26.2027    XYY      -2.3682
       YYY      48.3384    XXZ       0.0000    XYZ       0.0000
       YYZ       0.0000    XZZ      -3.5051    YZZ       9.2306
       ZZZ       0.0000
    Hexadecapole Moments (Debye-Ang^3)
      XXXX   -1284.3028   XXXY     -28.6001   XXYY    -278.5881
      XYYY     -17.0905   YYYY    -456.8593   XXXZ      -0.0000
      XXYZ      -0.0000   XYYZ      -0.0000   YYYZ      -0.0000
      XXZZ    -238.9306   XYZZ      -9.5070   YYZZ     -87.0989
      XZZZ      -0.0000   YZZZ      -0.0000   ZZZZ     -95.3639
 -----------------------------------------------------------------
 Calculating analytic gradient of the SCF energy
 Gradient of SCF Energy
            1           2           3           4           5
    1   0.0061610  -0.0015055   0.0041019  -0.0039356  -0.0048218
    2  -0.0005021  -0.0039594   0.0014291   0.0036364  -0.0006041
    3  -0.0000000   0.0000000   0.0000000   0.0000000  -0.0000000
 Max gradient component =       6.161E-03
 RMS gradient           =       2.914E-03
 Gradient time:  CPU 10.38 s  wall 2.70 s
 Geometry Optimization Parameters
   NAtoms,    NIC,     NZ,  NCons,   NDum,   NFix, NCnnct, MaxDiis
        5      27       5       0       0       0       0       0

 Cartesian Hessian Update
 Hessian Updated using BFGS Update


** GEOMETRY OPTIMIZATION IN DELOCALIZED INTERNAL COORDINATES **
   Searching for a Minimum

   Optimization Cycle:   3

                       Coordinates (Angstroms)
     ATOM                X               Y               Z
      1  C         0.6710193002   -1.2960022147    0.0000000000
      2  N        -0.5585758815   -1.5380331492    0.0000000000
      3  I        -1.8916760477    0.0363268362    0.0000000000
      4  F         1.5109469193   -2.3251380755    0.0000000000
      5  I         1.7588729465    0.5523705028    0.0000000000
   Point Group: cs    Number of degrees of freedom:     7


   Energy is -14031.747052900

 Hessian Updated using BFGS Update

  7 Hessian modes will be used to form the next step
  Hessian Eigenvalues:
     0.025212    0.110098    0.118906    0.232580    0.274156    0.565803
     0.638264

 Minimum Search - Taking Simple RFO Step
 Searching for Lamda that Minimizes Along All modes
 Value Taken    Lamda =  -0.00090979
 Step Taken.  Stepsize is  0.177259

                             Maximum     Tolerance    Cnvgd?
         Gradient           0.005002      0.000300      NO
         Displacement       0.122273      0.001200      NO
         Energy change     -0.003361      0.000001      NO


 New Cartesian Coordinates Obtained by Inverse Iteration

 Displacement from previous Coordinates is:  0.131063
 ----------------------------------------------------------------
             Standard Nuclear Orientation (Angstroms)
    I     Atom           X                Y                Z
 ----------------------------------------------------------------
    1      C       0.6671289262    -1.2853560844     0.0000000000
    2      N      -0.5606064447    -1.5221959670     0.0000000000
    3      I      -1.9312452807     0.0127979749     0.0000000000
    4      F       1.5093885998    -2.3200156130     0.0000000000
    5      I       1.8059214361     0.5442935893     0.0000000000
 ----------------------------------------------------------------
 Molecular Point Group                 Cs    NOp =  2
 Largest Abelian Subgroup              Cs    NOp =  2
 Nuclear Repulsion Energy =   890.2967500828 hartrees
 There are       64 alpha and       64 beta electrons
 Applying Cartesian multipole field
    Component          Value
    ---------          -----
     (2,0,0)        1.00000E-11
     (0,2,0)        2.00000E-11
     (0,0,2)       -3.00000E-11
 Nucleus-field energy     =     0.0000000206 hartrees
 Requested basis set is 6-311++G(d,p)
 There are 66 shells and 190 basis functions
 A cutoff of  1.0D-11 yielded   1652 shell pairs
 There are     14577 function pairs (     16583 Cartesian)
 Smallest overlap matrix eigenvalue = 1.56E-03
 Guess MOs from SCF MO coefficient file

 -----------------------------------------------------------------------
  General SCF calculation program by
  Eric Jon Sundstrom, Paul Horn, Yuezhi Mao, Dmitri Zuev, Alec White,
  David Stuck, Shaama M.S., Shane Yost, Joonho Lee, David Small,
  Daniel Levine, Susi Lehtola, Hugh Burton, Evgeny Epifanovsky
 -----------------------------------------------------------------------
 Exchange:     0.2000 Hartree-Fock + 0.0800 Slater + 0.7200 B88
 Correlation:  0.1900 VWN1RPA + 0.8100 LYP
 Using SG-1 standard quadrature grid
 using 4 threads for integral computing
 -------------------------------------------------------
 OpenMP Integral computing Module                
 Release: version 2.0, May 2017, Q-Chem Inc. Pleasanton 
 -------------------------------------------------------
 -------------------------------------------------------
 OpenMP BLAS3 based DFT computing Module                
 Release: version 1.0, May 2013, Q-Chem Inc. Pittsburgh 
 -------------------------------------------------------
 A restricted SCF calculation will be
 performed using DIIS
 SCF converges when DIIS error is below 1.0e-08
 ---------------------------------------
  Cycle       Energy         DIIS error
 ---------------------------------------
    1  -14031.7471575178      2.43e-04  
    2  -14031.7475882413      1.26e-04  
    3  -14031.7475543357      1.61e-04  
    4  -14031.7476509988      3.83e-05  
    5  -14031.7476571233      1.15e-05  
    6  -14031.7476576541      4.70e-06  
    7  -14031.7476577617      1.13e-06  
    8  -14031.7476577642      3.05e-07  
    9  -14031.7476577644      1.38e-07  
   10  -14031.7476577644      1.51e-08  
   11  -14031.7476577644      7.05e-09  Convergence criterion met
 ---------------------------------------
 SCF time:   CPU 28.54s  wall 8.00s 
 SCF   energy in the final basis set =   -14031.7476577644
 Total energy in the final basis set =   -14031.7476577644

 --------------------------------------------------------------
             Orbital Energies (a.u.) and Symmetries
 --------------------------------------------------------------

 Alpha MOs, Restricted
 -- Occupied --                  
*******-1165.90 -176.34 -176.33 -165.74 -165.74 -165.74 -165.73
  1 A'    2 A'    3 A'    4 A'    5 A'    1 A"    6 A'    7 A'                 
-165.73 -165.73  -35.84  -35.83  -31.33  -31.32  -31.32  -31.32
  2 A"    8 A'    9 A'   10 A'   11 A'    3 A"   12 A'   13 A'                 
-31.314 -31.313 -24.740 -22.981 -22.979 -22.979 -22.973 -22.973
  4 A"   14 A'   15 A'   16 A'    5 A"   17 A'   18 A'    6 A"                 
-22.970 -22.969 -22.969 -22.965 -22.965 -14.381 -10.363  -6.385
 19 A'    7 A"   20 A'    8 A"   21 A'   22 A'   23 A'   24 A'                 
 -6.376  -4.801  -4.789  -4.781  -4.781  -4.774  -4.773  -2.067
 25 A'   26 A'   27 A'    9 A"   28 A'   10 A"   29 A'   30 A'                 
 -2.060  -2.060  -2.054  -2.050  -2.049  -2.043  -2.043  -2.036
 11 A"   31 A'   32 A'   12 A"   33 A'   13 A"   34 A'   35 A'                 
 -2.036  -1.286  -0.964  -0.718  -0.693  -0.620  -0.524  -0.523
 14 A"   36 A'   37 A'   38 A'   39 A'   40 A'   15 A"   41 A'                 
 -0.496  -0.421  -0.390  -0.349  -0.303  -0.297  -0.282  -0.276
 42 A'   43 A'   16 A"   44 A'   17 A"   45 A'   18 A"   46 A'                 
 -- Virtual --                   
 -0.114  -0.072  -0.051   0.018   0.048   0.059   0.061   0.121
 47 A'   48 A'   19 A"   49 A'   50 A'   51 A'   20 A"   52 A'                 
  0.128   0.143   0.152   0.188   0.193   0.194   0.210   0.219
 53 A'   54 A'   21 A"   55 A'   22 A"   56 A'   57 A'   58 A'                 
  0.221   0.242   0.264   0.272   0.301   0.328   0.349   0.360
 23 A"   59 A'   60 A'   24 A"   61 A'   62 A'   63 A'   25 A"                 
  0.379   0.384   0.396   0.421   0.432   0.446   0.459   0.478
 64 A'   26 A"   27 A"   65 A'   28 A"   66 A'   67 A'   68 A'                 
  0.585   0.590   0.597   0.663   0.701   0.759   0.816   0.830
 69 A'   29 A"   70 A'   71 A'   72 A'   73 A'   74 A'   30 A"                 
  0.901   0.948   1.175   1.197   1.234   1.261   1.274   1.305
 75 A'   76 A'   31 A"   77 A'   32 A"   78 A'   33 A"   79 A'                 
  1.338   1.346   1.366   1.386   1.390   1.419   1.564   1.663
 80 A'   34 A"   81 A'   35 A"   82 A'   83 A'   84 A'   85 A'                 
  1.807   1.906   2.015   2.204   2.336   2.464   2.728   2.774
 86 A'   87 A'   36 A"   88 A'   37 A"   89 A'   38 A"   90 A'                 
  2.822   3.185   3.719   3.720   3.809   3.832   3.928   3.942
 91 A'   92 A'   93 A'   39 A"   94 A'   40 A"   41 A"   42 A"                 
  3.945   3.956   3.968   3.973   4.008   4.030   4.057   4.146
 95 A'   43 A"   96 A'   44 A"   45 A"   97 A'   98 A'   99 A'                 
  4.193   4.238   4.334   4.345   4.414   4.800   5.954   5.972
100 A'  101 A'  102 A'  103 A'  104 A'  105 A'   46 A"  106 A'                 
  5.977   5.999   6.005   6.050   6.243   6.316   6.607  23.689
 47 A"  107 A'  108 A'  109 A'   48 A"  110 A'  111 A'  112 A'                 
 27.773  27.837  28.299  28.312  28.319  28.335  28.339  28.355
113 A'  114 A'   49 A"  115 A'   50 A"  116 A'  117 A'  118 A'                 
 28.506  28.513  28.515  28.519  28.524  28.538  28.550  28.574
 51 A"  119 A'   52 A"   53 A"  120 A'   54 A"  121 A'  122 A'                 
 28.633  28.672  35.508  66.703 127.845 127.856 127.864 127.878
123 A'  124 A'  125 A'  126 A'   55 A"  127 A'   56 A"  128 A'                 
127.884 127.908 151.579 151.6361901.7391901.799
129 A'  130 A'  131 A'  132 A'  133 A'  134 A'                                 

 Beta MOs, Restricted
 -- Occupied --                  
*******-1165.90 -176.34 -176.33 -165.74 -165.74 -165.74 -165.73
  1 A'    2 A'    3 A'    4 A'    5 A'    1 A"    6 A'    7 A'                 
-165.73 -165.73  -35.84  -35.83  -31.33  -31.32  -31.32  -31.32
  2 A"    8 A'    9 A'   10 A'   11 A'    3 A"   12 A'   13 A'                 
-31.314 -31.313 -24.740 -22.981 -22.979 -22.979 -22.973 -22.973
  4 A"   14 A'   15 A'   16 A'    5 A"   17 A'   18 A'    6 A"                 
-22.970 -22.969 -22.969 -22.965 -22.965 -14.381 -10.363  -6.385
 19 A'    7 A"   20 A'    8 A"   21 A'   22 A'   23 A'   24 A'                 
 -6.376  -4.801  -4.789  -4.781  -4.781  -4.774  -4.773  -2.067
 25 A'   26 A'   27 A'    9 A"   28 A'   10 A"   29 A'   30 A'                 
 -2.060  -2.060  -2.054  -2.050  -2.049  -2.043  -2.043  -2.036
 11 A"   31 A'   32 A'   12 A"   33 A'   13 A"   34 A'   35 A'                 
 -2.036  -1.286  -0.964  -0.718  -0.693  -0.620  -0.524  -0.523
 14 A"   36 A'   37 A'   38 A'   39 A'   40 A'   15 A"   41 A'                 
 -0.496  -0.421  -0.390  -0.349  -0.303  -0.297  -0.282  -0.276
 42 A'   43 A'   16 A"   44 A'   17 A"   45 A'   18 A"   46 A'                 
 -- Virtual --                   
 -0.114  -0.072  -0.051   0.018   0.048   0.059   0.061   0.121
 47 A'   48 A'   19 A"   49 A'   50 A'   51 A'   20 A"   52 A'                 
  0.128   0.143   0.152   0.188   0.193   0.194   0.210   0.219
 53 A'   54 A'   21 A"   55 A'   22 A"   56 A'   57 A'   58 A'                 
  0.221   0.242   0.264   0.272   0.301   0.328   0.349   0.360
 23 A"   59 A'   60 A'   24 A"   61 A'   62 A'   63 A'   25 A"                 
  0.379   0.384   0.396   0.421   0.432   0.446   0.459   0.478
 64 A'   26 A"   27 A"   65 A'   28 A"   66 A'   67 A'   68 A'                 
  0.585   0.590   0.597   0.663   0.701   0.759   0.816   0.830
 69 A'   29 A"   70 A'   71 A'   72 A'   73 A'   74 A'   30 A"                 
  0.901   0.948   1.175   1.197   1.234   1.261   1.274   1.305
 75 A'   76 A'   31 A"   77 A'   32 A"   78 A'   33 A"   79 A'                 
  1.338   1.346   1.366   1.386   1.390   1.419   1.564   1.663
 80 A'   34 A"   81 A'   35 A"   82 A'   83 A'   84 A'   85 A'                 
  1.807   1.906   2.015   2.204   2.336   2.464   2.728   2.774
 86 A'   87 A'   36 A"   88 A'   37 A"   89 A'   38 A"   90 A'                 
  2.822   3.185   3.719   3.720   3.809   3.832   3.928   3.942
 91 A'   92 A'   93 A'   39 A"   94 A'   40 A"   41 A"   42 A"                 
  3.945   3.956   3.968   3.973   4.008   4.030   4.057   4.146
 95 A'   43 A"   96 A'   44 A"   45 A"   97 A'   98 A'   99 A'                 
  4.193   4.238   4.334   4.345   4.414   4.800   5.954   5.972
100 A'  101 A'  102 A'  103 A'  104 A'  105 A'   46 A"  106 A'                 
  5.977   5.999   6.005   6.050   6.243   6.316   6.607  23.689
 47 A"  107 A'  108 A'  109 A'   48 A"  110 A'  111 A'  112 A'                 
 27.773  27.837  28.299  28.312  28.319  28.335  28.339  28.355
113 A'  114 A'   49 A"  115 A'   50 A"  116 A'  117 A'  118 A'                 
 28.506  28.513  28.515  28.519  28.524  28.538  28.550  28.574
 51 A"  119 A'   52 A"   53 A"  120 A'   54 A"  121 A'  122 A'                 
 28.633  28.672  35.508  66.703 127.845 127.856 127.864 127.878
123 A'  124 A'  125 A'  126 A'   55 A"  127 A'   56 A"  128 A'                 
127.884 127.908 151.579 151.6361901.7391901.799
129 A'  130 A'  131 A'  132 A'  133 A'  134 A'                                 
 --------------------------------------------------------------

          Ground-State Mulliken Net Atomic Charges

     Atom                 Charge (a.u.)
  ----------------------------------------
      1 C                    -0.119758
      2 N                    -0.183737
      3 I                     0.185267
      4 F                     0.017983
      5 I                     0.100245
  ----------------------------------------
  Sum of atomic charges =     0.000000

 -----------------------------------------------------------------
                    Cartesian Multipole Moments
 -----------------------------------------------------------------
    Charge (ESU x 10^10)
                 0.0000
    Dipole Moment (Debye)
         X      -0.1722      Y       2.0615      Z       0.0000
       Tot       2.0686
    Quadrupole Moments (Debye-Ang)
        XX     -69.8492     XY      -0.3639     YY     -74.9316
        XZ       0.0000     YZ      -0.0000     ZZ     -73.0680
    Octopole Moments (Debye-Ang^2)
       XXX     -22.3753    XXY      27.4303    XYY      -2.7132
       YYY      50.0966    XXZ      -0.0000    XYZ      -0.0000
       YYZ       0.0000    XZZ      -3.8099    YZZ       9.9477
       ZZZ       0.0000
    Hexadecapole Moments (Debye-Ang^3)
      XXXX   -1329.2503   XXXY     -32.6194   XXYY    -286.8663
      XYYY     -21.1920   YYYY    -453.3981   XXXZ       0.0000
      XXYZ      -0.0000   XYYZ       0.0000   YYYZ      -0.0000
      XXZZ    -247.9074   XYZZ     -11.1183   YYZZ     -86.4210
      XZZZ       0.0000   YZZZ      -0.0000   ZZZZ     -95.3950
 -----------------------------------------------------------------
 Calculating analytic gradient of the SCF energy
 Gradient of SCF Energy
            1           2           3           4           5
    1   0.0010247  -0.0008720   0.0011169  -0.0006862  -0.0005834
    2  -0.0002821  -0.0036994   0.0017031   0.0020369   0.0002414
    3   0.0000000  -0.0000000  -0.0000000  -0.0000000   0.0000000
 Max gradient component =       3.699E-03
 RMS gradient           =       1.284E-03
 Gradient time:  CPU 10.22 s  wall 2.67 s
 Geometry Optimization Parameters
   NAtoms,    NIC,     NZ,  NCons,   NDum,   NFix, NCnnct, MaxDiis
        5      27       5       0       0       0       0       0

 Cartesian Hessian Update
 Hessian Updated using BFGS Update


** GEOMETRY OPTIMIZATION IN DELOCALIZED INTERNAL COORDINATES **
   Searching for a Minimum

   Optimization Cycle:   4

                       Coordinates (Angstroms)
     ATOM                X               Y               Z
      1  C         0.6671289262   -1.2853560844    0.0000000000
      2  N        -0.5606064447   -1.5221959670    0.0000000000
      3  I        -1.9312452807    0.0127979749    0.0000000000
      4  F         1.5093885998   -2.3200156130    0.0000000000
      5  I         1.8059214361    0.5442935893    0.0000000000
   Point Group: cs    Number of degrees of freedom:     7


   Energy is -14031.747657764

 Hessian Updated using BFGS Update

  7 Hessian modes will be used to form the next step
  Hessian Eigenvalues:
     0.017034    0.108608    0.119915    0.245829    0.268879    0.544943
     0.641327

 Minimum Search - Taking Simple RFO Step
 Searching for Lamda that Minimizes Along All modes
 Value Taken    Lamda =  -0.00029335
 Step Taken.  Stepsize is  0.113250

                             Maximum     Tolerance    Cnvgd?
         Gradient           0.002554      0.000300      NO
         Displacement       0.083108      0.001200      NO
         Energy change     -0.000605      0.000001      NO


 New Cartesian Coordinates Obtained by Inverse Iteration

 Displacement from previous Coordinates is:  0.092708
 ----------------------------------------------------------------
             Standard Nuclear Orientation (Angstroms)
    I     Atom           X                Y                Z
 ----------------------------------------------------------------
    1      C       0.6688418220    -1.2755385686     0.0000000000
    2      N      -0.5583589959    -1.5028939747     0.0000000000
    3      I      -1.9564497482    -0.0086024339     0.0000000000
    4      F       1.5030860848    -2.3218424585     0.0000000000
    5      I       1.8334680739     0.5384013354     0.0000000000
 ----------------------------------------------------------------
 Molecular Point Group                 Cs    NOp =  2
 Largest Abelian Subgroup              Cs    NOp =  2
 Nuclear Repulsion Energy =   884.8698902049 hartrees
 There are       64 alpha and       64 beta electrons
 Applying Cartesian multipole field
    Component          Value
    ---------          -----
     (2,0,0)        1.00000E-11
     (0,2,0)        2.00000E-11
     (0,0,2)       -3.00000E-11
 Nucleus-field energy     =     0.0000000209 hartrees
 Requested basis set is 6-311++G(d,p)
 There are 66 shells and 190 basis functions
 A cutoff of  1.0D-11 yielded   1652 shell pairs
 There are     14577 function pairs (     16583 Cartesian)
 Smallest overlap matrix eigenvalue = 1.54E-03
 Guess MOs from SCF MO coefficient file

 -----------------------------------------------------------------------
  General SCF calculation program by
  Eric Jon Sundstrom, Paul Horn, Yuezhi Mao, Dmitri Zuev, Alec White,
  David Stuck, Shaama M.S., Shane Yost, Joonho Lee, David Small,
  Daniel Levine, Susi Lehtola, Hugh Burton, Evgeny Epifanovsky
 -----------------------------------------------------------------------
 Exchange:     0.2000 Hartree-Fock + 0.0800 Slater + 0.7200 B88
 Correlation:  0.1900 VWN1RPA + 0.8100 LYP
 Using SG-1 standard quadrature grid
 using 4 threads for integral computing
 -------------------------------------------------------
 OpenMP Integral computing Module                
 Release: version 2.0, May 2017, Q-Chem Inc. Pleasanton 
 -------------------------------------------------------
 -------------------------------------------------------
 OpenMP BLAS3 based DFT computing Module                
 Release: version 1.0, May 2013, Q-Chem Inc. Pittsburgh 
 -------------------------------------------------------
 A restricted SCF calculation will be
 performed using DIIS
 SCF converges when DIIS error is below 1.0e-08
 ---------------------------------------
  Cycle       Energy         DIIS error
 ---------------------------------------
    1  -14031.7474672975      2.15e-04  
    2  -14031.7477950222      8.99e-05  
    3  -14031.7477441308      1.48e-04  
    4  -14031.7478286484      2.33e-05  
    5  -14031.7478311471      5.43e-06  
    6  -14031.7478312277      3.03e-06  
    7  -14031.7478312598      6.98e-07  
    8  -14031.7478312612      2.16e-07  
    9  -14031.7478312612      1.05e-07  
   10  -14031.7478312614      1.32e-08  
   11  -14031.7478312614      4.71e-09  Convergence criterion met
 ---------------------------------------
 SCF time:   CPU 28.49s  wall 8.00s 
 SCF   energy in the final basis set =   -14031.7478312614
 Total energy in the final basis set =   -14031.7478312614

 --------------------------------------------------------------
             Orbital Energies (a.u.) and Symmetries
 --------------------------------------------------------------

 Alpha MOs, Restricted
 -- Occupied --                  
*******-1165.90 -176.34 -176.33 -165.75 -165.74 -165.74 -165.73
  1 A'    2 A'    3 A'    4 A'    5 A'    1 A"    6 A'    7 A'                 
-165.73 -165.73  -35.84  -35.83  -31.33  -31.32  -31.32  -31.32
  2 A"    8 A'    9 A'   10 A'   11 A'    3 A"   12 A'   13 A'                 
-31.314 -31.313 -24.738 -22.982 -22.980 -22.980 -22.974 -22.974
  4 A"   14 A'   15 A'   16 A'    5 A"   17 A'   18 A'    6 A"                 
-22.970 -22.969 -22.969 -22.964 -22.964 -14.380 -10.363  -6.386
 19 A'    7 A"   20 A'    8 A"   21 A'   22 A'   23 A'   24 A'                 
 -6.376  -4.802  -4.788  -4.782  -4.782  -4.774  -4.772  -2.068
 25 A'   26 A'   27 A'    9 A"   28 A'   10 A"   29 A'   30 A'                 
 -2.061  -2.061  -2.054  -2.050  -2.049  -2.044  -2.044  -2.036
 11 A"   31 A'   32 A'   12 A"   33 A'   13 A"   34 A'   35 A'                 
 -2.036  -1.282  -0.965  -0.719  -0.694  -0.619  -0.522  -0.522
 14 A"   36 A'   37 A'   38 A'   39 A'   40 A'   15 A"   41 A'                 
 -0.497  -0.420  -0.391  -0.349  -0.303  -0.296  -0.282  -0.277
 42 A'   43 A'   16 A"   44 A'   17 A"   45 A'   18 A"   46 A'                 
 -- Virtual --                   
 -0.112  -0.072  -0.050   0.018   0.048   0.059   0.061   0.122
 47 A'   48 A'   19 A"   49 A'   50 A'   51 A'   20 A"   52 A'                 
  0.128   0.143   0.152   0.189   0.193   0.194   0.210   0.219
 53 A'   54 A'   21 A"   55 A'   22 A"   56 A'   57 A'   58 A'                 
  0.221   0.241   0.264   0.272   0.303   0.331   0.351   0.361
 23 A"   59 A'   60 A'   24 A"   61 A'   62 A'   63 A'   25 A"                 
  0.379   0.384   0.394   0.420   0.433   0.443   0.456   0.483
 64 A'   26 A"   27 A"   65 A'   28 A"   66 A'   67 A'   68 A'                 
  0.585   0.591   0.597   0.667   0.702   0.757   0.815   0.831
 69 A'   29 A"   70 A'   71 A'   72 A'   73 A'   74 A'   30 A"                 
  0.903   0.953   1.175   1.197   1.234   1.263   1.275   1.303
 75 A'   76 A'   31 A"   77 A'   32 A"   78 A'   33 A"   79 A'                 
  1.340   1.347   1.366   1.387   1.392   1.420   1.565   1.662
 80 A'   34 A"   81 A'   35 A"   82 A'   83 A'   84 A'   85 A'                 
  1.809   1.909   2.016   2.201   2.337   2.467   2.729   2.776
 86 A'   87 A'   36 A"   88 A'   37 A"   89 A'   38 A"   90 A'                 
  2.820   3.179   3.721   3.722   3.809   3.833   3.929   3.940
 91 A'   92 A'   93 A'   39 A"   94 A'   40 A"   41 A"   42 A"                 
  3.947   3.954   3.967   3.973   4.009   4.030   4.055   4.147
 95 A'   43 A"   96 A'   44 A"   45 A"   97 A'   98 A'   99 A'                 
  4.192   4.239   4.335   4.345   4.419   4.799   5.953   5.973
100 A'  101 A'  102 A'  103 A'  104 A'  105 A'   46 A"  106 A'                 
  5.977   6.001   6.007   6.048   6.244   6.318   6.602  23.691
 47 A"  107 A'  108 A'  109 A'   48 A"  110 A'  111 A'  112 A'                 
 27.773  27.842  28.298  28.312  28.320  28.334  28.338  28.355
113 A'  114 A'   49 A"  115 A'   50 A"  116 A'  117 A'  118 A'                 
 28.505  28.513  28.515  28.519  28.524  28.538  28.548  28.575
 51 A"  119 A'   52 A"   53 A"  120 A'   54 A"  121 A'  122 A'                 
 28.633  28.673  35.511  66.705 127.844 127.856 127.864 127.876
123 A'  124 A'  125 A'  126 A'   55 A"  127 A'   56 A"  128 A'                 
127.886 127.908 151.580 151.6401901.7401901.802
129 A'  130 A'  131 A'  132 A'  133 A'  134 A'                                 

 Beta MOs, Restricted
 -- Occupied --                  
*******-1165.90 -176.34 -176.33 -165.75 -165.74 -165.74 -165.73
  1 A'    2 A'    3 A'    4 A'    5 A'    1 A"    6 A'    7 A'                 
-165.73 -165.73  -35.84  -35.83  -31.33  -31.32  -31.32  -31.32
  2 A"    8 A'    9 A'   10 A'   11 A'    3 A"   12 A'   13 A'                 
-31.314 -31.313 -24.738 -22.982 -22.980 -22.980 -22.974 -22.974
  4 A"   14 A'   15 A'   16 A'    5 A"   17 A'   18 A'    6 A"                 
-22.970 -22.969 -22.969 -22.964 -22.964 -14.380 -10.363  -6.386
 19 A'    7 A"   20 A'    8 A"   21 A'   22 A'   23 A'   24 A'                 
 -6.376  -4.802  -4.788  -4.782  -4.782  -4.774  -4.772  -2.068
 25 A'   26 A'   27 A'    9 A"   28 A'   10 A"   29 A'   30 A'                 
 -2.061  -2.061  -2.054  -2.050  -2.049  -2.044  -2.044  -2.036
 11 A"   31 A'   32 A'   12 A"   33 A'   13 A"   34 A'   35 A'                 
 -2.036  -1.282  -0.965  -0.719  -0.694  -0.619  -0.522  -0.522
 14 A"   36 A'   37 A'   38 A'   39 A'   40 A'   15 A"   41 A'                 
 -0.497  -0.420  -0.391  -0.349  -0.303  -0.296  -0.282  -0.277
 42 A'   43 A'   16 A"   44 A'   17 A"   45 A'   18 A"   46 A'                 
 -- Virtual --                   
 -0.112  -0.072  -0.050   0.018   0.048   0.059   0.061   0.122
 47 A'   48 A'   19 A"   49 A'   50 A'   51 A'   20 A"   52 A'                 
  0.128   0.143   0.152   0.189   0.193   0.194   0.210   0.219
 53 A'   54 A'   21 A"   55 A'   22 A"   56 A'   57 A'   58 A'                 
  0.221   0.241   0.264   0.272   0.303   0.331   0.351   0.361
 23 A"   59 A'   60 A'   24 A"   61 A'   62 A'   63 A'   25 A"                 
  0.379   0.384   0.394   0.420   0.433   0.443   0.456   0.483
 64 A'   26 A"   27 A"   65 A'   28 A"   66 A'   67 A'   68 A'                 
  0.585   0.591   0.597   0.667   0.702   0.757   0.815   0.831
 69 A'   29 A"   70 A'   71 A'   72 A'   73 A'   74 A'   30 A"                 
  0.903   0.953   1.175   1.197   1.234   1.263   1.275   1.303
 75 A'   76 A'   31 A"   77 A'   32 A"   78 A'   33 A"   79 A'                 
  1.340   1.347   1.366   1.387   1.392   1.420   1.565   1.662
 80 A'   34 A"   81 A'   35 A"   82 A'   83 A'   84 A'   85 A'                 
  1.809   1.909   2.016   2.201   2.337   2.467   2.729   2.776
 86 A'   87 A'   36 A"   88 A'   37 A"   89 A'   38 A"   90 A'                 
  2.820   3.179   3.721   3.722   3.809   3.833   3.929   3.940
 91 A'   92 A'   93 A'   39 A"   94 A'   40 A"   41 A"   42 A"                 
  3.947   3.954   3.967   3.973   4.009   4.030   4.055   4.147
 95 A'   43 A"   96 A'   44 A"   45 A"   97 A'   98 A'   99 A'                 
  4.192   4.239   4.335   4.345   4.419   4.799   5.953   5.973
100 A'  101 A'  102 A'  103 A'  104 A'  105 A'   46 A"  106 A'                 
  5.977   6.001   6.007   6.048   6.244   6.318   6.602  23.691
 47 A"  107 A'  108 A'  109 A'   48 A"  110 A'  111 A'  112 A'                 
 27.773  27.842  28.298  28.312  28.320  28.334  28.338  28.355
113 A'  114 A'   49 A"  115 A'   50 A"  116 A'  117 A'  118 A'                 
 28.505  28.513  28.515  28.519  28.524  28.538  28.548  28.575
 51 A"  119 A'   52 A"   53 A"  120 A'   54 A"  121 A'  122 A'                 
 28.633  28.673  35.511  66.705 127.844 127.856 127.864 127.876
123 A'  124 A'  125 A'  126 A'   55 A"  127 A'   56 A"  128 A'                 
127.886 127.908 151.580 151.6401901.7401901.802
129 A'  130 A'  131 A'  132 A'  133 A'  134 A'                                 
 --------------------------------------------------------------

          Ground-State Mulliken Net Atomic Charges

     Atom                 Charge (a.u.)
  ----------------------------------------
      1 C                    -0.122118
      2 N                    -0.185198
      3 I                     0.192080
      4 F                     0.016686
      5 I                     0.098550
  ----------------------------------------
  Sum of atomic charges =     0.000000

 -----------------------------------------------------------------
                    Cartesian Multipole Moments
 -----------------------------------------------------------------
    Charge (ESU x 10^10)
                 0.0000
    Dipole Moment (Debye)
         X      -0.2517      Y       2.0525      Z      -0.0000
       Tot       2.0679
    Quadrupole Moments (Debye-Ang)
        XX     -69.5157     XY      -0.2207     YY     -75.1313
        XZ       0.0000     YZ       0.0000     ZZ     -73.0462
    Octopole Moments (Debye-Ang^2)
       XXX     -23.3645    XXY      28.2375    XYY      -2.8737
       YYY      51.7741    XXZ      -0.0000    XYZ       0.0000
       YYZ      -0.0000    XZZ      -3.9509    YZZ      10.5663
       ZZZ      -0.0000
    Hexadecapole Moments (Debye-Ang^3)
      XXXX   -1355.9261   XXXY     -35.8813   XXYY    -292.1454
      XYYY     -24.1777   YYYY    -450.8257   XXXZ       0.0000
      XXYZ       0.0000   XYYZ       0.0000   YYYZ       0.0000
      XXZZ    -253.3484   XYZZ     -12.3634   YYZZ     -85.8936
      XZZZ       0.0000   YZZZ       0.0000   ZZZZ     -95.3321
 -----------------------------------------------------------------
 Calculating analytic gradient of the SCF energy
 Gradient of SCF Energy
            1           2           3           4           5
    1  -0.0007908  -0.0009987   0.0007992   0.0004165   0.0005737
    2   0.0008954  -0.0011477  -0.0000321   0.0002265   0.0000579
    3   0.0000000   0.0000000  -0.0000000  -0.0000000  -0.0000000
 Max gradient component =       1.148E-03
 RMS gradient           =       5.738E-04
 Gradient time:  CPU 10.09 s  wall 2.63 s
 Geometry Optimization Parameters
   NAtoms,    NIC,     NZ,  NCons,   NDum,   NFix, NCnnct, MaxDiis
        5      27       5       0       0       0       0       0

 Cartesian Hessian Update
 Hessian Updated using BFGS Update


** GEOMETRY OPTIMIZATION IN DELOCALIZED INTERNAL COORDINATES **
   Searching for a Minimum

   Optimization Cycle:   5

                       Coordinates (Angstroms)
     ATOM                X               Y               Z
      1  C         0.6688418220   -1.2755385686    0.0000000000
      2  N        -0.5583589959   -1.5028939747    0.0000000000
      3  I        -1.9564497482   -0.0086024339    0.0000000000
      4  F         1.5030860848   -2.3218424585    0.0000000000
      5  I         1.8334680739    0.5384013354    0.0000000000
   Point Group: cs    Number of degrees of freedom:     7


   Energy is -14031.747831261

 Hessian Updated using BFGS Update

  7 Hessian modes will be used to form the next step
  Hessian Eigenvalues:
     0.015965    0.115447    0.117877    0.217585    0.267246    0.542768
     0.641308

 Minimum Search - Taking Simple RFO Step
 Searching for Lamda that Minimizes Along All modes
 Value Taken    Lamda =  -0.00003175
 Step Taken.  Stepsize is  0.024022

                             Maximum     Tolerance    Cnvgd?
         Gradient           0.001477      0.000300      NO
         Displacement       0.013501      0.001200      NO
         Energy change     -0.000173      0.000001      NO


 New Cartesian Coordinates Obtained by Inverse Iteration

 Displacement from previous Coordinates is:  0.021967
 ----------------------------------------------------------------
             Standard Nuclear Orientation (Angstroms)
    I     Atom           X                Y                Z
 ----------------------------------------------------------------
    1      C       0.6720108447    -1.2746228400     0.0000000000
    2      N      -0.5554123270    -1.4972033391     0.0000000000
    3      I      -1.9638407532    -0.0113032035     0.0000000000
    4      F       1.5015618654    -2.3251134987     0.0000000000
    5      I       1.8362676069     0.5377667811     0.0000000000
 ----------------------------------------------------------------
 Molecular Point Group                 Cs    NOp =  2
 Largest Abelian Subgroup              Cs    NOp =  2
 Nuclear Repulsion Energy =   883.5942990375 hartrees
 There are       64 alpha and       64 beta electrons
 Applying Cartesian multipole field
    Component          Value
    ---------          -----
     (2,0,0)        1.00000E-11
     (0,2,0)        2.00000E-11
     (0,0,2)       -3.00000E-11
 Nucleus-field energy     =     0.0000000210 hartrees
 Requested basis set is 6-311++G(d,p)
 There are 66 shells and 190 basis functions
 A cutoff of  1.0D-11 yielded   1652 shell pairs
 There are     14577 function pairs (     16583 Cartesian)
 Smallest overlap matrix eigenvalue = 1.54E-03
 Guess MOs from SCF MO coefficient file

 -----------------------------------------------------------------------
  General SCF calculation program by
  Eric Jon Sundstrom, Paul Horn, Yuezhi Mao, Dmitri Zuev, Alec White,
  David Stuck, Shaama M.S., Shane Yost, Joonho Lee, David Small,
  Daniel Levine, Susi Lehtola, Hugh Burton, Evgeny Epifanovsky
 -----------------------------------------------------------------------
 Exchange:     0.2000 Hartree-Fock + 0.0800 Slater + 0.7200 B88
 Correlation:  0.1900 VWN1RPA + 0.8100 LYP
 Using SG-1 standard quadrature grid
 using 4 threads for integral computing
 -------------------------------------------------------
 OpenMP Integral computing Module                
 Release: version 2.0, May 2017, Q-Chem Inc. Pleasanton 
 -------------------------------------------------------
 -------------------------------------------------------
 OpenMP BLAS3 based DFT computing Module                
 Release: version 1.0, May 2013, Q-Chem Inc. Pittsburgh 
 -------------------------------------------------------
 A restricted SCF calculation will be
 performed using DIIS
 SCF converges when DIIS error is below 1.0e-08
 ---------------------------------------
  Cycle       Energy         DIIS error
 ---------------------------------------
    1  -14031.7478150687      6.69e-05  
    2  -14031.7478460411      1.81e-05  
    3  -14031.7478437553      3.09e-05  
    4  -14031.7478472972      6.92e-06  
    5  -14031.7478475077      1.36e-06  
    6  -14031.7478475145      6.55e-07  
    7  -14031.7478475159      1.81e-07  
    8  -14031.7478475161      5.51e-08  
    9  -14031.7478475160      2.37e-08  
   10  -14031.7478475161      6.79e-09  Convergence criterion met
 ---------------------------------------
 SCF time:   CPU 25.86s  wall 7.00s 
 SCF   energy in the final basis set =   -14031.7478475161
 Total energy in the final basis set =   -14031.7478475161

 --------------------------------------------------------------
             Orbital Energies (a.u.) and Symmetries
 --------------------------------------------------------------

 Alpha MOs, Restricted
 -- Occupied --                  
*******-1165.90 -176.34 -176.33 -165.75 -165.74 -165.74 -165.73
  1 A'    2 A'    3 A'    4 A'    5 A'    1 A"    6 A'    7 A'                 
-165.73 -165.73  -35.84  -35.83  -31.33  -31.32  -31.32  -31.32
  2 A"    8 A'    9 A'   10 A'   11 A'    3 A"   12 A'   13 A'                 
-31.314 -31.313 -24.738 -22.982 -22.980 -22.980 -22.974 -22.974
  4 A"   14 A'   15 A'   16 A'    5 A"   17 A'   18 A'    6 A"                 
-22.970 -22.969 -22.968 -22.964 -22.964 -14.380 -10.363  -6.387
 19 A'    7 A"   20 A'    8 A"   21 A'   22 A'   23 A'   24 A'                 
 -6.376  -4.802  -4.788  -4.782  -4.782  -4.773  -4.772  -2.068
 25 A'   26 A'   27 A'    9 A"   28 A'   10 A"   29 A'   30 A'                 
 -2.061  -2.061  -2.054  -2.050  -2.049  -2.044  -2.044  -2.036
 11 A"   31 A'   32 A'   12 A"   33 A'   13 A"   34 A'   35 A'                 
 -2.036  -1.282  -0.964  -0.719  -0.694  -0.619  -0.522  -0.522
 14 A"   36 A'   37 A'   38 A'   39 A'   40 A'   15 A"   41 A'                 
 -0.497  -0.420  -0.391  -0.349  -0.303  -0.295  -0.282  -0.277
 42 A'   43 A'   16 A"   44 A'   17 A"   45 A'   18 A"   46 A'                 
 -- Virtual --                   
 -0.112  -0.072  -0.050   0.018   0.048   0.059   0.061   0.122
 47 A'   48 A'   19 A"   49 A'   50 A'   51 A'   20 A"   52 A'                 
  0.128   0.143   0.152   0.189   0.193   0.194   0.210   0.220
 53 A'   54 A'   21 A"   55 A'   22 A"   56 A'   57 A'   58 A'                 
  0.221   0.241   0.263   0.272   0.304   0.331   0.351   0.362
 23 A"   59 A'   60 A'   24 A"   61 A'   62 A'   63 A'   25 A"                 
  0.379   0.384   0.394   0.420   0.433   0.443   0.455   0.484
 64 A'   26 A"   27 A"   65 A'   28 A"   66 A'   67 A'   68 A'                 
  0.586   0.591   0.597   0.668   0.702   0.756   0.814   0.832
 69 A'   29 A"   70 A'   71 A'   72 A'   73 A'   74 A'   30 A"                 
  0.903   0.955   1.176   1.197   1.234   1.264   1.275   1.302
 75 A'   76 A'   31 A"   77 A'   32 A"   78 A'   33 A"   79 A'                 
  1.340   1.347   1.366   1.387   1.392   1.421   1.565   1.662
 80 A'   34 A"   81 A'   35 A"   82 A'   83 A'   84 A'   85 A'                 
  1.810   1.910   2.016   2.199   2.337   2.468   2.729   2.776
 86 A'   87 A'   36 A"   88 A'   37 A"   89 A'   38 A"   90 A'                 
  2.820   3.178   3.721   3.722   3.810   3.834   3.929   3.940
 91 A'   92 A'   93 A'   39 A"   94 A'   40 A"   41 A"   42 A"                 
  3.947   3.955   3.967   3.973   4.009   4.029   4.055   4.147
 95 A'   43 A"   96 A'   44 A"   45 A"   97 A'   98 A'   99 A'                 
  4.191   4.240   4.334   4.346   4.420   4.799   5.953   5.973
100 A'  101 A'  102 A'  103 A'  104 A'  105 A'   46 A"  106 A'                 
  5.977   6.000   6.008   6.049   6.245   6.318   6.602  23.692
 47 A"  107 A'  108 A'  109 A'   48 A"  110 A'  111 A'  112 A'                 
 27.773  27.842  28.298  28.311  28.320  28.334  28.339  28.355
113 A'  114 A'   49 A"  115 A'   50 A"  116 A'  117 A'  118 A'                 
 28.505  28.512  28.515  28.519  28.524  28.538  28.547  28.575
 51 A"  119 A'   52 A"   53 A"  120 A'   54 A"  121 A'  122 A'                 
 28.633  28.674  35.512  66.705 127.844 127.855 127.864 127.876
123 A'  124 A'  125 A'  126 A'   55 A"  127 A'   56 A"  128 A'                 
127.887 127.908 151.580 151.6401901.7401901.803
129 A'  130 A'  131 A'  132 A'  133 A'  134 A'                                 

 Beta MOs, Restricted
 -- Occupied --                  
*******-1165.90 -176.34 -176.33 -165.75 -165.74 -165.74 -165.73
  1 A'    2 A'    3 A'    4 A'    5 A'    1 A"    6 A'    7 A'                 
-165.73 -165.73  -35.84  -35.83  -31.33  -31.32  -31.32  -31.32
  2 A"    8 A'    9 A'   10 A'   11 A'    3 A"   12 A'   13 A'                 
-31.314 -31.313 -24.738 -22.982 -22.980 -22.980 -22.974 -22.974
  4 A"   14 A'   15 A'   16 A'    5 A"   17 A'   18 A'    6 A"                 
-22.970 -22.969 -22.968 -22.964 -22.964 -14.380 -10.363  -6.387
 19 A'    7 A"   20 A'    8 A"   21 A'   22 A'   23 A'   24 A'                 
 -6.376  -4.802  -4.788  -4.782  -4.782  -4.773  -4.772  -2.068
 25 A'   26 A'   27 A'    9 A"   28 A'   10 A"   29 A'   30 A'                 
 -2.061  -2.061  -2.054  -2.050  -2.049  -2.044  -2.044  -2.036
 11 A"   31 A'   32 A'   12 A"   33 A'   13 A"   34 A'   35 A'                 
 -2.036  -1.282  -0.964  -0.719  -0.694  -0.619  -0.522  -0.522
 14 A"   36 A'   37 A'   38 A'   39 A'   40 A'   15 A"   41 A'                 
 -0.497  -0.420  -0.391  -0.349  -0.303  -0.295  -0.282  -0.277
 42 A'   43 A'   16 A"   44 A'   17 A"   45 A'   18 A"   46 A'                 
 -- Virtual --                   
 -0.112  -0.072  -0.050   0.018   0.048   0.059   0.061   0.122
 47 A'   48 A'   19 A"   49 A'   50 A'   51 A'   20 A"   52 A'                 
  0.128   0.143   0.152   0.189   0.193   0.194   0.210   0.220
 53 A'   54 A'   21 A"   55 A'   22 A"   56 A'   57 A'   58 A'                 
  0.221   0.241   0.263   0.272   0.304   0.331   0.351   0.362
 23 A"   59 A'   60 A'   24 A"   61 A'   62 A'   63 A'   25 A"                 
  0.379   0.384   0.394   0.420   0.433   0.443   0.455   0.484
 64 A'   26 A"   27 A"   65 A'   28 A"   66 A'   67 A'   68 A'                 
  0.586   0.591   0.597   0.668   0.702   0.756   0.814   0.832
 69 A'   29 A"   70 A'   71 A'   72 A'   73 A'   74 A'   30 A"                 
  0.903   0.955   1.176   1.197   1.234   1.264   1.275   1.302
 75 A'   76 A'   31 A"   77 A'   32 A"   78 A'   33 A"   79 A'                 
  1.340   1.347   1.366   1.387   1.392   1.421   1.565   1.662
 80 A'   34 A"   81 A'   35 A"   82 A'   83 A'   84 A'   85 A'                 
  1.810   1.910   2.016   2.199   2.337   2.468   2.729   2.776
 86 A'   87 A'   36 A"   88 A'   37 A"   89 A'   38 A"   90 A'                 
  2.820   3.178   3.721   3.722   3.810   3.834   3.929   3.940
 91 A'   92 A'   93 A'   39 A"   94 A'   40 A"   41 A"   42 A"                 
  3.947   3.955   3.967   3.973   4.009   4.029   4.055   4.147
 95 A'   43 A"   96 A'   44 A"   45 A"   97 A'   98 A'   99 A'                 
  4.191   4.240   4.334   4.346   4.420   4.799   5.953   5.973
100 A'  101 A'  102 A'  103 A'  104 A'  105 A'   46 A"  106 A'                 
  5.977   6.000   6.008   6.049   6.245   6.318   6.602  23.692
 47 A"  107 A'  108 A'  109 A'   48 A"  110 A'  111 A'  112 A'                 
 27.773  27.842  28.298  28.311  28.320  28.334  28.339  28.355
113 A'  114 A'   49 A"  115 A'   50 A"  116 A'  117 A'  118 A'                 
 28.505  28.512  28.515  28.519  28.524  28.538  28.547  28.575
 51 A"  119 A'   52 A"   53 A"  120 A'   54 A"  121 A'  122 A'                 
 28.633  28.674  35.512  66.705 127.844 127.855 127.864 127.876
123 A'  124 A'  125 A'  126 A'   55 A"  127 A'   56 A"  128 A'                 
127.887 127.908 151.580 151.6401901.7401901.803
129 A'  130 A'  131 A'  132 A'  133 A'  134 A'                                 
 --------------------------------------------------------------

          Ground-State Mulliken Net Atomic Charges

     Atom                 Charge (a.u.)
  ----------------------------------------
      1 C                    -0.123233
      2 N                    -0.185578
      3 I                     0.193433
      4 F                     0.016932
      5 I                     0.098446
  ----------------------------------------
  Sum of atomic charges =     0.000000

 -----------------------------------------------------------------
                    Cartesian Multipole Moments
 -----------------------------------------------------------------
    Charge (ESU x 10^10)
                 0.0000
    Dipole Moment (Debye)
         X      -0.2695      Y       2.0546      Z       0.0000
       Tot       2.0723
    Quadrupole Moments (Debye-Ang)
        XX     -69.4401     XY      -0.2130     YY     -75.1643
        XZ       0.0000     YZ       0.0000     ZZ     -73.0427
    Octopole Moments (Debye-Ang^2)
       XXX     -23.4295    XXY      28.3102    XYY      -2.7493
       YYY      51.9950    XXZ       0.0000    XYZ      -0.0000
       YYZ      -0.0000    XZZ      -3.8567    YZZ      10.6440
       ZZZ       0.0000
    Hexadecapole Moments (Debye-Ang^3)
      XXXX   -1361.1337   XXXY     -36.3326   XXYY    -293.2859
      XYYY     -24.2795   YYYY    -450.6488   XXXZ       0.0000
      XXYZ      -0.0000   XYYZ       0.0000   YYYZ       0.0000
      XXZZ    -254.4264   XYZZ     -12.4617   YYZZ     -85.8569
      XZZZ       0.0000   YZZZ       0.0000   ZZZZ     -95.3217
 -----------------------------------------------------------------
 Calculating analytic gradient of the SCF energy
 Gradient of SCF Energy
            1           2           3           4           5
    1  -0.0003488   0.0002516  -0.0003634   0.0002300   0.0002307
    2   0.0005853  -0.0006144   0.0003320  -0.0002437  -0.0000591
    3  -0.0000000   0.0000000  -0.0000000   0.0000000   0.0000000
 Max gradient component =       6.144E-04
 RMS gradient           =       2.962E-04
 Gradient time:  CPU 10.17 s  wall 2.64 s
 Geometry Optimization Parameters
   NAtoms,    NIC,     NZ,  NCons,   NDum,   NFix, NCnnct, MaxDiis
        5      27       5       0       0       0       0       0

 Cartesian Hessian Update
 Hessian Updated using BFGS Update


** GEOMETRY OPTIMIZATION IN DELOCALIZED INTERNAL COORDINATES **
   Searching for a Minimum

   Optimization Cycle:   6

                       Coordinates (Angstroms)
     ATOM                X               Y               Z
      1  C         0.6720108447   -1.2746228400    0.0000000000
      2  N        -0.5554123270   -1.4972033391    0.0000000000
      3  I        -1.9638407532   -0.0113032035    0.0000000000
      4  F         1.5015618654   -2.3251134987    0.0000000000
      5  I         1.8362676069    0.5377667811    0.0000000000
   Point Group: cs    Number of degrees of freedom:     7


   Energy is -14031.747847516

 Hessian Updated using BFGS Update

  7 Hessian modes will be used to form the next step
  Hessian Eigenvalues:
     0.017870    0.110125    0.129804    0.180306    0.265672    0.550745
     0.636258

 Minimum Search - Taking Simple RFO Step
 Searching for Lamda that Minimizes Along All modes
 Value Taken    Lamda =  -0.00000333
 Step Taken.  Stepsize is  0.005974

                             Maximum     Tolerance    Cnvgd?
         Gradient           0.000557      0.000300      NO
         Displacement       0.004224      0.001200      NO
         Energy change     -0.000016      0.000001      NO


 New Cartesian Coordinates Obtained by Inverse Iteration

 Displacement from previous Coordinates is:  0.004271
 ----------------------------------------------------------------
             Standard Nuclear Orientation (Angstroms)
    I     Atom           X                Y                Z
 ----------------------------------------------------------------
    1      C       0.6724169524    -1.2750124462     0.0000000000
    2      N      -0.5552458667    -1.4961374286     0.0000000000
    3      I      -1.9627499034    -0.0117194079     0.0000000000
    4      F       1.5010772374    -2.3257941128     0.0000000000
    5      I       1.8350888169     0.5381872952     0.0000000000
 ----------------------------------------------------------------
 Molecular Point Group                 Cs    NOp =  2
 Largest Abelian Subgroup              Cs    NOp =  2
 Nuclear Repulsion Energy =   883.9278129079 hartrees
 There are       64 alpha and       64 beta electrons
 Applying Cartesian multipole field
    Component          Value
    ---------          -----
     (2,0,0)        1.00000E-11
     (0,2,0)        2.00000E-11
     (0,0,2)       -3.00000E-11
 Nucleus-field energy     =     0.0000000210 hartrees
 Requested basis set is 6-311++G(d,p)
 There are 66 shells and 190 basis functions
 A cutoff of  1.0D-11 yielded   1652 shell pairs
 There are     14577 function pairs (     16583 Cartesian)
 Smallest overlap matrix eigenvalue = 1.54E-03
 Guess MOs from SCF MO coefficient file

 -----------------------------------------------------------------------
  General SCF calculation program by
  Eric Jon Sundstrom, Paul Horn, Yuezhi Mao, Dmitri Zuev, Alec White,
  David Stuck, Shaama M.S., Shane Yost, Joonho Lee, David Small,
  Daniel Levine, Susi Lehtola, Hugh Burton, Evgeny Epifanovsky
 -----------------------------------------------------------------------
 Exchange:     0.2000 Hartree-Fock + 0.0800 Slater + 0.7200 B88
 Correlation:  0.1900 VWN1RPA + 0.8100 LYP
 Using SG-1 standard quadrature grid
 using 4 threads for integral computing
 -------------------------------------------------------
 OpenMP Integral computing Module                
 Release: version 2.0, May 2017, Q-Chem Inc. Pleasanton 
 -------------------------------------------------------
 -------------------------------------------------------
 OpenMP BLAS3 based DFT computing Module                
 Release: version 1.0, May 2013, Q-Chem Inc. Pittsburgh 
 -------------------------------------------------------
 A restricted SCF calculation will be
 performed using DIIS
 SCF converges when DIIS error is below 1.0e-08
 ---------------------------------------
  Cycle       Energy         DIIS error
 ---------------------------------------
    1  -14031.7478476304      1.69e-05  
    2  -14031.7478492347      7.79e-06  
    3  -14031.7478488459      1.24e-05  
    4  -14031.7478494731      1.75e-06  
    5  -14031.7478494824      6.66e-07  
    6  -14031.7478494839      1.82e-07  
    7  -14031.7478494840      5.94e-08  
    8  -14031.7478494840      2.87e-08  
    9  -14031.7478494841      7.57e-09  Convergence criterion met
 ---------------------------------------
 SCF time:   CPU 23.29s  wall 6.00s 
 SCF   energy in the final basis set =   -14031.7478494841
 Total energy in the final basis set =   -14031.7478494841

 --------------------------------------------------------------
             Orbital Energies (a.u.) and Symmetries
 --------------------------------------------------------------

 Alpha MOs, Restricted
 -- Occupied --                  
*******-1165.90 -176.34 -176.33 -165.75 -165.74 -165.74 -165.73
  1 A'    2 A'    3 A'    4 A'    5 A'    1 A"    6 A'    7 A'                 
-165.73 -165.73  -35.84  -35.83  -31.33  -31.32  -31.32  -31.32
  2 A"    8 A'    9 A'   10 A'   11 A'    3 A"   12 A'   13 A'                 
-31.314 -31.313 -24.738 -22.982 -22.980 -22.980 -22.974 -22.974
  4 A"   14 A'   15 A'   16 A'    5 A"   17 A'   18 A'    6 A"                 
-22.970 -22.969 -22.968 -22.964 -22.964 -14.380 -10.363  -6.387
 19 A'    7 A"   20 A'    8 A"   21 A'   22 A'   23 A'   24 A'                 
 -6.376  -4.802  -4.788  -4.782  -4.782  -4.773  -4.772  -2.068
 25 A'   26 A'   27 A'    9 A"   28 A'   10 A"   29 A'   30 A'                 
 -2.061  -2.061  -2.054  -2.050  -2.049  -2.044  -2.044  -2.036
 11 A"   31 A'   32 A'   12 A"   33 A'   13 A"   34 A'   35 A'                 
 -2.036  -1.282  -0.964  -0.719  -0.694  -0.619  -0.522  -0.522
 14 A"   36 A'   37 A'   38 A'   39 A'   40 A'   15 A"   41 A'                 
 -0.497  -0.420  -0.391  -0.349  -0.303  -0.295  -0.282  -0.277
 42 A'   43 A'   16 A"   44 A'   17 A"   45 A'   18 A"   46 A'                 
 -- Virtual --                   
 -0.112  -0.072  -0.050   0.018   0.048   0.059   0.061   0.122
 47 A'   48 A'   19 A"   49 A'   50 A'   51 A'   20 A"   52 A'                 
  0.128   0.143   0.152   0.189   0.193   0.194   0.210   0.220
 53 A'   54 A'   21 A"   55 A'   22 A"   56 A'   57 A'   58 A'                 
  0.221   0.241   0.263   0.272   0.304   0.331   0.351   0.362
 23 A"   59 A'   60 A'   24 A"   61 A'   62 A'   63 A'   25 A"                 
  0.379   0.384   0.394   0.420   0.433   0.443   0.455   0.485
 64 A'   26 A"   27 A"   65 A'   28 A"   66 A'   67 A'   68 A'                 
  0.586   0.591   0.597   0.668   0.702   0.756   0.814   0.832
 69 A'   29 A"   70 A'   71 A'   72 A'   73 A'   74 A'   30 A"                 
  0.903   0.955   1.176   1.197   1.234   1.264   1.275   1.302
 75 A'   76 A'   31 A"   77 A'   32 A"   78 A'   33 A"   79 A'                 
  1.340   1.347   1.366   1.387   1.392   1.421   1.565   1.662
 80 A'   34 A"   81 A'   35 A"   82 A'   83 A'   84 A'   85 A'                 
  1.809   1.910   2.016   2.199   2.337   2.468   2.729   2.776
 86 A'   87 A'   36 A"   88 A'   37 A"   89 A'   38 A"   90 A'                 
  2.820   3.179   3.721   3.722   3.810   3.834   3.929   3.940
 91 A'   92 A'   93 A'   39 A"   94 A'   40 A"   41 A"   42 A"                 
  3.946   3.955   3.967   3.973   4.009   4.029   4.056   4.147
 95 A'   43 A"   96 A'   44 A"   45 A"   97 A'   98 A'   99 A'                 
  4.191   4.240   4.334   4.346   4.421   4.799   5.953   5.973
100 A'  101 A'  102 A'  103 A'  104 A'  105 A'   46 A"  106 A'                 
  5.977   6.000   6.008   6.049   6.244   6.318   6.602  23.692
 47 A"  107 A'  108 A'  109 A'   48 A"  110 A'  111 A'  112 A'                 
 27.773  27.843  28.298  28.311  28.320  28.334  28.339  28.355
113 A'  114 A'   49 A"  115 A'   50 A"  116 A'  117 A'  118 A'                 
 28.504  28.512  28.515  28.519  28.524  28.538  28.547  28.575
 51 A"  119 A'   52 A"   53 A"  120 A'   54 A"  121 A'  122 A'                 
 28.633  28.674  35.512  66.705 127.844 127.855 127.864 127.876
123 A'  124 A'  125 A'  126 A'   55 A"  127 A'   56 A"  128 A'                 
127.887 127.908 151.580 151.6411901.7401901.803
129 A'  130 A'  131 A'  132 A'  133 A'  134 A'                                 

 Beta MOs, Restricted
 -- Occupied --                  
*******-1165.90 -176.34 -176.33 -165.75 -165.74 -165.74 -165.73
  1 A'    2 A'    3 A'    4 A'    5 A'    1 A"    6 A'    7 A'                 
-165.73 -165.73  -35.84  -35.83  -31.33  -31.32  -31.32  -31.32
  2 A"    8 A'    9 A'   10 A'   11 A'    3 A"   12 A'   13 A'                 
-31.314 -31.313 -24.738 -22.982 -22.980 -22.980 -22.974 -22.974
  4 A"   14 A'   15 A'   16 A'    5 A"   17 A'   18 A'    6 A"                 
-22.970 -22.969 -22.968 -22.964 -22.964 -14.380 -10.363  -6.387
 19 A'    7 A"   20 A'    8 A"   21 A'   22 A'   23 A'   24 A'                 
 -6.376  -4.802  -4.788  -4.782  -4.782  -4.773  -4.772  -2.068
 25 A'   26 A'   27 A'    9 A"   28 A'   10 A"   29 A'   30 A'                 
 -2.061  -2.061  -2.054  -2.050  -2.049  -2.044  -2.044  -2.036
 11 A"   31 A'   32 A'   12 A"   33 A'   13 A"   34 A'   35 A'                 
 -2.036  -1.282  -0.964  -0.719  -0.694  -0.619  -0.522  -0.522
 14 A"   36 A'   37 A'   38 A'   39 A'   40 A'   15 A"   41 A'                 
 -0.497  -0.420  -0.391  -0.349  -0.303  -0.295  -0.282  -0.277
 42 A'   43 A'   16 A"   44 A'   17 A"   45 A'   18 A"   46 A'                 
 -- Virtual --                   
 -0.112  -0.072  -0.050   0.018   0.048   0.059   0.061   0.122
 47 A'   48 A'   19 A"   49 A'   50 A'   51 A'   20 A"   52 A'                 
  0.128   0.143   0.152   0.189   0.193   0.194   0.210   0.220
 53 A'   54 A'   21 A"   55 A'   22 A"   56 A'   57 A'   58 A'                 
  0.221   0.241   0.263   0.272   0.304   0.331   0.351   0.362
 23 A"   59 A'   60 A'   24 A"   61 A'   62 A'   63 A'   25 A"                 
  0.379   0.384   0.394   0.420   0.433   0.443   0.455   0.485
 64 A'   26 A"   27 A"   65 A'   28 A"   66 A'   67 A'   68 A'                 
  0.586   0.591   0.597   0.668   0.702   0.756   0.814   0.832
 69 A'   29 A"   70 A'   71 A'   72 A'   73 A'   74 A'   30 A"                 
  0.903   0.955   1.176   1.197   1.234   1.264   1.275   1.302
 75 A'   76 A'   31 A"   77 A'   32 A"   78 A'   33 A"   79 A'                 
  1.340   1.347   1.366   1.387   1.392   1.421   1.565   1.662
 80 A'   34 A"   81 A'   35 A"   82 A'   83 A'   84 A'   85 A'                 
  1.809   1.910   2.016   2.199   2.337   2.468   2.729   2.776
 86 A'   87 A'   36 A"   88 A'   37 A"   89 A'   38 A"   90 A'                 
  2.820   3.179   3.721   3.722   3.810   3.834   3.929   3.940
 91 A'   92 A'   93 A'   39 A"   94 A'   40 A"   41 A"   42 A"                 
  3.946   3.955   3.967   3.973   4.009   4.029   4.056   4.147
 95 A'   43 A"   96 A'   44 A"   45 A"   97 A'   98 A'   99 A'                 
  4.191   4.240   4.334   4.346   4.421   4.799   5.953   5.973
100 A'  101 A'  102 A'  103 A'  104 A'  105 A'   46 A"  106 A'                 
  5.977   6.000   6.008   6.049   6.244   6.318   6.602  23.692
 47 A"  107 A'  108 A'  109 A'   48 A"  110 A'  111 A'  112 A'                 
 27.773  27.843  28.298  28.311  28.320  28.334  28.339  28.355
113 A'  114 A'   49 A"  115 A'   50 A"  116 A'  117 A'  118 A'                 
 28.504  28.512  28.515  28.519  28.524  28.538  28.547  28.575
 51 A"  119 A'   52 A"   53 A"  120 A'   54 A"  121 A'  122 A'                 
 28.633  28.674  35.512  66.705 127.844 127.855 127.864 127.876
123 A'  124 A'  125 A'  126 A'   55 A"  127 A'   56 A"  128 A'                 
127.887 127.908 151.580 151.6411901.7401901.803
129 A'  130 A'  131 A'  132 A'  133 A'  134 A'                                 
 --------------------------------------------------------------

          Ground-State Mulliken Net Atomic Charges

     Atom                 Charge (a.u.)
  ----------------------------------------
      1 C                    -0.123402
      2 N                    -0.185923
      3 I                     0.193953
      4 F                     0.017174
      5 I                     0.098199
  ----------------------------------------
  Sum of atomic charges =     0.000000

 -----------------------------------------------------------------
                    Cartesian Multipole Moments
 -----------------------------------------------------------------
    Charge (ESU x 10^10)
                 0.0000
    Dipole Moment (Debye)
         X      -0.2712      Y       2.0517      Z      -0.0000
       Tot       2.0695
    Quadrupole Moments (Debye-Ang)
        XX     -69.4494     XY      -0.2187     YY     -75.1557
        XZ       0.0000     YZ       0.0000     ZZ     -73.0400
    Octopole Moments (Debye-Ang^2)
       XXX     -23.4619    XXY      28.2741    XYY      -2.7370
       YYY      51.9798    XXZ      -0.0000    XYZ      -0.0000
       YYZ      -0.0000    XZZ      -3.8597    YZZ      10.6393
       ZZZ      -0.0000
    Hexadecapole Moments (Debye-Ang^3)
      XXXX   -1359.8515   XXXY     -36.4421   XXYY    -293.0621
      XYYY     -24.3387   YYYY    -450.6713   XXXZ       0.0000
      XXYZ       0.0000   XYYZ       0.0000   YYYZ       0.0000
      XXZZ    -254.1741   XYZZ     -12.4827   YYZZ     -85.8654
      XZZZ       0.0000   YZZZ       0.0000   ZZZZ     -95.3166
 -----------------------------------------------------------------
 Calculating analytic gradient of the SCF energy
 Gradient of SCF Energy
            1           2           3           4           5
    1  -0.0000841  -0.0000976   0.0000027   0.0001034   0.0000756
    2   0.0003921  -0.0001058  -0.0000308  -0.0002068  -0.0000487
    3   0.0000000  -0.0000000  -0.0000000  -0.0000000  -0.0000000
 Max gradient component =       3.921E-04
 RMS gradient           =       1.275E-04
 Gradient time:  CPU 10.17 s  wall 2.64 s
 Geometry Optimization Parameters
   NAtoms,    NIC,     NZ,  NCons,   NDum,   NFix, NCnnct, MaxDiis
        5      27       5       0       0       0       0       0

 Cartesian Hessian Update
 Hessian Updated using BFGS Update


** GEOMETRY OPTIMIZATION IN DELOCALIZED INTERNAL COORDINATES **
   Searching for a Minimum

   Optimization Cycle:   7

                       Coordinates (Angstroms)
     ATOM                X               Y               Z
      1  C         0.6724169524   -1.2750124462    0.0000000000
      2  N        -0.5552458667   -1.4961374286    0.0000000000
      3  I        -1.9627499034   -0.0117194079    0.0000000000
      4  F         1.5010772374   -2.3257941128    0.0000000000
      5  I         1.8350888169    0.5381872952    0.0000000000
   Point Group: cs    Number of degrees of freedom:     7


   Energy is -14031.747849484

 Hessian Updated using BFGS Update

  7 Hessian modes will be used to form the next step
  Hessian Eigenvalues:
     0.015380    0.116026    0.120936    0.178842    0.270224    0.534032
     0.630223

 Minimum Search - Taking Simple RFO Step
 Searching for Lamda that Minimizes Along All modes
 Value Taken    Lamda =   0.00000000
 Step Taken.  Stepsize is  0.005022

                             Maximum     Tolerance    Cnvgd?
         Gradient           0.000193      0.000300     YES
         Displacement       0.003597      0.001200      NO
         Energy change     -0.000002      0.000001      NO


 New Cartesian Coordinates Obtained by Inverse Iteration

 Displacement from previous Coordinates is:  0.003949
 ----------------------------------------------------------------
             Standard Nuclear Orientation (Angstroms)
    I     Atom           X                Y                Z
 ----------------------------------------------------------------
    1      C       0.6725933922    -1.2757452985     0.0000000000
    2      N      -0.5551327744    -1.4963162303     0.0000000000
    3      I      -1.9617959329    -0.0109452007     0.0000000000
    4      F       1.5012543837    -2.3260304082     0.0000000000
    5      I       1.8336681680     0.5385610374     0.0000000000
 ----------------------------------------------------------------
 Molecular Point Group                 Cs    NOp =  2
 Largest Abelian Subgroup              Cs    NOp =  2
 Nuclear Repulsion Energy =   884.1748327498 hartrees
 There are       64 alpha and       64 beta electrons
 Applying Cartesian multipole field
    Component          Value
    ---------          -----
     (2,0,0)        1.00000E-11
     (0,2,0)        2.00000E-11
     (0,0,2)       -3.00000E-11
 Nucleus-field energy     =     0.0000000209 hartrees
 Requested basis set is 6-311++G(d,p)
 There are 66 shells and 190 basis functions
 A cutoff of  1.0D-11 yielded   1652 shell pairs
 There are     14577 function pairs (     16583 Cartesian)
 Smallest overlap matrix eigenvalue = 1.54E-03
 Guess MOs from SCF MO coefficient file

 -----------------------------------------------------------------------
  General SCF calculation program by
  Eric Jon Sundstrom, Paul Horn, Yuezhi Mao, Dmitri Zuev, Alec White,
  David Stuck, Shaama M.S., Shane Yost, Joonho Lee, David Small,
  Daniel Levine, Susi Lehtola, Hugh Burton, Evgeny Epifanovsky
 -----------------------------------------------------------------------
 Exchange:     0.2000 Hartree-Fock + 0.0800 Slater + 0.7200 B88
 Correlation:  0.1900 VWN1RPA + 0.8100 LYP
 Using SG-1 standard quadrature grid
 using 4 threads for integral computing
 -------------------------------------------------------
 OpenMP Integral computing Module                
 Release: version 2.0, May 2017, Q-Chem Inc. Pleasanton 
 -------------------------------------------------------
 -------------------------------------------------------
 OpenMP BLAS3 based DFT computing Module                
 Release: version 1.0, May 2013, Q-Chem Inc. Pittsburgh 
 -------------------------------------------------------
 A restricted SCF calculation will be
 performed using DIIS
 SCF converges when DIIS error is below 1.0e-08
 ---------------------------------------
  Cycle       Energy         DIIS error
 ---------------------------------------
    1  -14031.7478492559      9.14e-06  
    2  -14031.7478498016      3.00e-06  
    3  -14031.7478497877      3.68e-06  
    4  -14031.7478498302      1.51e-06  
    5  -14031.7478498395      2.14e-07  
    6  -14031.7478498396      1.35e-07  
    7  -14031.7478498395      2.33e-08  
    8  -14031.7478498396      1.18e-08  
    9  -14031.7478498395      4.72e-09  Convergence criterion met
 ---------------------------------------
 SCF time:   CPU 23.29s  wall 6.00s 
 SCF   energy in the final basis set =   -14031.7478498395
 Total energy in the final basis set =   -14031.7478498395

 --------------------------------------------------------------
             Orbital Energies (a.u.) and Symmetries
 --------------------------------------------------------------

 Alpha MOs, Restricted
 -- Occupied --                  
*******-1165.90 -176.34 -176.33 -165.75 -165.74 -165.74 -165.73
  1 A'    2 A'    3 A'    4 A'    5 A'    1 A"    6 A'    7 A'                 
-165.73 -165.73  -35.84  -35.83  -31.33  -31.32  -31.32  -31.32
  2 A"    8 A'    9 A'   10 A'   11 A'    3 A"   12 A'   13 A'                 
-31.313 -31.313 -24.738 -22.982 -22.980 -22.980 -22.974 -22.974
  4 A"   14 A'   15 A'   16 A'    5 A"   17 A'   18 A'    6 A"                 
-22.970 -22.969 -22.968 -22.964 -22.964 -14.380 -10.363  -6.387
 19 A'    7 A"   20 A'    8 A"   21 A'   22 A'   23 A'   24 A'                 
 -6.376  -4.802  -4.788  -4.782  -4.782  -4.773  -4.772  -2.068
 25 A'   26 A'   27 A'    9 A"   28 A'   10 A"   29 A'   30 A'                 
 -2.061  -2.061  -2.054  -2.050  -2.049  -2.044  -2.044  -2.036
 11 A"   31 A'   32 A'   12 A"   33 A'   13 A"   34 A'   35 A'                 
 -2.036  -1.283  -0.964  -0.719  -0.694  -0.619  -0.522  -0.522
 14 A"   36 A'   37 A'   38 A'   39 A'   40 A'   15 A"   41 A'                 
 -0.497  -0.420  -0.391  -0.349  -0.303  -0.295  -0.282  -0.277
 42 A'   43 A'   16 A"   44 A'   17 A"   45 A'   18 A"   46 A'                 
 -- Virtual --                   
 -0.112  -0.072  -0.050   0.018   0.048   0.059   0.061   0.122
 47 A'   48 A'   19 A"   49 A'   50 A'   51 A'   20 A"   52 A'                 
  0.128   0.143   0.152   0.189   0.193   0.194   0.210   0.220
 53 A'   54 A'   21 A"   55 A'   22 A"   56 A'   57 A'   58 A'                 
  0.221   0.241   0.263   0.272   0.304   0.331   0.351   0.362
 23 A"   59 A'   60 A'   24 A"   61 A'   62 A'   63 A'   25 A"                 
  0.379   0.384   0.394   0.420   0.433   0.443   0.455   0.485
 64 A'   26 A"   27 A"   65 A'   28 A"   66 A'   67 A'   68 A'                 
  0.586   0.591   0.597   0.668   0.702   0.756   0.815   0.832
 69 A'   29 A"   70 A'   71 A'   72 A'   73 A'   74 A'   30 A"                 
  0.903   0.955   1.176   1.197   1.234   1.264   1.275   1.302
 75 A'   76 A'   31 A"   77 A'   32 A"   78 A'   33 A"   79 A'                 
  1.340   1.347   1.366   1.387   1.392   1.421   1.565   1.662
 80 A'   34 A"   81 A'   35 A"   82 A'   83 A'   84 A'   85 A'                 
  1.809   1.909   2.016   2.199   2.337   2.468   2.729   2.776
 86 A'   87 A'   36 A"   88 A'   37 A"   89 A'   38 A"   90 A'                 
  2.820   3.179   3.721   3.722   3.810   3.834   3.929   3.940
 91 A'   92 A'   93 A'   39 A"   94 A'   40 A"   41 A"   42 A"                 
  3.946   3.955   3.967   3.973   4.009   4.029   4.056   4.148
 95 A'   43 A"   96 A'   44 A"   45 A"   97 A'   98 A'   99 A'                 
  4.191   4.240   4.334   4.346   4.421   4.799   5.953   5.973
100 A'  101 A'  102 A'  103 A'  104 A'  105 A'   46 A"  106 A'                 
  5.977   6.000   6.008   6.049   6.244   6.318   6.602  23.693
 47 A"  107 A'  108 A'  109 A'   48 A"  110 A'  111 A'  112 A'                 
 27.773  27.843  28.298  28.311  28.320  28.334  28.339  28.355
113 A'  114 A'   49 A"  115 A'   50 A"  116 A'  117 A'  118 A'                 
 28.505  28.512  28.515  28.519  28.524  28.538  28.548  28.575
 51 A"  119 A'   52 A"   53 A"  120 A'   54 A"  121 A'  122 A'                 
 28.633  28.674  35.512  66.705 127.844 127.855 127.864 127.876
123 A'  124 A'  125 A'  126 A'   55 A"  127 A'   56 A"  128 A'                 
127.887 127.908 151.580 151.6411901.7401901.803
129 A'  130 A'  131 A'  132 A'  133 A'  134 A'                                 

 Beta MOs, Restricted
 -- Occupied --                  
*******-1165.90 -176.34 -176.33 -165.75 -165.74 -165.74 -165.73
  1 A'    2 A'    3 A'    4 A'    5 A'    1 A"    6 A'    7 A'                 
-165.73 -165.73  -35.84  -35.83  -31.33  -31.32  -31.32  -31.32
  2 A"    8 A'    9 A'   10 A'   11 A'    3 A"   12 A'   13 A'                 
-31.313 -31.313 -24.738 -22.982 -22.980 -22.980 -22.974 -22.974
  4 A"   14 A'   15 A'   16 A'    5 A"   17 A'   18 A'    6 A"                 
-22.970 -22.969 -22.968 -22.964 -22.964 -14.380 -10.363  -6.387
 19 A'    7 A"   20 A'    8 A"   21 A'   22 A'   23 A'   24 A'                 
 -6.376  -4.802  -4.788  -4.782  -4.782  -4.773  -4.772  -2.068
 25 A'   26 A'   27 A'    9 A"   28 A'   10 A"   29 A'   30 A'                 
 -2.061  -2.061  -2.054  -2.050  -2.049  -2.044  -2.044  -2.036
 11 A"   31 A'   32 A'   12 A"   33 A'   13 A"   34 A'   35 A'                 
 -2.036  -1.283  -0.964  -0.719  -0.694  -0.619  -0.522  -0.522
 14 A"   36 A'   37 A'   38 A'   39 A'   40 A'   15 A"   41 A'                 
 -0.497  -0.420  -0.391  -0.349  -0.303  -0.295  -0.282  -0.277
 42 A'   43 A'   16 A"   44 A'   17 A"   45 A'   18 A"   46 A'                 
 -- Virtual --                   
 -0.112  -0.072  -0.050   0.018   0.048   0.059   0.061   0.122
 47 A'   48 A'   19 A"   49 A'   50 A'   51 A'   20 A"   52 A'                 
  0.128   0.143   0.152   0.189   0.193   0.194   0.210   0.220
 53 A'   54 A'   21 A"   55 A'   22 A"   56 A'   57 A'   58 A'                 
  0.221   0.241   0.263   0.272   0.304   0.331   0.351   0.362
 23 A"   59 A'   60 A'   24 A"   61 A'   62 A'   63 A'   25 A"                 
  0.379   0.384   0.394   0.420   0.433   0.443   0.455   0.485
 64 A'   26 A"   27 A"   65 A'   28 A"   66 A'   67 A'   68 A'                 
  0.586   0.591   0.597   0.668   0.702   0.756   0.815   0.832
 69 A'   29 A"   70 A'   71 A'   72 A'   73 A'   74 A'   30 A"                 
  0.903   0.955   1.176   1.197   1.234   1.264   1.275   1.302
 75 A'   76 A'   31 A"   77 A'   32 A"   78 A'   33 A"   79 A'                 
  1.340   1.347   1.366   1.387   1.392   1.421   1.565   1.662
 80 A'   34 A"   81 A'   35 A"   82 A'   83 A'   84 A'   85 A'                 
  1.809   1.909   2.016   2.199   2.337   2.468   2.729   2.776
 86 A'   87 A'   36 A"   88 A'   37 A"   89 A'   38 A"   90 A'                 
  2.820   3.179   3.721   3.722   3.810   3.834   3.929   3.940
 91 A'   92 A'   93 A'   39 A"   94 A'   40 A"   41 A"   42 A"                 
  3.946   3.955   3.967   3.973   4.009   4.029   4.056   4.148
 95 A'   43 A"   96 A'   44 A"   45 A"   97 A'   98 A'   99 A'                 
  4.191   4.240   4.334   4.346   4.421   4.799   5.953   5.973
100 A'  101 A'  102 A'  103 A'  104 A'  105 A'   46 A"  106 A'                 
  5.977   6.000   6.008   6.049   6.244   6.318   6.602  23.693
 47 A"  107 A'  108 A'  109 A'   48 A"  110 A'  111 A'  112 A'                 
 27.773  27.843  28.298  28.311  28.320  28.334  28.339  28.355
113 A'  114 A'   49 A"  115 A'   50 A"  116 A'  117 A'  118 A'                 
 28.505  28.512  28.515  28.519  28.524  28.538  28.548  28.575
 51 A"  119 A'   52 A"   53 A"  120 A'   54 A"  121 A'  122 A'                 
 28.633  28.674  35.512  66.705 127.844 127.855 127.864 127.876
123 A'  124 A'  125 A'  126 A'   55 A"  127 A'   56 A"  128 A'                 
127.887 127.908 151.580 151.6411901.7401901.803
129 A'  130 A'  131 A'  132 A'  133 A'  134 A'                                 
 --------------------------------------------------------------

          Ground-State Mulliken Net Atomic Charges

     Atom                 Charge (a.u.)
  ----------------------------------------
      1 C                    -0.123374
      2 N                    -0.186018
      3 I                     0.193981
      4 F                     0.017450
      5 I                     0.097961
  ----------------------------------------
  Sum of atomic charges =     0.000000

 -----------------------------------------------------------------
                    Cartesian Multipole Moments
 -----------------------------------------------------------------
    Charge (ESU x 10^10)
                 0.0000
    Dipole Moment (Debye)
         X      -0.2712      Y       2.0493      Z       0.0000
       Tot       2.0671
    Quadrupole Moments (Debye-Ang)
        XX     -69.4637     XY      -0.2306     YY     -75.1426
        XZ       0.0000     YZ       0.0000     ZZ     -73.0404
    Octopole Moments (Debye-Ang^2)
       XXX     -23.4432    XXY      28.2258    XYY      -2.7154
       YYY      51.8917    XXZ       0.0000    XYZ       0.0000
       YYZ       0.0000    XZZ      -3.8496    YZZ      10.6104
       ZZZ       0.0000
    Hexadecapole Moments (Debye-Ang^3)
      XXXX   -1358.6371   XXXY     -36.3618   XXYY    -292.8265
      XYYY     -24.2296   YYYY    -450.7611   XXXZ       0.0000
      XXYZ       0.0000   XYYZ       0.0000   YYYZ       0.0000
      XXZZ    -253.9284   XYZZ     -12.4355   YYZZ     -85.8887
      XZZZ       0.0000   YZZZ      -0.0000   ZZZZ     -95.3202
 -----------------------------------------------------------------
 Calculating analytic gradient of the SCF energy
 Gradient of SCF Energy
            1           2           3           4           5
    1   0.0000140  -0.0000005   0.0000043   0.0000072  -0.0000251
    2   0.0000947  -0.0000224   0.0000195  -0.0000641  -0.0000276
    3   0.0000000  -0.0000000   0.0000000  -0.0000000   0.0000000
 Max gradient component =       9.466E-05
 RMS gradient           =       3.226E-05
 Gradient time:  CPU 10.18 s  wall 2.64 s
 Geometry Optimization Parameters
   NAtoms,    NIC,     NZ,  NCons,   NDum,   NFix, NCnnct, MaxDiis
        5      27       5       0       0       0       0       0

 Cartesian Hessian Update
 Hessian Updated using BFGS Update


** GEOMETRY OPTIMIZATION IN DELOCALIZED INTERNAL COORDINATES **
   Searching for a Minimum

   Optimization Cycle:   8

                       Coordinates (Angstroms)
     ATOM                X               Y               Z
      1  C         0.6725933922   -1.2757452985    0.0000000000
      2  N        -0.5551327744   -1.4963162303    0.0000000000
      3  I        -1.9617959329   -0.0109452007    0.0000000000
      4  F         1.5012543837   -2.3260304082    0.0000000000
      5  I         1.8336681680    0.5385610374    0.0000000000
   Point Group: cs    Number of degrees of freedom:     7


   Energy is -14031.747849839

 Hessian Updated using BFGS Update

  7 Hessian modes will be used to form the next step
  Hessian Eigenvalues:
     0.017318    0.111982    0.117866    0.186885    0.253030    0.517937
     0.623617

 Minimum Search - Taking Simple RFO Step
 Searching for Lamda that Minimizes Along All modes
 Value Taken    Lamda =   0.00000000
 Step Taken.  Stepsize is  0.000563

                             Maximum     Tolerance    Cnvgd?
         Gradient           0.000061      0.000300     YES
         Displacement       0.000462      0.001200     YES
         Energy change     -0.000000      0.000001     YES


                       Distance Matrix (Angstroms)
             C (  1)   N (  2)   I (  3)   F (  4)
   N (  2)  1.247382
   I (  3)  2.922281  2.045734
   F (  4)  1.337826  2.217466  4.165614
   I (  5)  2.154020  3.138008  3.835036  2.883814

 Final energy is   -14031.747849839454     


 ******************************
 **  OPTIMIZATION CONVERGED  **
 ******************************

                       Coordinates (Angstroms)
     ATOM                X               Y               Z
      1  C         0.6725933922   -1.2757452985    0.0000000000
      2  N        -0.5551327744   -1.4963162303    0.0000000000
      3  I        -1.9617959329   -0.0109452007    0.0000000000
      4  F         1.5012543837   -2.3260304082    0.0000000000
      5  I         1.8336681680    0.5385610374    0.0000000000

Z-matrix Print:
$molecule
0 1
I 
C  1 2.154020
N  2 1.247382 1 132.802419
F  2 1.337826 1 109.109607 3 -180.000000 0
I  3 2.045734 2 123.256060 1 -0.000000 0
$end


 --------------------------------------------------------------
             Orbital Energies (a.u.) and Symmetries
 --------------------------------------------------------------

 Alpha MOs, Restricted
 -- Occupied --                  
*******-1165.90 -176.34 -176.33 -165.75 -165.74 -165.74 -165.73
  1 A'    2 A'    3 A'    4 A'    5 A'    1 A"    6 A'    7 A'                 
-165.73 -165.73  -35.84  -35.83  -31.33  -31.32  -31.32  -31.32
  2 A"    8 A'    9 A'   10 A'   11 A'    3 A"   12 A'   13 A'                 
-31.313 -31.313 -24.738 -22.982 -22.980 -22.980 -22.974 -22.974
  4 A"   14 A'   15 A'   16 A'    5 A"   17 A'   18 A'    6 A"                 
-22.970 -22.969 -22.968 -22.964 -22.964 -14.380 -10.363  -6.387
 19 A'    7 A"   20 A'    8 A"   21 A'   22 A'   23 A'   24 A'                 
 -6.376  -4.802  -4.788  -4.782  -4.782  -4.773  -4.772  -2.068
 25 A'   26 A'   27 A'    9 A"   28 A'   10 A"   29 A'   30 A'                 
 -2.061  -2.061  -2.054  -2.050  -2.049  -2.044  -2.044  -2.036
 11 A"   31 A'   32 A'   12 A"   33 A'   13 A"   34 A'   35 A'                 
 -2.036  -1.283  -0.964  -0.719  -0.694  -0.619  -0.522  -0.522
 14 A"   36 A'   37 A'   38 A'   39 A'   40 A'   15 A"   41 A'                 
 -0.497  -0.420  -0.391  -0.349  -0.303  -0.295  -0.282  -0.277
 42 A'   43 A'   16 A"   44 A'   17 A"   45 A'   18 A"   46 A'                 
 -- Virtual --                   
 -0.112  -0.072  -0.050   0.018   0.048   0.059   0.061   0.122
 47 A'   48 A'   19 A"   49 A'   50 A'   51 A'   20 A"   52 A'                 
  0.128   0.143   0.152   0.189   0.193   0.194   0.210   0.220
 53 A'   54 A'   21 A"   55 A'   22 A"   56 A'   57 A'   58 A'                 
  0.221   0.241   0.263   0.272   0.304   0.331   0.351   0.362
 23 A"   59 A'   60 A'   24 A"   61 A'   62 A'   63 A'   25 A"                 
  0.379   0.384   0.394   0.420   0.433   0.443   0.455   0.485
 64 A'   26 A"   27 A"   65 A'   28 A"   66 A'   67 A'   68 A'                 
  0.586   0.591   0.597   0.668   0.702   0.756   0.815   0.832
 69 A'   29 A"   70 A'   71 A'   72 A'   73 A'   74 A'   30 A"                 
  0.903   0.955   1.176   1.197   1.234   1.264   1.275   1.302
 75 A'   76 A'   31 A"   77 A'   32 A"   78 A'   33 A"   79 A'                 
  1.340   1.347   1.366   1.387   1.392   1.421   1.565   1.662
 80 A'   34 A"   81 A'   35 A"   82 A'   83 A'   84 A'   85 A'                 
  1.809   1.909   2.016   2.199   2.337   2.468   2.729   2.776
 86 A'   87 A'   36 A"   88 A'   37 A"   89 A'   38 A"   90 A'                 
  2.820   3.179   3.721   3.722   3.810   3.834   3.929   3.940
 91 A'   92 A'   93 A'   39 A"   94 A'   40 A"   41 A"   42 A"                 
  3.946   3.955   3.967   3.973   4.009   4.029   4.056   4.148
 95 A'   43 A"   96 A'   44 A"   45 A"   97 A'   98 A'   99 A'                 
  4.191   4.240   4.334   4.346   4.421   4.799   5.953   5.973
100 A'  101 A'  102 A'  103 A'  104 A'  105 A'   46 A"  106 A'                 
  5.977   6.000   6.008   6.049   6.244   6.318   6.602  23.693
 47 A"  107 A'  108 A'  109 A'   48 A"  110 A'  111 A'  112 A'                 
 27.773  27.843  28.298  28.311  28.320  28.334  28.339  28.355
113 A'  114 A'   49 A"  115 A'   50 A"  116 A'  117 A'  118 A'                 
 28.505  28.512  28.515  28.519  28.524  28.538  28.548  28.575
 51 A"  119 A'   52 A"   53 A"  120 A'   54 A"  121 A'  122 A'                 
 28.633  28.674  35.512  66.705 127.844 127.855 127.864 127.876
123 A'  124 A'  125 A'  126 A'   55 A"  127 A'   56 A"  128 A'                 
127.887 127.908 151.580 151.6411901.7401901.803
129 A'  130 A'  131 A'  132 A'  133 A'  134 A'                                 

 Beta MOs, Restricted
 -- Occupied --                  
*******-1165.90 -176.34 -176.33 -165.75 -165.74 -165.74 -165.73
  1 A'    2 A'    3 A'    4 A'    5 A'    1 A"    6 A'    7 A'                 
-165.73 -165.73  -35.84  -35.83  -31.33  -31.32  -31.32  -31.32
  2 A"    8 A'    9 A'   10 A'   11 A'    3 A"   12 A'   13 A'                 
-31.313 -31.313 -24.738 -22.982 -22.980 -22.980 -22.974 -22.974
  4 A"   14 A'   15 A'   16 A'    5 A"   17 A'   18 A'    6 A"                 
-22.970 -22.969 -22.968 -22.964 -22.964 -14.380 -10.363  -6.387
 19 A'    7 A"   20 A'    8 A"   21 A'   22 A'   23 A'   24 A'                 
 -6.376  -4.802  -4.788  -4.782  -4.782  -4.773  -4.772  -2.068
 25 A'   26 A'   27 A'    9 A"   28 A'   10 A"   29 A'   30 A'                 
 -2.061  -2.061  -2.054  -2.050  -2.049  -2.044  -2.044  -2.036
 11 A"   31 A'   32 A'   12 A"   33 A'   13 A"   34 A'   35 A'                 
 -2.036  -1.283  -0.964  -0.719  -0.694  -0.619  -0.522  -0.522
 14 A"   36 A'   37 A'   38 A'   39 A'   40 A'   15 A"   41 A'                 
 -0.497  -0.420  -0.391  -0.349  -0.303  -0.295  -0.282  -0.277
 42 A'   43 A'   16 A"   44 A'   17 A"   45 A'   18 A"   46 A'                 
 -- Virtual --                   
 -0.112  -0.072  -0.050   0.018   0.048   0.059   0.061   0.122
 47 A'   48 A'   19 A"   49 A'   50 A'   51 A'   20 A"   52 A'                 
  0.128   0.143   0.152   0.189   0.193   0.194   0.210   0.220
 53 A'   54 A'   21 A"   55 A'   22 A"   56 A'   57 A'   58 A'                 
  0.221   0.241   0.263   0.272   0.304   0.331   0.351   0.362
 23 A"   59 A'   60 A'   24 A"   61 A'   62 A'   63 A'   25 A"                 
  0.379   0.384   0.394   0.420   0.433   0.443   0.455   0.485
 64 A'   26 A"   27 A"   65 A'   28 A"   66 A'   67 A'   68 A'                 
  0.586   0.591   0.597   0.668   0.702   0.756   0.815   0.832
 69 A'   29 A"   70 A'   71 A'   72 A'   73 A'   74 A'   30 A"                 
  0.903   0.955   1.176   1.197   1.234   1.264   1.275   1.302
 75 A'   76 A'   31 A"   77 A'   32 A"   78 A'   33 A"   79 A'                 
  1.340   1.347   1.366   1.387   1.392   1.421   1.565   1.662
 80 A'   34 A"   81 A'   35 A"   82 A'   83 A'   84 A'   85 A'                 
  1.809   1.909   2.016   2.199   2.337   2.468   2.729   2.776
 86 A'   87 A'   36 A"   88 A'   37 A"   89 A'   38 A"   90 A'                 
  2.820   3.179   3.721   3.722   3.810   3.834   3.929   3.940
 91 A'   92 A'   93 A'   39 A"   94 A'   40 A"   41 A"   42 A"                 
  3.946   3.955   3.967   3.973   4.009   4.029   4.056   4.148
 95 A'   43 A"   96 A'   44 A"   45 A"   97 A'   98 A'   99 A'                 
  4.191   4.240   4.334   4.346   4.421   4.799   5.953   5.973
100 A'  101 A'  102 A'  103 A'  104 A'  105 A'   46 A"  106 A'                 
  5.977   6.000   6.008   6.049   6.244   6.318   6.602  23.693
 47 A"  107 A'  108 A'  109 A'   48 A"  110 A'  111 A'  112 A'                 
 27.773  27.843  28.298  28.311  28.320  28.334  28.339  28.355
113 A'  114 A'   49 A"  115 A'   50 A"  116 A'  117 A'  118 A'                 
 28.505  28.512  28.515  28.519  28.524  28.538  28.548  28.575
 51 A"  119 A'   52 A"   53 A"  120 A'   54 A"  121 A'  122 A'                 
 28.633  28.674  35.512  66.705 127.844 127.855 127.864 127.876
123 A'  124 A'  125 A'  126 A'   55 A"  127 A'   56 A"  128 A'                 
127.887 127.908 151.580 151.6411901.7401901.803
129 A'  130 A'  131 A'  132 A'  133 A'  134 A'                                 
 --------------------------------------------------------------

          Ground-State Mulliken Net Atomic Charges

     Atom                 Charge (a.u.)
  ----------------------------------------
      1 C                    -0.123374
      2 N                    -0.186018
      3 I                     0.193981
      4 F                     0.017450
      5 I                     0.097961
  ----------------------------------------
  Sum of atomic charges =     0.000000

 -----------------------------------------------------------------
                    Cartesian Multipole Moments
 -----------------------------------------------------------------
    Charge (ESU x 10^10)
                 0.0000
    Dipole Moment (Debye)
         X      -0.2712      Y       2.0493      Z       0.0000
       Tot       2.0671
    Quadrupole Moments (Debye-Ang)
        XX     -69.4637     XY      -0.2306     YY     -75.1426
        XZ       0.0000     YZ       0.0000     ZZ     -73.0404
    Octopole Moments (Debye-Ang^2)
       XXX     -23.4432    XXY      28.2258    XYY      -2.7154
       YYY      51.8917    XXZ       0.0000    XYZ       0.0000
       YYZ       0.0000    XZZ      -3.8496    YZZ      10.6104
       ZZZ       0.0000
    Hexadecapole Moments (Debye-Ang^3)
      XXXX   -1358.6371   XXXY     -36.3618   XXYY    -292.8265
      XYYY     -24.2296   YYYY    -450.7611   XXXZ       0.0000
      XXYZ       0.0000   XYYZ       0.0000   YYYZ       0.0000
      XXZZ    -253.9284   XYZZ     -12.4355   YYZZ     -85.8887
      XZZZ       0.0000   YZZZ      -0.0000   ZZZZ     -95.3202
 -----------------------------------------------------------------
Archival summary:
1\1\TWL01\OPT\ProcedureUnspecified\BasisUnspecified\2111\taweetha\SunNov2523:14:312018SunNov2523:14:312018\0\\#,OPT,ProcedureUnspecified,BasisUnspecified,\\0,1\I\C,1,2.15402\N,2,1.24738,1,132.802\F,2,1.33783,1,109.11,3,-180,0\I,3,2.04573,2,123.256,1,-0,0\\\@

 Total job time:  84.67s(wall), 312.71s(cpu) 
 Sun Nov 25 23:14:31 2018

        *************************************************************
        *                                                           *
        *  Thank you very much for using Q-Chem.  Have a nice day.  *
        *                                                           *
        *************************************************************


 
User input: 2 of 2 
 
Q-Chem Developer Version!
                  Welcome to Q-Chem
     A Quantum Leap Into The Future Of Chemistry


 Q-Chem 5.1, Q-Chem, Inc., Pleasanton, CA (2018)

 Yihan Shao,  Zhengting Gan,  E. Epifanovsky,  A. T. B. Gilbert,  M. Wormit,  
 J. Kussmann,  A. W. Lange,  A. Behn,  Jia Deng,  Xintian Feng,  D. Ghosh,  
 M. Goldey,  P. R. Horn,  L. D. Jacobson,  I. Kaliman,  T. Kus,  A. Landau,  
 Jie Liu,  E. I. Proynov,  R. M. Richard,  R. P. Steele,  E. J. Sundstrom,  
 H. L. Woodcock III,  P. M. Zimmerman,  D. Zuev,  B. Albrecht,  E. Alguire,  
 S. A. Baeppler,  D. Barton,  Z. Benda,  Y. A. Bernard,  E. J. Berquist,  
 K. B. Bravaya,  H. Burton,  D. Casanova,  Chun-Min Chang,  Yunqing Chen,  
 A. Chien,  K. D. Closser,  M. P. Coons,  S. Coriani,  S. Dasgupta,  
 A. L. Dempwolff,  M. Diedenhofen,  Hainam Do,  R. G. Edgar,  Po-Tung Fang,  
 S. Faraji,  S. Fatehi,  Qingguo Feng,  K. D. Fenk,  J. Fosso-Tande,  
 Qinghui Ge,  A. Ghysels,  G. Gidofalvi,  J. Gomes,  J. Gonthier,  A. Gunina,  
 D. Hait,  M. W. D. Hanson-Heine,  P. H. P. Harbach,  A. W. Hauser,  
 J. E. Herr,  E. G. Hohenstein,  Z. C. Holden,  Kerwin Hui,  B. C. Huynh,  
 T.-C. Jagau,  Hyunjun Ji,  B. Kaduk,  K. Khistyaev,  Jaehoon Kim,  
 P. Klunzinger,  K. Koh,  D. Kosenkov,  L. Koulias,  T. Kowalczyk,  
 C. M. Krauter,  A. Kunitsa,  Ka Un Lao,  A. Laurent,  K. V. Lawler,  
 Joonho Lee,  D. Lefrancois,  S. Lehtola,  D. S. Levine,  Yi-Pei Li,  
 You-Sheng Lin,  Fenglai Liu,  E. Livshits,  A. Luenser,  P. Manohar,  
 E. Mansoor,  S. F. Manzer,  Shan-Ping Mao,  Yuezhi Mao,  N. Mardirossian,  
 A. V. Marenich,  T. Markovich,  L. A. Martinez-Martinez,  S. A. Maurer,  
 N. J. Mayhall,  S. C. McKenzie,  J.-M. Mewes,  A. F. Morrison,  
 J. W. Mullinax,  K. Nanda,  T. S. Nguyen-Beck,  R. Olivares-Amaya,  
 J. A. Parkhill,  T. M. Perrine,  F. Plasser,  P. Pokhilko,  S. Prager,  
 A. Prociuk,  E. Ramos,  D. R. Rehn,  F. Rob,  M. Schneider,  N. Sergueev,  
 S. M. Sharada,  S. Sharma,  D. W. Small,  T. Stauch,  T. Stein,  
 Yu-Chuan Su,  A. J. W. Thom,  A. Tkatchenko,  T. Tsuchimochi,  N. M. Tubman,  
 L. Vogt,  M. L. Vidal,  O. Vydrov,  M. A. Watson,  J. Wenzel,  
 M. de Wergifosse,  T. A. Wesolowski,  A. White,  J. Witte,  A. Yamada,  
 Jun Yang,  K. Yao,  S. Yeganeh,  S. R. Yost,  Zhi-Qiang You,  A. Zech,  
 Igor Ying Zhang,  Xing Zhang,  Yan Zhao,  Ying Zhu,  B. R. Brooks,  
 G. K. L. Chan,  C. J. Cramer,  M. S. Gordon,  W. J. Hehre,  A. Klamt,  
 M. W. Schmidt,  C. D. Sherrill,  D. G. Truhlar,  A. Aspuru-Guzik,  R. Baer,  
 A. T. Bell,  N. A. Besley,  Jeng-Da Chai,  A. E. DePrince, III,  
 R. A. DiStasio Jr.,  A. Dreuw,  B. D. Dunietz,  T. R. Furlani,  
 Chao-Ping Hsu,  Yousung Jung,  Jing Kong,  D. S. Lambrecht,  WanZhen Liang,  
 C. Ochsenfeld,  V. A. Rassolov,  L. V. Slipchenko,  J. E. Subotnik,  
 T. Van Voorhis,  J. M. Herbert,  A. I. Krylov,  P. M. W. Gill,  M. Head-Gordon

 Contributors to earlier versions of Q-Chem not listed above: 
 R. D. Adamson,  B. Austin,  J. Baker,  G. J. O. Beran,  K. Brandhorst,  
 S. T. Brown,  E. F. C. Byrd,  A. K. Chakraborty,  C.-L. Cheng,  
 Siu Hung Chien,  D. M. Chipman,  D. L. Crittenden,  H. Dachsel,  
 R. J. Doerksen,  A. D. Dutoi,  L. Fusti-Molnar,  W. A. Goddard III,  
 A. Golubeva-Zadorozhnaya,  S. R. Gwaltney,  G. Hawkins,  A. Heyden,  
 S. Hirata,  G. Kedziora,  F. J. Keil,  C. Kelley,  Jihan Kim,  R. A. King,  
 R. Z. Khaliullin,  P. P. Korambath,  W. Kurlancheek,  A. M. Lee,  M. S. Lee,  
 S. V. Levchenko,  Ching Yeh Lin,  D. Liotard,  R. C. Lochan,  I. Lotan,  
 P. E. Maslen,  N. Nair,  D. P. O'Neill,  D. Neuhauser,  E. Neuscamman,  
 C. M. Oana,  R. Olson,  B. Peters,  R. Peverati,  P. A. Pieniazek,  
 Y. M. Rhee,  J. Ritchie,  M. A. Rohrdanz,  E. Rosta,  N. J. Russ,  
 H. F. Schaefer III,  N. E. Schultz,  N. Shenvi,  A. C. Simmonett,  A. Sodt,  
 D. Stuck,  K. S. Thanthiriwatte,  V. Vanovschi,  Tao Wang,  A. Warshel,  
 C. F. Williams,  Q. Wu,  X. Xu,  W. Zhang

 Please cite Q-Chem as follows:
 Y. Shao et al., Mol. Phys. 113, 184-215 (2015)
 DOI: 10.1080/00268976.2014.952696

 Q-Chem 5.1.2 for Intel X86 EM64T Linux

 Parts of Q-Chem use Armadillo 8.300.2 (Tropical Shenanigans).
 http://arma.sourceforge.net/

 Q-Chem begins on Sun Nov 25 23:14:31 2018  

Host: 
0

     Scratch files written to /scratch/taweetham/qchem56620//
The previous job contains 0 fragments, simply inherited here
Input Ideriv = 2
Curr. Ideriv = -1
Max.  Ideriv = 2

Checking the input file for inconsistencies... 	...done.

--------------------------------------------------------------
User input:
--------------------------------------------------------------

$molecule
read
$end

$rem
   job_type 	frequency
   basis 	6-311++g**
   method	b3lyp	
$end


--------------------------------------------------------------
 ----------------------------------------------------------------
             Standard Nuclear Orientation (Angstroms)
    I     Atom           X                Y                Z
 ----------------------------------------------------------------
    1      C       0.5309252031    -1.2308442652     0.0000000000
    2      N      -0.7095786733    -1.3616617285     0.0000000000
    3      I      -2.0046427666     0.2219535440     0.0000000000
    4      F       1.2811144025    -2.3385418844     0.0000000000
    5      I       1.8207082359     0.4943403173    -0.0000000000
 ----------------------------------------------------------------
 Molecular Point Group                 Cs    NOp =  2
 Largest Abelian Subgroup              Cs    NOp =  2
 Nuclear Repulsion Energy =   884.1748327498 hartrees
 There are       64 alpha and       64 beta electrons
 Requested basis set is 6-311++G(d,p)
 There are 66 shells and 190 basis functions

 Total QAlloc Memory Limit   2000 MB
 Mega-Array Size       188 MB
 MEM_STATIC part       192 MB

                       Distance Matrix (Angstroms)
             C (  1)   N (  2)   I (  3)   F (  4)
   N (  2)  1.247382
   I (  3)  2.922281  2.045734
   F (  4)  1.337826  2.217466  4.165614
   I (  5)  2.154020  3.138008  3.835036  2.883814

 A cutoff of  1.0D-11 yielded   1652 shell pairs
 There are     14577 function pairs (     16583 Cartesian)

 -------------------------------------------------------
 OpenMP Integral Computing Module                       
 Release: version 1.0, May 2013, Q-Chem Inc. Pittsburgh 
 -------------------------------------------------------
 Integral Job Info:
 Integral job number is                      11
 Integral operator is                         1
 short-range coefficients                     0
 long-range coefficients              100000000
 Omega coefficients                           0
 if combine SR and LR in K                    0
 Integral screening is                        0
 Integral computing path is                   2
 max size of driver memory is            800000
 size of driver memory is                593474
 size of scratch memory is             11861008
 max col of scratch BK array               1296
 max len of scratch array in speh3          155
 max len of scratch index in speh4           18
 max int batch size is                      520
 min int batch size is                       52
 fixed nKL is                                52
 max L of basis functions is                  2
 order of int derivative is                   0
 number of shells is                         66
 number of basis is                         203
 number of cartesian basis is               203
 number of contracted shell pairs          1652
 number of primitive shell pairs           3387
 maxK2 (contraction) of shell pair           36
 max number of K2 of shell pair               1
 max number of CS2 of shell pair            201
 max number of PS2 of shell pair            201
 mem total for path MDJ                  533118
 -------------------------------------------------------
 Smallest overlap matrix eigenvalue = 1.54E-03
 Guess from superposition of atomic densities
 Warning:  Energy on first SCF cycle will be non-variational
 SAD guess density has 128.000000 electrons

 -----------------------------------------------------------------------
  General SCF calculation program by
  Eric Jon Sundstrom, Paul Horn, Yuezhi Mao, Dmitri Zuev, Alec White,
  David Stuck, Shaama M.S., Shane Yost, Joonho Lee, David Small,
  Daniel Levine, Susi Lehtola, Hugh Burton, Evgeny Epifanovsky
 -----------------------------------------------------------------------
 Exchange:     0.2000 Hartree-Fock + 0.0800 Slater + 0.7200 B88
 Correlation:  0.1900 VWN1RPA + 0.8100 LYP
 Using SG-1 standard quadrature grid
 using 4 threads for integral computing
 -------------------------------------------------------
 OpenMP Integral computing Module                
 Release: version 2.0, May 2017, Q-Chem Inc. Pleasanton 
 -------------------------------------------------------
 -------------------------------------------------------
 OpenMP BLAS3 based DFT computing Module                
 Release: version 1.0, May 2013, Q-Chem Inc. Pittsburgh 
 -------------------------------------------------------
 A restricted SCF calculation will be
 performed using DIIS
 SCF converges when DIIS error is below 1.0e-08
 ---------------------------------------
  Cycle       Energy         DIIS error
 ---------------------------------------
    1  -14032.3133824974      3.76e-02  
    2  -14031.6881466909      4.24e-03  
    3  -14031.4466024903      8.84e-03  
    4  -14031.7400119678      1.39e-03  
    5  -14031.7467448361      5.87e-04  
    6  -14031.7477332510      1.55e-04  
    7  -14031.7478013735      4.88e-05  
    8  -14031.7478073367      1.82e-05  
    9  -14031.7478088179      5.84e-06  
   10  -14031.7478089608      9.78e-07  
   11  -14031.7478089650      2.85e-07  
   12  -14031.7478089651      8.83e-08  
   13  -14031.7478089652      1.37e-08  
   14  -14031.7478089652      3.56e-09  Convergence criterion met
 ---------------------------------------
 SCF time:   CPU 36.69s  wall 10.00s 
 SCF   energy in the final basis set =   -14031.7478089652
 Total energy in the final basis set =   -14031.7478089652

 --------------------------------------------------------------
             Orbital Energies (a.u.) and Symmetries
 --------------------------------------------------------------

 Alpha MOs, Restricted
 -- Occupied --                  
*******-1165.90 -176.34 -176.33 -165.75 -165.74 -165.74 -165.73
  1 A'    2 A'    3 A'    4 A'    5 A'    1 A"    6 A'    7 A'                 
-165.73 -165.73  -35.84  -35.83  -31.33  -31.32  -31.32  -31.32
  2 A"    8 A'    9 A'   10 A'   11 A'    3 A"   12 A'   13 A'                 
-31.314 -31.313 -24.738 -22.982 -22.980 -22.980 -22.974 -22.974
  4 A"   14 A'   15 A'   16 A'    5 A"   17 A'   18 A'    6 A"                 
-22.970 -22.969 -22.968 -22.964 -22.964 -14.380 -10.363  -6.387
 19 A'    7 A"   20 A'    8 A"   21 A'   22 A'   23 A'   24 A'                 
 -6.376  -4.802  -4.788  -4.782  -4.782  -4.773  -4.772  -2.068
 25 A'   26 A'   27 A'    9 A"   28 A'   10 A"   29 A'   30 A'                 
 -2.061  -2.061  -2.054  -2.050  -2.049  -2.044  -2.044  -2.036
 11 A"   31 A'   32 A'   12 A"   33 A'   13 A"   34 A'   35 A'                 
 -2.036  -1.283  -0.964  -0.719  -0.694  -0.619  -0.522  -0.522
 14 A"   36 A'   37 A'   38 A'   39 A'   40 A'   15 A"   41 A'                 
 -0.497  -0.420  -0.391  -0.349  -0.303  -0.295  -0.282  -0.277
 42 A'   43 A'   16 A"   44 A'   17 A"   45 A'   18 A"   46 A'                 
 -- Virtual --                   
 -0.112  -0.072  -0.050   0.018   0.048   0.059   0.061   0.122
 47 A'   48 A'   19 A"   49 A'   50 A'   51 A'   20 A"   52 A'                 
  0.128   0.143   0.152   0.189   0.193   0.194   0.210   0.220
 53 A'   54 A'   21 A"   55 A'   22 A"   56 A'   57 A'   58 A'                 
  0.221   0.241   0.263   0.272   0.304   0.331   0.351   0.362
 23 A"   59 A'   60 A'   24 A"   61 A'   62 A'   63 A'   25 A"                 
  0.379   0.384   0.394   0.420   0.433   0.443   0.455   0.485
 64 A'   26 A"   27 A"   65 A'   28 A"   66 A'   67 A'   68 A'                 
  0.586   0.591   0.597   0.668   0.702   0.756   0.815   0.832
 69 A'   29 A"   70 A'   71 A'   72 A'   73 A'   74 A'   30 A"                 
  0.903   0.955   1.176   1.197   1.234   1.264   1.275   1.302
 75 A'   76 A'   31 A"   77 A'   32 A"   78 A'   33 A"   79 A'                 
  1.339   1.347   1.366   1.387   1.392   1.421   1.565   1.662
 80 A'   34 A"   81 A'   35 A"   82 A'   83 A'   84 A'   85 A'                 
  1.809   1.910   2.016   2.199   2.337   2.469   2.729   2.776
 86 A'   87 A'   36 A"   88 A'   37 A"   89 A'   38 A"   90 A'                 
  2.820   3.179   3.721   3.722   3.810   3.834   3.929   3.940
 91 A'   92 A'   93 A'   39 A"   94 A'   40 A"   41 A"   42 A"                 
  3.946   3.955   3.967   3.973   4.009   4.029   4.056   4.148
 95 A'   43 A"   96 A'   44 A"   45 A"   97 A'   98 A'   99 A'                 
  4.191   4.240   4.334   4.346   4.421   4.799   5.954   5.973
100 A'  101 A'  102 A'  103 A'  104 A'  105 A'   46 A"  106 A'                 
  5.977   6.001   6.007   6.049   6.244   6.318   6.602  23.693
 47 A"  107 A'  108 A'  109 A'   48 A"  110 A'  111 A'  112 A'                 
 27.773  27.843  28.298  28.312  28.320  28.334  28.339  28.355
113 A'  114 A'   49 A"  115 A'   50 A"  116 A'  117 A'  118 A'                 
 28.504  28.512  28.515  28.519  28.524  28.539  28.548  28.575
 51 A"  119 A'   52 A"   53 A"  120 A'   54 A"  121 A'  122 A'                 
 28.633  28.674  35.512  66.705 127.844 127.855 127.864 127.876
123 A'  124 A'  125 A'  126 A'   55 A"  127 A'   56 A"  128 A'                 
127.887 127.908 151.580 151.6411901.7401901.804
129 A'  130 A'  131 A'  132 A'  133 A'  134 A'                                 

 Beta MOs, Restricted
 -- Occupied --                  
*******-1165.90 -176.34 -176.33 -165.75 -165.74 -165.74 -165.73
  1 A'    2 A'    3 A'    4 A'    5 A'    1 A"    6 A'    7 A'                 
-165.73 -165.73  -35.84  -35.83  -31.33  -31.32  -31.32  -31.32
  2 A"    8 A'    9 A'   10 A'   11 A'    3 A"   12 A'   13 A'                 
-31.314 -31.313 -24.738 -22.982 -22.980 -22.980 -22.974 -22.974
  4 A"   14 A'   15 A'   16 A'    5 A"   17 A'   18 A'    6 A"                 
-22.970 -22.969 -22.968 -22.964 -22.964 -14.380 -10.363  -6.387
 19 A'    7 A"   20 A'    8 A"   21 A'   22 A'   23 A'   24 A'                 
 -6.376  -4.802  -4.788  -4.782  -4.782  -4.773  -4.772  -2.068
 25 A'   26 A'   27 A'    9 A"   28 A'   10 A"   29 A'   30 A'                 
 -2.061  -2.061  -2.054  -2.050  -2.049  -2.044  -2.044  -2.036
 11 A"   31 A'   32 A'   12 A"   33 A'   13 A"   34 A'   35 A'                 
 -2.036  -1.283  -0.964  -0.719  -0.694  -0.619  -0.522  -0.522
 14 A"   36 A'   37 A'   38 A'   39 A'   40 A'   15 A"   41 A'                 
 -0.497  -0.420  -0.391  -0.349  -0.303  -0.295  -0.282  -0.277
 42 A'   43 A'   16 A"   44 A'   17 A"   45 A'   18 A"   46 A'                 
 -- Virtual --                   
 -0.112  -0.072  -0.050   0.018   0.048   0.059   0.061   0.122
 47 A'   48 A'   19 A"   49 A'   50 A'   51 A'   20 A"   52 A'                 
  0.128   0.143   0.152   0.189   0.193   0.194   0.210   0.220
 53 A'   54 A'   21 A"   55 A'   22 A"   56 A'   57 A'   58 A'                 
  0.221   0.241   0.263   0.272   0.304   0.331   0.351   0.362
 23 A"   59 A'   60 A'   24 A"   61 A'   62 A'   63 A'   25 A"                 
  0.379   0.384   0.394   0.420   0.433   0.443   0.455   0.485
 64 A'   26 A"   27 A"   65 A'   28 A"   66 A'   67 A'   68 A'                 
  0.586   0.591   0.597   0.668   0.702   0.756   0.815   0.832
 69 A'   29 A"   70 A'   71 A'   72 A'   73 A'   74 A'   30 A"                 
  0.903   0.955   1.176   1.197   1.234   1.264   1.275   1.302
 75 A'   76 A'   31 A"   77 A'   32 A"   78 A'   33 A"   79 A'                 
  1.339   1.347   1.366   1.387   1.392   1.421   1.565   1.662
 80 A'   34 A"   81 A'   35 A"   82 A'   83 A'   84 A'   85 A'                 
  1.809   1.910   2.016   2.199   2.337   2.469   2.729   2.776
 86 A'   87 A'   36 A"   88 A'   37 A"   89 A'   38 A"   90 A'                 
  2.820   3.179   3.721   3.722   3.810   3.834   3.929   3.940
 91 A'   92 A'   93 A'   39 A"   94 A'   40 A"   41 A"   42 A"                 
  3.946   3.955   3.967   3.973   4.009   4.029   4.056   4.148
 95 A'   43 A"   96 A'   44 A"   45 A"   97 A'   98 A'   99 A'                 
  4.191   4.240   4.334   4.346   4.421   4.799   5.954   5.973
100 A'  101 A'  102 A'  103 A'  104 A'  105 A'   46 A"  106 A'                 
  5.977   6.001   6.007   6.049   6.244   6.318   6.602  23.693
 47 A"  107 A'  108 A'  109 A'   48 A"  110 A'  111 A'  112 A'                 
 27.773  27.843  28.298  28.312  28.320  28.334  28.339  28.355
113 A'  114 A'   49 A"  115 A'   50 A"  116 A'  117 A'  118 A'                 
 28.504  28.512  28.515  28.519  28.524  28.539  28.548  28.575
 51 A"  119 A'   52 A"   53 A"  120 A'   54 A"  121 A'  122 A'                 
 28.633  28.674  35.512  66.705 127.844 127.855 127.864 127.876
123 A'  124 A'  125 A'  126 A'   55 A"  127 A'   56 A"  128 A'                 
127.887 127.908 151.580 151.6411901.7401901.804
129 A'  130 A'  131 A'  132 A'  133 A'  134 A'                                 
 --------------------------------------------------------------

          Ground-State Mulliken Net Atomic Charges

     Atom                 Charge (a.u.)
  ----------------------------------------
      1 C                    -0.123307
      2 N                    -0.186401
      3 I                     0.194355
      4 F                     0.017349
      5 I                     0.098004
  ----------------------------------------
  Sum of atomic charges =     0.000000

 -----------------------------------------------------------------
                    Cartesian Multipole Moments
 -----------------------------------------------------------------
    Charge (ESU x 10^10)
                 0.0000
    Dipole Moment (Debye)
         X      -0.1239      Y       2.0630      Z      -0.0000
       Tot       2.0667
    Quadrupole Moments (Debye-Ang)
        XX     -69.5067     XY      -0.7460     YY     -74.7058
        XZ       0.0000     YZ       0.0000     ZZ     -73.0393
    Octopole Moments (Debye-Ang^2)
       XXX      -7.3516    XXY      23.0584    XYY       0.3029
       YYY      32.2224    XXZ      -0.0000    XYZ       0.0000
       YYZ       0.0000    XZZ       0.3809    YZZ       4.2605
       ZZZ      -0.0000
    Hexadecapole Moments (Debye-Ang^3)
      XXXX   -1361.6031   XXXY      -5.8248   XXYY    -286.4836
      XYYY       4.4651   YYYY    -432.9234   XXXZ       0.0000
      XXYZ       0.0000   XYYZ      -0.0000   YYYZ      -0.0000
      XXZZ    -254.6981   XYZZ      -0.6123   YYZZ     -83.6059
      XZZZ       0.0000   YZZZ       0.0000   ZZZZ     -95.3163
 -----------------------------------------------------------------
 Calculating MO derivatives via CPSCF
 D1JvT checksum  = 277800 21819.5515602945
 D1KAT checksum  = 700920 866.2334698472
   1         3          15      0.117134    0.035262
   2         3          15      0.016064    0.005733
   3         3          15      0.002274    0.000800
   4         3          15      0.000266    0.000098
   5        16           2      0.000019    0.000010
   6        18           0      0.000000    0.000000    Roots Converged
 Time for AOints: 12.3 s (CPU) 3.1 s (wall)
 ------------------------------------------------------------------------------
                     AOints        : Timing summary (seconds)
 ------------------------------------------------------------------------------
     job step          cpu (% of tot)      sys (% of tot)     wall (% of tot)
 ------------------------------------------------------------------------------
  cpscf_lag         0.6325E+02 (36.9)   0.4000E-05 (20.0)   0.1625E+02 (36.1)
  iterzp            0.9565E+02 (55.8)   0.1500E-04 (75.0)   0.2536E+02 (56.4)
  make_fx           0.0000E+00 ( 0.0)   0.0000E+00 ( 0.0)   0.0000E+00 ( 0.0)
  AOints            0.1231E+02 ( 7.2)   0.1000E-05 ( 5.0)   0.3118E+01 ( 6.9)
 ------------------------------------------------------------------------------
   Grand Totals     0.1714E+03          0.2000E-04          0.4496E+02
 ------------------------------------------------------------------------------
 Calculating analytic Hessian of the SCF energy
 Polarizability Matrix (a.u.)
            1           2           3
    1-109.3093450  -0.7345009   0.0000000
    2  -0.7345009 -75.4389787  -0.0000000
    3   0.0000000  -0.0000000 -50.0015682

 Direct stationary perturbation theory relativistic correction:

 rels  =     193.984731636060
 relv  =    -644.242393800140
 rel2e =      84.730857634502
 E_rel =    -365.526804529578

 Hessian of the SCF Energy
            1           2           3           4           5           6
    1   0.7840679  -0.0466162   0.0000000  -0.6181405  -0.0282734  -0.0000000
    2  -0.0466162   0.3481840   0.0000000  -0.0648079  -0.0692292   0.0000000
    3   0.0000000   0.0000000   0.1002711  -0.0000000  -0.0000000  -0.0371327
    4  -0.6181405  -0.0648079  -0.0000000   0.7815796  -0.0387026   0.0000000
    5  -0.0282734  -0.0692292  -0.0000000  -0.0387026   0.1341933  -0.0000000
    6  -0.0000000   0.0000000  -0.0371327   0.0000000  -0.0000000   0.0338559
    7  -0.0213924   0.0310635   0.0000000  -0.0655547   0.0407435  -0.0000000
    8  -0.0091353  -0.0185733  -0.0000000   0.0798234  -0.0494577   0.0000000
    9  -0.0000000  -0.0000000  -0.0028316   0.0000000   0.0000000  -0.0112627
   10  -0.1052267   0.0938432  -0.0000000  -0.0753539   0.0487801   0.0000000
   11   0.1082012  -0.2193751  -0.0000000   0.0378354  -0.0027733  -0.0000000
   12   0.0000000  -0.0000000  -0.0315847  -0.0000000   0.0000000   0.0030983
   13  -0.0393082  -0.0134826  -0.0000000  -0.0225305  -0.0225476  -0.0000000
   14  -0.0241763  -0.0410063  -0.0000000  -0.0141482  -0.0127331  -0.0000000
   15  -0.0000000  -0.0000000  -0.0287220  -0.0000000   0.0000000   0.0114412
            7           8           9          10          11          12
    1  -0.0213924  -0.0091353  -0.0000000  -0.1052267   0.1082012   0.0000000
    2   0.0310635  -0.0185733  -0.0000000   0.0938432  -0.2193751  -0.0000000
    3   0.0000000  -0.0000000  -0.0028316  -0.0000000  -0.0000000  -0.0315847
    4  -0.0655547   0.0798234   0.0000000  -0.0753539   0.0378354  -0.0000000
    5   0.0407435  -0.0494577   0.0000000   0.0487801  -0.0027733   0.0000000
    6  -0.0000000   0.0000000  -0.0112627   0.0000000  -0.0000000   0.0030983
    7   0.0917756  -0.0717717  -0.0000000  -0.0022484  -0.0016393  -0.0000000
    8  -0.0717717   0.0638292  -0.0000000   0.0043507   0.0020452  -0.0000000
    9  -0.0000000  -0.0000000   0.0084079  -0.0000000   0.0000000   0.0067091
   10  -0.0022484   0.0043507  -0.0000000   0.1787845  -0.1397744   0.0000000
   11  -0.0016393   0.0020452   0.0000000  -0.1397744   0.2618909   0.0000000
   12  -0.0000000  -0.0000000   0.0067091   0.0000000   0.0000000   0.0160760
   13  -0.0025801  -0.0032672  -0.0000000   0.0040446  -0.0046228  -0.0000000
   14   0.0016039   0.0021565   0.0000000  -0.0071996  -0.0417877   0.0000000
   15   0.0000000   0.0000000  -0.0010226   0.0000000   0.0000000   0.0057013
           13          14          15
    1  -0.0393082  -0.0241763  -0.0000000
    2  -0.0134826  -0.0410063  -0.0000000
    3  -0.0000000  -0.0000000  -0.0287220
    4  -0.0225305  -0.0141482  -0.0000000
    5  -0.0225476  -0.0127331   0.0000000
    6  -0.0000000  -0.0000000   0.0114412
    7  -0.0025801   0.0016039   0.0000000
    8  -0.0032672   0.0021565   0.0000000
    9  -0.0000000   0.0000000  -0.0010226
   10   0.0040446  -0.0071996   0.0000000
   11  -0.0046228  -0.0417877   0.0000000
   12  -0.0000000   0.0000000   0.0057013
   13   0.0603743   0.0439202   0.0000000
   14   0.0439202   0.0933707   0.0000000
   15   0.0000000   0.0000000   0.0126022
 Gradient time:  CPU 271.14 s  wall 71.07 s
 **********************************************************************
 **                                                                  **
 **                       VIBRATIONAL ANALYSIS                       **
 **                       --------------------                       **
 **                                                                  **
 **        VIBRATIONAL FREQUENCIES (CM**-1) AND NORMAL MODES         **
 **     FORCE CONSTANTS (mDYN/ANGSTROM) AND REDUCED MASSES (AMU)     **
 **                  INFRARED INTENSITIES (KM/MOL)                   **
 **                                                                  **
 **********************************************************************


 Mode:                 1                      2                      3
 Frequency:        78.15                 206.22                 273.98
 Force Cnst:      0.2974                 0.3856                 1.0394
 Red. Mass:      82.6583                15.3902                23.5014
 IR Active:          YES                    YES                    YES
 IR Intens:        0.743                  1.268                  0.343
 Raman Active:       YES                    YES                    YES
               X      Y      Z        X      Y      Z        X      Y      Z
 C          0.014  0.329 -0.000   -0.000 -0.000  0.224    0.203  0.196  0.000
 N          0.018  0.470 -0.000   -0.000  0.000  0.856    0.211 -0.039  0.000
 I         -0.536 -0.103  0.000   -0.000  0.000 -0.060   -0.082  0.082 -0.000
 F         -0.158  0.195  0.000    0.000 -0.000 -0.461    0.742  0.524 -0.000
 I          0.556 -0.009 -0.000    0.000  0.000  0.013   -0.071 -0.175 -0.000
 TransDip  -0.026 -0.010  0.000   -0.000 -0.000 -0.036    0.003  0.018 -0.000

 Mode:                 4                      5                      6
 Frequency:       350.51                 378.84                 514.43
 Force Cnst:      1.3719                 1.2485                 1.9541
 Red. Mass:      18.9527                14.7650                12.5323
 IR Active:          YES                    YES                    YES
 IR Intens:        4.064                  4.092                  3.850
 Raman Active:       YES                    YES                    YES
               X      Y      Z        X      Y      Z        X      Y      Z
 C         -0.240  0.520 -0.000    0.460  0.127 -0.000    0.000 -0.000  0.921
 N         -0.183  0.422  0.000    0.458  0.681  0.000    0.000  0.000 -0.341
 I          0.116 -0.109 -0.000   -0.012 -0.011 -0.000    0.000 -0.000 -0.000
 F         -0.343  0.558 -0.000   -0.058 -0.298  0.000   -0.000 -0.000 -0.189
 I         -0.021 -0.070  0.000   -0.074 -0.032  0.000   -0.000 -0.000 -0.021
 TransDip   0.061 -0.022 -0.000   -0.036  0.054 -0.000   -0.000 -0.000  0.063

 Mode:                 7                      8                      9
 Frequency:       711.35                1082.48                1695.07
 Force Cnst:      4.2013                 9.5739                21.7183
 Red. Mass:      14.0916                13.8676                12.8293
 IR Active:          YES                    YES                    YES
 IR Intens:      213.418                296.983                447.365
 Raman Active:       YES                    YES                    YES
               X      Y      Z        X      Y      Z        X      Y      Z
 C         -0.381 -0.462 -0.000   -0.207  0.801  0.000    0.769 -0.004  0.000
 N         -0.409  0.581 -0.000   -0.261 -0.052  0.000   -0.638  0.002 -0.000
 I          0.019 -0.023  0.000    0.008 -0.006 -0.000    0.002 -0.004  0.000
 F          0.361 -0.074  0.000    0.261 -0.420 -0.000   -0.020  0.035 -0.000
 I          0.008  0.014  0.000    0.001 -0.001 -0.000   -0.001 -0.001 -0.000
 TransDip  -0.431 -0.181 -0.000    0.065  0.548  0.000    0.673 -0.075  0.000

 STANDARD THERMODYNAMIC QUANTITIES AT   298.15 K  AND     1.00 ATM

   This Molecule has  0 Imaginary Frequencies
   Zero point vibrational energy:        7.564 kcal/mol

   Atom    1 Element C  Has Mass   12.00000
   Atom    2 Element N  Has Mass   14.00307
   Atom    3 Element I  Has Mass  126.90440
   Atom    4 Element F  Has Mass   18.99840
   Atom    5 Element I  Has Mass  126.90440
   Molecular Mass:   298.810270 amu
   Principal axes and moments of inertia in amu*Bohr^2:
                             1           2           3
    Eigenvalues --      659.62822  3472.18422  4131.81244
          X               0.99996    -0.00842     0.00000
          Y               0.00842     0.99996     0.00000
          Z               0.00000    -0.00000     1.00000
   Rotational Symmetry Number is   1
   The Molecule is an Asymmetric Top
   Translational Enthalpy:        0.889 kcal/mol
   Rotational Enthalpy:           0.889 kcal/mol
   Vibrational Enthalpy:          9.336 kcal/mol
   gas constant (RT):             0.592 kcal/mol
   Translational Entropy:        42.981  cal/mol.K
   Rotational Entropy:           30.626  cal/mol.K
   Vibrational Entropy:          10.780  cal/mol.K

   Total Enthalpy:               11.706 kcal/mol
   Total Entropy:                84.387  cal/mol.K
Archival summary:
1\1\TWL01\FREQ\ProcedureUnspecified\BasisUnspecified\2111\taweetha\SunNov2523:15:522018SunNov2523:15:522018\0\\#,FREQ,ProcedureUnspecified,BasisUnspecified,\\0,1\I\C,1,2.15402\N,2,1.24738,1,132.802\F,2,1.33783,1,109.11,3,180,0\I,3,2.04573,2,123.256,1,-0,0\\\@

 Total job time:  81.09s(wall), 308.01s(cpu) 
 Sun Nov 25 23:15:52 2018

        *************************************************************
        *                                                           *
        *  Thank you very much for using Q-Chem.  Have a nice day.  *
        *                                                           *
        *************************************************************
