# Supplementary material for: Geometric and energetic data from ab initio calculations of haloethene, haloimine, halomethylenephosphine, haloiminophosphine, halodiazene, halodiphosphene and halocyclopropane
Source: Data Brief. 2019 Nov 2;27:104738. doi: 10.1016/j.dib.2019.104738 (PMC6861602; doi:10.1016/j.dib.2019.104738)
Supplement: Multimedia component 4 [file mmc4.zip › CN/B3LYP/IHCNBrE.out]

Q-Chem Developer Version!
                  Welcome to Q-Chem
     A Quantum Leap Into The Future Of Chemistry


 Q-Chem 5.1, Q-Chem, Inc., Pleasanton, CA (2018)

 Yihan Shao,  Zhengting Gan,  E. Epifanovsky,  A. T. B. Gilbert,  M. Wormit,  
 J. Kussmann,  A. W. Lange,  A. Behn,  Jia Deng,  Xintian Feng,  D. Ghosh,  
 M. Goldey,  P. R. Horn,  L. D. Jacobson,  I. Kaliman,  T. Kus,  A. Landau,  
 Jie Liu,  E. I. Proynov,  R. M. Richard,  R. P. Steele,  E. J. Sundstrom,  
 H. L. Woodcock III,  P. M. Zimmerman,  D. Zuev,  B. Albrecht,  E. Alguire,  
 S. A. Baeppler,  D. Barton,  Z. Benda,  Y. A. Bernard,  E. J. Berquist,  
 K. B. Bravaya,  H. Burton,  D. Casanova,  Chun-Min Chang,  Yunqing Chen,  
 A. Chien,  K. D. Closser,  M. P. Coons,  S. Coriani,  S. Dasgupta,  
 A. L. Dempwolff,  M. Diedenhofen,  Hainam Do,  R. G. Edgar,  Po-Tung Fang,  
 S. Faraji,  S. Fatehi,  Qingguo Feng,  K. D. Fenk,  J. Fosso-Tande,  
 Qinghui Ge,  A. Ghysels,  G. Gidofalvi,  J. Gomes,  J. Gonthier,  A. Gunina,  
 D. Hait,  M. W. D. Hanson-Heine,  P. H. P. Harbach,  A. W. Hauser,  
 J. E. Herr,  E. G. Hohenstein,  Z. C. Holden,  Kerwin Hui,  B. C. Huynh,  
 T.-C. Jagau,  Hyunjun Ji,  B. Kaduk,  K. Khistyaev,  Jaehoon Kim,  
 P. Klunzinger,  K. Koh,  D. Kosenkov,  L. Koulias,  T. Kowalczyk,  
 C. M. Krauter,  A. Kunitsa,  Ka Un Lao,  A. Laurent,  K. V. Lawler,  
 Joonho Lee,  D. Lefrancois,  S. Lehtola,  D. S. Levine,  Yi-Pei Li,  
 You-Sheng Lin,  Fenglai Liu,  E. Livshits,  A. Luenser,  P. Manohar,  
 E. Mansoor,  S. F. Manzer,  Shan-Ping Mao,  Yuezhi Mao,  N. Mardirossian,  
 A. V. Marenich,  T. Markovich,  L. A. Martinez-Martinez,  S. A. Maurer,  
 N. J. Mayhall,  S. C. McKenzie,  J.-M. Mewes,  A. F. Morrison,  
 J. W. Mullinax,  K. Nanda,  T. S. Nguyen-Beck,  R. Olivares-Amaya,  
 J. A. Parkhill,  T. M. Perrine,  F. Plasser,  P. Pokhilko,  S. Prager,  
 A. Prociuk,  E. Ramos,  D. R. Rehn,  F. Rob,  M. Schneider,  N. Sergueev,  
 S. M. Sharada,  S. Sharma,  D. W. Small,  T. Stauch,  T. Stein,  
 Yu-Chuan Su,  A. J. W. Thom,  A. Tkatchenko,  T. Tsuchimochi,  N. M. Tubman,  
 L. Vogt,  M. L. Vidal,  O. Vydrov,  M. A. Watson,  J. Wenzel,  
 M. de Wergifosse,  T. A. Wesolowski,  A. White,  J. Witte,  A. Yamada,  
 Jun Yang,  K. Yao,  S. Yeganeh,  S. R. Yost,  Zhi-Qiang You,  A. Zech,  
 Igor Ying Zhang,  Xing Zhang,  Yan Zhao,  Ying Zhu,  B. R. Brooks,  
 G. K. L. Chan,  C. J. Cramer,  M. S. Gordon,  W. J. Hehre,  A. Klamt,  
 M. W. Schmidt,  C. D. Sherrill,  D. G. Truhlar,  A. Aspuru-Guzik,  R. Baer,  
 A. T. Bell,  N. A. Besley,  Jeng-Da Chai,  A. E. DePrince, III,  
 R. A. DiStasio Jr.,  A. Dreuw,  B. D. Dunietz,  T. R. Furlani,  
 Chao-Ping Hsu,  Yousung Jung,  Jing Kong,  D. S. Lambrecht,  WanZhen Liang,  
 C. Ochsenfeld,  V. A. Rassolov,  L. V. Slipchenko,  J. E. Subotnik,  
 T. Van Voorhis,  J. M. Herbert,  A. I. Krylov,  P. M. W. Gill,  M. Head-Gordon

 Contributors to earlier versions of Q-Chem not listed above: 
 R. D. Adamson,  B. Austin,  J. Baker,  G. J. O. Beran,  K. Brandhorst,  
 S. T. Brown,  E. F. C. Byrd,  A. K. Chakraborty,  C.-L. Cheng,  
 Siu Hung Chien,  D. M. Chipman,  D. L. Crittenden,  H. Dachsel,  
 R. J. Doerksen,  A. D. Dutoi,  L. Fusti-Molnar,  W. A. Goddard III,  
 A. Golubeva-Zadorozhnaya,  S. R. Gwaltney,  G. Hawkins,  A. Heyden,  
 S. Hirata,  G. Kedziora,  F. J. Keil,  C. Kelley,  Jihan Kim,  R. A. King,  
 R. Z. Khaliullin,  P. P. Korambath,  W. Kurlancheek,  A. M. Lee,  M. S. Lee,  
 S. V. Levchenko,  Ching Yeh Lin,  D. Liotard,  R. C. Lochan,  I. Lotan,  
 P. E. Maslen,  N. Nair,  D. P. O'Neill,  D. Neuhauser,  E. Neuscamman,  
 C. M. Oana,  R. Olson,  B. Peters,  R. Peverati,  P. A. Pieniazek,  
 Y. M. Rhee,  J. Ritchie,  M. A. Rohrdanz,  E. Rosta,  N. J. Russ,  
 H. F. Schaefer III,  N. E. Schultz,  N. Shenvi,  A. C. Simmonett,  A. Sodt,  
 D. Stuck,  K. S. Thanthiriwatte,  V. Vanovschi,  Tao Wang,  A. Warshel,  
 C. F. Williams,  Q. Wu,  X. Xu,  W. Zhang

 Please cite Q-Chem as follows:
 Y. Shao et al., Mol. Phys. 113, 184-215 (2015)
 DOI: 10.1080/00268976.2014.952696

 Q-Chem 5.1.2 for Intel X86 EM64T Linux

 Parts of Q-Chem use Armadillo 8.300.2 (Tropical Shenanigans).
 http://arma.sourceforge.net/

 Q-Chem begins on Sun Nov 25 21:05:10 2018  

Host: 
0

     Scratch files written to /scratch/taweetham/qchem51217//
Input Ideriv = 2
Curr. Ideriv = -1
Max.  Ideriv = 2

Checking the input file for inconsistencies... 	...done.

--------------------------------------------------------------
User input:
--------------------------------------------------------------
$molecule
0 1
C 
N 1 1.3 
Br 2 CBr 1 120. 
H 1 CH 2 120.  3 180.0
I 1 CI 2 120.  3 0.0

CC=1.54
CH=1.09
CF=1.35
CCl=1.77
CBr=1.94
CI=2.14
DHA=180.0
$end

$rem
   job_type	optimization
   basis	6-311++g**
   method	b3lyp
$end

--------------------------------------------------------------
 ----------------------------------------------------------------
             Standard Nuclear Orientation (Angstroms)
    I     Atom           X                Y                Z
 ----------------------------------------------------------------
    1      C       0.1625577087    -1.5521992345    -0.0000000000
    2      N      -1.1317602548    -1.4307866758    -0.0000000000
    3      Br     -1.9406098593     0.3325517255     0.0000000000
    4      H       0.6170144452    -2.5429409135     0.0000000000
    5      I       1.4009680408     0.1930628803    -0.0000000000
 ----------------------------------------------------------------
 Molecular Point Group                 Cs    NOp =  2
 Largest Abelian Subgroup              Cs    NOp =  2
 Nuclear Repulsion Energy =   580.0368221093 hartrees
 There are       51 alpha and       51 beta electrons
 Requested basis set is 6-311++G(d,p)
 There are 60 shells and 161 basis functions

 Total QAlloc Memory Limit   2000 MB
 Mega-Array Size       188 MB
 MEM_STATIC part       192 MB
 A cutoff of  1.0D-11 yielded   1501 shell pairs
 There are     11451 function pairs (     12928 Cartesian)

 -------------------------------------------------------
 OpenMP Integral Computing Module                       
 Release: version 1.0, May 2013, Q-Chem Inc. Pittsburgh 
 -------------------------------------------------------
 Integral Job Info:
 Integral job number is                      11
 Integral operator is                         1
 short-range coefficients                     0
 long-range coefficients              100000000
 Omega coefficients                           0
 if combine SR and LR in K                    0
 Integral screening is                        0
 Integral computing path is                   2
 max size of driver memory is            800000
 size of driver memory is                593474
 size of scratch memory is             29623520
 max col of scratch BK array               1296
 max len of scratch array in speh3          155
 max len of scratch index in speh4           18
 max int batch size is                      520
 min int batch size is                       52
 fixed nKL is                                45
 max L of basis functions is                  2
 order of int derivative is                   0
 number of shells is                         60
 number of basis is                         171
 number of cartesian basis is               171
 number of contracted shell pairs          1501
 number of primitive shell pairs           3397
 maxK2 (contraction) of shell pair           36
 max number of K2 of shell pair               1
 max number of CS2 of shell pair            195
 max number of PS2 of shell pair            195
 mem total for path MDJ                  524922
 -------------------------------------------------------
 Smallest overlap matrix eigenvalue = 1.11E-03

 Scale SEOQF with 1.000000e-01/1.000000e-01/1.000000e-01

 Standard Electronic Orientation quadrupole field applied
 Nucleus-field energy     =     0.0000000117 hartrees
 Guess from superposition of atomic densities
 Warning:  Energy on first SCF cycle will be non-variational
 SAD guess density has 102.000000 electrons

 -----------------------------------------------------------------------
  General SCF calculation program by
  Eric Jon Sundstrom, Paul Horn, Yuezhi Mao, Dmitri Zuev, Alec White,
  David Stuck, Shaama M.S., Shane Yost, Joonho Lee, David Small,
  Daniel Levine, Susi Lehtola, Hugh Burton, Evgeny Epifanovsky
 -----------------------------------------------------------------------
 Exchange:     0.2000 Hartree-Fock + 0.0800 Slater + 0.7200 B88
 Correlation:  0.1900 VWN1RPA + 0.8100 LYP
 Using SG-1 standard quadrature grid
 using 4 threads for integral computing
 -------------------------------------------------------
 OpenMP Integral computing Module                
 Release: version 2.0, May 2017, Q-Chem Inc. Pleasanton 
 -------------------------------------------------------
 -------------------------------------------------------
 OpenMP BLAS3 based DFT computing Module                
 Release: version 1.0, May 2013, Q-Chem Inc. Pittsburgh 
 -------------------------------------------------------
 A restricted SCF calculation will be
 performed using DIIS
 SCF converges when DIIS error is below 1.0e-08
 ---------------------------------------
  Cycle       Energy         DIIS error
 ---------------------------------------
    1   -9587.3799174658      3.87e-02  
    2   -9587.0726627888      3.09e-03  
    3   -9587.0314035826      4.78e-03  
    4   -9587.0811745530      1.77e-03  
    5   -9587.0903339243      2.30e-04  
    6   -9587.0903756941      1.49e-04  
    7   -9587.0904550896      3.19e-05  
    8   -9587.0904583285      6.31e-06  
    9   -9587.0904584582      2.24e-06  
   10   -9587.0904584725      7.85e-07  
   11   -9587.0904584733      1.34e-07  
   12   -9587.0904584734      2.14e-08  
   13   -9587.0904584734      7.45e-09  Convergence criterion met
 ---------------------------------------
 SCF time:   CPU 27.87s  wall 7.00s 
 SCF   energy in the final basis set =    -9587.0904584734
 Total energy in the final basis set =    -9587.0904584734

 --------------------------------------------------------------
             Orbital Energies (a.u.) and Symmetries
 --------------------------------------------------------------

 Alpha MOs, Restricted
 -- Occupied --                  
******* -482.86 -176.32 -165.72 -165.72 -165.72  -62.51  -56.33
  1 A'    2 A'    3 A'    4 A'    1 A"    5 A'    6 A'    7 A'                 
-56.330 -56.329 -35.816 -31.309 -31.304 -31.303 -22.960 -22.959
  2 A"    8 A'    9 A'   10 A'    3 A"   11 A'   12 A'    4 A"                 
-22.958 -22.955 -22.954 -14.399 -10.294  -8.721  -6.555  -6.539
 13 A'    5 A"   14 A'   15 A'   16 A'   17 A'   18 A'    6 A"                 
 -6.538  -6.366  -4.778  -4.764  -4.763  -2.666  -2.661  -2.660
 19 A'   20 A'   21 A'    7 A"   22 A'   23 A'    8 A"   24 A'                 
 -2.647  -2.647  -2.044  -2.040  -2.039  -2.027  -2.027  -0.955
  9 A"   25 A'   26 A'   10 A"   27 A'   28 A'   11 A"   29 A'                 
 -0.791  -0.694  -0.599  -0.480  -0.456  -0.407  -0.344  -0.309
 30 A'   31 A'   32 A'   33 A'   34 A'   12 A"   35 A'   13 A"                 
 -0.296  -0.283  -0.271
 36 A'   14 A"   37 A'                                                         
 -- Virtual --                   
 -0.107  -0.072  -0.042   0.002   0.026   0.043   0.053   0.068
 38 A'   15 A"   39 A'   40 A'   41 A'   42 A'   16 A"   43 A'                 
  0.074   0.077   0.100   0.121   0.150   0.156   0.162   0.192
 44 A'   17 A"   45 A'   46 A'   47 A'   48 A'   18 A"   49 A'                 
  0.224   0.233   0.251   0.266   0.290   0.348   0.362   0.391
 50 A'   19 A"   51 A'   52 A'   53 A'   54 A'   20 A"   21 A"                 
  0.391   0.414   0.422   0.438   0.473   0.539   0.539   0.554
 55 A'   56 A'   57 A'   22 A"   58 A'   23 A"   59 A'   24 A"                 
  0.571   0.576   0.598   0.609   0.625   0.691   0.742   0.804
 25 A"   60 A'   61 A'   62 A'   63 A'   64 A'   65 A'   66 A'                 
  0.853   0.860   0.900   0.976   1.098   1.210   1.253   1.312
 26 A"   67 A'   68 A'   69 A'   27 A"   70 A'   28 A"   71 A'                 
  1.346   1.350   1.481   1.556   1.675   1.728   1.935   1.942
 29 A"   72 A'   73 A'   74 A'   75 A'   30 A"   31 A"   76 A'                 
  1.957   2.022   2.096   2.182   2.352   2.463   2.581   2.636
 77 A'   78 A'   32 A"   79 A'   33 A"   80 A'   81 A'   82 A'                 
  2.750   2.753   2.951   3.551   3.805   3.874   3.945   3.949
 34 A"   83 A'   84 A'   85 A'   35 A"   86 A'   36 A"   87 A'                 
  3.986   3.994   4.016   4.035   4.059   4.122   4.214   4.336
 37 A"   38 A"   88 A'   39 A"   89 A'   90 A'   91 A'   92 A'                 
  4.364   4.488   5.983   6.019   6.049   6.593   7.534   7.558
 93 A'   94 A'   40 A"   95 A'   96 A'   97 A'   41 A"   98 A'                 
  7.631  23.745  27.801  28.326  28.355  28.365  28.524  28.537
 99 A'  100 A'  101 A'   42 A"  102 A'  103 A'   43 A"  104 A'                 
 28.542  28.579  28.667  35.423  47.870 127.872 127.894 127.914
 44 A"  105 A'  106 A'  107 A'  108 A'   45 A"  109 A'  110 A'                 
151.605 289.726 289.749 289.8501020.6541901.766
111 A'   46 A"  112 A'  113 A'  114 A'  115 A'                                 

 Beta MOs, Restricted
 -- Occupied --                  
******* -482.86 -176.32 -165.72 -165.72 -165.72  -62.51  -56.33
  1 A'    2 A'    3 A'    4 A'    1 A"    5 A'    6 A'    7 A'                 
-56.330 -56.329 -35.816 -31.309 -31.304 -31.303 -22.960 -22.959
  2 A"    8 A'    9 A'   10 A'    3 A"   11 A'   12 A'    4 A"                 
-22.958 -22.955 -22.954 -14.399 -10.294  -8.721  -6.555  -6.539
 13 A'    5 A"   14 A'   15 A'   16 A'   17 A'   18 A'    6 A"                 
 -6.538  -6.366  -4.778  -4.764  -4.763  -2.666  -2.661  -2.660
 19 A'   20 A'   21 A'    7 A"   22 A'   23 A'    8 A"   24 A'                 
 -2.647  -2.647  -2.044  -2.040  -2.039  -2.027  -2.027  -0.955
  9 A"   25 A'   26 A'   10 A"   27 A'   28 A'   11 A"   29 A'                 
 -0.791  -0.694  -0.599  -0.480  -0.456  -0.407  -0.344  -0.309
 30 A'   31 A'   32 A'   33 A'   34 A'   12 A"   35 A'   13 A"                 
 -0.296  -0.283  -0.271
 36 A'   14 A"   37 A'                                                         
 -- Virtual --                   
 -0.107  -0.072  -0.042   0.002   0.026   0.043   0.053   0.068
 38 A'   15 A"   39 A'   40 A'   41 A'   42 A'   16 A"   43 A'                 
  0.074   0.077   0.100   0.121   0.150   0.156   0.162   0.192
 44 A'   17 A"   45 A'   46 A'   47 A'   48 A'   18 A"   49 A'                 
  0.224   0.233   0.251   0.266   0.290   0.348   0.362   0.391
 50 A'   19 A"   51 A'   52 A'   53 A'   54 A'   20 A"   21 A"                 
  0.391   0.414   0.422   0.438   0.473   0.539   0.539   0.554
 55 A'   56 A'   57 A'   22 A"   58 A'   23 A"   59 A'   24 A"                 
  0.571   0.576   0.598   0.609   0.625   0.691   0.742   0.804
 25 A"   60 A'   61 A'   62 A'   63 A'   64 A'   65 A'   66 A'                 
  0.853   0.860   0.900   0.976   1.098   1.210   1.253   1.312
 26 A"   67 A'   68 A'   69 A'   27 A"   70 A'   28 A"   71 A'                 
  1.346   1.350   1.481   1.556   1.675   1.728   1.935   1.942
 29 A"   72 A'   73 A'   74 A'   75 A'   30 A"   31 A"   76 A'                 
  1.957   2.022   2.096   2.182   2.352   2.463   2.581   2.636
 77 A'   78 A'   32 A"   79 A'   33 A"   80 A'   81 A'   82 A'                 
  2.750   2.753   2.951   3.551   3.805   3.874   3.945   3.949
 34 A"   83 A'   84 A'   85 A'   35 A"   86 A'   36 A"   87 A'                 
  3.986   3.994   4.016   4.035   4.059   4.122   4.214   4.336
 37 A"   38 A"   88 A'   39 A"   89 A'   90 A'   91 A'   92 A'                 
  4.364   4.488   5.983   6.019   6.049   6.593   7.534   7.558
 93 A'   94 A'   40 A"   95 A'   96 A'   97 A'   41 A"   98 A'                 
  7.631  23.745  27.801  28.326  28.355  28.365  28.524  28.537
 99 A'  100 A'  101 A'   42 A"  102 A'  103 A'   43 A"  104 A'                 
 28.542  28.579  28.667  35.423  47.870 127.872 127.894 127.914
 44 A"  105 A'  106 A'  107 A'  108 A'   45 A"  109 A'  110 A'                 
151.605 289.726 289.749 289.8501020.6541901.766
111 A'   46 A"  112 A'  113 A'  114 A'  115 A'                                 
 --------------------------------------------------------------

          Ground-State Mulliken Net Atomic Charges

     Atom                 Charge (a.u.)
  ----------------------------------------
      1 C                    -0.257017
      2 N                    -0.078740
      3 Br                    0.034336
      4 H                     0.225910
      5 I                     0.075511
  ----------------------------------------
  Sum of atomic charges =     0.000000

 -----------------------------------------------------------------
                    Cartesian Multipole Moments
 -----------------------------------------------------------------
    Charge (ESU x 10^10)
                 0.0000
    Dipole Moment (Debye)
         X       1.4357      Y      -0.1451      Z       0.0000
       Tot       1.4430
    Quadrupole Moments (Debye-Ang)
        XX     -60.7378     XY      -3.5797     YY     -53.5008
        XZ       0.0000     YZ       0.0000     ZZ     -59.5734
    Octopole Moments (Debye-Ang^2)
       XXX       5.1444    XXY      18.5576    XYY       9.8263
       YYY      14.5611    XXZ       0.0000    XYZ       0.0000
       YYZ       0.0000    XZZ       0.9459    YZZ       6.6995
       ZZZ      -0.0000
    Hexadecapole Moments (Debye-Ang^3)
      XXXX    -880.1439   XXXY     -14.9777   XXYY    -180.8297
      XYYY     -31.0681   YYYY    -227.5741   XXXZ       0.0000
      XXYZ       0.0000   XYYZ       0.0000   YYYZ       0.0000
      XXZZ    -161.7926   XYZZ      -2.2007   YYZZ     -57.3453
      XZZZ      -0.0000   YZZZ       0.0000   ZZZZ     -77.1021
 -----------------------------------------------------------------
 Calculating analytic gradient of the SCF energy
 Gradient of SCF Energy
            1           2           3           4           5
    1   0.0540041  -0.0352763  -0.0011535   0.0011762  -0.0187505
    2  -0.0302975   0.0120038   0.0157523  -0.0031592   0.0057006
    3  -0.0000000  -0.0000000  -0.0000000   0.0000000  -0.0000000
 Max gradient component =       5.400E-02
 RMS gradient           =       1.978E-02
 Gradient time:  CPU 7.41 s  wall 1.95 s
 Geometry Optimization Parameters
   NAtoms,    NIC,     NZ,  NCons,   NDum,   NFix, NCnnct, MaxDiis
        5      20       5       0       0       0       0       0


** GEOMETRY OPTIMIZATION IN DELOCALIZED INTERNAL COORDINATES **
   Searching for a Minimum

   Optimization Cycle:   1

                       Coordinates (Angstroms)
     ATOM                X               Y               Z
      1  C         0.1625577087   -1.5521992345    0.0000000000
      2  N        -1.1317602548   -1.4307866758    0.0000000000
      3  Br       -1.9406098593    0.3325517255    0.0000000000
      4  H         0.6170144452   -2.5429409135    0.0000000000
      5  I         1.4009680408    0.1930628803    0.0000000000
   Point Group: cs    Number of degrees of freedom:     7


   Energy is  -9587.090458473


 Attempting to Generate Delocalized Internal Coordinates

  7 Hessian modes will be used to form the next step
  Hessian Eigenvalues:
     0.108095    0.160000    0.175927    0.220000    0.250000    0.348126
     0.671931

 Minimum Search - Taking Simple RFO Step
 Searching for Lamda that Minimizes Along All modes
 Value Taken    Lamda =  -0.02120636
 Step Taken.  Stepsize is  0.288746

                             Maximum     Tolerance    Cnvgd?
         Gradient           0.047908      0.000300      NO
         Displacement       0.205384      0.001200      NO
         Energy change     *********      0.000001      NO


 New Cartesian Coordinates Obtained by Inverse Iteration

 Displacement from previous Coordinates is:  0.724979
 ----------------------------------------------------------------
             Standard Nuclear Orientation (Angstroms)
    I     Atom           X                Y                Z
 ----------------------------------------------------------------
    1      C       0.1482300720    -1.4494109481     0.0000000000
    2      N      -1.1212361612    -1.4053513691     0.0000000000
    3      Br     -2.1280235393     0.2069707851     0.0000000000
    4      H       0.5529181721    -2.4563369940     0.0000000000
    5      I       1.6562815370     0.1038163083     0.0000000000
 ----------------------------------------------------------------
 Molecular Point Group                 Cs    NOp =  2
 Largest Abelian Subgroup              Cs    NOp =  2
 Nuclear Repulsion Energy =   544.0746888684 hartrees
 There are       51 alpha and       51 beta electrons
 Applying Cartesian multipole field
    Component          Value
    ---------          -----
     (2,0,0)        1.00000E-11
     (0,2,0)        2.00000E-11
     (0,0,2)       -3.00000E-11
 Nucleus-field energy     =     0.0000000136 hartrees
 Requested basis set is 6-311++G(d,p)
 There are 60 shells and 161 basis functions
 A cutoff of  1.0D-11 yielded   1488 shell pairs
 There are     11312 function pairs (     12762 Cartesian)
 Smallest overlap matrix eigenvalue = 9.38E-04
 Guess MOs from SCF MO coefficient file

 -----------------------------------------------------------------------
  General SCF calculation program by
  Eric Jon Sundstrom, Paul Horn, Yuezhi Mao, Dmitri Zuev, Alec White,
  David Stuck, Shaama M.S., Shane Yost, Joonho Lee, David Small,
  Daniel Levine, Susi Lehtola, Hugh Burton, Evgeny Epifanovsky
 -----------------------------------------------------------------------
 Exchange:     0.2000 Hartree-Fock + 0.0800 Slater + 0.7200 B88
 Correlation:  0.1900 VWN1RPA + 0.8100 LYP
 Using SG-1 standard quadrature grid
 using 4 threads for integral computing
 -------------------------------------------------------
 OpenMP Integral computing Module                
 Release: version 2.0, May 2017, Q-Chem Inc. Pleasanton 
 -------------------------------------------------------
 -------------------------------------------------------
 OpenMP BLAS3 based DFT computing Module                
 Release: version 1.0, May 2013, Q-Chem Inc. Pittsburgh 
 -------------------------------------------------------
 A restricted SCF calculation will be
 performed using DIIS
 SCF converges when DIIS error is below 1.0e-08
 ---------------------------------------
  Cycle       Energy         DIIS error
 ---------------------------------------
    1   -9587.0830179583      1.49e-03  
    2   -9587.0967807226      5.64e-04  
    3   -9587.0956644736      8.69e-04  
    4   -9587.0976757907      2.30e-04  
    5   -9587.0978424254      4.98e-05  
    6   -9587.0978479424      2.00e-05  
    7   -9587.0978487347      5.93e-06  
    8   -9587.0978488541      1.81e-06  
    9   -9587.0978488668      2.56e-07  
   10   -9587.0978488670      1.06e-07  
   11   -9587.0978488669      9.98e-09  Convergence criterion met
 ---------------------------------------
 SCF time:   CPU 22.95s  wall 6.00s 
 SCF   energy in the final basis set =    -9587.0978488669
 Total energy in the final basis set =    -9587.0978488669

 --------------------------------------------------------------
             Orbital Energies (a.u.) and Symmetries
 --------------------------------------------------------------

 Alpha MOs, Restricted
 -- Occupied --                  
******* -482.86 -176.32 -165.73 -165.72 -165.72  -62.52  -56.34
  1 A'    2 A'    3 A'    4 A'    1 A"    5 A'    6 A'    7 A'                 
-56.332 -56.332 -35.818 -31.311 -31.306 -31.305 -22.962 -22.961
  2 A"    8 A'    9 A'   10 A'    3 A"   11 A'   12 A'    4 A"                 
-22.960 -22.956 -22.956 -14.397 -10.291  -8.724  -6.558  -6.541
 13 A'    5 A"   14 A'   15 A'   16 A'   17 A'   18 A'    6 A"                 
 -6.540  -6.367  -4.779  -4.766  -4.764  -2.668  -2.664  -2.663
 19 A'   20 A'   21 A'    7 A"   22 A'   23 A'    8 A"   24 A'                 
 -2.649  -2.649  -2.045  -2.041  -2.040  -2.028  -2.028  -0.966
 25 A'    9 A"   26 A'   10 A"   27 A'   11 A"   28 A'   29 A'                 
 -0.798  -0.693  -0.594  -0.485  -0.458  -0.413  -0.338  -0.313
 30 A'   31 A'   32 A'   33 A'   34 A'   12 A"   35 A'   13 A"                 
 -0.292  -0.283  -0.281
 36 A'   14 A"   37 A'                                                         
 -- Virtual --                   
 -0.099  -0.065  -0.046  -0.001   0.026   0.043   0.053   0.072
 38 A'   15 A"   39 A'   40 A'   41 A'   42 A'   16 A"   43 A'                 
  0.077   0.079   0.099   0.125   0.152   0.156   0.165   0.187
 44 A'   17 A"   45 A'   46 A'   47 A'   48 A'   18 A"   49 A'                 
  0.220   0.233   0.246   0.260   0.314   0.362   0.372   0.391
 50 A'   19 A"   51 A'   52 A'   53 A'   54 A'   20 A"   21 A"                 
  0.399   0.428   0.430   0.434   0.456   0.536   0.538   0.553
 55 A'   22 A"   56 A'   57 A'   58 A'   23 A"   59 A'   24 A"                 
  0.571   0.579   0.597   0.603   0.627   0.655   0.744   0.811
 60 A'   25 A"   61 A'   62 A'   63 A'   64 A'   65 A'   66 A'                 
  0.858   0.884   0.920   0.983   1.087   1.182   1.256   1.317
 26 A"   67 A'   68 A'   69 A'   27 A"   70 A'   28 A"   71 A'                 
  1.351   1.354   1.498   1.551   1.729   1.736   1.926   1.937
 72 A'   29 A"   73 A'   74 A'   75 A'   30 A"   76 A'   31 A"                 
  1.979   2.012   2.110   2.202   2.360   2.472   2.590   2.651
 77 A'   78 A'   32 A"   79 A'   33 A"   80 A'   81 A'   82 A'                 
  2.756   2.768   2.980   3.569   3.810   3.906   3.948   3.957
 83 A'   34 A"   84 A'   85 A'   35 A"   86 A'   36 A"   87 A'                 
  3.980   3.995   4.003   4.038   4.072   4.096   4.225   4.318
 37 A"   38 A"   88 A'   39 A"   89 A'   90 A'   91 A'   92 A'                 
  4.361   4.489   5.981   6.011   6.047   6.589   7.533   7.552
 93 A'   94 A'   40 A"   95 A'   96 A'   97 A'   41 A"   98 A'                 
  7.627  23.790  27.790  28.325  28.346  28.361  28.521  28.527
 99 A'  100 A'  101 A'   42 A"  102 A'  103 A'   43 A"  104 A'                 
 28.540  28.575  28.666  35.458  47.872 127.870 127.886 127.911
 44 A"  105 A'  106 A'  107 A'  108 A'   45 A"  109 A'  110 A'                 
151.595 289.724 289.741 289.8491020.6571901.755
111 A'   46 A"  112 A'  113 A'  114 A'  115 A'                                 

 Beta MOs, Restricted
 -- Occupied --                  
******* -482.86 -176.32 -165.73 -165.72 -165.72  -62.52  -56.34
  1 A'    2 A'    3 A'    4 A'    1 A"    5 A'    6 A'    7 A'                 
-56.332 -56.332 -35.818 -31.311 -31.306 -31.305 -22.962 -22.961
  2 A"    8 A'    9 A'   10 A'    3 A"   11 A'   12 A'    4 A"                 
-22.960 -22.956 -22.956 -14.397 -10.291  -8.724  -6.558  -6.541
 13 A'    5 A"   14 A'   15 A'   16 A'   17 A'   18 A'    6 A"                 
 -6.540  -6.367  -4.779  -4.766  -4.764  -2.668  -2.664  -2.663
 19 A'   20 A'   21 A'    7 A"   22 A'   23 A'    8 A"   24 A'                 
 -2.649  -2.649  -2.045  -2.041  -2.040  -2.028  -2.028  -0.966
 25 A'    9 A"   26 A'   10 A"   27 A'   11 A"   28 A'   29 A'                 
 -0.798  -0.693  -0.594  -0.485  -0.458  -0.413  -0.338  -0.313
 30 A'   31 A'   32 A'   33 A'   34 A'   12 A"   35 A'   13 A"                 
 -0.292  -0.283  -0.281
 36 A'   14 A"   37 A'                                                         
 -- Virtual --                   
 -0.099  -0.065  -0.046  -0.001   0.026   0.043   0.053   0.072
 38 A'   15 A"   39 A'   40 A'   41 A'   42 A'   16 A"   43 A'                 
  0.077   0.079   0.099   0.125   0.152   0.156   0.165   0.187
 44 A'   17 A"   45 A'   46 A'   47 A'   48 A'   18 A"   49 A'                 
  0.220   0.233   0.246   0.260   0.314   0.362   0.372   0.391
 50 A'   19 A"   51 A'   52 A'   53 A'   54 A'   20 A"   21 A"                 
  0.399   0.428   0.430   0.434   0.456   0.536   0.538   0.553
 55 A'   22 A"   56 A'   57 A'   58 A'   23 A"   59 A'   24 A"                 
  0.571   0.579   0.597   0.603   0.627   0.655   0.744   0.811
 60 A'   25 A"   61 A'   62 A'   63 A'   64 A'   65 A'   66 A'                 
  0.858   0.884   0.920   0.983   1.087   1.182   1.256   1.317
 26 A"   67 A'   68 A'   69 A'   27 A"   70 A'   28 A"   71 A'                 
  1.351   1.354   1.498   1.551   1.729   1.736   1.926   1.937
 72 A'   29 A"   73 A'   74 A'   75 A'   30 A"   76 A'   31 A"                 
  1.979   2.012   2.110   2.202   2.360   2.472   2.590   2.651
 77 A'   78 A'   32 A"   79 A'   33 A"   80 A'   81 A'   82 A'                 
  2.756   2.768   2.980   3.569   3.810   3.906   3.948   3.957
 83 A'   34 A"   84 A'   85 A'   35 A"   86 A'   36 A"   87 A'                 
  3.980   3.995   4.003   4.038   4.072   4.096   4.225   4.318
 37 A"   38 A"   88 A'   39 A"   89 A'   90 A'   91 A'   92 A'                 
  4.361   4.489   5.981   6.011   6.047   6.589   7.533   7.552
 93 A'   94 A'   40 A"   95 A'   96 A'   97 A'   41 A"   98 A'                 
  7.627  23.790  27.790  28.325  28.346  28.361  28.521  28.527
 99 A'  100 A'  101 A'   42 A"  102 A'  103 A'   43 A"  104 A'                 
 28.540  28.575  28.666  35.458  47.872 127.870 127.886 127.911
 44 A"  105 A'  106 A'  107 A'  108 A'   45 A"  109 A'  110 A'                 
151.595 289.724 289.741 289.8491020.6571901.755
111 A'   46 A"  112 A'  113 A'  114 A'  115 A'                                 
 --------------------------------------------------------------

          Ground-State Mulliken Net Atomic Charges

     Atom                 Charge (a.u.)
  ----------------------------------------
      1 C                    -0.253940
      2 N                    -0.069149
      3 Br                    0.038573
      4 H                     0.215234
      5 I                     0.069281
  ----------------------------------------
  Sum of atomic charges =     0.000000

 -----------------------------------------------------------------
                    Cartesian Multipole Moments
 -----------------------------------------------------------------
    Charge (ESU x 10^10)
                 0.0000
    Dipole Moment (Debye)
         X       1.2409      Y      -0.1729      Z       0.0000
       Tot       1.2529
    Quadrupole Moments (Debye-Ang)
        XX     -58.7290     XY      -2.9657     YY     -55.1103
        XZ      -0.0000     YZ       0.0000     ZZ     -59.4863
    Octopole Moments (Debye-Ang^2)
       XXX      -5.9105    XXY      24.3366    XYY       4.2841
       YYY      26.8833    XXZ      -0.0000    XYZ       0.0000
       YYZ      -0.0000    XZZ      -2.9906    YZZ      10.6126
       ZZZ       0.0000
    Hexadecapole Moments (Debye-Ang^3)
      XXXX   -1063.3144   XXXY     -15.5744   XXYY    -212.9180
      XYYY     -29.9648   YYYY    -213.4219   XXXZ       0.0000
      XXYZ      -0.0000   XYYZ       0.0000   YYYZ       0.0000
      XXZZ    -197.4408   XYZZ      -2.9733   YYZZ     -53.0669
      XZZZ      -0.0000   YZZZ       0.0000   ZZZZ     -76.9722
 -----------------------------------------------------------------
 Calculating analytic gradient of the SCF energy
 Gradient of SCF Energy
            1           2           3           4           5
    1   0.0224605  -0.0150948  -0.0072567  -0.0050847   0.0049757
    2  -0.0075274   0.0038568   0.0005281   0.0000592   0.0030832
    3  -0.0000000  -0.0000000   0.0000000   0.0000000   0.0000000
 Max gradient component =       2.246E-02
 RMS gradient           =       7.818E-03
 Gradient time:  CPU 7.09 s  wall 1.87 s
 Geometry Optimization Parameters
   NAtoms,    NIC,     NZ,  NCons,   NDum,   NFix, NCnnct, MaxDiis
        5      20       5       0       0       0       0       0

 Cartesian Hessian Update
 Hessian Updated using BFGS Update


** GEOMETRY OPTIMIZATION IN DELOCALIZED INTERNAL COORDINATES **
   Searching for a Minimum

   Optimization Cycle:   2

                       Coordinates (Angstroms)
     ATOM                X               Y               Z
      1  C         0.1482300720   -1.4494109481    0.0000000000
      2  N        -1.1212361612   -1.4053513691    0.0000000000
      3  Br       -2.1280235393    0.2069707851    0.0000000000
      4  H         0.5529181721   -2.4563369940    0.0000000000
      5  I         1.6562815370    0.1038163083    0.0000000000
   Point Group: cs    Number of degrees of freedom:     7


   Energy is  -9587.097848867

 Hessian Updated using BFGS Update

  7 Hessian modes will be used to form the next step
  Hessian Eigenvalues:
     0.109529    0.155503    0.170451    0.209888    0.343214    0.362862
     0.622399

 Minimum Search - Taking Simple RFO Step
 Searching for Lamda that Minimizes Along All modes
 Value Taken    Lamda =  -0.00293196
 Step Taken.  Stepsize is  0.100532

                             Maximum     Tolerance    Cnvgd?
         Gradient           0.026229      0.000300      NO
         Displacement       0.059658      0.001200      NO
         Energy change     -0.007390      0.000001      NO


 New Cartesian Coordinates Obtained by Inverse Iteration

 Displacement from previous Coordinates is:  0.215410
 ----------------------------------------------------------------
             Standard Nuclear Orientation (Angstroms)
    I     Atom           X                Y                Z
 ----------------------------------------------------------------
    1      C       0.1210664882    -1.4512731313     0.0000000000
    2      N      -1.1289827703    -1.4306390105     0.0000000000
    3      Br     -2.0446623634     0.2160262662     0.0000000000
    4      H       0.5682777274    -2.4422694293     0.0000000000
    5      I       1.5924709988     0.1078430871     0.0000000000
 ----------------------------------------------------------------
 Molecular Point Group                 Cs    NOp =  2
 Largest Abelian Subgroup              Cs    NOp =  2
 Nuclear Repulsion Energy =   558.2808643735 hartrees
 There are       51 alpha and       51 beta electrons
 Applying Cartesian multipole field
    Component          Value
    ---------          -----
     (2,0,0)        1.00000E-11
     (0,2,0)        2.00000E-11
     (0,0,2)       -3.00000E-11
 Nucleus-field energy     =     0.0000000129 hartrees
 Requested basis set is 6-311++G(d,p)
 There are 60 shells and 161 basis functions
 A cutoff of  1.0D-11 yielded   1496 shell pairs
 There are     11366 function pairs (     12822 Cartesian)
 Smallest overlap matrix eigenvalue = 9.19E-04
 Guess MOs from SCF MO coefficient file

 -----------------------------------------------------------------------
  General SCF calculation program by
  Eric Jon Sundstrom, Paul Horn, Yuezhi Mao, Dmitri Zuev, Alec White,
  David Stuck, Shaama M.S., Shane Yost, Joonho Lee, David Small,
  Daniel Levine, Susi Lehtola, Hugh Burton, Evgeny Epifanovsky
 -----------------------------------------------------------------------
 Exchange:     0.2000 Hartree-Fock + 0.0800 Slater + 0.7200 B88
 Correlation:  0.1900 VWN1RPA + 0.8100 LYP
 Using SG-1 standard quadrature grid
 using 4 threads for integral computing
 -------------------------------------------------------
 OpenMP Integral computing Module                
 Release: version 2.0, May 2017, Q-Chem Inc. Pleasanton 
 -------------------------------------------------------
 -------------------------------------------------------
 OpenMP BLAS3 based DFT computing Module                
 Release: version 1.0, May 2013, Q-Chem Inc. Pittsburgh 
 -------------------------------------------------------
 A restricted SCF calculation will be
 performed using DIIS
 SCF converges when DIIS error is below 1.0e-08
 ---------------------------------------
  Cycle       Energy         DIIS error
 ---------------------------------------
    1   -9587.0975970299      5.35e-04  
    2   -9587.0988259578      3.25e-04  
    3   -9587.0987108783      3.70e-04  
    4   -9587.0991465564      8.31e-05  
    5   -9587.0991643719      3.13e-05  
    6   -9587.0991677204      6.91e-06  
    7   -9587.0991678574      1.98e-06  
    8   -9587.0991678671      2.80e-07  
    9   -9587.0991678674      7.78e-08  
   10   -9587.0991678675      3.58e-08  
   11   -9587.0991678675      7.92e-09  Convergence criterion met
 ---------------------------------------
 SCF time:   CPU 23.25s  wall 7.00s 
 SCF   energy in the final basis set =    -9587.0991678675
 Total energy in the final basis set =    -9587.0991678675

 --------------------------------------------------------------
             Orbital Energies (a.u.) and Symmetries
 --------------------------------------------------------------

 Alpha MOs, Restricted
 -- Occupied --                  
******* -482.86 -176.32 -165.73 -165.72 -165.72  -62.51  -56.34
  1 A'    2 A'    3 A'    4 A'    1 A"    5 A'    6 A'    7 A'                 
-56.330 -56.330 -35.818 -31.311 -31.306 -31.305 -22.962 -22.960
  2 A"    8 A'    9 A'   10 A'    3 A"   11 A'   12 A'    4 A"                 
-22.960 -22.956 -22.956 -14.395 -10.286  -8.723  -6.557  -6.540
 13 A'    5 A"   14 A'   15 A'   16 A'   17 A'   18 A'    6 A"                 
 -6.539  -6.367  -4.779  -4.766  -4.764  -2.667  -2.662  -2.662
 19 A'   20 A'   21 A'    7 A"   22 A'   23 A'    8 A"   24 A'                 
 -2.648  -2.648  -2.045  -2.041  -2.040  -2.028  -2.028  -0.978
 25 A'    9 A"   26 A'   10 A"   27 A'   11 A"   28 A'   29 A'                 
 -0.798  -0.697  -0.592  -0.487  -0.462  -0.419  -0.337  -0.312
 30 A'   31 A'   32 A'   33 A'   34 A'   12 A"   35 A'   13 A"                 
 -0.296  -0.284  -0.279
 36 A'   14 A"   37 A'                                                         
 -- Virtual --                   
 -0.095  -0.061  -0.040  -0.001   0.026   0.044   0.053   0.073
 38 A'   15 A"   39 A'   40 A'   41 A'   42 A'   16 A"   43 A'                 
  0.077   0.079   0.100   0.125   0.151   0.158   0.163   0.188
 44 A'   17 A"   45 A'   46 A'   47 A'   48 A'   18 A"   49 A'                 
  0.223   0.234   0.244   0.262   0.314   0.358   0.370   0.392
 50 A'   19 A"   51 A'   52 A'   53 A'   54 A'   20 A"   21 A"                 
  0.400   0.423   0.429   0.430   0.468   0.533   0.544   0.556
 55 A'   56 A'   22 A"   57 A'   58 A'   23 A"   59 A'   24 A"                 
  0.576   0.580   0.603   0.613   0.631   0.664   0.744   0.829
 60 A'   25 A"   61 A'   62 A'   63 A'   64 A'   65 A'   66 A'                 
  0.857   0.893   0.914   0.970   1.089   1.184   1.259   1.323
 26 A"   67 A'   68 A'   69 A'   27 A"   70 A'   28 A"   71 A'                 
  1.356   1.359   1.494   1.555   1.728   1.732   1.937   1.944
 72 A'   29 A"   73 A'   74 A'   75 A'   30 A"   31 A"   76 A'                 
  1.997   2.022   2.122   2.216   2.377   2.478   2.601   2.668
 77 A'   78 A'   32 A"   79 A'   33 A"   80 A'   81 A'   82 A'                 
  2.774   2.785   2.973   3.584   3.813   3.907   3.947   3.956
 34 A"   83 A'   84 A'   85 A'   35 A"   86 A'   36 A"   87 A'                 
  3.982   3.999   4.009   4.041   4.078   4.103   4.227   4.327
 37 A"   38 A"   88 A'   39 A"   89 A'   90 A'   91 A'   92 A'                 
  4.373   4.486   5.982   6.013   6.050   6.597   7.534   7.557
 93 A'   94 A'   40 A"   95 A'   96 A'   97 A'   41 A"   98 A'                 
  7.626  23.824  27.797  28.326  28.348  28.363  28.521  28.528
 99 A'  100 A'  101 A'   42 A"  102 A'  103 A'   43 A"  104 A'                 
 28.542  28.578  28.669  35.491  47.878 127.871 127.888 127.913
 44 A"  105 A'  106 A'  107 A'  108 A'   45 A"  109 A'  110 A'                 
151.600 289.727 289.747 289.8491020.6631901.761
111 A'   46 A"  112 A'  113 A'  114 A'  115 A'                                 

 Beta MOs, Restricted
 -- Occupied --                  
******* -482.86 -176.32 -165.73 -165.72 -165.72  -62.51  -56.34
  1 A'    2 A'    3 A'    4 A'    1 A"    5 A'    6 A'    7 A'                 
-56.330 -56.330 -35.818 -31.311 -31.306 -31.305 -22.962 -22.960
  2 A"    8 A'    9 A'   10 A'    3 A"   11 A'   12 A'    4 A"                 
-22.960 -22.956 -22.956 -14.395 -10.286  -8.723  -6.557  -6.540
 13 A'    5 A"   14 A'   15 A'   16 A'   17 A'   18 A'    6 A"                 
 -6.539  -6.367  -4.779  -4.766  -4.764  -2.667  -2.662  -2.662
 19 A'   20 A'   21 A'    7 A"   22 A'   23 A'    8 A"   24 A'                 
 -2.648  -2.648  -2.045  -2.041  -2.040  -2.028  -2.028  -0.978
 25 A'    9 A"   26 A'   10 A"   27 A'   11 A"   28 A'   29 A'                 
 -0.798  -0.697  -0.592  -0.487  -0.462  -0.419  -0.337  -0.312
 30 A'   31 A'   32 A'   33 A'   34 A'   12 A"   35 A'   13 A"                 
 -0.296  -0.284  -0.279
 36 A'   14 A"   37 A'                                                         
 -- Virtual --                   
 -0.095  -0.061  -0.040  -0.001   0.026   0.044   0.053   0.073
 38 A'   15 A"   39 A'   40 A'   41 A'   42 A'   16 A"   43 A'                 
  0.077   0.079   0.100   0.125   0.151   0.158   0.163   0.188
 44 A'   17 A"   45 A'   46 A'   47 A'   48 A'   18 A"   49 A'                 
  0.223   0.234   0.244   0.262   0.314   0.358   0.370   0.392
 50 A'   19 A"   51 A'   52 A'   53 A'   54 A'   20 A"   21 A"                 
  0.400   0.423   0.429   0.430   0.468   0.533   0.544   0.556
 55 A'   56 A'   22 A"   57 A'   58 A'   23 A"   59 A'   24 A"                 
  0.576   0.580   0.603   0.613   0.631   0.664   0.744   0.829
 60 A'   25 A"   61 A'   62 A'   63 A'   64 A'   65 A'   66 A'                 
  0.857   0.893   0.914   0.970   1.089   1.184   1.259   1.323
 26 A"   67 A'   68 A'   69 A'   27 A"   70 A'   28 A"   71 A'                 
  1.356   1.359   1.494   1.555   1.728   1.732   1.937   1.944
 72 A'   29 A"   73 A'   74 A'   75 A'   30 A"   31 A"   76 A'                 
  1.997   2.022   2.122   2.216   2.377   2.478   2.601   2.668
 77 A'   78 A'   32 A"   79 A'   33 A"   80 A'   81 A'   82 A'                 
  2.774   2.785   2.973   3.584   3.813   3.907   3.947   3.956
 34 A"   83 A'   84 A'   85 A'   35 A"   86 A'   36 A"   87 A'                 
  3.982   3.999   4.009   4.041   4.078   4.103   4.227   4.327
 37 A"   38 A"   88 A'   39 A"   89 A'   90 A'   91 A'   92 A'                 
  4.373   4.486   5.982   6.013   6.050   6.597   7.534   7.557
 93 A'   94 A'   40 A"   95 A'   96 A'   97 A'   41 A"   98 A'                 
  7.626  23.824  27.797  28.326  28.348  28.363  28.521  28.528
 99 A'  100 A'  101 A'   42 A"  102 A'  103 A'   43 A"  104 A'                 
 28.542  28.578  28.669  35.491  47.878 127.871 127.888 127.913
 44 A"  105 A'  106 A'  107 A'  108 A'   45 A"  109 A'  110 A'                 
151.600 289.727 289.747 289.8491020.6631901.761
111 A'   46 A"  112 A'  113 A'  114 A'  115 A'                                 
 --------------------------------------------------------------

          Ground-State Mulliken Net Atomic Charges

     Atom                 Charge (a.u.)
  ----------------------------------------
      1 C                    -0.252556
      2 N                    -0.066256
      3 Br                    0.030981
      4 H                     0.213984
      5 I                     0.073847
  ----------------------------------------
  Sum of atomic charges =     0.000000

 -----------------------------------------------------------------
                    Cartesian Multipole Moments
 -----------------------------------------------------------------
    Charge (ESU x 10^10)
                 0.0000
    Dipole Moment (Debye)
         X       1.3065      Y      -0.1337      Z       0.0000
       Tot       1.3133
    Quadrupole Moments (Debye-Ang)
        XX     -59.1458     XY      -2.9220     YY     -55.0731
        XZ       0.0000     YZ      -0.0000     ZZ     -59.3673
    Octopole Moments (Debye-Ang^2)
       XXX      -3.1054    XXY      23.3869    XYY       4.6142
       YYY      27.2715    XXZ      -0.0000    XYZ      -0.0000
       YYZ      -0.0000    XZZ      -2.5122    YZZ      10.3380
       ZZZ       0.0000
    Hexadecapole Moments (Debye-Ang^3)
      XXXX    -999.2671   XXXY     -15.2571   XXYY    -201.4038
      XYYY     -31.4862   YYYY    -217.2759   XXXZ       0.0000
      XXYZ      -0.0000   XYYZ       0.0000   YYYZ      -0.0000
      XXZZ    -185.0098   XYZZ      -3.2392   YYZZ     -53.2678
      XZZZ       0.0000   YZZZ      -0.0000   ZZZZ     -76.6735
 -----------------------------------------------------------------
 Calculating analytic gradient of the SCF energy
 Gradient of SCF Energy
            1           2           3           4           5
    1  -0.0087100   0.0067326   0.0030656  -0.0029315   0.0018432
    2   0.0037058   0.0006730  -0.0041957  -0.0003552   0.0001720
    3  -0.0000000   0.0000000   0.0000000   0.0000000   0.0000000
 Max gradient component =       8.710E-03
 RMS gradient           =       3.411E-03
 Gradient time:  CPU 7.27 s  wall 1.92 s
 Geometry Optimization Parameters
   NAtoms,    NIC,     NZ,  NCons,   NDum,   NFix, NCnnct, MaxDiis
        5      20       5       0       0       0       0       0

 Cartesian Hessian Update
 Hessian Updated using BFGS Update


** GEOMETRY OPTIMIZATION IN DELOCALIZED INTERNAL COORDINATES **
   Searching for a Minimum

   Optimization Cycle:   3

                       Coordinates (Angstroms)
     ATOM                X               Y               Z
      1  C         0.1210664882   -1.4512731313    0.0000000000
      2  N        -1.1289827703   -1.4306390105    0.0000000000
      3  Br       -2.0446623634    0.2160262662    0.0000000000
      4  H         0.5682777274   -2.4422694293    0.0000000000
      5  I         1.5924709988    0.1078430871    0.0000000000
   Point Group: cs    Number of degrees of freedom:     7


   Energy is  -9587.099167867

 Hessian Updated using BFGS Update

  7 Hessian modes will be used to form the next step
  Hessian Eigenvalues:
     0.105680    0.147491    0.184679    0.232232    0.308886    0.347908
     0.760564

 Minimum Search - Taking Simple RFO Step
 Searching for Lamda that Minimizes Along All modes
 Value Taken    Lamda =  -0.00044729
 Step Taken.  Stepsize is  0.042951

                             Maximum     Tolerance    Cnvgd?
         Gradient           0.009320      0.000300      NO
         Displacement       0.031509      0.001200      NO
         Energy change     -0.001319      0.000001      NO


 New Cartesian Coordinates Obtained by Inverse Iteration

 Displacement from previous Coordinates is:  0.063192
 ----------------------------------------------------------------
             Standard Nuclear Orientation (Angstroms)
    I     Atom           X                Y                Z
 ----------------------------------------------------------------
    1      C       0.1227948068    -1.4616529359     0.0000000000
    2      N      -1.1332319697    -1.4317351991     0.0000000000
    3      Br     -2.0425300742     0.2338441549     0.0000000000
    4      H       0.5864104540    -2.4465467896     0.0000000000
    5      I       1.5747268638     0.1057785519     0.0000000000
 ----------------------------------------------------------------
 Molecular Point Group                 Cs    NOp =  2
 Largest Abelian Subgroup              Cs    NOp =  2
 Nuclear Repulsion Energy =   559.3804951417 hartrees
 There are       51 alpha and       51 beta electrons
 Applying Cartesian multipole field
    Component          Value
    ---------          -----
     (2,0,0)        1.00000E-11
     (0,2,0)        2.00000E-11
     (0,0,2)       -3.00000E-11
 Nucleus-field energy     =     0.0000000128 hartrees
 Requested basis set is 6-311++G(d,p)
 There are 60 shells and 161 basis functions
 A cutoff of  1.0D-11 yielded   1496 shell pairs
 There are     11366 function pairs (     12822 Cartesian)
 Smallest overlap matrix eigenvalue = 9.52E-04
 Guess MOs from SCF MO coefficient file

 -----------------------------------------------------------------------
  General SCF calculation program by
  Eric Jon Sundstrom, Paul Horn, Yuezhi Mao, Dmitri Zuev, Alec White,
  David Stuck, Shaama M.S., Shane Yost, Joonho Lee, David Small,
  Daniel Levine, Susi Lehtola, Hugh Burton, Evgeny Epifanovsky
 -----------------------------------------------------------------------
 Exchange:     0.2000 Hartree-Fock + 0.0800 Slater + 0.7200 B88
 Correlation:  0.1900 VWN1RPA + 0.8100 LYP
 Using SG-1 standard quadrature grid
 using 4 threads for integral computing
 -------------------------------------------------------
 OpenMP Integral computing Module                
 Release: version 2.0, May 2017, Q-Chem Inc. Pleasanton 
 -------------------------------------------------------
 -------------------------------------------------------
 OpenMP BLAS3 based DFT computing Module                
 Release: version 1.0, May 2013, Q-Chem Inc. Pittsburgh 
 -------------------------------------------------------
 A restricted SCF calculation will be
 performed using DIIS
 SCF converges when DIIS error is below 1.0e-08
 ---------------------------------------
  Cycle       Energy         DIIS error
 ---------------------------------------
    1   -9587.0992498190      1.82e-04  
    2   -9587.0993517389      1.28e-04  
    3   -9587.0993343950      1.49e-04  
    4   -9587.0993968862      1.87e-05  
    5   -9587.0993980270      6.76e-06  
    6   -9587.0993981232      2.02e-06  
    7   -9587.0993981332      8.76e-07  
    8   -9587.0993981357      2.07e-07  
    9   -9587.0993981360      2.26e-08  
   10   -9587.0993981359      6.66e-09  Convergence criterion met
 ---------------------------------------
 SCF time:   CPU 21.17s  wall 5.00s 
 SCF   energy in the final basis set =    -9587.0993981359
 Total energy in the final basis set =    -9587.0993981359

 --------------------------------------------------------------
             Orbital Energies (a.u.) and Symmetries
 --------------------------------------------------------------

 Alpha MOs, Restricted
 -- Occupied --                  
******* -482.86 -176.32 -165.73 -165.72 -165.72  -62.51  -56.34
  1 A'    2 A'    3 A'    4 A'    1 A"    5 A'    6 A'    7 A'                 
-56.330 -56.330 -35.818 -31.311 -31.306 -31.305 -22.962 -22.960
  2 A"    8 A'    9 A'   10 A'    3 A"   11 A'   12 A'    4 A"                 
-22.960 -22.956 -22.956 -14.396 -10.287  -8.722  -6.556  -6.539
 13 A'    5 A"   14 A'   15 A'   16 A'   17 A'   18 A'    6 A"                 
 -6.539  -6.367  -4.779  -4.766  -4.765  -2.666  -2.662  -2.661
 19 A'   20 A'   21 A'    7 A"   22 A'   23 A'    8 A"   24 A'                 
 -2.648  -2.648  -2.045  -2.041  -2.040  -2.029  -2.028  -0.974
 25 A'    9 A"   26 A'   10 A"   27 A'   11 A"   28 A'   29 A'                 
 -0.796  -0.698  -0.592  -0.486  -0.461  -0.417  -0.337  -0.312
 30 A'   31 A'   32 A'   33 A'   34 A'   12 A"   35 A'   13 A"                 
 -0.296  -0.284  -0.279
 36 A'   14 A"   37 A'                                                         
 -- Virtual --                   
 -0.097  -0.062  -0.040  -0.000   0.026   0.044   0.053   0.072
 38 A'   15 A"   39 A'   40 A'   41 A'   42 A'   16 A"   43 A'                 
  0.077   0.078   0.099   0.125   0.152   0.160   0.163   0.188
 44 A'   17 A"   45 A'   46 A'   47 A'   48 A'   18 A"   49 A'                 
  0.224   0.234   0.245   0.262   0.310   0.356   0.370   0.391
 50 A'   19 A"   51 A'   52 A'   53 A'   54 A'   20 A"   21 A"                 
  0.400   0.423   0.430   0.430   0.468   0.534   0.544   0.555
 55 A'   56 A'   57 A'   22 A"   58 A'   23 A"   59 A'   24 A"                 
  0.575   0.579   0.601   0.614   0.629   0.666   0.745   0.825
 60 A'   25 A"   61 A'   62 A'   63 A'   64 A'   65 A'   66 A'                 
  0.857   0.886   0.912   0.972   1.090   1.188   1.258   1.324
 26 A"   67 A'   68 A'   69 A'   27 A"   70 A'   28 A"   71 A'                 
  1.357   1.358   1.491   1.554   1.714   1.731   1.937   1.950
 72 A'   29 A"   73 A'   74 A'   75 A'   30 A"   31 A"   76 A'                 
  1.990   2.023   2.117   2.211   2.374   2.473   2.599   2.670
 77 A'   78 A'   32 A"   79 A'   33 A"   80 A'   81 A'   82 A'                 
  2.771   2.781   2.965   3.581   3.813   3.900   3.947   3.956
 34 A"   83 A'   84 A'   85 A'   35 A"   86 A'   36 A"   87 A'                 
  3.983   3.998   4.010   4.040   4.079   4.100   4.224   4.327
 37 A"   38 A"   88 A'   39 A"   89 A'   90 A'   91 A'   92 A'                 
  4.372   4.488   5.982   6.014   6.049   6.592   7.534   7.557
 93 A'   94 A'   40 A"   95 A'   96 A'   97 A'   41 A"   98 A'                 
  7.627  23.812  27.798  28.325  28.348  28.363  28.521  28.529
 99 A'  100 A'  101 A'   42 A"  102 A'  103 A'   43 A"  104 A'                 
 28.542  28.579  28.668  35.482  47.874 127.871 127.888 127.912
 44 A"  105 A'  106 A'  107 A'  108 A'   45 A"  109 A'  110 A'                 
151.601 289.726 289.747 289.8491020.6581901.762
111 A'   46 A"  112 A'  113 A'  114 A'  115 A'                                 

 Beta MOs, Restricted
 -- Occupied --                  
******* -482.86 -176.32 -165.73 -165.72 -165.72  -62.51  -56.34
  1 A'    2 A'    3 A'    4 A'    1 A"    5 A'    6 A'    7 A'                 
-56.330 -56.330 -35.818 -31.311 -31.306 -31.305 -22.962 -22.960
  2 A"    8 A'    9 A'   10 A'    3 A"   11 A'   12 A'    4 A"                 
-22.960 -22.956 -22.956 -14.396 -10.287  -8.722  -6.556  -6.539
 13 A'    5 A"   14 A'   15 A'   16 A'   17 A'   18 A'    6 A"                 
 -6.539  -6.367  -4.779  -4.766  -4.765  -2.666  -2.662  -2.661
 19 A'   20 A'   21 A'    7 A"   22 A'   23 A'    8 A"   24 A'                 
 -2.648  -2.648  -2.045  -2.041  -2.040  -2.029  -2.028  -0.974
 25 A'    9 A"   26 A'   10 A"   27 A'   11 A"   28 A'   29 A'                 
 -0.796  -0.698  -0.592  -0.486  -0.461  -0.417  -0.337  -0.312
 30 A'   31 A'   32 A'   33 A'   34 A'   12 A"   35 A'   13 A"                 
 -0.296  -0.284  -0.279
 36 A'   14 A"   37 A'                                                         
 -- Virtual --                   
 -0.097  -0.062  -0.040  -0.000   0.026   0.044   0.053   0.072
 38 A'   15 A"   39 A'   40 A'   41 A'   42 A'   16 A"   43 A'                 
  0.077   0.078   0.099   0.125   0.152   0.160   0.163   0.188
 44 A'   17 A"   45 A'   46 A'   47 A'   48 A'   18 A"   49 A'                 
  0.224   0.234   0.245   0.262   0.310   0.356   0.370   0.391
 50 A'   19 A"   51 A'   52 A'   53 A'   54 A'   20 A"   21 A"                 
  0.400   0.423   0.430   0.430   0.468   0.534   0.544   0.555
 55 A'   56 A'   57 A'   22 A"   58 A'   23 A"   59 A'   24 A"                 
  0.575   0.579   0.601   0.614   0.629   0.666   0.745   0.825
 60 A'   25 A"   61 A'   62 A'   63 A'   64 A'   65 A'   66 A'                 
  0.857   0.886   0.912   0.972   1.090   1.188   1.258   1.324
 26 A"   67 A'   68 A'   69 A'   27 A"   70 A'   28 A"   71 A'                 
  1.357   1.358   1.491   1.554   1.714   1.731   1.937   1.950
 72 A'   29 A"   73 A'   74 A'   75 A'   30 A"   31 A"   76 A'                 
  1.990   2.023   2.117   2.211   2.374   2.473   2.599   2.670
 77 A'   78 A'   32 A"   79 A'   33 A"   80 A'   81 A'   82 A'                 
  2.771   2.781   2.965   3.581   3.813   3.900   3.947   3.956
 34 A"   83 A'   84 A'   85 A'   35 A"   86 A'   36 A"   87 A'                 
  3.983   3.998   4.010   4.040   4.079   4.100   4.224   4.327
 37 A"   38 A"   88 A'   39 A"   89 A'   90 A'   91 A'   92 A'                 
  4.372   4.488   5.982   6.014   6.049   6.592   7.534   7.557
 93 A'   94 A'   40 A"   95 A'   96 A'   97 A'   41 A"   98 A'                 
  7.627  23.812  27.798  28.325  28.348  28.363  28.521  28.529
 99 A'  100 A'  101 A'   42 A"  102 A'  103 A'   43 A"  104 A'                 
 28.542  28.579  28.668  35.482  47.874 127.871 127.888 127.912
 44 A"  105 A'  106 A'  107 A'  108 A'   45 A"  109 A'  110 A'                 
151.601 289.726 289.747 289.8491020.6581901.762
111 A'   46 A"  112 A'  113 A'  114 A'  115 A'                                 
 --------------------------------------------------------------

          Ground-State Mulliken Net Atomic Charges

     Atom                 Charge (a.u.)
  ----------------------------------------
      1 C                    -0.253662
      2 N                    -0.068704
      3 Br                    0.029627
      4 H                     0.215867
      5 I                     0.076871
  ----------------------------------------
  Sum of atomic charges =     0.000000

 -----------------------------------------------------------------
                    Cartesian Multipole Moments
 -----------------------------------------------------------------
    Charge (ESU x 10^10)
                 0.0000
    Dipole Moment (Debye)
         X       1.3639      Y      -0.1345      Z      -0.0000
       Tot       1.3705
    Quadrupole Moments (Debye-Ang)
        XX     -59.2604     XY      -3.0373     YY     -54.9747
        XZ      -0.0000     YZ       0.0000     ZZ     -59.3906
    Octopole Moments (Debye-Ang^2)
       XXX      -1.6601    XXY      23.1546    XYY       5.3477
       YYY      26.6639    XXZ      -0.0000    XYZ      -0.0000
       YYZ      -0.0000    XZZ      -1.9650    YZZ      10.1757
       ZZZ      -0.0000
    Hexadecapole Moments (Debye-Ang^3)
      XXXX    -991.1044   XXXY     -13.4349   XXYY    -199.9001
      XYYY     -29.8429   YYYY    -218.6840   XXXZ      -0.0000
      XXYZ      -0.0000   XYYZ      -0.0000   YYYZ       0.0000
      XXZZ    -183.3764   XYZZ      -2.4580   YYZZ     -53.6427
      XZZZ      -0.0000   YZZZ      -0.0000   ZZZZ     -76.7096
 -----------------------------------------------------------------
 Calculating analytic gradient of the SCF energy
 Gradient of SCF Energy
            1           2           3           4           5
    1  -0.0010220   0.0005053   0.0003524  -0.0000350   0.0001992
    2   0.0004142   0.0007503   0.0000107  -0.0005310  -0.0006442
    3  -0.0000000  -0.0000000   0.0000000  -0.0000000   0.0000000
 Max gradient component =       1.022E-03
 RMS gradient           =       4.394E-04
 Gradient time:  CPU 7.25 s  wall 1.91 s
 Geometry Optimization Parameters
   NAtoms,    NIC,     NZ,  NCons,   NDum,   NFix, NCnnct, MaxDiis
        5      20       5       0       0       0       0       0

 Cartesian Hessian Update
 Hessian Updated using BFGS Update


** GEOMETRY OPTIMIZATION IN DELOCALIZED INTERNAL COORDINATES **
   Searching for a Minimum

   Optimization Cycle:   4

                       Coordinates (Angstroms)
     ATOM                X               Y               Z
      1  C         0.1227948068   -1.4616529359    0.0000000000
      2  N        -1.1332319697   -1.4317351991    0.0000000000
      3  Br       -2.0425300742    0.2338441549    0.0000000000
      4  H         0.5864104540   -2.4465467896    0.0000000000
      5  I         1.5747268638    0.1057785519    0.0000000000
   Point Group: cs    Number of degrees of freedom:     7


   Energy is  -9587.099398136

 Hessian Updated using BFGS Update

  7 Hessian modes will be used to form the next step
  Hessian Eigenvalues:
     0.107663    0.149561    0.176844    0.232124    0.306144    0.350621
     0.743235

 Minimum Search - Taking Simple RFO Step
 Searching for Lamda that Minimizes Along All modes
 Value Taken    Lamda =  -0.00000450
 Step Taken.  Stepsize is  0.004624

                             Maximum     Tolerance    Cnvgd?
         Gradient           0.000728      0.000300      NO
         Displacement       0.003486      0.001200      NO
         Energy change     -0.000230      0.000001      NO


 New Cartesian Coordinates Obtained by Inverse Iteration

 Displacement from previous Coordinates is:  0.007022
 ----------------------------------------------------------------
             Standard Nuclear Orientation (Angstroms)
    I     Atom           X                Y                Z
 ----------------------------------------------------------------
    1      C       0.1229298416    -1.4627883244     0.0000000000
    2      N      -1.1337197988    -1.4331683592     0.0000000000
    3      Br     -2.0406861275     0.2351680464     0.0000000000
    4      H       0.5862291387    -2.4470493821     0.0000000000
    5      I       1.5734170266     0.1075258014     0.0000000000
 ----------------------------------------------------------------
 Molecular Point Group                 Cs    NOp =  2
 Largest Abelian Subgroup              Cs    NOp =  2
 Nuclear Repulsion Energy =   559.4965593952 hartrees
 There are       51 alpha and       51 beta electrons
 Applying Cartesian multipole field
    Component          Value
    ---------          -----
     (2,0,0)        1.00000E-11
     (0,2,0)        2.00000E-11
     (0,0,2)       -3.00000E-11
 Nucleus-field energy     =     0.0000000128 hartrees
 Requested basis set is 6-311++G(d,p)
 There are 60 shells and 161 basis functions
 A cutoff of  1.0D-11 yielded   1496 shell pairs
 There are     11366 function pairs (     12822 Cartesian)
 Smallest overlap matrix eigenvalue = 9.54E-04
 Guess MOs from SCF MO coefficient file

 -----------------------------------------------------------------------
  General SCF calculation program by
  Eric Jon Sundstrom, Paul Horn, Yuezhi Mao, Dmitri Zuev, Alec White,
  David Stuck, Shaama M.S., Shane Yost, Joonho Lee, David Small,
  Daniel Levine, Susi Lehtola, Hugh Burton, Evgeny Epifanovsky
 -----------------------------------------------------------------------
 Exchange:     0.2000 Hartree-Fock + 0.0800 Slater + 0.7200 B88
 Correlation:  0.1900 VWN1RPA + 0.8100 LYP
 Using SG-1 standard quadrature grid
 using 4 threads for integral computing
 -------------------------------------------------------
 OpenMP Integral computing Module                
 Release: version 2.0, May 2017, Q-Chem Inc. Pleasanton 
 -------------------------------------------------------
 -------------------------------------------------------
 OpenMP BLAS3 based DFT computing Module                
 Release: version 1.0, May 2013, Q-Chem Inc. Pittsburgh 
 -------------------------------------------------------
 A restricted SCF calculation will be
 performed using DIIS
 SCF converges when DIIS error is below 1.0e-08
 ---------------------------------------
  Cycle       Energy         DIIS error
 ---------------------------------------
    1   -9587.0993980325      2.05e-05  
    2   -9587.0994002295      9.76e-06  
    3   -9587.0993998320      1.50e-05  
    4   -9587.0994005275      2.24e-06  
    5   -9587.0994005404      1.13e-06  
    6   -9587.0994005444      2.65e-07  
    7   -9587.0994005446      8.43e-08  
    8   -9587.0994005446      1.92e-08  
    9   -9587.0994005447      4.31e-09  Convergence criterion met
 ---------------------------------------
 SCF time:   CPU 19.09s  wall 6.00s 
 SCF   energy in the final basis set =    -9587.0994005447
 Total energy in the final basis set =    -9587.0994005447

 --------------------------------------------------------------
             Orbital Energies (a.u.) and Symmetries
 --------------------------------------------------------------

 Alpha MOs, Restricted
 -- Occupied --                  
******* -482.86 -176.32 -165.73 -165.72 -165.72  -62.51  -56.34
  1 A'    2 A'    3 A'    4 A'    1 A"    5 A'    6 A'    7 A'                 
-56.330 -56.330 -35.818 -31.311 -31.306 -31.305 -22.962 -22.961
  2 A"    8 A'    9 A'   10 A'    3 A"   11 A'   12 A'    4 A"                 
-22.960 -22.956 -22.956 -14.396 -10.287  -8.722  -6.556  -6.539
 13 A'    5 A"   14 A'   15 A'   16 A'   17 A'   18 A'    6 A"                 
 -6.538  -6.367  -4.779  -4.766  -4.765  -2.666  -2.662  -2.661
 19 A'   20 A'   21 A'    7 A"   22 A'   23 A'    8 A"   24 A'                 
 -2.648  -2.648  -2.045  -2.041  -2.040  -2.029  -2.028  -0.974
 25 A'    9 A"   26 A'   10 A"   27 A'   11 A"   28 A'   29 A'                 
 -0.796  -0.698  -0.592  -0.485  -0.461  -0.417  -0.337  -0.312
 30 A'   31 A'   32 A'   33 A'   34 A'   12 A"   35 A'   13 A"                 
 -0.297  -0.284  -0.279
 36 A'   14 A"   37 A'                                                         
 -- Virtual --                   
 -0.097  -0.062  -0.040  -0.000   0.026   0.044   0.053   0.072
 38 A'   15 A"   39 A'   40 A'   41 A'   42 A'   16 A"   43 A'                 
  0.077   0.078   0.099   0.125   0.152   0.160   0.163   0.188
 44 A'   17 A"   45 A'   46 A'   47 A'   48 A'   18 A"   49 A'                 
  0.224   0.234   0.245   0.262   0.310   0.356   0.370   0.391
 50 A'   19 A"   51 A'   52 A'   53 A'   54 A'   20 A"   21 A"                 
  0.400   0.422   0.430   0.431   0.468   0.534   0.544   0.555
 55 A'   56 A'   57 A'   22 A"   58 A'   23 A"   59 A'   24 A"                 
  0.575   0.579   0.601   0.614   0.628   0.666   0.745   0.824
 60 A'   25 A"   61 A'   62 A'   63 A'   64 A'   65 A'   66 A'                 
  0.857   0.885   0.911   0.972   1.090   1.188   1.257   1.324
 26 A"   67 A'   68 A'   69 A'   27 A"   70 A'   28 A"   71 A'                 
  1.357   1.357   1.491   1.554   1.714   1.731   1.937   1.950
 72 A'   29 A"   73 A'   74 A'   75 A'   30 A"   31 A"   76 A'                 
  1.989   2.023   2.117   2.211   2.374   2.472   2.600   2.669
 77 A'   78 A'   32 A"   79 A'   33 A"   80 A'   81 A'   82 A'                 
  2.770   2.781   2.965   3.581   3.812   3.900   3.947   3.956
 34 A"   83 A'   84 A'   85 A'   35 A"   86 A'   36 A"   87 A'                 
  3.983   3.998   4.010   4.039   4.079   4.100   4.224   4.327
 37 A"   38 A"   88 A'   39 A"   89 A'   90 A'   91 A'   92 A'                 
  4.372   4.488   5.982   6.014   6.049   6.592   7.534   7.557
 93 A'   94 A'   40 A"   95 A'   96 A'   97 A'   41 A"   98 A'                 
  7.627  23.812  27.797  28.325  28.348  28.363  28.521  28.529
 99 A'  100 A'  101 A'   42 A"  102 A'  103 A'   43 A"  104 A'                 
 28.542  28.579  28.668  35.481  47.873 127.870 127.888 127.912
 44 A"  105 A'  106 A'  107 A'  108 A'   45 A"  109 A'  110 A'                 
151.601 289.726 289.748 289.8491020.6581901.762
111 A'   46 A"  112 A'  113 A'  114 A'  115 A'                                 

 Beta MOs, Restricted
 -- Occupied --                  
******* -482.86 -176.32 -165.73 -165.72 -165.72  -62.51  -56.34
  1 A'    2 A'    3 A'    4 A'    1 A"    5 A'    6 A'    7 A'                 
-56.330 -56.330 -35.818 -31.311 -31.306 -31.305 -22.962 -22.961
  2 A"    8 A'    9 A'   10 A'    3 A"   11 A'   12 A'    4 A"                 
-22.960 -22.956 -22.956 -14.396 -10.287  -8.722  -6.556  -6.539
 13 A'    5 A"   14 A'   15 A'   16 A'   17 A'   18 A'    6 A"                 
 -6.538  -6.367  -4.779  -4.766  -4.765  -2.666  -2.662  -2.661
 19 A'   20 A'   21 A'    7 A"   22 A'   23 A'    8 A"   24 A'                 
 -2.648  -2.648  -2.045  -2.041  -2.040  -2.029  -2.028  -0.974
 25 A'    9 A"   26 A'   10 A"   27 A'   11 A"   28 A'   29 A'                 
 -0.796  -0.698  -0.592  -0.485  -0.461  -0.417  -0.337  -0.312
 30 A'   31 A'   32 A'   33 A'   34 A'   12 A"   35 A'   13 A"                 
 -0.297  -0.284  -0.279
 36 A'   14 A"   37 A'                                                         
 -- Virtual --                   
 -0.097  -0.062  -0.040  -0.000   0.026   0.044   0.053   0.072
 38 A'   15 A"   39 A'   40 A'   41 A'   42 A'   16 A"   43 A'                 
  0.077   0.078   0.099   0.125   0.152   0.160   0.163   0.188
 44 A'   17 A"   45 A'   46 A'   47 A'   48 A'   18 A"   49 A'                 
  0.224   0.234   0.245   0.262   0.310   0.356   0.370   0.391
 50 A'   19 A"   51 A'   52 A'   53 A'   54 A'   20 A"   21 A"                 
  0.400   0.422   0.430   0.431   0.468   0.534   0.544   0.555
 55 A'   56 A'   57 A'   22 A"   58 A'   23 A"   59 A'   24 A"                 
  0.575   0.579   0.601   0.614   0.628   0.666   0.745   0.824
 60 A'   25 A"   61 A'   62 A'   63 A'   64 A'   65 A'   66 A'                 
  0.857   0.885   0.911   0.972   1.090   1.188   1.257   1.324
 26 A"   67 A'   68 A'   69 A'   27 A"   70 A'   28 A"   71 A'                 
  1.357   1.357   1.491   1.554   1.714   1.731   1.937   1.950
 72 A'   29 A"   73 A'   74 A'   75 A'   30 A"   31 A"   76 A'                 
  1.989   2.023   2.117   2.211   2.374   2.472   2.600   2.669
 77 A'   78 A'   32 A"   79 A'   33 A"   80 A'   81 A'   82 A'                 
  2.770   2.781   2.965   3.581   3.812   3.900   3.947   3.956
 34 A"   83 A'   84 A'   85 A'   35 A"   86 A'   36 A"   87 A'                 
  3.983   3.998   4.010   4.039   4.079   4.100   4.224   4.327
 37 A"   38 A"   88 A'   39 A"   89 A'   90 A'   91 A'   92 A'                 
  4.372   4.488   5.982   6.014   6.049   6.592   7.534   7.557
 93 A'   94 A'   40 A"   95 A'   96 A'   97 A'   41 A"   98 A'                 
  7.627  23.812  27.797  28.325  28.348  28.363  28.521  28.529
 99 A'  100 A'  101 A'   42 A"  102 A'  103 A'   43 A"  104 A'                 
 28.542  28.579  28.668  35.481  47.873 127.870 127.888 127.912
 44 A"  105 A'  106 A'  107 A'  108 A'   45 A"  109 A'  110 A'                 
151.601 289.726 289.748 289.8491020.6581901.762
111 A'   46 A"  112 A'  113 A'  114 A'  115 A'                                 
 --------------------------------------------------------------

          Ground-State Mulliken Net Atomic Charges

     Atom                 Charge (a.u.)
  ----------------------------------------
      1 C                    -0.253337
      2 N                    -0.068750
      3 Br                    0.029137
      4 H                     0.216007
      5 I                     0.076942
  ----------------------------------------
  Sum of atomic charges =     0.000000

 -----------------------------------------------------------------
                    Cartesian Multipole Moments
 -----------------------------------------------------------------
    Charge (ESU x 10^10)
                 0.0000
    Dipole Moment (Debye)
         X       1.3690      Y      -0.1350      Z      -0.0000
       Tot       1.3756
    Quadrupole Moments (Debye-Ang)
        XX     -59.2840     XY      -3.0355     YY     -54.9561
        XZ       0.0000     YZ      -0.0000     ZZ     -59.3955
    Octopole Moments (Debye-Ang^2)
       XXX      -1.6017    XXY      23.0901    XYY       5.3701
       YYY      26.4884    XXZ      -0.0000    XYZ       0.0000
       YYZ      -0.0000    XZZ      -1.9542    YZZ      10.1182
       ZZZ      -0.0000
    Hexadecapole Moments (Debye-Ang^3)
      XXXX    -989.9856   XXXY     -13.5235   XXYY    -199.6965
      XYYY     -29.9960   YYYY    -218.9452   XXXZ       0.0000
      XXYZ      -0.0000   XYYZ       0.0000   YYYZ      -0.0000
      XXZZ    -183.1423   XYZZ      -2.5039   YYZZ     -53.7056
      XZZZ       0.0000   YZZZ      -0.0000   ZZZZ     -76.7220
 -----------------------------------------------------------------
 Calculating analytic gradient of the SCF energy
 Gradient of SCF Energy
            1           2           3           4           5
    1  -0.0000915  -0.0001926   0.0003348  -0.0003206   0.0002699
    2  -0.0000927   0.0003226   0.0003764  -0.0001534  -0.0004530
    3  -0.0000000  -0.0000000   0.0000000   0.0000000   0.0000000
 Max gradient component =       4.530E-04
 RMS gradient           =       2.333E-04
 Gradient time:  CPU 7.25 s  wall 1.91 s
 Geometry Optimization Parameters
   NAtoms,    NIC,     NZ,  NCons,   NDum,   NFix, NCnnct, MaxDiis
        5      20       5       0       0       0       0       0

 Cartesian Hessian Update
 Hessian Updated using BFGS Update


** GEOMETRY OPTIMIZATION IN DELOCALIZED INTERNAL COORDINATES **
   Searching for a Minimum

   Optimization Cycle:   5

                       Coordinates (Angstroms)
     ATOM                X               Y               Z
      1  C         0.1229298416   -1.4627883244    0.0000000000
      2  N        -1.1337197988   -1.4331683592    0.0000000000
      3  Br       -2.0406861275    0.2351680464    0.0000000000
      4  H         0.5862291387   -2.4470493821    0.0000000000
      5  I         1.5734170266    0.1075258014    0.0000000000
   Point Group: cs    Number of degrees of freedom:     7


   Energy is  -9587.099400545

 Hessian Updated using BFGS Update

  7 Hessian modes will be used to form the next step
  Hessian Eigenvalues:
     0.104801    0.144380    0.163612    0.232023    0.310561    0.359188
     0.764473

 Minimum Search - Taking Simple RFO Step
 Searching for Lamda that Minimizes Along All modes
 Value Taken    Lamda =   0.00000000
 Step Taken.  Stepsize is  0.000779

                             Maximum     Tolerance    Cnvgd?
         Gradient           0.000071      0.000300     YES
         Displacement       0.000559      0.001200     YES
         Energy change     -0.000002      0.000001      NO


                       Distance Matrix (Angstroms)
             C (  1)   N (  2)   Br(  3)   H (  4)
   N (  2)  1.256999
   Br(  3)  2.750325  1.898930
   H (  4)  1.087849  1.996542  3.754327
   I (  5)  2.137709  3.114856  3.616356  2.738685

 Final energy is   -9587.0994005447428     


 ******************************
 **  OPTIMIZATION CONVERGED  **
 ******************************

                       Coordinates (Angstroms)
     ATOM                X               Y               Z
      1  C         0.1229298416   -1.4627883244    0.0000000000
      2  N        -1.1337197988   -1.4331683592    0.0000000000
      3  Br       -2.0406861275    0.2351680464    0.0000000000
      4  H         0.5862291387   -2.4470493821    0.0000000000
      5  I         1.5734170266    0.1075258014    0.0000000000

Z-matrix Print:
$molecule
0 1
I 
C  1 2.137709
H  2 1.087849 1 112.064847
N  2 1.256999 1 131.378179 3 -180.000000 0
Br 4 1.898930 2 119.880303 1 -0.000000 0
$end


 --------------------------------------------------------------
             Orbital Energies (a.u.) and Symmetries
 --------------------------------------------------------------

 Alpha MOs, Restricted
 -- Occupied --                  
******* -482.86 -176.32 -165.73 -165.72 -165.72  -62.51  -56.34
  1 A'    2 A'    3 A'    4 A'    1 A"    5 A'    6 A'    7 A'                 
-56.330 -56.330 -35.818 -31.311 -31.306 -31.305 -22.962 -22.961
  2 A"    8 A'    9 A'   10 A'    3 A"   11 A'   12 A'    4 A"                 
-22.960 -22.956 -22.956 -14.396 -10.287  -8.722  -6.556  -6.539
 13 A'    5 A"   14 A'   15 A'   16 A'   17 A'   18 A'    6 A"                 
 -6.538  -6.367  -4.779  -4.766  -4.765  -2.666  -2.662  -2.661
 19 A'   20 A'   21 A'    7 A"   22 A'   23 A'    8 A"   24 A'                 
 -2.648  -2.648  -2.045  -2.041  -2.040  -2.029  -2.028  -0.974
 25 A'    9 A"   26 A'   10 A"   27 A'   11 A"   28 A'   29 A'                 
 -0.796  -0.698  -0.592  -0.485  -0.461  -0.417  -0.337  -0.312
 30 A'   31 A'   32 A'   33 A'   34 A'   12 A"   35 A'   13 A"                 
 -0.297  -0.284  -0.279
 36 A'   14 A"   37 A'                                                         
 -- Virtual --                   
 -0.097  -0.062  -0.040  -0.000   0.026   0.044   0.053   0.072
 38 A'   15 A"   39 A'   40 A'   41 A'   42 A'   16 A"   43 A'                 
  0.077   0.078   0.099   0.125   0.152   0.160   0.163   0.188
 44 A'   17 A"   45 A'   46 A'   47 A'   48 A'   18 A"   49 A'                 
  0.224   0.234   0.245   0.262   0.310   0.356   0.370   0.391
 50 A'   19 A"   51 A'   52 A'   53 A'   54 A'   20 A"   21 A"                 
  0.400   0.422   0.430   0.431   0.468   0.534   0.544   0.555
 55 A'   56 A'   57 A'   22 A"   58 A'   23 A"   59 A'   24 A"                 
  0.575   0.579   0.601   0.614   0.628   0.666   0.745   0.824
 60 A'   25 A"   61 A'   62 A'   63 A'   64 A'   65 A'   66 A'                 
  0.857   0.885   0.911   0.972   1.090   1.188   1.257   1.324
 26 A"   67 A'   68 A'   69 A'   27 A"   70 A'   28 A"   71 A'                 
  1.357   1.357   1.491   1.554   1.714   1.731   1.937   1.950
 72 A'   29 A"   73 A'   74 A'   75 A'   30 A"   31 A"   76 A'                 
  1.989   2.023   2.117   2.211   2.374   2.472   2.600   2.669
 77 A'   78 A'   32 A"   79 A'   33 A"   80 A'   81 A'   82 A'                 
  2.770   2.781   2.965   3.581   3.812   3.900   3.947   3.956
 34 A"   83 A'   84 A'   85 A'   35 A"   86 A'   36 A"   87 A'                 
  3.983   3.998   4.010   4.039   4.079   4.100   4.224   4.327
 37 A"   38 A"   88 A'   39 A"   89 A'   90 A'   91 A'   92 A'                 
  4.372   4.488   5.982   6.014   6.049   6.592   7.534   7.557
 93 A'   94 A'   40 A"   95 A'   96 A'   97 A'   41 A"   98 A'                 
  7.627  23.812  27.797  28.325  28.348  28.363  28.521  28.529
 99 A'  100 A'  101 A'   42 A"  102 A'  103 A'   43 A"  104 A'                 
 28.542  28.579  28.668  35.481  47.873 127.870 127.888 127.912
 44 A"  105 A'  106 A'  107 A'  108 A'   45 A"  109 A'  110 A'                 
151.601 289.726 289.748 289.8491020.6581901.762
111 A'   46 A"  112 A'  113 A'  114 A'  115 A'                                 

 Beta MOs, Restricted
 -- Occupied --                  
******* -482.86 -176.32 -165.73 -165.72 -165.72  -62.51  -56.34
  1 A'    2 A'    3 A'    4 A'    1 A"    5 A'    6 A'    7 A'                 
-56.330 -56.330 -35.818 -31.311 -31.306 -31.305 -22.962 -22.961
  2 A"    8 A'    9 A'   10 A'    3 A"   11 A'   12 A'    4 A"                 
-22.960 -22.956 -22.956 -14.396 -10.287  -8.722  -6.556  -6.539
 13 A'    5 A"   14 A'   15 A'   16 A'   17 A'   18 A'    6 A"                 
 -6.538  -6.367  -4.779  -4.766  -4.765  -2.666  -2.662  -2.661
 19 A'   20 A'   21 A'    7 A"   22 A'   23 A'    8 A"   24 A'                 
 -2.648  -2.648  -2.045  -2.041  -2.040  -2.029  -2.028  -0.974
 25 A'    9 A"   26 A'   10 A"   27 A'   11 A"   28 A'   29 A'                 
 -0.796  -0.698  -0.592  -0.485  -0.461  -0.417  -0.337  -0.312
 30 A'   31 A'   32 A'   33 A'   34 A'   12 A"   35 A'   13 A"                 
 -0.297  -0.284  -0.279
 36 A'   14 A"   37 A'                                                         
 -- Virtual --                   
 -0.097  -0.062  -0.040  -0.000   0.026   0.044   0.053   0.072
 38 A'   15 A"   39 A'   40 A'   41 A'   42 A'   16 A"   43 A'                 
  0.077   0.078   0.099   0.125   0.152   0.160   0.163   0.188
 44 A'   17 A"   45 A'   46 A'   47 A'   48 A'   18 A"   49 A'                 
  0.224   0.234   0.245   0.262   0.310   0.356   0.370   0.391
 50 A'   19 A"   51 A'   52 A'   53 A'   54 A'   20 A"   21 A"                 
  0.400   0.422   0.430   0.431   0.468   0.534   0.544   0.555
 55 A'   56 A'   57 A'   22 A"   58 A'   23 A"   59 A'   24 A"                 
  0.575   0.579   0.601   0.614   0.628   0.666   0.745   0.824
 60 A'   25 A"   61 A'   62 A'   63 A'   64 A'   65 A'   66 A'                 
  0.857   0.885   0.911   0.972   1.090   1.188   1.257   1.324
 26 A"   67 A'   68 A'   69 A'   27 A"   70 A'   28 A"   71 A'                 
  1.357   1.357   1.491   1.554   1.714   1.731   1.937   1.950
 72 A'   29 A"   73 A'   74 A'   75 A'   30 A"   31 A"   76 A'                 
  1.989   2.023   2.117   2.211   2.374   2.472   2.600   2.669
 77 A'   78 A'   32 A"   79 A'   33 A"   80 A'   81 A'   82 A'                 
  2.770   2.781   2.965   3.581   3.812   3.900   3.947   3.956
 34 A"   83 A'   84 A'   85 A'   35 A"   86 A'   36 A"   87 A'                 
  3.983   3.998   4.010   4.039   4.079   4.100   4.224   4.327
 37 A"   38 A"   88 A'   39 A"   89 A'   90 A'   91 A'   92 A'                 
  4.372   4.488   5.982   6.014   6.049   6.592   7.534   7.557
 93 A'   94 A'   40 A"   95 A'   96 A'   97 A'   41 A"   98 A'                 
  7.627  23.812  27.797  28.325  28.348  28.363  28.521  28.529
 99 A'  100 A'  101 A'   42 A"  102 A'  103 A'   43 A"  104 A'                 
 28.542  28.579  28.668  35.481  47.873 127.870 127.888 127.912
 44 A"  105 A'  106 A'  107 A'  108 A'   45 A"  109 A'  110 A'                 
151.601 289.726 289.748 289.8491020.6581901.762
111 A'   46 A"  112 A'  113 A'  114 A'  115 A'                                 
 --------------------------------------------------------------

          Ground-State Mulliken Net Atomic Charges

     Atom                 Charge (a.u.)
  ----------------------------------------
      1 C                    -0.253337
      2 N                    -0.068750
      3 Br                    0.029137
      4 H                     0.216007
      5 I                     0.076942
  ----------------------------------------
  Sum of atomic charges =     0.000000

 -----------------------------------------------------------------
                    Cartesian Multipole Moments
 -----------------------------------------------------------------
    Charge (ESU x 10^10)
                 0.0000
    Dipole Moment (Debye)
         X       1.3690      Y      -0.1350      Z      -0.0000
       Tot       1.3756
    Quadrupole Moments (Debye-Ang)
        XX     -59.2840     XY      -3.0355     YY     -54.9561
        XZ       0.0000     YZ      -0.0000     ZZ     -59.3955
    Octopole Moments (Debye-Ang^2)
       XXX      -1.6017    XXY      23.0901    XYY       5.3701
       YYY      26.4884    XXZ      -0.0000    XYZ       0.0000
       YYZ      -0.0000    XZZ      -1.9542    YZZ      10.1182
       ZZZ      -0.0000
    Hexadecapole Moments (Debye-Ang^3)
      XXXX    -989.9856   XXXY     -13.5235   XXYY    -199.6965
      XYYY     -29.9960   YYYY    -218.9452   XXXZ       0.0000
      XXYZ      -0.0000   XYYZ       0.0000   YYYZ      -0.0000
      XXZZ    -183.1423   XYZZ      -2.5039   YYZZ     -53.7056
      XZZZ       0.0000   YZZZ      -0.0000   ZZZZ     -76.7220
 -----------------------------------------------------------------
Archival summary:
1\1\TWL01\OPT\ProcedureUnspecified\BasisUnspecified\1r1111\taweetha\SunNov2521:05:502018SunNov2521:05:502018\0\\#,OPT,ProcedureUnspecified,BasisUnspecified,\\0,1\I\C,1,2.13771\H,2,1.08785,1,112.065\N,2,1.257,1,131.378,3,-180,0\Br,4,1.89893,2,119.88,1,-0,0\\\@

 Total job time:  40.67s(wall), 151.21s(cpu) 
 Sun Nov 25 21:05:50 2018

        *************************************************************
        *                                                           *
        *  Thank you very much for using Q-Chem.  Have a nice day.  *
        *                                                           *
        *************************************************************


 
User input: 2 of 2 
 
Q-Chem Developer Version!
                  Welcome to Q-Chem
     A Quantum Leap Into The Future Of Chemistry


 Q-Chem 5.1, Q-Chem, Inc., Pleasanton, CA (2018)

 Yihan Shao,  Zhengting Gan,  E. Epifanovsky,  A. T. B. Gilbert,  M. Wormit,  
 J. Kussmann,  A. W. Lange,  A. Behn,  Jia Deng,  Xintian Feng,  D. Ghosh,  
 M. Goldey,  P. R. Horn,  L. D. Jacobson,  I. Kaliman,  T. Kus,  A. Landau,  
 Jie Liu,  E. I. Proynov,  R. M. Richard,  R. P. Steele,  E. J. Sundstrom,  
 H. L. Woodcock III,  P. M. Zimmerman,  D. Zuev,  B. Albrecht,  E. Alguire,  
 S. A. Baeppler,  D. Barton,  Z. Benda,  Y. A. Bernard,  E. J. Berquist,  
 K. B. Bravaya,  H. Burton,  D. Casanova,  Chun-Min Chang,  Yunqing Chen,  
 A. Chien,  K. D. Closser,  M. P. Coons,  S. Coriani,  S. Dasgupta,  
 A. L. Dempwolff,  M. Diedenhofen,  Hainam Do,  R. G. Edgar,  Po-Tung Fang,  
 S. Faraji,  S. Fatehi,  Qingguo Feng,  K. D. Fenk,  J. Fosso-Tande,  
 Qinghui Ge,  A. Ghysels,  G. Gidofalvi,  J. Gomes,  J. Gonthier,  A. Gunina,  
 D. Hait,  M. W. D. Hanson-Heine,  P. H. P. Harbach,  A. W. Hauser,  
 J. E. Herr,  E. G. Hohenstein,  Z. C. Holden,  Kerwin Hui,  B. C. Huynh,  
 T.-C. Jagau,  Hyunjun Ji,  B. Kaduk,  K. Khistyaev,  Jaehoon Kim,  
 P. Klunzinger,  K. Koh,  D. Kosenkov,  L. Koulias,  T. Kowalczyk,  
 C. M. Krauter,  A. Kunitsa,  Ka Un Lao,  A. Laurent,  K. V. Lawler,  
 Joonho Lee,  D. Lefrancois,  S. Lehtola,  D. S. Levine,  Yi-Pei Li,  
 You-Sheng Lin,  Fenglai Liu,  E. Livshits,  A. Luenser,  P. Manohar,  
 E. Mansoor,  S. F. Manzer,  Shan-Ping Mao,  Yuezhi Mao,  N. Mardirossian,  
 A. V. Marenich,  T. Markovich,  L. A. Martinez-Martinez,  S. A. Maurer,  
 N. J. Mayhall,  S. C. McKenzie,  J.-M. Mewes,  A. F. Morrison,  
 J. W. Mullinax,  K. Nanda,  T. S. Nguyen-Beck,  R. Olivares-Amaya,  
 J. A. Parkhill,  T. M. Perrine,  F. Plasser,  P. Pokhilko,  S. Prager,  
 A. Prociuk,  E. Ramos,  D. R. Rehn,  F. Rob,  M. Schneider,  N. Sergueev,  
 S. M. Sharada,  S. Sharma,  D. W. Small,  T. Stauch,  T. Stein,  
 Yu-Chuan Su,  A. J. W. Thom,  A. Tkatchenko,  T. Tsuchimochi,  N. M. Tubman,  
 L. Vogt,  M. L. Vidal,  O. Vydrov,  M. A. Watson,  J. Wenzel,  
 M. de Wergifosse,  T. A. Wesolowski,  A. White,  J. Witte,  A. Yamada,  
 Jun Yang,  K. Yao,  S. Yeganeh,  S. R. Yost,  Zhi-Qiang You,  A. Zech,  
 Igor Ying Zhang,  Xing Zhang,  Yan Zhao,  Ying Zhu,  B. R. Brooks,  
 G. K. L. Chan,  C. J. Cramer,  M. S. Gordon,  W. J. Hehre,  A. Klamt,  
 M. W. Schmidt,  C. D. Sherrill,  D. G. Truhlar,  A. Aspuru-Guzik,  R. Baer,  
 A. T. Bell,  N. A. Besley,  Jeng-Da Chai,  A. E. DePrince, III,  
 R. A. DiStasio Jr.,  A. Dreuw,  B. D. Dunietz,  T. R. Furlani,  
 Chao-Ping Hsu,  Yousung Jung,  Jing Kong,  D. S. Lambrecht,  WanZhen Liang,  
 C. Ochsenfeld,  V. A. Rassolov,  L. V. Slipchenko,  J. E. Subotnik,  
 T. Van Voorhis,  J. M. Herbert,  A. I. Krylov,  P. M. W. Gill,  M. Head-Gordon

 Contributors to earlier versions of Q-Chem not listed above: 
 R. D. Adamson,  B. Austin,  J. Baker,  G. J. O. Beran,  K. Brandhorst,  
 S. T. Brown,  E. F. C. Byrd,  A. K. Chakraborty,  C.-L. Cheng,  
 Siu Hung Chien,  D. M. Chipman,  D. L. Crittenden,  H. Dachsel,  
 R. J. Doerksen,  A. D. Dutoi,  L. Fusti-Molnar,  W. A. Goddard III,  
 A. Golubeva-Zadorozhnaya,  S. R. Gwaltney,  G. Hawkins,  A. Heyden,  
 S. Hirata,  G. Kedziora,  F. J. Keil,  C. Kelley,  Jihan Kim,  R. A. King,  
 R. Z. Khaliullin,  P. P. Korambath,  W. Kurlancheek,  A. M. Lee,  M. S. Lee,  
 S. V. Levchenko,  Ching Yeh Lin,  D. Liotard,  R. C. Lochan,  I. Lotan,  
 P. E. Maslen,  N. Nair,  D. P. O'Neill,  D. Neuhauser,  E. Neuscamman,  
 C. M. Oana,  R. Olson,  B. Peters,  R. Peverati,  P. A. Pieniazek,  
 Y. M. Rhee,  J. Ritchie,  M. A. Rohrdanz,  E. Rosta,  N. J. Russ,  
 H. F. Schaefer III,  N. E. Schultz,  N. Shenvi,  A. C. Simmonett,  A. Sodt,  
 D. Stuck,  K. S. Thanthiriwatte,  V. Vanovschi,  Tao Wang,  A. Warshel,  
 C. F. Williams,  Q. Wu,  X. Xu,  W. Zhang

 Please cite Q-Chem as follows:
 Y. Shao et al., Mol. Phys. 113, 184-215 (2015)
 DOI: 10.1080/00268976.2014.952696

 Q-Chem 5.1.2 for Intel X86 EM64T Linux

 Parts of Q-Chem use Armadillo 8.300.2 (Tropical Shenanigans).
 http://arma.sourceforge.net/

 Q-Chem begins on Sun Nov 25 21:05:51 2018  

Host: 
0

     Scratch files written to /scratch/taweetham/qchem51217//
The previous job contains 0 fragments, simply inherited here
Input Ideriv = 2
Curr. Ideriv = -1
Max.  Ideriv = 2

Checking the input file for inconsistencies... 	...done.

--------------------------------------------------------------
User input:
--------------------------------------------------------------

$molecule
read
$end

$rem
   job_type 	frequency
   basis 	6-311++g**
   method	b3lyp	
$end


--------------------------------------------------------------
 ----------------------------------------------------------------
             Standard Nuclear Orientation (Angstroms)
    I     Atom           X                Y                Z
 ----------------------------------------------------------------
    1      C       0.0625860800    -1.3913378128     0.0000000000
    2      N      -1.1938765430    -1.3546317105     0.0000000000
    3      Br     -2.0914202221     0.3187928106     0.0000000000
    4      H       0.5203274794    -2.3781958976    -0.0000000000
    5      I       1.5219056531     0.1707716298    -0.0000000000
 ----------------------------------------------------------------
 Molecular Point Group                 Cs    NOp =  2
 Largest Abelian Subgroup              Cs    NOp =  2
 Nuclear Repulsion Energy =   559.4965593952 hartrees
 There are       51 alpha and       51 beta electrons
 Requested basis set is 6-311++G(d,p)
 There are 60 shells and 161 basis functions

 Total QAlloc Memory Limit   2000 MB
 Mega-Array Size       188 MB
 MEM_STATIC part       192 MB

                       Distance Matrix (Angstroms)
             C (  1)   N (  2)   Br(  3)   H (  4)
   N (  2)  1.256999
   Br(  3)  2.750325  1.898930
   H (  4)  1.087849  1.996542  3.754327
   I (  5)  2.137709  3.114856  3.616356  2.738685

 A cutoff of  1.0D-11 yielded   1496 shell pairs
 There are     11366 function pairs (     12822 Cartesian)

 -------------------------------------------------------
 OpenMP Integral Computing Module                       
 Release: version 1.0, May 2013, Q-Chem Inc. Pittsburgh 
 -------------------------------------------------------
 Integral Job Info:
 Integral job number is                      11
 Integral operator is                         1
 short-range coefficients                     0
 long-range coefficients              100000000
 Omega coefficients                           0
 if combine SR and LR in K                    0
 Integral screening is                        0
 Integral computing path is                   2
 max size of driver memory is            800000
 size of driver memory is                593474
 size of scratch memory is             29623520
 max col of scratch BK array               1296
 max len of scratch array in speh3          155
 max len of scratch index in speh4           18
 max int batch size is                      520
 min int batch size is                       52
 fixed nKL is                                45
 max L of basis functions is                  2
 order of int derivative is                   0
 number of shells is                         60
 number of basis is                         171
 number of cartesian basis is               171
 number of contracted shell pairs          1496
 number of primitive shell pairs           3396
 maxK2 (contraction) of shell pair           36
 max number of K2 of shell pair               1
 max number of CS2 of shell pair            195
 max number of PS2 of shell pair            195
 mem total for path MDJ                  524380
 -------------------------------------------------------
 Smallest overlap matrix eigenvalue = 9.54E-04
 Guess from superposition of atomic densities
 Warning:  Energy on first SCF cycle will be non-variational
 SAD guess density has 102.000000 electrons

 -----------------------------------------------------------------------
  General SCF calculation program by
  Eric Jon Sundstrom, Paul Horn, Yuezhi Mao, Dmitri Zuev, Alec White,
  David Stuck, Shaama M.S., Shane Yost, Joonho Lee, David Small,
  Daniel Levine, Susi Lehtola, Hugh Burton, Evgeny Epifanovsky
 -----------------------------------------------------------------------
 Exchange:     0.2000 Hartree-Fock + 0.0800 Slater + 0.7200 B88
 Correlation:  0.1900 VWN1RPA + 0.8100 LYP
 Using SG-1 standard quadrature grid
 using 4 threads for integral computing
 -------------------------------------------------------
 OpenMP Integral computing Module                
 Release: version 2.0, May 2017, Q-Chem Inc. Pleasanton 
 -------------------------------------------------------
 -------------------------------------------------------
 OpenMP BLAS3 based DFT computing Module                
 Release: version 1.0, May 2013, Q-Chem Inc. Pittsburgh 
 -------------------------------------------------------
 A restricted SCF calculation will be
 performed using DIIS
 SCF converges when DIIS error is below 1.0e-08
 ---------------------------------------
  Cycle       Energy         DIIS error
 ---------------------------------------
    1   -9587.4648930068      4.01e-02  
    2   -9587.0785365781      3.29e-03  
    3   -9587.0333616787      5.01e-03  
    4   -9587.0910546772      1.66e-03  
    5   -9587.0991860656      2.66e-04  
    6   -9587.0992665068      1.66e-04  
    7   -9587.0993652281      2.88e-05  
    8   -9587.0993674430      6.51e-06  
    9   -9587.0993675761      2.11e-06  
   10   -9587.0993675876      7.33e-07  
   11   -9587.0993675884      1.07e-07  
   12   -9587.0993675885      1.75e-08  
   13   -9587.0993675884      6.55e-09  Convergence criterion met
 ---------------------------------------
 SCF time:   CPU 27.43s  wall 7.00s 
 SCF   energy in the final basis set =    -9587.0993675884
 Total energy in the final basis set =    -9587.0993675884

 --------------------------------------------------------------
             Orbital Energies (a.u.) and Symmetries
 --------------------------------------------------------------

 Alpha MOs, Restricted
 -- Occupied --                  
******* -482.86 -176.32 -165.73 -165.72 -165.72  -62.51  -56.34
  1 A'    2 A'    3 A'    4 A'    1 A"    5 A'    6 A'    7 A'                 
-56.330 -56.330 -35.818 -31.311 -31.306 -31.305 -22.962 -22.961
  2 A"    8 A'    9 A'   10 A'    3 A"   11 A'   12 A'    4 A"                 
-22.960 -22.956 -22.956 -14.396 -10.287  -8.722  -6.556  -6.539
 13 A'    5 A"   14 A'   15 A'   16 A'   17 A'   18 A'    6 A"                 
 -6.538  -6.367  -4.779  -4.766  -4.765  -2.666  -2.662  -2.661
 19 A'   20 A'   21 A'    7 A"   22 A'   23 A'    8 A"   24 A'                 
 -2.648  -2.648  -2.045  -2.041  -2.040  -2.029  -2.028  -0.974
 25 A'    9 A"   26 A'   10 A"   27 A'   11 A"   28 A'   29 A'                 
 -0.796  -0.698  -0.592  -0.485  -0.461  -0.417  -0.337  -0.312
 30 A'   31 A'   32 A'   33 A'   34 A'   12 A"   35 A'   13 A"                 
 -0.297  -0.284  -0.279
 36 A'   14 A"   37 A'                                                         
 -- Virtual --                   
 -0.097  -0.062  -0.040  -0.000   0.026   0.044   0.053   0.072
 38 A'   15 A"   39 A'   40 A'   41 A'   42 A'   16 A"   43 A'                 
  0.077   0.078   0.099   0.125   0.152   0.160   0.163   0.188
 44 A'   17 A"   45 A'   46 A'   47 A'   48 A'   18 A"   49 A'                 
  0.224   0.234   0.245   0.262   0.310   0.356   0.370   0.391
 50 A'   19 A"   51 A'   52 A'   53 A'   54 A'   20 A"   21 A"                 
  0.400   0.422   0.430   0.431   0.468   0.534   0.544   0.555
 55 A'   56 A'   57 A'   22 A"   58 A'   23 A"   59 A'   24 A"                 
  0.575   0.579   0.601   0.614   0.628   0.666   0.745   0.824
 60 A'   25 A"   61 A'   62 A'   63 A'   64 A'   65 A'   66 A'                 
  0.857   0.885   0.911   0.972   1.090   1.188   1.257   1.324
 26 A"   67 A'   68 A'   69 A'   27 A"   70 A'   28 A"   71 A'                 
  1.357   1.357   1.491   1.554   1.714   1.731   1.937   1.950
 72 A'   29 A"   73 A'   74 A'   75 A'   30 A"   31 A"   76 A'                 
  1.989   2.023   2.117   2.211   2.374   2.472   2.600   2.669
 77 A'   78 A'   32 A"   79 A'   33 A"   80 A'   81 A'   82 A'                 
  2.770   2.781   2.965   3.581   3.812   3.900   3.947   3.956
 34 A"   83 A'   84 A'   85 A'   35 A"   86 A'   36 A"   87 A'                 
  3.983   3.998   4.010   4.039   4.079   4.100   4.224   4.327
 37 A"   38 A"   88 A'   39 A"   89 A'   90 A'   91 A'   92 A'                 
  4.372   4.488   5.982   6.013   6.049   6.592   7.534   7.557
 93 A'   94 A'   40 A"   95 A'   96 A'   97 A'   41 A"   98 A'                 
  7.627  23.812  27.797  28.325  28.348  28.363  28.521  28.529
 99 A'  100 A'  101 A'   42 A"  102 A'  103 A'   43 A"  104 A'                 
 28.542  28.579  28.668  35.481  47.873 127.870 127.888 127.912
 44 A"  105 A'  106 A'  107 A'  108 A'   45 A"  109 A'  110 A'                 
151.601 289.726 289.748 289.8491020.6581901.762
111 A'   46 A"  112 A'  113 A'  114 A'  115 A'                                 

 Beta MOs, Restricted
 -- Occupied --                  
******* -482.86 -176.32 -165.73 -165.72 -165.72  -62.51  -56.34
  1 A'    2 A'    3 A'    4 A'    1 A"    5 A'    6 A'    7 A'                 
-56.330 -56.330 -35.818 -31.311 -31.306 -31.305 -22.962 -22.961
  2 A"    8 A'    9 A'   10 A'    3 A"   11 A'   12 A'    4 A"                 
-22.960 -22.956 -22.956 -14.396 -10.287  -8.722  -6.556  -6.539
 13 A'    5 A"   14 A'   15 A'   16 A'   17 A'   18 A'    6 A"                 
 -6.538  -6.367  -4.779  -4.766  -4.765  -2.666  -2.662  -2.661
 19 A'   20 A'   21 A'    7 A"   22 A'   23 A'    8 A"   24 A'                 
 -2.648  -2.648  -2.045  -2.041  -2.040  -2.029  -2.028  -0.974
 25 A'    9 A"   26 A'   10 A"   27 A'   11 A"   28 A'   29 A'                 
 -0.796  -0.698  -0.592  -0.485  -0.461  -0.417  -0.337  -0.312
 30 A'   31 A'   32 A'   33 A'   34 A'   12 A"   35 A'   13 A"                 
 -0.297  -0.284  -0.279
 36 A'   14 A"   37 A'                                                         
 -- Virtual --                   
 -0.097  -0.062  -0.040  -0.000   0.026   0.044   0.053   0.072
 38 A'   15 A"   39 A'   40 A'   41 A'   42 A'   16 A"   43 A'                 
  0.077   0.078   0.099   0.125   0.152   0.160   0.163   0.188
 44 A'   17 A"   45 A'   46 A'   47 A'   48 A'   18 A"   49 A'                 
  0.224   0.234   0.245   0.262   0.310   0.356   0.370   0.391
 50 A'   19 A"   51 A'   52 A'   53 A'   54 A'   20 A"   21 A"                 
  0.400   0.422   0.430   0.431   0.468   0.534   0.544   0.555
 55 A'   56 A'   57 A'   22 A"   58 A'   23 A"   59 A'   24 A"                 
  0.575   0.579   0.601   0.614   0.628   0.666   0.745   0.824
 60 A'   25 A"   61 A'   62 A'   63 A'   64 A'   65 A'   66 A'                 
  0.857   0.885   0.911   0.972   1.090   1.188   1.257   1.324
 26 A"   67 A'   68 A'   69 A'   27 A"   70 A'   28 A"   71 A'                 
  1.357   1.357   1.491   1.554   1.714   1.731   1.937   1.950
 72 A'   29 A"   73 A'   74 A'   75 A'   30 A"   31 A"   76 A'                 
  1.989   2.023   2.117   2.211   2.374   2.472   2.600   2.669
 77 A'   78 A'   32 A"   79 A'   33 A"   80 A'   81 A'   82 A'                 
  2.770   2.781   2.965   3.581   3.812   3.900   3.947   3.956
 34 A"   83 A'   84 A'   85 A'   35 A"   86 A'   36 A"   87 A'                 
  3.983   3.998   4.010   4.039   4.079   4.100   4.224   4.327
 37 A"   38 A"   88 A'   39 A"   89 A'   90 A'   91 A'   92 A'                 
  4.372   4.488   5.982   6.013   6.049   6.592   7.534   7.557
 93 A'   94 A'   40 A"   95 A'   96 A'   97 A'   41 A"   98 A'                 
  7.627  23.812  27.797  28.325  28.348  28.363  28.521  28.529
 99 A'  100 A'  101 A'   42 A"  102 A'  103 A'   43 A"  104 A'                 
 28.542  28.579  28.668  35.481  47.873 127.870 127.888 127.912
 44 A"  105 A'  106 A'  107 A'  108 A'   45 A"  109 A'  110 A'                 
151.601 289.726 289.748 289.8491020.6581901.762
111 A'   46 A"  112 A'  113 A'  114 A'  115 A'                                 
 --------------------------------------------------------------

          Ground-State Mulliken Net Atomic Charges

     Atom                 Charge (a.u.)
  ----------------------------------------
      1 C                    -0.253296
      2 N                    -0.068733
      3 Br                    0.029117
      4 H                     0.216002
      5 I                     0.076910
  ----------------------------------------
  Sum of atomic charges =     0.000000

 -----------------------------------------------------------------
                    Cartesian Multipole Moments
 -----------------------------------------------------------------
    Charge (ESU x 10^10)
                 0.0000
    Dipole Moment (Debye)
         X       1.3681      Y      -0.1426      Z       0.0000
       Tot       1.3755
    Quadrupole Moments (Debye-Ang)
        XX     -59.4615     XY      -2.9047     YY     -54.9426
        XZ      -0.0000     YZ      -0.0000     ZZ     -59.3955
    Octopole Moments (Debye-Ang^2)
       XXX       8.0697    XXY      19.1834    XYY       7.6931
       YYY      14.5131    XXZ       0.0000    XYZ      -0.0000
       YYZ       0.0000    XZZ       1.1968    YZZ       5.8455
       ZZZ       0.0000
    Hexadecapole Moments (Debye-Ang^3)
      XXXX    -990.9912   XXXY     -14.3797   XXYY    -197.5043
      XYYY     -27.5132   YYYY    -212.3913   XXXZ      -0.0000
      XXYZ      -0.0000   XYYZ      -0.0000   YYYZ      -0.0000
      XXZZ    -183.1309   XYZZ      -2.2149   YYZZ     -52.5294
      XZZZ      -0.0000   YZZZ      -0.0000   ZZZZ     -76.7219
 -----------------------------------------------------------------
 Calculating MO derivatives via CPSCF
 D1JvT checksum  = 221880 16222.1548341965
 D1KAT checksum  = 514380 707.9749220466
   1         3          15      0.133000    0.045287
   2         3          15      0.018021    0.007247
   3         3          15      0.002417    0.000944
   4         5          13      0.000204    0.000086
   5        16           2      0.000014    0.000009
   6        18           0      0.000000    0.000000    Roots Converged
 Time for AOints: 7.8 s (CPU) 2.0 s (wall)
 ------------------------------------------------------------------------------
                     AOints        : Timing summary (seconds)
 ------------------------------------------------------------------------------
     job step          cpu (% of tot)      sys (% of tot)     wall (% of tot)
 ------------------------------------------------------------------------------
  cpscf_lag         0.4407E+02 (36.7)   0.5000E-05 (22.7)   0.1136E+02 (36.3)
  iterzp            0.6801E+02 (56.7)   0.1600E-04 (72.7)   0.1777E+02 (56.9)
  make_fx           0.0000E+00 ( 0.0)   0.0000E+00 ( 0.0)   0.0000E+00 ( 0.0)
  AOints            0.7793E+01 ( 6.5)   0.1000E-05 ( 4.5)   0.1983E+01 ( 6.3)
 ------------------------------------------------------------------------------
   Grand Totals     0.1200E+03          0.2200E-04          0.3126E+02
 ------------------------------------------------------------------------------
 Calculating analytic Hessian of the SCF energy
 Polarizability Matrix (a.u.)
            1           2           3
    1-101.4448029   0.1068588  -0.0000000
    2   0.1068588 -66.8252109  -0.0000000
    3  -0.0000000  -0.0000000 -44.3613674

 Direct stationary perturbation theory relativistic correction:

 rels  =     113.771831544136
 relv  =    -378.425194772913
 rel2e =      50.827616955658
 E_rel =    -213.825746273118

 Hessian of the SCF Energy
            1           2           3           4           5           6
    1   0.7281193  -0.1769850  -0.0000000  -0.6092053   0.0372552   0.0000000
    2  -0.1769850   0.4058339   0.0000000   0.0340628  -0.0710106  -0.0000000
    3  -0.0000000   0.0000000   0.0810057   0.0000000  -0.0000000  -0.0363403
    4  -0.6092053   0.0340628   0.0000000   0.7079070  -0.0612441  -0.0000000
    5   0.0372552  -0.0710106  -0.0000000  -0.0612441   0.1807702   0.0000000
    6   0.0000000  -0.0000000  -0.0363403  -0.0000000   0.0000000   0.0408754
    7  -0.0288568   0.0406543   0.0000000  -0.0341193   0.0208452  -0.0000000
    8   0.0113576  -0.0278665   0.0000000   0.0502361  -0.0983989  -0.0000000
    9   0.0000000  -0.0000000   0.0009533  -0.0000000   0.0000000  -0.0154285
   10  -0.0794740   0.1057082   0.0000000  -0.0259002   0.0280820  -0.0000000
   11   0.1189606  -0.2841234  -0.0000000   0.0030298  -0.0006081   0.0000000
   12   0.0000000   0.0000000  -0.0310546  -0.0000000   0.0000000  -0.0028031
   13  -0.0105832  -0.0034403  -0.0000000  -0.0386822  -0.0249383   0.0000000
   14   0.0094116  -0.0228335  -0.0000000  -0.0260846  -0.0107526   0.0000000
   15  -0.0000000  -0.0000000  -0.0145642   0.0000000   0.0000000   0.0136965
            7           8           9          10          11          12
    1  -0.0288568   0.0113576   0.0000000  -0.0794740   0.1189606   0.0000000
    2   0.0406543  -0.0278665  -0.0000000   0.1057082  -0.2841234   0.0000000
    3   0.0000000   0.0000000   0.0009533   0.0000000  -0.0000000  -0.0310546
    4  -0.0341193   0.0502361  -0.0000000  -0.0259002   0.0030298  -0.0000000
    5   0.0208452  -0.0983989   0.0000000   0.0280820  -0.0006081   0.0000000
    6  -0.0000000  -0.0000000  -0.0154285  -0.0000000   0.0000000  -0.0028031
    7   0.0683734  -0.0630510   0.0000000  -0.0030890  -0.0020940  -0.0000000
    8  -0.0630510   0.1150951   0.0000000   0.0028228   0.0046384  -0.0000000
    9   0.0000000   0.0000000   0.0088676   0.0000000   0.0000000   0.0087676
   10  -0.0030890   0.0028228   0.0000000   0.1115462  -0.1176998  -0.0000000
   11  -0.0020940   0.0046384   0.0000000  -0.1176998   0.2900419   0.0000000
   12  -0.0000000  -0.0000000   0.0087676  -0.0000000   0.0000000   0.0212246
   13  -0.0023083  -0.0013655   0.0000000  -0.0030830  -0.0021966   0.0000000
   14   0.0036456   0.0065319  -0.0000000  -0.0189132  -0.0099488  -0.0000000
   15   0.0000000   0.0000000  -0.0031600   0.0000000   0.0000000   0.0038656
           13          14          15
    1  -0.0105832   0.0094116  -0.0000000
    2  -0.0034403  -0.0228335  -0.0000000
    3  -0.0000000  -0.0000000  -0.0145642
    4  -0.0386822  -0.0260846   0.0000000
    5  -0.0249383  -0.0107526   0.0000000
    6   0.0000000   0.0000000   0.0136965
    7  -0.0023083   0.0036456   0.0000000
    8  -0.0013655   0.0065319   0.0000000
    9   0.0000000  -0.0000000  -0.0031600
   10  -0.0030830  -0.0189132   0.0000000
   11  -0.0021966  -0.0099488   0.0000000
   12   0.0000000  -0.0000000   0.0038656
   13   0.0546567   0.0319406   0.0000000
   14   0.0319406   0.0370030   0.0000000
   15   0.0000000   0.0000000   0.0001621
 Gradient time:  CPU 184.47 s  wall 48.29 s
 **********************************************************************
 **                                                                  **
 **                       VIBRATIONAL ANALYSIS                       **
 **                       --------------------                       **
 **                                                                  **
 **        VIBRATIONAL FREQUENCIES (CM**-1) AND NORMAL MODES         **
 **     FORCE CONSTANTS (mDYN/ANGSTROM) AND REDUCED MASSES (AMU)     **
 **                  INFRARED INTENSITIES (KM/MOL)                   **
 **                                                                  **
 **********************************************************************


 Mode:                 1                      2                      3
 Frequency:        98.87                 327.23                 385.96
 Force Cnst:      0.3755                 0.6892                 0.5262
 Red. Mass:      65.1974                10.9238                 5.9953
 IR Active:          YES                    YES                    YES
 IR Intens:        0.148                 32.382                  7.472
 Raman Active:       YES                    YES                    YES
               X      Y      Z        X      Y      Z        X      Y      Z
 C          0.087 -0.346 -0.000    0.497  0.427 -0.000   -0.000 -0.000 -0.439
 N          0.082 -0.273  0.000    0.468  0.234  0.000   -0.000 -0.000  0.461
 Br         0.685  0.044 -0.000   -0.042  0.014 -0.000    0.000 -0.000 -0.032
 H          0.166 -0.307  0.000    0.385  0.367 -0.000   -0.000 -0.000 -0.771
 I         -0.444  0.038  0.000   -0.076 -0.078  0.000    0.000  0.000  0.017
 TransDip   0.011  0.006 -0.000    0.169  0.067 -0.000   -0.000 -0.000 -0.088

 Mode:                 4                      5                      6
 Frequency:       468.85                 632.13                 819.23
 Force Cnst:      1.3060                 1.6332                 0.4845
 Red. Mass:      10.0840                 6.9369                 1.2253
 IR Active:          YES                    YES                    YES
 IR Intens:        5.949                158.231                 22.268
 Raman Active:       YES                    YES                    YES
               X      Y      Z        X      Y      Z        X      Y      Z
 C         -0.290  0.522  0.000    0.018 -0.416  0.000   -0.000 -0.000 -0.140
 N         -0.290  0.386 -0.000    0.104  0.538 -0.000    0.000  0.000  0.006
 Br         0.096 -0.133  0.000   -0.004 -0.038 -0.000   -0.000 -0.000  0.004
 H         -0.351  0.509 -0.000   -0.397 -0.607 -0.000    0.000  0.000  0.990
 I          0.003 -0.013 -0.000   -0.007  0.009 -0.000    0.000 -0.000  0.002
 TransDip  -0.046  0.063 -0.000   -0.397 -0.066 -0.000   -0.000 -0.000  0.151

 Mode:                 7                      8                      9
 Frequency:      1227.56                1628.44                3144.86
 Force Cnst:      0.9783                17.1654                 6.3481
 Red. Mass:       1.1019                10.9865                 1.0894
 IR Active:          YES                    YES                    YES
 IR Intens:       78.746                143.499                  7.958
 Raman Active:       YES                    YES                    YES
               X      Y      Z        X      Y      Z        X      Y      Z
 C         -0.041 -0.060  0.000    0.679 -0.036 -0.000    0.042 -0.075 -0.000
 N         -0.021  0.047  0.000   -0.611  0.059  0.000   -0.003 -0.001  0.000
 Br        -0.001 -0.000 -0.000    0.000 -0.004 -0.000   -0.000  0.000  0.000
 H          0.909  0.408 -0.000    0.241 -0.321  0.000   -0.439  0.895  0.000
 I         -0.000 -0.003 -0.000    0.001  0.002  0.000   -0.000  0.000  0.000
 TransDip  -0.279 -0.054 -0.000    0.330  0.196  0.000   -0.085  0.031 -0.000

 STANDARD THERMODYNAMIC QUANTITIES AT   298.15 K  AND     1.00 ATM

   This Molecule has  0 Imaginary Frequencies
   Zero point vibrational energy:       12.485 kcal/mol

   Atom    1 Element C  Has Mass   12.00000
   Atom    2 Element N  Has Mass   14.00307
   Atom    3 Element Br Has Mass   78.91830
   Atom    4 Element H  Has Mass    1.00783
   Atom    5 Element I  Has Mass  126.90440
   Molecular Mass:   232.833600 amu
   Principal axes and moments of inertia in amu*Bohr^2:
                             1           2           3
    Eigenvalues --      235.75075  2352.33140  2588.08216
          X               1.00000    -0.00041     0.00000
          Y               0.00041     1.00000     0.00000
          Z              -0.00000    -0.00000     1.00000
   Rotational Symmetry Number is   1
   The Molecule is an Asymmetric Top
   Translational Enthalpy:        0.889 kcal/mol
   Rotational Enthalpy:           0.889 kcal/mol
   Vibrational Enthalpy:         13.695 kcal/mol
   gas constant (RT):             0.592 kcal/mol
   Translational Entropy:        42.237  cal/mol.K
   Rotational Entropy:           28.752  cal/mol.K
   Vibrational Entropy:           7.140  cal/mol.K

   Total Enthalpy:               16.065 kcal/mol
   Total Entropy:                78.130  cal/mol.K
Archival summary:
1\1\TWL01\FREQ\ProcedureUnspecified\BasisUnspecified\1r1111\taweetha\SunNov2521:06:462018SunNov2521:06:462018\0\\#,FREQ,ProcedureUnspecified,BasisUnspecified,\\0,1\I\C,1,2.13771\H,2,1.08785,1,112.065\N,2,1.257,1,131.378,3,-180,0\Br,4,1.89893,2,119.88,1,-0,0\\\@

 Total job time:  55.71s(wall), 212.04s(cpu) 
 Sun Nov 25 21:06:46 2018

        *************************************************************
        *                                                           *
        *  Thank you very much for using Q-Chem.  Have a nice day.  *
        *                                                           *
        *************************************************************
