# Supplementary material for: Geometric and energetic data from ab initio calculations of haloethene, haloimine, halomethylenephosphine, haloiminophosphine, halodiazene, halodiphosphene and halocyclopropane
Source: Data Brief. 2019 Nov 2;27:104738. doi: 10.1016/j.dib.2019.104738 (PMC6861602; doi:10.1016/j.dib.2019.104738)
Supplement: Multimedia component 4 [file mmc4.zip › CN/B3LYP/IHCNClE.out]

Q-Chem Developer Version!
                  Welcome to Q-Chem
     A Quantum Leap Into The Future Of Chemistry


 Q-Chem 5.1, Q-Chem, Inc., Pleasanton, CA (2018)

 Yihan Shao,  Zhengting Gan,  E. Epifanovsky,  A. T. B. Gilbert,  M. Wormit,  
 J. Kussmann,  A. W. Lange,  A. Behn,  Jia Deng,  Xintian Feng,  D. Ghosh,  
 M. Goldey,  P. R. Horn,  L. D. Jacobson,  I. Kaliman,  T. Kus,  A. Landau,  
 Jie Liu,  E. I. Proynov,  R. M. Richard,  R. P. Steele,  E. J. Sundstrom,  
 H. L. Woodcock III,  P. M. Zimmerman,  D. Zuev,  B. Albrecht,  E. Alguire,  
 S. A. Baeppler,  D. Barton,  Z. Benda,  Y. A. Bernard,  E. J. Berquist,  
 K. B. Bravaya,  H. Burton,  D. Casanova,  Chun-Min Chang,  Yunqing Chen,  
 A. Chien,  K. D. Closser,  M. P. Coons,  S. Coriani,  S. Dasgupta,  
 A. L. Dempwolff,  M. Diedenhofen,  Hainam Do,  R. G. Edgar,  Po-Tung Fang,  
 S. Faraji,  S. Fatehi,  Qingguo Feng,  K. D. Fenk,  J. Fosso-Tande,  
 Qinghui Ge,  A. Ghysels,  G. Gidofalvi,  J. Gomes,  J. Gonthier,  A. Gunina,  
 D. Hait,  M. W. D. Hanson-Heine,  P. H. P. Harbach,  A. W. Hauser,  
 J. E. Herr,  E. G. Hohenstein,  Z. C. Holden,  Kerwin Hui,  B. C. Huynh,  
 T.-C. Jagau,  Hyunjun Ji,  B. Kaduk,  K. Khistyaev,  Jaehoon Kim,  
 P. Klunzinger,  K. Koh,  D. Kosenkov,  L. Koulias,  T. Kowalczyk,  
 C. M. Krauter,  A. Kunitsa,  Ka Un Lao,  A. Laurent,  K. V. Lawler,  
 Joonho Lee,  D. Lefrancois,  S. Lehtola,  D. S. Levine,  Yi-Pei Li,  
 You-Sheng Lin,  Fenglai Liu,  E. Livshits,  A. Luenser,  P. Manohar,  
 E. Mansoor,  S. F. Manzer,  Shan-Ping Mao,  Yuezhi Mao,  N. Mardirossian,  
 A. V. Marenich,  T. Markovich,  L. A. Martinez-Martinez,  S. A. Maurer,  
 N. J. Mayhall,  S. C. McKenzie,  J.-M. Mewes,  A. F. Morrison,  
 J. W. Mullinax,  K. Nanda,  T. S. Nguyen-Beck,  R. Olivares-Amaya,  
 J. A. Parkhill,  T. M. Perrine,  F. Plasser,  P. Pokhilko,  S. Prager,  
 A. Prociuk,  E. Ramos,  D. R. Rehn,  F. Rob,  M. Schneider,  N. Sergueev,  
 S. M. Sharada,  S. Sharma,  D. W. Small,  T. Stauch,  T. Stein,  
 Yu-Chuan Su,  A. J. W. Thom,  A. Tkatchenko,  T. Tsuchimochi,  N. M. Tubman,  
 L. Vogt,  M. L. Vidal,  O. Vydrov,  M. A. Watson,  J. Wenzel,  
 M. de Wergifosse,  T. A. Wesolowski,  A. White,  J. Witte,  A. Yamada,  
 Jun Yang,  K. Yao,  S. Yeganeh,  S. R. Yost,  Zhi-Qiang You,  A. Zech,  
 Igor Ying Zhang,  Xing Zhang,  Yan Zhao,  Ying Zhu,  B. R. Brooks,  
 G. K. L. Chan,  C. J. Cramer,  M. S. Gordon,  W. J. Hehre,  A. Klamt,  
 M. W. Schmidt,  C. D. Sherrill,  D. G. Truhlar,  A. Aspuru-Guzik,  R. Baer,  
 A. T. Bell,  N. A. Besley,  Jeng-Da Chai,  A. E. DePrince, III,  
 R. A. DiStasio Jr.,  A. Dreuw,  B. D. Dunietz,  T. R. Furlani,  
 Chao-Ping Hsu,  Yousung Jung,  Jing Kong,  D. S. Lambrecht,  WanZhen Liang,  
 C. Ochsenfeld,  V. A. Rassolov,  L. V. Slipchenko,  J. E. Subotnik,  
 T. Van Voorhis,  J. M. Herbert,  A. I. Krylov,  P. M. W. Gill,  M. Head-Gordon

 Contributors to earlier versions of Q-Chem not listed above: 
 R. D. Adamson,  B. Austin,  J. Baker,  G. J. O. Beran,  K. Brandhorst,  
 S. T. Brown,  E. F. C. Byrd,  A. K. Chakraborty,  C.-L. Cheng,  
 Siu Hung Chien,  D. M. Chipman,  D. L. Crittenden,  H. Dachsel,  
 R. J. Doerksen,  A. D. Dutoi,  L. Fusti-Molnar,  W. A. Goddard III,  
 A. Golubeva-Zadorozhnaya,  S. R. Gwaltney,  G. Hawkins,  A. Heyden,  
 S. Hirata,  G. Kedziora,  F. J. Keil,  C. Kelley,  Jihan Kim,  R. A. King,  
 R. Z. Khaliullin,  P. P. Korambath,  W. Kurlancheek,  A. M. Lee,  M. S. Lee,  
 S. V. Levchenko,  Ching Yeh Lin,  D. Liotard,  R. C. Lochan,  I. Lotan,  
 P. E. Maslen,  N. Nair,  D. P. O'Neill,  D. Neuhauser,  E. Neuscamman,  
 C. M. Oana,  R. Olson,  B. Peters,  R. Peverati,  P. A. Pieniazek,  
 Y. M. Rhee,  J. Ritchie,  M. A. Rohrdanz,  E. Rosta,  N. J. Russ,  
 H. F. Schaefer III,  N. E. Schultz,  N. Shenvi,  A. C. Simmonett,  A. Sodt,  
 D. Stuck,  K. S. Thanthiriwatte,  V. Vanovschi,  Tao Wang,  A. Warshel,  
 C. F. Williams,  Q. Wu,  X. Xu,  W. Zhang

 Please cite Q-Chem as follows:
 Y. Shao et al., Mol. Phys. 113, 184-215 (2015)
 DOI: 10.1080/00268976.2014.952696

 Q-Chem 5.1.2 for Intel X86 EM64T Linux

 Parts of Q-Chem use Armadillo 8.300.2 (Tropical Shenanigans).
 http://arma.sourceforge.net/

 Q-Chem begins on Mon Nov 26 08:00:31 2018  

Host: 
0

     Scratch files written to /scratch/taweetham/qchem59341//
Input Ideriv = 2
Curr. Ideriv = -1
Max.  Ideriv = 2

Checking the input file for inconsistencies... 	...done.

--------------------------------------------------------------
User input:
--------------------------------------------------------------
$molecule
0 1
C 
N 1 1.3 
Cl 2 CCl 1 120. 
H 1 CH 2 120.  3 180.0
I 1 CI 2 120.  3 0.0

CC=1.54
CH=1.09
CF=1.35
CCl=1.77
CBr=1.94
CI=2.14
DHA=180.0
$end

$rem
   job_type	optimization
   basis	6-311++g**
   method	b3lyp
$end

--------------------------------------------------------------
 ----------------------------------------------------------------
             Standard Nuclear Orientation (Angstroms)
    I     Atom           X                Y                Z
 ----------------------------------------------------------------
    1      C      -0.5020186918    -1.3860507158     0.0000000000
    2      N      -1.7588367904    -1.0537733213     0.0000000000
    3      Cl     -2.2226426679     0.6543789283     0.0000000000
    4      H      -0.2163981232    -2.4379636831     0.0000000000
    5      I       1.0061376068     0.1321931971    -0.0000000000
 ----------------------------------------------------------------
 Molecular Point Group                 Cs    NOp =  2
 Largest Abelian Subgroup              Cs    NOp =  2
 Nuclear Repulsion Energy =   379.5556222221 hartrees
 There are       42 alpha and       42 beta electrons
 Requested basis set is 6-311++G(d,p)
 There are 54 shells and 143 basis functions

 Total QAlloc Memory Limit   2000 MB
 Mega-Array Size       188 MB
 MEM_STATIC part       192 MB
 A cutoff of  1.0D-11 yielded   1281 shell pairs
 There are      9568 function pairs (     10715 Cartesian)
 Smallest overlap matrix eigenvalue = 1.20E-03

 Scale SEOQF with 1.000000e-01/1.000000e-01/1.000000e-01

 Standard Electronic Orientation quadrupole field applied
 Nucleus-field energy     =     0.0000000081 hartrees
 Guess from superposition of atomic densities
 Warning:  Energy on first SCF cycle will be non-variational
 SAD guess density has 84.000000 electrons

 -----------------------------------------------------------------------
  General SCF calculation program by
  Eric Jon Sundstrom, Paul Horn, Yuezhi Mao, Dmitri Zuev, Alec White,
  David Stuck, Shaama M.S., Shane Yost, Joonho Lee, David Small,
  Daniel Levine, Susi Lehtola, Hugh Burton, Evgeny Epifanovsky
 -----------------------------------------------------------------------
 Exchange:     0.2000 Hartree-Fock + 0.0800 Slater + 0.7200 B88
 Correlation:  0.1900 VWN1RPA + 0.8100 LYP
 Using SG-1 standard quadrature grid
 A restricted SCF calculation will be
 performed using DIIS
 SCF converges when DIIS error is below 1.0e-08
 ---------------------------------------
  Cycle       Energy         DIIS error
 ---------------------------------------
    1   -7473.5284146445      4.10e-02  
    2   -7473.1512127435      2.54e-03  
    3   -7473.1383213295      3.41e-03  
    4   -7473.1589452548      1.56e-03  
    5   -7473.1644484039      2.07e-04  
    6   -7473.1645006407      1.15e-04  
    7   -7473.1645321092      3.14e-05  
    8   -7473.1645347092      9.83e-06  
    9   -7473.1645349245      1.85e-06  
   10   -7473.1645349320      6.76e-07  
   11   -7473.1645349331      1.96e-07  
   12   -7473.1645349332      1.73e-08  
   13   -7473.1645349332      4.90e-09  Convergence criterion met
 ---------------------------------------
 SCF time:   CPU 16.39s  wall 16.00s 
 SCF   energy in the final basis set =    -7473.1645349332
 Total energy in the final basis set =    -7473.1645349332

 --------------------------------------------------------------
             Orbital Energies (a.u.) and Symmetries
 --------------------------------------------------------------

 Alpha MOs, Restricted
 -- Occupied --                  
******* -176.32 -165.73 -165.72 -165.72 -101.59  -35.82  -31.31
  1 A'    2 A'    3 A'    1 A"    4 A'    5 A'    6 A'    7 A'                 
-31.306 -31.305 -22.962 -22.961 -22.960 -22.956 -22.956 -14.407
  2 A"    8 A'    9 A'    3 A"   10 A'    4 A"   11 A'   12 A'                 
-10.296  -9.503  -7.270  -7.257  -7.256  -6.367  -4.779  -4.766
 13 A'   14 A'   15 A'    5 A"   16 A'   17 A'   18 A'    6 A"                 
 -4.764  -2.046  -2.041  -2.040  -2.028  -2.028  -0.980  -0.829
 19 A'   20 A'    7 A"   21 A'    8 A"   22 A'   23 A'   24 A'                 
 -0.696  -0.604  -0.501  -0.462  -0.423  -0.365  -0.328  -0.302
 25 A'   26 A'   27 A'   28 A'    9 A"   29 A'   10 A"   30 A'                 
 -0.285  -0.280
 11 A"   31 A'                                                                 
 -- Virtual --                   
 -0.091  -0.073  -0.035   0.002   0.033   0.045   0.057   0.076
 32 A'   12 A"   33 A'   34 A'   35 A'   36 A'   13 A"   37 A'                 
  0.087   0.089   0.117   0.126   0.151   0.164   0.166   0.193
 14 A"   38 A'   39 A'   40 A'   41 A'   42 A'   15 A"   43 A'                 
  0.226   0.235   0.256   0.269   0.295   0.369   0.376   0.392
 44 A'   16 A"   45 A'   46 A'   47 A'   17 A"   48 A'   18 A"                 
  0.405   0.431   0.450   0.464   0.498   0.547   0.550   0.605
 49 A'   50 A'   51 A'   19 A"   52 A'   53 A'   20 A"   54 A'                 
  0.625   0.670   0.716   0.755   0.796   0.830   0.844   0.897
 55 A'   56 A'   21 A"   57 A'   58 A'   59 A'   22 A"   60 A'                 
  0.933   0.954   1.039   1.067   1.098   1.224   1.256   1.312
 23 A"   61 A'   62 A'   63 A'   24 A"   64 A'   25 A"   65 A'                 
  1.346   1.358   1.485   1.558   1.686   1.727   1.959   2.012
 26 A"   66 A'   67 A'   68 A'   69 A'   27 A"   70 A'   28 A"                 
  2.070   2.218   2.265   2.270   2.348   2.550   2.619   2.659
 71 A'   72 A'   29 A"   73 A'   30 A"   74 A'   75 A'   76 A'                 
  2.748   2.776   2.967   3.547   3.800   3.917   3.950   3.982
 31 A"   77 A'   78 A'   79 A'   32 A"   80 A'   33 A"   81 A'                 
  3.995   4.077   4.217   4.340   4.471   5.981   6.016   6.047
 34 A"   82 A'   83 A'   84 A'   85 A'   35 A"   86 A'   87 A'                 
  9.627  23.743  25.768  25.856  26.226  27.790  28.325  28.351
 88 A'   89 A'   36 A"   90 A'   91 A'   92 A'   37 A"   93 A'                 
 28.362  28.522  28.535  28.541  28.577  28.663  35.417 127.870
 94 A'   38 A"   95 A'   39 A"   96 A'   97 A'   98 A'   40 A"                 
127.890 127.910 151.593 215.5971901.754
 99 A'  100 A'  101 A'  102 A'  103 A'                                         

 Beta MOs, Restricted
 -- Occupied --                  
******* -176.32 -165.73 -165.72 -165.72 -101.59  -35.82  -31.31
  1 A'    2 A'    3 A'    1 A"    4 A'    5 A'    6 A'    7 A'                 
-31.306 -31.305 -22.962 -22.961 -22.960 -22.956 -22.956 -14.407
  2 A"    8 A'    9 A'    3 A"   10 A'    4 A"   11 A'   12 A'                 
-10.296  -9.503  -7.270  -7.257  -7.256  -6.367  -4.779  -4.766
 13 A'   14 A'   15 A'    5 A"   16 A'   17 A'   18 A'    6 A"                 
 -4.764  -2.046  -2.041  -2.040  -2.028  -2.028  -0.980  -0.829
 19 A'   20 A'    7 A"   21 A'    8 A"   22 A'   23 A'   24 A'                 
 -0.696  -0.604  -0.501  -0.462  -0.423  -0.365  -0.328  -0.302
 25 A'   26 A'   27 A'   28 A'    9 A"   29 A'   10 A"   30 A'                 
 -0.285  -0.280
 11 A"   31 A'                                                                 
 -- Virtual --                   
 -0.091  -0.073  -0.035   0.002   0.033   0.045   0.057   0.076
 32 A'   12 A"   33 A'   34 A'   35 A'   36 A'   13 A"   37 A'                 
  0.087   0.089   0.117   0.126   0.151   0.164   0.166   0.193
 14 A"   38 A'   39 A'   40 A'   41 A'   42 A'   15 A"   43 A'                 
  0.226   0.235   0.256   0.269   0.295   0.369   0.376   0.392
 44 A'   16 A"   45 A'   46 A'   47 A'   17 A"   48 A'   18 A"                 
  0.405   0.431   0.450   0.464   0.498   0.547   0.550   0.605
 49 A'   50 A'   51 A'   19 A"   52 A'   53 A'   20 A"   54 A'                 
  0.625   0.670   0.716   0.755   0.796   0.830   0.844   0.897
 55 A'   56 A'   21 A"   57 A'   58 A'   59 A'   22 A"   60 A'                 
  0.933   0.954   1.039   1.067   1.098   1.224   1.256   1.312
 23 A"   61 A'   62 A'   63 A'   24 A"   64 A'   25 A"   65 A'                 
  1.346   1.358   1.485   1.558   1.686   1.727   1.959   2.012
 26 A"   66 A'   67 A'   68 A'   69 A'   27 A"   70 A'   28 A"                 
  2.070   2.218   2.265   2.270   2.348   2.550   2.619   2.659
 71 A'   72 A'   29 A"   73 A'   30 A"   74 A'   75 A'   76 A'                 
  2.748   2.776   2.967   3.547   3.800   3.917   3.950   3.982
 31 A"   77 A'   78 A'   79 A'   32 A"   80 A'   33 A"   81 A'                 
  3.995   4.077   4.217   4.340   4.471   5.981   6.016   6.047
 34 A"   82 A'   83 A'   84 A'   85 A'   35 A"   86 A'   87 A'                 
  9.627  23.743  25.768  25.856  26.226  27.790  28.325  28.351
 88 A'   89 A'   36 A"   90 A'   91 A'   92 A'   37 A"   93 A'                 
 28.362  28.522  28.535  28.541  28.577  28.663  35.417 127.870
 94 A'   38 A"   95 A'   39 A"   96 A'   97 A'   98 A'   40 A"                 
127.890 127.910 151.593 215.5971901.754
 99 A'  100 A'  101 A'  102 A'  103 A'                                         
 --------------------------------------------------------------

          Ground-State Mulliken Net Atomic Charges

     Atom                 Charge (a.u.)
  ----------------------------------------
      1 C                    -0.307871
      2 N                    -0.029352
      3 Cl                    0.028706
      4 H                     0.229498
      5 I                     0.079020
  ----------------------------------------
  Sum of atomic charges =     0.000000

 -----------------------------------------------------------------
                    Cartesian Multipole Moments
 -----------------------------------------------------------------
    Charge (ESU x 10^10)
                 0.0000
    Dipole Moment (Debye)
         X       1.5197      Y      -0.6123      Z       0.0000
       Tot       1.6385
    Quadrupole Moments (Debye-Ang)
        XX     -57.2525     XY      -1.2003     YY     -47.6525
        XZ       0.0000     YZ       0.0000     ZZ     -53.6927
    Octopole Moments (Debye-Ang^2)
       XXX      50.9541    XXY      15.3759    XYY      14.9085
       YYY       1.5483    XXZ       0.0000    XYZ      -0.0000
       YYZ      -0.0000    XZZ      12.4194    YZZ       3.1064
       ZZZ       0.0000
    Hexadecapole Moments (Debye-Ang^3)
      XXXX    -756.9000   XXXY     -11.8342   XXYY    -159.2593
      XYYY      -8.8990   YYYY    -183.7764   XXXZ       0.0000
      XXYZ       0.0000   XYYZ       0.0000   YYYZ       0.0000
      XXZZ    -135.5128   XYZZ       0.7489   YYZZ     -49.5684
      XZZZ       0.0000   YZZZ       0.0000   ZZZZ     -68.8527
 -----------------------------------------------------------------
 Calculating analytic gradient of the SCF energy
 Gradient of SCF Energy
            1           2           3           4           5
    1   0.0415222  -0.0297522  -0.0021848   0.0021434  -0.0117287
    2  -0.0414430   0.0205331   0.0137756  -0.0041159   0.0112502
    3  -0.0000000  -0.0000000   0.0000000  -0.0000000   0.0000000
 Max gradient component =       4.152E-02
 RMS gradient           =       1.867E-02
 Gradient time:  CPU 4.41 s  wall 4.41 s
 Geometry Optimization Parameters
   NAtoms,    NIC,     NZ,  NCons,   NDum,   NFix, NCnnct, MaxDiis
        5      20       5       0       0       0       0       0


** GEOMETRY OPTIMIZATION IN DELOCALIZED INTERNAL COORDINATES **
   Searching for a Minimum

   Optimization Cycle:   1

                       Coordinates (Angstroms)
     ATOM                X               Y               Z
      1  C        -0.5020186918   -1.3860507158    0.0000000000
      2  N        -1.7588367904   -1.0537733213    0.0000000000
      3  Cl       -2.2226426679    0.6543789283    0.0000000000
      4  H        -0.2163981232   -2.4379636831    0.0000000000
      5  I         1.0061376068    0.1321931971    0.0000000000
   Point Group: cs    Number of degrees of freedom:     7


   Energy is  -7473.164534933


 Attempting to Generate Delocalized Internal Coordinates

  7 Hessian modes will be used to form the next step
  Hessian Eigenvalues:
     0.108095    0.160000    0.220000    0.250000    0.286300    0.348126
     0.671931

 Minimum Search - Taking Simple RFO Step
 Searching for Lamda that Minimizes Along All modes
 Value Taken    Lamda =  -0.01551317
 Step Taken.  Stepsize is  0.242445

                             Maximum     Tolerance    Cnvgd?
         Gradient           0.048528      0.000300      NO
         Displacement       0.162938      0.001200      NO
         Energy change     *********      0.000001      NO


 New Cartesian Coordinates Obtained by Inverse Iteration

 Displacement from previous Coordinates is:  0.529104
 ----------------------------------------------------------------
             Standard Nuclear Orientation (Angstroms)
    I     Atom           X                Y                Z
 ----------------------------------------------------------------
    1      C      -0.5046170859    -1.2964474498     0.0000000000
    2      N      -1.7516034207    -1.0583956244     0.0000000000
    3      Cl     -2.3585425984     0.5782780430     0.0000000000
    4      H      -0.2513311981    -2.3498198180     0.0000000000
    5      I       1.1723356367     0.0351692543     0.0000000000
 ----------------------------------------------------------------
 Molecular Point Group                 Cs    NOp =  2
 Largest Abelian Subgroup              Cs    NOp =  2
 Nuclear Repulsion Energy =   366.3860568978 hartrees
 There are       42 alpha and       42 beta electrons
 Applying Cartesian multipole field
    Component          Value
    ---------          -----
     (2,0,0)        1.00000E-11
     (0,2,0)        2.00000E-11
     (0,0,2)       -3.00000E-11
 Nucleus-field energy     =     0.0000000089 hartrees
 Requested basis set is 6-311++G(d,p)
 There are 54 shells and 143 basis functions
 A cutoff of  1.0D-11 yielded   1266 shell pairs
 There are      9353 function pairs (     10441 Cartesian)
 Smallest overlap matrix eigenvalue = 1.07E-03
 Guess MOs from SCF MO coefficient file

 -----------------------------------------------------------------------
  General SCF calculation program by
  Eric Jon Sundstrom, Paul Horn, Yuezhi Mao, Dmitri Zuev, Alec White,
  David Stuck, Shaama M.S., Shane Yost, Joonho Lee, David Small,
  Daniel Levine, Susi Lehtola, Hugh Burton, Evgeny Epifanovsky
 -----------------------------------------------------------------------
 Exchange:     0.2000 Hartree-Fock + 0.0800 Slater + 0.7200 B88
 Correlation:  0.1900 VWN1RPA + 0.8100 LYP
 Using SG-1 standard quadrature grid
 A restricted SCF calculation will be
 performed using DIIS
 SCF converges when DIIS error is below 1.0e-08
 ---------------------------------------
  Cycle       Energy         DIIS error
 ---------------------------------------
    1   -7473.1628053378      1.42e-03  
    2   -7473.1718064630      4.97e-04  
    3   -7473.1711698229      7.32e-04  
    4   -7473.1723748196      1.88e-04  
    5   -7473.1724543078      5.43e-05  
    6   -7473.1724610139      2.21e-05  
    7   -7473.1724621704      5.52e-06  
    8   -7473.1724622500      1.14e-06  
    9   -7473.1724622543      2.62e-07  
   10   -7473.1724622545      8.13e-08  
   11   -7473.1724622544      8.58e-09  Convergence criterion met
 ---------------------------------------
 SCF time:   CPU 13.60s  wall 13.00s 
 SCF   energy in the final basis set =    -7473.1724622544
 Total energy in the final basis set =    -7473.1724622544

 --------------------------------------------------------------
             Orbital Energies (a.u.) and Symmetries
 --------------------------------------------------------------

 Alpha MOs, Restricted
 -- Occupied --                  
******* -176.32 -165.73 -165.73 -165.73 -101.59  -35.82  -31.31
  1 A'    2 A'    3 A'    1 A"    4 A'    5 A'    6 A'    7 A'                 
-31.308 -31.308 -22.964 -22.963 -22.963 -22.959 -22.959 -14.405
  2 A"    8 A'    9 A'    3 A"   10 A'    4 A"   11 A'   12 A'                 
-10.290  -9.503  -7.269  -7.257  -7.256  -6.370  -4.782  -4.768
 13 A'   14 A'   15 A'    5 A"   16 A'   17 A'   18 A'    6 A"                 
 -4.767  -2.048  -2.044  -2.043  -2.031  -2.031  -0.991  -0.834
 19 A'   20 A'    7 A"   21 A'    8 A"   22 A'   23 A'   24 A'                 
 -0.699  -0.600  -0.501  -0.467  -0.429  -0.360  -0.330  -0.300
 25 A'   26 A'   27 A'   28 A'    9 A"   29 A'   10 A"   30 A'                 
 -0.288  -0.287
 31 A'   11 A"                                                                 
 -- Virtual --                   
 -0.085  -0.066  -0.032   0.000   0.033   0.046   0.057   0.079
 32 A'   12 A"   33 A'   34 A'   35 A'   36 A'   13 A"   37 A'                 
  0.089   0.092   0.117   0.126   0.152   0.163   0.167   0.192
 14 A"   38 A'   39 A'   40 A'   41 A'   42 A'   15 A"   43 A'                 
  0.226   0.235   0.256   0.267   0.315   0.372   0.374   0.390
 44 A'   16 A"   45 A'   46 A'   47 A'   48 A'   17 A"   18 A"                 
  0.415   0.435   0.458   0.463   0.482   0.556   0.557   0.612
 49 A'   50 A'   19 A"   51 A'   52 A'   53 A'   20 A"   54 A'                 
  0.622   0.659   0.715   0.747   0.794   0.837   0.844   0.904
 55 A'   56 A'   21 A"   57 A'   58 A'   59 A'   22 A"   60 A'                 
  0.939   0.963   1.046   1.089   1.090   1.200   1.259   1.319
 23 A"   61 A'   62 A'   63 A'   24 A"   64 A'   25 A"   65 A'                 
  1.354   1.357   1.496   1.562   1.735   1.738   1.936   2.027
 26 A"   66 A'   67 A'   68 A'   27 A"   69 A'   70 A'   28 A"                 
  2.091   2.236   2.270   2.295   2.359   2.546   2.622   2.697
 71 A'   72 A'   29 A"   73 A'   30 A"   74 A'   75 A'   76 A'                 
  2.766   2.773   3.002   3.569   3.805   3.946   3.950   3.971
 31 A"   77 A'   78 A'   79 A'   32 A"   33 A"   80 A'   81 A'                 
  3.998   4.072   4.221   4.341   4.476   5.980   6.009   6.047
 34 A"   82 A'   83 A'   84 A'   85 A'   35 A"   86 A'   87 A'                 
  9.628  23.793  25.771  25.840  26.224  27.785  28.323  28.345
 88 A'   89 A'   36 A"   90 A'   91 A'   92 A'   37 A"   93 A'                 
 28.359  28.519  28.526  28.539  28.575  28.664  35.457 127.868
 94 A'   38 A"   95 A'   39 A"   96 A'   97 A'   98 A'   40 A"                 
127.884 127.909 151.590 215.5981901.750
 99 A'  100 A'  101 A'  102 A'  103 A'                                         

 Beta MOs, Restricted
 -- Occupied --                  
******* -176.32 -165.73 -165.73 -165.73 -101.59  -35.82  -31.31
  1 A'    2 A'    3 A'    1 A"    4 A'    5 A'    6 A'    7 A'                 
-31.308 -31.308 -22.964 -22.963 -22.963 -22.959 -22.959 -14.405
  2 A"    8 A'    9 A'    3 A"   10 A'    4 A"   11 A'   12 A'                 
-10.290  -9.503  -7.269  -7.257  -7.256  -6.370  -4.782  -4.768
 13 A'   14 A'   15 A'    5 A"   16 A'   17 A'   18 A'    6 A"                 
 -4.767  -2.048  -2.044  -2.043  -2.031  -2.031  -0.991  -0.834
 19 A'   20 A'    7 A"   21 A'    8 A"   22 A'   23 A'   24 A'                 
 -0.699  -0.600  -0.501  -0.467  -0.429  -0.360  -0.330  -0.300
 25 A'   26 A'   27 A'   28 A'    9 A"   29 A'   10 A"   30 A'                 
 -0.288  -0.287
 31 A'   11 A"                                                                 
 -- Virtual --                   
 -0.085  -0.066  -0.032   0.000   0.033   0.046   0.057   0.079
 32 A'   12 A"   33 A'   34 A'   35 A'   36 A'   13 A"   37 A'                 
  0.089   0.092   0.117   0.126   0.152   0.163   0.167   0.192
 14 A"   38 A'   39 A'   40 A'   41 A'   42 A'   15 A"   43 A'                 
  0.226   0.235   0.256   0.267   0.315   0.372   0.374   0.390
 44 A'   16 A"   45 A'   46 A'   47 A'   48 A'   17 A"   18 A"                 
  0.415   0.435   0.458   0.463   0.482   0.556   0.557   0.612
 49 A'   50 A'   19 A"   51 A'   52 A'   53 A'   20 A"   54 A'                 
  0.622   0.659   0.715   0.747   0.794   0.837   0.844   0.904
 55 A'   56 A'   21 A"   57 A'   58 A'   59 A'   22 A"   60 A'                 
  0.939   0.963   1.046   1.089   1.090   1.200   1.259   1.319
 23 A"   61 A'   62 A'   63 A'   24 A"   64 A'   25 A"   65 A'                 
  1.354   1.357   1.496   1.562   1.735   1.738   1.936   2.027
 26 A"   66 A'   67 A'   68 A'   27 A"   69 A'   70 A'   28 A"                 
  2.091   2.236   2.270   2.295   2.359   2.546   2.622   2.697
 71 A'   72 A'   29 A"   73 A'   30 A"   74 A'   75 A'   76 A'                 
  2.766   2.773   3.002   3.569   3.805   3.946   3.950   3.971
 31 A"   77 A'   78 A'   79 A'   32 A"   33 A"   80 A'   81 A'                 
  3.998   4.072   4.221   4.341   4.476   5.980   6.009   6.047
 34 A"   82 A'   83 A'   84 A'   85 A'   35 A"   86 A'   87 A'                 
  9.628  23.793  25.771  25.840  26.224  27.785  28.323  28.345
 88 A'   89 A'   36 A"   90 A'   91 A'   92 A'   37 A"   93 A'                 
 28.359  28.519  28.526  28.539  28.575  28.664  35.457 127.868
 94 A'   38 A"   95 A'   39 A"   96 A'   97 A'   98 A'   40 A"                 
127.884 127.909 151.590 215.5981901.750
 99 A'  100 A'  101 A'  102 A'  103 A'                                         
 --------------------------------------------------------------

          Ground-State Mulliken Net Atomic Charges

     Atom                 Charge (a.u.)
  ----------------------------------------
      1 C                    -0.305703
      2 N                    -0.017252
      3 Cl                    0.014103
      4 H                     0.221872
      5 I                     0.086979
  ----------------------------------------
  Sum of atomic charges =     0.000000

 -----------------------------------------------------------------
                    Cartesian Multipole Moments
 -----------------------------------------------------------------
    Charge (ESU x 10^10)
                 0.0000
    Dipole Moment (Debye)
         X       1.5477      Y      -0.5352      Z      -0.0000
       Tot       1.6376
    Quadrupole Moments (Debye-Ang)
        XX     -55.8334     XY      -1.1232     YY     -49.0572
        XZ      -0.0000     YZ      -0.0000     ZZ     -53.5432
    Octopole Moments (Debye-Ang^2)
       XXX      42.6550    XXY      18.8419    XYY      11.1751
       YYY      12.3189    XXZ      -0.0000    XYZ       0.0000
       YYZ      -0.0000    XZZ       9.3271    YZZ       6.1785
       ZZZ      -0.0000
    Hexadecapole Moments (Debye-Ang^3)
      XXXX    -846.7546   XXXY      -6.4113   XXYY    -173.6161
      XYYY      -3.8878   YYYY    -175.6530   XXXZ      -0.0000
      XXYZ      -0.0000   XYYZ      -0.0000   YYYZ      -0.0000
      XXZZ    -152.9932   XYZZ       2.6625   YYZZ     -46.4345
      XZZZ      -0.0000   YZZZ      -0.0000   ZZZZ     -68.4701
 -----------------------------------------------------------------
 Calculating analytic gradient of the SCF energy
 Gradient of SCF Energy
            1           2           3           4           5
    1   0.0183579  -0.0085145  -0.0050250  -0.0037804  -0.0010379
    2  -0.0089510   0.0044536   0.0012363   0.0010683   0.0021928
    3   0.0000000  -0.0000000  -0.0000000  -0.0000000   0.0000000
 Max gradient component =       1.836E-02
 RMS gradient           =       6.097E-03
 Gradient time:  CPU 4.31 s  wall 4.31 s
 Geometry Optimization Parameters
   NAtoms,    NIC,     NZ,  NCons,   NDum,   NFix, NCnnct, MaxDiis
        5      20       5       0       0       0       0       0

 Cartesian Hessian Update
 Hessian Updated using BFGS Update


** GEOMETRY OPTIMIZATION IN DELOCALIZED INTERNAL COORDINATES **
   Searching for a Minimum

   Optimization Cycle:   2

                       Coordinates (Angstroms)
     ATOM                X               Y               Z
      1  C        -0.5046170859   -1.2964474498    0.0000000000
      2  N        -1.7516034207   -1.0583956244    0.0000000000
      3  Cl       -2.3585425984    0.5782780430    0.0000000000
      4  H        -0.2513311981   -2.3498198180    0.0000000000
      5  I         1.1723356367    0.0351692543    0.0000000000
   Point Group: cs    Number of degrees of freedom:     7


   Energy is  -7473.172462254

 Hessian Updated using BFGS Update

  7 Hessian modes will be used to form the next step
  Hessian Eigenvalues:
     0.108101    0.155431    0.202431    0.282931    0.299845    0.351767
     0.620036

 Minimum Search - Taking Simple RFO Step
 Searching for Lamda that Minimizes Along All modes
 Value Taken    Lamda =  -0.00129112
 Step Taken.  Stepsize is  0.074530

                             Maximum     Tolerance    Cnvgd?
         Gradient           0.011543      0.000300      NO
         Displacement       0.043610      0.001200      NO
         Energy change     -0.007927      0.000001      NO


 New Cartesian Coordinates Obtained by Inverse Iteration

 Displacement from previous Coordinates is:  0.112291
 ----------------------------------------------------------------
             Standard Nuclear Orientation (Angstroms)
    I     Atom           X                Y                Z
 ----------------------------------------------------------------
    1      C      -0.5275689409    -1.2886532412     0.0000000000
    2      N      -1.7643971669    -1.0747456791     0.0000000000
    3      Cl     -2.3170119299     0.5722225977     0.0000000000
    4      H      -0.2380485533    -2.3352958366     0.0000000000
    5      I       1.1532679246     0.0352565643     0.0000000000
 ----------------------------------------------------------------
 Molecular Point Group                 Cs    NOp =  2
 Largest Abelian Subgroup              Cs    NOp =  2
 Nuclear Repulsion Energy =   369.6947082614 hartrees
 There are       42 alpha and       42 beta electrons
 Applying Cartesian multipole field
    Component          Value
    ---------          -----
     (2,0,0)        1.00000E-11
     (0,2,0)        2.00000E-11
     (0,0,2)       -3.00000E-11
 Nucleus-field energy     =     0.0000000087 hartrees
 Requested basis set is 6-311++G(d,p)
 There are 54 shells and 143 basis functions
 A cutoff of  1.0D-11 yielded   1271 shell pairs
 There are      9410 function pairs (     10513 Cartesian)
 Smallest overlap matrix eigenvalue = 1.06E-03
 Guess MOs from SCF MO coefficient file

 -----------------------------------------------------------------------
  General SCF calculation program by
  Eric Jon Sundstrom, Paul Horn, Yuezhi Mao, Dmitri Zuev, Alec White,
  David Stuck, Shaama M.S., Shane Yost, Joonho Lee, David Small,
  Daniel Levine, Susi Lehtola, Hugh Burton, Evgeny Epifanovsky
 -----------------------------------------------------------------------
 Exchange:     0.2000 Hartree-Fock + 0.0800 Slater + 0.7200 B88
 Correlation:  0.1900 VWN1RPA + 0.8100 LYP
 Using SG-1 standard quadrature grid
 A restricted SCF calculation will be
 performed using DIIS
 SCF converges when DIIS error is below 1.0e-08
 ---------------------------------------
  Cycle       Energy         DIIS error
 ---------------------------------------
    1   -7473.1721463484      4.34e-04  
    2   -7473.1727802519      2.48e-04  
    3   -7473.1727024361      3.01e-04  
    4   -7473.1729148809      5.35e-05  
    5   -7473.1729207169      2.18e-05  
    6   -7473.1729220269      4.49e-06  
    7   -7473.1729220704      1.74e-06  
    8   -7473.1729220744      2.92e-07  
    9   -7473.1729220746      1.03e-07  
   10   -7473.1729220746      2.42e-08  
   11   -7473.1729220746      3.65e-09  Convergence criterion met
 ---------------------------------------
 SCF time:   CPU 13.70s  wall 13.00s 
 SCF   energy in the final basis set =    -7473.1729220746
 Total energy in the final basis set =    -7473.1729220746

 --------------------------------------------------------------
             Orbital Energies (a.u.) and Symmetries
 --------------------------------------------------------------

 Alpha MOs, Restricted
 -- Occupied --                  
******* -176.32 -165.73 -165.73 -165.73 -101.59  -35.82  -31.31
  1 A'    2 A'    3 A'    1 A"    4 A'    5 A'    6 A'    7 A'                 
-31.308 -31.308 -22.964 -22.963 -22.963 -22.959 -22.959 -14.404
  2 A"    8 A'    9 A'    3 A"   10 A'    4 A"   11 A'   12 A'                 
-10.288  -9.502  -7.269  -7.256  -7.255  -6.370  -4.782  -4.768
 13 A'   14 A'   15 A'    5 A"   16 A'   17 A'   18 A'    6 A"                 
 -4.767  -2.048  -2.044  -2.043  -2.031  -2.031  -0.999  -0.834
 19 A'   20 A'    7 A"   21 A'    8 A"   22 A'   23 A'   24 A'                 
 -0.700  -0.599  -0.502  -0.470  -0.433  -0.358  -0.329  -0.304
 25 A'   26 A'   27 A'   28 A'    9 A"   29 A'   10 A"   30 A'                 
 -0.287  -0.287
 11 A"   31 A'                                                                 
 -- Virtual --                   
 -0.084  -0.063  -0.030   0.000   0.034   0.047   0.058   0.080
 32 A'   12 A"   33 A'   34 A'   35 A'   36 A'   13 A"   37 A'                 
  0.089   0.092   0.118   0.127   0.152   0.165   0.166   0.193
 14 A"   38 A'   39 A'   40 A'   41 A'   42 A'   15 A"   43 A'                 
  0.226   0.235   0.254   0.267   0.315   0.373   0.375   0.390
 44 A'   16 A"   45 A'   46 A'   47 A'   17 A"   48 A'   18 A"                 
  0.417   0.434   0.458   0.467   0.479   0.557   0.557   0.613
 49 A'   50 A'   19 A"   51 A'   52 A'   20 A"   53 A'   54 A'                 
  0.628   0.657   0.715   0.746   0.799   0.840   0.844   0.914
 55 A'   56 A'   21 A"   57 A'   58 A'   59 A'   22 A"   60 A'                 
  0.938   0.956   1.045   1.089   1.092   1.199   1.260   1.322
 23 A"   61 A'   62 A'   24 A"   63 A'   64 A'   25 A"   65 A'                 
  1.357   1.360   1.493   1.564   1.733   1.734   1.957   2.030
 26 A"   66 A'   67 A'   68 A'   27 A"   69 A'   70 A'   28 A"                 
  2.104   2.239   2.276   2.305   2.370   2.546   2.635   2.703
 71 A'   72 A'   29 A"   73 A'   30 A"   74 A'   75 A'   76 A'                 
  2.770   2.791   2.993   3.579   3.807   3.946   3.954   3.974
 31 A"   77 A'   78 A'   79 A'   32 A"   33 A"   80 A'   81 A'                 
  3.999   4.075   4.222   4.344   4.476   5.980   6.010   6.047
 34 A"   82 A'   83 A'   84 A'   85 A'   35 A"   86 A'   87 A'                 
  9.632  23.815  25.774  25.850  26.222  27.787  28.323  28.346
 88 A'   89 A'   36 A"   90 A'   91 A'   92 A'   37 A"   93 A'                 
 28.359  28.519  28.527  28.539  28.576  28.665  35.479 127.868
 94 A'   38 A"   95 A'   39 A"   96 A'   97 A'   98 A'   40 A"                 
127.885 127.909 151.591 215.6031901.751
 99 A'  100 A'  101 A'  102 A'  103 A'                                         

 Beta MOs, Restricted
 -- Occupied --                  
******* -176.32 -165.73 -165.73 -165.73 -101.59  -35.82  -31.31
  1 A'    2 A'    3 A'    1 A"    4 A'    5 A'    6 A'    7 A'                 
-31.308 -31.308 -22.964 -22.963 -22.963 -22.959 -22.959 -14.404
  2 A"    8 A'    9 A'    3 A"   10 A'    4 A"   11 A'   12 A'                 
-10.288  -9.502  -7.269  -7.256  -7.255  -6.370  -4.782  -4.768
 13 A'   14 A'   15 A'    5 A"   16 A'   17 A'   18 A'    6 A"                 
 -4.767  -2.048  -2.044  -2.043  -2.031  -2.031  -0.999  -0.834
 19 A'   20 A'    7 A"   21 A'    8 A"   22 A'   23 A'   24 A'                 
 -0.700  -0.599  -0.502  -0.470  -0.433  -0.358  -0.329  -0.304
 25 A'   26 A'   27 A'   28 A'    9 A"   29 A'   10 A"   30 A'                 
 -0.287  -0.287
 11 A"   31 A'                                                                 
 -- Virtual --                   
 -0.084  -0.063  -0.030   0.000   0.034   0.047   0.058   0.080
 32 A'   12 A"   33 A'   34 A'   35 A'   36 A'   13 A"   37 A'                 
  0.089   0.092   0.118   0.127   0.152   0.165   0.166   0.193
 14 A"   38 A'   39 A'   40 A'   41 A'   42 A'   15 A"   43 A'                 
  0.226   0.235   0.254   0.267   0.315   0.373   0.375   0.390
 44 A'   16 A"   45 A'   46 A'   47 A'   17 A"   48 A'   18 A"                 
  0.417   0.434   0.458   0.467   0.479   0.557   0.557   0.613
 49 A'   50 A'   19 A"   51 A'   52 A'   20 A"   53 A'   54 A'                 
  0.628   0.657   0.715   0.746   0.799   0.840   0.844   0.914
 55 A'   56 A'   21 A"   57 A'   58 A'   59 A'   22 A"   60 A'                 
  0.938   0.956   1.045   1.089   1.092   1.199   1.260   1.322
 23 A"   61 A'   62 A'   24 A"   63 A'   64 A'   25 A"   65 A'                 
  1.357   1.360   1.493   1.564   1.733   1.734   1.957   2.030
 26 A"   66 A'   67 A'   68 A'   27 A"   69 A'   70 A'   28 A"                 
  2.104   2.239   2.276   2.305   2.370   2.546   2.635   2.703
 71 A'   72 A'   29 A"   73 A'   30 A"   74 A'   75 A'   76 A'                 
  2.770   2.791   2.993   3.579   3.807   3.946   3.954   3.974
 31 A"   77 A'   78 A'   79 A'   32 A"   33 A"   80 A'   81 A'                 
  3.999   4.075   4.222   4.344   4.476   5.980   6.010   6.047
 34 A"   82 A'   83 A'   84 A'   85 A'   35 A"   86 A'   87 A'                 
  9.632  23.815  25.774  25.850  26.222  27.787  28.323  28.346
 88 A'   89 A'   36 A"   90 A'   91 A'   92 A'   37 A"   93 A'                 
 28.359  28.519  28.527  28.539  28.576  28.665  35.479 127.868
 94 A'   38 A"   95 A'   39 A"   96 A'   97 A'   98 A'   40 A"                 
127.885 127.909 151.591 215.6031901.751
 99 A'  100 A'  101 A'  102 A'  103 A'                                         
 --------------------------------------------------------------

          Ground-State Mulliken Net Atomic Charges

     Atom                 Charge (a.u.)
  ----------------------------------------
      1 C                    -0.309231
      2 N                    -0.017151
      3 Cl                    0.017009
      4 H                     0.221734
      5 I                     0.087638
  ----------------------------------------
  Sum of atomic charges =     0.000000

 -----------------------------------------------------------------
                    Cartesian Multipole Moments
 -----------------------------------------------------------------
    Charge (ESU x 10^10)
                 0.0000
    Dipole Moment (Debye)
         X       1.5524      Y      -0.5321      Z      -0.0000
       Tot       1.6411
    Quadrupole Moments (Debye-Ang)
        XX     -55.9115     XY      -1.0579     YY     -49.1536
        XZ      -0.0000     YZ      -0.0000     ZZ     -53.4888
    Octopole Moments (Debye-Ang^2)
       XXX      43.8416    XXY      18.4059    XYY      11.3942
       YYY      13.1184    XXZ      -0.0000    XYZ      -0.0000
       YYZ      -0.0000    XZZ       9.4587    YZZ       6.2187
       ZZZ       0.0000
    Hexadecapole Moments (Debye-Ang^3)
      XXXX    -829.0157   XXXY      -7.2129   XXYY    -170.8656
      XYYY      -6.6067   YYYY    -176.5153   XXXZ      -0.0000
      XXYZ      -0.0000   XYYZ       0.0000   YYYZ      -0.0000
      XXZZ    -149.4805   XYZZ       1.9676   YYZZ     -46.3157
      XZZZ       0.0000   YZZZ      -0.0000   ZZZZ     -68.3558
 -----------------------------------------------------------------
 Calculating analytic gradient of the SCF energy
 Gradient of SCF Energy
            1           2           3           4           5
    1  -0.0031570   0.0040398   0.0021624  -0.0016521  -0.0013931
    2   0.0050905  -0.0021106  -0.0034578  -0.0000688   0.0005468
    3   0.0000000   0.0000000  -0.0000000  -0.0000000  -0.0000000
 Max gradient component =       5.090E-03
 RMS gradient           =       2.284E-03
 Gradient time:  CPU 4.34 s  wall 4.34 s
 Geometry Optimization Parameters
   NAtoms,    NIC,     NZ,  NCons,   NDum,   NFix, NCnnct, MaxDiis
        5      20       5       0       0       0       0       0

 Cartesian Hessian Update
 Hessian Updated using BFGS Update


** GEOMETRY OPTIMIZATION IN DELOCALIZED INTERNAL COORDINATES **
   Searching for a Minimum

   Optimization Cycle:   3

                       Coordinates (Angstroms)
     ATOM                X               Y               Z
      1  C        -0.5275689409   -1.2886532412    0.0000000000
      2  N        -1.7643971669   -1.0747456791    0.0000000000
      3  Cl       -2.3170119299    0.5722225977    0.0000000000
      4  H        -0.2380485533   -2.3352958366    0.0000000000
      5  I         1.1532679246    0.0352565643    0.0000000000
   Point Group: cs    Number of degrees of freedom:     7


   Energy is  -7473.172922075

 Hessian Updated using BFGS Update

  7 Hessian modes will be used to form the next step
  Hessian Eigenvalues:
     0.108002    0.127730    0.229700    0.287128    0.341067    0.354432
     0.754462

 Minimum Search - Taking Simple RFO Step
 Searching for Lamda that Minimizes Along All modes
 Value Taken    Lamda =  -0.00022155
 Step Taken.  Stepsize is  0.026087

                             Maximum     Tolerance    Cnvgd?
         Gradient           0.006942      0.000300      NO
         Displacement       0.016299      0.001200      NO
         Energy change     -0.000460      0.000001      NO


 New Cartesian Coordinates Obtained by Inverse Iteration

 Displacement from previous Coordinates is:  0.042697
 ----------------------------------------------------------------
             Standard Nuclear Orientation (Angstroms)
    I     Atom           X                Y                Z
 ----------------------------------------------------------------
    1      C      -0.5271675229    -1.2912659319     0.0000000000
    2      N      -1.7665802476    -1.0697381448     0.0000000000
    3      Cl     -2.3325722295     0.5777335776     0.0000000000
    4      H      -0.2289033415    -2.3361584901     0.0000000000
    5      I       1.1614646751     0.0282133944     0.0000000000
 ----------------------------------------------------------------
 Molecular Point Group                 Cs    NOp =  2
 Largest Abelian Subgroup              Cs    NOp =  2
 Nuclear Repulsion Energy =   368.1893526372 hartrees
 There are       42 alpha and       42 beta electrons
 Applying Cartesian multipole field
    Component          Value
    ---------          -----
     (2,0,0)        1.00000E-11
     (0,2,0)        2.00000E-11
     (0,0,2)       -3.00000E-11
 Nucleus-field energy     =     0.0000000088 hartrees
 Requested basis set is 6-311++G(d,p)
 There are 54 shells and 143 basis functions
 A cutoff of  1.0D-11 yielded   1269 shell pairs
 There are      9396 function pairs (     10498 Cartesian)
 Smallest overlap matrix eigenvalue = 1.07E-03
 Guess MOs from SCF MO coefficient file

 -----------------------------------------------------------------------
  General SCF calculation program by
  Eric Jon Sundstrom, Paul Horn, Yuezhi Mao, Dmitri Zuev, Alec White,
  David Stuck, Shaama M.S., Shane Yost, Joonho Lee, David Small,
  Daniel Levine, Susi Lehtola, Hugh Burton, Evgeny Epifanovsky
 -----------------------------------------------------------------------
 Exchange:     0.2000 Hartree-Fock + 0.0800 Slater + 0.7200 B88
 Correlation:  0.1900 VWN1RPA + 0.8100 LYP
 Using SG-1 standard quadrature grid
 A restricted SCF calculation will be
 performed using DIIS
 SCF converges when DIIS error is below 1.0e-08
 ---------------------------------------
  Cycle       Energy         DIIS error
 ---------------------------------------
    1   -7473.1729854241      1.22e-04  
    2   -7473.1730282655      7.38e-05  
    3   -7473.1730254745      8.04e-05  
    4   -7473.1730418142      1.64e-05  
    5   -7473.1730423106      7.13e-06  
    6   -7473.1730424409      1.17e-06  
    7   -7473.1730424441      2.96e-07  
    8   -7473.1730424443      5.73e-08  
    9   -7473.1730424443      1.07e-08  
   10   -7473.1730424443      3.22e-09  Convergence criterion met
 ---------------------------------------
 SCF time:   CPU 12.43s  wall 12.00s 
 SCF   energy in the final basis set =    -7473.1730424443
 Total energy in the final basis set =    -7473.1730424443

 --------------------------------------------------------------
             Orbital Energies (a.u.) and Symmetries
 --------------------------------------------------------------

 Alpha MOs, Restricted
 -- Occupied --                  
******* -176.32 -165.73 -165.73 -165.73 -101.59  -35.82  -31.31
  1 A'    2 A'    3 A'    1 A"    4 A'    5 A'    6 A'    7 A'                 
-31.308 -31.307 -22.964 -22.963 -22.962 -22.958 -22.958 -14.405
  2 A"    8 A'    9 A'    3 A"   10 A'    4 A"   11 A'   12 A'                 
-10.289  -9.502  -7.269  -7.256  -7.255  -6.370  -4.782  -4.768
 13 A'   14 A'   15 A'    5 A"   16 A'   17 A'   18 A'    6 A"                 
 -4.767  -2.048  -2.043  -2.043  -2.031  -2.031  -0.997  -0.834
 19 A'   20 A'    7 A"   21 A'    8 A"   22 A'   23 A'   24 A'                 
 -0.700  -0.599  -0.503  -0.468  -0.432  -0.358  -0.330  -0.304
 25 A'   26 A'   27 A'   28 A'    9 A"   29 A'   10 A"   30 A'                 
 -0.287  -0.287
 11 A"   31 A'                                                                 
 -- Virtual --                   
 -0.085  -0.064  -0.031   0.000   0.033   0.047   0.057   0.079
 32 A'   12 A"   33 A'   34 A'   35 A'   36 A'   13 A"   37 A'                 
  0.089   0.092   0.117   0.127   0.152   0.166   0.167   0.192
 14 A"   38 A'   39 A'   40 A'   41 A'   15 A"   42 A'   43 A'                 
  0.226   0.235   0.254   0.267   0.313   0.373   0.374   0.390
 44 A'   16 A"   45 A'   46 A'   47 A'   17 A"   48 A'   18 A"                 
  0.417   0.434   0.458   0.465   0.480   0.556   0.557   0.613
 49 A'   50 A'   19 A"   51 A'   52 A'   53 A'   20 A"   54 A'                 
  0.627   0.657   0.715   0.747   0.797   0.839   0.844   0.912
 55 A'   56 A'   21 A"   57 A'   58 A'   59 A'   22 A"   60 A'                 
  0.938   0.958   1.044   1.089   1.089   1.199   1.259   1.322
 23 A"   61 A'   62 A'   24 A"   63 A'   64 A'   25 A"   65 A'                 
  1.356   1.359   1.491   1.564   1.727   1.732   1.962   2.028
 26 A"   66 A'   67 A'   68 A'   69 A'   27 A"   70 A'   28 A"                 
  2.098   2.237   2.274   2.299   2.368   2.545   2.634   2.703
 71 A'   72 A'   29 A"   73 A'   30 A"   74 A'   75 A'   76 A'                 
  2.768   2.788   2.988   3.576   3.806   3.946   3.950   3.970
 31 A"   77 A'   78 A'   79 A'   32 A"   33 A"   80 A'   81 A'                 
  3.999   4.075   4.222   4.342   4.476   5.980   6.010   6.045
 34 A"   82 A'   83 A'   84 A'   85 A'   35 A"   86 A'   87 A'                 
  9.630  23.807  25.772  25.845  26.223  27.786  28.323  28.346
 88 A'   89 A'   36 A"   90 A'   91 A'   92 A'   37 A"   93 A'                 
 28.359  28.519  28.527  28.539  28.576  28.665  35.473 127.868
 94 A'   38 A"   95 A'   39 A"   96 A'   97 A'   98 A'   40 A"                 
127.885 127.909 151.590 215.6011901.751
 99 A'  100 A'  101 A'  102 A'  103 A'                                         

 Beta MOs, Restricted
 -- Occupied --                  
******* -176.32 -165.73 -165.73 -165.73 -101.59  -35.82  -31.31
  1 A'    2 A'    3 A'    1 A"    4 A'    5 A'    6 A'    7 A'                 
-31.308 -31.307 -22.964 -22.963 -22.962 -22.958 -22.958 -14.405
  2 A"    8 A'    9 A'    3 A"   10 A'    4 A"   11 A'   12 A'                 
-10.289  -9.502  -7.269  -7.256  -7.255  -6.370  -4.782  -4.768
 13 A'   14 A'   15 A'    5 A"   16 A'   17 A'   18 A'    6 A"                 
 -4.767  -2.048  -2.043  -2.043  -2.031  -2.031  -0.997  -0.834
 19 A'   20 A'    7 A"   21 A'    8 A"   22 A'   23 A'   24 A'                 
 -0.700  -0.599  -0.503  -0.468  -0.432  -0.358  -0.330  -0.304
 25 A'   26 A'   27 A'   28 A'    9 A"   29 A'   10 A"   30 A'                 
 -0.287  -0.287
 11 A"   31 A'                                                                 
 -- Virtual --                   
 -0.085  -0.064  -0.031   0.000   0.033   0.047   0.057   0.079
 32 A'   12 A"   33 A'   34 A'   35 A'   36 A'   13 A"   37 A'                 
  0.089   0.092   0.117   0.127   0.152   0.166   0.167   0.192
 14 A"   38 A'   39 A'   40 A'   41 A'   15 A"   42 A'   43 A'                 
  0.226   0.235   0.254   0.267   0.313   0.373   0.374   0.390
 44 A'   16 A"   45 A'   46 A'   47 A'   17 A"   48 A'   18 A"                 
  0.417   0.434   0.458   0.465   0.480   0.556   0.557   0.613
 49 A'   50 A'   19 A"   51 A'   52 A'   53 A'   20 A"   54 A'                 
  0.627   0.657   0.715   0.747   0.797   0.839   0.844   0.912
 55 A'   56 A'   21 A"   57 A'   58 A'   59 A'   22 A"   60 A'                 
  0.938   0.958   1.044   1.089   1.089   1.199   1.259   1.322
 23 A"   61 A'   62 A'   24 A"   63 A'   64 A'   25 A"   65 A'                 
  1.356   1.359   1.491   1.564   1.727   1.732   1.962   2.028
 26 A"   66 A'   67 A'   68 A'   69 A'   27 A"   70 A'   28 A"                 
  2.098   2.237   2.274   2.299   2.368   2.545   2.634   2.703
 71 A'   72 A'   29 A"   73 A'   30 A"   74 A'   75 A'   76 A'                 
  2.768   2.788   2.988   3.576   3.806   3.946   3.950   3.970
 31 A"   77 A'   78 A'   79 A'   32 A"   33 A"   80 A'   81 A'                 
  3.999   4.075   4.222   4.342   4.476   5.980   6.010   6.045
 34 A"   82 A'   83 A'   84 A'   85 A'   35 A"   86 A'   87 A'                 
  9.630  23.807  25.772  25.845  26.223  27.786  28.323  28.346
 88 A'   89 A'   36 A"   90 A'   91 A'   92 A'   37 A"   93 A'                 
 28.359  28.519  28.527  28.539  28.576  28.665  35.473 127.868
 94 A'   38 A"   95 A'   39 A"   96 A'   97 A'   98 A'   40 A"                 
127.885 127.909 151.590 215.6011901.751
 99 A'  100 A'  101 A'  102 A'  103 A'                                         
 --------------------------------------------------------------

          Ground-State Mulliken Net Atomic Charges

     Atom                 Charge (a.u.)
  ----------------------------------------
      1 C                    -0.307158
      2 N                    -0.018513
      3 Cl                    0.018040
      4 H                     0.222351
      5 I                     0.085280
  ----------------------------------------
  Sum of atomic charges =     0.000000

 -----------------------------------------------------------------
                    Cartesian Multipole Moments
 -----------------------------------------------------------------
    Charge (ESU x 10^10)
                 0.0000
    Dipole Moment (Debye)
         X       1.5428      Y      -0.5467      Z      -0.0000
       Tot       1.6368
    Quadrupole Moments (Debye-Ang)
        XX     -55.8815     XY      -1.1212     YY     -49.1399
        XZ      -0.0000     YZ       0.0000     ZZ     -53.5155
    Octopole Moments (Debye-Ang^2)
       XXX      43.6434    XXY      18.6923    XYY      11.3468
       YYY      13.3432    XXZ      -0.0000    XYZ      -0.0000
       YYZ      -0.0000    XZZ       9.4354    YZZ       6.3581
       ZZZ      -0.0000
    Hexadecapole Moments (Debye-Ang^3)
      XXXX    -837.1725   XXXY      -6.1926   XXYY    -172.3127
      XYYY      -5.2624   YYYY    -176.6548   XXXZ      -0.0000
      XXYZ      -0.0000   XYYZ      -0.0000   YYYZ       0.0000
      XXZZ    -151.0363   XYZZ       2.4840   YYZZ     -46.3997
      XZZZ      -0.0000   YZZZ       0.0000   ZZZZ     -68.4257
 -----------------------------------------------------------------
 Calculating analytic gradient of the SCF energy
 Gradient of SCF Energy
            1           2           3           4           5
    1   0.0014166  -0.0004106  -0.0003561   0.0002113  -0.0008613
    2   0.0013340  -0.0001176  -0.0011829  -0.0003789   0.0003453
    3   0.0000000  -0.0000000  -0.0000000  -0.0000000  -0.0000000
 Max gradient component =       1.417E-03
 RMS gradient           =       6.605E-04
 Gradient time:  CPU 4.33 s  wall 4.33 s
 Geometry Optimization Parameters
   NAtoms,    NIC,     NZ,  NCons,   NDum,   NFix, NCnnct, MaxDiis
        5      20       5       0       0       0       0       0

 Cartesian Hessian Update
 Hessian Updated using BFGS Update


** GEOMETRY OPTIMIZATION IN DELOCALIZED INTERNAL COORDINATES **
   Searching for a Minimum

   Optimization Cycle:   4

                       Coordinates (Angstroms)
     ATOM                X               Y               Z
      1  C        -0.5271675229   -1.2912659319    0.0000000000
      2  N        -1.7665802476   -1.0697381448    0.0000000000
      3  Cl       -2.3325722295    0.5777335776    0.0000000000
      4  H        -0.2289033415   -2.3361584901    0.0000000000
      5  I         1.1614646751    0.0282133944    0.0000000000
   Point Group: cs    Number of degrees of freedom:     7


   Energy is  -7473.173042444

 Hessian Updated using BFGS Update

  7 Hessian modes will be used to form the next step
  Hessian Eigenvalues:
     0.099382    0.123007    0.221941    0.280197    0.348064    0.352117
     0.808950

 Minimum Search - Taking Simple RFO Step
 Searching for Lamda that Minimizes Along All modes
 Value Taken    Lamda =  -0.00001209
 Step Taken.  Stepsize is  0.010161

                             Maximum     Tolerance    Cnvgd?
         Gradient           0.000993      0.000300      NO
         Displacement       0.008071      0.001200      NO
         Energy change     -0.000120      0.000001      NO


 New Cartesian Coordinates Obtained by Inverse Iteration

 Displacement from previous Coordinates is:  0.007864
 ----------------------------------------------------------------
             Standard Nuclear Orientation (Angstroms)
    I     Atom           X                Y                Z
 ----------------------------------------------------------------
    1      C      -0.5290887739    -1.2928083468     0.0000000000
    2      N      -1.7680388953    -1.0702270145     0.0000000000
    3      Cl     -2.3327748102     0.5790873696     0.0000000000
    4      H      -0.2266888272    -2.3357869999     0.0000000000
    5      I       1.1628326402     0.0285193968     0.0000000000
 ----------------------------------------------------------------
 Molecular Point Group                 Cs    NOp =  2
 Largest Abelian Subgroup              Cs    NOp =  2
 Nuclear Repulsion Energy =   367.8979021595 hartrees
 There are       42 alpha and       42 beta electrons
 Applying Cartesian multipole field
    Component          Value
    ---------          -----
     (2,0,0)        1.00000E-11
     (0,2,0)        2.00000E-11
     (0,0,2)       -3.00000E-11
 Nucleus-field energy     =     0.0000000088 hartrees
 Requested basis set is 6-311++G(d,p)
 There are 54 shells and 143 basis functions
 A cutoff of  1.0D-11 yielded   1268 shell pairs
 There are      9381 function pairs (     10480 Cartesian)
 Smallest overlap matrix eigenvalue = 1.08E-03
 Guess MOs from SCF MO coefficient file

 -----------------------------------------------------------------------
  General SCF calculation program by
  Eric Jon Sundstrom, Paul Horn, Yuezhi Mao, Dmitri Zuev, Alec White,
  David Stuck, Shaama M.S., Shane Yost, Joonho Lee, David Small,
  Daniel Levine, Susi Lehtola, Hugh Burton, Evgeny Epifanovsky
 -----------------------------------------------------------------------
 Exchange:     0.2000 Hartree-Fock + 0.0800 Slater + 0.7200 B88
 Correlation:  0.1900 VWN1RPA + 0.8100 LYP
 Using SG-1 standard quadrature grid
 A restricted SCF calculation will be
 performed using DIIS
 SCF converges when DIIS error is below 1.0e-08
 ---------------------------------------
  Cycle       Energy         DIIS error
 ---------------------------------------
    1   -7473.1730446109      3.59e-05  
    2   -7473.1730489388      1.51e-05  
    3   -7473.1730482555      2.25e-05  
    4   -7473.1730495697      2.49e-06  
    5   -7473.1730495824      1.56e-06  
    6   -7473.1730495879      3.76e-07  
    7   -7473.1730495883      1.22e-07  
    8   -7473.1730495883      1.66e-08  
    9   -7473.1730495883      4.60e-09  Convergence criterion met
 ---------------------------------------
 SCF time:   CPU 11.20s  wall 11.00s 
 SCF   energy in the final basis set =    -7473.1730495883
 Total energy in the final basis set =    -7473.1730495883

 --------------------------------------------------------------
             Orbital Energies (a.u.) and Symmetries
 --------------------------------------------------------------

 Alpha MOs, Restricted
 -- Occupied --                  
******* -176.32 -165.73 -165.73 -165.73 -101.59  -35.82  -31.31
  1 A'    2 A'    3 A'    1 A"    4 A'    5 A'    6 A'    7 A'                 
-31.308 -31.307 -22.964 -22.963 -22.962 -22.958 -22.958 -14.405
  2 A"    8 A'    9 A'    3 A"   10 A'    4 A"   11 A'   12 A'                 
-10.289  -9.502  -7.269  -7.257  -7.256  -6.369  -4.782  -4.768
 13 A'   14 A'   15 A'    5 A"   16 A'   17 A'   18 A'    6 A"                 
 -4.767  -2.047  -2.043  -2.042  -2.030  -2.030  -0.997  -0.834
 19 A'   20 A'    7 A"   21 A'    8 A"   22 A'   23 A'   24 A'                 
 -0.699  -0.599  -0.503  -0.468  -0.432  -0.358  -0.330  -0.304
 25 A'   26 A'   27 A'   28 A'    9 A"   29 A'   10 A"   30 A'                 
 -0.287  -0.287
 11 A"   31 A'                                                                 
 -- Virtual --                   
 -0.086  -0.064  -0.032   0.000   0.033   0.047   0.057   0.079
 32 A'   12 A"   33 A'   34 A'   35 A'   36 A'   13 A"   37 A'                 
  0.089   0.092   0.117   0.127   0.152   0.166   0.167   0.192
 14 A"   38 A'   39 A'   40 A'   41 A'   15 A"   42 A'   43 A'                 
  0.226   0.235   0.253   0.267   0.313   0.373   0.374   0.390
 44 A'   16 A"   45 A'   46 A'   47 A'   17 A"   48 A'   18 A"                 
  0.417   0.433   0.458   0.464   0.480   0.556   0.557   0.613
 49 A'   50 A'   19 A"   51 A'   52 A'   53 A'   20 A"   54 A'                 
  0.626   0.656   0.715   0.748   0.797   0.838   0.844   0.912
 55 A'   56 A'   21 A"   57 A'   58 A'   59 A'   22 A"   60 A'                 
  0.938   0.958   1.044   1.088   1.089   1.199   1.259   1.322
 23 A"   61 A'   62 A'   24 A"   63 A'   64 A'   25 A"   65 A'                 
  1.356   1.358   1.491   1.564   1.724   1.732   1.965   2.027
 26 A"   66 A'   67 A'   68 A'   69 A'   27 A"   70 A'   28 A"                 
  2.098   2.236   2.274   2.298   2.369   2.544   2.635   2.703
 71 A'   72 A'   29 A"   73 A'   30 A"   74 A'   75 A'   76 A'                 
  2.768   2.789   2.986   3.577   3.806   3.946   3.949   3.970
 31 A"   77 A'   78 A'   79 A'   32 A"   33 A"   80 A'   81 A'                 
  3.999   4.075   4.222   4.341   4.475   5.981   6.010   6.045
 34 A"   82 A'   83 A'   84 A'   85 A'   35 A"   86 A'   87 A'                 
  9.629  23.808  25.772  25.845  26.223  27.785  28.323  28.346
 88 A'   89 A'   36 A"   90 A'   91 A'   92 A'   37 A"   93 A'                 
 28.359  28.519  28.527  28.539  28.576  28.665  35.473 127.868
 94 A'   38 A"   95 A'   39 A"   96 A'   97 A'   98 A'   40 A"                 
127.885 127.908 151.590 215.6001901.750
 99 A'  100 A'  101 A'  102 A'  103 A'                                         

 Beta MOs, Restricted
 -- Occupied --                  
******* -176.32 -165.73 -165.73 -165.73 -101.59  -35.82  -31.31
  1 A'    2 A'    3 A'    1 A"    4 A'    5 A'    6 A'    7 A'                 
-31.308 -31.307 -22.964 -22.963 -22.962 -22.958 -22.958 -14.405
  2 A"    8 A'    9 A'    3 A"   10 A'    4 A"   11 A'   12 A'                 
-10.289  -9.502  -7.269  -7.257  -7.256  -6.369  -4.782  -4.768
 13 A'   14 A'   15 A'    5 A"   16 A'   17 A'   18 A'    6 A"                 
 -4.767  -2.047  -2.043  -2.042  -2.030  -2.030  -0.997  -0.834
 19 A'   20 A'    7 A"   21 A'    8 A"   22 A'   23 A'   24 A'                 
 -0.699  -0.599  -0.503  -0.468  -0.432  -0.358  -0.330  -0.304
 25 A'   26 A'   27 A'   28 A'    9 A"   29 A'   10 A"   30 A'                 
 -0.287  -0.287
 11 A"   31 A'                                                                 
 -- Virtual --                   
 -0.086  -0.064  -0.032   0.000   0.033   0.047   0.057   0.079
 32 A'   12 A"   33 A'   34 A'   35 A'   36 A'   13 A"   37 A'                 
  0.089   0.092   0.117   0.127   0.152   0.166   0.167   0.192
 14 A"   38 A'   39 A'   40 A'   41 A'   15 A"   42 A'   43 A'                 
  0.226   0.235   0.253   0.267   0.313   0.373   0.374   0.390
 44 A'   16 A"   45 A'   46 A'   47 A'   17 A"   48 A'   18 A"                 
  0.417   0.433   0.458   0.464   0.480   0.556   0.557   0.613
 49 A'   50 A'   19 A"   51 A'   52 A'   53 A'   20 A"   54 A'                 
  0.626   0.656   0.715   0.748   0.797   0.838   0.844   0.912
 55 A'   56 A'   21 A"   57 A'   58 A'   59 A'   22 A"   60 A'                 
  0.938   0.958   1.044   1.088   1.089   1.199   1.259   1.322
 23 A"   61 A'   62 A'   24 A"   63 A'   64 A'   25 A"   65 A'                 
  1.356   1.358   1.491   1.564   1.724   1.732   1.965   2.027
 26 A"   66 A'   67 A'   68 A'   69 A'   27 A"   70 A'   28 A"                 
  2.098   2.236   2.274   2.298   2.369   2.544   2.635   2.703
 71 A'   72 A'   29 A"   73 A'   30 A"   74 A'   75 A'   76 A'                 
  2.768   2.789   2.986   3.577   3.806   3.946   3.949   3.970
 31 A"   77 A'   78 A'   79 A'   32 A"   33 A"   80 A'   81 A'                 
  3.999   4.075   4.222   4.341   4.475   5.981   6.010   6.045
 34 A"   82 A'   83 A'   84 A'   85 A'   35 A"   86 A'   87 A'                 
  9.629  23.808  25.772  25.845  26.223  27.785  28.323  28.346
 88 A'   89 A'   36 A"   90 A'   91 A'   92 A'   37 A"   93 A'                 
 28.359  28.519  28.527  28.539  28.576  28.665  35.473 127.868
 94 A'   38 A"   95 A'   39 A"   96 A'   97 A'   98 A'   40 A"                 
127.885 127.908 151.590 215.6001901.750
 99 A'  100 A'  101 A'  102 A'  103 A'                                         
 --------------------------------------------------------------

          Ground-State Mulliken Net Atomic Charges

     Atom                 Charge (a.u.)
  ----------------------------------------
      1 C                    -0.306081
      2 N                    -0.018850
      3 Cl                    0.018648
      4 H                     0.222660
      5 I                     0.083623
  ----------------------------------------
  Sum of atomic charges =     0.000000

 -----------------------------------------------------------------
                    Cartesian Multipole Moments
 -----------------------------------------------------------------
    Charge (ESU x 10^10)
                 0.0000
    Dipole Moment (Debye)
         X       1.5311      Y      -0.5546      Z       0.0000
       Tot       1.6285
    Quadrupole Moments (Debye-Ang)
        XX     -55.8836     XY      -1.1222     YY     -49.1226
        XZ       0.0000     YZ       0.0000     ZZ     -53.5246
    Octopole Moments (Debye-Ang^2)
       XXX      43.5584    XXY      18.6841    XYY      11.3087
       YYY      13.2689    XXZ       0.0000    XYZ       0.0000
       YYZ       0.0000    XZZ       9.4037    YZZ       6.3400
       ZZZ       0.0000
    Hexadecapole Moments (Debye-Ang^3)
      XXXX    -838.0605   XXXY      -6.1758   XXYY    -172.4803
      XYYY      -5.3003   YYYY    -176.8298   XXXZ       0.0000
      XXYZ       0.0000   XYYZ       0.0000   YYYZ       0.0000
      XXZZ    -151.1967   XYZZ       2.4915   YYZZ     -46.4432
      XZZZ       0.0000   YZZZ       0.0000   ZZZZ     -68.4585
 -----------------------------------------------------------------
 Calculating analytic gradient of the SCF energy
 Gradient of SCF Energy
            1           2           3           4           5
    1   0.0008176  -0.0004108  -0.0005257   0.0004981  -0.0003792
    2   0.0002364  -0.0003328  -0.0006878   0.0001082   0.0006760
    3   0.0000000  -0.0000000  -0.0000000  -0.0000000  -0.0000000
 Max gradient component =       8.176E-04
 RMS gradient           =       4.175E-04
 Gradient time:  CPU 4.33 s  wall 4.33 s
 Geometry Optimization Parameters
   NAtoms,    NIC,     NZ,  NCons,   NDum,   NFix, NCnnct, MaxDiis
        5      20       5       0       0       0       0       0

 Cartesian Hessian Update
 Hessian Updated using BFGS Update


** GEOMETRY OPTIMIZATION IN DELOCALIZED INTERNAL COORDINATES **
   Searching for a Minimum

   Optimization Cycle:   5

                       Coordinates (Angstroms)
     ATOM                X               Y               Z
      1  C        -0.5290887739   -1.2928083468    0.0000000000
      2  N        -1.7680388953   -1.0702270145    0.0000000000
      3  Cl       -2.3327748102    0.5790873696    0.0000000000
      4  H        -0.2266888272   -2.3357869999    0.0000000000
      5  I         1.1628326402    0.0285193968    0.0000000000
   Point Group: cs    Number of degrees of freedom:     7


   Energy is  -7473.173049588

 Hessian Updated using BFGS Update

  7 Hessian modes will be used to form the next step
  Hessian Eigenvalues:
     0.085562    0.121470    0.214545    0.277484    0.346422    0.354204
     0.811633

 Minimum Search - Taking Simple RFO Step
 Searching for Lamda that Minimizes Along All modes
 Value Taken    Lamda =   0.00000000
 Step Taken.  Stepsize is  0.002631

                             Maximum     Tolerance    Cnvgd?
         Gradient           0.000324      0.000300      NO
         Displacement       0.002170      0.001200      NO
         Energy change     -0.000007      0.000001      NO


 New Cartesian Coordinates Obtained by Inverse Iteration

 Displacement from previous Coordinates is:  0.002033
 ----------------------------------------------------------------
             Standard Nuclear Orientation (Angstroms)
    I     Atom           X                Y                Z
 ----------------------------------------------------------------
    1      C      -0.5297117896    -1.2932158834     0.0000000000
    2      N      -1.7681509907    -1.0702936574     0.0000000000
    3      Cl     -2.3325846406     0.5794364069     0.0000000000
    4      H      -0.2260487591    -2.3356956102     0.0000000000
    5      I       1.1627375136     0.0285531492     0.0000000000
 ----------------------------------------------------------------
 Molecular Point Group                 Cs    NOp =  2
 Largest Abelian Subgroup              Cs    NOp =  2
 Nuclear Repulsion Energy =   367.8820199997 hartrees
 There are       42 alpha and       42 beta electrons
 Applying Cartesian multipole field
    Component          Value
    ---------          -----
     (2,0,0)        1.00000E-11
     (0,2,0)        2.00000E-11
     (0,0,2)       -3.00000E-11
 Nucleus-field energy     =     0.0000000088 hartrees
 Requested basis set is 6-311++G(d,p)
 There are 54 shells and 143 basis functions
 A cutoff of  1.0D-11 yielded   1268 shell pairs
 There are      9381 function pairs (     10480 Cartesian)
 Smallest overlap matrix eigenvalue = 1.08E-03
 Guess MOs from SCF MO coefficient file

 -----------------------------------------------------------------------
  General SCF calculation program by
  Eric Jon Sundstrom, Paul Horn, Yuezhi Mao, Dmitri Zuev, Alec White,
  David Stuck, Shaama M.S., Shane Yost, Joonho Lee, David Small,
  Daniel Levine, Susi Lehtola, Hugh Burton, Evgeny Epifanovsky
 -----------------------------------------------------------------------
 Exchange:     0.2000 Hartree-Fock + 0.0800 Slater + 0.7200 B88
 Correlation:  0.1900 VWN1RPA + 0.8100 LYP
 Using SG-1 standard quadrature grid
 A restricted SCF calculation will be
 performed using DIIS
 SCF converges when DIIS error is below 1.0e-08
 ---------------------------------------
  Cycle       Energy         DIIS error
 ---------------------------------------
    1   -7473.1730496108      1.14e-05  
    2   -7473.1730500234      4.14e-06  
    3   -7473.1730499634      6.70e-06  
    4   -7473.1730500579      1.03e-06  
    5   -7473.1730500606      3.12e-07  
    6   -7473.1730500608      6.30e-08  
    7   -7473.1730500608      4.28e-08  
    8   -7473.1730500609      5.29e-09  Convergence criterion met
 ---------------------------------------
 SCF time:   CPU 9.94s  wall 10.00s 
 SCF   energy in the final basis set =    -7473.1730500609
 Total energy in the final basis set =    -7473.1730500609

 --------------------------------------------------------------
             Orbital Energies (a.u.) and Symmetries
 --------------------------------------------------------------

 Alpha MOs, Restricted
 -- Occupied --                  
******* -176.32 -165.73 -165.73 -165.73 -101.59  -35.82  -31.31
  1 A'    2 A'    3 A'    1 A"    4 A'    5 A'    6 A'    7 A'                 
-31.308 -31.307 -22.964 -22.963 -22.962 -22.958 -22.958 -14.405
  2 A"    8 A'    9 A'    3 A"   10 A'    4 A"   11 A'   12 A'                 
-10.289  -9.502  -7.269  -7.257  -7.256  -6.369  -4.781  -4.768
 13 A'   14 A'   15 A'    5 A"   16 A'   17 A'   18 A'    6 A"                 
 -4.766  -2.047  -2.043  -2.042  -2.030  -2.030  -0.997  -0.834
 19 A'   20 A'    7 A"   21 A'    8 A"   22 A'   23 A'   24 A'                 
 -0.699  -0.599  -0.503  -0.468  -0.432  -0.358  -0.330  -0.304
 25 A'   26 A'   27 A'   28 A'    9 A"   29 A'   10 A"   30 A'                 
 -0.287  -0.287
 11 A"   31 A'                                                                 
 -- Virtual --                   
 -0.086  -0.064  -0.032   0.000   0.033   0.047   0.057   0.079
 32 A'   12 A"   33 A'   34 A'   35 A'   36 A'   13 A"   37 A'                 
  0.089   0.092   0.117   0.127   0.152   0.166   0.167   0.192
 14 A"   38 A'   39 A'   40 A'   41 A'   15 A"   42 A'   43 A'                 
  0.226   0.235   0.253   0.267   0.313   0.373   0.374   0.390
 44 A'   16 A"   45 A'   46 A'   47 A'   17 A"   48 A'   18 A"                 
  0.417   0.433   0.458   0.464   0.480   0.556   0.557   0.613
 49 A'   50 A'   19 A"   51 A'   52 A'   53 A'   20 A"   54 A'                 
  0.626   0.657   0.715   0.748   0.798   0.838   0.844   0.912
 55 A'   56 A'   21 A"   57 A'   58 A'   59 A'   22 A"   60 A'                 
  0.938   0.958   1.044   1.088   1.088   1.199   1.259   1.322
 23 A"   61 A'   62 A'   63 A'   24 A"   64 A'   25 A"   65 A'                 
  1.356   1.358   1.491   1.564   1.724   1.732   1.966   2.027
 26 A"   66 A'   67 A'   68 A'   69 A'   27 A"   70 A'   28 A"                 
  2.098   2.236   2.274   2.298   2.369   2.544   2.636   2.703
 71 A'   72 A'   29 A"   73 A'   30 A"   74 A'   75 A'   76 A'                 
  2.768   2.790   2.985   3.578   3.806   3.946   3.949   3.970
 31 A"   77 A'   78 A'   79 A'   32 A"   33 A"   80 A'   81 A'                 
  3.999   4.075   4.222   4.341   4.475   5.981   6.010   6.045
 34 A"   82 A'   83 A'   84 A'   85 A'   35 A"   86 A'   87 A'                 
  9.629  23.809  25.772  25.845  26.223  27.785  28.324  28.346
 88 A'   89 A'   36 A"   90 A'   91 A'   92 A'   37 A"   93 A'                 
 28.359  28.519  28.527  28.539  28.576  28.665  35.474 127.868
 94 A'   38 A"   95 A'   39 A"   96 A'   97 A'   98 A'   40 A"                 
127.885 127.908 151.590 215.6001901.750
 99 A'  100 A'  101 A'  102 A'  103 A'                                         

 Beta MOs, Restricted
 -- Occupied --                  
******* -176.32 -165.73 -165.73 -165.73 -101.59  -35.82  -31.31
  1 A'    2 A'    3 A'    1 A"    4 A'    5 A'    6 A'    7 A'                 
-31.308 -31.307 -22.964 -22.963 -22.962 -22.958 -22.958 -14.405
  2 A"    8 A'    9 A'    3 A"   10 A'    4 A"   11 A'   12 A'                 
-10.289  -9.502  -7.269  -7.257  -7.256  -6.369  -4.781  -4.768
 13 A'   14 A'   15 A'    5 A"   16 A'   17 A'   18 A'    6 A"                 
 -4.766  -2.047  -2.043  -2.042  -2.030  -2.030  -0.997  -0.834
 19 A'   20 A'    7 A"   21 A'    8 A"   22 A'   23 A'   24 A'                 
 -0.699  -0.599  -0.503  -0.468  -0.432  -0.358  -0.330  -0.304
 25 A'   26 A'   27 A'   28 A'    9 A"   29 A'   10 A"   30 A'                 
 -0.287  -0.287
 11 A"   31 A'                                                                 
 -- Virtual --                   
 -0.086  -0.064  -0.032   0.000   0.033   0.047   0.057   0.079
 32 A'   12 A"   33 A'   34 A'   35 A'   36 A'   13 A"   37 A'                 
  0.089   0.092   0.117   0.127   0.152   0.166   0.167   0.192
 14 A"   38 A'   39 A'   40 A'   41 A'   15 A"   42 A'   43 A'                 
  0.226   0.235   0.253   0.267   0.313   0.373   0.374   0.390
 44 A'   16 A"   45 A'   46 A'   47 A'   17 A"   48 A'   18 A"                 
  0.417   0.433   0.458   0.464   0.480   0.556   0.557   0.613
 49 A'   50 A'   19 A"   51 A'   52 A'   53 A'   20 A"   54 A'                 
  0.626   0.657   0.715   0.748   0.798   0.838   0.844   0.912
 55 A'   56 A'   21 A"   57 A'   58 A'   59 A'   22 A"   60 A'                 
  0.938   0.958   1.044   1.088   1.088   1.199   1.259   1.322
 23 A"   61 A'   62 A'   63 A'   24 A"   64 A'   25 A"   65 A'                 
  1.356   1.358   1.491   1.564   1.724   1.732   1.966   2.027
 26 A"   66 A'   67 A'   68 A'   69 A'   27 A"   70 A'   28 A"                 
  2.098   2.236   2.274   2.298   2.369   2.544   2.636   2.703
 71 A'   72 A'   29 A"   73 A'   30 A"   74 A'   75 A'   76 A'                 
  2.768   2.790   2.985   3.578   3.806   3.946   3.949   3.970
 31 A"   77 A'   78 A'   79 A'   32 A"   33 A"   80 A'   81 A'                 
  3.999   4.075   4.222   4.341   4.475   5.981   6.010   6.045
 34 A"   82 A'   83 A'   84 A'   85 A'   35 A"   86 A'   87 A'                 
  9.629  23.809  25.772  25.845  26.223  27.785  28.324  28.346
 88 A'   89 A'   36 A"   90 A'   91 A'   92 A'   37 A"   93 A'                 
 28.359  28.519  28.527  28.539  28.576  28.665  35.474 127.868
 94 A'   38 A"   95 A'   39 A"   96 A'   97 A'   98 A'   40 A"                 
127.885 127.908 151.590 215.6001901.750
 99 A'  100 A'  101 A'  102 A'  103 A'                                         
 --------------------------------------------------------------

          Ground-State Mulliken Net Atomic Charges

     Atom                 Charge (a.u.)
  ----------------------------------------
      1 C                    -0.305818
      2 N                    -0.018898
      3 Cl                    0.018848
      4 H                     0.222727
      5 I                     0.083141
  ----------------------------------------
  Sum of atomic charges =     0.000000

 -----------------------------------------------------------------
                    Cartesian Multipole Moments
 -----------------------------------------------------------------
    Charge (ESU x 10^10)
                 0.0000
    Dipole Moment (Debye)
         X       1.5269      Y      -0.5569      Z       0.0000
       Tot       1.6253
    Quadrupole Moments (Debye-Ang)
        XX     -55.8845     XY      -1.1227     YY     -49.1169
        XZ      -0.0000     YZ       0.0000     ZZ     -53.5256
    Octopole Moments (Debye-Ang^2)
       XXX      43.5512    XXY      18.6797    XYY      11.3058
       YYY      13.2508    XXZ       0.0000    XYZ       0.0000
       YYZ       0.0000    XZZ       9.4024    YZZ       6.3346
       ZZZ      -0.0000
    Hexadecapole Moments (Debye-Ang^3)
      XXXX    -838.0092   XXXY      -6.1684   XXYY    -172.4721
      XYYY      -5.3036   YYYY    -176.8662   XXXZ      -0.0000
      XXYZ       0.0000   XYYZ       0.0000   YYYZ      -0.0000
      XXZZ    -151.1873   XYZZ       2.4965   YYZZ     -46.4511
      XZZZ      -0.0000   YZZZ      -0.0000   ZZZZ     -68.4643
 -----------------------------------------------------------------
 Calculating analytic gradient of the SCF energy
 Gradient of SCF Energy
            1           2           3           4           5
    1   0.0002256   0.0000752  -0.0005544   0.0005941  -0.0003405
    2   0.0000928  -0.0004326  -0.0005798   0.0002074   0.0007122
    3   0.0000000   0.0000000   0.0000000  -0.0000000  -0.0000000
 Max gradient component =       7.122E-04
 RMS gradient           =       3.573E-04
 Gradient time:  CPU 4.32 s  wall 4.32 s
 Geometry Optimization Parameters
   NAtoms,    NIC,     NZ,  NCons,   NDum,   NFix, NCnnct, MaxDiis
        5      20       5       0       0       0       0       0

 Cartesian Hessian Update
 Hessian Updated using BFGS Update


** GEOMETRY OPTIMIZATION IN DELOCALIZED INTERNAL COORDINATES **
   Searching for a Minimum

   Optimization Cycle:   6

                       Coordinates (Angstroms)
     ATOM                X               Y               Z
      1  C        -0.5297117896   -1.2932158834    0.0000000000
      2  N        -1.7681509907   -1.0702936574    0.0000000000
      3  Cl       -2.3325846406    0.5794364069    0.0000000000
      4  H        -0.2260487591   -2.3356956102    0.0000000000
      5  I         1.1627375136    0.0285531492    0.0000000000
   Point Group: cs    Number of degrees of freedom:     7


   Energy is  -7473.173050061

 Hessian Updated using BFGS Update

  7 Hessian modes will be used to form the next step
  Hessian Eigenvalues:
     0.082065    0.127147    0.211444    0.285090    0.349124    0.354257
     0.775749

 Minimum Search - Taking Simple RFO Step
 Searching for Lamda that Minimizes Along All modes
 Value Taken    Lamda =   0.00000000
 Step Taken.  Stepsize is  0.000313

                             Maximum     Tolerance    Cnvgd?
         Gradient           0.000038      0.000300     YES
         Displacement       0.000191      0.001200     YES
         Energy change     -0.000000      0.000001     YES


                       Distance Matrix (Angstroms)
             C (  1)   N (  2)   Cl(  3)   H (  4)
   N (  2)  1.258343
   Cl(  3)  2.599457  1.743615
   H (  4)  1.085806  1.994824  3.596594
   I (  5)  2.147431  3.130107  3.538467  2.741970

 Final energy is   -7473.1730500608583     


 ******************************
 **  OPTIMIZATION CONVERGED  **
 ******************************

                       Coordinates (Angstroms)
     ATOM                X               Y               Z
      1  C        -0.5297117896   -1.2932158834    0.0000000000
      2  N        -1.7681509907   -1.0702936574    0.0000000000
      3  Cl       -2.3325846406    0.5794364069    0.0000000000
      4  H        -0.2260487591   -2.3356956102    0.0000000000
      5  I         1.1627375136    0.0285531492    0.0000000000

Z-matrix Print:
$molecule
0 1
I 
C  1 2.147431
H  2 1.085806 1 111.748856
N  2 1.258343 1 131.806760 3 -180.000000 0
Cl 4 1.743615 2 119.091830 1 -0.000000 0
$end


 --------------------------------------------------------------
             Orbital Energies (a.u.) and Symmetries
 --------------------------------------------------------------

 Alpha MOs, Restricted
 -- Occupied --                  
******* -176.32 -165.73 -165.73 -165.73 -101.59  -35.82  -31.31
  1 A'    2 A'    3 A'    1 A"    4 A'    5 A'    6 A'    7 A'                 
-31.308 -31.307 -22.964 -22.963 -22.962 -22.958 -22.958 -14.405
  2 A"    8 A'    9 A'    3 A"   10 A'    4 A"   11 A'   12 A'                 
-10.289  -9.502  -7.269  -7.257  -7.256  -6.369  -4.781  -4.768
 13 A'   14 A'   15 A'    5 A"   16 A'   17 A'   18 A'    6 A"                 
 -4.766  -2.047  -2.043  -2.042  -2.030  -2.030  -0.997  -0.834
 19 A'   20 A'    7 A"   21 A'    8 A"   22 A'   23 A'   24 A'                 
 -0.699  -0.599  -0.503  -0.468  -0.432  -0.358  -0.330  -0.304
 25 A'   26 A'   27 A'   28 A'    9 A"   29 A'   10 A"   30 A'                 
 -0.287  -0.287
 11 A"   31 A'                                                                 
 -- Virtual --                   
 -0.086  -0.064  -0.032   0.000   0.033   0.047   0.057   0.079
 32 A'   12 A"   33 A'   34 A'   35 A'   36 A'   13 A"   37 A'                 
  0.089   0.092   0.117   0.127   0.152   0.166   0.167   0.192
 14 A"   38 A'   39 A'   40 A'   41 A'   15 A"   42 A'   43 A'                 
  0.226   0.235   0.253   0.267   0.313   0.373   0.374   0.390
 44 A'   16 A"   45 A'   46 A'   47 A'   17 A"   48 A'   18 A"                 
  0.417   0.433   0.458   0.464   0.480   0.556   0.557   0.613
 49 A'   50 A'   19 A"   51 A'   52 A'   53 A'   20 A"   54 A'                 
  0.626   0.657   0.715   0.748   0.798   0.838   0.844   0.912
 55 A'   56 A'   21 A"   57 A'   58 A'   59 A'   22 A"   60 A'                 
  0.938   0.958   1.044   1.088   1.088   1.199   1.259   1.322
 23 A"   61 A'   62 A'   63 A'   24 A"   64 A'   25 A"   65 A'                 
  1.356   1.358   1.491   1.564   1.724   1.732   1.966   2.027
 26 A"   66 A'   67 A'   68 A'   69 A'   27 A"   70 A'   28 A"                 
  2.098   2.236   2.274   2.298   2.369   2.544   2.636   2.703
 71 A'   72 A'   29 A"   73 A'   30 A"   74 A'   75 A'   76 A'                 
  2.768   2.790   2.985   3.578   3.806   3.946   3.949   3.970
 31 A"   77 A'   78 A'   79 A'   32 A"   33 A"   80 A'   81 A'                 
  3.999   4.075   4.222   4.341   4.475   5.981   6.010   6.045
 34 A"   82 A'   83 A'   84 A'   85 A'   35 A"   86 A'   87 A'                 
  9.629  23.809  25.772  25.845  26.223  27.785  28.324  28.346
 88 A'   89 A'   36 A"   90 A'   91 A'   92 A'   37 A"   93 A'                 
 28.359  28.519  28.527  28.539  28.576  28.665  35.474 127.868
 94 A'   38 A"   95 A'   39 A"   96 A'   97 A'   98 A'   40 A"                 
127.885 127.908 151.590 215.6001901.750
 99 A'  100 A'  101 A'  102 A'  103 A'                                         

 Beta MOs, Restricted
 -- Occupied --                  
******* -176.32 -165.73 -165.73 -165.73 -101.59  -35.82  -31.31
  1 A'    2 A'    3 A'    1 A"    4 A'    5 A'    6 A'    7 A'                 
-31.308 -31.307 -22.964 -22.963 -22.962 -22.958 -22.958 -14.405
  2 A"    8 A'    9 A'    3 A"   10 A'    4 A"   11 A'   12 A'                 
-10.289  -9.502  -7.269  -7.257  -7.256  -6.369  -4.781  -4.768
 13 A'   14 A'   15 A'    5 A"   16 A'   17 A'   18 A'    6 A"                 
 -4.766  -2.047  -2.043  -2.042  -2.030  -2.030  -0.997  -0.834
 19 A'   20 A'    7 A"   21 A'    8 A"   22 A'   23 A'   24 A'                 
 -0.699  -0.599  -0.503  -0.468  -0.432  -0.358  -0.330  -0.304
 25 A'   26 A'   27 A'   28 A'    9 A"   29 A'   10 A"   30 A'                 
 -0.287  -0.287
 11 A"   31 A'                                                                 
 -- Virtual --                   
 -0.086  -0.064  -0.032   0.000   0.033   0.047   0.057   0.079
 32 A'   12 A"   33 A'   34 A'   35 A'   36 A'   13 A"   37 A'                 
  0.089   0.092   0.117   0.127   0.152   0.166   0.167   0.192
 14 A"   38 A'   39 A'   40 A'   41 A'   15 A"   42 A'   43 A'                 
  0.226   0.235   0.253   0.267   0.313   0.373   0.374   0.390
 44 A'   16 A"   45 A'   46 A'   47 A'   17 A"   48 A'   18 A"                 
  0.417   0.433   0.458   0.464   0.480   0.556   0.557   0.613
 49 A'   50 A'   19 A"   51 A'   52 A'   53 A'   20 A"   54 A'                 
  0.626   0.657   0.715   0.748   0.798   0.838   0.844   0.912
 55 A'   56 A'   21 A"   57 A'   58 A'   59 A'   22 A"   60 A'                 
  0.938   0.958   1.044   1.088   1.088   1.199   1.259   1.322
 23 A"   61 A'   62 A'   63 A'   24 A"   64 A'   25 A"   65 A'                 
  1.356   1.358   1.491   1.564   1.724   1.732   1.966   2.027
 26 A"   66 A'   67 A'   68 A'   69 A'   27 A"   70 A'   28 A"                 
  2.098   2.236   2.274   2.298   2.369   2.544   2.636   2.703
 71 A'   72 A'   29 A"   73 A'   30 A"   74 A'   75 A'   76 A'                 
  2.768   2.790   2.985   3.578   3.806   3.946   3.949   3.970
 31 A"   77 A'   78 A'   79 A'   32 A"   33 A"   80 A'   81 A'                 
  3.999   4.075   4.222   4.341   4.475   5.981   6.010   6.045
 34 A"   82 A'   83 A'   84 A'   85 A'   35 A"   86 A'   87 A'                 
  9.629  23.809  25.772  25.845  26.223  27.785  28.324  28.346
 88 A'   89 A'   36 A"   90 A'   91 A'   92 A'   37 A"   93 A'                 
 28.359  28.519  28.527  28.539  28.576  28.665  35.474 127.868
 94 A'   38 A"   95 A'   39 A"   96 A'   97 A'   98 A'   40 A"                 
127.885 127.908 151.590 215.6001901.750
 99 A'  100 A'  101 A'  102 A'  103 A'                                         
 --------------------------------------------------------------

          Ground-State Mulliken Net Atomic Charges

     Atom                 Charge (a.u.)
  ----------------------------------------
      1 C                    -0.305818
      2 N                    -0.018898
      3 Cl                    0.018848
      4 H                     0.222727
      5 I                     0.083141
  ----------------------------------------
  Sum of atomic charges =     0.000000

 -----------------------------------------------------------------
                    Cartesian Multipole Moments
 -----------------------------------------------------------------
    Charge (ESU x 10^10)
                 0.0000
    Dipole Moment (Debye)
         X       1.5269      Y      -0.5569      Z       0.0000
       Tot       1.6253
    Quadrupole Moments (Debye-Ang)
        XX     -55.8845     XY      -1.1227     YY     -49.1169
        XZ      -0.0000     YZ       0.0000     ZZ     -53.5256
    Octopole Moments (Debye-Ang^2)
       XXX      43.5512    XXY      18.6797    XYY      11.3058
       YYY      13.2508    XXZ       0.0000    XYZ       0.0000
       YYZ       0.0000    XZZ       9.4024    YZZ       6.3346
       ZZZ      -0.0000
    Hexadecapole Moments (Debye-Ang^3)
      XXXX    -838.0092   XXXY      -6.1684   XXYY    -172.4721
      XYYY      -5.3036   YYYY    -176.8662   XXXZ      -0.0000
      XXYZ       0.0000   XYYZ       0.0000   YYYZ      -0.0000
      XXZZ    -151.1873   XYZZ       2.4965   YYZZ     -46.4511
      XZZZ      -0.0000   YZZZ      -0.0000   ZZZZ     -68.4643
 -----------------------------------------------------------------
Archival summary:
1\1\TWL01\OPT\ProcedureUnspecified\BasisUnspecified\1l1111\taweetha\MonNov2608:02:152018MonNov2608:02:152018\0\\#,OPT,ProcedureUnspecified,BasisUnspecified,\\0,1\I\C,1,2.14743\H,2,1.08581,1,111.749\N,2,1.25834,1,131.807,3,-180,0\Cl,4,1.74362,2,119.092,1,-0,0\\\@

 Total job time:  103.78s(wall), 103.66s(cpu) 
 Mon Nov 26 08:02:15 2018

        *************************************************************
        *                                                           *
        *  Thank you very much for using Q-Chem.  Have a nice day.  *
        *                                                           *
        *************************************************************


 
User input: 2 of 2 
 
Q-Chem Developer Version!
                  Welcome to Q-Chem
     A Quantum Leap Into The Future Of Chemistry


 Q-Chem 5.1, Q-Chem, Inc., Pleasanton, CA (2018)

 Yihan Shao,  Zhengting Gan,  E. Epifanovsky,  A. T. B. Gilbert,  M. Wormit,  
 J. Kussmann,  A. W. Lange,  A. Behn,  Jia Deng,  Xintian Feng,  D. Ghosh,  
 M. Goldey,  P. R. Horn,  L. D. Jacobson,  I. Kaliman,  T. Kus,  A. Landau,  
 Jie Liu,  E. I. Proynov,  R. M. Richard,  R. P. Steele,  E. J. Sundstrom,  
 H. L. Woodcock III,  P. M. Zimmerman,  D. Zuev,  B. Albrecht,  E. Alguire,  
 S. A. Baeppler,  D. Barton,  Z. Benda,  Y. A. Bernard,  E. J. Berquist,  
 K. B. Bravaya,  H. Burton,  D. Casanova,  Chun-Min Chang,  Yunqing Chen,  
 A. Chien,  K. D. Closser,  M. P. Coons,  S. Coriani,  S. Dasgupta,  
 A. L. Dempwolff,  M. Diedenhofen,  Hainam Do,  R. G. Edgar,  Po-Tung Fang,  
 S. Faraji,  S. Fatehi,  Qingguo Feng,  K. D. Fenk,  J. Fosso-Tande,  
 Qinghui Ge,  A. Ghysels,  G. Gidofalvi,  J. Gomes,  J. Gonthier,  A. Gunina,  
 D. Hait,  M. W. D. Hanson-Heine,  P. H. P. Harbach,  A. W. Hauser,  
 J. E. Herr,  E. G. Hohenstein,  Z. C. Holden,  Kerwin Hui,  B. C. Huynh,  
 T.-C. Jagau,  Hyunjun Ji,  B. Kaduk,  K. Khistyaev,  Jaehoon Kim,  
 P. Klunzinger,  K. Koh,  D. Kosenkov,  L. Koulias,  T. Kowalczyk,  
 C. M. Krauter,  A. Kunitsa,  Ka Un Lao,  A. Laurent,  K. V. Lawler,  
 Joonho Lee,  D. Lefrancois,  S. Lehtola,  D. S. Levine,  Yi-Pei Li,  
 You-Sheng Lin,  Fenglai Liu,  E. Livshits,  A. Luenser,  P. Manohar,  
 E. Mansoor,  S. F. Manzer,  Shan-Ping Mao,  Yuezhi Mao,  N. Mardirossian,  
 A. V. Marenich,  T. Markovich,  L. A. Martinez-Martinez,  S. A. Maurer,  
 N. J. Mayhall,  S. C. McKenzie,  J.-M. Mewes,  A. F. Morrison,  
 J. W. Mullinax,  K. Nanda,  T. S. Nguyen-Beck,  R. Olivares-Amaya,  
 J. A. Parkhill,  T. M. Perrine,  F. Plasser,  P. Pokhilko,  S. Prager,  
 A. Prociuk,  E. Ramos,  D. R. Rehn,  F. Rob,  M. Schneider,  N. Sergueev,  
 S. M. Sharada,  S. Sharma,  D. W. Small,  T. Stauch,  T. Stein,  
 Yu-Chuan Su,  A. J. W. Thom,  A. Tkatchenko,  T. Tsuchimochi,  N. M. Tubman,  
 L. Vogt,  M. L. Vidal,  O. Vydrov,  M. A. Watson,  J. Wenzel,  
 M. de Wergifosse,  T. A. Wesolowski,  A. White,  J. Witte,  A. Yamada,  
 Jun Yang,  K. Yao,  S. Yeganeh,  S. R. Yost,  Zhi-Qiang You,  A. Zech,  
 Igor Ying Zhang,  Xing Zhang,  Yan Zhao,  Ying Zhu,  B. R. Brooks,  
 G. K. L. Chan,  C. J. Cramer,  M. S. Gordon,  W. J. Hehre,  A. Klamt,  
 M. W. Schmidt,  C. D. Sherrill,  D. G. Truhlar,  A. Aspuru-Guzik,  R. Baer,  
 A. T. Bell,  N. A. Besley,  Jeng-Da Chai,  A. E. DePrince, III,  
 R. A. DiStasio Jr.,  A. Dreuw,  B. D. Dunietz,  T. R. Furlani,  
 Chao-Ping Hsu,  Yousung Jung,  Jing Kong,  D. S. Lambrecht,  WanZhen Liang,  
 C. Ochsenfeld,  V. A. Rassolov,  L. V. Slipchenko,  J. E. Subotnik,  
 T. Van Voorhis,  J. M. Herbert,  A. I. Krylov,  P. M. W. Gill,  M. Head-Gordon

 Contributors to earlier versions of Q-Chem not listed above: 
 R. D. Adamson,  B. Austin,  J. Baker,  G. J. O. Beran,  K. Brandhorst,  
 S. T. Brown,  E. F. C. Byrd,  A. K. Chakraborty,  C.-L. Cheng,  
 Siu Hung Chien,  D. M. Chipman,  D. L. Crittenden,  H. Dachsel,  
 R. J. Doerksen,  A. D. Dutoi,  L. Fusti-Molnar,  W. A. Goddard III,  
 A. Golubeva-Zadorozhnaya,  S. R. Gwaltney,  G. Hawkins,  A. Heyden,  
 S. Hirata,  G. Kedziora,  F. J. Keil,  C. Kelley,  Jihan Kim,  R. A. King,  
 R. Z. Khaliullin,  P. P. Korambath,  W. Kurlancheek,  A. M. Lee,  M. S. Lee,  
 S. V. Levchenko,  Ching Yeh Lin,  D. Liotard,  R. C. Lochan,  I. Lotan,  
 P. E. Maslen,  N. Nair,  D. P. O'Neill,  D. Neuhauser,  E. Neuscamman,  
 C. M. Oana,  R. Olson,  B. Peters,  R. Peverati,  P. A. Pieniazek,  
 Y. M. Rhee,  J. Ritchie,  M. A. Rohrdanz,  E. Rosta,  N. J. Russ,  
 H. F. Schaefer III,  N. E. Schultz,  N. Shenvi,  A. C. Simmonett,  A. Sodt,  
 D. Stuck,  K. S. Thanthiriwatte,  V. Vanovschi,  Tao Wang,  A. Warshel,  
 C. F. Williams,  Q. Wu,  X. Xu,  W. Zhang

 Please cite Q-Chem as follows:
 Y. Shao et al., Mol. Phys. 113, 184-215 (2015)
 DOI: 10.1080/00268976.2014.952696

 Q-Chem 5.1.2 for Intel X86 EM64T Linux

 Parts of Q-Chem use Armadillo 8.300.2 (Tropical Shenanigans).
 http://arma.sourceforge.net/

 Q-Chem begins on Mon Nov 26 08:02:15 2018  

Host: 
0

     Scratch files written to /scratch/taweetham/qchem59341//
The previous job contains 0 fragments, simply inherited here
Input Ideriv = 2
Curr. Ideriv = -1
Max.  Ideriv = 2

Checking the input file for inconsistencies... 	...done.

--------------------------------------------------------------
User input:
--------------------------------------------------------------

$molecule
read
$end

$rem
   job_type 	frequency
   basis 	6-311++g**
   method	b3lyp	
$end


--------------------------------------------------------------
 ----------------------------------------------------------------
             Standard Nuclear Orientation (Angstroms)
    I     Atom           X                Y                Z
 ----------------------------------------------------------------
    1      C      -0.5812113752    -1.2298615878    -0.0000000000
    2      N      -1.8234863557    -1.0294149702    -0.0000000000
    3      Cl     -2.4177184535     0.6098174246     0.0000000000
    4      H      -0.2587097275    -2.2666681774    -0.0000000000
    5      I       1.0870112486     0.1223555901    -0.0000000000
 ----------------------------------------------------------------
 Molecular Point Group                 Cs    NOp =  2
 Largest Abelian Subgroup              Cs    NOp =  2
 Nuclear Repulsion Energy =   367.8820199997 hartrees
 There are       42 alpha and       42 beta electrons
 Requested basis set is 6-311++G(d,p)
 There are 54 shells and 143 basis functions

 Total QAlloc Memory Limit   2000 MB
 Mega-Array Size       188 MB
 MEM_STATIC part       192 MB

                       Distance Matrix (Angstroms)
             C (  1)   N (  2)   Cl(  3)   H (  4)
   N (  2)  1.258343
   Cl(  3)  2.599457  1.743615
   H (  4)  1.085806  1.994824  3.596594
   I (  5)  2.147431  3.130107  3.538467  2.741970

 A cutoff of  1.0D-11 yielded   1268 shell pairs
 There are      9381 function pairs (     10480 Cartesian)
 Smallest overlap matrix eigenvalue = 1.08E-03
 Guess from superposition of atomic densities
 Warning:  Energy on first SCF cycle will be non-variational
 SAD guess density has 84.000000 electrons

 -----------------------------------------------------------------------
  General SCF calculation program by
  Eric Jon Sundstrom, Paul Horn, Yuezhi Mao, Dmitri Zuev, Alec White,
  David Stuck, Shaama M.S., Shane Yost, Joonho Lee, David Small,
  Daniel Levine, Susi Lehtola, Hugh Burton, Evgeny Epifanovsky
 -----------------------------------------------------------------------
 Exchange:     0.2000 Hartree-Fock + 0.0800 Slater + 0.7200 B88
 Correlation:  0.1900 VWN1RPA + 0.8100 LYP
 Using SG-1 standard quadrature grid
 A restricted SCF calculation will be
 performed using DIIS
 SCF converges when DIIS error is below 1.0e-08
 ---------------------------------------
  Cycle       Energy         DIIS error
 ---------------------------------------
    1   -7473.6007338827      4.22e-02  
    2   -7473.1575503889      2.73e-03  
    3   -7473.1416647417      3.68e-03  
    4   -7473.1676179048      1.51e-03  
    5   -7473.1727427812      2.40e-04  
    6   -7473.1728105001      1.49e-04  
    7   -7473.1728694013      2.54e-05  
    8   -7473.1728708756      8.68e-06  
    9   -7473.1728710188      1.63e-06  
   10   -7473.1728710247      6.07e-07  
   11   -7473.1728710257      1.84e-07  
   12   -7473.1728710258      1.51e-08  
   13   -7473.1728710258      4.36e-09  Convergence criterion met
 ---------------------------------------
 SCF time:   CPU 16.08s  wall 16.00s 
 SCF   energy in the final basis set =    -7473.1728710258
 Total energy in the final basis set =    -7473.1728710258

 --------------------------------------------------------------
             Orbital Energies (a.u.) and Symmetries
 --------------------------------------------------------------

 Alpha MOs, Restricted
 -- Occupied --                  
******* -176.32 -165.73 -165.73 -165.73 -101.59  -35.82  -31.31
  1 A'    2 A'    3 A'    1 A"    4 A'    5 A'    6 A'    7 A'                 
-31.308 -31.307 -22.964 -22.963 -22.962 -22.958 -22.958 -14.405
  2 A"    8 A'    9 A'    3 A"   10 A'    4 A"   11 A'   12 A'                 
-10.289  -9.502  -7.269  -7.257  -7.256  -6.369  -4.781  -4.768
 13 A'   14 A'   15 A'    5 A"   16 A'   17 A'   18 A'    6 A"                 
 -4.766  -2.047  -2.043  -2.042  -2.030  -2.030  -0.997  -0.834
 19 A'   20 A'    7 A"   21 A'    8 A"   22 A'   23 A'   24 A'                 
 -0.699  -0.599  -0.503  -0.468  -0.432  -0.358  -0.330  -0.304
 25 A'   26 A'   27 A'   28 A'    9 A"   29 A'   10 A"   30 A'                 
 -0.287  -0.287
 11 A"   31 A'                                                                 
 -- Virtual --                   
 -0.086  -0.064  -0.032   0.000   0.033   0.047   0.057   0.079
 32 A'   12 A"   33 A'   34 A'   35 A'   36 A'   13 A"   37 A'                 
  0.089   0.092   0.117   0.127   0.152   0.166   0.167   0.192
 14 A"   38 A'   39 A'   40 A'   41 A'   15 A"   42 A'   43 A'                 
  0.226   0.235   0.253   0.267   0.313   0.373   0.374   0.390
 44 A'   16 A"   45 A'   46 A'   47 A'   17 A"   48 A'   18 A"                 
  0.417   0.433   0.458   0.464   0.480   0.556   0.557   0.613
 49 A'   50 A'   19 A"   51 A'   52 A'   53 A'   20 A"   54 A'                 
  0.626   0.656   0.715   0.748   0.798   0.838   0.844   0.912
 55 A'   56 A'   21 A"   57 A'   58 A'   59 A'   22 A"   60 A'                 
  0.938   0.958   1.044   1.088   1.088   1.199   1.259   1.322
 23 A"   61 A'   62 A'   63 A'   24 A"   64 A'   25 A"   65 A'                 
  1.356   1.358   1.491   1.564   1.724   1.732   1.966   2.027
 26 A"   66 A'   67 A'   68 A'   69 A'   27 A"   70 A'   28 A"                 
  2.098   2.236   2.274   2.298   2.369   2.544   2.635   2.703
 71 A'   72 A'   29 A"   73 A'   30 A"   74 A'   75 A'   76 A'                 
  2.768   2.790   2.985   3.578   3.806   3.946   3.949   3.970
 31 A"   77 A'   78 A'   79 A'   32 A"   33 A"   80 A'   81 A'                 
  3.999   4.075   4.222   4.341   4.475   5.980   6.010   6.045
 34 A"   82 A'   83 A'   84 A'   85 A'   35 A"   86 A'   87 A'                 
  9.629  23.809  25.772  25.845  26.223  27.785  28.323  28.346
 88 A'   89 A'   36 A"   90 A'   91 A'   92 A'   37 A"   93 A'                 
 28.359  28.519  28.527  28.539  28.576  28.665  35.474 127.868
 94 A'   38 A"   95 A'   39 A"   96 A'   97 A'   98 A'   40 A"                 
127.885 127.908 151.590 215.6001901.750
 99 A'  100 A'  101 A'  102 A'  103 A'                                         

 Beta MOs, Restricted
 -- Occupied --                  
******* -176.32 -165.73 -165.73 -165.73 -101.59  -35.82  -31.31
  1 A'    2 A'    3 A'    1 A"    4 A'    5 A'    6 A'    7 A'                 
-31.308 -31.307 -22.964 -22.963 -22.962 -22.958 -22.958 -14.405
  2 A"    8 A'    9 A'    3 A"   10 A'    4 A"   11 A'   12 A'                 
-10.289  -9.502  -7.269  -7.257  -7.256  -6.369  -4.781  -4.768
 13 A'   14 A'   15 A'    5 A"   16 A'   17 A'   18 A'    6 A"                 
 -4.766  -2.047  -2.043  -2.042  -2.030  -2.030  -0.997  -0.834
 19 A'   20 A'    7 A"   21 A'    8 A"   22 A'   23 A'   24 A'                 
 -0.699  -0.599  -0.503  -0.468  -0.432  -0.358  -0.330  -0.304
 25 A'   26 A'   27 A'   28 A'    9 A"   29 A'   10 A"   30 A'                 
 -0.287  -0.287
 11 A"   31 A'                                                                 
 -- Virtual --                   
 -0.086  -0.064  -0.032   0.000   0.033   0.047   0.057   0.079
 32 A'   12 A"   33 A'   34 A'   35 A'   36 A'   13 A"   37 A'                 
  0.089   0.092   0.117   0.127   0.152   0.166   0.167   0.192
 14 A"   38 A'   39 A'   40 A'   41 A'   15 A"   42 A'   43 A'                 
  0.226   0.235   0.253   0.267   0.313   0.373   0.374   0.390
 44 A'   16 A"   45 A'   46 A'   47 A'   17 A"   48 A'   18 A"                 
  0.417   0.433   0.458   0.464   0.480   0.556   0.557   0.613
 49 A'   50 A'   19 A"   51 A'   52 A'   53 A'   20 A"   54 A'                 
  0.626   0.656   0.715   0.748   0.798   0.838   0.844   0.912
 55 A'   56 A'   21 A"   57 A'   58 A'   59 A'   22 A"   60 A'                 
  0.938   0.958   1.044   1.088   1.088   1.199   1.259   1.322
 23 A"   61 A'   62 A'   63 A'   24 A"   64 A'   25 A"   65 A'                 
  1.356   1.358   1.491   1.564   1.724   1.732   1.966   2.027
 26 A"   66 A'   67 A'   68 A'   69 A'   27 A"   70 A'   28 A"                 
  2.098   2.236   2.274   2.298   2.369   2.544   2.635   2.703
 71 A'   72 A'   29 A"   73 A'   30 A"   74 A'   75 A'   76 A'                 
  2.768   2.790   2.985   3.578   3.806   3.946   3.949   3.970
 31 A"   77 A'   78 A'   79 A'   32 A"   33 A"   80 A'   81 A'                 
  3.999   4.075   4.222   4.341   4.475   5.980   6.010   6.045
 34 A"   82 A'   83 A'   84 A'   85 A'   35 A"   86 A'   87 A'                 
  9.629  23.809  25.772  25.845  26.223  27.785  28.323  28.346
 88 A'   89 A'   36 A"   90 A'   91 A'   92 A'   37 A"   93 A'                 
 28.359  28.519  28.527  28.539  28.576  28.665  35.474 127.868
 94 A'   38 A"   95 A'   39 A"   96 A'   97 A'   98 A'   40 A"                 
127.885 127.908 151.590 215.6001901.750
 99 A'  100 A'  101 A'  102 A'  103 A'                                         
 --------------------------------------------------------------

          Ground-State Mulliken Net Atomic Charges

     Atom                 Charge (a.u.)
  ----------------------------------------
      1 C                    -0.305651
      2 N                    -0.018912
      3 Cl                    0.018822
      4 H                     0.222679
      5 I                     0.083062
  ----------------------------------------
  Sum of atomic charges =     0.000000

 -----------------------------------------------------------------
                    Cartesian Multipole Moments
 -----------------------------------------------------------------
    Charge (ESU x 10^10)
                 0.0000
    Dipole Moment (Debye)
         X       1.5362      Y      -0.5294      Z       0.0000
       Tot       1.6249
    Quadrupole Moments (Debye-Ang)
        XX     -56.0731     XY      -1.0931     YY     -49.2377
        XZ       0.0000     YZ       0.0000     ZZ     -53.5259
    Octopole Moments (Debye-Ang^2)
       XXX      55.1144    XXY      15.1483    XYY      15.2633
       YYY       3.1409    XXZ      -0.0000    XYZ      -0.0000
       YYZ       0.0000    XZZ      13.3004    YZZ       2.6108
       ZZZ       0.0000
    Hexadecapole Moments (Debye-Ang^3)
      XXXX    -852.0133   XXXY     -12.2654   XXYY    -172.0379
      XYYY      -9.1612   YYYY    -175.0011   XXXZ       0.0000
      XXYZ      -0.0000   XYYZ      -0.0000   YYYZ      -0.0000
      XXZZ    -152.9405   XYZZ       1.0780   YYZZ     -45.7326
      XZZZ      -0.0000   YZZZ       0.0000   ZZZZ     -68.4652
 -----------------------------------------------------------------
 Calculating MO derivatives via CPSCF
   1         3          15      0.145478    0.050959
   2         3          15      0.018240    0.006927
   3         3          15      0.002248    0.000857
   4         3          15      0.000236    0.000115
   5        15           3      0.000018    0.000011
   6        18           0      0.000000    0.000000    Roots Converged
 Time for AOints: 5.1 s (CPU) 5.1 s (wall)
 ------------------------------------------------------------------------------
                     AOints        : Timing summary (seconds)
 ------------------------------------------------------------------------------
     job step          cpu (% of tot)      sys (% of tot)     wall (% of tot)
 ------------------------------------------------------------------------------
  cpscf_lag         0.4168E+02 (47.7)   0.6700E-04 (15.7)   0.4169E+02 (47.7)
  iterzp            0.4043E+02 (46.3)   0.3600E-03 (84.3)   0.4044E+02 (46.3)
  make_fx           0.0000E+00 ( 0.0)   0.0000E+00 ( 0.0)   0.0000E+00 ( 0.0)
  AOints            0.5118E+01 ( 5.9)   0.0000E+00 ( 0.0)   0.5119E+01 ( 5.9)
 ------------------------------------------------------------------------------
   Grand Totals     0.8733E+02          0.4270E-03          0.8735E+02
 ------------------------------------------------------------------------------
 Calculating analytic Hessian of the SCF energy
 Polarizability Matrix (a.u.)
            1           2           3
    1 -90.5856482  -0.2224291  -0.0000000
    2  -0.2224291 -59.7870953   0.0000000
    3  -0.0000000   0.0000000 -39.3677391

 Direct stationary perturbation theory relativistic correction:

 rels  =      97.754540577672
 relv  =    -323.783020890740
 rel2e =      41.890567481895
 E_rel =    -184.137912831172

 Hessian of the SCF Energy
            1           2           3           4           5           6
    1   0.6870338  -0.2036026   0.0000000  -0.5918412   0.1089284   0.0000000
    2  -0.2036026   0.4994867   0.0000000   0.0964410  -0.0885376  -0.0000000
    3   0.0000000   0.0000000   0.0844583   0.0000000  -0.0000000  -0.0353670
    4  -0.5918412   0.0964410   0.0000000   0.6873532  -0.1283537  -0.0000000
    5   0.1089284  -0.0885376  -0.0000000  -0.1283537   0.2138611   0.0000000
    6   0.0000000  -0.0000000  -0.0353670  -0.0000000   0.0000000   0.0433840
    7  -0.0236025   0.0491003   0.0000000  -0.0323590   0.0099989  -0.0000000
    8   0.0100411  -0.0414150  -0.0000000   0.0475958  -0.1141662   0.0000000
    9  -0.0000000  -0.0000000   0.0012304  -0.0000000   0.0000000  -0.0171654
   10  -0.0561639   0.0746894  -0.0000000  -0.0198477   0.0305210   0.0000000
   11   0.0905536  -0.3164531  -0.0000000   0.0044937  -0.0051868  -0.0000000
   12   0.0000000  -0.0000000  -0.0309462   0.0000000  -0.0000000  -0.0049733
   13  -0.0154263  -0.0166281  -0.0000000  -0.0433054  -0.0210946   0.0000000
   14  -0.0059206  -0.0530809  -0.0000000  -0.0201767  -0.0059704   0.0000000
   15  -0.0000000  -0.0000000  -0.0193755   0.0000000   0.0000000   0.0141217
            7           8           9          10          11          12
    1  -0.0236025   0.0100411  -0.0000000  -0.0561639   0.0905536   0.0000000
    2   0.0491003  -0.0414150  -0.0000000   0.0746894  -0.3164531  -0.0000000
    3   0.0000000  -0.0000000   0.0012304  -0.0000000  -0.0000000  -0.0309462
    4  -0.0323590   0.0475958  -0.0000000  -0.0198477   0.0044937   0.0000000
    5   0.0099989  -0.1141662   0.0000000   0.0305210  -0.0051868  -0.0000000
    6  -0.0000000   0.0000000  -0.0171654   0.0000000  -0.0000000  -0.0049733
    7   0.0591078  -0.0619488   0.0000000  -0.0034887  -0.0013080  -0.0000000
    8  -0.0619488   0.1433594   0.0000000   0.0045899   0.0051068  -0.0000000
    9   0.0000000   0.0000000   0.0096801   0.0000000  -0.0000000   0.0103244
   10  -0.0034887   0.0045899   0.0000000   0.0855502  -0.0912455  -0.0000000
   11  -0.0013080   0.0051068  -0.0000000  -0.0912455   0.3231693   0.0000000
   12  -0.0000000  -0.0000000   0.0103244  -0.0000000   0.0000000   0.0220020
   13   0.0003424  -0.0002780  -0.0000000  -0.0060499  -0.0024939   0.0000000
   14   0.0041575   0.0071150  -0.0000000  -0.0185548  -0.0066361   0.0000000
   15  -0.0000000  -0.0000000  -0.0040695   0.0000000   0.0000000   0.0035931
           13          14          15
    1  -0.0154263  -0.0059206  -0.0000000
    2  -0.0166281  -0.0530809  -0.0000000
    3  -0.0000000  -0.0000000  -0.0193755
    4  -0.0433054  -0.0201767   0.0000000
    5  -0.0210946  -0.0059704   0.0000000
    6   0.0000000   0.0000000   0.0141217
    7   0.0003424   0.0041575  -0.0000000
    8  -0.0002780   0.0071150  -0.0000000
    9  -0.0000000  -0.0000000  -0.0040695
   10  -0.0060499  -0.0185548   0.0000000
   11  -0.0024939  -0.0066361   0.0000000
   12   0.0000000   0.0000000   0.0035931
   13   0.0644391   0.0404946   0.0000000
   14   0.0404946   0.0585724   0.0000000
   15   0.0000000   0.0000000   0.0057302
 Gradient time:  CPU 116.48 s  wall 116.52 s
 **********************************************************************
 **                                                                  **
 **                       VIBRATIONAL ANALYSIS                       **
 **                       --------------------                       **
 **                                                                  **
 **        VIBRATIONAL FREQUENCIES (CM**-1) AND NORMAL MODES         **
 **     FORCE CONSTANTS (mDYN/ANGSTROM) AND REDUCED MASSES (AMU)     **
 **                  INFRARED INTENSITIES (KM/MOL)                   **
 **                                                                  **
 **********************************************************************


 Mode:                 1                      2                      3
 Frequency:       126.10                 376.79                 406.49
 Force Cnst:      0.3114                 0.9564                 0.6740
 Red. Mass:      33.2341                11.4340                 6.9237
 IR Active:          YES                    YES                    YES
 IR Intens:        0.462                 21.981                  5.830
 Raman Active:       YES                    YES                    YES
               X      Y      Z        X      Y      Z        X      Y      Z
 C          0.202 -0.272  0.000    0.549  0.324 -0.000   -0.000 -0.000 -0.471
 N          0.209 -0.168 -0.000    0.516  0.206  0.000   -0.000 -0.000  0.497
 Cl         0.790  0.052  0.000   -0.131  0.042 -0.000    0.000 -0.000 -0.080
 H          0.212 -0.268  0.000    0.420  0.280 -0.000   -0.000 -0.000 -0.724
 I         -0.262  0.032 -0.000   -0.076 -0.067  0.000    0.000  0.000  0.018
 TransDip   0.022  0.002  0.000    0.142  0.049 -0.000   -0.000 -0.000 -0.077

 Mode:                 4                      5                      6
 Frequency:       574.13                 666.39                 830.61
 Force Cnst:      2.2114                 1.6868                 0.4919
 Red. Mass:      11.3868                 6.4471                 1.2101
 IR Active:          YES                    YES                    YES
 IR Intens:       20.337                166.362                 21.569
 Raman Active:       YES                    YES                    YES
               X      Y      Z        X      Y      Z        X      Y      Z
 C         -0.177  0.537  0.000   -0.047 -0.438  0.000   -0.000 -0.000 -0.134
 N         -0.174  0.427 -0.000    0.155  0.463  0.000    0.000  0.000 -0.001
 Cl         0.157 -0.308  0.000   -0.026 -0.068 -0.000   -0.000 -0.000  0.011
 H         -0.195  0.557  0.000   -0.480 -0.575 -0.000    0.000 -0.000  0.991
 I         -0.006 -0.017 -0.000   -0.002  0.014  0.000    0.000  0.000  0.002
 TransDip  -0.102  0.102  0.000   -0.413 -0.018 -0.000   -0.000 -0.000  0.149

 Mode:                 7                      8                      9
 Frequency:      1246.61                1631.62                3171.81
 Force Cnst:      1.0146                17.3632                 6.4655
 Red. Mass:       1.1081                11.0699                 1.0908
 IR Active:          YES                    YES                    YES
 IR Intens:       71.090                133.891                  7.647
 Raman Active:       YES                    YES                    YES
               X      Y      Z        X      Y      Z        X      Y      Z
 C         -0.046 -0.060  0.000    0.674 -0.115 -0.000    0.031 -0.081 -0.000
 N         -0.017  0.050  0.000   -0.599  0.140  0.000   -0.003 -0.001 -0.000
 Cl        -0.002  0.001 -0.000   -0.000 -0.010 -0.000   -0.000  0.001  0.000
 H          0.957  0.276 -0.000    0.156 -0.360 -0.000   -0.315  0.945  0.000
 I         -0.001 -0.002  0.000    0.001  0.001  0.000    0.000  0.000  0.000
 TransDip  -0.265 -0.051 -0.000    0.327  0.174 -0.000   -0.075  0.047 -0.000

 STANDARD THERMODYNAMIC QUANTITIES AT   298.15 K  AND     1.00 ATM

   This Molecule has  0 Imaginary Frequencies
   Zero point vibrational energy:       12.910 kcal/mol

   Atom    1 Element C  Has Mass   12.00000
   Atom    2 Element N  Has Mass   14.00307
   Atom    3 Element Cl Has Mass   34.96885
   Atom    4 Element H  Has Mass    1.00783
   Atom    5 Element I  Has Mass  126.90440
   Molecular Mass:   188.884150 amu
   Principal axes and moments of inertia in amu*Bohr^2:
                             1           2           3
    Eigenvalues --      188.97200  1438.36862  1627.34062
          X               1.00000    -0.00053     0.00000
          Y               0.00053     1.00000     0.00000
          Z               0.00000    -0.00000     1.00000
   Rotational Symmetry Number is   1
   The Molecule is an Asymmetric Top
   Translational Enthalpy:        0.889 kcal/mol
   Rotational Enthalpy:           0.889 kcal/mol
   Vibrational Enthalpy:         13.983 kcal/mol
   gas constant (RT):             0.592 kcal/mol
   Translational Entropy:        41.614  cal/mol.K
   Rotational Entropy:           27.583  cal/mol.K
   Vibrational Entropy:           6.065  cal/mol.K

   Total Enthalpy:               16.353 kcal/mol
   Total Entropy:                75.262  cal/mol.K
Archival summary:
1\1\TWL01\FREQ\ProcedureUnspecified\BasisUnspecified\1l1111\taweetha\MonNov2608:04:272018MonNov2608:04:272018\0\\#,FREQ,ProcedureUnspecified,BasisUnspecified,\\0,1\I\C,1,2.14743\H,2,1.08581,1,111.749\N,2,1.25834,1,131.807,3,180,0\Cl,4,1.74362,2,119.092,1,0,0\\\@

 Total job time:  132.68s(wall), 132.64s(cpu) 
 Mon Nov 26 08:04:27 2018

        *************************************************************
        *                                                           *
        *  Thank you very much for using Q-Chem.  Have a nice day.  *
        *                                                           *
        *************************************************************
