# Supplementary material for: Geometric and energetic data from ab initio calculations of haloethene, haloimine, halomethylenephosphine, haloiminophosphine, halodiazene, halodiphosphene and halocyclopropane
Source: Data Brief. 2019 Nov 2;27:104738. doi: 10.1016/j.dib.2019.104738 (PMC6861602; doi:10.1016/j.dib.2019.104738)
Supplement: Multimedia component 4 [file mmc4.zip › CN/B3LYP/IHCNFE.out]

Q-Chem Developer Version!
                  Welcome to Q-Chem
     A Quantum Leap Into The Future Of Chemistry


 Q-Chem 5.1, Q-Chem, Inc., Pleasanton, CA (2018)

 Yihan Shao,  Zhengting Gan,  E. Epifanovsky,  A. T. B. Gilbert,  M. Wormit,  
 J. Kussmann,  A. W. Lange,  A. Behn,  Jia Deng,  Xintian Feng,  D. Ghosh,  
 M. Goldey,  P. R. Horn,  L. D. Jacobson,  I. Kaliman,  T. Kus,  A. Landau,  
 Jie Liu,  E. I. Proynov,  R. M. Richard,  R. P. Steele,  E. J. Sundstrom,  
 H. L. Woodcock III,  P. M. Zimmerman,  D. Zuev,  B. Albrecht,  E. Alguire,  
 S. A. Baeppler,  D. Barton,  Z. Benda,  Y. A. Bernard,  E. J. Berquist,  
 K. B. Bravaya,  H. Burton,  D. Casanova,  Chun-Min Chang,  Yunqing Chen,  
 A. Chien,  K. D. Closser,  M. P. Coons,  S. Coriani,  S. Dasgupta,  
 A. L. Dempwolff,  M. Diedenhofen,  Hainam Do,  R. G. Edgar,  Po-Tung Fang,  
 S. Faraji,  S. Fatehi,  Qingguo Feng,  K. D. Fenk,  J. Fosso-Tande,  
 Qinghui Ge,  A. Ghysels,  G. Gidofalvi,  J. Gomes,  J. Gonthier,  A. Gunina,  
 D. Hait,  M. W. D. Hanson-Heine,  P. H. P. Harbach,  A. W. Hauser,  
 J. E. Herr,  E. G. Hohenstein,  Z. C. Holden,  Kerwin Hui,  B. C. Huynh,  
 T.-C. Jagau,  Hyunjun Ji,  B. Kaduk,  K. Khistyaev,  Jaehoon Kim,  
 P. Klunzinger,  K. Koh,  D. Kosenkov,  L. Koulias,  T. Kowalczyk,  
 C. M. Krauter,  A. Kunitsa,  Ka Un Lao,  A. Laurent,  K. V. Lawler,  
 Joonho Lee,  D. Lefrancois,  S. Lehtola,  D. S. Levine,  Yi-Pei Li,  
 You-Sheng Lin,  Fenglai Liu,  E. Livshits,  A. Luenser,  P. Manohar,  
 E. Mansoor,  S. F. Manzer,  Shan-Ping Mao,  Yuezhi Mao,  N. Mardirossian,  
 A. V. Marenich,  T. Markovich,  L. A. Martinez-Martinez,  S. A. Maurer,  
 N. J. Mayhall,  S. C. McKenzie,  J.-M. Mewes,  A. F. Morrison,  
 J. W. Mullinax,  K. Nanda,  T. S. Nguyen-Beck,  R. Olivares-Amaya,  
 J. A. Parkhill,  T. M. Perrine,  F. Plasser,  P. Pokhilko,  S. Prager,  
 A. Prociuk,  E. Ramos,  D. R. Rehn,  F. Rob,  M. Schneider,  N. Sergueev,  
 S. M. Sharada,  S. Sharma,  D. W. Small,  T. Stauch,  T. Stein,  
 Yu-Chuan Su,  A. J. W. Thom,  A. Tkatchenko,  T. Tsuchimochi,  N. M. Tubman,  
 L. Vogt,  M. L. Vidal,  O. Vydrov,  M. A. Watson,  J. Wenzel,  
 M. de Wergifosse,  T. A. Wesolowski,  A. White,  J. Witte,  A. Yamada,  
 Jun Yang,  K. Yao,  S. Yeganeh,  S. R. Yost,  Zhi-Qiang You,  A. Zech,  
 Igor Ying Zhang,  Xing Zhang,  Yan Zhao,  Ying Zhu,  B. R. Brooks,  
 G. K. L. Chan,  C. J. Cramer,  M. S. Gordon,  W. J. Hehre,  A. Klamt,  
 M. W. Schmidt,  C. D. Sherrill,  D. G. Truhlar,  A. Aspuru-Guzik,  R. Baer,  
 A. T. Bell,  N. A. Besley,  Jeng-Da Chai,  A. E. DePrince, III,  
 R. A. DiStasio Jr.,  A. Dreuw,  B. D. Dunietz,  T. R. Furlani,  
 Chao-Ping Hsu,  Yousung Jung,  Jing Kong,  D. S. Lambrecht,  WanZhen Liang,  
 C. Ochsenfeld,  V. A. Rassolov,  L. V. Slipchenko,  J. E. Subotnik,  
 T. Van Voorhis,  J. M. Herbert,  A. I. Krylov,  P. M. W. Gill,  M. Head-Gordon

 Contributors to earlier versions of Q-Chem not listed above: 
 R. D. Adamson,  B. Austin,  J. Baker,  G. J. O. Beran,  K. Brandhorst,  
 S. T. Brown,  E. F. C. Byrd,  A. K. Chakraborty,  C.-L. Cheng,  
 Siu Hung Chien,  D. M. Chipman,  D. L. Crittenden,  H. Dachsel,  
 R. J. Doerksen,  A. D. Dutoi,  L. Fusti-Molnar,  W. A. Goddard III,  
 A. Golubeva-Zadorozhnaya,  S. R. Gwaltney,  G. Hawkins,  A. Heyden,  
 S. Hirata,  G. Kedziora,  F. J. Keil,  C. Kelley,  Jihan Kim,  R. A. King,  
 R. Z. Khaliullin,  P. P. Korambath,  W. Kurlancheek,  A. M. Lee,  M. S. Lee,  
 S. V. Levchenko,  Ching Yeh Lin,  D. Liotard,  R. C. Lochan,  I. Lotan,  
 P. E. Maslen,  N. Nair,  D. P. O'Neill,  D. Neuhauser,  E. Neuscamman,  
 C. M. Oana,  R. Olson,  B. Peters,  R. Peverati,  P. A. Pieniazek,  
 Y. M. Rhee,  J. Ritchie,  M. A. Rohrdanz,  E. Rosta,  N. J. Russ,  
 H. F. Schaefer III,  N. E. Schultz,  N. Shenvi,  A. C. Simmonett,  A. Sodt,  
 D. Stuck,  K. S. Thanthiriwatte,  V. Vanovschi,  Tao Wang,  A. Warshel,  
 C. F. Williams,  Q. Wu,  X. Xu,  W. Zhang

 Please cite Q-Chem as follows:
 Y. Shao et al., Mol. Phys. 113, 184-215 (2015)
 DOI: 10.1080/00268976.2014.952696

 Q-Chem 5.1.2 for Intel X86 EM64T Linux

 Parts of Q-Chem use Armadillo 8.300.2 (Tropical Shenanigans).
 http://arma.sourceforge.net/

 Q-Chem begins on Sun Nov 25 22:12:08 2018  

Host: 
0

     Scratch files written to /scratch/taweetham/qchem54105//
Input Ideriv = 2
Curr. Ideriv = -1
Max.  Ideriv = 2

Checking the input file for inconsistencies... 	...done.

--------------------------------------------------------------
User input:
--------------------------------------------------------------
$molecule
0 1
C 
N 1 1.3 
F 2 CF 1 120. 
H 1 CH 2 120.  3 180.0
I 1 CI 2 120.  3 0.0

CC=1.54
CH=1.09
CF=1.35
CCl=1.77
CBr=1.94
CI=2.14
DHA=180.0
$end

$rem
   job_type	optimization
   basis	6-311++g**
   method	b3lyp
$end

--------------------------------------------------------------
 ----------------------------------------------------------------
             Standard Nuclear Orientation (Angstroms)
    I     Atom           X                Y                Z
 ----------------------------------------------------------------
    1      C      -1.0255170496    -1.0583613280    -0.0000000000
    2      N      -2.1695064352    -0.4408758744     0.0000000000
    3      F      -2.2081752158     0.9085702066     0.0000000000
    4      H      -0.9942955897    -2.1479140897    -0.0000000000
    5      I       0.7963682995     0.0642845532    -0.0000000000
 ----------------------------------------------------------------
 Molecular Point Group                 Cs    NOp =  2
 Largest Abelian Subgroup              Cs    NOp =  2
 Nuclear Repulsion Energy =   295.0137514401 hartrees
 There are       38 alpha and       38 beta electrons
 Requested basis set is 6-311++G(d,p)
 There are 47 shells and 135 basis functions

 Total QAlloc Memory Limit   2000 MB
 Mega-Array Size       188 MB
 MEM_STATIC part       192 MB
 A cutoff of  1.0D-11 yielded   1004 shell pairs
 There are      8543 function pairs (      9590 Cartesian)

 -------------------------------------------------------
 OpenMP Integral Computing Module                       
 Release: version 1.0, May 2013, Q-Chem Inc. Pittsburgh 
 -------------------------------------------------------
 Integral Job Info:
 Integral job number is                      11
 Integral operator is                         1
 short-range coefficients                     0
 long-range coefficients              100000000
 Omega coefficients                           0
 if combine SR and LR in K                    0
 Integral screening is                        0
 Integral computing path is                   2
 max size of driver memory is            800000
 size of driver memory is                593474
 size of scratch memory is             11861008
 max col of scratch BK array               1296
 max len of scratch array in speh3          155
 max len of scratch index in speh4           18
 max int batch size is                      520
 min int batch size is                       52
 fixed nKL is                                52
 max L of basis functions is                  2
 order of int derivative is                   0
 number of shells is                         47
 number of basis is                         143
 number of cartesian basis is               143
 number of contracted shell pairs          1004
 number of primitive shell pairs           2258
 maxK2 (contraction) of shell pair           36
 max number of K2 of shell pair               1
 max number of CS2 of shell pair            105
 max number of PS2 of shell pair            162
 mem total for path MDJ                  519962
 -------------------------------------------------------
 Smallest overlap matrix eigenvalue = 1.06E-03

 Scale SEOQF with 1.000000e-01/1.000000e-01/1.000000e-01

 Standard Electronic Orientation quadrupole field applied
 Nucleus-field energy     =     0.0000000057 hartrees
 Guess from superposition of atomic densities
 Warning:  Energy on first SCF cycle will be non-variational
 SAD guess density has 76.000000 electrons

 -----------------------------------------------------------------------
  General SCF calculation program by
  Eric Jon Sundstrom, Paul Horn, Yuezhi Mao, Dmitri Zuev, Alec White,
  David Stuck, Shaama M.S., Shane Yost, Joonho Lee, David Small,
  Daniel Levine, Susi Lehtola, Hugh Burton, Evgeny Epifanovsky
 -----------------------------------------------------------------------
 Exchange:     0.2000 Hartree-Fock + 0.0800 Slater + 0.7200 B88
 Correlation:  0.1900 VWN1RPA + 0.8100 LYP
 Using SG-1 standard quadrature grid
 using 4 threads for integral computing
 -------------------------------------------------------
 OpenMP Integral computing Module                
 Release: version 2.0, May 2017, Q-Chem Inc. Pleasanton 
 -------------------------------------------------------
 -------------------------------------------------------
 OpenMP BLAS3 based DFT computing Module                
 Release: version 1.0, May 2013, Q-Chem Inc. Pittsburgh 
 -------------------------------------------------------
 A restricted SCF calculation will be
 performed using DIIS
 SCF converges when DIIS error is below 1.0e-08
 ---------------------------------------
  Cycle       Energy         DIIS error
 ---------------------------------------
    1   -7113.1778730651      4.42e-02  
    2   -7112.7693761309      3.31e-03  
    3   -7112.7745129859      2.70e-03  
    4   -7112.7811870988      1.32e-03  
    5   -7112.7839238914      3.41e-04  
    6   -7112.7841225376      1.21e-04  
    7   -7112.7841481628      3.82e-05  
    8   -7112.7841502679      1.09e-05  
    9   -7112.7841505250      2.73e-06  
   10   -7112.7841505433      6.94e-07  
   11   -7112.7841505444      1.21e-07  
   12   -7112.7841505444      1.75e-08  
   13   -7112.7841505444      4.78e-09  Convergence criterion met
 ---------------------------------------
 SCF time:   CPU 14.26s  wall 4.00s 
 SCF   energy in the final basis set =    -7112.7841505444
 Total energy in the final basis set =    -7112.7841505444

 --------------------------------------------------------------
             Orbital Energies (a.u.) and Symmetries
 --------------------------------------------------------------

 Alpha MOs, Restricted
 -- Occupied --                  
******* -176.32 -165.73 -165.73 -165.73  -35.82  -31.31  -31.31
  1 A'    2 A'    3 A'    1 A"    4 A'    5 A'    6 A'    2 A"                 
-31.308 -24.736 -22.965 -22.963 -22.963 -22.959 -22.959 -14.437
  7 A'    8 A'    9 A'    3 A"   10 A'    4 A"   11 A'   12 A'                 
-10.294  -6.370  -4.783  -4.768  -4.767  -2.048  -2.044  -2.043
 13 A'   14 A'   15 A'    5 A"   16 A'   17 A'    6 A"   18 A'                 
 -2.031  -2.031  -1.281  -0.925  -0.706  -0.640  -0.555  -0.509
 19 A'    7 A"   20 A'   21 A'   22 A'   23 A'   24 A'    8 A"                 
 -0.506  -0.425  -0.363  -0.318  -0.290  -0.286
 25 A'   26 A'    9 A"   27 A'   28 A'   10 A"                                 
 -- Virtual --                   
 -0.072  -0.069  -0.011   0.039   0.041   0.050   0.059   0.111
 29 A'   11 A"   30 A'   31 A'   32 A'   33 A'   12 A"   34 A'                 
  0.133   0.145   0.148   0.159   0.180   0.214   0.237   0.244
 35 A'   36 A'   13 A"   37 A'   38 A'   14 A"   39 A'   40 A'                 
  0.260   0.267   0.272   0.311   0.386   0.395   0.397   0.435
 41 A'   15 A"   42 A'   43 A'   16 A"   44 A'   17 A"   45 A'                 
  0.441   0.524   0.542   0.558   0.588   0.628   0.705   0.766
 46 A'   47 A'   18 A"   48 A'   49 A'   50 A'   51 A'   52 A'                 
  0.798   0.836   0.917   1.091   1.149   1.207   1.255   1.305
 19 A"   53 A'   54 A'   20 A"   55 A'   21 A"   56 A'   57 A'                 
  1.309   1.350   1.359   1.373   1.510   1.542   1.667   1.725
 22 A"   58 A'   23 A"   59 A'   60 A'   61 A'   62 A'   24 A"                 
  1.955   1.964   2.014   2.123   2.330   2.373   2.541   2.590
 63 A'   64 A'   25 A"   65 A'   26 A"   66 A'   67 A'   68 A'                 
  2.719   2.726   2.917   3.541   3.673   3.684   3.747   3.756
 69 A'   27 A"   70 A'   71 A'   72 A'   28 A"   29 A"   73 A'                 
  3.945   3.946   3.970   3.974   3.994   4.072   4.207   4.299
 74 A'   30 A"   31 A"   75 A'   32 A"   76 A'   77 A'   78 A'                 
  4.363   5.016   5.977   6.001   6.045   6.250   6.306   6.601
 79 A'   80 A'   33 A"   81 A'   82 A'   34 A"   83 A'   84 A'                 
 23.746  27.791  28.321  28.340  28.361  28.519  28.530  28.538
 85 A'   86 A'   35 A"   87 A'   88 A'   36 A"   89 A'   37 A"                 
 28.574  28.663  35.388  66.735 127.866 127.881 127.910 151.595
 90 A'   91 A'   92 A'   93 A'   38 A"   94 A'   95 A'   96 A'                 
*******
 97 A'                                                                         

 Beta MOs, Restricted
 -- Occupied --                  
******* -176.32 -165.73 -165.73 -165.73  -35.82  -31.31  -31.31
  1 A'    2 A'    3 A'    1 A"    4 A'    5 A'    6 A'    2 A"                 
-31.308 -24.736 -22.965 -22.963 -22.963 -22.959 -22.959 -14.437
  7 A'    8 A'    9 A'    3 A"   10 A'    4 A"   11 A'   12 A'                 
-10.294  -6.370  -4.783  -4.768  -4.767  -2.048  -2.044  -2.043
 13 A'   14 A'   15 A'    5 A"   16 A'   17 A'    6 A"   18 A'                 
 -2.031  -2.031  -1.281  -0.925  -0.706  -0.640  -0.555  -0.509
 19 A'    7 A"   20 A'   21 A'   22 A'   23 A'   24 A'    8 A"                 
 -0.506  -0.425  -0.363  -0.318  -0.290  -0.286
 25 A'   26 A'    9 A"   27 A'   28 A'   10 A"                                 
 -- Virtual --                   
 -0.072  -0.069  -0.011   0.039   0.041   0.050   0.059   0.111
 29 A'   11 A"   30 A'   31 A'   32 A'   33 A'   12 A"   34 A'                 
  0.133   0.145   0.148   0.159   0.180   0.214   0.237   0.244
 35 A'   36 A'   13 A"   37 A'   38 A'   14 A"   39 A'   40 A'                 
  0.260   0.267   0.272   0.311   0.386   0.395   0.397   0.435
 41 A'   15 A"   42 A'   43 A'   16 A"   44 A'   17 A"   45 A'                 
  0.441   0.524   0.542   0.558   0.588   0.628   0.705   0.766
 46 A'   47 A'   18 A"   48 A'   49 A'   50 A'   51 A'   52 A'                 
  0.798   0.836   0.917   1.091   1.149   1.207   1.255   1.305
 19 A"   53 A'   54 A'   20 A"   55 A'   21 A"   56 A'   57 A'                 
  1.309   1.350   1.359   1.373   1.510   1.542   1.667   1.725
 22 A"   58 A'   23 A"   59 A'   60 A'   61 A'   62 A'   24 A"                 
  1.955   1.964   2.014   2.123   2.330   2.373   2.541   2.590
 63 A'   64 A'   25 A"   65 A'   26 A"   66 A'   67 A'   68 A'                 
  2.719   2.726   2.917   3.541   3.673   3.684   3.747   3.756
 69 A'   27 A"   70 A'   71 A'   72 A'   28 A"   29 A"   73 A'                 
  3.945   3.946   3.970   3.974   3.994   4.072   4.207   4.299
 74 A'   30 A"   31 A"   75 A'   32 A"   76 A'   77 A'   78 A'                 
  4.363   5.016   5.977   6.001   6.045   6.250   6.306   6.601
 79 A'   80 A'   33 A"   81 A'   82 A'   34 A"   83 A'   84 A'                 
 23.746  27.791  28.321  28.340  28.361  28.519  28.530  28.538
 85 A'   86 A'   35 A"   87 A'   88 A'   36 A"   89 A'   37 A"                 
 28.574  28.663  35.388  66.735 127.866 127.881 127.910 151.595
 90 A'   91 A'   92 A'   93 A'   38 A"   94 A'   95 A'   96 A'                 
*******
 97 A'                                                                         
 --------------------------------------------------------------

          Ground-State Mulliken Net Atomic Charges

     Atom                 Charge (a.u.)
  ----------------------------------------
      1 C                    -0.257182
      2 N                    -0.024812
      3 F                    -0.020835
      4 H                     0.215181
      5 I                     0.087648
  ----------------------------------------
  Sum of atomic charges =     0.000000

 -----------------------------------------------------------------
                    Cartesian Multipole Moments
 -----------------------------------------------------------------
    Charge (ESU x 10^10)
                 0.0000
    Dipole Moment (Debye)
         X       1.5121      Y      -1.4813      Z      -0.0000
       Tot       2.1168
    Quadrupole Moments (Debye-Ang)
        XX     -49.6022     XY       2.5752     YY     -41.5727
        XZ      -0.0000     YZ      -0.0000     ZZ     -45.5999
    Octopole Moments (Debye-Ang^2)
       XXX      43.0070    XXY       7.6847    XYY       5.4324
       YYY       0.3467    XXZ       0.0000    XYZ       0.0000
       YYZ      -0.0000    XZZ       6.2315    YZZ       3.8247
       ZZZ      -0.0000
    Hexadecapole Moments (Debye-Ang^3)
      XXXX    -548.2629   XXXY     -15.4778   XXYY    -108.7155
      XYYY      -1.3095   YYYY    -114.7742   XXXZ      -0.0000
      XXYZ      -0.0000   XYYZ      -0.0000   YYYZ       0.0000
      XXZZ     -93.7942   XYZZ      -4.4509   YYZZ     -33.3655
      XZZZ      -0.0000   YZZZ      -0.0000   ZZZZ     -56.5948
 -----------------------------------------------------------------
 Calculating analytic gradient of the SCF energy
 Gradient of SCF Energy
            1           2           3           4           5
    1   0.0275713  -0.0113788  -0.0166613   0.0035316  -0.0030628
    2  -0.0509903   0.0665370  -0.0151641  -0.0063982   0.0060156
    3  -0.0000000   0.0000000  -0.0000000   0.0000000  -0.0000000
 Max gradient component =       6.654E-02
 RMS gradient           =       2.384E-02
 Gradient time:  CPU 3.90 s  wall 1.07 s
 Geometry Optimization Parameters
   NAtoms,    NIC,     NZ,  NCons,   NDum,   NFix, NCnnct, MaxDiis
        5      20       5       0       0       0       0       0


** GEOMETRY OPTIMIZATION IN DELOCALIZED INTERNAL COORDINATES **
   Searching for a Minimum

   Optimization Cycle:   1

                       Coordinates (Angstroms)
     ATOM                X               Y               Z
      1  C        -1.0255170496   -1.0583613280    0.0000000000
      2  N        -2.1695064352   -0.4408758744    0.0000000000
      3  F        -2.2081752158    0.9085702066    0.0000000000
      4  H        -0.9942955897   -2.1479140897    0.0000000000
      5  I         0.7963682995    0.0642845532    0.0000000000
   Point Group: cs    Number of degrees of freedom:     7


   Energy is  -7112.784150544


 Attempting to Generate Delocalized Internal Coordinates

  7 Hessian modes will be used to form the next step
  Hessian Eigenvalues:
     0.108095    0.160000    0.220000    0.250000    0.348126    0.550214
     0.671931

 Minimum Search - Taking Simple RFO Step
 Searching for Lamda that Minimizes Along All modes
 Value Taken    Lamda =  -0.01411481
 Step Taken.  Stepsize is  0.214431

                             Maximum     Tolerance    Cnvgd?
         Gradient           0.045651      0.000300      NO
         Displacement       0.141129      0.001200      NO
         Energy change     *********      0.000001      NO


 New Cartesian Coordinates Obtained by Inverse Iteration

 Displacement from previous Coordinates is:  0.273484
 ----------------------------------------------------------------
             Standard Nuclear Orientation (Angstroms)
    I     Atom           X                Y                Z
 ----------------------------------------------------------------
    1      C      -1.0517883664    -1.0165239672     0.0000000000
    2      N      -2.2039506423    -0.5012448411     0.0000000000
    3      F      -2.1188523235     0.8598931904     0.0000000000
    4      H      -1.0097524709    -2.0962187110     0.0000000000
    5      I       0.7832178123     0.0797977965     0.0000000000
 ----------------------------------------------------------------
 Molecular Point Group                 Cs    NOp =  2
 Largest Abelian Subgroup              Cs    NOp =  2
 Nuclear Repulsion Energy =   298.7803725962 hartrees
 There are       38 alpha and       38 beta electrons
 Applying Cartesian multipole field
    Component          Value
    ---------          -----
     (2,0,0)        1.00000E-11
     (0,2,0)        2.00000E-11
     (0,0,2)       -3.00000E-11
 Nucleus-field energy     =     0.0000000055 hartrees
 Requested basis set is 6-311++G(d,p)
 There are 47 shells and 135 basis functions
 A cutoff of  1.0D-11 yielded   1009 shell pairs
 There are      8583 function pairs (      9634 Cartesian)
 Smallest overlap matrix eigenvalue = 9.56E-04
 Guess MOs from SCF MO coefficient file

 -----------------------------------------------------------------------
  General SCF calculation program by
  Eric Jon Sundstrom, Paul Horn, Yuezhi Mao, Dmitri Zuev, Alec White,
  David Stuck, Shaama M.S., Shane Yost, Joonho Lee, David Small,
  Daniel Levine, Susi Lehtola, Hugh Burton, Evgeny Epifanovsky
 -----------------------------------------------------------------------
 Exchange:     0.2000 Hartree-Fock + 0.0800 Slater + 0.7200 B88
 Correlation:  0.1900 VWN1RPA + 0.8100 LYP
 Using SG-1 standard quadrature grid
 using 4 threads for integral computing
 -------------------------------------------------------
 OpenMP Integral computing Module                
 Release: version 2.0, May 2017, Q-Chem Inc. Pleasanton 
 -------------------------------------------------------
 -------------------------------------------------------
 OpenMP BLAS3 based DFT computing Module                
 Release: version 1.0, May 2013, Q-Chem Inc. Pittsburgh 
 -------------------------------------------------------
 A restricted SCF calculation will be
 performed using DIIS
 SCF converges when DIIS error is below 1.0e-08
 ---------------------------------------
  Cycle       Energy         DIIS error
 ---------------------------------------
    1   -7112.7827188839      1.51e-03  
    2   -7112.7889998293      6.91e-04  
    3   -7112.7882011368      9.57e-04  
    4   -7112.7899195961      1.15e-04  
    5   -7112.7899367205      6.35e-05  
    6   -7112.7899455081      1.68e-05  
    7   -7112.7899458724      5.62e-06  
    8   -7112.7899459384      1.67e-06  
    9   -7112.7899459418      2.24e-07  
   10   -7112.7899459419      5.58e-08  
   11   -7112.7899459419      1.31e-08  
   12   -7112.7899459420      2.20e-09  Convergence criterion met
 ---------------------------------------
 SCF time:   CPU 13.09s  wall 4.00s 
 SCF   energy in the final basis set =    -7112.7899459420
 Total energy in the final basis set =    -7112.7899459420

 --------------------------------------------------------------
             Orbital Energies (a.u.) and Symmetries
 --------------------------------------------------------------

 Alpha MOs, Restricted
 -- Occupied --                  
******* -176.33 -165.73 -165.73 -165.73  -35.82  -31.32  -31.31
  1 A'    2 A'    3 A'    1 A"    4 A'    5 A'    6 A'    2 A"                 
-31.311 -24.722 -22.968 -22.967 -22.966 -22.962 -22.962 -14.434
  7 A'    8 A'    9 A'    3 A"   10 A'    4 A"   11 A'   12 A'                 
-10.284  -6.374  -4.786  -4.772  -4.770  -2.052  -2.048  -2.047
 13 A'   14 A'   15 A'    5 A"   16 A'   17 A'    6 A"   18 A'                 
 -2.034  -2.034  -1.271  -0.936  -0.708  -0.633  -0.546  -0.506
 19 A'    7 A"   20 A'   21 A'   22 A'   23 A'   24 A'   25 A'                 
 -0.504  -0.414  -0.363  -0.336  -0.291  -0.290
  8 A"   26 A'    9 A"   27 A'   28 A'   10 A"                                 
 -- Virtual --                   
 -0.077  -0.061  -0.008   0.038   0.044   0.055   0.059   0.111
 29 A'   11 A"   30 A'   31 A'   32 A'   33 A'   12 A"   34 A'                 
  0.134   0.145   0.151   0.158   0.182   0.215   0.237   0.244
 35 A'   36 A'   13 A"   37 A'   38 A'   14 A"   39 A'   40 A'                 
  0.258   0.260   0.282   0.315   0.385   0.399   0.402   0.435
 15 A"   41 A'   42 A'   43 A'   16 A"   44 A'   17 A"   45 A'                 
  0.451   0.540   0.543   0.575   0.598   0.635   0.706   0.758
 46 A'   47 A'   18 A"   48 A'   49 A'   50 A'   51 A'   52 A'                 
  0.801   0.852   0.876   1.089   1.140   1.219   1.249   1.303
 19 A"   53 A'   54 A'   20 A"   55 A'   21 A"   56 A'   22 A"                 
  1.305   1.347   1.356   1.378   1.540   1.563   1.696   1.737
 57 A'   58 A'   23 A"   59 A'   60 A'   61 A'   62 A'   24 A"                 
  1.938   1.982   2.031   2.173   2.361   2.380   2.587   2.597
 63 A'   64 A'   25 A"   65 A'   26 A"   66 A'   67 A'   68 A'                 
  2.739   2.749   2.934   3.574   3.674   3.691   3.757   3.769
 69 A'   27 A"   70 A'   71 A'   72 A'   28 A"   29 A"   73 A'                 
  3.919   3.943   3.968   3.973   3.995   4.076   4.215   4.317
 74 A'   30 A"   31 A"   75 A'   32 A"   76 A'   77 A'   78 A'                 
  4.400   4.999   5.976   6.000   6.044   6.257   6.337   6.580
 79 A'   80 A'   33 A"   81 A'   82 A'   34 A"   83 A'   84 A'                 
 23.821  27.792  28.319  28.338  28.358  28.516  28.528  28.536
 85 A'   86 A'   35 A"   87 A'   88 A'   36 A"   89 A'   37 A"                 
 28.575  28.661  35.438  66.747 127.864 127.878 127.907 151.595
 90 A'   91 A'   92 A'   93 A'   38 A"   94 A'   95 A'   96 A'                 
*******
 97 A'                                                                         

 Beta MOs, Restricted
 -- Occupied --                  
******* -176.33 -165.73 -165.73 -165.73  -35.82  -31.32  -31.31
  1 A'    2 A'    3 A'    1 A"    4 A'    5 A'    6 A'    2 A"                 
-31.311 -24.722 -22.968 -22.967 -22.966 -22.962 -22.962 -14.434
  7 A'    8 A'    9 A'    3 A"   10 A'    4 A"   11 A'   12 A'                 
-10.284  -6.374  -4.786  -4.772  -4.770  -2.052  -2.048  -2.047
 13 A'   14 A'   15 A'    5 A"   16 A'   17 A'    6 A"   18 A'                 
 -2.034  -2.034  -1.271  -0.936  -0.708  -0.633  -0.546  -0.506
 19 A'    7 A"   20 A'   21 A'   22 A'   23 A'   24 A'   25 A'                 
 -0.504  -0.414  -0.363  -0.336  -0.291  -0.290
  8 A"   26 A'    9 A"   27 A'   28 A'   10 A"                                 
 -- Virtual --                   
 -0.077  -0.061  -0.008   0.038   0.044   0.055   0.059   0.111
 29 A'   11 A"   30 A'   31 A'   32 A'   33 A'   12 A"   34 A'                 
  0.134   0.145   0.151   0.158   0.182   0.215   0.237   0.244
 35 A'   36 A'   13 A"   37 A'   38 A'   14 A"   39 A'   40 A'                 
  0.258   0.260   0.282   0.315   0.385   0.399   0.402   0.435
 15 A"   41 A'   42 A'   43 A'   16 A"   44 A'   17 A"   45 A'                 
  0.451   0.540   0.543   0.575   0.598   0.635   0.706   0.758
 46 A'   47 A'   18 A"   48 A'   49 A'   50 A'   51 A'   52 A'                 
  0.801   0.852   0.876   1.089   1.140   1.219   1.249   1.303
 19 A"   53 A'   54 A'   20 A"   55 A'   21 A"   56 A'   22 A"                 
  1.305   1.347   1.356   1.378   1.540   1.563   1.696   1.737
 57 A'   58 A'   23 A"   59 A'   60 A'   61 A'   62 A'   24 A"                 
  1.938   1.982   2.031   2.173   2.361   2.380   2.587   2.597
 63 A'   64 A'   25 A"   65 A'   26 A"   66 A'   67 A'   68 A'                 
  2.739   2.749   2.934   3.574   3.674   3.691   3.757   3.769
 69 A'   27 A"   70 A'   71 A'   72 A'   28 A"   29 A"   73 A'                 
  3.919   3.943   3.968   3.973   3.995   4.076   4.215   4.317
 74 A'   30 A"   31 A"   75 A'   32 A"   76 A'   77 A'   78 A'                 
  4.400   4.999   5.976   6.000   6.044   6.257   6.337   6.580
 79 A'   80 A'   33 A"   81 A'   82 A'   34 A"   83 A'   84 A'                 
 23.821  27.792  28.319  28.338  28.358  28.516  28.528  28.536
 85 A'   86 A'   35 A"   87 A'   88 A'   36 A"   89 A'   37 A"                 
 28.575  28.661  35.438  66.747 127.864 127.878 127.907 151.595
 90 A'   91 A'   92 A'   93 A'   38 A"   94 A'   95 A'   96 A'                 
*******
 97 A'                                                                         
 --------------------------------------------------------------

          Ground-State Mulliken Net Atomic Charges

     Atom                 Charge (a.u.)
  ----------------------------------------
      1 C                    -0.246694
      2 N                    -0.019362
      3 F                    -0.041923
      4 H                     0.199620
      5 I                     0.108359
  ----------------------------------------
  Sum of atomic charges =    -0.000000

 -----------------------------------------------------------------
                    Cartesian Multipole Moments
 -----------------------------------------------------------------
    Charge (ESU x 10^10)
                -0.0000
    Dipole Moment (Debye)
         X       1.6513      Y      -1.4504      Z       0.0000
       Tot       2.1978
    Quadrupole Moments (Debye-Ang)
        XX     -49.2072     XY       2.8142     YY     -42.0848
        XZ       0.0000     YZ      -0.0000     ZZ     -45.4186
    Octopole Moments (Debye-Ang^2)
       XXX      43.7590    XXY       6.7835    XYY       6.1389
       YYY       1.1515    XXZ       0.0000    XYZ       0.0000
       YYZ       0.0000    XZZ       6.4550    YZZ       3.5359
       ZZZ       0.0000
    Hexadecapole Moments (Debye-Ang^3)
      XXXX    -536.2481   XXXY     -19.2683   XXYY    -107.2004
      XYYY      -7.4715   YYYY    -114.7864   XXXZ      -0.0000
      XXYZ      -0.0000   XYYZ      -0.0000   YYYZ      -0.0000
      XXZZ     -91.9359   XYZZ      -6.0699   YYZZ     -32.6130
      XZZZ       0.0000   YZZZ      -0.0000   ZZZZ     -56.0540
 -----------------------------------------------------------------
 Calculating analytic gradient of the SCF energy
 Gradient of SCF Energy
            1           2           3           4           5
    1  -0.0047469  -0.0025391   0.0082703  -0.0027146   0.0017303
    2   0.0020097   0.0170311  -0.0262507   0.0020337   0.0051762
    3  -0.0000000   0.0000000   0.0000000  -0.0000000  -0.0000000
 Max gradient component =       2.625E-02
 RMS gradient           =       8.648E-03
 Gradient time:  CPU 3.95 s  wall 1.08 s
 Geometry Optimization Parameters
   NAtoms,    NIC,     NZ,  NCons,   NDum,   NFix, NCnnct, MaxDiis
        5      20       5       0       0       0       0       0

 Cartesian Hessian Update
 Hessian Updated using BFGS Update


** GEOMETRY OPTIMIZATION IN DELOCALIZED INTERNAL COORDINATES **
   Searching for a Minimum

   Optimization Cycle:   2

                       Coordinates (Angstroms)
     ATOM                X               Y               Z
      1  C        -1.0517883664   -1.0165239672    0.0000000000
      2  N        -2.2039506423   -0.5012448411    0.0000000000
      3  F        -2.1188523235    0.8598931904    0.0000000000
      4  H        -1.0097524709   -2.0962187110    0.0000000000
      5  I         0.7832178123    0.0797977965    0.0000000000
   Point Group: cs    Number of degrees of freedom:     7


   Energy is  -7112.789945942

 Hessian Updated using BFGS Update

  7 Hessian modes will be used to form the next step
  Hessian Eigenvalues:
     0.107321    0.160894    0.183000    0.341658    0.361499    0.519952
     0.773121

 Minimum Search - Taking Simple RFO Step
 Searching for Lamda that Minimizes Along All modes
 Value Taken    Lamda =  -0.00312375
 Step Taken.  Stepsize is  0.094388

                             Maximum     Tolerance    Cnvgd?
         Gradient           0.026266      0.000300      NO
         Displacement       0.072319      0.001200      NO
         Energy change     -0.005795      0.000001      NO


 New Cartesian Coordinates Obtained by Inverse Iteration

 Displacement from previous Coordinates is:  0.206616
 ----------------------------------------------------------------
             Standard Nuclear Orientation (Angstroms)
    I     Atom           X                Y                Z
 ----------------------------------------------------------------
    1      C      -1.0355975121    -1.0005925292     0.0000000000
    2      N      -2.1941322991    -0.5029735940     0.0000000000
    3      F      -2.1973656742     0.8835546142     0.0000000000
    4      H      -0.9937093016    -2.0811562081     0.0000000000
    5      I       0.8196787962     0.0268711848     0.0000000000
 ----------------------------------------------------------------
 Molecular Point Group                 Cs    NOp =  2
 Largest Abelian Subgroup              Cs    NOp =  2
 Nuclear Repulsion Energy =   294.9467140328 hartrees
 There are       38 alpha and       38 beta electrons
 Applying Cartesian multipole field
    Component          Value
    ---------          -----
     (2,0,0)        1.00000E-11
     (0,2,0)        2.00000E-11
     (0,0,2)       -3.00000E-11
 Nucleus-field energy     =     0.0000000057 hartrees
 Requested basis set is 6-311++G(d,p)
 There are 47 shells and 135 basis functions
 A cutoff of  1.0D-11 yielded   1005 shell pairs
 There are      8535 function pairs (      9582 Cartesian)
 Smallest overlap matrix eigenvalue = 9.66E-04
 Guess MOs from SCF MO coefficient file

 -----------------------------------------------------------------------
  General SCF calculation program by
  Eric Jon Sundstrom, Paul Horn, Yuezhi Mao, Dmitri Zuev, Alec White,
  David Stuck, Shaama M.S., Shane Yost, Joonho Lee, David Small,
  Daniel Levine, Susi Lehtola, Hugh Burton, Evgeny Epifanovsky
 -----------------------------------------------------------------------
 Exchange:     0.2000 Hartree-Fock + 0.0800 Slater + 0.7200 B88
 Correlation:  0.1900 VWN1RPA + 0.8100 LYP
 Using SG-1 standard quadrature grid
 using 4 threads for integral computing
 -------------------------------------------------------
 OpenMP Integral computing Module                
 Release: version 2.0, May 2017, Q-Chem Inc. Pleasanton 
 -------------------------------------------------------
 -------------------------------------------------------
 OpenMP BLAS3 based DFT computing Module                
 Release: version 1.0, May 2013, Q-Chem Inc. Pittsburgh 
 -------------------------------------------------------
 A restricted SCF calculation will be
 performed using DIIS
 SCF converges when DIIS error is below 1.0e-08
 ---------------------------------------
  Cycle       Energy         DIIS error
 ---------------------------------------
    1   -7112.7888836151      8.77e-04  
    2   -7112.7913396208      3.01e-04  
    3   -7112.7910435496      5.01e-04  
    4   -7112.7915079519      4.84e-05  
    5   -7112.7915105617      3.75e-05  
    6   -7112.7915127332      5.13e-06  
    7   -7112.7915127743      1.94e-06  
    8   -7112.7915127822      6.05e-07  
    9   -7112.7915127832      7.36e-08  
   10   -7112.7915127832      1.66e-08  
   11   -7112.7915127832      4.15e-09  Convergence criterion met
 ---------------------------------------
 SCF time:   CPU 11.98s  wall 3.00s 
 SCF   energy in the final basis set =    -7112.7915127832
 Total energy in the final basis set =    -7112.7915127832

 --------------------------------------------------------------
             Orbital Energies (a.u.) and Symmetries
 --------------------------------------------------------------

 Alpha MOs, Restricted
 -- Occupied --                  
******* -176.33 -165.73 -165.73 -165.73  -35.83  -31.32  -31.31
  1 A'    2 A'    3 A'    1 A"    4 A'    5 A'    6 A'    2 A"                 
-31.313 -24.719 -22.970 -22.969 -22.968 -22.964 -22.964 -14.434
  7 A'    8 A'    9 A'    3 A"   10 A'    4 A"   11 A'   12 A'                 
-10.286  -6.376  -4.788  -4.774  -4.772  -2.054  -2.050  -2.049
 13 A'   14 A'   15 A'    5 A"   16 A'   17 A'    6 A"   18 A'                 
 -2.036  -2.036  -1.257  -0.940  -0.711  -0.631  -0.543  -0.502
 19 A'    7 A"   20 A'   21 A'   22 A'   23 A'   24 A'   25 A'                 
 -0.496  -0.417  -0.367  -0.333  -0.294  -0.292
  8 A"   26 A'    9 A"   27 A'   28 A'   10 A"                                 
 -- Virtual --                   
 -0.077  -0.061  -0.011   0.037   0.042   0.050   0.059   0.109
 29 A'   11 A"   30 A'   31 A'   32 A'   33 A'   12 A"   34 A'                 
  0.136   0.145   0.152   0.156   0.181   0.215   0.232   0.249
 35 A'   36 A'   13 A"   37 A'   38 A'   14 A"   39 A'   40 A'                 
  0.260   0.262   0.278   0.316   0.385   0.395   0.399   0.435
 41 A'   15 A"   42 A'   43 A'   16 A"   17 A"   44 A'   45 A'                 
  0.449   0.534   0.543   0.569   0.592   0.638   0.704   0.754
 46 A'   47 A'   18 A"   48 A'   49 A'   50 A'   51 A'   52 A'                 
  0.803   0.855   0.886   1.087   1.142   1.218   1.275   1.302
 19 A"   53 A'   54 A'   20 A"   55 A'   21 A"   56 A'   22 A"                 
  1.310   1.353   1.362   1.373   1.535   1.548   1.701   1.735
 57 A'   58 A'   23 A"   59 A'   60 A'   61 A'   62 A'   24 A"                 
  1.937   1.976   2.037   2.167   2.358   2.379   2.580   2.590
 63 A'   64 A'   25 A"   65 A'   26 A"   66 A'   67 A'   68 A'                 
  2.740   2.749   2.936   3.571   3.672   3.702   3.762   3.773
 69 A'   27 A"   70 A'   71 A'   72 A'   28 A"   29 A"   73 A'                 
  3.917   3.937   3.948   3.965   3.995   4.075   4.216   4.302
 74 A'   30 A"   31 A"   75 A'   32 A"   76 A'   77 A'   78 A'                 
  4.386   4.968   5.975   6.000   6.047   6.260   6.327   6.539
 79 A'   80 A'   33 A"   81 A'   82 A'   34 A"   83 A'   84 A'                 
 23.818  27.791  28.318  28.336  28.357  28.514  28.524  28.535
 85 A'   86 A'   35 A"   87 A'   88 A'   36 A"   89 A'   37 A"                 
 28.573  28.661  35.439  66.749 127.862 127.877 127.907 151.594
 90 A'   91 A'   92 A'   93 A'   38 A"   94 A'   95 A'   96 A'                 
*******
 97 A'                                                                         

 Beta MOs, Restricted
 -- Occupied --                  
******* -176.33 -165.73 -165.73 -165.73  -35.83  -31.32  -31.31
  1 A'    2 A'    3 A'    1 A"    4 A'    5 A'    6 A'    2 A"                 
-31.313 -24.719 -22.970 -22.969 -22.968 -22.964 -22.964 -14.434
  7 A'    8 A'    9 A'    3 A"   10 A'    4 A"   11 A'   12 A'                 
-10.286  -6.376  -4.788  -4.774  -4.772  -2.054  -2.050  -2.049
 13 A'   14 A'   15 A'    5 A"   16 A'   17 A'    6 A"   18 A'                 
 -2.036  -2.036  -1.257  -0.940  -0.711  -0.631  -0.543  -0.502
 19 A'    7 A"   20 A'   21 A'   22 A'   23 A'   24 A'   25 A'                 
 -0.496  -0.417  -0.367  -0.333  -0.294  -0.292
  8 A"   26 A'    9 A"   27 A'   28 A'   10 A"                                 
 -- Virtual --                   
 -0.077  -0.061  -0.011   0.037   0.042   0.050   0.059   0.109
 29 A'   11 A"   30 A'   31 A'   32 A'   33 A'   12 A"   34 A'                 
  0.136   0.145   0.152   0.156   0.181   0.215   0.232   0.249
 35 A'   36 A'   13 A"   37 A'   38 A'   14 A"   39 A'   40 A'                 
  0.260   0.262   0.278   0.316   0.385   0.395   0.399   0.435
 41 A'   15 A"   42 A'   43 A'   16 A"   17 A"   44 A'   45 A'                 
  0.449   0.534   0.543   0.569   0.592   0.638   0.704   0.754
 46 A'   47 A'   18 A"   48 A'   49 A'   50 A'   51 A'   52 A'                 
  0.803   0.855   0.886   1.087   1.142   1.218   1.275   1.302
 19 A"   53 A'   54 A'   20 A"   55 A'   21 A"   56 A'   22 A"                 
  1.310   1.353   1.362   1.373   1.535   1.548   1.701   1.735
 57 A'   58 A'   23 A"   59 A'   60 A'   61 A'   62 A'   24 A"                 
  1.937   1.976   2.037   2.167   2.358   2.379   2.580   2.590
 63 A'   64 A'   25 A"   65 A'   26 A"   66 A'   67 A'   68 A'                 
  2.740   2.749   2.936   3.571   3.672   3.702   3.762   3.773
 69 A'   27 A"   70 A'   71 A'   72 A'   28 A"   29 A"   73 A'                 
  3.917   3.937   3.948   3.965   3.995   4.075   4.216   4.302
 74 A'   30 A"   31 A"   75 A'   32 A"   76 A'   77 A'   78 A'                 
  4.386   4.968   5.975   6.000   6.047   6.260   6.327   6.539
 79 A'   80 A'   33 A"   81 A'   82 A'   34 A"   83 A'   84 A'                 
 23.818  27.791  28.318  28.336  28.357  28.514  28.524  28.535
 85 A'   86 A'   35 A"   87 A'   88 A'   36 A"   89 A'   37 A"                 
 28.573  28.661  35.439  66.749 127.862 127.877 127.907 151.594
 90 A'   91 A'   92 A'   93 A'   38 A"   94 A'   95 A'   96 A'                 
*******
 97 A'                                                                         
 --------------------------------------------------------------

          Ground-State Mulliken Net Atomic Charges

     Atom                 Charge (a.u.)
  ----------------------------------------
      1 C                    -0.247130
      2 N                    -0.013883
      3 F                    -0.058670
      4 H                     0.202499
      5 I                     0.117183
  ----------------------------------------
  Sum of atomic charges =     0.000000

 -----------------------------------------------------------------
                    Cartesian Multipole Moments
 -----------------------------------------------------------------
    Charge (ESU x 10^10)
                 0.0000
    Dipole Moment (Debye)
         X       1.8461      Y      -1.5182      Z      -0.0000
       Tot       2.3902
    Quadrupole Moments (Debye-Ang)
        XX     -49.4440     XY       2.7929     YY     -42.2825
        XZ       0.0000     YZ       0.0000     ZZ     -45.3840
    Octopole Moments (Debye-Ang^2)
       XXX      43.1552    XXY       7.6913    XYY       5.5050
       YYY       4.9557    XXZ      -0.0000    XYZ       0.0000
       YYZ       0.0000    XZZ       5.7623    YZZ       4.7911
       ZZZ       0.0000
    Hexadecapole Moments (Debye-Ang^3)
      XXXX    -554.4792   XXXY     -12.7653   XXYY    -111.1379
      XYYY      -2.1647   YYYY    -114.5563   XXXZ       0.0000
      XXYZ      -0.0000   XYYZ       0.0000   YYYZ      -0.0000
      XXZZ     -94.8865   XYZZ      -4.0335   YYZZ     -32.4416
      XZZZ       0.0000   YZZZ      -0.0000   ZZZZ     -55.8755
 -----------------------------------------------------------------
 Calculating analytic gradient of the SCF energy
 Gradient of SCF Energy
            1           2           3           4           5
    1  -0.0034792   0.0048815  -0.0011433  -0.0010028   0.0007439
    2  -0.0015027   0.0072569  -0.0073872   0.0017276  -0.0000945
    3   0.0000000  -0.0000000   0.0000000  -0.0000000  -0.0000000
 Max gradient component =       7.387E-03
 RMS gradient           =       3.176E-03
 Gradient time:  CPU 3.89 s  wall 1.07 s
 Geometry Optimization Parameters
   NAtoms,    NIC,     NZ,  NCons,   NDum,   NFix, NCnnct, MaxDiis
        5      20       5       0       0       0       0       0

 Cartesian Hessian Update
 Hessian Updated using BFGS Update


** GEOMETRY OPTIMIZATION IN DELOCALIZED INTERNAL COORDINATES **
   Searching for a Minimum

   Optimization Cycle:   3

                       Coordinates (Angstroms)
     ATOM                X               Y               Z
      1  C        -1.0355975121   -1.0005925292    0.0000000000
      2  N        -2.1941322991   -0.5029735940    0.0000000000
      3  F        -2.1973656742    0.8835546142    0.0000000000
      4  H        -0.9937093016   -2.0811562081    0.0000000000
      5  I         0.8196787962    0.0268711848    0.0000000000
   Point Group: cs    Number of degrees of freedom:     7


   Energy is  -7112.791512783

 Hessian Updated using BFGS Update

  7 Hessian modes will be used to form the next step
  Hessian Eigenvalues:
     0.105097    0.158988    0.181219    0.348062    0.418132    0.483198
     0.714451

 Minimum Search - Taking Simple RFO Step
 Searching for Lamda that Minimizes Along All modes
 Value Taken    Lamda =  -0.00022252
 Step Taken.  Stepsize is  0.026382

                             Maximum     Tolerance    Cnvgd?
         Gradient           0.005433      0.000300      NO
         Displacement       0.013029      0.001200      NO
         Energy change     -0.001567      0.000001      NO


 New Cartesian Coordinates Obtained by Inverse Iteration

 Displacement from previous Coordinates is:  0.028301
 ----------------------------------------------------------------
             Standard Nuclear Orientation (Angstroms)
    I     Atom           X                Y                Z
 ----------------------------------------------------------------
    1      C      -1.0367819075    -1.0007630527     0.0000000000
    2      N      -2.1992012500    -0.5062379075     0.0000000000
    3      F      -2.1911242692     0.8902710553     0.0000000000
    4      H      -0.9868119417    -2.0838140678     0.0000000000
    5      I       0.8127933776     0.0262474405     0.0000000000
 ----------------------------------------------------------------
 Molecular Point Group                 Cs    NOp =  2
 Largest Abelian Subgroup              Cs    NOp =  2
 Nuclear Repulsion Energy =   295.2350988489 hartrees
 There are       38 alpha and       38 beta electrons
 Applying Cartesian multipole field
    Component          Value
    ---------          -----
     (2,0,0)        1.00000E-11
     (0,2,0)        2.00000E-11
     (0,0,2)       -3.00000E-11
 Nucleus-field energy     =     0.0000000056 hartrees
 Requested basis set is 6-311++G(d,p)
 There are 47 shells and 135 basis functions
 A cutoff of  1.0D-11 yielded   1006 shell pairs
 There are      8538 function pairs (      9585 Cartesian)
 Smallest overlap matrix eigenvalue = 9.79E-04
 Guess MOs from SCF MO coefficient file

 -----------------------------------------------------------------------
  General SCF calculation program by
  Eric Jon Sundstrom, Paul Horn, Yuezhi Mao, Dmitri Zuev, Alec White,
  David Stuck, Shaama M.S., Shane Yost, Joonho Lee, David Small,
  Daniel Levine, Susi Lehtola, Hugh Burton, Evgeny Epifanovsky
 -----------------------------------------------------------------------
 Exchange:     0.2000 Hartree-Fock + 0.0800 Slater + 0.7200 B88
 Correlation:  0.1900 VWN1RPA + 0.8100 LYP
 Using SG-1 standard quadrature grid
 using 4 threads for integral computing
 -------------------------------------------------------
 OpenMP Integral computing Module                
 Release: version 2.0, May 2017, Q-Chem Inc. Pleasanton 
 -------------------------------------------------------
 -------------------------------------------------------
 OpenMP BLAS3 based DFT computing Module                
 Release: version 1.0, May 2013, Q-Chem Inc. Pittsburgh 
 -------------------------------------------------------
 A restricted SCF calculation will be
 performed using DIIS
 SCF converges when DIIS error is below 1.0e-08
 ---------------------------------------
  Cycle       Energy         DIIS error
 ---------------------------------------
    1   -7112.7915457946      1.92e-04  
    2   -7112.7916568872      3.45e-05  
    3   -7112.7916562156      4.82e-05  
    4   -7112.7916597100      1.10e-05  
    5   -7112.7916598498      4.77e-06  
    6   -7112.7916598909      1.45e-06  
    7   -7112.7916598941      7.24e-07  
    8   -7112.7916598950      1.69e-07  
    9   -7112.7916598951      4.05e-08  
   10   -7112.7916598951      6.49e-09  Convergence criterion met
 ---------------------------------------
 SCF time:   CPU 10.92s  wall 3.00s 
 SCF   energy in the final basis set =    -7112.7916598951
 Total energy in the final basis set =    -7112.7916598951

 --------------------------------------------------------------
             Orbital Energies (a.u.) and Symmetries
 --------------------------------------------------------------

 Alpha MOs, Restricted
 -- Occupied --                  
******* -176.33 -165.73 -165.73 -165.73  -35.83  -31.32  -31.31
  1 A'    2 A'    3 A'    1 A"    4 A'    5 A'    6 A'    2 A"                 
-31.314 -24.717 -22.971 -22.969 -22.969 -22.965 -22.965 -14.435
  7 A'    8 A'    9 A'    3 A"   10 A'    4 A"   11 A'   12 A'                 
-10.287  -6.376  -4.789  -4.774  -4.773  -2.055  -2.051  -2.049
 13 A'   14 A'   15 A'    5 A"   16 A'   17 A'    6 A"   18 A'                 
 -2.037  -2.036  -1.252  -0.939  -0.712  -0.629  -0.541  -0.501
 19 A'    7 A"   20 A'   21 A'   22 A'   23 A'   24 A'   25 A'                 
 -0.493  -0.416  -0.367  -0.334  -0.294  -0.292
  8 A"   26 A'    9 A"   27 A'   28 A'   10 A"                                 
 -- Virtual --                   
 -0.077  -0.062  -0.012   0.034   0.041   0.050   0.059   0.109
 29 A'   11 A"   30 A'   31 A'   32 A'   33 A'   12 A"   34 A'                 
  0.136   0.145   0.152   0.155   0.180   0.215   0.232   0.249
 35 A'   36 A'   13 A"   37 A'   38 A'   14 A"   39 A'   40 A'                 
  0.261   0.262   0.278   0.315   0.385   0.395   0.399   0.435
 41 A'   15 A"   42 A'   43 A'   16 A"   17 A"   44 A'   45 A'                 
  0.449   0.533   0.543   0.569   0.590   0.639   0.704   0.754
 46 A'   47 A'   18 A"   48 A'   49 A'   50 A'   51 A'   52 A'                 
  0.803   0.855   0.885   1.087   1.143   1.218   1.276   1.302
 19 A"   53 A'   54 A'   20 A"   55 A'   21 A"   56 A'   22 A"                 
  1.310   1.354   1.361   1.374   1.533   1.548   1.696   1.733
 57 A'   58 A'   23 A"   59 A'   60 A'   61 A'   62 A'   24 A"                 
  1.937   1.973   2.037   2.168   2.357   2.372   2.579   2.591
 63 A'   64 A'   25 A"   65 A'   26 A"   66 A'   67 A'   68 A'                 
  2.737   2.749   2.935   3.566   3.665   3.705   3.764   3.775
 69 A'   27 A"   70 A'   71 A'   72 A'   28 A"   29 A"   73 A'                 
  3.910   3.931   3.944   3.965   3.995   4.076   4.215   4.303
 74 A'   30 A"   31 A"   75 A'   32 A"   76 A'   77 A'   78 A'                 
  4.387   4.949   5.974   5.999   6.047   6.262   6.329   6.522
 79 A'   80 A'   33 A"   81 A'   82 A'   34 A"   83 A'   84 A'                 
 23.811  27.791  28.317  28.335  28.357  28.513  28.523  28.534
 85 A'   86 A'   35 A"   87 A'   88 A'   36 A"   89 A'   37 A"                 
 28.573  28.661  35.435  66.751 127.862 127.876 127.906 151.594
 90 A'   91 A'   92 A'   93 A'   38 A"   94 A'   95 A'   96 A'                 
*******
 97 A'                                                                         

 Beta MOs, Restricted
 -- Occupied --                  
******* -176.33 -165.73 -165.73 -165.73  -35.83  -31.32  -31.31
  1 A'    2 A'    3 A'    1 A"    4 A'    5 A'    6 A'    2 A"                 
-31.314 -24.717 -22.971 -22.969 -22.969 -22.965 -22.965 -14.435
  7 A'    8 A'    9 A'    3 A"   10 A'    4 A"   11 A'   12 A'                 
-10.287  -6.376  -4.789  -4.774  -4.773  -2.055  -2.051  -2.049
 13 A'   14 A'   15 A'    5 A"   16 A'   17 A'    6 A"   18 A'                 
 -2.037  -2.036  -1.252  -0.939  -0.712  -0.629  -0.541  -0.501
 19 A'    7 A"   20 A'   21 A'   22 A'   23 A'   24 A'   25 A'                 
 -0.493  -0.416  -0.367  -0.334  -0.294  -0.292
  8 A"   26 A'    9 A"   27 A'   28 A'   10 A"                                 
 -- Virtual --                   
 -0.077  -0.062  -0.012   0.034   0.041   0.050   0.059   0.109
 29 A'   11 A"   30 A'   31 A'   32 A'   33 A'   12 A"   34 A'                 
  0.136   0.145   0.152   0.155   0.180   0.215   0.232   0.249
 35 A'   36 A'   13 A"   37 A'   38 A'   14 A"   39 A'   40 A'                 
  0.261   0.262   0.278   0.315   0.385   0.395   0.399   0.435
 41 A'   15 A"   42 A'   43 A'   16 A"   17 A"   44 A'   45 A'                 
  0.449   0.533   0.543   0.569   0.590   0.639   0.704   0.754
 46 A'   47 A'   18 A"   48 A'   49 A'   50 A'   51 A'   52 A'                 
  0.803   0.855   0.885   1.087   1.143   1.218   1.276   1.302
 19 A"   53 A'   54 A'   20 A"   55 A'   21 A"   56 A'   22 A"                 
  1.310   1.354   1.361   1.374   1.533   1.548   1.696   1.733
 57 A'   58 A'   23 A"   59 A'   60 A'   61 A'   62 A'   24 A"                 
  1.937   1.973   2.037   2.168   2.357   2.372   2.579   2.591
 63 A'   64 A'   25 A"   65 A'   26 A"   66 A'   67 A'   68 A'                 
  2.737   2.749   2.935   3.566   3.665   3.705   3.764   3.775
 69 A'   27 A"   70 A'   71 A'   72 A'   28 A"   29 A"   73 A'                 
  3.910   3.931   3.944   3.965   3.995   4.076   4.215   4.303
 74 A'   30 A"   31 A"   75 A'   32 A"   76 A'   77 A'   78 A'                 
  4.387   4.949   5.974   5.999   6.047   6.262   6.329   6.522
 79 A'   80 A'   33 A"   81 A'   82 A'   34 A"   83 A'   84 A'                 
 23.811  27.791  28.317  28.335  28.357  28.513  28.523  28.534
 85 A'   86 A'   35 A"   87 A'   88 A'   36 A"   89 A'   37 A"                 
 28.573  28.661  35.435  66.751 127.862 127.876 127.906 151.594
 90 A'   91 A'   92 A'   93 A'   38 A"   94 A'   95 A'   96 A'                 
*******
 97 A'                                                                         
 --------------------------------------------------------------

          Ground-State Mulliken Net Atomic Charges

     Atom                 Charge (a.u.)
  ----------------------------------------
      1 C                    -0.247604
      2 N                    -0.012493
      3 F                    -0.064595
      4 H                     0.202810
      5 I                     0.121882
  ----------------------------------------
  Sum of atomic charges =     0.000000

 -----------------------------------------------------------------
                    Cartesian Multipole Moments
 -----------------------------------------------------------------
    Charge (ESU x 10^10)
                 0.0000
    Dipole Moment (Debye)
         X       1.9004      Y      -1.5553      Z      -0.0000
       Tot       2.4557
    Quadrupole Moments (Debye-Ang)
        XX     -49.5432     XY       2.8677     YY     -42.2745
        XZ      -0.0000     YZ      -0.0000     ZZ     -45.3804
    Octopole Moments (Debye-Ang^2)
       XXX      44.0717    XXY       7.5274    XYY       5.7809
       YYY       4.8928    XXZ      -0.0000    XYZ      -0.0000
       YYZ      -0.0000    XZZ       6.0265    YZZ       4.7872
       ZZZ      -0.0000
    Hexadecapole Moments (Debye-Ang^3)
      XXXX    -553.5706   XXXY     -12.3527   XXYY    -111.0695
      XYYY      -2.0317   YYYY    -114.9872   XXXZ       0.0000
      XXYZ       0.0000   XYYZ       0.0000   YYYZ      -0.0000
      XXZZ     -94.6376   XYZZ      -3.9863   YYZZ     -32.5276
      XZZZ      -0.0000   YZZZ      -0.0000   ZZZZ     -55.8214
 -----------------------------------------------------------------
 Calculating analytic gradient of the SCF energy
 Gradient of SCF Energy
            1           2           3           4           5
    1  -0.0008366   0.0013413  -0.0003923  -0.0001056  -0.0000068
    2   0.0000328   0.0035065  -0.0028156  -0.0001221  -0.0006016
    3   0.0000000  -0.0000000   0.0000000  -0.0000000  -0.0000000
 Max gradient component =       3.506E-03
 RMS gradient           =       1.245E-03
 Gradient time:  CPU 3.93 s  wall 1.08 s
 Geometry Optimization Parameters
   NAtoms,    NIC,     NZ,  NCons,   NDum,   NFix, NCnnct, MaxDiis
        5      20       5       0       0       0       0       0

 Cartesian Hessian Update
 Hessian Updated using BFGS Update


** GEOMETRY OPTIMIZATION IN DELOCALIZED INTERNAL COORDINATES **
   Searching for a Minimum

   Optimization Cycle:   4

                       Coordinates (Angstroms)
     ATOM                X               Y               Z
      1  C        -1.0367819075   -1.0007630527    0.0000000000
      2  N        -2.1992012500   -0.5062379075    0.0000000000
      3  F        -2.1911242692    0.8902710553    0.0000000000
      4  H        -0.9868119417   -2.0838140678    0.0000000000
      5  I         0.8127933776    0.0262474405    0.0000000000
   Point Group: cs    Number of degrees of freedom:     7


   Energy is  -7112.791659895

 Hessian Updated using BFGS Update

  7 Hessian modes will be used to form the next step
  Hessian Eigenvalues:
     0.107654    0.161812    0.174034    0.270784    0.358205    0.483249
     0.720685

 Minimum Search - Taking Simple RFO Step
 Searching for Lamda that Minimizes Along All modes
 Value Taken    Lamda =  -0.00004936
 Step Taken.  Stepsize is  0.014333

                             Maximum     Tolerance    Cnvgd?
         Gradient           0.002750      0.000300      NO
         Displacement       0.010802      0.001200      NO
         Energy change     -0.000147      0.000001      NO


 New Cartesian Coordinates Obtained by Inverse Iteration

 Displacement from previous Coordinates is:  0.014494
 ----------------------------------------------------------------
             Standard Nuclear Orientation (Angstroms)
    I     Atom           X                Y                Z
 ----------------------------------------------------------------
    1      C      -1.0374639022    -1.0016453798     0.0000000000
    2      N      -2.2016707131    -0.5096277111     0.0000000000
    3      F      -2.1865713396     0.8932566495     0.0000000000
    4      H      -0.9860563318    -2.0846372887     0.0000000000
    5      I       0.8106362958     0.0283571979     0.0000000000
 ----------------------------------------------------------------
 Molecular Point Group                 Cs    NOp =  2
 Largest Abelian Subgroup              Cs    NOp =  2
 Nuclear Repulsion Energy =   295.2385457860 hartrees
 There are       38 alpha and       38 beta electrons
 Applying Cartesian multipole field
    Component          Value
    ---------          -----
     (2,0,0)        1.00000E-11
     (0,2,0)        2.00000E-11
     (0,0,2)       -3.00000E-11
 Nucleus-field energy     =     0.0000000056 hartrees
 Requested basis set is 6-311++G(d,p)
 There are 47 shells and 135 basis functions
 A cutoff of  1.0D-11 yielded   1006 shell pairs
 There are      8538 function pairs (      9585 Cartesian)
 Smallest overlap matrix eigenvalue = 9.82E-04
 Guess MOs from SCF MO coefficient file

 -----------------------------------------------------------------------
  General SCF calculation program by
  Eric Jon Sundstrom, Paul Horn, Yuezhi Mao, Dmitri Zuev, Alec White,
  David Stuck, Shaama M.S., Shane Yost, Joonho Lee, David Small,
  Daniel Levine, Susi Lehtola, Hugh Burton, Evgeny Epifanovsky
 -----------------------------------------------------------------------
 Exchange:     0.2000 Hartree-Fock + 0.0800 Slater + 0.7200 B88
 Correlation:  0.1900 VWN1RPA + 0.8100 LYP
 Using SG-1 standard quadrature grid
 using 4 threads for integral computing
 -------------------------------------------------------
 OpenMP Integral computing Module                
 Release: version 2.0, May 2017, Q-Chem Inc. Pleasanton 
 -------------------------------------------------------
 -------------------------------------------------------
 OpenMP BLAS3 based DFT computing Module                
 Release: version 1.0, May 2013, Q-Chem Inc. Pittsburgh 
 -------------------------------------------------------
 A restricted SCF calculation will be
 performed using DIIS
 SCF converges when DIIS error is below 1.0e-08
 ---------------------------------------
  Cycle       Energy         DIIS error
 ---------------------------------------
    1   -7112.7916451330      1.14e-04  
    2   -7112.7916850501      1.62e-05  
    3   -7112.7916846766      2.45e-05  
    4   -7112.7916858540      5.11e-06  
    5   -7112.7916858868      2.69e-06  
    6   -7112.7916858971      8.21e-07  
    7   -7112.7916858982      4.12e-07  
    8   -7112.7916858984      7.38e-08  
    9   -7112.7916858984      3.45e-08  
   10   -7112.7916858984      3.58e-09  Convergence criterion met
 ---------------------------------------
 SCF time:   CPU 10.92s  wall 3.00s 
 SCF   energy in the final basis set =    -7112.7916858984
 Total energy in the final basis set =    -7112.7916858984

 --------------------------------------------------------------
             Orbital Energies (a.u.) and Symmetries
 --------------------------------------------------------------

 Alpha MOs, Restricted
 -- Occupied --                  
******* -176.33 -165.73 -165.73 -165.73  -35.83  -31.32  -31.31
  1 A'    2 A'    3 A'    1 A"    4 A'    5 A'    6 A'    2 A"                 
-31.314 -24.716 -22.971 -22.970 -22.969 -22.965 -22.965 -14.435
  7 A'    8 A'    9 A'    3 A"   10 A'    4 A"   11 A'   12 A'                 
-10.287  -6.377  -4.789  -4.775  -4.773  -2.055  -2.051  -2.050
 13 A'   14 A'   15 A'    5 A"   16 A'   17 A'    6 A"   18 A'                 
 -2.037  -2.037  -1.248  -0.939  -0.712  -0.628  -0.539  -0.500
 19 A'    7 A"   20 A'   21 A'   22 A'   23 A'   24 A'   25 A'                 
 -0.491  -0.415  -0.367  -0.335  -0.294  -0.293
  8 A"   26 A'    9 A"   27 A'   28 A'   10 A"                                 
 -- Virtual --                   
 -0.078  -0.063  -0.013   0.033   0.041   0.049   0.059   0.109
 29 A'   11 A"   30 A'   31 A'   32 A'   33 A'   12 A"   34 A'                 
  0.135   0.145   0.152   0.155   0.179   0.215   0.232   0.248
 35 A'   36 A'   13 A"   37 A'   38 A'   14 A"   39 A'   40 A'                 
  0.261   0.261   0.278   0.314   0.385   0.395   0.399   0.435
 41 A'   15 A"   42 A'   43 A'   16 A"   17 A"   44 A'   45 A'                 
  0.449   0.533   0.542   0.569   0.590   0.639   0.703   0.754
 46 A'   47 A'   18 A"   48 A'   49 A'   50 A'   51 A'   52 A'                 
  0.803   0.854   0.884   1.087   1.144   1.218   1.276   1.302
 19 A"   53 A'   54 A'   20 A"   55 A'   21 A"   56 A'   22 A"                 
  1.310   1.354   1.360   1.375   1.533   1.548   1.695   1.733
 57 A'   58 A'   23 A"   59 A'   60 A'   61 A'   62 A'   24 A"                 
  1.936   1.971   2.038   2.170   2.357   2.369   2.578   2.592
 63 A'   64 A'   25 A"   65 A'   26 A"   66 A'   67 A'   68 A'                 
  2.736   2.749   2.935   3.565   3.662   3.708   3.765   3.777
 69 A'   27 A"   70 A'   71 A'   72 A'   28 A"   29 A"   73 A'                 
  3.906   3.927   3.943   3.965   3.995   4.075   4.215   4.303
 74 A'   30 A"   31 A"   75 A'   32 A"   76 A'   77 A'   78 A'                 
  4.386   4.936   5.974   5.999   6.047   6.263   6.331   6.512
 79 A'   80 A'   33 A"   81 A'   82 A'   34 A"   83 A'   84 A'                 
 23.809  27.791  28.317  28.335  28.357  28.513  28.523  28.534
 85 A'   86 A'   35 A"   87 A'   88 A'   36 A"   89 A'   37 A"                 
 28.572  28.660  35.434  66.752 127.862 127.876 127.906 151.594
 90 A'   91 A'   92 A'   93 A'   38 A"   94 A'   95 A'   96 A'                 
*******
 97 A'                                                                         

 Beta MOs, Restricted
 -- Occupied --                  
******* -176.33 -165.73 -165.73 -165.73  -35.83  -31.32  -31.31
  1 A'    2 A'    3 A'    1 A"    4 A'    5 A'    6 A'    2 A"                 
-31.314 -24.716 -22.971 -22.970 -22.969 -22.965 -22.965 -14.435
  7 A'    8 A'    9 A'    3 A"   10 A'    4 A"   11 A'   12 A'                 
-10.287  -6.377  -4.789  -4.775  -4.773  -2.055  -2.051  -2.050
 13 A'   14 A'   15 A'    5 A"   16 A'   17 A'    6 A"   18 A'                 
 -2.037  -2.037  -1.248  -0.939  -0.712  -0.628  -0.539  -0.500
 19 A'    7 A"   20 A'   21 A'   22 A'   23 A'   24 A'   25 A'                 
 -0.491  -0.415  -0.367  -0.335  -0.294  -0.293
  8 A"   26 A'    9 A"   27 A'   28 A'   10 A"                                 
 -- Virtual --                   
 -0.078  -0.063  -0.013   0.033   0.041   0.049   0.059   0.109
 29 A'   11 A"   30 A'   31 A'   32 A'   33 A'   12 A"   34 A'                 
  0.135   0.145   0.152   0.155   0.179   0.215   0.232   0.248
 35 A'   36 A'   13 A"   37 A'   38 A'   14 A"   39 A'   40 A'                 
  0.261   0.261   0.278   0.314   0.385   0.395   0.399   0.435
 41 A'   15 A"   42 A'   43 A'   16 A"   17 A"   44 A'   45 A'                 
  0.449   0.533   0.542   0.569   0.590   0.639   0.703   0.754
 46 A'   47 A'   18 A"   48 A'   49 A'   50 A'   51 A'   52 A'                 
  0.803   0.854   0.884   1.087   1.144   1.218   1.276   1.302
 19 A"   53 A'   54 A'   20 A"   55 A'   21 A"   56 A'   22 A"                 
  1.310   1.354   1.360   1.375   1.533   1.548   1.695   1.733
 57 A'   58 A'   23 A"   59 A'   60 A'   61 A'   62 A'   24 A"                 
  1.936   1.971   2.038   2.170   2.357   2.369   2.578   2.592
 63 A'   64 A'   25 A"   65 A'   26 A"   66 A'   67 A'   68 A'                 
  2.736   2.749   2.935   3.565   3.662   3.708   3.765   3.777
 69 A'   27 A"   70 A'   71 A'   72 A'   28 A"   29 A"   73 A'                 
  3.906   3.927   3.943   3.965   3.995   4.075   4.215   4.303
 74 A'   30 A"   31 A"   75 A'   32 A"   76 A'   77 A'   78 A'                 
  4.386   4.936   5.974   5.999   6.047   6.263   6.331   6.512
 79 A'   80 A'   33 A"   81 A'   82 A'   34 A"   83 A'   84 A'                 
 23.809  27.791  28.317  28.335  28.357  28.513  28.523  28.534
 85 A'   86 A'   35 A"   87 A'   88 A'   36 A"   89 A'   37 A"                 
 28.572  28.660  35.434  66.752 127.862 127.876 127.906 151.594
 90 A'   91 A'   92 A'   93 A'   38 A"   94 A'   95 A'   96 A'                 
*******
 97 A'                                                                         
 --------------------------------------------------------------

          Ground-State Mulliken Net Atomic Charges

     Atom                 Charge (a.u.)
  ----------------------------------------
      1 C                    -0.246706
      2 N                    -0.011573
      3 F                    -0.068371
      4 H                     0.202695
      5 I                     0.123956
  ----------------------------------------
  Sum of atomic charges =     0.000000

 -----------------------------------------------------------------
                    Cartesian Multipole Moments
 -----------------------------------------------------------------
    Charge (ESU x 10^10)
                 0.0000
    Dipole Moment (Debye)
         X       1.9261      Y      -1.5781      Z       0.0000
       Tot       2.4900
    Quadrupole Moments (Debye-Ang)
        XX     -49.5832     XY       2.9326     YY     -42.2662
        XZ       0.0000     YZ      -0.0000     ZZ     -45.3815
    Octopole Moments (Debye-Ang^2)
       XXX      44.3851    XXY       7.3616    XYY       5.8708
       YYY       4.6985    XXZ       0.0000    XYZ       0.0000
       YYZ       0.0000    XZZ       6.1144    YZZ       4.7254
       ZZZ       0.0000
    Hexadecapole Moments (Debye-Ang^3)
      XXXX    -553.2231   XXXY     -12.2843   XXYY    -111.0293
      XYYY      -2.1744   YYYY    -115.2856   XXXZ       0.0000
      XXYZ      -0.0000   XYYZ      -0.0000   YYYZ      -0.0000
      XXZZ     -94.5497   XYZZ      -4.0446   YYZZ     -32.5825
      XZZZ      -0.0000   YZZZ      -0.0000   ZZZZ     -55.8037
 -----------------------------------------------------------------
 Calculating analytic gradient of the SCF energy
 Gradient of SCF Energy
            1           2           3           4           5
    1  -0.0000444  -0.0002531   0.0002568  -0.0001575   0.0001982
    2   0.0000360   0.0004874  -0.0001050  -0.0000252  -0.0003932
    3  -0.0000000   0.0000000  -0.0000000  -0.0000000   0.0000000
 Max gradient component =       4.874E-04
 RMS gradient           =       2.002E-04
 Gradient time:  CPU 3.90 s  wall 1.07 s
 Geometry Optimization Parameters
   NAtoms,    NIC,     NZ,  NCons,   NDum,   NFix, NCnnct, MaxDiis
        5      20       5       0       0       0       0       0

 Cartesian Hessian Update
 Hessian Updated using BFGS Update


** GEOMETRY OPTIMIZATION IN DELOCALIZED INTERNAL COORDINATES **
   Searching for a Minimum

   Optimization Cycle:   5

                       Coordinates (Angstroms)
     ATOM                X               Y               Z
      1  C        -1.0374639022   -1.0016453798    0.0000000000
      2  N        -2.2016707131   -0.5096277111    0.0000000000
      3  F        -2.1865713396    0.8932566495    0.0000000000
      4  H        -0.9860563318   -2.0846372887    0.0000000000
      5  I         0.8106362958    0.0283571979    0.0000000000
   Point Group: cs    Number of degrees of freedom:     7


   Energy is  -7112.791685898

 Hessian Updated using BFGS Update

  7 Hessian modes will be used to form the next step
  Hessian Eigenvalues:
     0.107059    0.163651    0.178676    0.245174    0.358108    0.484638
     0.724132

 Minimum Search - Taking Simple RFO Step
 Searching for Lamda that Minimizes Along All modes
 Value Taken    Lamda =   0.00000000
 Step Taken.  Stepsize is  0.001942

                             Maximum     Tolerance    Cnvgd?
         Gradient           0.000235      0.000300     YES
         Displacement       0.000931      0.001200     YES
         Energy change     -0.000026      0.000001      NO


                       Distance Matrix (Angstroms)
             C (  1)   N (  2)   F (  3)   H (  4)
   N (  2)  1.263906
   F (  3)  2.216101  1.402966
   H (  4)  1.084211  1.989566  3.210777
   I (  5)  2.115746  3.059971  3.119504  2.773599

 Final energy is   -7112.7916858984008     


 ******************************
 **  OPTIMIZATION CONVERGED  **
 ******************************

                       Coordinates (Angstroms)
     ATOM                X               Y               Z
      1  C        -1.0374639022   -1.0016453798    0.0000000000
      2  N        -2.2016707131   -0.5096277111    0.0000000000
      3  F        -2.1865713396    0.8932566495    0.0000000000
      4  H        -0.9860563318   -2.0846372887    0.0000000000
      5  I         0.8106362958    0.0283571979    0.0000000000

Z-matrix Print:
$molecule
0 1
I 
C  1 2.115746
H  2 1.084211 1 116.414575
N  2 1.263906 1 127.957827 3 -180.000000 0
F  4 1.402966 2 112.293260 1 -0.000000 0
$end


 --------------------------------------------------------------
             Orbital Energies (a.u.) and Symmetries
 --------------------------------------------------------------

 Alpha MOs, Restricted
 -- Occupied --                  
******* -176.33 -165.73 -165.73 -165.73  -35.83  -31.32  -31.31
  1 A'    2 A'    3 A'    1 A"    4 A'    5 A'    6 A'    2 A"                 
-31.314 -24.716 -22.971 -22.970 -22.969 -22.965 -22.965 -14.435
  7 A'    8 A'    9 A'    3 A"   10 A'    4 A"   11 A'   12 A'                 
-10.287  -6.377  -4.789  -4.775  -4.773  -2.055  -2.051  -2.050
 13 A'   14 A'   15 A'    5 A"   16 A'   17 A'    6 A"   18 A'                 
 -2.037  -2.037  -1.248  -0.939  -0.712  -0.628  -0.539  -0.500
 19 A'    7 A"   20 A'   21 A'   22 A'   23 A'   24 A'   25 A'                 
 -0.491  -0.415  -0.367  -0.335  -0.294  -0.293
  8 A"   26 A'    9 A"   27 A'   28 A'   10 A"                                 
 -- Virtual --                   
 -0.078  -0.063  -0.013   0.033   0.041   0.049   0.059   0.109
 29 A'   11 A"   30 A'   31 A'   32 A'   33 A'   12 A"   34 A'                 
  0.135   0.145   0.152   0.155   0.179   0.215   0.232   0.248
 35 A'   36 A'   13 A"   37 A'   38 A'   14 A"   39 A'   40 A'                 
  0.261   0.261   0.278   0.314   0.385   0.395   0.399   0.435
 41 A'   15 A"   42 A'   43 A'   16 A"   17 A"   44 A'   45 A'                 
  0.449   0.533   0.542   0.569   0.590   0.639   0.703   0.754
 46 A'   47 A'   18 A"   48 A'   49 A'   50 A'   51 A'   52 A'                 
  0.803   0.854   0.884   1.087   1.144   1.218   1.276   1.302
 19 A"   53 A'   54 A'   20 A"   55 A'   21 A"   56 A'   22 A"                 
  1.310   1.354   1.360   1.375   1.533   1.548   1.695   1.733
 57 A'   58 A'   23 A"   59 A'   60 A'   61 A'   62 A'   24 A"                 
  1.936   1.971   2.038   2.170   2.357   2.369   2.578   2.592
 63 A'   64 A'   25 A"   65 A'   26 A"   66 A'   67 A'   68 A'                 
  2.736   2.749   2.935   3.565   3.662   3.708   3.765   3.777
 69 A'   27 A"   70 A'   71 A'   72 A'   28 A"   29 A"   73 A'                 
  3.906   3.927   3.943   3.965   3.995   4.075   4.215   4.303
 74 A'   30 A"   31 A"   75 A'   32 A"   76 A'   77 A'   78 A'                 
  4.386   4.936   5.974   5.999   6.047   6.263   6.331   6.512
 79 A'   80 A'   33 A"   81 A'   82 A'   34 A"   83 A'   84 A'                 
 23.809  27.791  28.317  28.335  28.357  28.513  28.523  28.534
 85 A'   86 A'   35 A"   87 A'   88 A'   36 A"   89 A'   37 A"                 
 28.572  28.660  35.434  66.752 127.862 127.876 127.906 151.594
 90 A'   91 A'   92 A'   93 A'   38 A"   94 A'   95 A'   96 A'                 
*******
 97 A'                                                                         

 Beta MOs, Restricted
 -- Occupied --                  
******* -176.33 -165.73 -165.73 -165.73  -35.83  -31.32  -31.31
  1 A'    2 A'    3 A'    1 A"    4 A'    5 A'    6 A'    2 A"                 
-31.314 -24.716 -22.971 -22.970 -22.969 -22.965 -22.965 -14.435
  7 A'    8 A'    9 A'    3 A"   10 A'    4 A"   11 A'   12 A'                 
-10.287  -6.377  -4.789  -4.775  -4.773  -2.055  -2.051  -2.050
 13 A'   14 A'   15 A'    5 A"   16 A'   17 A'    6 A"   18 A'                 
 -2.037  -2.037  -1.248  -0.939  -0.712  -0.628  -0.539  -0.500
 19 A'    7 A"   20 A'   21 A'   22 A'   23 A'   24 A'   25 A'                 
 -0.491  -0.415  -0.367  -0.335  -0.294  -0.293
  8 A"   26 A'    9 A"   27 A'   28 A'   10 A"                                 
 -- Virtual --                   
 -0.078  -0.063  -0.013   0.033   0.041   0.049   0.059   0.109
 29 A'   11 A"   30 A'   31 A'   32 A'   33 A'   12 A"   34 A'                 
  0.135   0.145   0.152   0.155   0.179   0.215   0.232   0.248
 35 A'   36 A'   13 A"   37 A'   38 A'   14 A"   39 A'   40 A'                 
  0.261   0.261   0.278   0.314   0.385   0.395   0.399   0.435
 41 A'   15 A"   42 A'   43 A'   16 A"   17 A"   44 A'   45 A'                 
  0.449   0.533   0.542   0.569   0.590   0.639   0.703   0.754
 46 A'   47 A'   18 A"   48 A'   49 A'   50 A'   51 A'   52 A'                 
  0.803   0.854   0.884   1.087   1.144   1.218   1.276   1.302
 19 A"   53 A'   54 A'   20 A"   55 A'   21 A"   56 A'   22 A"                 
  1.310   1.354   1.360   1.375   1.533   1.548   1.695   1.733
 57 A'   58 A'   23 A"   59 A'   60 A'   61 A'   62 A'   24 A"                 
  1.936   1.971   2.038   2.170   2.357   2.369   2.578   2.592
 63 A'   64 A'   25 A"   65 A'   26 A"   66 A'   67 A'   68 A'                 
  2.736   2.749   2.935   3.565   3.662   3.708   3.765   3.777
 69 A'   27 A"   70 A'   71 A'   72 A'   28 A"   29 A"   73 A'                 
  3.906   3.927   3.943   3.965   3.995   4.075   4.215   4.303
 74 A'   30 A"   31 A"   75 A'   32 A"   76 A'   77 A'   78 A'                 
  4.386   4.936   5.974   5.999   6.047   6.263   6.331   6.512
 79 A'   80 A'   33 A"   81 A'   82 A'   34 A"   83 A'   84 A'                 
 23.809  27.791  28.317  28.335  28.357  28.513  28.523  28.534
 85 A'   86 A'   35 A"   87 A'   88 A'   36 A"   89 A'   37 A"                 
 28.572  28.660  35.434  66.752 127.862 127.876 127.906 151.594
 90 A'   91 A'   92 A'   93 A'   38 A"   94 A'   95 A'   96 A'                 
*******
 97 A'                                                                         
 --------------------------------------------------------------

          Ground-State Mulliken Net Atomic Charges

     Atom                 Charge (a.u.)
  ----------------------------------------
      1 C                    -0.246706
      2 N                    -0.011573
      3 F                    -0.068371
      4 H                     0.202695
      5 I                     0.123956
  ----------------------------------------
  Sum of atomic charges =     0.000000

 -----------------------------------------------------------------
                    Cartesian Multipole Moments
 -----------------------------------------------------------------
    Charge (ESU x 10^10)
                 0.0000
    Dipole Moment (Debye)
         X       1.9261      Y      -1.5781      Z       0.0000
       Tot       2.4900
    Quadrupole Moments (Debye-Ang)
        XX     -49.5832     XY       2.9326     YY     -42.2662
        XZ       0.0000     YZ      -0.0000     ZZ     -45.3815
    Octopole Moments (Debye-Ang^2)
       XXX      44.3851    XXY       7.3616    XYY       5.8708
       YYY       4.6985    XXZ       0.0000    XYZ       0.0000
       YYZ       0.0000    XZZ       6.1144    YZZ       4.7254
       ZZZ       0.0000
    Hexadecapole Moments (Debye-Ang^3)
      XXXX    -553.2231   XXXY     -12.2843   XXYY    -111.0293
      XYYY      -2.1744   YYYY    -115.2856   XXXZ       0.0000
      XXYZ      -0.0000   XYYZ      -0.0000   YYYZ      -0.0000
      XXZZ     -94.5497   XYZZ      -4.0446   YYZZ     -32.5825
      XZZZ      -0.0000   YZZZ      -0.0000   ZZZZ     -55.8037
 -----------------------------------------------------------------
Archival summary:
1\1\TWL01\OPT\ProcedureUnspecified\BasisUnspecified\11111\taweetha\SunNov2522:12:312018SunNov2522:12:312018\0\\#,OPT,ProcedureUnspecified,BasisUnspecified,\\0,1\I\C,1,2.11575\H,2,1.08421,1,116.415\N,2,1.26391,1,127.958,3,-180,0\F,4,1.40297,2,112.293,1,-0,0\\\@

 Total job time:  22.54s(wall), 81.20s(cpu) 
 Sun Nov 25 22:12:31 2018

        *************************************************************
        *                                                           *
        *  Thank you very much for using Q-Chem.  Have a nice day.  *
        *                                                           *
        *************************************************************


 
User input: 2 of 2 
 
Q-Chem Developer Version!
                  Welcome to Q-Chem
     A Quantum Leap Into The Future Of Chemistry


 Q-Chem 5.1, Q-Chem, Inc., Pleasanton, CA (2018)

 Yihan Shao,  Zhengting Gan,  E. Epifanovsky,  A. T. B. Gilbert,  M. Wormit,  
 J. Kussmann,  A. W. Lange,  A. Behn,  Jia Deng,  Xintian Feng,  D. Ghosh,  
 M. Goldey,  P. R. Horn,  L. D. Jacobson,  I. Kaliman,  T. Kus,  A. Landau,  
 Jie Liu,  E. I. Proynov,  R. M. Richard,  R. P. Steele,  E. J. Sundstrom,  
 H. L. Woodcock III,  P. M. Zimmerman,  D. Zuev,  B. Albrecht,  E. Alguire,  
 S. A. Baeppler,  D. Barton,  Z. Benda,  Y. A. Bernard,  E. J. Berquist,  
 K. B. Bravaya,  H. Burton,  D. Casanova,  Chun-Min Chang,  Yunqing Chen,  
 A. Chien,  K. D. Closser,  M. P. Coons,  S. Coriani,  S. Dasgupta,  
 A. L. Dempwolff,  M. Diedenhofen,  Hainam Do,  R. G. Edgar,  Po-Tung Fang,  
 S. Faraji,  S. Fatehi,  Qingguo Feng,  K. D. Fenk,  J. Fosso-Tande,  
 Qinghui Ge,  A. Ghysels,  G. Gidofalvi,  J. Gomes,  J. Gonthier,  A. Gunina,  
 D. Hait,  M. W. D. Hanson-Heine,  P. H. P. Harbach,  A. W. Hauser,  
 J. E. Herr,  E. G. Hohenstein,  Z. C. Holden,  Kerwin Hui,  B. C. Huynh,  
 T.-C. Jagau,  Hyunjun Ji,  B. Kaduk,  K. Khistyaev,  Jaehoon Kim,  
 P. Klunzinger,  K. Koh,  D. Kosenkov,  L. Koulias,  T. Kowalczyk,  
 C. M. Krauter,  A. Kunitsa,  Ka Un Lao,  A. Laurent,  K. V. Lawler,  
 Joonho Lee,  D. Lefrancois,  S. Lehtola,  D. S. Levine,  Yi-Pei Li,  
 You-Sheng Lin,  Fenglai Liu,  E. Livshits,  A. Luenser,  P. Manohar,  
 E. Mansoor,  S. F. Manzer,  Shan-Ping Mao,  Yuezhi Mao,  N. Mardirossian,  
 A. V. Marenich,  T. Markovich,  L. A. Martinez-Martinez,  S. A. Maurer,  
 N. J. Mayhall,  S. C. McKenzie,  J.-M. Mewes,  A. F. Morrison,  
 J. W. Mullinax,  K. Nanda,  T. S. Nguyen-Beck,  R. Olivares-Amaya,  
 J. A. Parkhill,  T. M. Perrine,  F. Plasser,  P. Pokhilko,  S. Prager,  
 A. Prociuk,  E. Ramos,  D. R. Rehn,  F. Rob,  M. Schneider,  N. Sergueev,  
 S. M. Sharada,  S. Sharma,  D. W. Small,  T. Stauch,  T. Stein,  
 Yu-Chuan Su,  A. J. W. Thom,  A. Tkatchenko,  T. Tsuchimochi,  N. M. Tubman,  
 L. Vogt,  M. L. Vidal,  O. Vydrov,  M. A. Watson,  J. Wenzel,  
 M. de Wergifosse,  T. A. Wesolowski,  A. White,  J. Witte,  A. Yamada,  
 Jun Yang,  K. Yao,  S. Yeganeh,  S. R. Yost,  Zhi-Qiang You,  A. Zech,  
 Igor Ying Zhang,  Xing Zhang,  Yan Zhao,  Ying Zhu,  B. R. Brooks,  
 G. K. L. Chan,  C. J. Cramer,  M. S. Gordon,  W. J. Hehre,  A. Klamt,  
 M. W. Schmidt,  C. D. Sherrill,  D. G. Truhlar,  A. Aspuru-Guzik,  R. Baer,  
 A. T. Bell,  N. A. Besley,  Jeng-Da Chai,  A. E. DePrince, III,  
 R. A. DiStasio Jr.,  A. Dreuw,  B. D. Dunietz,  T. R. Furlani,  
 Chao-Ping Hsu,  Yousung Jung,  Jing Kong,  D. S. Lambrecht,  WanZhen Liang,  
 C. Ochsenfeld,  V. A. Rassolov,  L. V. Slipchenko,  J. E. Subotnik,  
 T. Van Voorhis,  J. M. Herbert,  A. I. Krylov,  P. M. W. Gill,  M. Head-Gordon

 Contributors to earlier versions of Q-Chem not listed above: 
 R. D. Adamson,  B. Austin,  J. Baker,  G. J. O. Beran,  K. Brandhorst,  
 S. T. Brown,  E. F. C. Byrd,  A. K. Chakraborty,  C.-L. Cheng,  
 Siu Hung Chien,  D. M. Chipman,  D. L. Crittenden,  H. Dachsel,  
 R. J. Doerksen,  A. D. Dutoi,  L. Fusti-Molnar,  W. A. Goddard III,  
 A. Golubeva-Zadorozhnaya,  S. R. Gwaltney,  G. Hawkins,  A. Heyden,  
 S. Hirata,  G. Kedziora,  F. J. Keil,  C. Kelley,  Jihan Kim,  R. A. King,  
 R. Z. Khaliullin,  P. P. Korambath,  W. Kurlancheek,  A. M. Lee,  M. S. Lee,  
 S. V. Levchenko,  Ching Yeh Lin,  D. Liotard,  R. C. Lochan,  I. Lotan,  
 P. E. Maslen,  N. Nair,  D. P. O'Neill,  D. Neuhauser,  E. Neuscamman,  
 C. M. Oana,  R. Olson,  B. Peters,  R. Peverati,  P. A. Pieniazek,  
 Y. M. Rhee,  J. Ritchie,  M. A. Rohrdanz,  E. Rosta,  N. J. Russ,  
 H. F. Schaefer III,  N. E. Schultz,  N. Shenvi,  A. C. Simmonett,  A. Sodt,  
 D. Stuck,  K. S. Thanthiriwatte,  V. Vanovschi,  Tao Wang,  A. Warshel,  
 C. F. Williams,  Q. Wu,  X. Xu,  W. Zhang

 Please cite Q-Chem as follows:
 Y. Shao et al., Mol. Phys. 113, 184-215 (2015)
 DOI: 10.1080/00268976.2014.952696

 Q-Chem 5.1.2 for Intel X86 EM64T Linux

 Parts of Q-Chem use Armadillo 8.300.2 (Tropical Shenanigans).
 http://arma.sourceforge.net/

 Q-Chem begins on Sun Nov 25 22:12:31 2018  

Host: 
0

     Scratch files written to /scratch/taweetham/qchem54105//
The previous job contains 0 fragments, simply inherited here
Input Ideriv = 2
Curr. Ideriv = -1
Max.  Ideriv = 2

Checking the input file for inconsistencies... 	...done.

--------------------------------------------------------------
User input:
--------------------------------------------------------------

$molecule
read
$end

$rem
   job_type 	frequency
   basis 	6-311++g**
   method	b3lyp	
$end


--------------------------------------------------------------
 ----------------------------------------------------------------
             Standard Nuclear Orientation (Angstroms)
    I     Atom           X                Y                Z
 ----------------------------------------------------------------
    1      C       1.0442530529    -0.9758159446     0.0000000000
    2      N       2.2094277151    -0.4860947060    -0.0000000000
    3      F       2.1970944467     0.9168166992    -0.0000000000
    4      H       0.9907102407    -2.0587043877     0.0000000000
    5      I      -0.8018126903     0.0578285416     0.0000000000
 ----------------------------------------------------------------
 Molecular Point Group                 Cs    NOp =  2
 Largest Abelian Subgroup              Cs    NOp =  2
 Nuclear Repulsion Energy =   295.2385457860 hartrees
 There are       38 alpha and       38 beta electrons
 Requested basis set is 6-311++G(d,p)
 There are 47 shells and 135 basis functions

 Total QAlloc Memory Limit   2000 MB
 Mega-Array Size       188 MB
 MEM_STATIC part       192 MB

                       Distance Matrix (Angstroms)
             C (  1)   N (  2)   F (  3)   H (  4)
   N (  2)  1.263906
   F (  3)  2.216101  1.402966
   H (  4)  1.084211  1.989566  3.210777
   I (  5)  2.115746  3.059971  3.119504  2.773599

 A cutoff of  1.0D-11 yielded   1006 shell pairs
 There are      8538 function pairs (      9585 Cartesian)

 -------------------------------------------------------
 OpenMP Integral Computing Module                       
 Release: version 1.0, May 2013, Q-Chem Inc. Pittsburgh 
 -------------------------------------------------------
 Integral Job Info:
 Integral job number is                      11
 Integral operator is                         1
 short-range coefficients                     0
 long-range coefficients              100000000
 Omega coefficients                           0
 if combine SR and LR in K                    0
 Integral screening is                        0
 Integral computing path is                   2
 max size of driver memory is            800000
 size of driver memory is                593474
 size of scratch memory is             11861008
 max col of scratch BK array               1296
 max len of scratch array in speh3          155
 max len of scratch index in speh4           18
 max int batch size is                      520
 min int batch size is                       52
 fixed nKL is                                52
 max L of basis functions is                  2
 order of int derivative is                   0
 number of shells is                         47
 number of basis is                         143
 number of cartesian basis is               143
 number of contracted shell pairs          1006
 number of primitive shell pairs           2265
 maxK2 (contraction) of shell pair           36
 max number of K2 of shell pair               1
 max number of CS2 of shell pair            106
 max number of PS2 of shell pair            168
 mem total for path MDJ                  519962
 -------------------------------------------------------
 Smallest overlap matrix eigenvalue = 9.82E-04
 Guess from superposition of atomic densities
 Warning:  Energy on first SCF cycle will be non-variational
 SAD guess density has 76.000000 electrons

 -----------------------------------------------------------------------
  General SCF calculation program by
  Eric Jon Sundstrom, Paul Horn, Yuezhi Mao, Dmitri Zuev, Alec White,
  David Stuck, Shaama M.S., Shane Yost, Joonho Lee, David Small,
  Daniel Levine, Susi Lehtola, Hugh Burton, Evgeny Epifanovsky
 -----------------------------------------------------------------------
 Exchange:     0.2000 Hartree-Fock + 0.0800 Slater + 0.7200 B88
 Correlation:  0.1900 VWN1RPA + 0.8100 LYP
 Using SG-1 standard quadrature grid
 using 4 threads for integral computing
 -------------------------------------------------------
 OpenMP Integral computing Module                
 Release: version 2.0, May 2017, Q-Chem Inc. Pleasanton 
 -------------------------------------------------------
 -------------------------------------------------------
 OpenMP BLAS3 based DFT computing Module                
 Release: version 1.0, May 2013, Q-Chem Inc. Pittsburgh 
 -------------------------------------------------------
 A restricted SCF calculation will be
 performed using DIIS
 SCF converges when DIIS error is below 1.0e-08
 ---------------------------------------
  Cycle       Energy         DIIS error
 ---------------------------------------
    1   -7113.1884058256      4.49e-02  
    2   -7112.7749693526      3.44e-03  
    3   -7112.7753472629      3.47e-03  
    4   -7112.7892994758      1.27e-03  
    5   -7112.7915077889      3.18e-04  
    6   -7112.7916656788      1.12e-04  
    7   -7112.7916901893      3.80e-05  
    8   -7112.7916926228      1.23e-05  
    9   -7112.7916929415      2.99e-06  
   10   -7112.7916929618      5.92e-07  
   11   -7112.7916929625      1.04e-07  
   12   -7112.7916929626      1.52e-08  
   13   -7112.7916929625      4.08e-09  Convergence criterion met
 ---------------------------------------
 SCF time:   CPU 14.45s  wall 4.00s 
 SCF   energy in the final basis set =    -7112.7916929625
 Total energy in the final basis set =    -7112.7916929625

 --------------------------------------------------------------
             Orbital Energies (a.u.) and Symmetries
 --------------------------------------------------------------

 Alpha MOs, Restricted
 -- Occupied --                  
******* -176.33 -165.73 -165.73 -165.73  -35.83  -31.32  -31.31
  1 A'    2 A'    3 A'    1 A"    4 A'    5 A'    6 A'    2 A"                 
-31.314 -24.716 -22.971 -22.970 -22.969 -22.965 -22.965 -14.435
  7 A'    8 A'    9 A'    3 A"   10 A'    4 A"   11 A'   12 A'                 
-10.287  -6.377  -4.789  -4.775  -4.773  -2.055  -2.051  -2.050
 13 A'   14 A'   15 A'    5 A"   16 A'   17 A'    6 A"   18 A'                 
 -2.037  -2.037  -1.248  -0.939  -0.712  -0.628  -0.539  -0.500
 19 A'    7 A"   20 A'   21 A'   22 A'   23 A'   24 A'   25 A'                 
 -0.491  -0.415  -0.367  -0.335  -0.294  -0.293
  8 A"   26 A'    9 A"   27 A'   28 A'   10 A"                                 
 -- Virtual --                   
 -0.078  -0.063  -0.013   0.033   0.041   0.049   0.059   0.109
 29 A'   11 A"   30 A'   31 A'   32 A'   33 A'   12 A"   34 A'                 
  0.135   0.145   0.152   0.155   0.179   0.215   0.232   0.248
 35 A'   36 A'   13 A"   37 A'   38 A'   14 A"   39 A'   40 A'                 
  0.261   0.261   0.278   0.314   0.385   0.395   0.399   0.435
 41 A'   15 A"   42 A'   43 A'   16 A"   17 A"   44 A'   45 A'                 
  0.449   0.533   0.542   0.569   0.590   0.639   0.703   0.754
 46 A'   47 A'   18 A"   48 A'   49 A'   50 A'   51 A'   52 A'                 
  0.803   0.854   0.884   1.087   1.144   1.218   1.276   1.302
 19 A"   53 A'   54 A'   20 A"   55 A'   21 A"   56 A'   22 A"                 
  1.310   1.354   1.360   1.375   1.533   1.548   1.695   1.733
 57 A'   58 A'   23 A"   59 A'   60 A'   61 A'   62 A'   24 A"                 
  1.936   1.971   2.038   2.170   2.357   2.369   2.578   2.592
 63 A'   64 A'   25 A"   65 A'   26 A"   66 A'   67 A'   68 A'                 
  2.736   2.749   2.935   3.565   3.662   3.708   3.765   3.777
 69 A'   27 A"   70 A'   71 A'   72 A'   28 A"   29 A"   73 A'                 
  3.906   3.927   3.943   3.965   3.995   4.075   4.215   4.303
 74 A'   30 A"   31 A"   75 A'   32 A"   76 A'   77 A'   78 A'                 
  4.386   4.936   5.974   5.999   6.047   6.263   6.331   6.512
 79 A'   80 A'   33 A"   81 A'   82 A'   34 A"   83 A'   84 A'                 
 23.809  27.791  28.317  28.335  28.357  28.513  28.523  28.534
 85 A'   86 A'   35 A"   87 A'   88 A'   36 A"   89 A'   37 A"                 
 28.572  28.660  35.434  66.752 127.862 127.876 127.906 151.594
 90 A'   91 A'   92 A'   93 A'   38 A"   94 A'   95 A'   96 A'                 
*******
 97 A'                                                                         

 Beta MOs, Restricted
 -- Occupied --                  
******* -176.33 -165.73 -165.73 -165.73  -35.83  -31.32  -31.31
  1 A'    2 A'    3 A'    1 A"    4 A'    5 A'    6 A'    2 A"                 
-31.314 -24.716 -22.971 -22.970 -22.969 -22.965 -22.965 -14.435
  7 A'    8 A'    9 A'    3 A"   10 A'    4 A"   11 A'   12 A'                 
-10.287  -6.377  -4.789  -4.775  -4.773  -2.055  -2.051  -2.050
 13 A'   14 A'   15 A'    5 A"   16 A'   17 A'    6 A"   18 A'                 
 -2.037  -2.037  -1.248  -0.939  -0.712  -0.628  -0.539  -0.500
 19 A'    7 A"   20 A'   21 A'   22 A'   23 A'   24 A'   25 A'                 
 -0.491  -0.415  -0.367  -0.335  -0.294  -0.293
  8 A"   26 A'    9 A"   27 A'   28 A'   10 A"                                 
 -- Virtual --                   
 -0.078  -0.063  -0.013   0.033   0.041   0.049   0.059   0.109
 29 A'   11 A"   30 A'   31 A'   32 A'   33 A'   12 A"   34 A'                 
  0.135   0.145   0.152   0.155   0.179   0.215   0.232   0.248
 35 A'   36 A'   13 A"   37 A'   38 A'   14 A"   39 A'   40 A'                 
  0.261   0.261   0.278   0.314   0.385   0.395   0.399   0.435
 41 A'   15 A"   42 A'   43 A'   16 A"   17 A"   44 A'   45 A'                 
  0.449   0.533   0.542   0.569   0.590   0.639   0.703   0.754
 46 A'   47 A'   18 A"   48 A'   49 A'   50 A'   51 A'   52 A'                 
  0.803   0.854   0.884   1.087   1.144   1.218   1.276   1.302
 19 A"   53 A'   54 A'   20 A"   55 A'   21 A"   56 A'   22 A"                 
  1.310   1.354   1.360   1.375   1.533   1.548   1.695   1.733
 57 A'   58 A'   23 A"   59 A'   60 A'   61 A'   62 A'   24 A"                 
  1.936   1.971   2.038   2.170   2.357   2.369   2.578   2.592
 63 A'   64 A'   25 A"   65 A'   26 A"   66 A'   67 A'   68 A'                 
  2.736   2.749   2.935   3.565   3.662   3.708   3.765   3.777
 69 A'   27 A"   70 A'   71 A'   72 A'   28 A"   29 A"   73 A'                 
  3.906   3.927   3.943   3.965   3.995   4.075   4.215   4.303
 74 A'   30 A"   31 A"   75 A'   32 A"   76 A'   77 A'   78 A'                 
  4.386   4.936   5.974   5.999   6.047   6.263   6.331   6.512
 79 A'   80 A'   33 A"   81 A'   82 A'   34 A"   83 A'   84 A'                 
 23.809  27.791  28.317  28.335  28.357  28.513  28.523  28.534
 85 A'   86 A'   35 A"   87 A'   88 A'   36 A"   89 A'   37 A"                 
 28.572  28.660  35.434  66.752 127.862 127.876 127.906 151.594
 90 A'   91 A'   92 A'   93 A'   38 A"   94 A'   95 A'   96 A'                 
*******
 97 A'                                                                         
 --------------------------------------------------------------

          Ground-State Mulliken Net Atomic Charges

     Atom                 Charge (a.u.)
  ----------------------------------------
      1 C                    -0.246698
      2 N                    -0.011581
      3 F                    -0.068373
      4 H                     0.202699
      5 I                     0.123953
  ----------------------------------------
  Sum of atomic charges =     0.000000

 -----------------------------------------------------------------
                    Cartesian Multipole Moments
 -----------------------------------------------------------------
    Charge (ESU x 10^10)
                 0.0000
    Dipole Moment (Debye)
         X      -1.9292      Y      -1.5743      Z      -0.0000
       Tot       2.4900
    Quadrupole Moments (Debye-Ang)
        XX     -49.6286     XY      -2.9857     YY     -42.3424
        XZ       0.0000     YZ       0.0000     ZZ     -45.3814
    Octopole Moments (Debye-Ang^2)
       XXX     -45.6461    XXY       5.9912    XYY      -6.4260
       YYY       1.1962    XXZ      -0.0000    XYZ       0.0000
       YYZ      -0.0000    XZZ      -6.5029    YZZ       3.4724
       ZZZ      -0.0000
    Hexadecapole Moments (Debye-Ang^3)
      XXXX    -554.7020   XXXY      11.6407   XXYY    -110.8031
      XYYY       2.1152   YYYY    -114.9737   XXXZ      -0.0000
      XXYZ       0.0000   XYYZ      -0.0000   YYYZ       0.0000
      XXZZ     -94.6439   XYZZ       4.0271   YYZZ     -32.3699
      XZZZ       0.0000   YZZZ       0.0000   ZZZZ     -55.8036
 -----------------------------------------------------------------
 Calculating MO derivatives via CPSCF
 D1JvT checksum  = 159900 12595.1035373074
 D1KAT checksum  = 342300 698.4123893356
   1         3          15      0.142545    0.045721
   2         3          15      0.017636    0.006994
   3         3          15      0.001846    0.000732
   4         4          14      0.000182    0.000078
   5        16           2      0.000010    0.000006
   6        18           0      0.000000    0.000000    Roots Converged
 Time for AOints: 4.2 s (CPU) 1.1 s (wall)
 ------------------------------------------------------------------------------
                     AOints        : Timing summary (seconds)
 ------------------------------------------------------------------------------
     job step          cpu (% of tot)      sys (% of tot)     wall (% of tot)
 ------------------------------------------------------------------------------
  cpscf_lag         0.2454E+02 (34.6)   0.6000E-05 (54.5)   0.6419E+01 (34.4)
  iterzp            0.4218E+02 (59.4)   0.5000E-05 (45.5)   0.1110E+02 (59.5)
  make_fx           0.0000E+00 ( 0.0)   0.0000E+00 ( 0.0)   0.0000E+00 ( 0.0)
  AOints            0.4184E+01 ( 5.9)   0.0000E+00 ( 0.0)   0.1066E+01 ( 5.7)
 ------------------------------------------------------------------------------
   Grand Totals     0.7098E+02          0.1100E-04          0.1867E+02
 ------------------------------------------------------------------------------
 Calculating analytic Hessian of the SCF energy
 Polarizability Matrix (a.u.)
            1           2           3
    1 -70.7623189   3.7486980  -0.0000000
    2   3.7486980 -45.3796655  -0.0000000
    3  -0.0000000  -0.0000000 -33.5544351

 Direct stationary perturbation theory relativistic correction:

 rels  =      97.029149955269
 relv  =    -320.973811482740
 rel2e =      41.116963037203
 E_rel =    -182.827698490268

 Hessian of the SCF Energy
            1           2           3           4           5           6
    1   0.6243090   0.2067576   0.0000000  -0.5298669  -0.1963327  -0.0000000
    2   0.2067576   0.6251234   0.0000000  -0.1706995  -0.1558409   0.0000000
    3   0.0000000   0.0000000   0.0897024  -0.0000000  -0.0000000  -0.0312456
    4  -0.5298669  -0.1706995  -0.0000000   0.6306362   0.1767874   0.0000000
    5  -0.1963327  -0.1558409  -0.0000000   0.1767874   0.3802166   0.0000000
    6  -0.0000000   0.0000000  -0.0312456   0.0000000   0.0000000   0.0518103
    7  -0.0046268  -0.0612075   0.0000000  -0.0511779   0.0346281  -0.0000000
    8  -0.0087887  -0.0743998  -0.0000000  -0.0172893  -0.2101217  -0.0000000
    9  -0.0000000  -0.0000000   0.0004555   0.0000000   0.0000000  -0.0271205
   10  -0.0389014  -0.0030833   0.0000000  -0.0022803  -0.0299508   0.0000000
   11  -0.0216185  -0.3467601  -0.0000000  -0.0000767  -0.0149263  -0.0000000
   12   0.0000000  -0.0000000  -0.0306381  -0.0000000   0.0000000  -0.0093325
   13  -0.0509138   0.0282327   0.0000000  -0.0473112   0.0148679  -0.0000000
   14   0.0199822  -0.0481226  -0.0000000   0.0112780   0.0006722   0.0000000
   15   0.0000000   0.0000000  -0.0282741  -0.0000000   0.0000000   0.0158883
            7           8           9          10          11          12
    1  -0.0046268  -0.0087887  -0.0000000  -0.0389014  -0.0216185   0.0000000
    2  -0.0612075  -0.0743998  -0.0000000  -0.0030833  -0.3467601  -0.0000000
    3   0.0000000  -0.0000000   0.0004555   0.0000000  -0.0000000  -0.0306381
    4  -0.0511779  -0.0172893   0.0000000  -0.0022803  -0.0000767  -0.0000000
    5   0.0346281  -0.2101217   0.0000000  -0.0299508  -0.0149263   0.0000000
    6  -0.0000000  -0.0000000  -0.0271205   0.0000000  -0.0000000  -0.0093325
    7   0.0562530   0.0343081   0.0000000  -0.0041362  -0.0018803   0.0000000
    8   0.0343081   0.2743864   0.0000000  -0.0073529   0.0047605  -0.0000000
    9   0.0000000   0.0000000   0.0183975   0.0000000   0.0000000   0.0143821
   10  -0.0041362  -0.0073529   0.0000000   0.0535255   0.0232989  -0.0000000
   11  -0.0018803   0.0047605   0.0000000   0.0232989   0.3581701   0.0000000
   12   0.0000000  -0.0000000   0.0143821  -0.0000000   0.0000000   0.0232180
   13   0.0036879  -0.0008772   0.0000000  -0.0082075   0.0002767  -0.0000000
   14  -0.0058484   0.0053746   0.0000000   0.0170882  -0.0012441  -0.0000000
   15  -0.0000000   0.0000000  -0.0061146   0.0000000  -0.0000000   0.0023705
           13          14          15
    1  -0.0509138   0.0199822   0.0000000
    2   0.0282327  -0.0481226   0.0000000
    3   0.0000000  -0.0000000  -0.0282741
    4  -0.0473112   0.0112780  -0.0000000
    5   0.0148679   0.0006722   0.0000000
    6  -0.0000000   0.0000000   0.0158883
    7   0.0036879  -0.0058484  -0.0000000
    8  -0.0008772   0.0053746   0.0000000
    9   0.0000000   0.0000000  -0.0061146
   10  -0.0082075   0.0170882   0.0000000
   11   0.0002767  -0.0012441  -0.0000000
   12  -0.0000000  -0.0000000   0.0023705
   13   0.1027447  -0.0425001  -0.0000000
   14  -0.0425001   0.0433199  -0.0000000
   15  -0.0000000  -0.0000000   0.0161300
 Gradient time:  CPU 112.03 s  wall 29.51 s
 **********************************************************************
 **                                                                  **
 **                       VIBRATIONAL ANALYSIS                       **
 **                       --------------------                       **
 **                                                                  **
 **        VIBRATIONAL FREQUENCIES (CM**-1) AND NORMAL MODES         **
 **     FORCE CONSTANTS (mDYN/ANGSTROM) AND REDUCED MASSES (AMU)     **
 **                  INFRARED INTENSITIES (KM/MOL)                   **
 **                                                                  **
 **********************************************************************


 Mode:                 1                      2                      3
 Frequency:       170.02                 439.37                 442.73
 Force Cnst:      0.3324                 1.1141                 1.1248
 Red. Mass:      19.5186                 9.7953                 9.7396
 IR Active:          YES                    YES                    YES
 IR Intens:        1.107                 19.529                  1.037
 Raman Active:       YES                    YES                    YES
               X      Y      Z        X      Y      Z        X      Y      Z
 C          0.141  0.289 -0.000    0.552 -0.296  0.000    0.000 -0.000 -0.547
 N          0.249  0.039  0.000    0.452 -0.060 -0.000    0.000 -0.000  0.595
 F          0.844  0.024  0.000   -0.176 -0.081  0.000   -0.000 -0.000 -0.210
 H          0.082  0.290  0.000    0.516 -0.295  0.000    0.000 -0.000 -0.551
 I         -0.168 -0.038  0.000   -0.080  0.049 -0.000   -0.000  0.000  0.022
 TransDip  -0.029  0.016  0.000    0.135 -0.043  0.000    0.000 -0.000 -0.033

 Mode:                 4                      5                      6
 Frequency:       731.65                 851.65                 874.48
 Force Cnst:      1.9830                 0.5091                 3.8984
 Red. Mass:       6.2875                 1.1912                 8.6525
 IR Active:          YES                    YES                    YES
 IR Intens:       19.705                 20.922                155.178
 Raman Active:       YES                    YES                    YES
               X      Y      Z        X      Y      Z        X      Y      Z
 C         -0.016  0.528 -0.000   -0.000  0.000 -0.122    0.107  0.014 -0.000
 N          0.247 -0.095  0.000    0.000 -0.000 -0.017   -0.184  0.542 -0.000
 F         -0.165 -0.211 -0.000   -0.000  0.000  0.029    0.019 -0.425  0.000
 H         -0.501  0.573 -0.000    0.000 -0.000  0.992    0.693  0.003  0.000
 I          0.003 -0.012  0.000   -0.000  0.000  0.001    0.002  0.003  0.000
 TransDip  -0.109  0.091  0.000   -0.000 -0.000  0.146    0.322  0.236  0.000

 Mode:                 7                      8                      9
 Frequency:      1228.38                1636.88                3198.84
 Force Cnst:      1.0426                17.1770                 6.5816
 Red. Mass:       1.1728                10.8808                 1.0917
 IR Active:          YES                    YES                    YES
 IR Intens:       37.115                 63.612                  7.841
 Raman Active:       YES                    YES                    YES
               X      Y      Z        X      Y      Z        X      Y      Z
 C         -0.049  0.067  0.000    0.648  0.231  0.000   -0.011 -0.086 -0.000
 N         -0.011 -0.081  0.000   -0.542 -0.255 -0.000    0.004 -0.000 -0.000
 F         -0.010  0.006 -0.000    0.002  0.026  0.000    0.000  0.002  0.000
 H          0.993 -0.008 -0.000   -0.178  0.369  0.000    0.071  0.994  0.000
 I         -0.001  0.002 -0.000   -0.000 -0.001 -0.000   -0.000  0.000 -0.000
 TransDip  -0.190  0.044 -0.000    0.207 -0.149  0.000    0.054  0.072  0.000

 STANDARD THERMODYNAMIC QUANTITIES AT   298.15 K  AND     1.00 ATM

   This Molecule has  0 Imaginary Frequencies
   Zero point vibrational energy:       13.687 kcal/mol

   Atom    1 Element C  Has Mass   12.00000
   Atom    2 Element N  Has Mass   14.00307
   Atom    3 Element F  Has Mass   18.99840
   Atom    4 Element H  Has Mass    1.00783
   Atom    5 Element I  Has Mass  126.90440
   Molecular Mass:   172.913700 amu
   Principal axes and moments of inertia in amu*Bohr^2:
                             1           2           3
    Eigenvalues --      125.86614   908.42588  1034.29202
          X               0.99988    -0.01568     0.00000
          Y               0.01568     0.99988     0.00000
          Z              -0.00000    -0.00000     1.00000
   Rotational Symmetry Number is   1
   The Molecule is an Asymmetric Top
   Translational Enthalpy:        0.889 kcal/mol
   Rotational Enthalpy:           0.889 kcal/mol
   Vibrational Enthalpy:         14.562 kcal/mol
   gas constant (RT):             0.592 kcal/mol
   Translational Entropy:        41.350  cal/mol.K
   Rotational Entropy:           26.272  cal/mol.K
   Vibrational Entropy:           4.720  cal/mol.K

   Total Enthalpy:               16.932 kcal/mol
   Total Entropy:                72.342  cal/mol.K
Archival summary:
1\1\TWL01\FREQ\ProcedureUnspecified\BasisUnspecified\11111\taweetha\SunNov2522:13:042018SunNov2522:13:042018\0\\#,FREQ,ProcedureUnspecified,BasisUnspecified,\\0,1\I\C,1,2.11575\H,2,1.08421,1,116.415\N,2,1.26391,1,127.958,3,-180,0\F,4,1.40297,2,112.293,1,-0,0\\\@

 Total job time:  33.55s(wall), 126.59s(cpu) 
 Sun Nov 25 22:13:04 2018

        *************************************************************
        *                                                           *
        *  Thank you very much for using Q-Chem.  Have a nice day.  *
        *                                                           *
        *************************************************************
