# Supplementary material for: Geometric and energetic data from ab initio calculations of haloethene, haloimine, halomethylenephosphine, haloiminophosphine, halodiazene, halodiphosphene and halocyclopropane
Source: Data Brief. 2019 Nov 2;27:104738. doi: 10.1016/j.dib.2019.104738 (PMC6861602; doi:10.1016/j.dib.2019.104738)
Supplement: Multimedia component 4 [file mmc4.zip › CN/B3LYP/IHCNHE.out]

Q-Chem Developer Version!
                  Welcome to Q-Chem
     A Quantum Leap Into The Future Of Chemistry


 Q-Chem 5.1, Q-Chem, Inc., Pleasanton, CA (2018)

 Yihan Shao,  Zhengting Gan,  E. Epifanovsky,  A. T. B. Gilbert,  M. Wormit,  
 J. Kussmann,  A. W. Lange,  A. Behn,  Jia Deng,  Xintian Feng,  D. Ghosh,  
 M. Goldey,  P. R. Horn,  L. D. Jacobson,  I. Kaliman,  T. Kus,  A. Landau,  
 Jie Liu,  E. I. Proynov,  R. M. Richard,  R. P. Steele,  E. J. Sundstrom,  
 H. L. Woodcock III,  P. M. Zimmerman,  D. Zuev,  B. Albrecht,  E. Alguire,  
 S. A. Baeppler,  D. Barton,  Z. Benda,  Y. A. Bernard,  E. J. Berquist,  
 K. B. Bravaya,  H. Burton,  D. Casanova,  Chun-Min Chang,  Yunqing Chen,  
 A. Chien,  K. D. Closser,  M. P. Coons,  S. Coriani,  S. Dasgupta,  
 A. L. Dempwolff,  M. Diedenhofen,  Hainam Do,  R. G. Edgar,  Po-Tung Fang,  
 S. Faraji,  S. Fatehi,  Qingguo Feng,  K. D. Fenk,  J. Fosso-Tande,  
 Qinghui Ge,  A. Ghysels,  G. Gidofalvi,  J. Gomes,  J. Gonthier,  A. Gunina,  
 D. Hait,  M. W. D. Hanson-Heine,  P. H. P. Harbach,  A. W. Hauser,  
 J. E. Herr,  E. G. Hohenstein,  Z. C. Holden,  Kerwin Hui,  B. C. Huynh,  
 T.-C. Jagau,  Hyunjun Ji,  B. Kaduk,  K. Khistyaev,  Jaehoon Kim,  
 P. Klunzinger,  K. Koh,  D. Kosenkov,  L. Koulias,  T. Kowalczyk,  
 C. M. Krauter,  A. Kunitsa,  Ka Un Lao,  A. Laurent,  K. V. Lawler,  
 Joonho Lee,  D. Lefrancois,  S. Lehtola,  D. S. Levine,  Yi-Pei Li,  
 You-Sheng Lin,  Fenglai Liu,  E. Livshits,  A. Luenser,  P. Manohar,  
 E. Mansoor,  S. F. Manzer,  Shan-Ping Mao,  Yuezhi Mao,  N. Mardirossian,  
 A. V. Marenich,  T. Markovich,  L. A. Martinez-Martinez,  S. A. Maurer,  
 N. J. Mayhall,  S. C. McKenzie,  J.-M. Mewes,  A. F. Morrison,  
 J. W. Mullinax,  K. Nanda,  T. S. Nguyen-Beck,  R. Olivares-Amaya,  
 J. A. Parkhill,  T. M. Perrine,  F. Plasser,  P. Pokhilko,  S. Prager,  
 A. Prociuk,  E. Ramos,  D. R. Rehn,  F. Rob,  M. Schneider,  N. Sergueev,  
 S. M. Sharada,  S. Sharma,  D. W. Small,  T. Stauch,  T. Stein,  
 Yu-Chuan Su,  A. J. W. Thom,  A. Tkatchenko,  T. Tsuchimochi,  N. M. Tubman,  
 L. Vogt,  M. L. Vidal,  O. Vydrov,  M. A. Watson,  J. Wenzel,  
 M. de Wergifosse,  T. A. Wesolowski,  A. White,  J. Witte,  A. Yamada,  
 Jun Yang,  K. Yao,  S. Yeganeh,  S. R. Yost,  Zhi-Qiang You,  A. Zech,  
 Igor Ying Zhang,  Xing Zhang,  Yan Zhao,  Ying Zhu,  B. R. Brooks,  
 G. K. L. Chan,  C. J. Cramer,  M. S. Gordon,  W. J. Hehre,  A. Klamt,  
 M. W. Schmidt,  C. D. Sherrill,  D. G. Truhlar,  A. Aspuru-Guzik,  R. Baer,  
 A. T. Bell,  N. A. Besley,  Jeng-Da Chai,  A. E. DePrince, III,  
 R. A. DiStasio Jr.,  A. Dreuw,  B. D. Dunietz,  T. R. Furlani,  
 Chao-Ping Hsu,  Yousung Jung,  Jing Kong,  D. S. Lambrecht,  WanZhen Liang,  
 C. Ochsenfeld,  V. A. Rassolov,  L. V. Slipchenko,  J. E. Subotnik,  
 T. Van Voorhis,  J. M. Herbert,  A. I. Krylov,  P. M. W. Gill,  M. Head-Gordon

 Contributors to earlier versions of Q-Chem not listed above: 
 R. D. Adamson,  B. Austin,  J. Baker,  G. J. O. Beran,  K. Brandhorst,  
 S. T. Brown,  E. F. C. Byrd,  A. K. Chakraborty,  C.-L. Cheng,  
 Siu Hung Chien,  D. M. Chipman,  D. L. Crittenden,  H. Dachsel,  
 R. J. Doerksen,  A. D. Dutoi,  L. Fusti-Molnar,  W. A. Goddard III,  
 A. Golubeva-Zadorozhnaya,  S. R. Gwaltney,  G. Hawkins,  A. Heyden,  
 S. Hirata,  G. Kedziora,  F. J. Keil,  C. Kelley,  Jihan Kim,  R. A. King,  
 R. Z. Khaliullin,  P. P. Korambath,  W. Kurlancheek,  A. M. Lee,  M. S. Lee,  
 S. V. Levchenko,  Ching Yeh Lin,  D. Liotard,  R. C. Lochan,  I. Lotan,  
 P. E. Maslen,  N. Nair,  D. P. O'Neill,  D. Neuhauser,  E. Neuscamman,  
 C. M. Oana,  R. Olson,  B. Peters,  R. Peverati,  P. A. Pieniazek,  
 Y. M. Rhee,  J. Ritchie,  M. A. Rohrdanz,  E. Rosta,  N. J. Russ,  
 H. F. Schaefer III,  N. E. Schultz,  N. Shenvi,  A. C. Simmonett,  A. Sodt,  
 D. Stuck,  K. S. Thanthiriwatte,  V. Vanovschi,  Tao Wang,  A. Warshel,  
 C. F. Williams,  Q. Wu,  X. Xu,  W. Zhang

 Please cite Q-Chem as follows:
 Y. Shao et al., Mol. Phys. 113, 184-215 (2015)
 DOI: 10.1080/00268976.2014.952696

 Q-Chem 5.1.2 for Intel X86 EM64T Linux

 Parts of Q-Chem use Armadillo 8.300.2 (Tropical Shenanigans).
 http://arma.sourceforge.net/

 Q-Chem begins on Sun Nov 25 22:36:18 2018  

Host: 
0

     Scratch files written to /scratch/taweetham/qchem55492//
Input Ideriv = 2
Curr. Ideriv = -1
Max.  Ideriv = 2

Checking the input file for inconsistencies... 	...done.

--------------------------------------------------------------
User input:
--------------------------------------------------------------
$molecule
0 1
C 
N 1 1.3 
H 2 CH 1 120. 
H 1 CH 2 120.  3 180.0
I 1 CI 2 120.  3 0.0

CC=1.54
CH=1.09
CF=1.35
CCl=1.77
CBr=1.94
CI=2.14
DHA=180.0
$end

$rem
   job_type	optimization
   basis	6-311++g**
   method	b3lyp
$end

--------------------------------------------------------------
 ----------------------------------------------------------------
             Standard Nuclear Orientation (Angstroms)
    I     Atom           X                Y                Z
 ----------------------------------------------------------------
    1      C       1.4924305400    -0.5683071080     0.0000000000
    2      N       2.4289735467     0.3332954634    -0.0000000000
    3      H       2.1669214251     1.3913260327    -0.0000000000
    4      H       1.7544826617    -1.6263376773     0.0000000000
    5      I      -0.5637509840     0.0247506802     0.0000000000
 ----------------------------------------------------------------
 Molecular Point Group                 Cs    NOp =  2
 Largest Abelian Subgroup              Cs    NOp =  2
 Nuclear Repulsion Energy =   189.8296398044 hartrees
 There are       34 alpha and       34 beta electrons
 Requested basis set is 6-311++G(d,p)
 There are 46 shells and 120 basis functions

 Total QAlloc Memory Limit   2000 MB
 Mega-Array Size       188 MB
 MEM_STATIC part       192 MB
 A cutoff of  1.0D-11 yielded   1013 shell pairs
 There are      7132 function pairs (      8011 Cartesian)

 -------------------------------------------------------
 OpenMP Integral Computing Module                       
 Release: version 1.0, May 2013, Q-Chem Inc. Pittsburgh 
 -------------------------------------------------------
 Integral Job Info:
 Integral job number is                      11
 Integral operator is                         1
 short-range coefficients                     0
 long-range coefficients              100000000
 Omega coefficients                           0
 if combine SR and LR in K                    0
 Integral screening is                        0
 Integral computing path is                   2
 max size of driver memory is            800000
 size of driver memory is                593474
 size of scratch memory is             11861008
 max col of scratch BK array               1296
 max len of scratch array in speh3          155
 max len of scratch index in speh4           18
 max int batch size is                      520
 min int batch size is                       52
 fixed nKL is                                52
 max L of basis functions is                  2
 order of int derivative is                   0
 number of shells is                         46
 number of basis is                         127
 number of cartesian basis is               127
 number of contracted shell pairs          1013
 number of primitive shell pairs           2140
 maxK2 (contraction) of shell pair           36
 max number of K2 of shell pair               1
 max number of CS2 of shell pair            147
 max number of PS2 of shell pair            147
 mem total for path MDJ                  518292
 -------------------------------------------------------
 Smallest overlap matrix eigenvalue = 1.32E-03

 Scale SEOQF with 1.000000e-01/1.000000e-01/1.000000e-01

 Standard Electronic Orientation quadrupole field applied
 Nucleus-field energy     =     0.0000000034 hartrees
 Guess from superposition of atomic densities
 Warning:  Energy on first SCF cycle will be non-variational
 SAD guess density has 68.000000 electrons

 -----------------------------------------------------------------------
  General SCF calculation program by
  Eric Jon Sundstrom, Paul Horn, Yuezhi Mao, Dmitri Zuev, Alec White,
  David Stuck, Shaama M.S., Shane Yost, Joonho Lee, David Small,
  Daniel Levine, Susi Lehtola, Hugh Burton, Evgeny Epifanovsky
 -----------------------------------------------------------------------
 Exchange:     0.2000 Hartree-Fock + 0.0800 Slater + 0.7200 B88
 Correlation:  0.1900 VWN1RPA + 0.8100 LYP
 Using SG-1 standard quadrature grid
 using 4 threads for integral computing
 -------------------------------------------------------
 OpenMP Integral computing Module                
 Release: version 2.0, May 2017, Q-Chem Inc. Pleasanton 
 -------------------------------------------------------
 -------------------------------------------------------
 OpenMP BLAS3 based DFT computing Module                
 Release: version 1.0, May 2013, Q-Chem Inc. Pittsburgh 
 -------------------------------------------------------
 A restricted SCF calculation will be
 performed using DIIS
 SCF converges when DIIS error is below 1.0e-08
 ---------------------------------------
  Cycle       Energy         DIIS error
 ---------------------------------------
    1   -7013.7573797039      4.62e-02  
    2   -7013.5279889795      5.62e-03  
    3   -7013.2970424920      1.26e-02  
    4   -7013.5742069850      1.50e-03  
    5   -7013.5778326755      6.28e-04  
    6   -7013.5784564665      2.67e-04  
    7   -7013.5786296834      5.73e-05  
    8   -7013.5786328652      1.13e-05  
    9   -7013.5786331236      2.04e-06  
   10   -7013.5786331314      7.42e-07  
   11   -7013.5786331323      1.03e-07  
   12   -7013.5786331323      2.06e-08  
   13   -7013.5786331323      4.08e-09  Convergence criterion met
 ---------------------------------------
 SCF time:   CPU 11.38s  wall 3.00s 
 SCF   energy in the final basis set =    -7013.5786331323
 Total energy in the final basis set =    -7013.5786331323

 --------------------------------------------------------------
             Orbital Energies (a.u.) and Symmetries
 --------------------------------------------------------------

 Alpha MOs, Restricted
 -- Occupied --                  
******* -176.31 -165.71 -165.71 -165.71  -35.81  -31.30  -31.29
  1 A'    2 A'    3 A'    1 A"    4 A'    5 A'    6 A'    2 A"                 
-31.295 -22.951 -22.950 -22.949 -22.946 -22.946 -14.350 -10.287
  7 A'    8 A'    3 A"    9 A'    4 A"   10 A'   11 A'   12 A'                 
 -6.357  -4.768  -4.755  -4.755  -2.034  -2.030  -2.030  -2.019
 13 A'   14 A'    5 A"   15 A'   16 A'    6 A"   17 A'   18 A'                 
 -2.019  -0.921  -0.691  -0.617  -0.492  -0.440  -0.372  -0.299
  7 A"   19 A'   20 A'   21 A'   22 A'   23 A'    8 A"   24 A'                 
 -0.277  -0.273
  9 A"   25 A'                                                                 
 -- Virtual --                   
 -0.061  -0.059   0.001   0.008   0.049   0.063   0.070   0.110
 10 A"   26 A'   27 A'   28 A'   29 A'   11 A"   30 A'   31 A'                 
  0.136   0.149   0.150   0.164   0.178   0.209   0.225   0.242
 32 A'   33 A'   12 A"   34 A'   35 A'   36 A'   13 A"   37 A'                 
  0.265   0.306   0.389   0.391   0.399   0.424   0.449   0.519
 38 A'   39 A'   14 A"   40 A'   15 A"   41 A'   42 A'   43 A'                 
  0.546   0.577   0.597   0.635   0.699   0.771   0.811   0.826
 16 A"   44 A'   45 A'   46 A'   47 A'   48 A'   17 A"   49 A'                 
  0.896   1.101   1.147   1.190   1.302   1.308   1.324   1.439
 50 A'   18 A"   51 A'   19 A"   20 A"   52 A'   53 A'   21 A"                 
  1.443   1.516   1.604   1.672   1.767   1.868   2.028   2.234
 54 A'   55 A'   56 A'   57 A'   22 A"   58 A'   59 A'   60 A'                 
  2.275   2.391   2.492   2.587   2.712   2.756   2.769   2.865
 23 A"   24 A"   61 A'   62 A'   63 A'   25 A"   64 A'   65 A'                 
  3.152   3.566   3.825   3.958   3.967   4.004   4.060   4.132
 66 A'   67 A'   26 A"   27 A"   68 A'   28 A"   69 A'   70 A'                 
  4.231   4.352   4.706   5.986   6.014   6.057  23.753  27.800
 71 A'   72 A'   73 A'   29 A"   74 A'   75 A'   76 A'   77 A'                 
 28.332  28.352  28.372  28.532  28.536  28.551  28.583  28.672
 30 A"   78 A'   79 A'   31 A"   80 A'   32 A"   81 A'   82 A'                 
 35.492 127.878 127.894 127.920 151.6051901.765
 83 A'   33 A"   84 A'   85 A'   86 A'   87 A'                                 

 Beta MOs, Restricted
 -- Occupied --                  
******* -176.31 -165.71 -165.71 -165.71  -35.81  -31.30  -31.29
  1 A'    2 A'    3 A'    1 A"    4 A'    5 A'    6 A'    2 A"                 
-31.295 -22.951 -22.950 -22.949 -22.946 -22.946 -14.350 -10.287
  7 A'    8 A'    3 A"    9 A'    4 A"   10 A'   11 A'   12 A'                 
 -6.357  -4.768  -4.755  -4.755  -2.034  -2.030  -2.030  -2.019
 13 A'   14 A'    5 A"   15 A'   16 A'    6 A"   17 A'   18 A'                 
 -2.019  -0.921  -0.691  -0.617  -0.492  -0.440  -0.372  -0.299
  7 A"   19 A'   20 A'   21 A'   22 A'   23 A'    8 A"   24 A'                 
 -0.277  -0.273
  9 A"   25 A'                                                                 
 -- Virtual --                   
 -0.061  -0.059   0.001   0.008   0.049   0.063   0.070   0.110
 10 A"   26 A'   27 A'   28 A'   29 A'   11 A"   30 A'   31 A'                 
  0.136   0.149   0.150   0.164   0.178   0.209   0.225   0.242
 32 A'   33 A'   12 A"   34 A'   35 A'   36 A'   13 A"   37 A'                 
  0.265   0.306   0.389   0.391   0.399   0.424   0.449   0.519
 38 A'   39 A'   14 A"   40 A'   15 A"   41 A'   42 A'   43 A'                 
  0.546   0.577   0.597   0.635   0.699   0.771   0.811   0.826
 16 A"   44 A'   45 A'   46 A'   47 A'   48 A'   17 A"   49 A'                 
  0.896   1.101   1.147   1.190   1.302   1.308   1.324   1.439
 50 A'   18 A"   51 A'   19 A"   20 A"   52 A'   53 A'   21 A"                 
  1.443   1.516   1.604   1.672   1.767   1.868   2.028   2.234
 54 A'   55 A'   56 A'   57 A'   22 A"   58 A'   59 A'   60 A'                 
  2.275   2.391   2.492   2.587   2.712   2.756   2.769   2.865
 23 A"   24 A"   61 A'   62 A'   63 A'   25 A"   64 A'   65 A'                 
  3.152   3.566   3.825   3.958   3.967   4.004   4.060   4.132
 66 A'   67 A'   26 A"   27 A"   68 A'   28 A"   69 A'   70 A'                 
  4.231   4.352   4.706   5.986   6.014   6.057  23.753  27.800
 71 A'   72 A'   73 A'   29 A"   74 A'   75 A'   76 A'   77 A'                 
 28.332  28.352  28.372  28.532  28.536  28.551  28.583  28.672
 30 A"   78 A'   79 A'   31 A"   80 A'   32 A"   81 A'   82 A'                 
 35.492 127.878 127.894 127.920 151.6051901.765
 83 A'   33 A"   84 A'   85 A'   86 A'   87 A'                                 
 --------------------------------------------------------------

          Ground-State Mulliken Net Atomic Charges

     Atom                 Charge (a.u.)
  ----------------------------------------
      1 C                    -0.249334
      2 N                    -0.188933
      3 H                     0.216702
      4 H                     0.201413
      5 I                     0.020153
  ----------------------------------------
  Sum of atomic charges =     0.000000

 -----------------------------------------------------------------
                    Cartesian Multipole Moments
 -----------------------------------------------------------------
    Charge (ESU x 10^10)
                -0.0000
    Dipole Moment (Debye)
         X      -0.5609      Y       0.0121      Z      -0.0000
       Tot       0.5610
    Quadrupole Moments (Debye-Ang)
        XX     -45.5357     XY      -0.6871     YY     -36.7593
        XZ       0.0000     YZ      -0.0000     ZZ     -42.1168
    Octopole Moments (Debye-Ang^2)
       XXX     -56.1750    XXY       2.9300    XYY       1.4652
       YYY       1.8625    XXZ      -0.0000    XYZ      -0.0000
       YYZ      -0.0000    XZZ      -9.1455    YZZ       0.7174
       ZZZ      -0.0000
    Hexadecapole Moments (Debye-Ang^3)
      XXXX    -507.9948   XXXY      -1.1003   XXYY     -63.7918
      XYYY       1.1992   YYYY     -72.7078   XXXZ       0.0000
      XXYZ      -0.0000   XYYZ       0.0000   YYYZ      -0.0000
      XXZZ     -81.7160   XYZZ       0.0340   YYZZ     -23.6809
      XZZZ       0.0000   YZZZ       0.0000   ZZZZ     -56.0214
 -----------------------------------------------------------------
 Calculating analytic gradient of the SCF energy
 Gradient of SCF Energy
            1           2           3           4           5
    1  -0.0487424   0.0329145  -0.0011221   0.0060472   0.0109028
    2  -0.0660413   0.0096459   0.0498927  -0.0020140   0.0085167
    3   0.0000000  -0.0000000   0.0000000   0.0000000  -0.0000000
 Max gradient component =       6.604E-02
 RMS gradient           =       2.663E-02
 Gradient time:  CPU 2.89 s  wall 0.82 s
 Geometry Optimization Parameters
   NAtoms,    NIC,     NZ,  NCons,   NDum,   NFix, NCnnct, MaxDiis
        5      20       5       0       0       0       0       0


** GEOMETRY OPTIMIZATION IN DELOCALIZED INTERNAL COORDINATES **
   Searching for a Minimum

   Optimization Cycle:   1

                       Coordinates (Angstroms)
     ATOM                X               Y               Z
      1  C         1.4924305400   -0.5683071080    0.0000000000
      2  N         2.4289735467    0.3332954634    0.0000000000
      3  H         2.1669214251    1.3913260327    0.0000000000
      4  H         1.7544826617   -1.6263376773    0.0000000000
      5  I        -0.5637509840    0.0247506802    0.0000000000
   Point Group: cs    Number of degrees of freedom:     7


   Energy is  -7013.578633132


 Attempting to Generate Delocalized Internal Coordinates

  7 Hessian modes will be used to form the next step
  Hessian Eigenvalues:
     0.108095    0.160000    0.160000    0.220000    0.348126    0.348126
     0.671931

 Minimum Search - Taking Simple RFO Step
 Searching for Lamda that Minimizes Along All modes
 Value Taken    Lamda =  -0.01989124
 Step Taken.  Stepsize is  0.251715

                             Maximum     Tolerance    Cnvgd?
         Gradient           0.066778      0.000300      NO
         Displacement       0.171356      0.001200      NO
         Energy change     *********      0.000001      NO


 New Cartesian Coordinates Obtained by Inverse Iteration

 Displacement from previous Coordinates is:  0.290680
 ----------------------------------------------------------------
             Standard Nuclear Orientation (Angstroms)
    I     Atom           X                Y                Z
 ----------------------------------------------------------------
    1      C       1.5184124227    -0.4976712581     0.0000000000
    2      N       2.4640016045     0.3212965318     0.0000000000
    3      H       2.1519329134     1.2919267196     0.0000000000
    4      H       1.7430055679    -1.5592402150     0.0000000000
    5      I      -0.5982953191    -0.0015843873     0.0000000000
 ----------------------------------------------------------------
 Molecular Point Group                 Cs    NOp =  2
 Largest Abelian Subgroup              Cs    NOp =  2
 Nuclear Repulsion Energy =   188.3828376648 hartrees
 There are       34 alpha and       34 beta electrons
 Applying Cartesian multipole field
    Component          Value
    ---------          -----
     (2,0,0)        1.00000E-11
     (0,2,0)        2.00000E-11
     (0,0,2)       -3.00000E-11
 Nucleus-field energy     =     0.0000000034 hartrees
 Requested basis set is 6-311++G(d,p)
 There are 46 shells and 120 basis functions
 A cutoff of  1.0D-11 yielded   1007 shell pairs
 There are      7101 function pairs (      7978 Cartesian)
 Smallest overlap matrix eigenvalue = 1.10E-03
 Guess MOs from SCF MO coefficient file

 -----------------------------------------------------------------------
  General SCF calculation program by
  Eric Jon Sundstrom, Paul Horn, Yuezhi Mao, Dmitri Zuev, Alec White,
  David Stuck, Shaama M.S., Shane Yost, Joonho Lee, David Small,
  Daniel Levine, Susi Lehtola, Hugh Burton, Evgeny Epifanovsky
 -----------------------------------------------------------------------
 Exchange:     0.2000 Hartree-Fock + 0.0800 Slater + 0.7200 B88
 Correlation:  0.1900 VWN1RPA + 0.8100 LYP
 Using SG-1 standard quadrature grid
 using 4 threads for integral computing
 -------------------------------------------------------
 OpenMP Integral computing Module                
 Release: version 2.0, May 2017, Q-Chem Inc. Pleasanton 
 -------------------------------------------------------
 -------------------------------------------------------
 OpenMP BLAS3 based DFT computing Module                
 Release: version 1.0, May 2013, Q-Chem Inc. Pittsburgh 
 -------------------------------------------------------
 A restricted SCF calculation will be
 performed using DIIS
 SCF converges when DIIS error is below 1.0e-08
 ---------------------------------------
  Cycle       Energy         DIIS error
 ---------------------------------------
    1   -7013.5848183714      1.48e-03  
    2   -7013.5877687147      1.00e-03  
    3   -7013.5876784423      9.87e-04  
    4   -7013.5892334645      1.78e-04  
    5   -7013.5892822806      5.09e-05  
    6   -7013.5892877536      1.98e-05  
    7   -7013.5892883537      2.74e-06  
    8   -7013.5892883663      4.84e-07  
    9   -7013.5892883669      1.06e-07  
   10   -7013.5892883669      2.92e-08  
   11   -7013.5892883669      4.71e-09  Convergence criterion met
 ---------------------------------------
 SCF time:   CPU 9.52s  wall 3.00s 
 SCF   energy in the final basis set =    -7013.5892883669
 Total energy in the final basis set =    -7013.5892883669

 --------------------------------------------------------------
             Orbital Energies (a.u.) and Symmetries
 --------------------------------------------------------------

 Alpha MOs, Restricted
 -- Occupied --                  
******* -176.31 -165.71 -165.71 -165.71  -35.81  -31.30  -31.29
  1 A'    2 A'    3 A'    1 A"    4 A'    5 A'    6 A'    2 A"                 
-31.294 -22.950 -22.948 -22.948 -22.945 -22.945 -14.345 -10.281
  7 A'    8 A'    3 A"    9 A'    4 A"   10 A'   11 A'   12 A'                 
 -6.356  -4.767  -4.754  -4.754  -2.033  -2.029  -2.029  -2.017
 13 A'   14 A'    5 A"   15 A'   16 A'    6 A"   17 A'   18 A'                 
 -2.017  -0.950  -0.690  -0.623  -0.495  -0.444  -0.384  -0.301
  7 A"   19 A'   20 A'   21 A'   22 A'   23 A'    8 A"   24 A'                 
 -0.281  -0.280
 25 A'    9 A"                                                                 
 -- Virtual --                   
 -0.062  -0.051   0.002   0.012   0.050   0.062   0.072   0.111
 26 A'   10 A"   27 A'   28 A'   29 A'   11 A"   30 A'   31 A'                 
  0.143   0.150   0.153   0.164   0.189   0.212   0.228   0.228
 32 A'   33 A'   12 A"   34 A'   35 A'   36 A'   13 A"   37 A'                 
  0.270   0.319   0.388   0.395   0.398   0.425   0.469   0.522
 38 A'   39 A'   14 A"   40 A'   15 A"   41 A'   42 A'   43 A'                 
  0.548   0.584   0.615   0.649   0.687   0.770   0.812   0.839
 16 A"   44 A'   45 A'   46 A'   47 A'   48 A'   17 A"   49 A'                 
  0.878   1.103   1.141   1.193   1.294   1.310   1.324   1.417
 50 A'   18 A"   51 A'   19 A"   20 A"   52 A'   53 A'   54 A'                 
  1.438   1.558   1.627   1.717   1.785   1.914   2.084   2.288
 21 A"   55 A'   56 A'   57 A'   22 A"   58 A'   59 A'   60 A'                 
  2.352   2.417   2.512   2.599   2.733   2.770   2.771   2.906
 23 A"   24 A"   61 A'   62 A'   63 A'   64 A'   25 A"   65 A'                 
  3.198   3.599   3.838   3.958   3.965   4.006   4.077   4.199
 66 A'   67 A'   26 A"   27 A"   68 A'   28 A"   69 A'   70 A'                 
  4.233   4.354   4.797   5.988   6.015   6.052  23.841  27.795
 71 A'   72 A'   73 A'   29 A"   74 A'   75 A'   76 A'   77 A'                 
 28.333  28.352  28.369  28.533  28.536  28.551  28.585  28.672
 30 A"   78 A'   79 A'   31 A"   80 A'   32 A"   81 A'   82 A'                 
 35.591 127.880 127.894 127.919 151.6011901.761
 83 A'   33 A"   84 A'   85 A'   86 A'   87 A'                                 

 Beta MOs, Restricted
 -- Occupied --                  
******* -176.31 -165.71 -165.71 -165.71  -35.81  -31.30  -31.29
  1 A'    2 A'    3 A'    1 A"    4 A'    5 A'    6 A'    2 A"                 
-31.294 -22.950 -22.948 -22.948 -22.945 -22.945 -14.345 -10.281
  7 A'    8 A'    3 A"    9 A'    4 A"   10 A'   11 A'   12 A'                 
 -6.356  -4.767  -4.754  -4.754  -2.033  -2.029  -2.029  -2.017
 13 A'   14 A'    5 A"   15 A'   16 A'    6 A"   17 A'   18 A'                 
 -2.017  -0.950  -0.690  -0.623  -0.495  -0.444  -0.384  -0.301
  7 A"   19 A'   20 A'   21 A'   22 A'   23 A'    8 A"   24 A'                 
 -0.281  -0.280
 25 A'    9 A"                                                                 
 -- Virtual --                   
 -0.062  -0.051   0.002   0.012   0.050   0.062   0.072   0.111
 26 A'   10 A"   27 A'   28 A'   29 A'   11 A"   30 A'   31 A'                 
  0.143   0.150   0.153   0.164   0.189   0.212   0.228   0.228
 32 A'   33 A'   12 A"   34 A'   35 A'   36 A'   13 A"   37 A'                 
  0.270   0.319   0.388   0.395   0.398   0.425   0.469   0.522
 38 A'   39 A'   14 A"   40 A'   15 A"   41 A'   42 A'   43 A'                 
  0.548   0.584   0.615   0.649   0.687   0.770   0.812   0.839
 16 A"   44 A'   45 A'   46 A'   47 A'   48 A'   17 A"   49 A'                 
  0.878   1.103   1.141   1.193   1.294   1.310   1.324   1.417
 50 A'   18 A"   51 A'   19 A"   20 A"   52 A'   53 A'   54 A'                 
  1.438   1.558   1.627   1.717   1.785   1.914   2.084   2.288
 21 A"   55 A'   56 A'   57 A'   22 A"   58 A'   59 A'   60 A'                 
  2.352   2.417   2.512   2.599   2.733   2.770   2.771   2.906
 23 A"   24 A"   61 A'   62 A'   63 A'   64 A'   25 A"   65 A'                 
  3.198   3.599   3.838   3.958   3.965   4.006   4.077   4.199
 66 A'   67 A'   26 A"   27 A"   68 A'   28 A"   69 A'   70 A'                 
  4.233   4.354   4.797   5.988   6.015   6.052  23.841  27.795
 71 A'   72 A'   73 A'   29 A"   74 A'   75 A'   76 A'   77 A'                 
 28.333  28.352  28.369  28.533  28.536  28.551  28.585  28.672
 30 A"   78 A'   79 A'   31 A"   80 A'   32 A"   81 A'   82 A'                 
 35.591 127.880 127.894 127.919 151.6011901.761
 83 A'   33 A"   84 A'   85 A'   86 A'   87 A'                                 
 --------------------------------------------------------------

          Ground-State Mulliken Net Atomic Charges

     Atom                 Charge (a.u.)
  ----------------------------------------
      1 C                    -0.238991
      2 N                    -0.165467
      3 H                     0.208646
      4 H                     0.192413
      5 I                     0.003399
  ----------------------------------------
  Sum of atomic charges =     0.000000

 -----------------------------------------------------------------
                    Cartesian Multipole Moments
 -----------------------------------------------------------------
    Charge (ESU x 10^10)
                 0.0000
    Dipole Moment (Debye)
         X      -0.4321      Y       0.0182      Z       0.0000
       Tot       0.4325
    Quadrupole Moments (Debye-Ang)
        XX     -44.9440     XY      -0.4978     YY     -37.4888
        XZ       0.0000     YZ      -0.0000     ZZ     -41.9514
    Octopole Moments (Debye-Ang^2)
       XXX     -52.6268    XXY       2.7244    XYY       1.1343
       YYY       3.2974    XXZ       0.0000    XYZ      -0.0000
       YYZ       0.0000    XZZ      -7.8959    YZZ       1.2335
       ZZZ       0.0000
    Hexadecapole Moments (Debye-Ang^3)
      XXXX    -513.0459   XXXY      -3.4186   XXYY     -68.1811
      XYYY      -0.9430   YYYY     -71.2871   XXXZ       0.0000
      XXYZ      -0.0000   XYYZ       0.0000   YYYZ      -0.0000
      XXZZ     -82.7270   XYZZ      -0.4856   YYZZ     -22.8595
      XZZZ       0.0000   YZZZ      -0.0000   ZZZZ     -55.7693
 -----------------------------------------------------------------
 Calculating analytic gradient of the SCF energy
 Gradient of SCF Energy
            1           2           3           4           5
    1  -0.0156724   0.0067246  -0.0030078   0.0077220   0.0042336
    2  -0.0030769  -0.0012313  -0.0025489   0.0035181   0.0033390
    3  -0.0000000  -0.0000000  -0.0000000   0.0000000   0.0000000
 Max gradient component =       1.567E-02
 RMS gradient           =       5.282E-03
 Gradient time:  CPU 2.87 s  wall 0.81 s
 Geometry Optimization Parameters
   NAtoms,    NIC,     NZ,  NCons,   NDum,   NFix, NCnnct, MaxDiis
        5      20       5       0       0       0       0       0

 Cartesian Hessian Update
 Hessian Updated using BFGS Update


** GEOMETRY OPTIMIZATION IN DELOCALIZED INTERNAL COORDINATES **
   Searching for a Minimum

   Optimization Cycle:   2

                       Coordinates (Angstroms)
     ATOM                X               Y               Z
      1  C         1.5184124227   -0.4976712581    0.0000000000
      2  N         2.4640016045    0.3212965318    0.0000000000
      3  H         2.1519329134    1.2919267196    0.0000000000
      4  H         1.7430055679   -1.5592402150    0.0000000000
      5  I        -0.5982953191   -0.0015843873    0.0000000000
   Point Group: cs    Number of degrees of freedom:     7


   Energy is  -7013.589288367

 Hessian Updated using BFGS Update

  7 Hessian modes will be used to form the next step
  Hessian Eigenvalues:
     0.105539    0.146198    0.175414    0.219843    0.347342    0.370868
     0.678405

 Minimum Search - Taking Simple RFO Step
 Searching for Lamda that Minimizes Along All modes
 Value Taken    Lamda =  -0.00163702
 Step Taken.  Stepsize is  0.104834

                             Maximum     Tolerance    Cnvgd?
         Gradient           0.008902      0.000300      NO
         Displacement       0.068063      0.001200      NO
         Energy change     -0.010655      0.000001      NO


 New Cartesian Coordinates Obtained by Inverse Iteration

 Displacement from previous Coordinates is:  0.149270
 ----------------------------------------------------------------
             Standard Nuclear Orientation (Angstroms)
    I     Atom           X                Y                Z
 ----------------------------------------------------------------
    1      C       1.5284273503    -0.4854388862     0.0000000000
    2      N       2.4697868826     0.3320784941     0.0000000000
    3      H       2.1952960092     1.3100608226     0.0000000000
    4      H       1.7058894441    -1.5583629970     0.0000000000
    5      I      -0.6203424969    -0.0436100424     0.0000000000
 ----------------------------------------------------------------
 Molecular Point Group                 Cs    NOp =  2
 Largest Abelian Subgroup              Cs    NOp =  2
 Nuclear Repulsion Energy =   186.9068695779 hartrees
 There are       34 alpha and       34 beta electrons
 Applying Cartesian multipole field
    Component          Value
    ---------          -----
     (2,0,0)        1.00000E-11
     (0,2,0)        2.00000E-11
     (0,0,2)       -3.00000E-11
 Nucleus-field energy     =     0.0000000035 hartrees
 Requested basis set is 6-311++G(d,p)
 There are 46 shells and 120 basis functions
 A cutoff of  1.0D-11 yielded   1006 shell pairs
 There are      7075 function pairs (      7947 Cartesian)
 Smallest overlap matrix eigenvalue = 1.12E-03
 Guess MOs from SCF MO coefficient file

 -----------------------------------------------------------------------
  General SCF calculation program by
  Eric Jon Sundstrom, Paul Horn, Yuezhi Mao, Dmitri Zuev, Alec White,
  David Stuck, Shaama M.S., Shane Yost, Joonho Lee, David Small,
  Daniel Levine, Susi Lehtola, Hugh Burton, Evgeny Epifanovsky
 -----------------------------------------------------------------------
 Exchange:     0.2000 Hartree-Fock + 0.0800 Slater + 0.7200 B88
 Correlation:  0.1900 VWN1RPA + 0.8100 LYP
 Using SG-1 standard quadrature grid
 using 4 threads for integral computing
 -------------------------------------------------------
 OpenMP Integral computing Module                
 Release: version 2.0, May 2017, Q-Chem Inc. Pleasanton 
 -------------------------------------------------------
 -------------------------------------------------------
 OpenMP BLAS3 based DFT computing Module                
 Release: version 1.0, May 2013, Q-Chem Inc. Pittsburgh 
 -------------------------------------------------------
 A restricted SCF calculation will be
 performed using DIIS
 SCF converges when DIIS error is below 1.0e-08
 ---------------------------------------
  Cycle       Energy         DIIS error
 ---------------------------------------
    1   -7013.5897207255      4.26e-04  
    2   -7013.5901967836      2.21e-04  
    3   -7013.5901440279      2.87e-04  
    4   -7013.5902724356      4.33e-05  
    5   -7013.5902759015      1.99e-05  
    6   -7013.5902766304      3.89e-06  
    7   -7013.5902766584      1.01e-06  
    8   -7013.5902766607      1.86e-07  
    9   -7013.5902766607      2.79e-08  
   10   -7013.5902766607      1.10e-08  
   11   -7013.5902766607      1.60e-09  Convergence criterion met
 ---------------------------------------
 SCF time:   CPU 9.49s  wall 2.00s 
 SCF   energy in the final basis set =    -7013.5902766607
 Total energy in the final basis set =    -7013.5902766607

 --------------------------------------------------------------
             Orbital Energies (a.u.) and Symmetries
 --------------------------------------------------------------

 Alpha MOs, Restricted
 -- Occupied --                  
******* -176.31 -165.71 -165.71 -165.71  -35.80  -31.30  -31.29
  1 A'    2 A'    3 A'    1 A"    4 A'    5 A'    6 A'    2 A"                 
-31.291 -22.947 -22.946 -22.945 -22.942 -22.942 -14.347 -10.283
  7 A'    8 A'    3 A"    9 A'    4 A"   10 A'   11 A'   12 A'                 
 -6.353  -4.764  -4.751  -4.751  -2.030  -2.026  -2.026  -2.015
 13 A'   14 A'    5 A"   15 A'   16 A'    6 A"   17 A'   18 A'                 
 -2.015  -0.952  -0.690  -0.624  -0.503  -0.441  -0.386  -0.298
  7 A"   19 A'   20 A'   21 A'   22 A'   23 A'    8 A"   24 A'                 
 -0.279  -0.278
 25 A'    9 A"                                                                 
 -- Virtual --                   
 -0.063  -0.052   0.001   0.011   0.051   0.062   0.072   0.110
 26 A'   10 A"   27 A'   28 A'   29 A'   11 A"   30 A'   31 A'                 
  0.142   0.150   0.152   0.168   0.188   0.209   0.228   0.229
 32 A'   33 A'   12 A"   34 A'   35 A'   36 A'   37 A'   13 A"                 
  0.269   0.317   0.388   0.396   0.400   0.428   0.466   0.521
 38 A'   39 A'   14 A"   40 A'   15 A"   41 A'   42 A'   43 A'                 
  0.548   0.591   0.617   0.645   0.681   0.770   0.810   0.840
 16 A"   44 A'   45 A'   46 A'   47 A'   48 A'   17 A"   49 A'                 
  0.885   1.101   1.138   1.187   1.296   1.313   1.322   1.418
 50 A'   18 A"   51 A'   19 A"   20 A"   52 A'   53 A'   54 A'                 
  1.447   1.558   1.621   1.698   1.776   1.931   2.103   2.271
 21 A"   55 A'   56 A'   57 A'   22 A"   58 A'   59 A'   60 A'                 
  2.346   2.426   2.500   2.600   2.744   2.770   2.784   2.894
 23 A"   24 A"   61 A'   62 A'   63 A'   25 A"   64 A'   65 A'                 
  3.204   3.597   3.837   3.960   3.967   4.008   4.081   4.177
 66 A'   67 A'   26 A"   27 A"   68 A'   28 A"   69 A'   70 A'                 
  4.230   4.349   4.814   5.991   6.017   6.050  23.844  27.792
 71 A'   72 A'   73 A'   29 A"   74 A'   75 A'   76 A'   77 A'                 
 28.336  28.355  28.369  28.535  28.538  28.553  28.589  28.673
 30 A"   78 A'   79 A'   31 A"   80 A'   32 A"   81 A'   82 A'                 
 35.599 127.882 127.897 127.920 151.5991901.760
 83 A'   33 A"   84 A'   85 A'   86 A'   87 A'                                 

 Beta MOs, Restricted
 -- Occupied --                  
******* -176.31 -165.71 -165.71 -165.71  -35.80  -31.30  -31.29
  1 A'    2 A'    3 A'    1 A"    4 A'    5 A'    6 A'    2 A"                 
-31.291 -22.947 -22.946 -22.945 -22.942 -22.942 -14.347 -10.283
  7 A'    8 A'    3 A"    9 A'    4 A"   10 A'   11 A'   12 A'                 
 -6.353  -4.764  -4.751  -4.751  -2.030  -2.026  -2.026  -2.015
 13 A'   14 A'    5 A"   15 A'   16 A'    6 A"   17 A'   18 A'                 
 -2.015  -0.952  -0.690  -0.624  -0.503  -0.441  -0.386  -0.298
  7 A"   19 A'   20 A'   21 A'   22 A'   23 A'    8 A"   24 A'                 
 -0.279  -0.278
 25 A'    9 A"                                                                 
 -- Virtual --                   
 -0.063  -0.052   0.001   0.011   0.051   0.062   0.072   0.110
 26 A'   10 A"   27 A'   28 A'   29 A'   11 A"   30 A'   31 A'                 
  0.142   0.150   0.152   0.168   0.188   0.209   0.228   0.229
 32 A'   33 A'   12 A"   34 A'   35 A'   36 A'   37 A'   13 A"                 
  0.269   0.317   0.388   0.396   0.400   0.428   0.466   0.521
 38 A'   39 A'   14 A"   40 A'   15 A"   41 A'   42 A'   43 A'                 
  0.548   0.591   0.617   0.645   0.681   0.770   0.810   0.840
 16 A"   44 A'   45 A'   46 A'   47 A'   48 A'   17 A"   49 A'                 
  0.885   1.101   1.138   1.187   1.296   1.313   1.322   1.418
 50 A'   18 A"   51 A'   19 A"   20 A"   52 A'   53 A'   54 A'                 
  1.447   1.558   1.621   1.698   1.776   1.931   2.103   2.271
 21 A"   55 A'   56 A'   57 A'   22 A"   58 A'   59 A'   60 A'                 
  2.346   2.426   2.500   2.600   2.744   2.770   2.784   2.894
 23 A"   24 A"   61 A'   62 A'   63 A'   25 A"   64 A'   65 A'                 
  3.204   3.597   3.837   3.960   3.967   4.008   4.081   4.177
 66 A'   67 A'   26 A"   27 A"   68 A'   28 A"   69 A'   70 A'                 
  4.230   4.349   4.814   5.991   6.017   6.050  23.844  27.792
 71 A'   72 A'   73 A'   29 A"   74 A'   75 A'   76 A'   77 A'                 
 28.336  28.355  28.369  28.535  28.538  28.553  28.589  28.673
 30 A"   78 A'   79 A'   31 A"   80 A'   32 A"   81 A'   82 A'                 
 35.599 127.882 127.897 127.920 151.5991901.760
 83 A'   33 A"   84 A'   85 A'   86 A'   87 A'                                 
 --------------------------------------------------------------

          Ground-State Mulliken Net Atomic Charges

     Atom                 Charge (a.u.)
  ----------------------------------------
      1 C                    -0.235720
      2 N                    -0.165917
      3 H                     0.217843
      4 H                     0.194348
      5 I                    -0.010554
  ----------------------------------------
  Sum of atomic charges =     0.000000

 -----------------------------------------------------------------
                    Cartesian Multipole Moments
 -----------------------------------------------------------------
    Charge (ESU x 10^10)
                 0.0000
    Dipole Moment (Debye)
         X      -0.2161      Y       0.0649      Z      -0.0000
       Tot       0.2256
    Quadrupole Moments (Debye-Ang)
        XX     -44.5569     XY      -0.1450     YY     -37.4280
        XZ      -0.0000     YZ       0.0000     ZZ     -41.9959
    Octopole Moments (Debye-Ang^2)
       XXX     -49.7620    XXY       4.4151    XYY       2.2465
       YYY       6.7944    XXZ      -0.0000    XYZ      -0.0000
       YYZ      -0.0000    XZZ      -7.2243    YZZ       2.3436
       ZZZ      -0.0000
    Hexadecapole Moments (Debye-Ang^3)
      XXXX    -515.8335   XXXY      -3.4761   XXYY     -68.6894
      XYYY      -3.1623   YYYY     -71.2345   XXXZ      -0.0000
      XXYZ       0.0000   XYYZ      -0.0000   YYYZ       0.0000
      XXZZ     -83.7131   XYZZ      -1.5074   YYZZ     -22.9886
      XZZZ      -0.0000   YZZZ       0.0000   ZZZZ     -55.9944
 -----------------------------------------------------------------
 Calculating analytic gradient of the SCF energy
 Gradient of SCF Energy
            1           2           3           4           5
    1  -0.0072609   0.0033725   0.0003102   0.0024812   0.0010970
    2   0.0002356   0.0033162  -0.0035271  -0.0001652   0.0001404
    3   0.0000000  -0.0000000   0.0000000  -0.0000000  -0.0000000
 Max gradient component =       7.261E-03
 RMS gradient           =       2.518E-03
 Gradient time:  CPU 2.86 s  wall 0.81 s
 Geometry Optimization Parameters
   NAtoms,    NIC,     NZ,  NCons,   NDum,   NFix, NCnnct, MaxDiis
        5      20       5       0       0       0       0       0

 Cartesian Hessian Update
 Hessian Updated using BFGS Update


** GEOMETRY OPTIMIZATION IN DELOCALIZED INTERNAL COORDINATES **
   Searching for a Minimum

   Optimization Cycle:   3

                       Coordinates (Angstroms)
     ATOM                X               Y               Z
      1  C         1.5284273503   -0.4854388862    0.0000000000
      2  N         2.4697868826    0.3320784941    0.0000000000
      3  H         2.1952960092    1.3100608226    0.0000000000
      4  H         1.7058894441   -1.5583629970    0.0000000000
      5  I        -0.6203424969   -0.0436100424    0.0000000000
   Point Group: cs    Number of degrees of freedom:     7


   Energy is  -7013.590276661

 Hessian Updated using BFGS Update

  7 Hessian modes will be used to form the next step
  Hessian Eigenvalues:
     0.093171    0.126169    0.175040    0.227078    0.351347    0.366068
     0.688045

 Minimum Search - Taking Simple RFO Step
 Searching for Lamda that Minimizes Along All modes
 Value Taken    Lamda =  -0.00021246
 Step Taken.  Stepsize is  0.041077

                             Maximum     Tolerance    Cnvgd?
         Gradient           0.003830      0.000300      NO
         Displacement       0.032234      0.001200      NO
         Energy change     -0.000988      0.000001      NO


 New Cartesian Coordinates Obtained by Inverse Iteration

 Displacement from previous Coordinates is:  0.035891
 ----------------------------------------------------------------
             Standard Nuclear Orientation (Angstroms)
    I     Atom           X                Y                Z
 ----------------------------------------------------------------
    1      C       1.5372803420    -0.4861006615     0.0000000000
    2      N       2.4707764368     0.3342463728     0.0000000000
    3      H       2.1989176870     1.3177346327     0.0000000000
    4      H       1.6934357407    -1.5612232795     0.0000000000
    5      I      -0.6213530171    -0.0499296735     0.0000000000
 ----------------------------------------------------------------
 Molecular Point Group                 Cs    NOp =  2
 Largest Abelian Subgroup              Cs    NOp =  2
 Nuclear Repulsion Energy =   186.5911478104 hartrees
 There are       34 alpha and       34 beta electrons
 Applying Cartesian multipole field
    Component          Value
    ---------          -----
     (2,0,0)        1.00000E-11
     (0,2,0)        2.00000E-11
     (0,0,2)       -3.00000E-11
 Nucleus-field energy     =     0.0000000035 hartrees
 Requested basis set is 6-311++G(d,p)
 There are 46 shells and 120 basis functions
 A cutoff of  1.0D-11 yielded   1006 shell pairs
 There are      7075 function pairs (      7947 Cartesian)
 Smallest overlap matrix eigenvalue = 1.13E-03
 Guess MOs from SCF MO coefficient file

 -----------------------------------------------------------------------
  General SCF calculation program by
  Eric Jon Sundstrom, Paul Horn, Yuezhi Mao, Dmitri Zuev, Alec White,
  David Stuck, Shaama M.S., Shane Yost, Joonho Lee, David Small,
  Daniel Levine, Susi Lehtola, Hugh Burton, Evgeny Epifanovsky
 -----------------------------------------------------------------------
 Exchange:     0.2000 Hartree-Fock + 0.0800 Slater + 0.7200 B88
 Correlation:  0.1900 VWN1RPA + 0.8100 LYP
 Using SG-1 standard quadrature grid
 using 4 threads for integral computing
 -------------------------------------------------------
 OpenMP Integral computing Module                
 Release: version 2.0, May 2017, Q-Chem Inc. Pleasanton 
 -------------------------------------------------------
 -------------------------------------------------------
 OpenMP BLAS3 based DFT computing Module                
 Release: version 1.0, May 2013, Q-Chem Inc. Pittsburgh 
 -------------------------------------------------------
 A restricted SCF calculation will be
 performed using DIIS
 SCF converges when DIIS error is below 1.0e-08
 ---------------------------------------
  Cycle       Energy         DIIS error
 ---------------------------------------
    1   -7013.5903117512      1.72e-04  
    2   -7013.5903805743      4.87e-05  
    3   -7013.5903766730      7.02e-05  
    4   -7013.5903849335      1.45e-05  
    5   -7013.5903852392      7.27e-06  
    6   -7013.5903853352      1.29e-06  
    7   -7013.5903853376      4.87e-07  
    8   -7013.5903853381      6.03e-08  
    9   -7013.5903853382      1.32e-08  
   10   -7013.5903853381      5.40e-09  Convergence criterion met
 ---------------------------------------
 SCF time:   CPU 8.62s  wall 3.00s 
 SCF   energy in the final basis set =    -7013.5903853381
 Total energy in the final basis set =    -7013.5903853381

 --------------------------------------------------------------
             Orbital Energies (a.u.) and Symmetries
 --------------------------------------------------------------

 Alpha MOs, Restricted
 -- Occupied --                  
******* -176.31 -165.71 -165.71 -165.71  -35.80  -31.29  -31.29
  1 A'    2 A'    3 A'    1 A"    4 A'    5 A'    6 A'    2 A"                 
-31.289 -22.945 -22.944 -22.944 -22.940 -22.940 -14.349 -10.284
  7 A'    8 A'    3 A"    9 A'    4 A"   10 A'   11 A'   12 A'                 
 -6.351  -4.762  -4.750  -4.749  -2.028  -2.024  -2.024  -2.013
 13 A'   14 A'    5 A"   15 A'   16 A'    6 A"   17 A'   18 A'                 
 -2.013  -0.954  -0.689  -0.623  -0.507  -0.440  -0.387  -0.297
  7 A"   19 A'   20 A'   21 A'   22 A'   23 A'    8 A"   24 A'                 
 -0.279  -0.278
 25 A'    9 A"                                                                 
 -- Virtual --                   
 -0.063  -0.052   0.001   0.010   0.051   0.061   0.072   0.109
 26 A'   10 A"   27 A'   28 A'   29 A'   11 A"   30 A'   31 A'                 
  0.142   0.150   0.152   0.169   0.187   0.208   0.227   0.229
 32 A'   33 A'   12 A"   34 A'   35 A'   36 A'   37 A'   13 A"                 
  0.268   0.316   0.388   0.396   0.401   0.429   0.464   0.520
 38 A'   39 A'   14 A"   40 A'   15 A"   41 A'   42 A'   43 A'                 
  0.548   0.593   0.618   0.643   0.680   0.770   0.809   0.843
 16 A"   44 A'   45 A'   46 A'   47 A'   48 A'   17 A"   49 A'                 
  0.887   1.100   1.138   1.185   1.297   1.313   1.321   1.415
 50 A'   18 A"   51 A'   19 A"   20 A"   52 A'   53 A'   54 A'                 
  1.448   1.560   1.620   1.688   1.773   1.933   2.113   2.265
 21 A"   55 A'   56 A'   57 A'   22 A"   58 A'   59 A'   60 A'                 
  2.343   2.430   2.496   2.603   2.750   2.770   2.790   2.890
 23 A"   24 A"   61 A'   62 A'   63 A'   25 A"   64 A'   65 A'                 
  3.198   3.599   3.837   3.962   3.968   4.008   4.082   4.168
 66 A'   67 A'   26 A"   27 A"   68 A'   28 A"   69 A'   70 A'                 
  4.231   4.347   4.810   5.992   6.018   6.049  23.852  27.792
 71 A'   72 A'   73 A'   29 A"   74 A'   75 A'   76 A'   77 A'                 
 28.337  28.356  28.370  28.537  28.540  28.554  28.590  28.674
 30 A"   78 A'   79 A'   31 A"   80 A'   32 A"   81 A'   82 A'                 
 35.601 127.883 127.898 127.921 151.5991901.759
 83 A'   33 A"   84 A'   85 A'   86 A'   87 A'                                 

 Beta MOs, Restricted
 -- Occupied --                  
******* -176.31 -165.71 -165.71 -165.71  -35.80  -31.29  -31.29
  1 A'    2 A'    3 A'    1 A"    4 A'    5 A'    6 A'    2 A"                 
-31.289 -22.945 -22.944 -22.944 -22.940 -22.940 -14.349 -10.284
  7 A'    8 A'    3 A"    9 A'    4 A"   10 A'   11 A'   12 A'                 
 -6.351  -4.762  -4.750  -4.749  -2.028  -2.024  -2.024  -2.013
 13 A'   14 A'    5 A"   15 A'   16 A'    6 A"   17 A'   18 A'                 
 -2.013  -0.954  -0.689  -0.623  -0.507  -0.440  -0.387  -0.297
  7 A"   19 A'   20 A'   21 A'   22 A'   23 A'    8 A"   24 A'                 
 -0.279  -0.278
 25 A'    9 A"                                                                 
 -- Virtual --                   
 -0.063  -0.052   0.001   0.010   0.051   0.061   0.072   0.109
 26 A'   10 A"   27 A'   28 A'   29 A'   11 A"   30 A'   31 A'                 
  0.142   0.150   0.152   0.169   0.187   0.208   0.227   0.229
 32 A'   33 A'   12 A"   34 A'   35 A'   36 A'   37 A'   13 A"                 
  0.268   0.316   0.388   0.396   0.401   0.429   0.464   0.520
 38 A'   39 A'   14 A"   40 A'   15 A"   41 A'   42 A'   43 A'                 
  0.548   0.593   0.618   0.643   0.680   0.770   0.809   0.843
 16 A"   44 A'   45 A'   46 A'   47 A'   48 A'   17 A"   49 A'                 
  0.887   1.100   1.138   1.185   1.297   1.313   1.321   1.415
 50 A'   18 A"   51 A'   19 A"   20 A"   52 A'   53 A'   54 A'                 
  1.448   1.560   1.620   1.688   1.773   1.933   2.113   2.265
 21 A"   55 A'   56 A'   57 A'   22 A"   58 A'   59 A'   60 A'                 
  2.343   2.430   2.496   2.603   2.750   2.770   2.790   2.890
 23 A"   24 A"   61 A'   62 A'   63 A'   25 A"   64 A'   65 A'                 
  3.198   3.599   3.837   3.962   3.968   4.008   4.082   4.168
 66 A'   67 A'   26 A"   27 A"   68 A'   28 A"   69 A'   70 A'                 
  4.231   4.347   4.810   5.992   6.018   6.049  23.852  27.792
 71 A'   72 A'   73 A'   29 A"   74 A'   75 A'   76 A'   77 A'                 
 28.337  28.356  28.370  28.537  28.540  28.554  28.590  28.674
 30 A"   78 A'   79 A'   31 A"   80 A'   32 A"   81 A'   82 A'                 
 35.601 127.883 127.898 127.921 151.5991901.759
 83 A'   33 A"   84 A'   85 A'   86 A'   87 A'                                 
 --------------------------------------------------------------

          Ground-State Mulliken Net Atomic Charges

     Atom                 Charge (a.u.)
  ----------------------------------------
      1 C                    -0.231585
      2 N                    -0.165904
      3 H                     0.220680
      4 H                     0.195738
      5 I                    -0.018929
  ----------------------------------------
  Sum of atomic charges =     0.000000

 -----------------------------------------------------------------
                    Cartesian Multipole Moments
 -----------------------------------------------------------------
    Charge (ESU x 10^10)
                 0.0000
    Dipole Moment (Debye)
         X      -0.1157      Y       0.0677      Z      -0.0000
       Tot       0.1340
    Quadrupole Moments (Debye-Ang)
        XX     -44.4411     XY      -0.0946     YY     -37.3749
        XZ      -0.0000     YZ       0.0000     ZZ     -42.0177
    Octopole Moments (Debye-Ang^2)
       XXX     -49.2782    XXY       4.6864    XYY       2.4246
       YYY       7.3398    XXZ      -0.0000    XYZ       0.0000
       YYZ      -0.0000    XZZ      -7.1676    YZZ       2.5128
       ZZZ      -0.0000
    Hexadecapole Moments (Debye-Ang^3)
      XXXX    -515.9958   XXXY      -3.4444   XXYY     -68.7272
      XYYY      -3.3974   YYYY     -71.2815   XXXZ      -0.0000
      XXYZ       0.0000   XYYZ      -0.0000   YYYZ       0.0000
      XXZZ     -83.8315   XYZZ      -1.6632   YYZZ     -23.0638
      XZZZ      -0.0000   YZZZ       0.0000   ZZZZ     -56.0994
 -----------------------------------------------------------------
 Calculating analytic gradient of the SCF energy
 Gradient of SCF Energy
            1           2           3           4           5
    1  -0.0006060   0.0003560  -0.0002482   0.0000499   0.0004484
    2   0.0011267  -0.0014833   0.0007713  -0.0002038  -0.0002108
    3   0.0000000   0.0000000   0.0000000  -0.0000000   0.0000000
 Max gradient component =       1.483E-03
 RMS gradient           =       5.721E-04
 Gradient time:  CPU 2.86 s  wall 0.81 s
 Geometry Optimization Parameters
   NAtoms,    NIC,     NZ,  NCons,   NDum,   NFix, NCnnct, MaxDiis
        5      20       5       0       0       0       0       0

 Cartesian Hessian Update
 Hessian Updated using BFGS Update


** GEOMETRY OPTIMIZATION IN DELOCALIZED INTERNAL COORDINATES **
   Searching for a Minimum

   Optimization Cycle:   4

                       Coordinates (Angstroms)
     ATOM                X               Y               Z
      1  C         1.5372803420   -0.4861006615    0.0000000000
      2  N         2.4707764368    0.3342463728    0.0000000000
      3  H         2.1989176870    1.3177346327    0.0000000000
      4  H         1.6934357407   -1.5612232795    0.0000000000
      5  I        -0.6213530171   -0.0499296735    0.0000000000
   Point Group: cs    Number of degrees of freedom:     7


   Energy is  -7013.590385338

 Hessian Updated using BFGS Update

  7 Hessian modes will be used to form the next step
  Hessian Eigenvalues:
     0.081467    0.131662    0.174007    0.220119    0.350609    0.400336
     0.698214

 Minimum Search - Taking Simple RFO Step
 Searching for Lamda that Minimizes Along All modes
 Value Taken    Lamda =  -0.00000812
 Step Taken.  Stepsize is  0.007538

                             Maximum     Tolerance    Cnvgd?
         Gradient           0.000930      0.000300      NO
         Displacement       0.006419      0.001200      NO
         Energy change     -0.000109      0.000001      NO


 New Cartesian Coordinates Obtained by Inverse Iteration

 Displacement from previous Coordinates is:  0.005412
 ----------------------------------------------------------------
             Standard Nuclear Orientation (Angstroms)
    I     Atom           X                Y                Z
 ----------------------------------------------------------------
    1      C       1.5387698652    -0.4871593804     0.0000000000
    2      N       2.4705835544     0.3352584611     0.0000000000
    3      H       2.1983340150     1.3174194480     0.0000000000
    4      H       1.6937580573    -1.5620719044     0.0000000000
    5      I      -0.6223883025    -0.0487192332     0.0000000000
 ----------------------------------------------------------------
 Molecular Point Group                 Cs    NOp =  2
 Largest Abelian Subgroup              Cs    NOp =  2
 Nuclear Repulsion Energy =   186.4681457848 hartrees
 There are       34 alpha and       34 beta electrons
 Applying Cartesian multipole field
    Component          Value
    ---------          -----
     (2,0,0)        1.00000E-11
     (0,2,0)        2.00000E-11
     (0,0,2)       -3.00000E-11
 Nucleus-field energy     =     0.0000000035 hartrees
 Requested basis set is 6-311++G(d,p)
 There are 46 shells and 120 basis functions
 A cutoff of  1.0D-11 yielded   1005 shell pairs
 There are      7074 function pairs (      7946 Cartesian)
 Smallest overlap matrix eigenvalue = 1.14E-03
 Guess MOs from SCF MO coefficient file

 -----------------------------------------------------------------------
  General SCF calculation program by
  Eric Jon Sundstrom, Paul Horn, Yuezhi Mao, Dmitri Zuev, Alec White,
  David Stuck, Shaama M.S., Shane Yost, Joonho Lee, David Small,
  Daniel Levine, Susi Lehtola, Hugh Burton, Evgeny Epifanovsky
 -----------------------------------------------------------------------
 Exchange:     0.2000 Hartree-Fock + 0.0800 Slater + 0.7200 B88
 Correlation:  0.1900 VWN1RPA + 0.8100 LYP
 Using SG-1 standard quadrature grid
 using 4 threads for integral computing
 -------------------------------------------------------
 OpenMP Integral computing Module                
 Release: version 2.0, May 2017, Q-Chem Inc. Pleasanton 
 -------------------------------------------------------
 -------------------------------------------------------
 OpenMP BLAS3 based DFT computing Module                
 Release: version 1.0, May 2013, Q-Chem Inc. Pittsburgh 
 -------------------------------------------------------
 A restricted SCF calculation will be
 performed using DIIS
 SCF converges when DIIS error is below 1.0e-08
 ---------------------------------------
  Cycle       Energy         DIIS error
 ---------------------------------------
    1   -7013.5903855394      3.95e-05  
    2   -7013.5903889367      1.90e-05  
    3   -7013.5903883099      2.75e-05  
    4   -7013.5903895618      3.18e-06  
    5   -7013.5903895798      1.49e-06  
    6   -7013.5903895837      1.88e-07  
    7   -7013.5903895838      2.64e-08  
    8   -7013.5903895838      8.43e-09  Convergence criterion met
 ---------------------------------------
 SCF time:   CPU 6.90s  wall 1.00s 
 SCF   energy in the final basis set =    -7013.5903895838
 Total energy in the final basis set =    -7013.5903895838

 --------------------------------------------------------------
             Orbital Energies (a.u.) and Symmetries
 --------------------------------------------------------------

 Alpha MOs, Restricted
 -- Occupied --                  
******* -176.31 -165.71 -165.71 -165.71  -35.80  -31.29  -31.29
  1 A'    2 A'    3 A'    1 A"    4 A'    5 A'    6 A'    2 A"                 
-31.289 -22.945 -22.944 -22.944 -22.940 -22.940 -14.349 -10.284
  7 A'    8 A'    3 A"    9 A'    4 A"   10 A'   11 A'   12 A'                 
 -6.351  -4.762  -4.750  -4.749  -2.028  -2.024  -2.024  -2.013
 13 A'   14 A'    5 A"   15 A'   16 A'    6 A"   17 A'   18 A'                 
 -2.013  -0.954  -0.688  -0.624  -0.507  -0.440  -0.387  -0.297
  7 A"   19 A'   20 A'   21 A'   22 A'   23 A'    8 A"   24 A'                 
 -0.278  -0.277
 25 A'    9 A"                                                                 
 -- Virtual --                   
 -0.063  -0.052   0.001   0.010   0.051   0.061   0.072   0.109
 26 A'   10 A"   27 A'   28 A'   29 A'   11 A"   30 A'   31 A'                 
  0.142   0.150   0.152   0.170   0.187   0.208   0.227   0.229
 32 A'   33 A'   12 A"   34 A'   35 A'   36 A'   37 A'   13 A"                 
  0.268   0.316   0.388   0.396   0.401   0.429   0.463   0.520
 38 A'   39 A'   14 A"   40 A'   15 A"   41 A'   42 A'   43 A'                 
  0.548   0.593   0.618   0.643   0.680   0.771   0.809   0.842
 16 A"   44 A'   45 A'   46 A'   47 A'   48 A'   17 A"   49 A'                 
  0.887   1.100   1.138   1.185   1.297   1.312   1.321   1.415
 50 A'   18 A"   51 A'   19 A"   20 A"   52 A'   53 A'   54 A'                 
  1.449   1.560   1.620   1.687   1.772   1.934   2.114   2.265
 21 A"   55 A'   56 A'   57 A'   22 A"   58 A'   59 A'   60 A'                 
  2.343   2.430   2.495   2.603   2.749   2.769   2.791   2.890
 23 A"   24 A"   61 A'   62 A'   63 A'   25 A"   64 A'   65 A'                 
  3.198   3.599   3.836   3.962   3.968   4.008   4.081   4.167
 66 A'   67 A'   26 A"   27 A"   68 A'   28 A"   69 A'   70 A'                 
  4.230   4.346   4.812   5.992   6.018   6.049  23.852  27.792
 71 A'   72 A'   73 A'   29 A"   74 A'   75 A'   76 A'   77 A'                 
 28.337  28.356  28.370  28.537  28.540  28.554  28.590  28.673
 30 A"   78 A'   79 A'   31 A"   80 A'   32 A"   81 A'   82 A'                 
 35.601 127.884 127.898 127.921 151.5991901.759
 83 A'   33 A"   84 A'   85 A'   86 A'   87 A'                                 

 Beta MOs, Restricted
 -- Occupied --                  
******* -176.31 -165.71 -165.71 -165.71  -35.80  -31.29  -31.29
  1 A'    2 A'    3 A'    1 A"    4 A'    5 A'    6 A'    2 A"                 
-31.289 -22.945 -22.944 -22.944 -22.940 -22.940 -14.349 -10.284
  7 A'    8 A'    3 A"    9 A'    4 A"   10 A'   11 A'   12 A'                 
 -6.351  -4.762  -4.750  -4.749  -2.028  -2.024  -2.024  -2.013
 13 A'   14 A'    5 A"   15 A'   16 A'    6 A"   17 A'   18 A'                 
 -2.013  -0.954  -0.688  -0.624  -0.507  -0.440  -0.387  -0.297
  7 A"   19 A'   20 A'   21 A'   22 A'   23 A'    8 A"   24 A'                 
 -0.278  -0.277
 25 A'    9 A"                                                                 
 -- Virtual --                   
 -0.063  -0.052   0.001   0.010   0.051   0.061   0.072   0.109
 26 A'   10 A"   27 A'   28 A'   29 A'   11 A"   30 A'   31 A'                 
  0.142   0.150   0.152   0.170   0.187   0.208   0.227   0.229
 32 A'   33 A'   12 A"   34 A'   35 A'   36 A'   37 A'   13 A"                 
  0.268   0.316   0.388   0.396   0.401   0.429   0.463   0.520
 38 A'   39 A'   14 A"   40 A'   15 A"   41 A'   42 A'   43 A'                 
  0.548   0.593   0.618   0.643   0.680   0.771   0.809   0.842
 16 A"   44 A'   45 A'   46 A'   47 A'   48 A'   17 A"   49 A'                 
  0.887   1.100   1.138   1.185   1.297   1.312   1.321   1.415
 50 A'   18 A"   51 A'   19 A"   20 A"   52 A'   53 A'   54 A'                 
  1.449   1.560   1.620   1.687   1.772   1.934   2.114   2.265
 21 A"   55 A'   56 A'   57 A'   22 A"   58 A'   59 A'   60 A'                 
  2.343   2.430   2.495   2.603   2.749   2.769   2.791   2.890
 23 A"   24 A"   61 A'   62 A'   63 A'   25 A"   64 A'   65 A'                 
  3.198   3.599   3.836   3.962   3.968   4.008   4.081   4.167
 66 A'   67 A'   26 A"   27 A"   68 A'   28 A"   69 A'   70 A'                 
  4.230   4.346   4.812   5.992   6.018   6.049  23.852  27.792
 71 A'   72 A'   73 A'   29 A"   74 A'   75 A'   76 A'   77 A'                 
 28.337  28.356  28.370  28.537  28.540  28.554  28.590  28.673
 30 A"   78 A'   79 A'   31 A"   80 A'   32 A"   81 A'   82 A'                 
 35.601 127.884 127.898 127.921 151.5991901.759
 83 A'   33 A"   84 A'   85 A'   86 A'   87 A'                                 
 --------------------------------------------------------------

          Ground-State Mulliken Net Atomic Charges

     Atom                 Charge (a.u.)
  ----------------------------------------
      1 C                    -0.230899
      2 N                    -0.165881
      3 H                     0.221203
      4 H                     0.196172
      5 I                    -0.020595
  ----------------------------------------
  Sum of atomic charges =     0.000000

 -----------------------------------------------------------------
                    Cartesian Multipole Moments
 -----------------------------------------------------------------
    Charge (ESU x 10^10)
                 0.0000
    Dipole Moment (Debye)
         X      -0.0985      Y       0.0636      Z      -0.0000
       Tot       0.1173
    Quadrupole Moments (Debye-Ang)
        XX     -44.4218     XY      -0.1088     YY     -37.3643
        XZ       0.0000     YZ       0.0000     ZZ     -42.0242
    Octopole Moments (Debye-Ang^2)
       XXX     -49.1224    XXY       4.6384    XYY       2.4769
       YYY       7.2277    XXZ      -0.0000    XYZ      -0.0000
       YYZ      -0.0000    XZZ      -7.1329    YZZ       2.4791
       ZZZ      -0.0000
    Hexadecapole Moments (Debye-Ang^3)
      XXXX    -516.1754   XXXY      -3.4661   XXYY     -68.7433
      XYYY      -3.3547   YYYY     -71.2651   XXXZ      -0.0000
      XXYZ      -0.0000   XYYZ       0.0000   YYYZ       0.0000
      XXZZ     -83.8825   XYZZ      -1.6440   YYZZ     -23.0717
      XZZZ      -0.0000   YZZZ       0.0000   ZZZZ     -56.1272
 -----------------------------------------------------------------
 Calculating analytic gradient of the SCF energy
 Gradient of SCF Energy
            1           2           3           4           5
    1  -0.0001698   0.0002891   0.0000539  -0.0001001  -0.0000731
    2   0.0000293   0.0000320  -0.0000507  -0.0000459   0.0000353
    3   0.0000000  -0.0000000   0.0000000  -0.0000000   0.0000000
 Max gradient component =       2.891E-04
 RMS gradient           =       9.610E-05
 Gradient time:  CPU 2.84 s  wall 0.81 s
 Geometry Optimization Parameters
   NAtoms,    NIC,     NZ,  NCons,   NDum,   NFix, NCnnct, MaxDiis
        5      20       5       0       0       0       0       0

 Cartesian Hessian Update
 Hessian Updated using BFGS Update


** GEOMETRY OPTIMIZATION IN DELOCALIZED INTERNAL COORDINATES **
   Searching for a Minimum

   Optimization Cycle:   5

                       Coordinates (Angstroms)
     ATOM                X               Y               Z
      1  C         1.5387698652   -0.4871593804    0.0000000000
      2  N         2.4705835544    0.3352584611    0.0000000000
      3  H         2.1983340150    1.3174194480    0.0000000000
      4  H         1.6937580573   -1.5620719044    0.0000000000
      5  I        -0.6223883025   -0.0487192332    0.0000000000
   Point Group: cs    Number of degrees of freedom:     7


   Energy is  -7013.590389584

 Hessian Updated using BFGS Update

  7 Hessian modes will be used to form the next step
  Hessian Eigenvalues:
     0.087738    0.132009    0.167288    0.189416    0.349988    0.405088
     0.738039

 Minimum Search - Taking Simple RFO Step
 Searching for Lamda that Minimizes Along All modes
 Value Taken    Lamda =   0.00000000
 Step Taken.  Stepsize is  0.001411

                             Maximum     Tolerance    Cnvgd?
         Gradient           0.000230      0.000300     YES
         Displacement       0.000894      0.001200     YES
         Energy change     -0.000004      0.000001      NO


                       Distance Matrix (Angstroms)
             C (  1)   N (  2)   H (  3)   H (  4)
   N (  2)  1.242839
   H (  3)  1.921335  1.019196
   H (  4)  1.086029  2.050200  2.923366
   I (  5)  2.205184  3.116715  3.134136  2.766726

 Final energy is   -7013.5903895837664     


 ******************************
 **  OPTIMIZATION CONVERGED  **
 ******************************

                       Coordinates (Angstroms)
     ATOM                X               Y               Z
      1  C         1.5387698652   -0.4871593804    0.0000000000
      2  N         2.4705835544    0.3352584611    0.0000000000
      3  H         2.1983340150    1.3174194480    0.0000000000
      4  H         1.6937580573   -1.5620719044    0.0000000000
      5  I        -0.6223883025   -0.0487192332    0.0000000000

Z-matrix Print:
$molecule
0 1
I 
C  1 2.205184
H  2 1.086029 1 109.672860
N  2 1.242839 1 127.100296 3 -180.000000 0
H  4 1.019196 2 115.938515 1 -0.000000 0
$end


 --------------------------------------------------------------
             Orbital Energies (a.u.) and Symmetries
 --------------------------------------------------------------

 Alpha MOs, Restricted
 -- Occupied --                  
******* -176.31 -165.71 -165.71 -165.71  -35.80  -31.29  -31.29
  1 A'    2 A'    3 A'    1 A"    4 A'    5 A'    6 A'    2 A"                 
-31.289 -22.945 -22.944 -22.944 -22.940 -22.940 -14.349 -10.284
  7 A'    8 A'    3 A"    9 A'    4 A"   10 A'   11 A'   12 A'                 
 -6.351  -4.762  -4.750  -4.749  -2.028  -2.024  -2.024  -2.013
 13 A'   14 A'    5 A"   15 A'   16 A'    6 A"   17 A'   18 A'                 
 -2.013  -0.954  -0.688  -0.624  -0.507  -0.440  -0.387  -0.297
  7 A"   19 A'   20 A'   21 A'   22 A'   23 A'    8 A"   24 A'                 
 -0.278  -0.277
 25 A'    9 A"                                                                 
 -- Virtual --                   
 -0.063  -0.052   0.001   0.010   0.051   0.061   0.072   0.109
 26 A'   10 A"   27 A'   28 A'   29 A'   11 A"   30 A'   31 A'                 
  0.142   0.150   0.152   0.170   0.187   0.208   0.227   0.229
 32 A'   33 A'   12 A"   34 A'   35 A'   36 A'   37 A'   13 A"                 
  0.268   0.316   0.388   0.396   0.401   0.429   0.463   0.520
 38 A'   39 A'   14 A"   40 A'   15 A"   41 A'   42 A'   43 A'                 
  0.548   0.593   0.618   0.643   0.680   0.771   0.809   0.842
 16 A"   44 A'   45 A'   46 A'   47 A'   48 A'   17 A"   49 A'                 
  0.887   1.100   1.138   1.185   1.297   1.312   1.321   1.415
 50 A'   18 A"   51 A'   19 A"   20 A"   52 A'   53 A'   54 A'                 
  1.449   1.560   1.620   1.687   1.772   1.934   2.114   2.265
 21 A"   55 A'   56 A'   57 A'   22 A"   58 A'   59 A'   60 A'                 
  2.343   2.430   2.495   2.603   2.749   2.769   2.791   2.890
 23 A"   24 A"   61 A'   62 A'   63 A'   25 A"   64 A'   65 A'                 
  3.198   3.599   3.836   3.962   3.968   4.008   4.081   4.167
 66 A'   67 A'   26 A"   27 A"   68 A'   28 A"   69 A'   70 A'                 
  4.230   4.346   4.812   5.992   6.018   6.049  23.852  27.792
 71 A'   72 A'   73 A'   29 A"   74 A'   75 A'   76 A'   77 A'                 
 28.337  28.356  28.370  28.537  28.540  28.554  28.590  28.673
 30 A"   78 A'   79 A'   31 A"   80 A'   32 A"   81 A'   82 A'                 
 35.601 127.884 127.898 127.921 151.5991901.759
 83 A'   33 A"   84 A'   85 A'   86 A'   87 A'                                 

 Beta MOs, Restricted
 -- Occupied --                  
******* -176.31 -165.71 -165.71 -165.71  -35.80  -31.29  -31.29
  1 A'    2 A'    3 A'    1 A"    4 A'    5 A'    6 A'    2 A"                 
-31.289 -22.945 -22.944 -22.944 -22.940 -22.940 -14.349 -10.284
  7 A'    8 A'    3 A"    9 A'    4 A"   10 A'   11 A'   12 A'                 
 -6.351  -4.762  -4.750  -4.749  -2.028  -2.024  -2.024  -2.013
 13 A'   14 A'    5 A"   15 A'   16 A'    6 A"   17 A'   18 A'                 
 -2.013  -0.954  -0.688  -0.624  -0.507  -0.440  -0.387  -0.297
  7 A"   19 A'   20 A'   21 A'   22 A'   23 A'    8 A"   24 A'                 
 -0.278  -0.277
 25 A'    9 A"                                                                 
 -- Virtual --                   
 -0.063  -0.052   0.001   0.010   0.051   0.061   0.072   0.109
 26 A'   10 A"   27 A'   28 A'   29 A'   11 A"   30 A'   31 A'                 
  0.142   0.150   0.152   0.170   0.187   0.208   0.227   0.229
 32 A'   33 A'   12 A"   34 A'   35 A'   36 A'   37 A'   13 A"                 
  0.268   0.316   0.388   0.396   0.401   0.429   0.463   0.520
 38 A'   39 A'   14 A"   40 A'   15 A"   41 A'   42 A'   43 A'                 
  0.548   0.593   0.618   0.643   0.680   0.771   0.809   0.842
 16 A"   44 A'   45 A'   46 A'   47 A'   48 A'   17 A"   49 A'                 
  0.887   1.100   1.138   1.185   1.297   1.312   1.321   1.415
 50 A'   18 A"   51 A'   19 A"   20 A"   52 A'   53 A'   54 A'                 
  1.449   1.560   1.620   1.687   1.772   1.934   2.114   2.265
 21 A"   55 A'   56 A'   57 A'   22 A"   58 A'   59 A'   60 A'                 
  2.343   2.430   2.495   2.603   2.749   2.769   2.791   2.890
 23 A"   24 A"   61 A'   62 A'   63 A'   25 A"   64 A'   65 A'                 
  3.198   3.599   3.836   3.962   3.968   4.008   4.081   4.167
 66 A'   67 A'   26 A"   27 A"   68 A'   28 A"   69 A'   70 A'                 
  4.230   4.346   4.812   5.992   6.018   6.049  23.852  27.792
 71 A'   72 A'   73 A'   29 A"   74 A'   75 A'   76 A'   77 A'                 
 28.337  28.356  28.370  28.537  28.540  28.554  28.590  28.673
 30 A"   78 A'   79 A'   31 A"   80 A'   32 A"   81 A'   82 A'                 
 35.601 127.884 127.898 127.921 151.5991901.759
 83 A'   33 A"   84 A'   85 A'   86 A'   87 A'                                 
 --------------------------------------------------------------

          Ground-State Mulliken Net Atomic Charges

     Atom                 Charge (a.u.)
  ----------------------------------------
      1 C                    -0.230899
      2 N                    -0.165881
      3 H                     0.221203
      4 H                     0.196172
      5 I                    -0.020595
  ----------------------------------------
  Sum of atomic charges =     0.000000

 -----------------------------------------------------------------
                    Cartesian Multipole Moments
 -----------------------------------------------------------------
    Charge (ESU x 10^10)
                 0.0000
    Dipole Moment (Debye)
         X      -0.0985      Y       0.0636      Z      -0.0000
       Tot       0.1173
    Quadrupole Moments (Debye-Ang)
        XX     -44.4218     XY      -0.1088     YY     -37.3643
        XZ       0.0000     YZ       0.0000     ZZ     -42.0242
    Octopole Moments (Debye-Ang^2)
       XXX     -49.1224    XXY       4.6384    XYY       2.4769
       YYY       7.2277    XXZ      -0.0000    XYZ      -0.0000
       YYZ      -0.0000    XZZ      -7.1329    YZZ       2.4791
       ZZZ      -0.0000
    Hexadecapole Moments (Debye-Ang^3)
      XXXX    -516.1754   XXXY      -3.4661   XXYY     -68.7433
      XYYY      -3.3547   YYYY     -71.2651   XXXZ      -0.0000
      XXYZ      -0.0000   XYYZ       0.0000   YYYZ       0.0000
      XXZZ     -83.8825   XYZZ      -1.6440   YYZZ     -23.0717
      XZZZ      -0.0000   YZZZ       0.0000   ZZZZ     -56.1272
 -----------------------------------------------------------------
Archival summary:
1\1\TWL01\OPT\ProcedureUnspecified\BasisUnspecified\1112\taweetha\SunNov2522:36:352018SunNov2522:36:352018\0\\#,OPT,ProcedureUnspecified,BasisUnspecified,\\0,1\I\C,1,2.20518\H,2,1.08603,1,109.673\N,2,1.24284,1,127.1,3,-180,0\H,4,1.0192,2,115.939,1,-0,0\\\@

 Total job time:  17.05s(wall), 60.64s(cpu) 
 Sun Nov 25 22:36:35 2018

        *************************************************************
        *                                                           *
        *  Thank you very much for using Q-Chem.  Have a nice day.  *
        *                                                           *
        *************************************************************


 
User input: 2 of 2 
 
Q-Chem Developer Version!
                  Welcome to Q-Chem
     A Quantum Leap Into The Future Of Chemistry


 Q-Chem 5.1, Q-Chem, Inc., Pleasanton, CA (2018)

 Yihan Shao,  Zhengting Gan,  E. Epifanovsky,  A. T. B. Gilbert,  M. Wormit,  
 J. Kussmann,  A. W. Lange,  A. Behn,  Jia Deng,  Xintian Feng,  D. Ghosh,  
 M. Goldey,  P. R. Horn,  L. D. Jacobson,  I. Kaliman,  T. Kus,  A. Landau,  
 Jie Liu,  E. I. Proynov,  R. M. Richard,  R. P. Steele,  E. J. Sundstrom,  
 H. L. Woodcock III,  P. M. Zimmerman,  D. Zuev,  B. Albrecht,  E. Alguire,  
 S. A. Baeppler,  D. Barton,  Z. Benda,  Y. A. Bernard,  E. J. Berquist,  
 K. B. Bravaya,  H. Burton,  D. Casanova,  Chun-Min Chang,  Yunqing Chen,  
 A. Chien,  K. D. Closser,  M. P. Coons,  S. Coriani,  S. Dasgupta,  
 A. L. Dempwolff,  M. Diedenhofen,  Hainam Do,  R. G. Edgar,  Po-Tung Fang,  
 S. Faraji,  S. Fatehi,  Qingguo Feng,  K. D. Fenk,  J. Fosso-Tande,  
 Qinghui Ge,  A. Ghysels,  G. Gidofalvi,  J. Gomes,  J. Gonthier,  A. Gunina,  
 D. Hait,  M. W. D. Hanson-Heine,  P. H. P. Harbach,  A. W. Hauser,  
 J. E. Herr,  E. G. Hohenstein,  Z. C. Holden,  Kerwin Hui,  B. C. Huynh,  
 T.-C. Jagau,  Hyunjun Ji,  B. Kaduk,  K. Khistyaev,  Jaehoon Kim,  
 P. Klunzinger,  K. Koh,  D. Kosenkov,  L. Koulias,  T. Kowalczyk,  
 C. M. Krauter,  A. Kunitsa,  Ka Un Lao,  A. Laurent,  K. V. Lawler,  
 Joonho Lee,  D. Lefrancois,  S. Lehtola,  D. S. Levine,  Yi-Pei Li,  
 You-Sheng Lin,  Fenglai Liu,  E. Livshits,  A. Luenser,  P. Manohar,  
 E. Mansoor,  S. F. Manzer,  Shan-Ping Mao,  Yuezhi Mao,  N. Mardirossian,  
 A. V. Marenich,  T. Markovich,  L. A. Martinez-Martinez,  S. A. Maurer,  
 N. J. Mayhall,  S. C. McKenzie,  J.-M. Mewes,  A. F. Morrison,  
 J. W. Mullinax,  K. Nanda,  T. S. Nguyen-Beck,  R. Olivares-Amaya,  
 J. A. Parkhill,  T. M. Perrine,  F. Plasser,  P. Pokhilko,  S. Prager,  
 A. Prociuk,  E. Ramos,  D. R. Rehn,  F. Rob,  M. Schneider,  N. Sergueev,  
 S. M. Sharada,  S. Sharma,  D. W. Small,  T. Stauch,  T. Stein,  
 Yu-Chuan Su,  A. J. W. Thom,  A. Tkatchenko,  T. Tsuchimochi,  N. M. Tubman,  
 L. Vogt,  M. L. Vidal,  O. Vydrov,  M. A. Watson,  J. Wenzel,  
 M. de Wergifosse,  T. A. Wesolowski,  A. White,  J. Witte,  A. Yamada,  
 Jun Yang,  K. Yao,  S. Yeganeh,  S. R. Yost,  Zhi-Qiang You,  A. Zech,  
 Igor Ying Zhang,  Xing Zhang,  Yan Zhao,  Ying Zhu,  B. R. Brooks,  
 G. K. L. Chan,  C. J. Cramer,  M. S. Gordon,  W. J. Hehre,  A. Klamt,  
 M. W. Schmidt,  C. D. Sherrill,  D. G. Truhlar,  A. Aspuru-Guzik,  R. Baer,  
 A. T. Bell,  N. A. Besley,  Jeng-Da Chai,  A. E. DePrince, III,  
 R. A. DiStasio Jr.,  A. Dreuw,  B. D. Dunietz,  T. R. Furlani,  
 Chao-Ping Hsu,  Yousung Jung,  Jing Kong,  D. S. Lambrecht,  WanZhen Liang,  
 C. Ochsenfeld,  V. A. Rassolov,  L. V. Slipchenko,  J. E. Subotnik,  
 T. Van Voorhis,  J. M. Herbert,  A. I. Krylov,  P. M. W. Gill,  M. Head-Gordon

 Contributors to earlier versions of Q-Chem not listed above: 
 R. D. Adamson,  B. Austin,  J. Baker,  G. J. O. Beran,  K. Brandhorst,  
 S. T. Brown,  E. F. C. Byrd,  A. K. Chakraborty,  C.-L. Cheng,  
 Siu Hung Chien,  D. M. Chipman,  D. L. Crittenden,  H. Dachsel,  
 R. J. Doerksen,  A. D. Dutoi,  L. Fusti-Molnar,  W. A. Goddard III,  
 A. Golubeva-Zadorozhnaya,  S. R. Gwaltney,  G. Hawkins,  A. Heyden,  
 S. Hirata,  G. Kedziora,  F. J. Keil,  C. Kelley,  Jihan Kim,  R. A. King,  
 R. Z. Khaliullin,  P. P. Korambath,  W. Kurlancheek,  A. M. Lee,  M. S. Lee,  
 S. V. Levchenko,  Ching Yeh Lin,  D. Liotard,  R. C. Lochan,  I. Lotan,  
 P. E. Maslen,  N. Nair,  D. P. O'Neill,  D. Neuhauser,  E. Neuscamman,  
 C. M. Oana,  R. Olson,  B. Peters,  R. Peverati,  P. A. Pieniazek,  
 Y. M. Rhee,  J. Ritchie,  M. A. Rohrdanz,  E. Rosta,  N. J. Russ,  
 H. F. Schaefer III,  N. E. Schultz,  N. Shenvi,  A. C. Simmonett,  A. Sodt,  
 D. Stuck,  K. S. Thanthiriwatte,  V. Vanovschi,  Tao Wang,  A. Warshel,  
 C. F. Williams,  Q. Wu,  X. Xu,  W. Zhang

 Please cite Q-Chem as follows:
 Y. Shao et al., Mol. Phys. 113, 184-215 (2015)
 DOI: 10.1080/00268976.2014.952696

 Q-Chem 5.1.2 for Intel X86 EM64T Linux

 Parts of Q-Chem use Armadillo 8.300.2 (Tropical Shenanigans).
 http://arma.sourceforge.net/

 Q-Chem begins on Sun Nov 25 22:36:35 2018  

Host: 
0

     Scratch files written to /scratch/taweetham/qchem55492//
The previous job contains 0 fragments, simply inherited here
Input Ideriv = 2
Curr. Ideriv = -1
Max.  Ideriv = 2

Checking the input file for inconsistencies... 	...done.

--------------------------------------------------------------
User input:
--------------------------------------------------------------

$molecule
read
$end

$rem
   job_type 	frequency
   basis 	6-311++g**
   method	b3lyp	
$end


--------------------------------------------------------------
 ----------------------------------------------------------------
             Standard Nuclear Orientation (Angstroms)
    I     Atom           X                Y                Z
 ----------------------------------------------------------------
    1      C       1.5585873168    -0.4973204247    -0.0000000000
    2      N       2.5212883160     0.2887168796     0.0000000000
    3      H       2.2869466395     1.2806059834     0.0000000000
    4      H       1.6721931773    -1.5773907846    -0.0000000000
    5      I      -0.5841449421     0.0237677206     0.0000000000
 ----------------------------------------------------------------
 Molecular Point Group                 Cs    NOp =  2
 Largest Abelian Subgroup              Cs    NOp =  2
 Nuclear Repulsion Energy =   186.4681457848 hartrees
 There are       34 alpha and       34 beta electrons
 Requested basis set is 6-311++G(d,p)
 There are 46 shells and 120 basis functions

 Total QAlloc Memory Limit   2000 MB
 Mega-Array Size       188 MB
 MEM_STATIC part       192 MB

                       Distance Matrix (Angstroms)
             C (  1)   N (  2)   H (  3)   H (  4)
   N (  2)  1.242839
   H (  3)  1.921335  1.019196
   H (  4)  1.086029  2.050200  2.923366
   I (  5)  2.205184  3.116715  3.134136  2.766726

 A cutoff of  1.0D-11 yielded   1005 shell pairs
 There are      7074 function pairs (      7946 Cartesian)

 -------------------------------------------------------
 OpenMP Integral Computing Module                       
 Release: version 1.0, May 2013, Q-Chem Inc. Pittsburgh 
 -------------------------------------------------------
 Integral Job Info:
 Integral job number is                      11
 Integral operator is                         1
 short-range coefficients                     0
 long-range coefficients              100000000
 Omega coefficients                           0
 if combine SR and LR in K                    0
 Integral screening is                        0
 Integral computing path is                   2
 max size of driver memory is            800000
 size of driver memory is                593474
 size of scratch memory is             11861008
 max col of scratch BK array               1296
 max len of scratch array in speh3          155
 max len of scratch index in speh4           18
 max int batch size is                      520
 min int batch size is                       52
 fixed nKL is                                52
 max L of basis functions is                  2
 order of int derivative is                   0
 number of shells is                         46
 number of basis is                         127
 number of cartesian basis is               127
 number of contracted shell pairs          1005
 number of primitive shell pairs           2130
 maxK2 (contraction) of shell pair           36
 max number of K2 of shell pair               1
 max number of CS2 of shell pair            146
 max number of PS2 of shell pair            146
 mem total for path MDJ                  518084
 -------------------------------------------------------
 Smallest overlap matrix eigenvalue = 1.14E-03
 Guess from superposition of atomic densities
 Warning:  Energy on first SCF cycle will be non-variational
 SAD guess density has 68.000000 electrons

 -----------------------------------------------------------------------
  General SCF calculation program by
  Eric Jon Sundstrom, Paul Horn, Yuezhi Mao, Dmitri Zuev, Alec White,
  David Stuck, Shaama M.S., Shane Yost, Joonho Lee, David Small,
  Daniel Levine, Susi Lehtola, Hugh Burton, Evgeny Epifanovsky
 -----------------------------------------------------------------------
 Exchange:     0.2000 Hartree-Fock + 0.0800 Slater + 0.7200 B88
 Correlation:  0.1900 VWN1RPA + 0.8100 LYP
 Using SG-1 standard quadrature grid
 using 4 threads for integral computing
 -------------------------------------------------------
 OpenMP Integral computing Module                
 Release: version 2.0, May 2017, Q-Chem Inc. Pleasanton 
 -------------------------------------------------------
 -------------------------------------------------------
 OpenMP BLAS3 based DFT computing Module                
 Release: version 1.0, May 2013, Q-Chem Inc. Pittsburgh 
 -------------------------------------------------------
 A restricted SCF calculation will be
 performed using DIIS
 SCF converges when DIIS error is below 1.0e-08
 ---------------------------------------
  Cycle       Energy         DIIS error
 ---------------------------------------
    1   -7013.8357229866      4.78e-02  
    2   -7013.5395942427      5.74e-03  
    3   -7013.3451881087      1.19e-02  
    4   -7013.5855827887      1.53e-03  
    5   -7013.5897641830      4.82e-04  
    6   -7013.5900398116      2.71e-04  
    7   -7013.5902256366      6.42e-05  
    8   -7013.5902286765      9.06e-06  
    9   -7013.5902288631      1.63e-06  
   10   -7013.5902288687      7.04e-07  
   11   -7013.5902288696      8.17e-08  
   12   -7013.5902288696      1.59e-08  
   13   -7013.5902288696      4.22e-09  Convergence criterion met
 ---------------------------------------
 SCF time:   CPU 11.41s  wall 4.00s 
 SCF   energy in the final basis set =    -7013.5902288696
 Total energy in the final basis set =    -7013.5902288696

 --------------------------------------------------------------
             Orbital Energies (a.u.) and Symmetries
 --------------------------------------------------------------

 Alpha MOs, Restricted
 -- Occupied --                  
******* -176.31 -165.71 -165.71 -165.71  -35.80  -31.29  -31.29
  1 A'    2 A'    3 A'    1 A"    4 A'    5 A'    6 A'    2 A"                 
-31.289 -22.945 -22.944 -22.944 -22.940 -22.940 -14.349 -10.284
  7 A'    8 A'    3 A"    9 A'    4 A"   10 A'   11 A'   12 A'                 
 -6.351  -4.762  -4.750  -4.749  -2.028  -2.024  -2.024  -2.013
 13 A'   14 A'    5 A"   15 A'   16 A'    6 A"   17 A'   18 A'                 
 -2.013  -0.954  -0.688  -0.624  -0.507  -0.440  -0.387  -0.297
  7 A"   19 A'   20 A'   21 A'   22 A'   23 A'    8 A"   24 A'                 
 -0.278  -0.277
 25 A'    9 A"                                                                 
 -- Virtual --                   
 -0.063  -0.052   0.001   0.010   0.051   0.061   0.072   0.109
 26 A'   10 A"   27 A'   28 A'   29 A'   11 A"   30 A'   31 A'                 
  0.142   0.150   0.152   0.170   0.187   0.208   0.227   0.229
 32 A'   33 A'   12 A"   34 A'   35 A'   36 A'   37 A'   13 A"                 
  0.268   0.316   0.388   0.396   0.401   0.429   0.463   0.520
 38 A'   39 A'   14 A"   40 A'   15 A"   41 A'   42 A'   43 A'                 
  0.548   0.593   0.618   0.643   0.680   0.771   0.809   0.842
 16 A"   44 A'   45 A'   46 A'   47 A'   48 A'   17 A"   49 A'                 
  0.887   1.100   1.138   1.185   1.297   1.312   1.322   1.415
 50 A'   18 A"   51 A'   19 A"   20 A"   52 A'   53 A'   54 A'                 
  1.449   1.560   1.620   1.687   1.772   1.934   2.114   2.265
 21 A"   55 A'   56 A'   57 A'   22 A"   58 A'   59 A'   60 A'                 
  2.343   2.430   2.495   2.603   2.749   2.769   2.791   2.890
 23 A"   24 A"   61 A'   62 A'   63 A'   25 A"   64 A'   65 A'                 
  3.198   3.599   3.836   3.962   3.968   4.008   4.081   4.167
 66 A'   67 A'   26 A"   27 A"   68 A'   28 A"   69 A'   70 A'                 
  4.230   4.346   4.812   5.992   6.018   6.049  23.852  27.792
 71 A'   72 A'   73 A'   29 A"   74 A'   75 A'   76 A'   77 A'                 
 28.337  28.356  28.370  28.537  28.540  28.554  28.590  28.673
 30 A"   78 A'   79 A'   31 A"   80 A'   32 A"   81 A'   82 A'                 
 35.601 127.884 127.898 127.921 151.5991901.759
 83 A'   33 A"   84 A'   85 A'   86 A'   87 A'                                 

 Beta MOs, Restricted
 -- Occupied --                  
******* -176.31 -165.71 -165.71 -165.71  -35.80  -31.29  -31.29
  1 A'    2 A'    3 A'    1 A"    4 A'    5 A'    6 A'    2 A"                 
-31.289 -22.945 -22.944 -22.944 -22.940 -22.940 -14.349 -10.284
  7 A'    8 A'    3 A"    9 A'    4 A"   10 A'   11 A'   12 A'                 
 -6.351  -4.762  -4.750  -4.749  -2.028  -2.024  -2.024  -2.013
 13 A'   14 A'    5 A"   15 A'   16 A'    6 A"   17 A'   18 A'                 
 -2.013  -0.954  -0.688  -0.624  -0.507  -0.440  -0.387  -0.297
  7 A"   19 A'   20 A'   21 A'   22 A'   23 A'    8 A"   24 A'                 
 -0.278  -0.277
 25 A'    9 A"                                                                 
 -- Virtual --                   
 -0.063  -0.052   0.001   0.010   0.051   0.061   0.072   0.109
 26 A'   10 A"   27 A'   28 A'   29 A'   11 A"   30 A'   31 A'                 
  0.142   0.150   0.152   0.170   0.187   0.208   0.227   0.229
 32 A'   33 A'   12 A"   34 A'   35 A'   36 A'   37 A'   13 A"                 
  0.268   0.316   0.388   0.396   0.401   0.429   0.463   0.520
 38 A'   39 A'   14 A"   40 A'   15 A"   41 A'   42 A'   43 A'                 
  0.548   0.593   0.618   0.643   0.680   0.771   0.809   0.842
 16 A"   44 A'   45 A'   46 A'   47 A'   48 A'   17 A"   49 A'                 
  0.887   1.100   1.138   1.185   1.297   1.312   1.322   1.415
 50 A'   18 A"   51 A'   19 A"   20 A"   52 A'   53 A'   54 A'                 
  1.449   1.560   1.620   1.687   1.772   1.934   2.114   2.265
 21 A"   55 A'   56 A'   57 A'   22 A"   58 A'   59 A'   60 A'                 
  2.343   2.430   2.495   2.603   2.749   2.769   2.791   2.890
 23 A"   24 A"   61 A'   62 A'   63 A'   25 A"   64 A'   65 A'                 
  3.198   3.599   3.836   3.962   3.968   4.008   4.081   4.167
 66 A'   67 A'   26 A"   27 A"   68 A'   28 A"   69 A'   70 A'                 
  4.230   4.346   4.812   5.992   6.018   6.049  23.852  27.792
 71 A'   72 A'   73 A'   29 A"   74 A'   75 A'   76 A'   77 A'                 
 28.337  28.356  28.370  28.537  28.540  28.554  28.590  28.673
 30 A"   78 A'   79 A'   31 A"   80 A'   32 A"   81 A'   82 A'                 
 35.601 127.884 127.898 127.921 151.5991901.759
 83 A'   33 A"   84 A'   85 A'   86 A'   87 A'                                 
 --------------------------------------------------------------

          Ground-State Mulliken Net Atomic Charges

     Atom                 Charge (a.u.)
  ----------------------------------------
      1 C                    -0.230706
      2 N                    -0.165805
      3 H                     0.221101
      4 H                     0.196100
      5 I                    -0.020690
  ----------------------------------------
  Sum of atomic charges =     0.000000

 -----------------------------------------------------------------
                    Cartesian Multipole Moments
 -----------------------------------------------------------------
    Charge (ESU x 10^10)
                 0.0000
    Dipole Moment (Debye)
         X      -0.0954      Y       0.0686      Z      -0.0000
       Tot       0.1175
    Quadrupole Moments (Debye-Ang)
        XX     -44.4283     XY       0.1591     YY     -37.3614
        XZ       0.0000     YZ      -0.0000     ZZ     -42.0247
    Octopole Moments (Debye-Ang^2)
       XXX     -53.7487    XXY       4.5549    XYY       0.8504
       YYY       1.5112    XXZ       0.0000    XYZ      -0.0000
       YYZ       0.0000    XZZ      -8.6975    YZZ       0.7114
       ZZZ      -0.0000
    Hexadecapole Moments (Debye-Ang^3)
      XXXX    -523.9070   XXXY       6.6102   XXYY     -68.3255
      XYYY       2.2366   YYYY     -70.3413   XXXZ       0.0000
      XXYZ      -0.0000   XYYZ       0.0000   YYYZ      -0.0000
      XXZZ     -84.5442   XYZZ       0.3800   YYZZ     -22.8696
      XZZZ       0.0000   YZZZ      -0.0000   ZZZZ     -56.1285
 -----------------------------------------------------------------
 Calculating MO derivatives via CPSCF
 D1JvT checksum  = 139500 9656.0740186455
 D1KAT checksum  = 285000 594.7320494095
   1         3          15      0.154349    0.055550
   2         3          15      0.018205    0.006418
   3         3          15      0.001975    0.001059
   4         5          13      0.000173    0.000106
   5        16           2      0.000010    0.000009
   6        18           0      0.000000    0.000000    Roots Converged
 Time for AOints: 2.9 s (CPU) 0.8 s (wall)
 ------------------------------------------------------------------------------
                     AOints        : Timing summary (seconds)
 ------------------------------------------------------------------------------
     job step          cpu (% of tot)      sys (% of tot)     wall (% of tot)
 ------------------------------------------------------------------------------
  cpscf_lag         0.1865E+02 (34.4)   0.1000E-04 (58.8)   0.4879E+01 (34.2)
  iterzp            0.3264E+02 (60.1)   0.7000E-05 (41.2)   0.8579E+01 (60.1)
  make_fx           0.0000E+00 ( 0.0)   0.0000E+00 ( 0.0)   0.0000E+00 ( 0.0)
  AOints            0.2933E+01 ( 5.4)   0.0000E+00 ( 0.0)   0.7516E+00 ( 5.3)
 ------------------------------------------------------------------------------
   Grand Totals     0.5428E+02          0.1700E-04          0.1427E+02
 ------------------------------------------------------------------------------
 Calculating analytic Hessian of the SCF energy
 Polarizability Matrix (a.u.)
            1           2           3
    1 -79.1295340  -0.7763877   0.0000000
    2  -0.7763877 -42.0102731  -0.0000000
    3   0.0000000  -0.0000000 -33.3623526

 Direct stationary perturbation theory relativistic correction:

 rels  =      96.974909391320
 relv  =    -320.486745554018
 rel2e =      40.769209871029
 E_rel =    -182.742626291669

 Hessian of the SCF Energy
            1           2           3           4           5           6
    1   0.4958948   0.2675165  -0.0000000  -0.3906043  -0.3137174   0.0000000
    2   0.2675165   0.7843971   0.0000000  -0.2971714  -0.3831531  -0.0000000
    3  -0.0000000   0.0000000   0.0956221   0.0000000  -0.0000000  -0.0376770
    4  -0.3906043  -0.2971714   0.0000000   0.4939827   0.2369446  -0.0000000
    5  -0.3137174  -0.3831531  -0.0000000   0.2369446   0.7836365   0.0000000
    6   0.0000000  -0.0000000  -0.0376770  -0.0000000   0.0000000   0.0610061
    7  -0.0157906  -0.0448689  -0.0000000  -0.0450179   0.1244143  -0.0000000
    8   0.0105416  -0.0281574  -0.0000000   0.0662299  -0.3931323   0.0000000
    9   0.0000000  -0.0000000  -0.0009116  -0.0000000  -0.0000000  -0.0342090
   10  -0.0399263   0.0478744   0.0000000  -0.0013149  -0.0362984   0.0000000
   11   0.0286601  -0.3321635  -0.0000000  -0.0043824  -0.0188822  -0.0000000
   12   0.0000000  -0.0000000  -0.0380626   0.0000000  -0.0000000  -0.0044999
   13  -0.0495736   0.0266495   0.0000000  -0.0570456  -0.0113432   0.0000000
   14   0.0069992  -0.0409230  -0.0000000  -0.0016208   0.0115312  -0.0000000
   15   0.0000000  -0.0000000  -0.0189710  -0.0000000  -0.0000000   0.0153798
            7           8           9          10          11          12
    1  -0.0157906   0.0105416   0.0000000  -0.0399263   0.0286601   0.0000000
    2  -0.0448689  -0.0281574  -0.0000000   0.0478744  -0.3321635  -0.0000000
    3  -0.0000000  -0.0000000  -0.0009116   0.0000000  -0.0000000  -0.0380626
    4  -0.0450179   0.0662299  -0.0000000  -0.0013149  -0.0043824   0.0000000
    5   0.1244143  -0.3931323  -0.0000000  -0.0362984  -0.0188822  -0.0000000
    6  -0.0000000   0.0000000  -0.0342090   0.0000000  -0.0000000  -0.0044999
    7   0.0558580  -0.0757789   0.0000000  -0.0009705  -0.0017858   0.0000000
    8  -0.0757789   0.4206028   0.0000000  -0.0039106  -0.0005171  -0.0000000
    9   0.0000000   0.0000000   0.0261360   0.0000000   0.0000000   0.0148442
   10  -0.0009705  -0.0039106   0.0000000   0.0580009  -0.0226724  -0.0000000
   11  -0.0017858  -0.0005171   0.0000000  -0.0226724   0.3505749   0.0000000
   12   0.0000000  -0.0000000   0.0148442  -0.0000000   0.0000000   0.0234480
   13   0.0059210   0.0029179  -0.0000000  -0.0157892   0.0001806   0.0000000
   14  -0.0019807   0.0012041   0.0000000   0.0150071   0.0009878   0.0000000
   15  -0.0000000   0.0000000  -0.0058596  -0.0000000  -0.0000000   0.0042703
           13          14          15
    1  -0.0495736   0.0069992   0.0000000
    2   0.0266495  -0.0409230  -0.0000000
    3   0.0000000  -0.0000000  -0.0189710
    4  -0.0570456  -0.0016208  -0.0000000
    5  -0.0113432   0.0115312  -0.0000000
    6   0.0000000  -0.0000000   0.0153798
    7   0.0059210  -0.0019807  -0.0000000
    8   0.0029179   0.0012041   0.0000000
    9  -0.0000000   0.0000000  -0.0058596
   10  -0.0157892   0.0150071  -0.0000000
   11   0.0001806   0.0009878  -0.0000000
   12   0.0000000   0.0000000   0.0042703
   13   0.1164874  -0.0184048  -0.0000000
   14  -0.0184048   0.0272000   0.0000000
   15  -0.0000000   0.0000000   0.0051806
 Gradient time:  CPU 79.78 s  wall 21.12 s
 **********************************************************************
 **                                                                  **
 **                       VIBRATIONAL ANALYSIS                       **
 **                       --------------------                       **
 **                                                                  **
 **        VIBRATIONAL FREQUENCIES (CM**-1) AND NORMAL MODES         **
 **     FORCE CONSTANTS (mDYN/ANGSTROM) AND REDUCED MASSES (AMU)     **
 **                  INFRARED INTENSITIES (KM/MOL)                   **
 **                                                                  **
 **********************************************************************


 Mode:                 1                      2                      3
 Frequency:       313.91                 532.01                 710.55
 Force Cnst:      0.3200                 0.6800                 0.5492
 Red. Mass:       5.5123                 4.0774                 1.8462
 IR Active:          YES                    YES                    YES
 IR Intens:       19.158                 57.692                  8.905
 Raman Active:       YES                    YES                    YES
               X      Y      Z        X      Y      Z        X      Y      Z
 C          0.253  0.161 -0.000    0.370 -0.329  0.000   -0.000  0.000  0.225
 N          0.448 -0.080  0.000   -0.027  0.119 -0.000    0.000 -0.000 -0.146
 H          0.820  0.009 -0.000   -0.574 -0.014  0.000    0.000  0.000  0.711
 H          0.056  0.143  0.000    0.557 -0.313 -0.000   -0.000  0.000 -0.650
 I         -0.080 -0.008  0.000   -0.032  0.021 -0.000    0.000 -0.000 -0.006
 TransDip   0.133  0.045 -0.000    0.220 -0.103  0.000   -0.000  0.000  0.096

 Mode:                 4                      5                      6
 Frequency:      1057.64                1104.78                1288.11
 Force Cnst:      0.7107                 0.8595                 1.1452
 Red. Mass:       1.0783                 1.1953                 1.1714
 IR Active:          YES                    YES                    YES
 IR Intens:       78.376                257.541                224.971
 Raman Active:       YES                    YES                    YES
               X      Y      Z        X      Y      Z        X      Y      Z
 C         -0.000  0.000 -0.061    0.016 -0.043  0.000   -0.092  0.037  0.000
 N         -0.000 -0.000 -0.048   -0.112  0.012  0.000    0.044 -0.047 -0.000
 H          0.000  0.000  0.720    0.892  0.214 -0.000   -0.251 -0.097 -0.000
 H          0.000  0.000  0.689    0.379 -0.015 -0.000    0.948  0.123 -0.000
 I         -0.000 -0.000 -0.000    0.001  0.001 -0.000   -0.002  0.002 -0.000
 TransDip  -0.000  0.000  0.284    0.480  0.184 -0.000   -0.479  0.033 -0.000

 Mode:                 7                      8                      9
 Frequency:      1718.83                3166.06                3495.61
 Force Cnst:     12.4314                 6.4747                 7.7522
 Red. Mass:       7.1418                 1.0963                 1.0768
 IR Active:          YES                    YES                    YES
 IR Intens:      296.359                  1.344                 20.903
 Raman Active:       YES                    YES                    YES
               X      Y      Z        X      Y      Z        X      Y      Z
 C          0.404  0.376 -0.000    0.001 -0.089 -0.000    0.007  0.001  0.000
 N         -0.335 -0.320 -0.000    0.005  0.005  0.000    0.009 -0.072 -0.000
 H         -0.332 -0.395  0.000    0.009 -0.003  0.000   -0.204  0.976  0.000
 H          0.100  0.452  0.000   -0.083  0.992  0.000   -0.004  0.009 -0.000
 I          0.001 -0.001 -0.000   -0.000  0.000  0.000    0.000  0.000 -0.000
 TransDip   0.548  0.059 -0.000    0.033 -0.017 -0.000    0.070  0.129 -0.000

 STANDARD THERMODYNAMIC QUANTITIES AT   298.15 K  AND     1.00 ATM

   This Molecule has  0 Imaginary Frequencies
   Zero point vibrational energy:       19.138 kcal/mol

   Atom    1 Element C  Has Mass   12.00000
   Atom    2 Element N  Has Mass   14.00307
   Atom    3 Element H  Has Mass    1.00783
   Atom    4 Element H  Has Mass    1.00783
   Atom    5 Element I  Has Mass  126.90440
   Molecular Mass:   154.923130 amu
   Principal axes and moments of inertia in amu*Bohr^2:
                             1           2           3
    Eigenvalues --       29.86030   599.51170   629.37200
          X               1.00000     0.00310    -0.00000
          Y              -0.00310     1.00000    -0.00000
          Z               0.00000     0.00000     1.00000
   Rotational Symmetry Number is   1
   The Molecule is an Asymmetric Top
   Translational Enthalpy:        0.889 kcal/mol
   Rotational Enthalpy:           0.889 kcal/mol
   Vibrational Enthalpy:         19.628 kcal/mol
   gas constant (RT):             0.592 kcal/mol
   Translational Entropy:        41.023  cal/mol.K
   Rotational Entropy:           23.936  cal/mol.K
   Vibrational Entropy:           2.387  cal/mol.K

   Total Enthalpy:               21.998 kcal/mol
   Total Entropy:                67.346  cal/mol.K
Archival summary:
1\1\TWL01\FREQ\ProcedureUnspecified\BasisUnspecified\1112\taweetha\SunNov2522:37:002018SunNov2522:37:002018\0\\#,FREQ,ProcedureUnspecified,BasisUnspecified,\\0,1\I\C,1,2.20518\H,2,1.08603,1,109.673\N,2,1.24284,1,127.1,3,180,0\H,4,1.0192,2,115.939,1,0,0\\\@

 Total job time:  24.33s(wall), 91.29s(cpu) 
 Sun Nov 25 22:37:00 2018

        *************************************************************
        *                                                           *
        *  Thank you very much for using Q-Chem.  Have a nice day.  *
        *                                                           *
        *************************************************************
