# Supplementary material for: Geometric and energetic data from ab initio calculations of haloethene, haloimine, halomethylenephosphine, haloiminophosphine, halodiazene, halodiphosphene and halocyclopropane
Source: Data Brief. 2019 Nov 2;27:104738. doi: 10.1016/j.dib.2019.104738 (PMC6861602; doi:10.1016/j.dib.2019.104738)
Supplement: Multimedia component 4 [file mmc4.zip › CN/B3LYP/IHCNIE.out]

Q-Chem Developer Version!
                  Welcome to Q-Chem
     A Quantum Leap Into The Future Of Chemistry


 Q-Chem 5.1, Q-Chem, Inc., Pleasanton, CA (2018)

 Yihan Shao,  Zhengting Gan,  E. Epifanovsky,  A. T. B. Gilbert,  M. Wormit,  
 J. Kussmann,  A. W. Lange,  A. Behn,  Jia Deng,  Xintian Feng,  D. Ghosh,  
 M. Goldey,  P. R. Horn,  L. D. Jacobson,  I. Kaliman,  T. Kus,  A. Landau,  
 Jie Liu,  E. I. Proynov,  R. M. Richard,  R. P. Steele,  E. J. Sundstrom,  
 H. L. Woodcock III,  P. M. Zimmerman,  D. Zuev,  B. Albrecht,  E. Alguire,  
 S. A. Baeppler,  D. Barton,  Z. Benda,  Y. A. Bernard,  E. J. Berquist,  
 K. B. Bravaya,  H. Burton,  D. Casanova,  Chun-Min Chang,  Yunqing Chen,  
 A. Chien,  K. D. Closser,  M. P. Coons,  S. Coriani,  S. Dasgupta,  
 A. L. Dempwolff,  M. Diedenhofen,  Hainam Do,  R. G. Edgar,  Po-Tung Fang,  
 S. Faraji,  S. Fatehi,  Qingguo Feng,  K. D. Fenk,  J. Fosso-Tande,  
 Qinghui Ge,  A. Ghysels,  G. Gidofalvi,  J. Gomes,  J. Gonthier,  A. Gunina,  
 D. Hait,  M. W. D. Hanson-Heine,  P. H. P. Harbach,  A. W. Hauser,  
 J. E. Herr,  E. G. Hohenstein,  Z. C. Holden,  Kerwin Hui,  B. C. Huynh,  
 T.-C. Jagau,  Hyunjun Ji,  B. Kaduk,  K. Khistyaev,  Jaehoon Kim,  
 P. Klunzinger,  K. Koh,  D. Kosenkov,  L. Koulias,  T. Kowalczyk,  
 C. M. Krauter,  A. Kunitsa,  Ka Un Lao,  A. Laurent,  K. V. Lawler,  
 Joonho Lee,  D. Lefrancois,  S. Lehtola,  D. S. Levine,  Yi-Pei Li,  
 You-Sheng Lin,  Fenglai Liu,  E. Livshits,  A. Luenser,  P. Manohar,  
 E. Mansoor,  S. F. Manzer,  Shan-Ping Mao,  Yuezhi Mao,  N. Mardirossian,  
 A. V. Marenich,  T. Markovich,  L. A. Martinez-Martinez,  S. A. Maurer,  
 N. J. Mayhall,  S. C. McKenzie,  J.-M. Mewes,  A. F. Morrison,  
 J. W. Mullinax,  K. Nanda,  T. S. Nguyen-Beck,  R. Olivares-Amaya,  
 J. A. Parkhill,  T. M. Perrine,  F. Plasser,  P. Pokhilko,  S. Prager,  
 A. Prociuk,  E. Ramos,  D. R. Rehn,  F. Rob,  M. Schneider,  N. Sergueev,  
 S. M. Sharada,  S. Sharma,  D. W. Small,  T. Stauch,  T. Stein,  
 Yu-Chuan Su,  A. J. W. Thom,  A. Tkatchenko,  T. Tsuchimochi,  N. M. Tubman,  
 L. Vogt,  M. L. Vidal,  O. Vydrov,  M. A. Watson,  J. Wenzel,  
 M. de Wergifosse,  T. A. Wesolowski,  A. White,  J. Witte,  A. Yamada,  
 Jun Yang,  K. Yao,  S. Yeganeh,  S. R. Yost,  Zhi-Qiang You,  A. Zech,  
 Igor Ying Zhang,  Xing Zhang,  Yan Zhao,  Ying Zhu,  B. R. Brooks,  
 G. K. L. Chan,  C. J. Cramer,  M. S. Gordon,  W. J. Hehre,  A. Klamt,  
 M. W. Schmidt,  C. D. Sherrill,  D. G. Truhlar,  A. Aspuru-Guzik,  R. Baer,  
 A. T. Bell,  N. A. Besley,  Jeng-Da Chai,  A. E. DePrince, III,  
 R. A. DiStasio Jr.,  A. Dreuw,  B. D. Dunietz,  T. R. Furlani,  
 Chao-Ping Hsu,  Yousung Jung,  Jing Kong,  D. S. Lambrecht,  WanZhen Liang,  
 C. Ochsenfeld,  V. A. Rassolov,  L. V. Slipchenko,  J. E. Subotnik,  
 T. Van Voorhis,  J. M. Herbert,  A. I. Krylov,  P. M. W. Gill,  M. Head-Gordon

 Contributors to earlier versions of Q-Chem not listed above: 
 R. D. Adamson,  B. Austin,  J. Baker,  G. J. O. Beran,  K. Brandhorst,  
 S. T. Brown,  E. F. C. Byrd,  A. K. Chakraborty,  C.-L. Cheng,  
 Siu Hung Chien,  D. M. Chipman,  D. L. Crittenden,  H. Dachsel,  
 R. J. Doerksen,  A. D. Dutoi,  L. Fusti-Molnar,  W. A. Goddard III,  
 A. Golubeva-Zadorozhnaya,  S. R. Gwaltney,  G. Hawkins,  A. Heyden,  
 S. Hirata,  G. Kedziora,  F. J. Keil,  C. Kelley,  Jihan Kim,  R. A. King,  
 R. Z. Khaliullin,  P. P. Korambath,  W. Kurlancheek,  A. M. Lee,  M. S. Lee,  
 S. V. Levchenko,  Ching Yeh Lin,  D. Liotard,  R. C. Lochan,  I. Lotan,  
 P. E. Maslen,  N. Nair,  D. P. O'Neill,  D. Neuhauser,  E. Neuscamman,  
 C. M. Oana,  R. Olson,  B. Peters,  R. Peverati,  P. A. Pieniazek,  
 Y. M. Rhee,  J. Ritchie,  M. A. Rohrdanz,  E. Rosta,  N. J. Russ,  
 H. F. Schaefer III,  N. E. Schultz,  N. Shenvi,  A. C. Simmonett,  A. Sodt,  
 D. Stuck,  K. S. Thanthiriwatte,  V. Vanovschi,  Tao Wang,  A. Warshel,  
 C. F. Williams,  Q. Wu,  X. Xu,  W. Zhang

 Please cite Q-Chem as follows:
 Y. Shao et al., Mol. Phys. 113, 184-215 (2015)
 DOI: 10.1080/00268976.2014.952696

 Q-Chem 5.1.2 for Intel X86 EM64T Linux

 Parts of Q-Chem use Armadillo 8.300.2 (Tropical Shenanigans).
 http://arma.sourceforge.net/

 Q-Chem begins on Sun Nov 25 23:20:42 2018  

Host: 
0

     Scratch files written to /scratch/taweetham/qchem56908//
Input Ideriv = 2
Curr. Ideriv = -1
Max.  Ideriv = 2

Checking the input file for inconsistencies... 	...done.

--------------------------------------------------------------
User input:
--------------------------------------------------------------
$molecule
0 1
C 
N 1 1.3 
I 2 CI 1 120. 
H 1 CH 2 120.  3 180.0
I 1 CI 2 120.  3 0.0

CC=1.54
CH=1.09
CF=1.35
CCl=1.77
CBr=1.94
CI=2.14
DHA=180.0
$end

$rem
   job_type	optimization
   basis	6-311++g**
   method	b3lyp
$end

--------------------------------------------------------------
 ----------------------------------------------------------------
             Standard Nuclear Orientation (Angstroms)
    I     Atom           X                Y                Z
 ----------------------------------------------------------------
    1      C       0.6574243002    -1.6244186411    -0.0000000000
    2      N      -0.6425405335    -1.6339806082    -0.0000000000
    3      I      -1.7261432349     0.2113933878    -0.0000000000
    4      H       1.2093527790    -2.5643521251    -0.0000000000
    5      I       1.7137637095     0.2366958240     0.0000000000
 ----------------------------------------------------------------
 Molecular Point Group                 Cs    NOp =  2
 Largest Abelian Subgroup              Cs    NOp =  2
 Nuclear Repulsion Energy =   762.2660364068 hartrees
 There are       60 alpha and       60 beta electrons
 Requested basis set is 6-311++G(d,p)
 There are 65 shells and 175 basis functions

 Total QAlloc Memory Limit   2000 MB
 Mega-Array Size       188 MB
 MEM_STATIC part       192 MB
 A cutoff of  1.0D-11 yielded   1686 shell pairs
 There are     12876 function pairs (     14695 Cartesian)

 -------------------------------------------------------
 OpenMP Integral Computing Module                       
 Release: version 1.0, May 2013, Q-Chem Inc. Pittsburgh 
 -------------------------------------------------------
 Integral Job Info:
 Integral job number is                      11
 Integral operator is                         1
 short-range coefficients                     0
 long-range coefficients              100000000
 Omega coefficients                           0
 if combine SR and LR in K                    0
 Integral screening is                        0
 Integral computing path is                   2
 max size of driver memory is            800000
 size of driver memory is                593474
 size of scratch memory is             11861008
 max col of scratch BK array               1296
 max len of scratch array in speh3          155
 max len of scratch index in speh4           18
 max int batch size is                      520
 min int batch size is                       52
 fixed nKL is                                52
 max L of basis functions is                  2
 order of int derivative is                   0
 number of shells is                         65
 number of basis is                         187
 number of cartesian basis is               187
 number of contracted shell pairs          1686
 number of primitive shell pairs           3290
 maxK2 (contraction) of shell pair           36
 max number of K2 of shell pair               1
 max number of CS2 of shell pair            265
 max number of PS2 of shell pair            265
 mem total for path MDJ                  533644
 -------------------------------------------------------
 Smallest overlap matrix eigenvalue = 1.27E-03

 Scale SEOQF with 1.000000e-01/1.000000e-01/1.000000e-01

 Standard Electronic Orientation quadrupole field applied
 Nucleus-field energy     =     0.0000000148 hartrees
 Guess from superposition of atomic densities
 Warning:  Energy on first SCF cycle will be non-variational
 SAD guess density has 120.000000 electrons

 -----------------------------------------------------------------------
  General SCF calculation program by
  Eric Jon Sundstrom, Paul Horn, Yuezhi Mao, Dmitri Zuev, Alec White,
  David Stuck, Shaama M.S., Shane Yost, Joonho Lee, David Small,
  Daniel Levine, Susi Lehtola, Hugh Burton, Evgeny Epifanovsky
 -----------------------------------------------------------------------
 Exchange:     0.2000 Hartree-Fock + 0.0800 Slater + 0.7200 B88
 Correlation:  0.1900 VWN1RPA + 0.8100 LYP
 Using SG-1 standard quadrature grid
 using 4 threads for integral computing
 -------------------------------------------------------
 OpenMP Integral computing Module                
 Release: version 2.0, May 2017, Q-Chem Inc. Pleasanton 
 -------------------------------------------------------
 -------------------------------------------------------
 OpenMP BLAS3 based DFT computing Module                
 Release: version 1.0, May 2013, Q-Chem Inc. Pittsburgh 
 -------------------------------------------------------
 A restricted SCF calculation will be
 performed using DIIS
 SCF converges when DIIS error is below 1.0e-08
 ---------------------------------------
  Cycle       Energy         DIIS error
 ---------------------------------------
    1  -13932.7347065968      3.68e-02  
    2  -13932.4465250372      2.92e-03  
    3  -13932.3340743888      6.13e-03  
    4  -13932.4672172293      1.21e-03  
    5  -13932.4722390298      2.66e-04  
    6  -13932.4723441791      1.72e-04  
    7  -13932.4724807859      2.61e-05  
    8  -13932.4724831332      6.79e-06  
    9  -13932.4724832725      1.98e-06  
   10  -13932.4724832856      7.53e-07  
   11  -13932.4724832870      1.86e-07  
   12  -13932.4724832872      2.74e-08  
   13  -13932.4724832873      7.68e-09  Convergence criterion met
 ---------------------------------------
 SCF time:   CPU 28.90s  wall 8.00s 
 SCF   energy in the final basis set =   -13932.4724832873
 Total energy in the final basis set =   -13932.4724832873

 --------------------------------------------------------------
             Orbital Energies (a.u.) and Symmetries
 --------------------------------------------------------------

 Alpha MOs, Restricted
 -- Occupied --                  
*******-1165.89 -176.32 -176.32 -165.73 -165.73 -165.72 -165.72
  1 A'    2 A'    3 A'    4 A'    5 A'    1 A"    6 A'    7 A'                 
-165.72 -165.72  -35.82  -35.81  -31.31  -31.31  -31.31  -31.31
  2 A"    8 A'    9 A'   10 A'   11 A'   12 A'    3 A"   13 A'                 
-31.302 -31.302 -22.964 -22.962 -22.962 -22.958 -22.957 -22.957
  4 A"   14 A'   15 A'    5 A"   16 A'   17 A'   18 A'    6 A"                 
-22.957 -22.956 -22.953 -22.953 -14.385 -10.291  -6.369  -6.364
  7 A"   19 A'    8 A"   20 A'   21 A'   22 A'   23 A'   24 A'                 
 -4.783  -4.776  -4.765  -4.765  -4.763  -4.762  -2.048  -2.043
 25 A'   26 A'    9 A"   27 A'   10 A"   28 A'   29 A'   11 A"                 
 -2.043  -2.042  -2.038  -2.037  -2.027  -2.027  -2.026  -2.025
 30 A'   31 A'   12 A"   32 A'   33 A'   13 A"   34 A'   14 A"                 
 -0.936  -0.701  -0.673  -0.580  -0.462  -0.445  -0.396  -0.328
 35 A'   36 A'   37 A'   38 A'   39 A'   40 A'   15 A"   41 A'                 
 -0.290  -0.287  -0.276  -0.255
 16 A"   42 A'   17 A"   43 A'                                                 
 -- Virtual --                   
 -0.117  -0.069  -0.043   0.003   0.044   0.050   0.063   0.114
 44 A'   18 A"   45 A'   46 A'   47 A'   48 A'   19 A"   49 A'                 
  0.124   0.149   0.150   0.153   0.176   0.191   0.204   0.210
 50 A'   51 A'   52 A'   20 A"   53 A'   54 A'   21 A"   55 A'                 
  0.229   0.248   0.272   0.283   0.308   0.353   0.386   0.406
 22 A"   56 A'   57 A'   58 A'   59 A'   23 A"   24 A"   60 A'                 
  0.419   0.420   0.442   0.444   0.469   0.534   0.549   0.588
 61 A'   25 A"   26 A"   62 A'   63 A'   64 A'   27 A"   65 A'                 
  0.601   0.622   0.683   0.730   0.780   0.826   0.857   0.967
 66 A'   67 A'   68 A'   69 A'   70 A'   28 A"   71 A'   72 A'                 
  1.100   1.193   1.233   1.248   1.285   1.291   1.333   1.349
 29 A"   73 A'   30 A"   74 A'   75 A'   31 A"   76 A'   32 A"                 
  1.415   1.473   1.560   1.693   1.732   1.960   2.050   2.109
 77 A'   78 A'   79 A'   80 A'   33 A"   81 A'   34 A"   82 A'                 
  2.314   2.358   2.566   2.633   2.746   2.747   2.932   3.546
 83 A'   35 A"   84 A'   85 A'   86 A'   36 A"   87 A'   88 A'                 
  3.810   3.886   3.929   3.931   3.969   3.977   3.990   4.010
 37 A"   89 A'   90 A'   38 A"   39 A"   40 A"   91 A'   41 A"                 
  4.034   4.114   4.189   4.235   4.331   4.394   4.470   5.946
 92 A'   93 A'   94 A'   95 A'   96 A'   97 A'   98 A'   99 A'                 
  5.963   5.989   5.995   6.041   6.102  23.747  27.778  27.822
 42 A"   43 A"  100 A'  101 A'  102 A'  103 A'  104 A'  105 A'                 
 28.298  28.310  28.331  28.333  28.363  28.389  28.515  28.516
106 A'   44 A"   45 A"  107 A'  108 A'  109 A'   46 A"  110 A'                 
 28.530  28.532  28.540  28.547  28.560  28.602  28.637  28.681
 47 A"   48 A"  111 A'   49 A"  112 A'  113 A'  114 A'  115 A'                 
 35.434 127.851 127.858 127.875 127.882 127.905 127.937 151.587
116 A'  117 A'   50 A"   51 A"  118 A'  119 A'  120 A'  121 A'                 
151.6271901.7471901.789
122 A'  123 A'  124 A'                                                         

 Beta MOs, Restricted
 -- Occupied --                  
*******-1165.89 -176.32 -176.32 -165.73 -165.73 -165.72 -165.72
  1 A'    2 A'    3 A'    4 A'    5 A'    1 A"    6 A'    7 A'                 
-165.72 -165.72  -35.82  -35.81  -31.31  -31.31  -31.31  -31.31
  2 A"    8 A'    9 A'   10 A'   11 A'   12 A'    3 A"   13 A'                 
-31.302 -31.302 -22.964 -22.962 -22.962 -22.958 -22.957 -22.957
  4 A"   14 A'   15 A'    5 A"   16 A'   17 A'   18 A'    6 A"                 
-22.957 -22.956 -22.953 -22.953 -14.385 -10.291  -6.369  -6.364
  7 A"   19 A'    8 A"   20 A'   21 A'   22 A'   23 A'   24 A'                 
 -4.783  -4.776  -4.765  -4.765  -4.763  -4.762  -2.048  -2.043
 25 A'   26 A'    9 A"   27 A'   10 A"   28 A'   29 A'   11 A"                 
 -2.043  -2.042  -2.038  -2.037  -2.027  -2.027  -2.026  -2.025
 30 A'   31 A'   12 A"   32 A'   33 A'   13 A"   34 A'   14 A"                 
 -0.936  -0.701  -0.673  -0.580  -0.462  -0.445  -0.396  -0.328
 35 A'   36 A'   37 A'   38 A'   39 A'   40 A'   15 A"   41 A'                 
 -0.290  -0.287  -0.276  -0.255
 16 A"   42 A'   17 A"   43 A'                                                 
 -- Virtual --                   
 -0.117  -0.069  -0.043   0.003   0.044   0.050   0.063   0.114
 44 A'   18 A"   45 A'   46 A'   47 A'   48 A'   19 A"   49 A'                 
  0.124   0.149   0.150   0.153   0.176   0.191   0.204   0.210
 50 A'   51 A'   52 A'   20 A"   53 A'   54 A'   21 A"   55 A'                 
  0.229   0.248   0.272   0.283   0.308   0.353   0.386   0.406
 22 A"   56 A'   57 A'   58 A'   59 A'   23 A"   24 A"   60 A'                 
  0.419   0.420   0.442   0.444   0.469   0.534   0.549   0.588
 61 A'   25 A"   26 A"   62 A'   63 A'   64 A'   27 A"   65 A'                 
  0.601   0.622   0.683   0.730   0.780   0.826   0.857   0.967
 66 A'   67 A'   68 A'   69 A'   70 A'   28 A"   71 A'   72 A'                 
  1.100   1.193   1.233   1.248   1.285   1.291   1.333   1.349
 29 A"   73 A'   30 A"   74 A'   75 A'   31 A"   76 A'   32 A"                 
  1.415   1.473   1.560   1.693   1.732   1.960   2.050   2.109
 77 A'   78 A'   79 A'   80 A'   33 A"   81 A'   34 A"   82 A'                 
  2.314   2.358   2.566   2.633   2.746   2.747   2.932   3.546
 83 A'   35 A"   84 A'   85 A'   86 A'   36 A"   87 A'   88 A'                 
  3.810   3.886   3.929   3.931   3.969   3.977   3.990   4.010
 37 A"   89 A'   90 A'   38 A"   39 A"   40 A"   91 A'   41 A"                 
  4.034   4.114   4.189   4.235   4.331   4.394   4.470   5.946
 92 A'   93 A'   94 A'   95 A'   96 A'   97 A'   98 A'   99 A'                 
  5.963   5.989   5.995   6.041   6.102  23.747  27.778  27.822
 42 A"   43 A"  100 A'  101 A'  102 A'  103 A'  104 A'  105 A'                 
 28.298  28.310  28.331  28.333  28.363  28.389  28.515  28.516
106 A'   44 A"   45 A"  107 A'  108 A'  109 A'   46 A"  110 A'                 
 28.530  28.532  28.540  28.547  28.560  28.602  28.637  28.681
 47 A"   48 A"  111 A'   49 A"  112 A'  113 A'  114 A'  115 A'                 
 35.434 127.851 127.858 127.875 127.882 127.905 127.937 151.587
116 A'  117 A'   50 A"   51 A"  118 A'  119 A'  120 A'  121 A'                 
151.6271901.7471901.789
122 A'  123 A'  124 A'                                                         
 --------------------------------------------------------------

          Ground-State Mulliken Net Atomic Charges

     Atom                 Charge (a.u.)
  ----------------------------------------
      1 C                    -0.262726
      2 N                    -0.147446
      3 I                     0.127144
      4 H                     0.215179
      5 I                     0.067849
  ----------------------------------------
  Sum of atomic charges =    -0.000000

 -----------------------------------------------------------------
                    Cartesian Multipole Moments
 -----------------------------------------------------------------
    Charge (ESU x 10^10)
                -0.0000
    Dipole Moment (Debye)
         X       1.1521      Y       0.3301      Z      -0.0000
       Tot       1.1984
    Quadrupole Moments (Debye-Ang)
        XX     -68.8590     XY      -5.0402     YY     -64.3195
        XZ      -0.0000     YZ      -0.0000     ZZ     -69.7903
    Octopole Moments (Debye-Ang^2)
       XXX      -5.2265    XXY      16.1721    XYY      11.5526
       YYY      20.2473    XXZ      -0.0000    XYZ      -0.0000
       YYZ      -0.0000    XZZ      -0.4987    YZZ       7.1824
       ZZZ      -0.0000
    Hexadecapole Moments (Debye-Ang^3)
      XXXX   -1143.2189   XXXY      -8.3268   XXYY    -218.4120
      XYYY     -29.5693   YYYY    -280.8311   XXXZ      -0.0000
      XXYZ      -0.0000   XYYZ      -0.0000   YYYZ      -0.0000
      XXZZ    -210.0037   XYZZ       0.6673   YYZZ     -67.6333
      XZZZ      -0.0000   YZZZ      -0.0000   ZZZZ     -94.9412
 -----------------------------------------------------------------
 Calculating analytic gradient of the SCF energy
 Gradient of SCF Energy
            1           2           3           4           5
    1   0.0624117  -0.0440666   0.0080728  -0.0004492  -0.0259687
    2  -0.0199216   0.0090763   0.0100740  -0.0033376   0.0041089
    3  -0.0000000   0.0000000  -0.0000000   0.0000000  -0.0000000
 Max gradient component =       6.241E-02
 RMS gradient           =       2.189E-02
 Gradient time:  CPU 8.48 s  wall 2.22 s
 Geometry Optimization Parameters
   NAtoms,    NIC,     NZ,  NCons,   NDum,   NFix, NCnnct, MaxDiis
        5      27       5       0       0       0       0       0


** GEOMETRY OPTIMIZATION IN DELOCALIZED INTERNAL COORDINATES **
   Searching for a Minimum

   Optimization Cycle:   1

                       Coordinates (Angstroms)
     ATOM                X               Y               Z
      1  C         0.6574243002   -1.6244186411    0.0000000000
      2  N        -0.6425405335   -1.6339806082    0.0000000000
      3  I        -1.7261432349    0.2113933878    0.0000000000
      4  H         1.2093527790   -2.5643521251    0.0000000000
      5  I         1.7137637095    0.2366958240    0.0000000000
   Point Group: cs    Number of degrees of freedom:     7


   Energy is -13932.472483287


 Attempting to Generate Delocalized Internal Coordinates

  7 Hessian modes will be used to form the next step
  Hessian Eigenvalues:
     0.035948    0.114470    0.116478    0.160000    0.233925    0.348126
     0.639314

 Minimum Search - Taking Simple RFO Step
 Searching for Lamda that Minimizes Along All modes
 Value Taken    Lamda =  -0.01436902
 Calculated Step too Large.  Step scaled by  0.813023
 Step Taken.  Stepsize is  0.300000

                             Maximum     Tolerance    Cnvgd?
         Gradient           0.044067      0.000300      NO
         Displacement       0.189654      0.001200      NO
         Energy change     *********      0.000001      NO


 New Cartesian Coordinates Obtained by Inverse Iteration

 Displacement from previous Coordinates is:  0.265012
 ----------------------------------------------------------------
             Standard Nuclear Orientation (Angstroms)
    I     Atom           X                Y                Z
 ----------------------------------------------------------------
    1      C       0.6313251723    -1.5825043996     0.0000000000
    2      N      -0.6387043684    -1.6346043394     0.0000000000
    3      I      -1.7651922048     0.1535171775     0.0000000000
    4      H       1.1763011596    -2.5228565748     0.0000000000
    5      I       1.8081272615     0.2117859739     0.0000000000
 ----------------------------------------------------------------
 Molecular Point Group                 Cs    NOp =  2
 Largest Abelian Subgroup              Cs    NOp =  2
 Nuclear Repulsion Energy =   747.4499780051 hartrees
 There are       60 alpha and       60 beta electrons
 Applying Cartesian multipole field
    Component          Value
    ---------          -----
     (2,0,0)        1.00000E-11
     (0,2,0)        2.00000E-11
     (0,0,2)       -3.00000E-11
 Nucleus-field energy     =     0.0000000154 hartrees
 Requested basis set is 6-311++G(d,p)
 There are 65 shells and 175 basis functions
 A cutoff of  1.0D-11 yielded   1682 shell pairs
 There are     12844 function pairs (     14656 Cartesian)
 Smallest overlap matrix eigenvalue = 1.19E-03
 Guess MOs from SCF MO coefficient file

 -----------------------------------------------------------------------
  General SCF calculation program by
  Eric Jon Sundstrom, Paul Horn, Yuezhi Mao, Dmitri Zuev, Alec White,
  David Stuck, Shaama M.S., Shane Yost, Joonho Lee, David Small,
  Daniel Levine, Susi Lehtola, Hugh Burton, Evgeny Epifanovsky
 -----------------------------------------------------------------------
 Exchange:     0.2000 Hartree-Fock + 0.0800 Slater + 0.7200 B88
 Correlation:  0.1900 VWN1RPA + 0.8100 LYP
 Using SG-1 standard quadrature grid
 using 4 threads for integral computing
 -------------------------------------------------------
 OpenMP Integral computing Module                
 Release: version 2.0, May 2017, Q-Chem Inc. Pleasanton 
 -------------------------------------------------------
 -------------------------------------------------------
 OpenMP BLAS3 based DFT computing Module                
 Release: version 1.0, May 2013, Q-Chem Inc. Pittsburgh 
 -------------------------------------------------------
 A restricted SCF calculation will be
 performed using DIIS
 SCF converges when DIIS error is below 1.0e-08
 ---------------------------------------
  Cycle       Energy         DIIS error
 ---------------------------------------
    1  -13932.4783496055      6.37e-04  
    2  -13932.4803185801      4.18e-04  
    3  -13932.4799117213      5.32e-04  
    4  -13932.4809198929      9.66e-05  
    5  -13932.4809543851      3.03e-05  
    6  -13932.4809574993      1.10e-05  
    7  -13932.4809579155      3.68e-06  
    8  -13932.4809579557      6.95e-07  
    9  -13932.4809579579      1.66e-07  
   10  -13932.4809579580      6.29e-08  
   11  -13932.4809579580      7.68e-09  Convergence criterion met
 ---------------------------------------
 SCF time:   CPU 23.88s  wall 7.00s 
 SCF   energy in the final basis set =   -13932.4809579580
 Total energy in the final basis set =   -13932.4809579580

 --------------------------------------------------------------
             Orbital Energies (a.u.) and Symmetries
 --------------------------------------------------------------

 Alpha MOs, Restricted
 -- Occupied --                  
*******-1165.88 -176.32 -176.32 -165.73 -165.73 -165.73 -165.72
  1 A'    2 A'    3 A'    4 A'    5 A'    1 A"    6 A'    7 A'                 
-165.72 -165.72  -35.82  -35.81  -31.31  -31.31  -31.31  -31.31
  2 A"    8 A'    9 A'   10 A'   11 A'   12 A'    3 A"   13 A'                 
-31.302 -31.301 -22.965 -22.963 -22.963 -22.958 -22.957 -22.957
  4 A"   14 A'   15 A'    5 A"   16 A'   17 A'   18 A'    6 A"                 
-22.957 -22.956 -22.952 -22.952 -14.384 -10.287  -6.369  -6.364
  7 A"   19 A'    8 A"   20 A'   21 A'   22 A'   23 A'   24 A'                 
 -4.784  -4.775  -4.766  -4.765  -4.762  -4.761  -2.049  -2.044
 25 A'   26 A'    9 A"   27 A'   10 A"   28 A'   29 A'   11 A"                 
 -2.043  -2.041  -2.038  -2.037  -2.028  -2.028  -2.025  -2.025
 30 A'   31 A'   12 A"   32 A'   33 A'   13 A"   34 A'   14 A"                 
 -0.949  -0.704  -0.674  -0.577  -0.464  -0.449  -0.402  -0.321
 35 A'   36 A'   37 A'   38 A'   39 A'   40 A'   15 A"   41 A'                 
 -0.292  -0.290  -0.275  -0.260
 16 A"   42 A'   17 A"   43 A'                                                 
 -- Virtual --                   
 -0.113  -0.063  -0.042   0.002   0.045   0.051   0.063   0.113
 44 A'   18 A"   45 A'   46 A'   47 A'   48 A'   19 A"   49 A'                 
  0.127   0.148   0.152   0.153   0.179   0.196   0.204   0.210
 50 A'   51 A'   52 A'   20 A"   53 A'   54 A'   21 A"   55 A'                 
  0.230   0.237   0.272   0.292   0.319   0.357   0.388   0.412
 22 A"   56 A'   57 A'   58 A'   59 A'   23 A"   24 A"   60 A'                 
  0.415   0.427   0.440   0.442   0.468   0.532   0.552   0.593
 25 A"   61 A'   26 A"   62 A'   63 A'   64 A'   27 A"   65 A'                 
  0.598   0.625   0.681   0.739   0.777   0.827   0.872   0.961
 66 A'   67 A'   68 A'   69 A'   70 A'   28 A"   71 A'   72 A'                 
  1.096   1.182   1.238   1.277   1.288   1.293   1.330   1.356
 29 A"   73 A'   30 A"   74 A'   31 A"   75 A'   76 A'   32 A"                 
  1.388   1.487   1.559   1.715   1.734   1.963   2.063   2.118
 77 A'   78 A'   79 A'   80 A'   33 A"   81 A'   34 A"   82 A'                 
  2.337   2.373   2.574   2.647   2.760   2.765   2.941   3.572
 83 A'   35 A"   84 A'   85 A'   36 A"   86 A'   87 A'   88 A'                 
  3.814   3.900   3.934   3.937   3.964   3.979   3.985   4.010
 37 A"   89 A'   90 A'   38 A"   39 A"   40 A"   91 A'   41 A"                 
  4.043   4.094   4.195   4.233   4.332   4.395   4.467   5.957
 92 A'   93 A'   94 A'   95 A'   96 A'   97 A'   98 A'   99 A'                 
  5.965   5.987   5.999   6.034   6.084  23.792  27.774  27.828
 42 A"   43 A"  100 A'  101 A'  102 A'  103 A'  104 A'  105 A'                 
 28.311  28.311  28.330  28.335  28.360  28.381  28.518  28.519
106 A'   44 A"   45 A"  107 A'  108 A'  109 A'   46 A"  110 A'                 
 28.529  28.532  28.538  28.547  28.563  28.589  28.639  28.677
 47 A"   48 A"  111 A'   49 A"  112 A'  113 A'  114 A'  115 A'                 
 35.472 127.859 127.859 127.875 127.884 127.900 127.928 151.584
116 A'   50 A"  117 A'   51 A"  118 A'  119 A'  120 A'  121 A'                 
151.6311901.7431901.793
122 A'  123 A'  124 A'                                                         

 Beta MOs, Restricted
 -- Occupied --                  
*******-1165.88 -176.32 -176.32 -165.73 -165.73 -165.73 -165.72
  1 A'    2 A'    3 A'    4 A'    5 A'    1 A"    6 A'    7 A'                 
-165.72 -165.72  -35.82  -35.81  -31.31  -31.31  -31.31  -31.31
  2 A"    8 A'    9 A'   10 A'   11 A'   12 A'    3 A"   13 A'                 
-31.302 -31.301 -22.965 -22.963 -22.963 -22.958 -22.957 -22.957
  4 A"   14 A'   15 A'    5 A"   16 A'   17 A'   18 A'    6 A"                 
-22.957 -22.956 -22.952 -22.952 -14.384 -10.287  -6.369  -6.364
  7 A"   19 A'    8 A"   20 A'   21 A'   22 A'   23 A'   24 A'                 
 -4.784  -4.775  -4.766  -4.765  -4.762  -4.761  -2.049  -2.044
 25 A'   26 A'    9 A"   27 A'   10 A"   28 A'   29 A'   11 A"                 
 -2.043  -2.041  -2.038  -2.037  -2.028  -2.028  -2.025  -2.025
 30 A'   31 A'   12 A"   32 A'   33 A'   13 A"   34 A'   14 A"                 
 -0.949  -0.704  -0.674  -0.577  -0.464  -0.449  -0.402  -0.321
 35 A'   36 A'   37 A'   38 A'   39 A'   40 A'   15 A"   41 A'                 
 -0.292  -0.290  -0.275  -0.260
 16 A"   42 A'   17 A"   43 A'                                                 
 -- Virtual --                   
 -0.113  -0.063  -0.042   0.002   0.045   0.051   0.063   0.113
 44 A'   18 A"   45 A'   46 A'   47 A'   48 A'   19 A"   49 A'                 
  0.127   0.148   0.152   0.153   0.179   0.196   0.204   0.210
 50 A'   51 A'   52 A'   20 A"   53 A'   54 A'   21 A"   55 A'                 
  0.230   0.237   0.272   0.292   0.319   0.357   0.388   0.412
 22 A"   56 A'   57 A'   58 A'   59 A'   23 A"   24 A"   60 A'                 
  0.415   0.427   0.440   0.442   0.468   0.532   0.552   0.593
 25 A"   61 A'   26 A"   62 A'   63 A'   64 A'   27 A"   65 A'                 
  0.598   0.625   0.681   0.739   0.777   0.827   0.872   0.961
 66 A'   67 A'   68 A'   69 A'   70 A'   28 A"   71 A'   72 A'                 
  1.096   1.182   1.238   1.277   1.288   1.293   1.330   1.356
 29 A"   73 A'   30 A"   74 A'   31 A"   75 A'   76 A'   32 A"                 
  1.388   1.487   1.559   1.715   1.734   1.963   2.063   2.118
 77 A'   78 A'   79 A'   80 A'   33 A"   81 A'   34 A"   82 A'                 
  2.337   2.373   2.574   2.647   2.760   2.765   2.941   3.572
 83 A'   35 A"   84 A'   85 A'   36 A"   86 A'   87 A'   88 A'                 
  3.814   3.900   3.934   3.937   3.964   3.979   3.985   4.010
 37 A"   89 A'   90 A'   38 A"   39 A"   40 A"   91 A'   41 A"                 
  4.043   4.094   4.195   4.233   4.332   4.395   4.467   5.957
 92 A'   93 A'   94 A'   95 A'   96 A'   97 A'   98 A'   99 A'                 
  5.965   5.987   5.999   6.034   6.084  23.792  27.774  27.828
 42 A"   43 A"  100 A'  101 A'  102 A'  103 A'  104 A'  105 A'                 
 28.311  28.311  28.330  28.335  28.360  28.381  28.518  28.519
106 A'   44 A"   45 A"  107 A'  108 A'  109 A'   46 A"  110 A'                 
 28.529  28.532  28.538  28.547  28.563  28.589  28.639  28.677
 47 A"   48 A"  111 A'   49 A"  112 A'  113 A'  114 A'  115 A'                 
 35.472 127.859 127.859 127.875 127.884 127.900 127.928 151.584
116 A'   50 A"  117 A'   51 A"  118 A'  119 A'  120 A'  121 A'                 
151.6311901.7431901.793
122 A'  123 A'  124 A'                                                         
 --------------------------------------------------------------

          Ground-State Mulliken Net Atomic Charges

     Atom                 Charge (a.u.)
  ----------------------------------------
      1 C                    -0.264384
      2 N                    -0.139549
      3 I                     0.129844
      4 H                     0.209119
      5 I                     0.064970
  ----------------------------------------
  Sum of atomic charges =     0.000000

 -----------------------------------------------------------------
                    Cartesian Multipole Moments
 -----------------------------------------------------------------
    Charge (ESU x 10^10)
                 0.0000
    Dipole Moment (Debye)
         X       1.0312      Y       0.2708      Z       0.0000
       Tot       1.0662
    Quadrupole Moments (Debye-Ang)
        XX     -68.2173     XY      -4.5238     YY     -64.8761
        XZ       0.0000     YZ       0.0000     ZZ     -69.7094
    Octopole Moments (Debye-Ang^2)
       XXX      -8.9188    XXY      19.3280    XYY       8.9866
       YYY      26.4089    XXZ       0.0000    XYZ       0.0000
       YYZ       0.0000    XZZ      -1.9727    YZZ       9.0535
       ZZZ       0.0000
    Hexadecapole Moments (Debye-Ang^3)
      XXXX   -1211.0097   XXXY     -11.8487   XXYY    -230.3062
      XYYY     -33.6357   YYYY    -275.0148   XXXZ       0.0000
      XXYZ       0.0000   XYYZ       0.0000   YYYZ       0.0000
      XXZZ    -222.9107   XYZZ      -1.6245   YYZZ     -65.5856
      XZZZ       0.0000   YZZZ       0.0000   ZZZZ     -94.8167
 -----------------------------------------------------------------
 Calculating analytic gradient of the SCF energy
 Gradient of SCF Energy
            1           2           3           4           5
    1   0.0297152  -0.0195628   0.0073437  -0.0038141  -0.0136821
    2  -0.0062912   0.0030016   0.0025985  -0.0012162   0.0019074
    3   0.0000000  -0.0000000   0.0000000   0.0000000   0.0000000
 Max gradient component =       2.972E-02
 RMS gradient           =       1.027E-02
 Gradient time:  CPU 8.36 s  wall 2.19 s
 Geometry Optimization Parameters
   NAtoms,    NIC,     NZ,  NCons,   NDum,   NFix, NCnnct, MaxDiis
        5      27       5       0       0       0       0       0

 Cartesian Hessian Update
 Hessian Updated using BFGS Update


** GEOMETRY OPTIMIZATION IN DELOCALIZED INTERNAL COORDINATES **
   Searching for a Minimum

   Optimization Cycle:   2

                       Coordinates (Angstroms)
     ATOM                X               Y               Z
      1  C         0.6313251723   -1.5825043996    0.0000000000
      2  N        -0.6387043684   -1.6346043394    0.0000000000
      3  I        -1.7651922048    0.1535171775    0.0000000000
      4  H         1.1763011596   -2.5228565748    0.0000000000
      5  I         1.8081272615    0.2117859739    0.0000000000
   Point Group: cs    Number of degrees of freedom:     7


   Energy is -13932.480957958

 Hessian Updated using BFGS Update

  7 Hessian modes will be used to form the next step
  Hessian Eigenvalues:
     0.031127    0.115212    0.118031    0.157360    0.227245    0.349659
     0.582731

 Minimum Search - Taking Simple RFO Step
 Searching for Lamda that Minimizes Along All modes
 Value Taken    Lamda =  -0.00505111
 Calculated Step too Large.  Step scaled by  0.951651
 Step Taken.  Stepsize is  0.300000

                             Maximum     Tolerance    Cnvgd?
         Gradient           0.017142      0.000300      NO
         Displacement       0.180956      0.001200      NO
         Energy change     -0.008475      0.000001      NO


 New Cartesian Coordinates Obtained by Inverse Iteration

 Displacement from previous Coordinates is:  0.232889
 ----------------------------------------------------------------
             Standard Nuclear Orientation (Angstroms)
    I     Atom           X                Y                Z
 ----------------------------------------------------------------
    1      C       0.6093022068    -1.5553705236     0.0000000000
    2      N      -0.6399238599    -1.6304466694     0.0000000000
    3      I      -1.8231977650     0.1204015113     0.0000000000
    4      H       1.1731556263    -2.4876459587     0.0000000000
    5      I       1.8925208120     0.1783994779     0.0000000000
 ----------------------------------------------------------------
 Molecular Point Group                 Cs    NOp =  2
 Largest Abelian Subgroup              Cs    NOp =  2
 Nuclear Repulsion Energy =   730.7075153873 hartrees
 There are       60 alpha and       60 beta electrons
 Applying Cartesian multipole field
    Component          Value
    ---------          -----
     (2,0,0)        1.00000E-11
     (0,2,0)        2.00000E-11
     (0,0,2)       -3.00000E-11
 Nucleus-field energy     =     0.0000000163 hartrees
 Requested basis set is 6-311++G(d,p)
 There are 65 shells and 175 basis functions
 A cutoff of  1.0D-11 yielded   1679 shell pairs
 There are     12790 function pairs (     14586 Cartesian)
 Smallest overlap matrix eigenvalue = 1.16E-03
 Guess MOs from SCF MO coefficient file

 -----------------------------------------------------------------------
  General SCF calculation program by
  Eric Jon Sundstrom, Paul Horn, Yuezhi Mao, Dmitri Zuev, Alec White,
  David Stuck, Shaama M.S., Shane Yost, Joonho Lee, David Small,
  Daniel Levine, Susi Lehtola, Hugh Burton, Evgeny Epifanovsky
 -----------------------------------------------------------------------
 Exchange:     0.2000 Hartree-Fock + 0.0800 Slater + 0.7200 B88
 Correlation:  0.1900 VWN1RPA + 0.8100 LYP
 Using SG-1 standard quadrature grid
 using 4 threads for integral computing
 -------------------------------------------------------
 OpenMP Integral computing Module                
 Release: version 2.0, May 2017, Q-Chem Inc. Pleasanton 
 -------------------------------------------------------
 -------------------------------------------------------
 OpenMP BLAS3 based DFT computing Module                
 Release: version 1.0, May 2013, Q-Chem Inc. Pittsburgh 
 -------------------------------------------------------
 A restricted SCF calculation will be
 performed using DIIS
 SCF converges when DIIS error is below 1.0e-08
 ---------------------------------------
  Cycle       Energy         DIIS error
 ---------------------------------------
    1  -13932.4821743236      4.96e-04  
    2  -13932.4837331013      2.32e-04  
    3  -13932.4835378060      3.36e-04  
    4  -13932.4839058030      8.21e-05  
    5  -13932.4839322315      1.40e-05  
    6  -13932.4839328080      5.62e-06  
    7  -13932.4839328780      1.08e-06  
    8  -13932.4839328812      8.00e-07  
    9  -13932.4839328836      1.26e-07  
   10  -13932.4839328838      4.64e-08  
   11  -13932.4839328836      4.63e-09  Convergence criterion met
 ---------------------------------------
 SCF time:   CPU 23.70s  wall 6.00s 
 SCF   energy in the final basis set =   -13932.4839328836
 Total energy in the final basis set =   -13932.4839328836

 --------------------------------------------------------------
             Orbital Energies (a.u.) and Symmetries
 --------------------------------------------------------------

 Alpha MOs, Restricted
 -- Occupied --                  
*******-1165.88 -176.32 -176.32 -165.73 -165.73 -165.73 -165.72
  1 A'    2 A'    3 A'    4 A'    5 A'    1 A"    6 A'    7 A'                 
-165.72 -165.72  -35.82  -35.81  -31.32  -31.31  -31.31  -31.31
  2 A"    8 A'    9 A'   10 A'   11 A'    3 A"   12 A'   13 A'                 
-31.301 -31.301 -22.966 -22.964 -22.964 -22.958 -22.958 -22.957
  4 A"   14 A'   15 A'    5 A"   16 A'   17 A'    6 A"   18 A'                 
-22.956 -22.955 -22.952 -22.952 -14.384 -10.286  -6.370  -6.363
  7 A"   19 A'    8 A"   20 A'   21 A'   22 A'   23 A'   24 A'                 
 -4.785  -4.775  -4.767  -4.766  -4.761  -4.760  -2.050  -2.045
 25 A'   26 A'    9 A"   27 A'   10 A"   28 A'   29 A'   11 A"                 
 -2.044  -2.040  -2.037  -2.036  -2.029  -2.029  -2.024  -2.024
 30 A'   31 A'   12 A"   32 A'   33 A'   13 A"   34 A'   14 A"                 
 -0.956  -0.705  -0.673  -0.576  -0.466  -0.450  -0.406  -0.316
 35 A'   36 A'   37 A'   38 A'   39 A'   40 A'   15 A"   41 A'                 
 -0.293  -0.290  -0.276  -0.264
 16 A"   42 A'   17 A"   43 A'                                                 
 -- Virtual --                   
 -0.114  -0.060  -0.044   0.001   0.045   0.052   0.063   0.111
 44 A'   18 A"   45 A'   46 A'   47 A'   48 A'   19 A"   49 A'                 
  0.129   0.147   0.154   0.156   0.181   0.197   0.205   0.210
 50 A'   51 A'   20 A"   52 A'   53 A'   54 A'   21 A"   55 A'                 
  0.226   0.231   0.269   0.299   0.336   0.362   0.389   0.408
 56 A'   22 A"   57 A'   58 A'   59 A'   23 A"   24 A"   25 A"                 
  0.415   0.432   0.437   0.438   0.458   0.525   0.555   0.588
 60 A'   61 A'   62 A'   26 A"   63 A'   64 A'   27 A"   65 A'                 
  0.603   0.626   0.677   0.743   0.774   0.828   0.887   0.962
 66 A'   67 A'   68 A'   69 A'   70 A'   28 A"   71 A'   72 A'                 
  1.092   1.176   1.241   1.286   1.292   1.310   1.329   1.362
 29 A"   73 A'   30 A"   31 A"   74 A'   75 A'   76 A'   32 A"                 
  1.367   1.490   1.555   1.721   1.732   1.982   2.068   2.117
 77 A'   78 A'   79 A'   80 A'   33 A"   81 A'   34 A"   82 A'                 
  2.342   2.385   2.574   2.658   2.767   2.785   2.939   3.580
 83 A'   35 A"   84 A'   85 A'   36 A"   86 A'   87 A'   88 A'                 
  3.818   3.906   3.941   3.941   3.959   3.980   3.980   4.010
 37 A"   89 A'   38 A"   90 A'   39 A"   40 A"   91 A'   41 A"                 
  4.048   4.081   4.194   4.234   4.326   4.393   4.466   5.966
 92 A'   93 A'   94 A'   95 A'   96 A'   97 A'   98 A'   42 A"                 
  5.975   5.987   6.000   6.025   6.066  23.819  27.768  27.828
 99 A'   43 A"  100 A'  101 A'  102 A'  103 A'  104 A'  105 A'                 
 28.311  28.323  28.330  28.336  28.355  28.371  28.518  28.521
 44 A"  106 A'   45 A"  107 A'  108 A'  109 A'   46 A"  110 A'                 
 28.527  28.531  28.535  28.547  28.562  28.582  28.637  28.676
 47 A"   48 A"  111 A'   49 A"  112 A'  113 A'  114 A'  115 A'                 
 35.499 127.858 127.868 127.875 127.885 127.894 127.920 151.579
116 A'   50 A"  117 A'   51 A"  118 A'  119 A'  120 A'  121 A'                 
151.6301901.7391901.792
122 A'  123 A'  124 A'                                                         

 Beta MOs, Restricted
 -- Occupied --                  
*******-1165.88 -176.32 -176.32 -165.73 -165.73 -165.73 -165.72
  1 A'    2 A'    3 A'    4 A'    5 A'    1 A"    6 A'    7 A'                 
-165.72 -165.72  -35.82  -35.81  -31.32  -31.31  -31.31  -31.31
  2 A"    8 A'    9 A'   10 A'   11 A'    3 A"   12 A'   13 A'                 
-31.301 -31.301 -22.966 -22.964 -22.964 -22.958 -22.958 -22.957
  4 A"   14 A'   15 A'    5 A"   16 A'   17 A'    6 A"   18 A'                 
-22.956 -22.955 -22.952 -22.952 -14.384 -10.286  -6.370  -6.363
  7 A"   19 A'    8 A"   20 A'   21 A'   22 A'   23 A'   24 A'                 
 -4.785  -4.775  -4.767  -4.766  -4.761  -4.760  -2.050  -2.045
 25 A'   26 A'    9 A"   27 A'   10 A"   28 A'   29 A'   11 A"                 
 -2.044  -2.040  -2.037  -2.036  -2.029  -2.029  -2.024  -2.024
 30 A'   31 A'   12 A"   32 A'   33 A'   13 A"   34 A'   14 A"                 
 -0.956  -0.705  -0.673  -0.576  -0.466  -0.450  -0.406  -0.316
 35 A'   36 A'   37 A'   38 A'   39 A'   40 A'   15 A"   41 A'                 
 -0.293  -0.290  -0.276  -0.264
 16 A"   42 A'   17 A"   43 A'                                                 
 -- Virtual --                   
 -0.114  -0.060  -0.044   0.001   0.045   0.052   0.063   0.111
 44 A'   18 A"   45 A'   46 A'   47 A'   48 A'   19 A"   49 A'                 
  0.129   0.147   0.154   0.156   0.181   0.197   0.205   0.210
 50 A'   51 A'   20 A"   52 A'   53 A'   54 A'   21 A"   55 A'                 
  0.226   0.231   0.269   0.299   0.336   0.362   0.389   0.408
 56 A'   22 A"   57 A'   58 A'   59 A'   23 A"   24 A"   25 A"                 
  0.415   0.432   0.437   0.438   0.458   0.525   0.555   0.588
 60 A'   61 A'   62 A'   26 A"   63 A'   64 A'   27 A"   65 A'                 
  0.603   0.626   0.677   0.743   0.774   0.828   0.887   0.962
 66 A'   67 A'   68 A'   69 A'   70 A'   28 A"   71 A'   72 A'                 
  1.092   1.176   1.241   1.286   1.292   1.310   1.329   1.362
 29 A"   73 A'   30 A"   31 A"   74 A'   75 A'   76 A'   32 A"                 
  1.367   1.490   1.555   1.721   1.732   1.982   2.068   2.117
 77 A'   78 A'   79 A'   80 A'   33 A"   81 A'   34 A"   82 A'                 
  2.342   2.385   2.574   2.658   2.767   2.785   2.939   3.580
 83 A'   35 A"   84 A'   85 A'   36 A"   86 A'   87 A'   88 A'                 
  3.818   3.906   3.941   3.941   3.959   3.980   3.980   4.010
 37 A"   89 A'   38 A"   90 A'   39 A"   40 A"   91 A'   41 A"                 
  4.048   4.081   4.194   4.234   4.326   4.393   4.466   5.966
 92 A'   93 A'   94 A'   95 A'   96 A'   97 A'   98 A'   42 A"                 
  5.975   5.987   6.000   6.025   6.066  23.819  27.768  27.828
 99 A'   43 A"  100 A'  101 A'  102 A'  103 A'  104 A'  105 A'                 
 28.311  28.323  28.330  28.336  28.355  28.371  28.518  28.521
 44 A"  106 A'   45 A"  107 A'  108 A'  109 A'   46 A"  110 A'                 
 28.527  28.531  28.535  28.547  28.562  28.582  28.637  28.676
 47 A"   48 A"  111 A'   49 A"  112 A'  113 A'  114 A'  115 A'                 
 35.499 127.858 127.868 127.875 127.885 127.894 127.920 151.579
116 A'   50 A"  117 A'   51 A"  118 A'  119 A'  120 A'  121 A'                 
151.6301901.7391901.792
122 A'  123 A'  124 A'                                                         
 --------------------------------------------------------------

          Ground-State Mulliken Net Atomic Charges

     Atom                 Charge (a.u.)
  ----------------------------------------
      1 C                    -0.262031
      2 N                    -0.133687
      3 I                     0.131031
      4 H                     0.206073
      5 I                     0.058614
  ----------------------------------------
  Sum of atomic charges =     0.000000

 -----------------------------------------------------------------
                    Cartesian Multipole Moments
 -----------------------------------------------------------------
    Charge (ESU x 10^10)
                 0.0000
    Dipole Moment (Debye)
         X       0.9180      Y       0.1849      Z      -0.0000
       Tot       0.9364
    Quadrupole Moments (Debye-Ang)
        XX     -67.6277     XY      -4.3059     YY     -65.3003
        XZ      -0.0000     YZ      -0.0000     ZZ     -69.6995
    Octopole Moments (Debye-Ang^2)
       XXX     -10.6349    XXY      21.8307    XYY       7.5517
       YYY      31.0946    XXZ      -0.0000    XYZ       0.0000
       YYZ       0.0000    XZZ      -2.6707    YZZ      10.6183
       ZZZ      -0.0000
    Hexadecapole Moments (Debye-Ang^3)
      XXXX   -1287.5285   XXXY     -11.6119   XXYY    -244.0846
      XYYY     -33.5784   YYYY    -270.8715   XXXZ      -0.0000
      XXYZ      -0.0000   XYYZ       0.0000   YYYZ      -0.0000
      XXZZ    -237.6520   XYZZ      -2.0093   YYZZ     -64.2245
      XZZZ      -0.0000   YZZZ      -0.0000   ZZZZ     -94.8805
 -----------------------------------------------------------------
 Calculating analytic gradient of the SCF energy
 Gradient of SCF Energy
            1           2           3           4           5
    1   0.0021706   0.0004854   0.0039932  -0.0016281  -0.0050211
    2   0.0022202   0.0005728  -0.0001587  -0.0011404  -0.0014939
    3  -0.0000000   0.0000000  -0.0000000   0.0000000  -0.0000000
 Max gradient component =       5.021E-03
 RMS gradient           =       1.959E-03
 Gradient time:  CPU 8.27 s  wall 2.17 s
 Geometry Optimization Parameters
   NAtoms,    NIC,     NZ,  NCons,   NDum,   NFix, NCnnct, MaxDiis
        5      27       5       0       0       0       0       0

 Cartesian Hessian Update
 Hessian Updated using BFGS Update


** GEOMETRY OPTIMIZATION IN DELOCALIZED INTERNAL COORDINATES **
   Searching for a Minimum

   Optimization Cycle:   3

                       Coordinates (Angstroms)
     ATOM                X               Y               Z
      1  C         0.6093022068   -1.5553705236    0.0000000000
      2  N        -0.6399238599   -1.6304466694    0.0000000000
      3  I        -1.8231977650    0.1204015113    0.0000000000
      4  H         1.1731556263   -2.4876459587    0.0000000000
      5  I         1.8925208120    0.1783994779    0.0000000000
   Point Group: cs    Number of degrees of freedom:     7


   Energy is -13932.483932884

 Hessian Updated using BFGS Update

  7 Hessian modes will be used to form the next step
  Hessian Eigenvalues:
     0.025225    0.116606    0.119759    0.153085    0.233632    0.349780
     0.619424

 Minimum Search - Taking Simple RFO Step
 Searching for Lamda that Minimizes Along All modes
 Value Taken    Lamda =  -0.00066058
 Step Taken.  Stepsize is  0.154636

                             Maximum     Tolerance    Cnvgd?
         Gradient           0.002896      0.000300      NO
         Displacement       0.089330      0.001200      NO
         Energy change     -0.002975      0.000001      NO


 New Cartesian Coordinates Obtained by Inverse Iteration

 Displacement from previous Coordinates is:  0.106485
 ----------------------------------------------------------------
             Standard Nuclear Orientation (Angstroms)
    I     Atom           X                Y                Z
 ----------------------------------------------------------------
    1      C       0.6040494733    -1.5510887638     0.0000000000
    2      N      -0.6446658036    -1.6282081605     0.0000000000
    3      I      -1.8577763651     0.1129056663     0.0000000000
    4      H       1.1768847502    -2.4780109942     0.0000000000
    5      I       1.9333649655     0.1697400897     0.0000000000
 ----------------------------------------------------------------
 Molecular Point Group                 Cs    NOp =  2
 Largest Abelian Subgroup              Cs    NOp =  2
 Nuclear Repulsion Energy =   720.7778321137 hartrees
 There are       60 alpha and       60 beta electrons
 Applying Cartesian multipole field
    Component          Value
    ---------          -----
     (2,0,0)        1.00000E-11
     (0,2,0)        2.00000E-11
     (0,0,2)       -3.00000E-11
 Nucleus-field energy     =     0.0000000168 hartrees
 Requested basis set is 6-311++G(d,p)
 There are 65 shells and 175 basis functions
 A cutoff of  1.0D-11 yielded   1675 shell pairs
 There are     12754 function pairs (     14544 Cartesian)
 Smallest overlap matrix eigenvalue = 1.16E-03
 Guess MOs from SCF MO coefficient file

 -----------------------------------------------------------------------
  General SCF calculation program by
  Eric Jon Sundstrom, Paul Horn, Yuezhi Mao, Dmitri Zuev, Alec White,
  David Stuck, Shaama M.S., Shane Yost, Joonho Lee, David Small,
  Daniel Levine, Susi Lehtola, Hugh Burton, Evgeny Epifanovsky
 -----------------------------------------------------------------------
 Exchange:     0.2000 Hartree-Fock + 0.0800 Slater + 0.7200 B88
 Correlation:  0.1900 VWN1RPA + 0.8100 LYP
 Using SG-1 standard quadrature grid
 using 4 threads for integral computing
 -------------------------------------------------------
 OpenMP Integral computing Module                
 Release: version 2.0, May 2017, Q-Chem Inc. Pleasanton 
 -------------------------------------------------------
 -------------------------------------------------------
 OpenMP BLAS3 based DFT computing Module                
 Release: version 1.0, May 2013, Q-Chem Inc. Pittsburgh 
 -------------------------------------------------------
 A restricted SCF calculation will be
 performed using DIIS
 SCF converges when DIIS error is below 1.0e-08
 ---------------------------------------
  Cycle       Energy         DIIS error
 ---------------------------------------
    1  -13932.4840370620      1.89e-04  
    2  -13932.4842604617      9.83e-05  
    3  -13932.4842566719      1.03e-04  
    4  -13932.4843008939      2.21e-05  
    5  -13932.4843031084      8.40e-06  
    6  -13932.4843032817      4.50e-06  
    7  -13932.4843033518      1.24e-06  
    8  -13932.4843033555      1.60e-07  
    9  -13932.4843033555      6.93e-08  
   10  -13932.4843033555      9.76e-09  Convergence criterion met
 ---------------------------------------
 SCF time:   CPU 21.46s  wall 5.00s 
 SCF   energy in the final basis set =   -13932.4843033555
 Total energy in the final basis set =   -13932.4843033555

 --------------------------------------------------------------
             Orbital Energies (a.u.) and Symmetries
 --------------------------------------------------------------

 Alpha MOs, Restricted
 -- Occupied --                  
*******-1165.88 -176.33 -176.32 -165.73 -165.73 -165.73 -165.72
  1 A'    2 A'    3 A'    4 A'    5 A'    1 A"    6 A'    7 A'                 
-165.72 -165.72  -35.82  -35.81  -31.32  -31.31  -31.31  -31.31
  2 A"    8 A'    9 A'   10 A'   11 A'    3 A"   12 A'   13 A'                 
-31.300 -31.300 -22.967 -22.965 -22.965 -22.959 -22.959 -22.956
  4 A"   14 A'   15 A'    5 A"   16 A'   17 A'    6 A"   18 A'                 
-22.955 -22.955 -22.951 -22.951 -14.386 -10.287  -6.371  -6.362
  7 A"   19 A'    8 A"   20 A'   21 A'   22 A'   23 A'   24 A'                 
 -4.786  -4.774  -4.768  -4.767  -4.761  -4.760  -2.051  -2.046
 25 A'   26 A'    9 A"   27 A'   10 A"   28 A'   29 A'   11 A"                 
 -2.045  -2.039  -2.036  -2.035  -2.029  -2.029  -2.023  -2.023
 30 A'   31 A'   12 A"   32 A'   33 A'   13 A"   14 A"   34 A'                 
 -0.956  -0.704  -0.672  -0.576  -0.466  -0.449  -0.406  -0.315
 35 A'   36 A'   37 A'   38 A'   39 A'   40 A'   15 A"   41 A'                 
 -0.293  -0.290  -0.276  -0.266
 16 A"   42 A'   17 A"   43 A'                                                 
 -- Virtual --                   
 -0.117  -0.060  -0.047   0.001   0.046   0.052   0.063   0.110
 44 A'   18 A"   45 A'   46 A'   47 A'   48 A'   19 A"   49 A'                 
  0.130   0.147   0.154   0.157   0.182   0.196   0.205   0.211
 50 A'   51 A'   20 A"   52 A'   53 A'   54 A'   21 A"   55 A'                 
  0.221   0.231   0.268   0.300   0.344   0.364   0.389   0.405
 56 A'   22 A"   57 A'   58 A'   59 A'   23 A"   24 A"   25 A"                 
  0.414   0.432   0.435   0.437   0.451   0.521   0.555   0.582
 60 A'   61 A'   62 A'   26 A"   63 A'   64 A'   27 A"   65 A'                 
  0.602   0.625   0.674   0.742   0.772   0.827   0.890   0.965
 66 A'   67 A'   68 A'   69 A'   70 A'   28 A"   71 A'   72 A'                 
  1.090   1.175   1.240   1.285   1.292   1.311   1.334   1.359
 29 A"   73 A'   30 A"   31 A"   74 A'   75 A'   76 A'   77 A'                 
  1.361   1.489   1.553   1.717   1.731   1.988   2.066   2.113
 32 A"   78 A'   79 A'   80 A'   33 A"   81 A'   34 A"   82 A'                 
  2.338   2.386   2.572   2.659   2.766   2.786   2.935   3.578
 83 A'   35 A"   84 A'   85 A'   36 A"   86 A'   87 A'   88 A'                 
  3.817   3.904   3.942   3.945   3.957   3.977   3.978   4.010
 37 A"   89 A'   38 A"   90 A'   39 A"   91 A'   40 A"   41 A"                 
  4.045   4.078   4.191   4.234   4.319   4.389   4.466   5.965
 92 A'   93 A'   94 A'   95 A'   96 A'   97 A'   98 A'   42 A"                 
  5.983   5.987   6.000   6.019   6.058  23.818  27.764  27.825
 99 A'   43 A"  100 A'  101 A'  102 A'  103 A'  104 A'  105 A'                 
 28.310  28.326  28.330  28.337  28.351  28.366  28.518  28.522
 44 A"  106 A'   45 A"  107 A'  108 A'  109 A'   46 A"  110 A'                 
 28.527  28.530  28.534  28.547  28.559  28.581  28.635  28.675
 47 A"   48 A"  111 A'   49 A"  112 A'  113 A'  114 A'  115 A'                 
 35.498 127.857 127.870 127.875 127.886 127.891 127.918 151.575
116 A'   50 A"  117 A'   51 A"  118 A'  119 A'  120 A'  121 A'                 
151.6281901.7351901.790
122 A'  123 A'  124 A'                                                         

 Beta MOs, Restricted
 -- Occupied --                  
*******-1165.88 -176.33 -176.32 -165.73 -165.73 -165.73 -165.72
  1 A'    2 A'    3 A'    4 A'    5 A'    1 A"    6 A'    7 A'                 
-165.72 -165.72  -35.82  -35.81  -31.32  -31.31  -31.31  -31.31
  2 A"    8 A'    9 A'   10 A'   11 A'    3 A"   12 A'   13 A'                 
-31.300 -31.300 -22.967 -22.965 -22.965 -22.959 -22.959 -22.956
  4 A"   14 A'   15 A'    5 A"   16 A'   17 A'    6 A"   18 A'                 
-22.955 -22.955 -22.951 -22.951 -14.386 -10.287  -6.371  -6.362
  7 A"   19 A'    8 A"   20 A'   21 A'   22 A'   23 A'   24 A'                 
 -4.786  -4.774  -4.768  -4.767  -4.761  -4.760  -2.051  -2.046
 25 A'   26 A'    9 A"   27 A'   10 A"   28 A'   29 A'   11 A"                 
 -2.045  -2.039  -2.036  -2.035  -2.029  -2.029  -2.023  -2.023
 30 A'   31 A'   12 A"   32 A'   33 A'   13 A"   14 A"   34 A'                 
 -0.956  -0.704  -0.672  -0.576  -0.466  -0.449  -0.406  -0.315
 35 A'   36 A'   37 A'   38 A'   39 A'   40 A'   15 A"   41 A'                 
 -0.293  -0.290  -0.276  -0.266
 16 A"   42 A'   17 A"   43 A'                                                 
 -- Virtual --                   
 -0.117  -0.060  -0.047   0.001   0.046   0.052   0.063   0.110
 44 A'   18 A"   45 A'   46 A'   47 A'   48 A'   19 A"   49 A'                 
  0.130   0.147   0.154   0.157   0.182   0.196   0.205   0.211
 50 A'   51 A'   20 A"   52 A'   53 A'   54 A'   21 A"   55 A'                 
  0.221   0.231   0.268   0.300   0.344   0.364   0.389   0.405
 56 A'   22 A"   57 A'   58 A'   59 A'   23 A"   24 A"   25 A"                 
  0.414   0.432   0.435   0.437   0.451   0.521   0.555   0.582
 60 A'   61 A'   62 A'   26 A"   63 A'   64 A'   27 A"   65 A'                 
  0.602   0.625   0.674   0.742   0.772   0.827   0.890   0.965
 66 A'   67 A'   68 A'   69 A'   70 A'   28 A"   71 A'   72 A'                 
  1.090   1.175   1.240   1.285   1.292   1.311   1.334   1.359
 29 A"   73 A'   30 A"   31 A"   74 A'   75 A'   76 A'   77 A'                 
  1.361   1.489   1.553   1.717   1.731   1.988   2.066   2.113
 32 A"   78 A'   79 A'   80 A'   33 A"   81 A'   34 A"   82 A'                 
  2.338   2.386   2.572   2.659   2.766   2.786   2.935   3.578
 83 A'   35 A"   84 A'   85 A'   36 A"   86 A'   87 A'   88 A'                 
  3.817   3.904   3.942   3.945   3.957   3.977   3.978   4.010
 37 A"   89 A'   38 A"   90 A'   39 A"   91 A'   40 A"   41 A"                 
  4.045   4.078   4.191   4.234   4.319   4.389   4.466   5.965
 92 A'   93 A'   94 A'   95 A'   96 A'   97 A'   98 A'   42 A"                 
  5.983   5.987   6.000   6.019   6.058  23.818  27.764  27.825
 99 A'   43 A"  100 A'  101 A'  102 A'  103 A'  104 A'  105 A'                 
 28.310  28.326  28.330  28.337  28.351  28.366  28.518  28.522
 44 A"  106 A'   45 A"  107 A'  108 A'  109 A'   46 A"  110 A'                 
 28.527  28.530  28.534  28.547  28.559  28.581  28.635  28.675
 47 A"   48 A"  111 A'   49 A"  112 A'  113 A'  114 A'  115 A'                 
 35.498 127.857 127.870 127.875 127.886 127.891 127.918 151.575
116 A'   50 A"  117 A'   51 A"  118 A'  119 A'  120 A'  121 A'                 
151.6281901.7351901.790
122 A'  123 A'  124 A'                                                         
 --------------------------------------------------------------

          Ground-State Mulliken Net Atomic Charges

     Atom                 Charge (a.u.)
  ----------------------------------------
      1 C                    -0.259559
      2 N                    -0.132033
      3 I                     0.133138
      4 H                     0.206515
      5 I                     0.051939
  ----------------------------------------
  Sum of atomic charges =     0.000000

 -----------------------------------------------------------------
                    Cartesian Multipole Moments
 -----------------------------------------------------------------
    Charge (ESU x 10^10)
                 0.0000
    Dipole Moment (Debye)
         X       0.8427      Y       0.1350      Z      -0.0000
       Tot       0.8534
    Quadrupole Moments (Debye-Ang)
        XX     -67.3976     XY      -4.3060     YY     -65.3977
        XZ      -0.0000     YZ      -0.0000     ZZ     -69.7492
    Octopole Moments (Debye-Ang^2)
       XXX     -11.4065    XXY      22.6181    XYY       7.2366
       YYY      32.0351    XXZ      -0.0000    XYZ      -0.0000
       YYZ      -0.0000    XZZ      -2.8876    YZZ      11.0372
       ZZZ      -0.0000
    Hexadecapole Moments (Debye-Ang^3)
      XXXX   -1330.7925   XXXY     -11.7885   XXYY    -251.8191
      XYYY     -33.8048   YYYY    -269.9047   XXXZ      -0.0000
      XXYZ      -0.0000   XYYZ      -0.0000   YYYZ      -0.0000
      XXZZ    -245.9026   XYZZ      -2.1055   YYZZ     -64.0166
      XZZZ      -0.0000   YZZZ      -0.0000   ZZZZ     -95.0514
 -----------------------------------------------------------------
 Calculating analytic gradient of the SCF energy
 Gradient of SCF Energy
            1           2           3           4           5
    1   0.0008946  -0.0009875   0.0008755  -0.0003691  -0.0004134
    2   0.0012695  -0.0004975   0.0004473  -0.0006007  -0.0006185
    3  -0.0000000   0.0000000  -0.0000000   0.0000000  -0.0000000
 Max gradient component =       1.270E-03
 RMS gradient           =       6.138E-04
 Gradient time:  CPU 8.13 s  wall 2.13 s
 Geometry Optimization Parameters
   NAtoms,    NIC,     NZ,  NCons,   NDum,   NFix, NCnnct, MaxDiis
        5      27       5       0       0       0       0       0

 Cartesian Hessian Update
 Hessian Updated using BFGS Update


** GEOMETRY OPTIMIZATION IN DELOCALIZED INTERNAL COORDINATES **
   Searching for a Minimum

   Optimization Cycle:   4

                       Coordinates (Angstroms)
     ATOM                X               Y               Z
      1  C         0.6040494733   -1.5510887638    0.0000000000
      2  N        -0.6446658036   -1.6282081605    0.0000000000
      3  I        -1.8577763651    0.1129056663    0.0000000000
      4  H         1.1768847502   -2.4780109942    0.0000000000
      5  I         1.9333649655    0.1697400897    0.0000000000
   Point Group: cs    Number of degrees of freedom:     7


   Energy is -13932.484303356

 Hessian Updated using BFGS Update

  7 Hessian modes will be used to form the next step
  Hessian Eigenvalues:
     0.022351    0.115732    0.119732    0.152139    0.234828    0.349783
     0.623676

 Minimum Search - Taking Simple RFO Step
 Searching for Lamda that Minimizes Along All modes
 Value Taken    Lamda =  -0.00001984
 Step Taken.  Stepsize is  0.026407

                             Maximum     Tolerance    Cnvgd?
         Gradient           0.001125      0.000300      NO
         Displacement       0.015074      0.001200      NO
         Energy change     -0.000370      0.000001      NO


 New Cartesian Coordinates Obtained by Inverse Iteration

 Displacement from previous Coordinates is:  0.017814
 ----------------------------------------------------------------
             Standard Nuclear Orientation (Angstroms)
    I     Atom           X                Y                Z
 ----------------------------------------------------------------
    1      C       0.6033428513    -1.5512211481     0.0000000000
    2      N      -0.6445973282    -1.6265715525     0.0000000000
    3      I      -1.8640249274     0.1115352122     0.0000000000
    4      H       1.1773290026    -2.4768468904     0.0000000000
    5      I       1.9398074220     0.1684422163     0.0000000000
 ----------------------------------------------------------------
 Molecular Point Group                 Cs    NOp =  2
 Largest Abelian Subgroup              Cs    NOp =  2
 Nuclear Repulsion Energy =   719.1619152004 hartrees
 There are       60 alpha and       60 beta electrons
 Applying Cartesian multipole field
    Component          Value
    ---------          -----
     (2,0,0)        1.00000E-11
     (0,2,0)        2.00000E-11
     (0,0,2)       -3.00000E-11
 Nucleus-field energy     =     0.0000000169 hartrees
 Requested basis set is 6-311++G(d,p)
 There are 65 shells and 175 basis functions
 A cutoff of  1.0D-11 yielded   1675 shell pairs
 There are     12754 function pairs (     14544 Cartesian)
 Smallest overlap matrix eigenvalue = 1.16E-03
 Guess MOs from SCF MO coefficient file

 -----------------------------------------------------------------------
  General SCF calculation program by
  Eric Jon Sundstrom, Paul Horn, Yuezhi Mao, Dmitri Zuev, Alec White,
  David Stuck, Shaama M.S., Shane Yost, Joonho Lee, David Small,
  Daniel Levine, Susi Lehtola, Hugh Burton, Evgeny Epifanovsky
 -----------------------------------------------------------------------
 Exchange:     0.2000 Hartree-Fock + 0.0800 Slater + 0.7200 B88
 Correlation:  0.1900 VWN1RPA + 0.8100 LYP
 Using SG-1 standard quadrature grid
 using 4 threads for integral computing
 -------------------------------------------------------
 OpenMP Integral computing Module                
 Release: version 2.0, May 2017, Q-Chem Inc. Pleasanton 
 -------------------------------------------------------
 -------------------------------------------------------
 OpenMP BLAS3 based DFT computing Module                
 Release: version 1.0, May 2013, Q-Chem Inc. Pittsburgh 
 -------------------------------------------------------
 A restricted SCF calculation will be
 performed using DIIS
 SCF converges when DIIS error is below 1.0e-08
 ---------------------------------------
  Cycle       Energy         DIIS error
 ---------------------------------------
    1  -13932.4843045676      3.70e-05  
    2  -13932.4843135574      1.61e-05  
    3  -13932.4843131796      1.98e-05  
    4  -13932.4843145642      5.05e-06  
    5  -13932.4843146461      2.17e-06  
    6  -13932.4843146617      8.00e-07  
    7  -13932.4843146646      2.77e-07  
    8  -13932.4843146645      3.06e-08  
    9  -13932.4843146647      1.31e-08  
   10  -13932.4843146645      2.48e-09  Convergence criterion met
 ---------------------------------------
 SCF time:   CPU 21.46s  wall 6.00s 
 SCF   energy in the final basis set =   -13932.4843146645
 Total energy in the final basis set =   -13932.4843146645

 --------------------------------------------------------------
             Orbital Energies (a.u.) and Symmetries
 --------------------------------------------------------------

 Alpha MOs, Restricted
 -- Occupied --                  
*******-1165.88 -176.33 -176.32 -165.73 -165.73 -165.73 -165.72
  1 A'    2 A'    3 A'    4 A'    5 A'    1 A"    6 A'    7 A'                 
-165.72 -165.72  -35.82  -35.81  -31.32  -31.31  -31.31  -31.31
  2 A"    8 A'    9 A'   10 A'   11 A'    3 A"   12 A'   13 A'                 
-31.300 -31.300 -22.967 -22.965 -22.965 -22.960 -22.960 -22.956
  4 A"   14 A'   15 A'    5 A"   16 A'   17 A'    6 A"   18 A'                 
-22.955 -22.954 -22.951 -22.951 -14.386 -10.287  -6.371  -6.362
  7 A"   19 A'    8 A"   20 A'   21 A'   22 A'   23 A'   24 A'                 
 -4.786  -4.773  -4.768  -4.767  -4.760  -4.759  -2.051  -2.046
 25 A'   26 A'    9 A"   27 A'   10 A"   28 A'   29 A'   11 A"                 
 -2.045  -2.039  -2.035  -2.035  -2.030  -2.029  -2.023  -2.023
 30 A'   31 A'   12 A"   32 A'   33 A'   13 A"   14 A"   34 A'                 
 -0.956  -0.703  -0.672  -0.577  -0.466  -0.449  -0.406  -0.314
 35 A'   36 A'   37 A'   38 A'   39 A'   40 A'   15 A"   41 A'                 
 -0.293  -0.289  -0.276  -0.266
 16 A"   42 A'   17 A"   43 A'                                                 
 -- Virtual --                   
 -0.117  -0.060  -0.048   0.001   0.046   0.052   0.063   0.110
 44 A'   18 A"   45 A'   46 A'   47 A'   48 A'   19 A"   49 A'                 
  0.130   0.147   0.154   0.158   0.182   0.196   0.205   0.211
 50 A'   51 A'   20 A"   52 A'   53 A'   54 A'   21 A"   55 A'                 
  0.220   0.231   0.267   0.301   0.345   0.364   0.389   0.405
 56 A'   22 A"   57 A'   58 A'   59 A'   23 A"   24 A"   25 A"                 
  0.414   0.432   0.435   0.436   0.449   0.520   0.556   0.582
 60 A'   61 A'   62 A'   26 A"   63 A'   64 A'   27 A"   65 A'                 
  0.602   0.625   0.673   0.742   0.772   0.827   0.891   0.966
 66 A'   67 A'   68 A'   69 A'   70 A'   28 A"   71 A'   72 A'                 
  1.090   1.175   1.240   1.285   1.292   1.310   1.335   1.358
 29 A"   73 A'   30 A"   31 A"   74 A'   75 A'   76 A'   77 A'                 
  1.361   1.488   1.553   1.716   1.731   1.990   2.067   2.112
 32 A"   78 A'   79 A'   80 A'   33 A"   81 A'   34 A"   82 A'                 
  2.337   2.387   2.572   2.661   2.767   2.787   2.934   3.579
 83 A'   35 A"   84 A'   85 A'   36 A"   86 A'   87 A'   88 A'                 
  3.817   3.904   3.943   3.945   3.957   3.977   3.978   4.010
 37 A"   89 A'   38 A"   90 A'   39 A"   91 A'   40 A"   41 A"                 
  4.044   4.077   4.191   4.234   4.317   4.388   4.466   5.965
 92 A'   93 A'   94 A'   95 A'   96 A'   97 A'   98 A'   42 A"                 
  5.983   5.987   6.000   6.018   6.057  23.819  27.763  27.825
 99 A'   43 A"  100 A'  101 A'  102 A'  103 A'  104 A'  105 A'                 
 28.310  28.326  28.330  28.337  28.350  28.366  28.518  28.522
 44 A"  106 A'   45 A"  107 A'  108 A'  109 A'   46 A"  110 A'                 
 28.527  28.530  28.534  28.547  28.559  28.581  28.635  28.675
 47 A"   48 A"  111 A'   49 A"  112 A'  113 A'  114 A'  115 A'                 
 35.499 127.857 127.869 127.875 127.886 127.891 127.917 151.575
116 A'   50 A"  117 A'   51 A"  118 A'  119 A'  120 A'  121 A'                 
151.6271901.7341901.789
122 A'  123 A'  124 A'                                                         

 Beta MOs, Restricted
 -- Occupied --                  
*******-1165.88 -176.33 -176.32 -165.73 -165.73 -165.73 -165.72
  1 A'    2 A'    3 A'    4 A'    5 A'    1 A"    6 A'    7 A'                 
-165.72 -165.72  -35.82  -35.81  -31.32  -31.31  -31.31  -31.31
  2 A"    8 A'    9 A'   10 A'   11 A'    3 A"   12 A'   13 A'                 
-31.300 -31.300 -22.967 -22.965 -22.965 -22.960 -22.960 -22.956
  4 A"   14 A'   15 A'    5 A"   16 A'   17 A'    6 A"   18 A'                 
-22.955 -22.954 -22.951 -22.951 -14.386 -10.287  -6.371  -6.362
  7 A"   19 A'    8 A"   20 A'   21 A'   22 A'   23 A'   24 A'                 
 -4.786  -4.773  -4.768  -4.767  -4.760  -4.759  -2.051  -2.046
 25 A'   26 A'    9 A"   27 A'   10 A"   28 A'   29 A'   11 A"                 
 -2.045  -2.039  -2.035  -2.035  -2.030  -2.029  -2.023  -2.023
 30 A'   31 A'   12 A"   32 A'   33 A'   13 A"   14 A"   34 A'                 
 -0.956  -0.703  -0.672  -0.577  -0.466  -0.449  -0.406  -0.314
 35 A'   36 A'   37 A'   38 A'   39 A'   40 A'   15 A"   41 A'                 
 -0.293  -0.289  -0.276  -0.266
 16 A"   42 A'   17 A"   43 A'                                                 
 -- Virtual --                   
 -0.117  -0.060  -0.048   0.001   0.046   0.052   0.063   0.110
 44 A'   18 A"   45 A'   46 A'   47 A'   48 A'   19 A"   49 A'                 
  0.130   0.147   0.154   0.158   0.182   0.196   0.205   0.211
 50 A'   51 A'   20 A"   52 A'   53 A'   54 A'   21 A"   55 A'                 
  0.220   0.231   0.267   0.301   0.345   0.364   0.389   0.405
 56 A'   22 A"   57 A'   58 A'   59 A'   23 A"   24 A"   25 A"                 
  0.414   0.432   0.435   0.436   0.449   0.520   0.556   0.582
 60 A'   61 A'   62 A'   26 A"   63 A'   64 A'   27 A"   65 A'                 
  0.602   0.625   0.673   0.742   0.772   0.827   0.891   0.966
 66 A'   67 A'   68 A'   69 A'   70 A'   28 A"   71 A'   72 A'                 
  1.090   1.175   1.240   1.285   1.292   1.310   1.335   1.358
 29 A"   73 A'   30 A"   31 A"   74 A'   75 A'   76 A'   77 A'                 
  1.361   1.488   1.553   1.716   1.731   1.990   2.067   2.112
 32 A"   78 A'   79 A'   80 A'   33 A"   81 A'   34 A"   82 A'                 
  2.337   2.387   2.572   2.661   2.767   2.787   2.934   3.579
 83 A'   35 A"   84 A'   85 A'   36 A"   86 A'   87 A'   88 A'                 
  3.817   3.904   3.943   3.945   3.957   3.977   3.978   4.010
 37 A"   89 A'   38 A"   90 A'   39 A"   91 A'   40 A"   41 A"                 
  4.044   4.077   4.191   4.234   4.317   4.388   4.466   5.965
 92 A'   93 A'   94 A'   95 A'   96 A'   97 A'   98 A'   42 A"                 
  5.983   5.987   6.000   6.018   6.057  23.819  27.763  27.825
 99 A'   43 A"  100 A'  101 A'  102 A'  103 A'  104 A'  105 A'                 
 28.310  28.326  28.330  28.337  28.350  28.366  28.518  28.522
 44 A"  106 A'   45 A"  107 A'  108 A'  109 A'   46 A"  110 A'                 
 28.527  28.530  28.534  28.547  28.559  28.581  28.635  28.675
 47 A"   48 A"  111 A'   49 A"  112 A'  113 A'  114 A'  115 A'                 
 35.499 127.857 127.869 127.875 127.886 127.891 127.917 151.575
116 A'   50 A"  117 A'   51 A"  118 A'  119 A'  120 A'  121 A'                 
151.6271901.7341901.789
122 A'  123 A'  124 A'                                                         
 --------------------------------------------------------------

          Ground-State Mulliken Net Atomic Charges

     Atom                 Charge (a.u.)
  ----------------------------------------
      1 C                    -0.258812
      2 N                    -0.132046
      3 I                     0.134289
      4 H                     0.206768
      5 I                     0.049802
  ----------------------------------------
  Sum of atomic charges =     0.000000

 -----------------------------------------------------------------
                    Cartesian Multipole Moments
 -----------------------------------------------------------------
    Charge (ESU x 10^10)
                 0.0000
    Dipole Moment (Debye)
         X       0.8161      Y       0.1220      Z      -0.0000
       Tot       0.8252
    Quadrupole Moments (Debye-Ang)
        XX     -67.3651     XY      -4.3151     YY     -65.4010
        XZ      -0.0000     YZ       0.0000     ZZ     -69.7559
    Octopole Moments (Debye-Ang^2)
       XXX     -11.6287    XXY      22.7353    XYY       7.2039
       YYY      32.1331    XXZ      -0.0000    XYZ       0.0000
       YYZ      -0.0000    XZZ      -2.9202    YZZ      11.0975
       ZZZ      -0.0000
    Hexadecapole Moments (Debye-Ang^3)
      XXXX   -1338.1823   XXXY     -11.9069   XXYY    -253.1243
      XYYY     -33.8430   YYYY    -269.5625   XXXZ      -0.0000
      XXYZ       0.0000   XYYZ      -0.0000   YYYZ      -0.0000
      XXZZ    -247.3115   XYZZ      -2.1228   YYZZ     -63.9637
      XZZZ      -0.0000   YZZZ      -0.0000   ZZZZ     -95.0805
 -----------------------------------------------------------------
 Calculating analytic gradient of the SCF energy
 Gradient of SCF Energy
            1           2           3           4           5
    1   0.0000849  -0.0001926   0.0002582  -0.0003240   0.0001734
    2   0.0004238  -0.0002250   0.0004989  -0.0002390  -0.0004587
    3   0.0000000  -0.0000000  -0.0000000  -0.0000000   0.0000000
 Max gradient component =       4.989E-04
 RMS gradient           =       2.573E-04
 Gradient time:  CPU 8.13 s  wall 2.13 s
 Geometry Optimization Parameters
   NAtoms,    NIC,     NZ,  NCons,   NDum,   NFix, NCnnct, MaxDiis
        5      27       5       0       0       0       0       0

 Cartesian Hessian Update
 Hessian Updated using BFGS Update


** GEOMETRY OPTIMIZATION IN DELOCALIZED INTERNAL COORDINATES **
   Searching for a Minimum

   Optimization Cycle:   5

                       Coordinates (Angstroms)
     ATOM                X               Y               Z
      1  C         0.6033428513   -1.5512211481    0.0000000000
      2  N        -0.6445973282   -1.6265715525    0.0000000000
      3  I        -1.8640249274    0.1115352122    0.0000000000
      4  H         1.1773290026   -2.4768468904    0.0000000000
      5  I         1.9398074220    0.1684422163    0.0000000000
   Point Group: cs    Number of degrees of freedom:     7


   Energy is -13932.484314665

 Hessian Updated using BFGS Update

  7 Hessian modes will be used to form the next step
  Hessian Eigenvalues:
     0.021676    0.111213    0.120252    0.151703    0.216519    0.350281
     0.620490

 Minimum Search - Taking Simple RFO Step
 Searching for Lamda that Minimizes Along All modes
 Value Taken    Lamda =  -0.00000124
 Step Taken.  Stepsize is  0.004178

                             Maximum     Tolerance    Cnvgd?
         Gradient           0.000298      0.000300     YES
         Displacement       0.003287      0.001200      NO
         Energy change     -0.000011      0.000001      NO


 New Cartesian Coordinates Obtained by Inverse Iteration

 Displacement from previous Coordinates is:  0.002704
 ----------------------------------------------------------------
             Standard Nuclear Orientation (Angstroms)
    I     Atom           X                Y                Z
 ----------------------------------------------------------------
    1      C       0.6032315693    -1.5516816202     0.0000000000
    2      N      -0.6446221611    -1.6258320284     0.0000000000
    3      I      -1.8647796585     0.1112765930     0.0000000000
    4      H       1.1774912537    -2.4770590568     0.0000000000
    5      I       1.9405360168     0.1686339499     0.0000000000
 ----------------------------------------------------------------
 Molecular Point Group                 Cs    NOp =  2
 Largest Abelian Subgroup              Cs    NOp =  2
 Nuclear Repulsion Energy =   718.9700770588 hartrees
 There are       60 alpha and       60 beta electrons
 Applying Cartesian multipole field
    Component          Value
    ---------          -----
     (2,0,0)        1.00000E-11
     (0,2,0)        2.00000E-11
     (0,0,2)       -3.00000E-11
 Nucleus-field energy     =     0.0000000169 hartrees
 Requested basis set is 6-311++G(d,p)
 There are 65 shells and 175 basis functions
 A cutoff of  1.0D-11 yielded   1675 shell pairs
 There are     12754 function pairs (     14544 Cartesian)
 Smallest overlap matrix eigenvalue = 1.16E-03
 Guess MOs from SCF MO coefficient file

 -----------------------------------------------------------------------
  General SCF calculation program by
  Eric Jon Sundstrom, Paul Horn, Yuezhi Mao, Dmitri Zuev, Alec White,
  David Stuck, Shaama M.S., Shane Yost, Joonho Lee, David Small,
  Daniel Levine, Susi Lehtola, Hugh Burton, Evgeny Epifanovsky
 -----------------------------------------------------------------------
 Exchange:     0.2000 Hartree-Fock + 0.0800 Slater + 0.7200 B88
 Correlation:  0.1900 VWN1RPA + 0.8100 LYP
 Using SG-1 standard quadrature grid
 using 4 threads for integral computing
 -------------------------------------------------------
 OpenMP Integral computing Module                
 Release: version 2.0, May 2017, Q-Chem Inc. Pleasanton 
 -------------------------------------------------------
 -------------------------------------------------------
 OpenMP BLAS3 based DFT computing Module                
 Release: version 1.0, May 2013, Q-Chem Inc. Pittsburgh 
 -------------------------------------------------------
 A restricted SCF calculation will be
 performed using DIIS
 SCF converges when DIIS error is below 1.0e-08
 ---------------------------------------
  Cycle       Energy         DIIS error
 ---------------------------------------
    1  -13932.4843146184      1.14e-05  
    2  -13932.4843153003      6.15e-06  
    3  -13932.4843151571      9.18e-06  
    4  -13932.4843154260      1.51e-06  
    5  -13932.4843154368      4.19e-07  
    6  -13932.4843154372      1.80e-07  
    7  -13932.4843154373      6.81e-08  
    8  -13932.4843154373      5.42e-09  Convergence criterion met
 ---------------------------------------
 SCF time:   CPU 17.17s  wall 4.00s 
 SCF   energy in the final basis set =   -13932.4843154373
 Total energy in the final basis set =   -13932.4843154373

 --------------------------------------------------------------
             Orbital Energies (a.u.) and Symmetries
 --------------------------------------------------------------

 Alpha MOs, Restricted
 -- Occupied --                  
*******-1165.88 -176.33 -176.32 -165.73 -165.73 -165.73 -165.72
  1 A'    2 A'    3 A'    4 A'    5 A'    1 A"    6 A'    7 A'                 
-165.72 -165.72  -35.82  -35.81  -31.32  -31.31  -31.31  -31.31
  2 A"    8 A'    9 A'   10 A'   11 A'    3 A"   12 A'   13 A'                 
-31.300 -31.299 -22.967 -22.965 -22.965 -22.960 -22.960 -22.956
  4 A"   14 A'   15 A'    5 A"   16 A'   17 A'    6 A"   18 A'                 
-22.955 -22.954 -22.951 -22.951 -14.386 -10.287  -6.372  -6.362
  7 A"   19 A'    8 A"   20 A'   21 A'   22 A'   23 A'   24 A'                 
 -4.786  -4.773  -4.768  -4.767  -4.760  -4.759  -2.051  -2.046
 25 A'   26 A'    9 A"   27 A'   10 A"   28 A'   29 A'   11 A"                 
 -2.046  -2.039  -2.035  -2.035  -2.030  -2.030  -2.023  -2.023
 30 A'   31 A'   12 A"   32 A'   33 A'   13 A"   14 A"   34 A'                 
 -0.956  -0.703  -0.672  -0.577  -0.467  -0.449  -0.406  -0.314
 35 A'   36 A'   37 A'   38 A'   39 A'   40 A'   15 A"   41 A'                 
 -0.293  -0.289  -0.276  -0.266
 16 A"   42 A'   17 A"   43 A'                                                 
 -- Virtual --                   
 -0.117  -0.060  -0.048   0.001   0.046   0.052   0.063   0.110
 44 A'   18 A"   45 A'   46 A'   47 A'   48 A'   19 A"   49 A'                 
  0.130   0.147   0.154   0.158   0.183   0.196   0.205   0.211
 50 A'   51 A'   20 A"   52 A'   53 A'   54 A'   21 A"   55 A'                 
  0.220   0.231   0.267   0.301   0.345   0.364   0.389   0.405
 56 A'   22 A"   57 A'   58 A'   59 A'   23 A"   24 A"   25 A"                 
  0.414   0.432   0.435   0.436   0.449   0.520   0.556   0.582
 60 A'   61 A'   62 A'   26 A"   63 A'   64 A'   27 A"   65 A'                 
  0.602   0.625   0.673   0.741   0.772   0.827   0.891   0.966
 66 A'   67 A'   68 A'   69 A'   70 A'   28 A"   71 A'   72 A'                 
  1.090   1.175   1.240   1.285   1.292   1.310   1.335   1.358
 29 A"   73 A'   30 A"   31 A"   74 A'   75 A'   76 A'   77 A'                 
  1.361   1.488   1.553   1.716   1.731   1.991   2.067   2.112
 32 A"   78 A'   79 A'   80 A'   33 A"   81 A'   34 A"   82 A'                 
  2.336   2.387   2.572   2.661   2.767   2.788   2.934   3.579
 83 A'   35 A"   84 A'   85 A'   36 A"   86 A'   87 A'   88 A'                 
  3.817   3.904   3.943   3.945   3.957   3.977   3.978   4.010
 37 A"   89 A'   38 A"   90 A'   39 A"   91 A'   40 A"   41 A"                 
  4.044   4.077   4.191   4.234   4.317   4.388   4.466   5.965
 92 A'   93 A'   94 A'   95 A'   96 A'   97 A'   98 A'   42 A"                 
  5.983   5.987   6.000   6.018   6.056  23.820  27.763  27.825
 99 A'   43 A"  100 A'  101 A'  102 A'  103 A'  104 A'  105 A'                 
 28.310  28.326  28.330  28.337  28.350  28.366  28.518  28.522
 44 A"  106 A'   45 A"  107 A'  108 A'  109 A'   46 A"  110 A'                 
 28.528  28.530  28.534  28.547  28.559  28.581  28.635  28.675
 47 A"   48 A"  111 A'   49 A"  112 A'  113 A'  114 A'  115 A'                 
 35.499 127.857 127.869 127.876 127.886 127.891 127.917 151.575
116 A'   50 A"  117 A'   51 A"  118 A'  119 A'  120 A'  121 A'                 
151.6271901.7341901.789
122 A'  123 A'  124 A'                                                         

 Beta MOs, Restricted
 -- Occupied --                  
*******-1165.88 -176.33 -176.32 -165.73 -165.73 -165.73 -165.72
  1 A'    2 A'    3 A'    4 A'    5 A'    1 A"    6 A'    7 A'                 
-165.72 -165.72  -35.82  -35.81  -31.32  -31.31  -31.31  -31.31
  2 A"    8 A'    9 A'   10 A'   11 A'    3 A"   12 A'   13 A'                 
-31.300 -31.299 -22.967 -22.965 -22.965 -22.960 -22.960 -22.956
  4 A"   14 A'   15 A'    5 A"   16 A'   17 A'    6 A"   18 A'                 
-22.955 -22.954 -22.951 -22.951 -14.386 -10.287  -6.372  -6.362
  7 A"   19 A'    8 A"   20 A'   21 A'   22 A'   23 A'   24 A'                 
 -4.786  -4.773  -4.768  -4.767  -4.760  -4.759  -2.051  -2.046
 25 A'   26 A'    9 A"   27 A'   10 A"   28 A'   29 A'   11 A"                 
 -2.046  -2.039  -2.035  -2.035  -2.030  -2.030  -2.023  -2.023
 30 A'   31 A'   12 A"   32 A'   33 A'   13 A"   14 A"   34 A'                 
 -0.956  -0.703  -0.672  -0.577  -0.467  -0.449  -0.406  -0.314
 35 A'   36 A'   37 A'   38 A'   39 A'   40 A'   15 A"   41 A'                 
 -0.293  -0.289  -0.276  -0.266
 16 A"   42 A'   17 A"   43 A'                                                 
 -- Virtual --                   
 -0.117  -0.060  -0.048   0.001   0.046   0.052   0.063   0.110
 44 A'   18 A"   45 A'   46 A'   47 A'   48 A'   19 A"   49 A'                 
  0.130   0.147   0.154   0.158   0.183   0.196   0.205   0.211
 50 A'   51 A'   20 A"   52 A'   53 A'   54 A'   21 A"   55 A'                 
  0.220   0.231   0.267   0.301   0.345   0.364   0.389   0.405
 56 A'   22 A"   57 A'   58 A'   59 A'   23 A"   24 A"   25 A"                 
  0.414   0.432   0.435   0.436   0.449   0.520   0.556   0.582
 60 A'   61 A'   62 A'   26 A"   63 A'   64 A'   27 A"   65 A'                 
  0.602   0.625   0.673   0.741   0.772   0.827   0.891   0.966
 66 A'   67 A'   68 A'   69 A'   70 A'   28 A"   71 A'   72 A'                 
  1.090   1.175   1.240   1.285   1.292   1.310   1.335   1.358
 29 A"   73 A'   30 A"   31 A"   74 A'   75 A'   76 A'   77 A'                 
  1.361   1.488   1.553   1.716   1.731   1.991   2.067   2.112
 32 A"   78 A'   79 A'   80 A'   33 A"   81 A'   34 A"   82 A'                 
  2.336   2.387   2.572   2.661   2.767   2.788   2.934   3.579
 83 A'   35 A"   84 A'   85 A'   36 A"   86 A'   87 A'   88 A'                 
  3.817   3.904   3.943   3.945   3.957   3.977   3.978   4.010
 37 A"   89 A'   38 A"   90 A'   39 A"   91 A'   40 A"   41 A"                 
  4.044   4.077   4.191   4.234   4.317   4.388   4.466   5.965
 92 A'   93 A'   94 A'   95 A'   96 A'   97 A'   98 A'   42 A"                 
  5.983   5.987   6.000   6.018   6.056  23.820  27.763  27.825
 99 A'   43 A"  100 A'  101 A'  102 A'  103 A'  104 A'  105 A'                 
 28.310  28.326  28.330  28.337  28.350  28.366  28.518  28.522
 44 A"  106 A'   45 A"  107 A'  108 A'  109 A'   46 A"  110 A'                 
 28.528  28.530  28.534  28.547  28.559  28.581  28.635  28.675
 47 A"   48 A"  111 A'   49 A"  112 A'  113 A'  114 A'  115 A'                 
 35.499 127.857 127.869 127.876 127.886 127.891 127.917 151.575
116 A'   50 A"  117 A'   51 A"  118 A'  119 A'  120 A'  121 A'                 
151.6271901.7341901.789
122 A'  123 A'  124 A'                                                         
 --------------------------------------------------------------

          Ground-State Mulliken Net Atomic Charges

     Atom                 Charge (a.u.)
  ----------------------------------------
      1 C                    -0.258668
      2 N                    -0.132177
      3 I                     0.134950
      4 H                     0.206896
      5 I                     0.048999
  ----------------------------------------
  Sum of atomic charges =     0.000000

 -----------------------------------------------------------------
                    Cartesian Multipole Moments
 -----------------------------------------------------------------
    Charge (ESU x 10^10)
                 0.0000
    Dipole Moment (Debye)
         X       0.8059      Y       0.1186      Z      -0.0000
       Tot       0.8146
    Quadrupole Moments (Debye-Ang)
        XX     -67.3640     XY      -4.3208     YY     -65.3957
        XZ      -0.0000     YZ      -0.0000     ZZ     -69.7571
    Octopole Moments (Debye-Ang^2)
       XXX     -11.7149    XXY      22.7374    XYY       7.2031
       YYY      32.1043    XXZ      -0.0000    XYZ       0.0000
       YYZ       0.0000    XZZ      -2.9319    YZZ      11.0961
       ZZZ       0.0000
    Hexadecapole Moments (Debye-Ang^3)
      XXXX   -1339.0924   XXXY     -12.0186   XXYY    -253.2689
      XYYY     -33.9249   YYYY    -269.4759   XXXZ      -0.0000
      XXYZ       0.0000   XYYZ      -0.0000   YYYZ      -0.0000
      XXZZ    -247.4814   XYZZ      -2.1476   YYZZ     -63.9577
      XZZZ      -0.0000   YZZZ      -0.0000   ZZZZ     -95.0864
 -----------------------------------------------------------------
 Calculating analytic gradient of the SCF energy
 Gradient of SCF Energy
            1           2           3           4           5
    1  -0.0000135  -0.0001351   0.0001822  -0.0002855   0.0002519
    2   0.0000864   0.0000132   0.0004416  -0.0001955  -0.0003457
    3   0.0000000  -0.0000000   0.0000000   0.0000000   0.0000000
 Max gradient component =       4.416E-04
 RMS gradient           =       1.927E-04
 Gradient time:  CPU 8.11 s  wall 2.13 s
 Geometry Optimization Parameters
   NAtoms,    NIC,     NZ,  NCons,   NDum,   NFix, NCnnct, MaxDiis
        5      27       5       0       0       0       0       0

 Cartesian Hessian Update
 Hessian Updated using BFGS Update


** GEOMETRY OPTIMIZATION IN DELOCALIZED INTERNAL COORDINATES **
   Searching for a Minimum

   Optimization Cycle:   6

                       Coordinates (Angstroms)
     ATOM                X               Y               Z
      1  C         0.6032315693   -1.5516816202    0.0000000000
      2  N        -0.6446221611   -1.6258320284    0.0000000000
      3  I        -1.8647796585    0.1112765930    0.0000000000
      4  H         1.1774912537   -2.4770590568    0.0000000000
      5  I         1.9405360168    0.1686339499    0.0000000000
   Point Group: cs    Number of degrees of freedom:     7


   Energy is -13932.484315437

 Hessian Updated using BFGS Update

  7 Hessian modes will be used to form the next step
  Hessian Eigenvalues:
     0.024943    0.085230    0.120075    0.150368    0.186811    0.350270
     0.616602

 Minimum Search - Taking Simple RFO Step
 Searching for Lamda that Minimizes Along All modes
 Value Taken    Lamda =   0.00000000
 Step Taken.  Stepsize is  0.001496

                             Maximum     Tolerance    Cnvgd?
         Gradient           0.000089      0.000300     YES
         Displacement       0.000903      0.001200     YES
         Energy change     -0.000001      0.000001     YES


                       Distance Matrix (Angstroms)
             C (  1)   N (  2)   I (  3)   H (  4)
   N (  2)  1.250055
   I (  3)  2.975989  2.122812
   H (  4)  1.089081  2.011140  3.994358
   I (  5)  2.178960  3.146927  3.805748  2.753530

 Final energy is   -13932.484315437257     


 ******************************
 **  OPTIMIZATION CONVERGED  **
 ******************************

                       Coordinates (Angstroms)
     ATOM                X               Y               Z
      1  C         0.6032315693   -1.5516816202    0.0000000000
      2  N        -0.6446221611   -1.6258320284    0.0000000000
      3  I        -1.8647796585    0.1112765930    0.0000000000
      4  H         1.1774912537   -2.4770590568    0.0000000000
      5  I         1.9405360168    0.1686339499    0.0000000000

Z-matrix Print:
$molecule
0 1
I 
N  1 2.122812
C  2 1.250055 1 121.683827
H  3 1.089081 2 118.421766 1 -180.000000 0
I  3 2.178960 2 131.260716 1 -0.000000 0
$end


 --------------------------------------------------------------
             Orbital Energies (a.u.) and Symmetries
 --------------------------------------------------------------

 Alpha MOs, Restricted
 -- Occupied --                  
*******-1165.88 -176.33 -176.32 -165.73 -165.73 -165.73 -165.72
  1 A'    2 A'    3 A'    4 A'    5 A'    1 A"    6 A'    7 A'                 
-165.72 -165.72  -35.82  -35.81  -31.32  -31.31  -31.31  -31.31
  2 A"    8 A'    9 A'   10 A'   11 A'    3 A"   12 A'   13 A'                 
-31.300 -31.299 -22.967 -22.965 -22.965 -22.960 -22.960 -22.956
  4 A"   14 A'   15 A'    5 A"   16 A'   17 A'    6 A"   18 A'                 
-22.955 -22.954 -22.951 -22.951 -14.386 -10.287  -6.372  -6.362
  7 A"   19 A'    8 A"   20 A'   21 A'   22 A'   23 A'   24 A'                 
 -4.786  -4.773  -4.768  -4.767  -4.760  -4.759  -2.051  -2.046
 25 A'   26 A'    9 A"   27 A'   10 A"   28 A'   29 A'   11 A"                 
 -2.046  -2.039  -2.035  -2.035  -2.030  -2.030  -2.023  -2.023
 30 A'   31 A'   12 A"   32 A'   33 A'   13 A"   14 A"   34 A'                 
 -0.956  -0.703  -0.672  -0.577  -0.467  -0.449  -0.406  -0.314
 35 A'   36 A'   37 A'   38 A'   39 A'   40 A'   15 A"   41 A'                 
 -0.293  -0.289  -0.276  -0.266
 16 A"   42 A'   17 A"   43 A'                                                 
 -- Virtual --                   
 -0.117  -0.060  -0.048   0.001   0.046   0.052   0.063   0.110
 44 A'   18 A"   45 A'   46 A'   47 A'   48 A'   19 A"   49 A'                 
  0.130   0.147   0.154   0.158   0.183   0.196   0.205   0.211
 50 A'   51 A'   20 A"   52 A'   53 A'   54 A'   21 A"   55 A'                 
  0.220   0.231   0.267   0.301   0.345   0.364   0.389   0.405
 56 A'   22 A"   57 A'   58 A'   59 A'   23 A"   24 A"   25 A"                 
  0.414   0.432   0.435   0.436   0.449   0.520   0.556   0.582
 60 A'   61 A'   62 A'   26 A"   63 A'   64 A'   27 A"   65 A'                 
  0.602   0.625   0.673   0.741   0.772   0.827   0.891   0.966
 66 A'   67 A'   68 A'   69 A'   70 A'   28 A"   71 A'   72 A'                 
  1.090   1.175   1.240   1.285   1.292   1.310   1.335   1.358
 29 A"   73 A'   30 A"   31 A"   74 A'   75 A'   76 A'   77 A'                 
  1.361   1.488   1.553   1.716   1.731   1.991   2.067   2.112
 32 A"   78 A'   79 A'   80 A'   33 A"   81 A'   34 A"   82 A'                 
  2.336   2.387   2.572   2.661   2.767   2.788   2.934   3.579
 83 A'   35 A"   84 A'   85 A'   36 A"   86 A'   87 A'   88 A'                 
  3.817   3.904   3.943   3.945   3.957   3.977   3.978   4.010
 37 A"   89 A'   38 A"   90 A'   39 A"   91 A'   40 A"   41 A"                 
  4.044   4.077   4.191   4.234   4.317   4.388   4.466   5.965
 92 A'   93 A'   94 A'   95 A'   96 A'   97 A'   98 A'   42 A"                 
  5.983   5.987   6.000   6.018   6.056  23.820  27.763  27.825
 99 A'   43 A"  100 A'  101 A'  102 A'  103 A'  104 A'  105 A'                 
 28.310  28.326  28.330  28.337  28.350  28.366  28.518  28.522
 44 A"  106 A'   45 A"  107 A'  108 A'  109 A'   46 A"  110 A'                 
 28.528  28.530  28.534  28.547  28.559  28.581  28.635  28.675
 47 A"   48 A"  111 A'   49 A"  112 A'  113 A'  114 A'  115 A'                 
 35.499 127.857 127.869 127.876 127.886 127.891 127.917 151.575
116 A'   50 A"  117 A'   51 A"  118 A'  119 A'  120 A'  121 A'                 
151.6271901.7341901.789
122 A'  123 A'  124 A'                                                         

 Beta MOs, Restricted
 -- Occupied --                  
*******-1165.88 -176.33 -176.32 -165.73 -165.73 -165.73 -165.72
  1 A'    2 A'    3 A'    4 A'    5 A'    1 A"    6 A'    7 A'                 
-165.72 -165.72  -35.82  -35.81  -31.32  -31.31  -31.31  -31.31
  2 A"    8 A'    9 A'   10 A'   11 A'    3 A"   12 A'   13 A'                 
-31.300 -31.299 -22.967 -22.965 -22.965 -22.960 -22.960 -22.956
  4 A"   14 A'   15 A'    5 A"   16 A'   17 A'    6 A"   18 A'                 
-22.955 -22.954 -22.951 -22.951 -14.386 -10.287  -6.372  -6.362
  7 A"   19 A'    8 A"   20 A'   21 A'   22 A'   23 A'   24 A'                 
 -4.786  -4.773  -4.768  -4.767  -4.760  -4.759  -2.051  -2.046
 25 A'   26 A'    9 A"   27 A'   10 A"   28 A'   29 A'   11 A"                 
 -2.046  -2.039  -2.035  -2.035  -2.030  -2.030  -2.023  -2.023
 30 A'   31 A'   12 A"   32 A'   33 A'   13 A"   14 A"   34 A'                 
 -0.956  -0.703  -0.672  -0.577  -0.467  -0.449  -0.406  -0.314
 35 A'   36 A'   37 A'   38 A'   39 A'   40 A'   15 A"   41 A'                 
 -0.293  -0.289  -0.276  -0.266
 16 A"   42 A'   17 A"   43 A'                                                 
 -- Virtual --                   
 -0.117  -0.060  -0.048   0.001   0.046   0.052   0.063   0.110
 44 A'   18 A"   45 A'   46 A'   47 A'   48 A'   19 A"   49 A'                 
  0.130   0.147   0.154   0.158   0.183   0.196   0.205   0.211
 50 A'   51 A'   20 A"   52 A'   53 A'   54 A'   21 A"   55 A'                 
  0.220   0.231   0.267   0.301   0.345   0.364   0.389   0.405
 56 A'   22 A"   57 A'   58 A'   59 A'   23 A"   24 A"   25 A"                 
  0.414   0.432   0.435   0.436   0.449   0.520   0.556   0.582
 60 A'   61 A'   62 A'   26 A"   63 A'   64 A'   27 A"   65 A'                 
  0.602   0.625   0.673   0.741   0.772   0.827   0.891   0.966
 66 A'   67 A'   68 A'   69 A'   70 A'   28 A"   71 A'   72 A'                 
  1.090   1.175   1.240   1.285   1.292   1.310   1.335   1.358
 29 A"   73 A'   30 A"   31 A"   74 A'   75 A'   76 A'   77 A'                 
  1.361   1.488   1.553   1.716   1.731   1.991   2.067   2.112
 32 A"   78 A'   79 A'   80 A'   33 A"   81 A'   34 A"   82 A'                 
  2.336   2.387   2.572   2.661   2.767   2.788   2.934   3.579
 83 A'   35 A"   84 A'   85 A'   36 A"   86 A'   87 A'   88 A'                 
  3.817   3.904   3.943   3.945   3.957   3.977   3.978   4.010
 37 A"   89 A'   38 A"   90 A'   39 A"   91 A'   40 A"   41 A"                 
  4.044   4.077   4.191   4.234   4.317   4.388   4.466   5.965
 92 A'   93 A'   94 A'   95 A'   96 A'   97 A'   98 A'   42 A"                 
  5.983   5.987   6.000   6.018   6.056  23.820  27.763  27.825
 99 A'   43 A"  100 A'  101 A'  102 A'  103 A'  104 A'  105 A'                 
 28.310  28.326  28.330  28.337  28.350  28.366  28.518  28.522
 44 A"  106 A'   45 A"  107 A'  108 A'  109 A'   46 A"  110 A'                 
 28.528  28.530  28.534  28.547  28.559  28.581  28.635  28.675
 47 A"   48 A"  111 A'   49 A"  112 A'  113 A'  114 A'  115 A'                 
 35.499 127.857 127.869 127.876 127.886 127.891 127.917 151.575
116 A'   50 A"  117 A'   51 A"  118 A'  119 A'  120 A'  121 A'                 
151.6271901.7341901.789
122 A'  123 A'  124 A'                                                         
 --------------------------------------------------------------

          Ground-State Mulliken Net Atomic Charges

     Atom                 Charge (a.u.)
  ----------------------------------------
      1 C                    -0.258668
      2 N                    -0.132177
      3 I                     0.134950
      4 H                     0.206896
      5 I                     0.048999
  ----------------------------------------
  Sum of atomic charges =     0.000000

 -----------------------------------------------------------------
                    Cartesian Multipole Moments
 -----------------------------------------------------------------
    Charge (ESU x 10^10)
                 0.0000
    Dipole Moment (Debye)
         X       0.8059      Y       0.1186      Z      -0.0000
       Tot       0.8146
    Quadrupole Moments (Debye-Ang)
        XX     -67.3640     XY      -4.3208     YY     -65.3957
        XZ      -0.0000     YZ      -0.0000     ZZ     -69.7571
    Octopole Moments (Debye-Ang^2)
       XXX     -11.7149    XXY      22.7374    XYY       7.2031
       YYY      32.1043    XXZ      -0.0000    XYZ       0.0000
       YYZ       0.0000    XZZ      -2.9319    YZZ      11.0961
       ZZZ       0.0000
    Hexadecapole Moments (Debye-Ang^3)
      XXXX   -1339.0924   XXXY     -12.0186   XXYY    -253.2689
      XYYY     -33.9249   YYYY    -269.4759   XXXZ      -0.0000
      XXYZ       0.0000   XYYZ      -0.0000   YYYZ      -0.0000
      XXZZ    -247.4814   XYZZ      -2.1476   YYZZ     -63.9577
      XZZZ      -0.0000   YZZZ      -0.0000   ZZZZ     -95.0864
 -----------------------------------------------------------------
Archival summary:
1\1\TWL01\OPT\ProcedureUnspecified\BasisUnspecified\2111\taweetha\SunNov2523:21:332018SunNov2523:21:332018\0\\#,OPT,ProcedureUnspecified,BasisUnspecified,\\0,1\I\N,1,2.12281\C,2,1.25005,1,121.684\H,3,1.08908,2,118.422,1,-180,0\I,3,2.17896,2,131.261,1,-0,0\\\@

 Total job time:  50.64s(wall), 186.85s(cpu) 
 Sun Nov 25 23:21:33 2018

        *************************************************************
        *                                                           *
        *  Thank you very much for using Q-Chem.  Have a nice day.  *
        *                                                           *
        *************************************************************


 
User input: 2 of 2 
 
Q-Chem Developer Version!
                  Welcome to Q-Chem
     A Quantum Leap Into The Future Of Chemistry


 Q-Chem 5.1, Q-Chem, Inc., Pleasanton, CA (2018)

 Yihan Shao,  Zhengting Gan,  E. Epifanovsky,  A. T. B. Gilbert,  M. Wormit,  
 J. Kussmann,  A. W. Lange,  A. Behn,  Jia Deng,  Xintian Feng,  D. Ghosh,  
 M. Goldey,  P. R. Horn,  L. D. Jacobson,  I. Kaliman,  T. Kus,  A. Landau,  
 Jie Liu,  E. I. Proynov,  R. M. Richard,  R. P. Steele,  E. J. Sundstrom,  
 H. L. Woodcock III,  P. M. Zimmerman,  D. Zuev,  B. Albrecht,  E. Alguire,  
 S. A. Baeppler,  D. Barton,  Z. Benda,  Y. A. Bernard,  E. J. Berquist,  
 K. B. Bravaya,  H. Burton,  D. Casanova,  Chun-Min Chang,  Yunqing Chen,  
 A. Chien,  K. D. Closser,  M. P. Coons,  S. Coriani,  S. Dasgupta,  
 A. L. Dempwolff,  M. Diedenhofen,  Hainam Do,  R. G. Edgar,  Po-Tung Fang,  
 S. Faraji,  S. Fatehi,  Qingguo Feng,  K. D. Fenk,  J. Fosso-Tande,  
 Qinghui Ge,  A. Ghysels,  G. Gidofalvi,  J. Gomes,  J. Gonthier,  A. Gunina,  
 D. Hait,  M. W. D. Hanson-Heine,  P. H. P. Harbach,  A. W. Hauser,  
 J. E. Herr,  E. G. Hohenstein,  Z. C. Holden,  Kerwin Hui,  B. C. Huynh,  
 T.-C. Jagau,  Hyunjun Ji,  B. Kaduk,  K. Khistyaev,  Jaehoon Kim,  
 P. Klunzinger,  K. Koh,  D. Kosenkov,  L. Koulias,  T. Kowalczyk,  
 C. M. Krauter,  A. Kunitsa,  Ka Un Lao,  A. Laurent,  K. V. Lawler,  
 Joonho Lee,  D. Lefrancois,  S. Lehtola,  D. S. Levine,  Yi-Pei Li,  
 You-Sheng Lin,  Fenglai Liu,  E. Livshits,  A. Luenser,  P. Manohar,  
 E. Mansoor,  S. F. Manzer,  Shan-Ping Mao,  Yuezhi Mao,  N. Mardirossian,  
 A. V. Marenich,  T. Markovich,  L. A. Martinez-Martinez,  S. A. Maurer,  
 N. J. Mayhall,  S. C. McKenzie,  J.-M. Mewes,  A. F. Morrison,  
 J. W. Mullinax,  K. Nanda,  T. S. Nguyen-Beck,  R. Olivares-Amaya,  
 J. A. Parkhill,  T. M. Perrine,  F. Plasser,  P. Pokhilko,  S. Prager,  
 A. Prociuk,  E. Ramos,  D. R. Rehn,  F. Rob,  M. Schneider,  N. Sergueev,  
 S. M. Sharada,  S. Sharma,  D. W. Small,  T. Stauch,  T. Stein,  
 Yu-Chuan Su,  A. J. W. Thom,  A. Tkatchenko,  T. Tsuchimochi,  N. M. Tubman,  
 L. Vogt,  M. L. Vidal,  O. Vydrov,  M. A. Watson,  J. Wenzel,  
 M. de Wergifosse,  T. A. Wesolowski,  A. White,  J. Witte,  A. Yamada,  
 Jun Yang,  K. Yao,  S. Yeganeh,  S. R. Yost,  Zhi-Qiang You,  A. Zech,  
 Igor Ying Zhang,  Xing Zhang,  Yan Zhao,  Ying Zhu,  B. R. Brooks,  
 G. K. L. Chan,  C. J. Cramer,  M. S. Gordon,  W. J. Hehre,  A. Klamt,  
 M. W. Schmidt,  C. D. Sherrill,  D. G. Truhlar,  A. Aspuru-Guzik,  R. Baer,  
 A. T. Bell,  N. A. Besley,  Jeng-Da Chai,  A. E. DePrince, III,  
 R. A. DiStasio Jr.,  A. Dreuw,  B. D. Dunietz,  T. R. Furlani,  
 Chao-Ping Hsu,  Yousung Jung,  Jing Kong,  D. S. Lambrecht,  WanZhen Liang,  
 C. Ochsenfeld,  V. A. Rassolov,  L. V. Slipchenko,  J. E. Subotnik,  
 T. Van Voorhis,  J. M. Herbert,  A. I. Krylov,  P. M. W. Gill,  M. Head-Gordon

 Contributors to earlier versions of Q-Chem not listed above: 
 R. D. Adamson,  B. Austin,  J. Baker,  G. J. O. Beran,  K. Brandhorst,  
 S. T. Brown,  E. F. C. Byrd,  A. K. Chakraborty,  C.-L. Cheng,  
 Siu Hung Chien,  D. M. Chipman,  D. L. Crittenden,  H. Dachsel,  
 R. J. Doerksen,  A. D. Dutoi,  L. Fusti-Molnar,  W. A. Goddard III,  
 A. Golubeva-Zadorozhnaya,  S. R. Gwaltney,  G. Hawkins,  A. Heyden,  
 S. Hirata,  G. Kedziora,  F. J. Keil,  C. Kelley,  Jihan Kim,  R. A. King,  
 R. Z. Khaliullin,  P. P. Korambath,  W. Kurlancheek,  A. M. Lee,  M. S. Lee,  
 S. V. Levchenko,  Ching Yeh Lin,  D. Liotard,  R. C. Lochan,  I. Lotan,  
 P. E. Maslen,  N. Nair,  D. P. O'Neill,  D. Neuhauser,  E. Neuscamman,  
 C. M. Oana,  R. Olson,  B. Peters,  R. Peverati,  P. A. Pieniazek,  
 Y. M. Rhee,  J. Ritchie,  M. A. Rohrdanz,  E. Rosta,  N. J. Russ,  
 H. F. Schaefer III,  N. E. Schultz,  N. Shenvi,  A. C. Simmonett,  A. Sodt,  
 D. Stuck,  K. S. Thanthiriwatte,  V. Vanovschi,  Tao Wang,  A. Warshel,  
 C. F. Williams,  Q. Wu,  X. Xu,  W. Zhang

 Please cite Q-Chem as follows:
 Y. Shao et al., Mol. Phys. 113, 184-215 (2015)
 DOI: 10.1080/00268976.2014.952696

 Q-Chem 5.1.2 for Intel X86 EM64T Linux

 Parts of Q-Chem use Armadillo 8.300.2 (Tropical Shenanigans).
 http://arma.sourceforge.net/

 Q-Chem begins on Sun Nov 25 23:21:33 2018  

Host: 
0

     Scratch files written to /scratch/taweetham/qchem56908//
The previous job contains 0 fragments, simply inherited here
Input Ideriv = 2
Curr. Ideriv = -1
Max.  Ideriv = 2

Checking the input file for inconsistencies... 	...done.

--------------------------------------------------------------
User input:
--------------------------------------------------------------

$molecule
read
$end

$rem
   job_type 	frequency
   basis 	6-311++g**
   method	b3lyp	
$end


--------------------------------------------------------------
 ----------------------------------------------------------------
             Standard Nuclear Orientation (Angstroms)
    I     Atom           X                Y                Z
 ----------------------------------------------------------------
    1      C       0.5442385980    -1.4909027839     0.0000000000
    2      N      -0.7046189611    -1.5456020759     0.0000000000
    3      I      -1.8975634285     0.2103062870     0.0000000000
    4      H       1.1040107856    -2.4251151170     0.0000000000
    5      I       1.9081840012     0.2083681725    -0.0000000000
 ----------------------------------------------------------------
 Molecular Point Group                 Cs    NOp =  2
 Largest Abelian Subgroup              Cs    NOp =  2
 Nuclear Repulsion Energy =   718.9700770588 hartrees
 There are       60 alpha and       60 beta electrons
 Requested basis set is 6-311++G(d,p)
 There are 65 shells and 175 basis functions

 Total QAlloc Memory Limit   2000 MB
 Mega-Array Size       188 MB
 MEM_STATIC part       192 MB

                       Distance Matrix (Angstroms)
             C (  1)   N (  2)   I (  3)   H (  4)
   N (  2)  1.250055
   I (  3)  2.975989  2.122812
   H (  4)  1.089081  2.011140  3.994358
   I (  5)  2.178960  3.146927  3.805748  2.753530

 A cutoff of  1.0D-11 yielded   1675 shell pairs
 There are     12754 function pairs (     14544 Cartesian)

 -------------------------------------------------------
 OpenMP Integral Computing Module                       
 Release: version 1.0, May 2013, Q-Chem Inc. Pittsburgh 
 -------------------------------------------------------
 Integral Job Info:
 Integral job number is                      11
 Integral operator is                         1
 short-range coefficients                     0
 long-range coefficients              100000000
 Omega coefficients                           0
 if combine SR and LR in K                    0
 Integral screening is                        0
 Integral computing path is                   2
 max size of driver memory is            800000
 size of driver memory is                593474
 size of scratch memory is             11861008
 max col of scratch BK array               1296
 max len of scratch array in speh3          155
 max len of scratch index in speh4           18
 max int batch size is                      520
 min int batch size is                       52
 fixed nKL is                                52
 max L of basis functions is                  2
 order of int derivative is                   0
 number of shells is                         65
 number of basis is                         187
 number of cartesian basis is               187
 number of contracted shell pairs          1675
 number of primitive shell pairs           3277
 maxK2 (contraction) of shell pair           36
 max number of K2 of shell pair               1
 max number of CS2 of shell pair            265
 max number of PS2 of shell pair            265
 mem total for path MDJ                  532812
 -------------------------------------------------------
 Smallest overlap matrix eigenvalue = 1.16E-03
 Guess from superposition of atomic densities
 Warning:  Energy on first SCF cycle will be non-variational
 SAD guess density has 120.000000 electrons

 -----------------------------------------------------------------------
  General SCF calculation program by
  Eric Jon Sundstrom, Paul Horn, Yuezhi Mao, Dmitri Zuev, Alec White,
  David Stuck, Shaama M.S., Shane Yost, Joonho Lee, David Small,
  Daniel Levine, Susi Lehtola, Hugh Burton, Evgeny Epifanovsky
 -----------------------------------------------------------------------
 Exchange:     0.2000 Hartree-Fock + 0.0800 Slater + 0.7200 B88
 Correlation:  0.1900 VWN1RPA + 0.8100 LYP
 Using SG-1 standard quadrature grid
 using 4 threads for integral computing
 -------------------------------------------------------
 OpenMP Integral computing Module                
 Release: version 2.0, May 2017, Q-Chem Inc. Pleasanton 
 -------------------------------------------------------
 -------------------------------------------------------
 OpenMP BLAS3 based DFT computing Module                
 Release: version 1.0, May 2013, Q-Chem Inc. Pittsburgh 
 -------------------------------------------------------
 A restricted SCF calculation will be
 performed using DIIS
 SCF converges when DIIS error is below 1.0e-08
 ---------------------------------------
  Cycle       Energy         DIIS error
 ---------------------------------------
    1  -13932.7661110461      3.69e-02  
    2  -13932.4575646138      2.99e-03  
    3  -13932.3600399857      5.84e-03  
    4  -13932.4783795501      1.25e-03  
    5  -13932.4839380529      2.76e-04  
    6  -13932.4840851317      1.62e-04  
    7  -13932.4842000539      3.14e-05  
    8  -13932.4842031458      8.08e-06  
    9  -13932.4842033606      1.96e-06  
   10  -13932.4842033732      7.36e-07  
   11  -13932.4842033748      1.27e-07  
   12  -13932.4842033748      1.84e-08  
   13  -13932.4842033748      6.00e-09  Convergence criterion met
 ---------------------------------------
 SCF time:   CPU 28.67s  wall 8.00s 
 SCF   energy in the final basis set =   -13932.4842033748
 Total energy in the final basis set =   -13932.4842033748

 --------------------------------------------------------------
             Orbital Energies (a.u.) and Symmetries
 --------------------------------------------------------------

 Alpha MOs, Restricted
 -- Occupied --                  
*******-1165.88 -176.33 -176.32 -165.73 -165.73 -165.73 -165.72
  1 A'    2 A'    3 A'    4 A'    5 A'    1 A"    6 A'    7 A'                 
-165.72 -165.72  -35.82  -35.81  -31.32  -31.31  -31.31  -31.31
  2 A"    8 A'    9 A'   10 A'   11 A'    3 A"   12 A'   13 A'                 
-31.300 -31.299 -22.967 -22.965 -22.965 -22.960 -22.960 -22.956
  4 A"   14 A'   15 A'    5 A"   16 A'   17 A'    6 A"   18 A'                 
-22.955 -22.954 -22.951 -22.951 -14.386 -10.287  -6.372  -6.362
  7 A"   19 A'    8 A"   20 A'   21 A'   22 A'   23 A'   24 A'                 
 -4.786  -4.773  -4.768  -4.767  -4.760  -4.759  -2.051  -2.046
 25 A'   26 A'    9 A"   27 A'   10 A"   28 A'   29 A'   11 A"                 
 -2.046  -2.039  -2.035  -2.035  -2.030  -2.030  -2.023  -2.023
 30 A'   31 A'   12 A"   32 A'   33 A'   13 A"   14 A"   34 A'                 
 -0.956  -0.703  -0.672  -0.577  -0.467  -0.449  -0.406  -0.314
 35 A'   36 A'   37 A'   38 A'   39 A'   40 A'   15 A"   41 A'                 
 -0.293  -0.289  -0.276  -0.266
 16 A"   42 A'   17 A"   43 A'                                                 
 -- Virtual --                   
 -0.117  -0.060  -0.048   0.001   0.046   0.052   0.063   0.110
 44 A'   18 A"   45 A'   46 A'   47 A'   48 A'   19 A"   49 A'                 
  0.130   0.147   0.154   0.158   0.183   0.196   0.205   0.211
 50 A'   51 A'   20 A"   52 A'   53 A'   54 A'   21 A"   55 A'                 
  0.220   0.231   0.267   0.301   0.345   0.364   0.389   0.405
 56 A'   22 A"   57 A'   58 A'   59 A'   23 A"   24 A"   25 A"                 
  0.414   0.432   0.435   0.436   0.449   0.520   0.556   0.582
 60 A'   61 A'   62 A'   26 A"   63 A'   64 A'   27 A"   65 A'                 
  0.602   0.625   0.673   0.741   0.772   0.827   0.891   0.966
 66 A'   67 A'   68 A'   69 A'   70 A'   28 A"   71 A'   72 A'                 
  1.090   1.175   1.240   1.285   1.292   1.310   1.335   1.358
 29 A"   73 A'   30 A"   31 A"   74 A'   75 A'   76 A'   77 A'                 
  1.361   1.488   1.553   1.716   1.731   1.991   2.067   2.112
 32 A"   78 A'   79 A'   80 A'   33 A"   81 A'   34 A"   82 A'                 
  2.336   2.387   2.572   2.661   2.767   2.788   2.934   3.579
 83 A'   35 A"   84 A'   85 A'   36 A"   86 A'   87 A'   88 A'                 
  3.817   3.904   3.942   3.945   3.957   3.977   3.978   4.010
 37 A"   89 A'   38 A"   90 A'   39 A"   91 A'   40 A"   41 A"                 
  4.044   4.077   4.191   4.234   4.317   4.388   4.466   5.965
 92 A'   93 A'   94 A'   95 A'   96 A'   97 A'   98 A'   42 A"                 
  5.983   5.987   6.000   6.018   6.056  23.820  27.763  27.825
 99 A'   43 A"  100 A'  101 A'  102 A'  103 A'  104 A'  105 A'                 
 28.310  28.326  28.330  28.337  28.350  28.366  28.518  28.522
 44 A"  106 A'   45 A"  107 A'  108 A'  109 A'   46 A"  110 A'                 
 28.528  28.530  28.534  28.547  28.559  28.581  28.635  28.675
 47 A"   48 A"  111 A'   49 A"  112 A'  113 A'  114 A'  115 A'                 
 35.499 127.857 127.869 127.876 127.886 127.891 127.917 151.575
116 A'   50 A"  117 A'   51 A"  118 A'  119 A'  120 A'  121 A'                 
151.6271901.7341901.789
122 A'  123 A'  124 A'                                                         

 Beta MOs, Restricted
 -- Occupied --                  
*******-1165.88 -176.33 -176.32 -165.73 -165.73 -165.73 -165.72
  1 A'    2 A'    3 A'    4 A'    5 A'    1 A"    6 A'    7 A'                 
-165.72 -165.72  -35.82  -35.81  -31.32  -31.31  -31.31  -31.31
  2 A"    8 A'    9 A'   10 A'   11 A'    3 A"   12 A'   13 A'                 
-31.300 -31.299 -22.967 -22.965 -22.965 -22.960 -22.960 -22.956
  4 A"   14 A'   15 A'    5 A"   16 A'   17 A'    6 A"   18 A'                 
-22.955 -22.954 -22.951 -22.951 -14.386 -10.287  -6.372  -6.362
  7 A"   19 A'    8 A"   20 A'   21 A'   22 A'   23 A'   24 A'                 
 -4.786  -4.773  -4.768  -4.767  -4.760  -4.759  -2.051  -2.046
 25 A'   26 A'    9 A"   27 A'   10 A"   28 A'   29 A'   11 A"                 
 -2.046  -2.039  -2.035  -2.035  -2.030  -2.030  -2.023  -2.023
 30 A'   31 A'   12 A"   32 A'   33 A'   13 A"   14 A"   34 A'                 
 -0.956  -0.703  -0.672  -0.577  -0.467  -0.449  -0.406  -0.314
 35 A'   36 A'   37 A'   38 A'   39 A'   40 A'   15 A"   41 A'                 
 -0.293  -0.289  -0.276  -0.266
 16 A"   42 A'   17 A"   43 A'                                                 
 -- Virtual --                   
 -0.117  -0.060  -0.048   0.001   0.046   0.052   0.063   0.110
 44 A'   18 A"   45 A'   46 A'   47 A'   48 A'   19 A"   49 A'                 
  0.130   0.147   0.154   0.158   0.183   0.196   0.205   0.211
 50 A'   51 A'   20 A"   52 A'   53 A'   54 A'   21 A"   55 A'                 
  0.220   0.231   0.267   0.301   0.345   0.364   0.389   0.405
 56 A'   22 A"   57 A'   58 A'   59 A'   23 A"   24 A"   25 A"                 
  0.414   0.432   0.435   0.436   0.449   0.520   0.556   0.582
 60 A'   61 A'   62 A'   26 A"   63 A'   64 A'   27 A"   65 A'                 
  0.602   0.625   0.673   0.741   0.772   0.827   0.891   0.966
 66 A'   67 A'   68 A'   69 A'   70 A'   28 A"   71 A'   72 A'                 
  1.090   1.175   1.240   1.285   1.292   1.310   1.335   1.358
 29 A"   73 A'   30 A"   31 A"   74 A'   75 A'   76 A'   77 A'                 
  1.361   1.488   1.553   1.716   1.731   1.991   2.067   2.112
 32 A"   78 A'   79 A'   80 A'   33 A"   81 A'   34 A"   82 A'                 
  2.336   2.387   2.572   2.661   2.767   2.788   2.934   3.579
 83 A'   35 A"   84 A'   85 A'   36 A"   86 A'   87 A'   88 A'                 
  3.817   3.904   3.942   3.945   3.957   3.977   3.978   4.010
 37 A"   89 A'   38 A"   90 A'   39 A"   91 A'   40 A"   41 A"                 
  4.044   4.077   4.191   4.234   4.317   4.388   4.466   5.965
 92 A'   93 A'   94 A'   95 A'   96 A'   97 A'   98 A'   42 A"                 
  5.983   5.987   6.000   6.018   6.056  23.820  27.763  27.825
 99 A'   43 A"  100 A'  101 A'  102 A'  103 A'  104 A'  105 A'                 
 28.310  28.326  28.330  28.337  28.350  28.366  28.518  28.522
 44 A"  106 A'   45 A"  107 A'  108 A'  109 A'   46 A"  110 A'                 
 28.528  28.530  28.534  28.547  28.559  28.581  28.635  28.675
 47 A"   48 A"  111 A'   49 A"  112 A'  113 A'  114 A'  115 A'                 
 35.499 127.857 127.869 127.876 127.886 127.891 127.917 151.575
116 A'   50 A"  117 A'   51 A"  118 A'  119 A'  120 A'  121 A'                 
151.6271901.7341901.789
122 A'  123 A'  124 A'                                                         
 --------------------------------------------------------------

          Ground-State Mulliken Net Atomic Charges

     Atom                 Charge (a.u.)
  ----------------------------------------
      1 C                    -0.258547
      2 N                    -0.132229
      3 I                     0.134973
      4 H                     0.206841
      5 I                     0.048961
  ----------------------------------------
  Sum of atomic charges =     0.000000

 -----------------------------------------------------------------
                    Cartesian Multipole Moments
 -----------------------------------------------------------------
    Charge (ESU x 10^10)
                 0.0000
    Dipole Moment (Debye)
         X       0.8078      Y       0.1062      Z      -0.0000
       Tot       0.8147
    Quadrupole Moments (Debye-Ang)
        XX     -67.5556     XY      -4.2363     YY     -65.2466
        XZ      -0.0000     YZ      -0.0000     ZZ     -69.7572
    Octopole Moments (Debye-Ang^2)
       XXX      -3.6084    XXY      18.7038    XYY       8.6544
       YYY      18.0720    XXZ      -0.0000    XYZ      -0.0000
       YYZ       0.0000    XZZ      -0.3361    YZZ       6.2585
       ZZZ      -0.0000
    Hexadecapole Moments (Debye-Ang^3)
      XXXX   -1338.5955   XXXY      -5.6867   XXYY    -251.5896
      XYYY     -25.4786   YYYY    -260.6231   XXXZ      -0.0000
      XXYZ       0.0000   XYYZ      -0.0000   YYYZ      -0.0000
      XXZZ    -247.3982   XYZZ       0.3018   YYZZ     -62.7174
      XZZZ      -0.0000   YZZZ      -0.0000   ZZZZ     -95.0861
 -----------------------------------------------------------------
 Calculating MO derivatives via CPSCF
 D1JvT checksum  = 253440 16925.7254147661
 D1KAT checksum  = 618420 655.8741927899
   1         3          15      0.126533    0.041234
   2         3          15      0.017759    0.007054
   3         3          15      0.002343    0.000937
   4         3          15      0.000218    0.000097
   5        16           2      0.000019    0.000011
   6        18           0      0.000000    0.000000    Roots Converged
 Time for AOints: 9.7 s (CPU) 2.5 s (wall)
 ------------------------------------------------------------------------------
                     AOints        : Timing summary (seconds)
 ------------------------------------------------------------------------------
     job step          cpu (% of tot)      sys (% of tot)     wall (% of tot)
 ------------------------------------------------------------------------------
  cpscf_lag         0.5257E+02 (36.9)   0.8000E-05 (29.6)   0.1356E+02 (36.5)
  iterzp            0.7985E+02 (56.1)   0.1800E-04 (66.7)   0.2100E+02 (56.4)
  make_fx           0.0000E+00 ( 0.0)   0.0000E+00 ( 0.0)   0.0000E+00 ( 0.0)
  AOints            0.9683E+01 ( 6.8)   0.0000E+00 ( 0.0)   0.2457E+01 ( 6.6)
 ------------------------------------------------------------------------------
   Grand Totals     0.1423E+03          0.2700E-04          0.3720E+02
 ------------------------------------------------------------------------------
 Calculating analytic Hessian of the SCF energy
 Polarizability Matrix (a.u.)
            1           2           3
    1-121.1835618   2.0035571   0.0000000
    2   2.0035571 -75.7318590  -0.0000000
    3   0.0000000  -0.0000000 -49.6373248

 Direct stationary perturbation theory relativistic correction:

 rels  =     193.929885151486
 relv  =    -643.547853086251
 rel2e =      84.175885700404
 E_rel =    -365.442082234361

 Hessian of the SCF Energy
            1           2           3           4           5           6
    1   0.7750011  -0.1523637  -0.0000000  -0.6304204  -0.0017152   0.0000000
    2  -0.1523637   0.3937608   0.0000000   0.0078689  -0.0652086  -0.0000000
    3  -0.0000000   0.0000000   0.0860027   0.0000000  -0.0000000  -0.0368489
    4  -0.6304204   0.0078689   0.0000000   0.7224628  -0.0083470  -0.0000000
    5  -0.0017152  -0.0652086  -0.0000000  -0.0083470   0.1400548   0.0000000
    6   0.0000000  -0.0000000  -0.0368489  -0.0000000   0.0000000   0.0520742
    7  -0.0286758   0.0297535   0.0000000  -0.0251858   0.0103196   0.0000000
    8   0.0103439  -0.0186131   0.0000000   0.0312298  -0.0643206  -0.0000000
    9  -0.0000000   0.0000000   0.0006848   0.0000000  -0.0000000  -0.0274541
   10  -0.1016807   0.1239842   0.0000000  -0.0305391   0.0246901   0.0000000
   11   0.1373279  -0.2545529  -0.0000000  -0.0004018   0.0027109   0.0000000
   12   0.0000000  -0.0000000  -0.0309354  -0.0000000   0.0000000  -0.0000743
   13  -0.0142242  -0.0092430   0.0000000  -0.0363174  -0.0249475  -0.0000000
   14   0.0064071  -0.0553862  -0.0000000  -0.0303498  -0.0132365   0.0000000
   15   0.0000000  -0.0000000  -0.0189031   0.0000000  -0.0000000   0.0123031
            7           8           9          10          11          12
    1  -0.0286758   0.0103439  -0.0000000  -0.1016807   0.1373279   0.0000000
    2   0.0297535  -0.0186131   0.0000000   0.1239842  -0.2545529  -0.0000000
    3   0.0000000   0.0000000   0.0006848   0.0000000  -0.0000000  -0.0309354
    4  -0.0251858   0.0312298   0.0000000  -0.0305391  -0.0004018  -0.0000000
    5   0.0103196  -0.0643206  -0.0000000   0.0246901   0.0027109   0.0000000
    6   0.0000000  -0.0000000  -0.0274541   0.0000000   0.0000000  -0.0000743
    7   0.0589808  -0.0410193  -0.0000000  -0.0020563  -0.0020547   0.0000000
    8  -0.0410193   0.0741839   0.0000000   0.0014241   0.0034534   0.0000000
    9  -0.0000000   0.0000000   0.0220310  -0.0000000  -0.0000000   0.0069379
   10  -0.0020563   0.0014241  -0.0000000   0.1362458  -0.1328530  -0.0000000
   11  -0.0020547   0.0034534  -0.0000000  -0.1328530   0.2601527   0.0000000
   12   0.0000000   0.0000000   0.0069379  -0.0000000   0.0000000   0.0199102
   13  -0.0030628  -0.0019785   0.0000000  -0.0019696  -0.0020184   0.0000000
   14   0.0030009   0.0052964  -0.0000000  -0.0172455  -0.0117642  -0.0000000
   15  -0.0000000  -0.0000000  -0.0021995   0.0000000  -0.0000000   0.0041616
           13          14          15
    1  -0.0142242   0.0064071   0.0000000
    2  -0.0092430  -0.0553862  -0.0000000
    3   0.0000000  -0.0000000  -0.0189031
    4  -0.0363174  -0.0303498   0.0000000
    5  -0.0249475  -0.0132365  -0.0000000
    6  -0.0000000   0.0000000   0.0123031
    7  -0.0030628   0.0030009  -0.0000000
    8  -0.0019785   0.0052964  -0.0000000
    9   0.0000000  -0.0000000  -0.0021995
   10  -0.0019696  -0.0172455   0.0000000
   11  -0.0020184  -0.0117642  -0.0000000
   12   0.0000000  -0.0000000   0.0041616
   13   0.0555740   0.0381873  -0.0000000
   14   0.0381873   0.0750905   0.0000000
   15  -0.0000000   0.0000000   0.0046379
 Gradient time:  CPU 212.90 s  wall 55.81 s
 **********************************************************************
 **                                                                  **
 **                       VIBRATIONAL ANALYSIS                       **
 **                       --------------------                       **
 **                                                                  **
 **        VIBRATIONAL FREQUENCIES (CM**-1) AND NORMAL MODES         **
 **     FORCE CONSTANTS (mDYN/ANGSTROM) AND REDUCED MASSES (AMU)     **
 **                  INFRARED INTENSITIES (KM/MOL)                   **
 **                                                                  **
 **********************************************************************


 Mode:                 1                      2                      3
 Frequency:        92.80                 349.89                 388.73
 Force Cnst:      0.5104                 0.7896                 0.4437
 Red. Mass:     100.5911                10.9466                 4.9837
 IR Active:          YES                    YES                    YES
 IR Intens:        0.672                 28.622                  9.719
 Raman Active:       YES                    YES                    YES
               X      Y      Z        X      Y      Z        X      Y      Z
 C         -0.011  0.280 -0.000    0.585  0.072  0.000   -0.000  0.000 -0.392
 N         -0.004  0.292  0.000    0.575 -0.019 -0.000   -0.000  0.000  0.414
 I         -0.621 -0.033 -0.000   -0.062  0.056  0.000    0.000 -0.000 -0.017
 H         -0.102  0.224 -0.000    0.553  0.041  0.000   -0.000  0.000 -0.821
 I          0.623 -0.028  0.000   -0.061 -0.061 -0.000   -0.000 -0.000  0.015
 TransDip  -0.023 -0.013 -0.000    0.166  0.041  0.000    0.000  0.000 -0.100

 Mode:                 4                      5                      6
 Frequency:       411.90                 617.80                 804.01
 Force Cnst:      1.1579                 1.3543                 0.4815
 Red. Mass:      11.5836                 6.0221                 1.2643
 IR Active:          YES                    YES                    YES
 IR Intens:        1.899                176.216                 23.527
 Raman Active:       YES                    YES                    YES
               X      Y      Z        X      Y      Z        X      Y      Z
 C         -0.002  0.551  0.000   -0.051  0.511  0.000   -0.000 -0.000 -0.151
 N         -0.010  0.673 -0.000   -0.061 -0.393 -0.000    0.000  0.000  0.019
 I          0.035 -0.072  0.000    0.006  0.008  0.000   -0.000 -0.000  0.002
 H         -0.231  0.424  0.000    0.272  0.709  0.000    0.000 -0.000  0.988
 I         -0.032 -0.057 -0.000    0.003 -0.018 -0.000   -0.000  0.000  0.002
 TransDip  -0.003  0.044  0.000    0.408  0.121  0.000   -0.000 -0.000  0.155

 Mode:                 7                      8                      9
 Frequency:      1209.62                1647.33                3128.69
 Force Cnst:      0.9530                16.8740                 6.2912
 Red. Mass:       1.1055                10.5538                 1.0908
 IR Active:          YES                    YES                    YES
 IR Intens:      112.694                195.713                  8.085
 Raman Active:       YES                    YES                    YES
               X      Y      Z        X      Y      Z        X      Y      Z
 C         -0.042 -0.066  0.000    0.665  0.008 -0.000    0.050 -0.071 -0.000
 N         -0.020  0.043  0.000   -0.600  0.009  0.000   -0.004 -0.001  0.000
 I         -0.000  0.000 -0.000   -0.000 -0.001 -0.000   -0.000  0.000  0.000
 H          0.859  0.503 -0.000    0.348 -0.276  0.000   -0.531  0.843  0.000
 I         -0.000 -0.003  0.000    0.001  0.001  0.000   -0.000  0.000  0.000
 TransDip  -0.334 -0.066 -0.000    0.394  0.214  0.000   -0.090  0.014  0.000

 STANDARD THERMODYNAMIC QUANTITIES AT   298.15 K  AND     1.00 ATM

   This Molecule has  0 Imaginary Frequencies
   Zero point vibrational energy:       12.367 kcal/mol

   Atom    1 Element C  Has Mass   12.00000
   Atom    2 Element N  Has Mass   14.00307
   Atom    3 Element I  Has Mass  126.90440
   Atom    4 Element H  Has Mass    1.00783
   Atom    5 Element I  Has Mass  126.90440
   Molecular Mass:   280.819700 amu
   Principal axes and moments of inertia in amu*Bohr^2:
                             1           2           3
    Eigenvalues --      273.98576  3323.84468  3597.83044
          X               1.00000    -0.00312     0.00000
          Y               0.00312     1.00000     0.00000
          Z              -0.00000    -0.00000     1.00000
   Rotational Symmetry Number is   1
   The Molecule is an Asymmetric Top
   Translational Enthalpy:        0.889 kcal/mol
   Rotational Enthalpy:           0.889 kcal/mol
   Vibrational Enthalpy:         13.606 kcal/mol
   gas constant (RT):             0.592 kcal/mol
   Translational Entropy:        42.796  cal/mol.K
   Rotational Entropy:           29.573  cal/mol.K
   Vibrational Entropy:           7.362  cal/mol.K

   Total Enthalpy:               15.976 kcal/mol
   Total Entropy:                79.730  cal/mol.K
Archival summary:
1\1\TWL01\FREQ\ProcedureUnspecified\BasisUnspecified\2111\taweetha\SunNov2523:22:362018SunNov2523:22:362018\0\\#,FREQ,ProcedureUnspecified,BasisUnspecified,\\0,1\I\N,1,2.12281\C,2,1.25005,1,121.684\H,3,1.08908,2,118.422,1,-180,0\I,3,2.17896,2,131.261,1,-0,0\\\@

 Total job time:  63.67s(wall), 241.73s(cpu) 
 Sun Nov 25 23:22:36 2018

        *************************************************************
        *                                                           *
        *  Thank you very much for using Q-Chem.  Have a nice day.  *
        *                                                           *
        *************************************************************
