# Supplementary material for: Geometric and energetic data from ab initio calculations of haloethene, haloimine, halomethylenephosphine, haloiminophosphine, halodiazene, halodiphosphene and halocyclopropane
Source: Data Brief. 2019 Nov 2;27:104738. doi: 10.1016/j.dib.2019.104738 (PMC6861602; doi:10.1016/j.dib.2019.104738)
Supplement: Multimedia component 4 [file mmc4.zip › CN/B3LYP/IICNBrE.out]

Q-Chem Developer Version!
                  Welcome to Q-Chem
     A Quantum Leap Into The Future Of Chemistry


 Q-Chem 5.1, Q-Chem, Inc., Pleasanton, CA (2018)

 Yihan Shao,  Zhengting Gan,  E. Epifanovsky,  A. T. B. Gilbert,  M. Wormit,  
 J. Kussmann,  A. W. Lange,  A. Behn,  Jia Deng,  Xintian Feng,  D. Ghosh,  
 M. Goldey,  P. R. Horn,  L. D. Jacobson,  I. Kaliman,  T. Kus,  A. Landau,  
 Jie Liu,  E. I. Proynov,  R. M. Richard,  R. P. Steele,  E. J. Sundstrom,  
 H. L. Woodcock III,  P. M. Zimmerman,  D. Zuev,  B. Albrecht,  E. Alguire,  
 S. A. Baeppler,  D. Barton,  Z. Benda,  Y. A. Bernard,  E. J. Berquist,  
 K. B. Bravaya,  H. Burton,  D. Casanova,  Chun-Min Chang,  Yunqing Chen,  
 A. Chien,  K. D. Closser,  M. P. Coons,  S. Coriani,  S. Dasgupta,  
 A. L. Dempwolff,  M. Diedenhofen,  Hainam Do,  R. G. Edgar,  Po-Tung Fang,  
 S. Faraji,  S. Fatehi,  Qingguo Feng,  K. D. Fenk,  J. Fosso-Tande,  
 Qinghui Ge,  A. Ghysels,  G. Gidofalvi,  J. Gomes,  J. Gonthier,  A. Gunina,  
 D. Hait,  M. W. D. Hanson-Heine,  P. H. P. Harbach,  A. W. Hauser,  
 J. E. Herr,  E. G. Hohenstein,  Z. C. Holden,  Kerwin Hui,  B. C. Huynh,  
 T.-C. Jagau,  Hyunjun Ji,  B. Kaduk,  K. Khistyaev,  Jaehoon Kim,  
 P. Klunzinger,  K. Koh,  D. Kosenkov,  L. Koulias,  T. Kowalczyk,  
 C. M. Krauter,  A. Kunitsa,  Ka Un Lao,  A. Laurent,  K. V. Lawler,  
 Joonho Lee,  D. Lefrancois,  S. Lehtola,  D. S. Levine,  Yi-Pei Li,  
 You-Sheng Lin,  Fenglai Liu,  E. Livshits,  A. Luenser,  P. Manohar,  
 E. Mansoor,  S. F. Manzer,  Shan-Ping Mao,  Yuezhi Mao,  N. Mardirossian,  
 A. V. Marenich,  T. Markovich,  L. A. Martinez-Martinez,  S. A. Maurer,  
 N. J. Mayhall,  S. C. McKenzie,  J.-M. Mewes,  A. F. Morrison,  
 J. W. Mullinax,  K. Nanda,  T. S. Nguyen-Beck,  R. Olivares-Amaya,  
 J. A. Parkhill,  T. M. Perrine,  F. Plasser,  P. Pokhilko,  S. Prager,  
 A. Prociuk,  E. Ramos,  D. R. Rehn,  F. Rob,  M. Schneider,  N. Sergueev,  
 S. M. Sharada,  S. Sharma,  D. W. Small,  T. Stauch,  T. Stein,  
 Yu-Chuan Su,  A. J. W. Thom,  A. Tkatchenko,  T. Tsuchimochi,  N. M. Tubman,  
 L. Vogt,  M. L. Vidal,  O. Vydrov,  M. A. Watson,  J. Wenzel,  
 M. de Wergifosse,  T. A. Wesolowski,  A. White,  J. Witte,  A. Yamada,  
 Jun Yang,  K. Yao,  S. Yeganeh,  S. R. Yost,  Zhi-Qiang You,  A. Zech,  
 Igor Ying Zhang,  Xing Zhang,  Yan Zhao,  Ying Zhu,  B. R. Brooks,  
 G. K. L. Chan,  C. J. Cramer,  M. S. Gordon,  W. J. Hehre,  A. Klamt,  
 M. W. Schmidt,  C. D. Sherrill,  D. G. Truhlar,  A. Aspuru-Guzik,  R. Baer,  
 A. T. Bell,  N. A. Besley,  Jeng-Da Chai,  A. E. DePrince, III,  
 R. A. DiStasio Jr.,  A. Dreuw,  B. D. Dunietz,  T. R. Furlani,  
 Chao-Ping Hsu,  Yousung Jung,  Jing Kong,  D. S. Lambrecht,  WanZhen Liang,  
 C. Ochsenfeld,  V. A. Rassolov,  L. V. Slipchenko,  J. E. Subotnik,  
 T. Van Voorhis,  J. M. Herbert,  A. I. Krylov,  P. M. W. Gill,  M. Head-Gordon

 Contributors to earlier versions of Q-Chem not listed above: 
 R. D. Adamson,  B. Austin,  J. Baker,  G. J. O. Beran,  K. Brandhorst,  
 S. T. Brown,  E. F. C. Byrd,  A. K. Chakraborty,  C.-L. Cheng,  
 Siu Hung Chien,  D. M. Chipman,  D. L. Crittenden,  H. Dachsel,  
 R. J. Doerksen,  A. D. Dutoi,  L. Fusti-Molnar,  W. A. Goddard III,  
 A. Golubeva-Zadorozhnaya,  S. R. Gwaltney,  G. Hawkins,  A. Heyden,  
 S. Hirata,  G. Kedziora,  F. J. Keil,  C. Kelley,  Jihan Kim,  R. A. King,  
 R. Z. Khaliullin,  P. P. Korambath,  W. Kurlancheek,  A. M. Lee,  M. S. Lee,  
 S. V. Levchenko,  Ching Yeh Lin,  D. Liotard,  R. C. Lochan,  I. Lotan,  
 P. E. Maslen,  N. Nair,  D. P. O'Neill,  D. Neuhauser,  E. Neuscamman,  
 C. M. Oana,  R. Olson,  B. Peters,  R. Peverati,  P. A. Pieniazek,  
 Y. M. Rhee,  J. Ritchie,  M. A. Rohrdanz,  E. Rosta,  N. J. Russ,  
 H. F. Schaefer III,  N. E. Schultz,  N. Shenvi,  A. C. Simmonett,  A. Sodt,  
 D. Stuck,  K. S. Thanthiriwatte,  V. Vanovschi,  Tao Wang,  A. Warshel,  
 C. F. Williams,  Q. Wu,  X. Xu,  W. Zhang

 Please cite Q-Chem as follows:
 Y. Shao et al., Mol. Phys. 113, 184-215 (2015)
 DOI: 10.1080/00268976.2014.952696

 Q-Chem 5.1.2 for Intel X86 EM64T Linux

 Parts of Q-Chem use Armadillo 8.300.2 (Tropical Shenanigans).
 http://arma.sourceforge.net/

 Q-Chem begins on Sun Nov 25 21:16:36 2018  

Host: 
0

     Scratch files written to /scratch/taweetham/qchem51589//
Input Ideriv = 2
Curr. Ideriv = -1
Max.  Ideriv = 2

Checking the input file for inconsistencies... 	...done.

--------------------------------------------------------------
User input:
--------------------------------------------------------------
$molecule
0 1
C 
N 1 1.3 
Br 2 CBr 1 120. 
I 1 CI 2 120.  3 180.0
I 1 CI 2 120.  3 0.0

CC=1.54
CH=1.09
CF=1.35
CCl=1.77
CBr=1.94
CI=2.14
DHA=180.0
$end

$rem
   job_type	optimization
   basis	6-311++g**
   method	b3lyp
$end

--------------------------------------------------------------
 ----------------------------------------------------------------
             Standard Nuclear Orientation (Angstroms)
    I     Atom           X                Y                Z
 ----------------------------------------------------------------
    1      C       0.2340623711    -0.3421923128    -0.0000000000
    2      N      -0.4682932603    -1.4361285847    -0.0000000000
    3      Br     -2.4061360062    -1.3446655187    -0.0000000000
    4      I       2.3716827196    -0.4430845608     0.0000000000
    5      I      -0.7473725533     1.5594873367     0.0000000000
 ----------------------------------------------------------------
 Molecular Point Group                 Cs    NOp =  2
 Largest Abelian Subgroup              Cs    NOp =  2
 Nuclear Repulsion Energy =  1307.4818253635 hartrees
 There are       77 alpha and       77 beta electrons
 Requested basis set is 6-311++G(d,p)
 There are 79 shells and 216 basis functions

 Total QAlloc Memory Limit   2000 MB
 Mega-Array Size       188 MB
 MEM_STATIC part       192 MB
 A cutoff of  1.0D-11 yielded   2218 shell pairs
 There are     17934 function pairs (     20435 Cartesian)

 -------------------------------------------------------
 OpenMP Integral Computing Module                       
 Release: version 1.0, May 2013, Q-Chem Inc. Pittsburgh 
 -------------------------------------------------------
 Integral Job Info:
 Integral job number is                      11
 Integral operator is                         1
 short-range coefficients                     0
 long-range coefficients              100000000
 Omega coefficients                           0
 if combine SR and LR in K                    0
 Integral screening is                        0
 Integral computing path is                   2
 max size of driver memory is            800000
 size of driver memory is                593474
 size of scratch memory is             29623520
 max col of scratch BK array               1296
 max len of scratch array in speh3          155
 max len of scratch index in speh4           18
 max int batch size is                      520
 min int batch size is                       52
 fixed nKL is                                45
 max L of basis functions is                  2
 order of int derivative is                   0
 number of shells is                         79
 number of basis is                         231
 number of cartesian basis is               231
 number of contracted shell pairs          2218
 number of primitive shell pairs           4636
 maxK2 (contraction) of shell pair           36
 max number of K2 of shell pair               1
 max number of CS2 of shell pair            317
 max number of PS2 of shell pair            317
 mem total for path MDJ                  543212
 -------------------------------------------------------
 Smallest overlap matrix eigenvalue = 1.16E-03

 Scale SEOQF with 1.000000e-01/1.000000e-01/1.000000e-01

 Standard Electronic Orientation quadrupole field applied
 Nucleus-field energy     =     0.0000000346 hartrees
 Guess from superposition of atomic densities
 Warning:  Energy on first SCF cycle will be non-variational
 SAD guess density has 154.000000 electrons

 -----------------------------------------------------------------------
  General SCF calculation program by
  Eric Jon Sundstrom, Paul Horn, Yuezhi Mao, Dmitri Zuev, Alec White,
  David Stuck, Shaama M.S., Shane Yost, Joonho Lee, David Small,
  Daniel Levine, Susi Lehtola, Hugh Burton, Evgeny Epifanovsky
 -----------------------------------------------------------------------
 Exchange:     0.2000 Hartree-Fock + 0.0800 Slater + 0.7200 B88
 Correlation:  0.1900 VWN1RPA + 0.8100 LYP
 Using SG-1 standard quadrature grid
 using 4 threads for integral computing
 -------------------------------------------------------
 OpenMP Integral computing Module                
 Release: version 2.0, May 2017, Q-Chem Inc. Pleasanton 
 -------------------------------------------------------
 -------------------------------------------------------
 OpenMP BLAS3 based DFT computing Module                
 Release: version 1.0, May 2013, Q-Chem Inc. Pittsburgh 
 -------------------------------------------------------
 A restricted SCF calculation will be
 performed using DIIS
 SCF converges when DIIS error is below 1.0e-08
 ---------------------------------------
  Cycle       Energy         DIIS error
 ---------------------------------------
    1  -16506.3886168314      3.31e-02  
    2  -16505.9749453420      2.72e-03  
    3  -16505.8724699681      5.15e-03  
    4  -16505.9937351243      1.30e-03  
    5  -16506.0016573764      1.76e-04  
    6  -16506.0016871336      1.20e-04  
    7  -16506.0017720385      3.54e-05  
    8  -16506.0017791344      6.68e-06  
    9  -16506.0017793329      2.35e-06  
   10  -16506.0017793553      5.51e-07  
   11  -16506.0017793567      1.77e-07  
   12  -16506.0017793570      6.51e-08  
   13  -16506.0017793568      1.09e-08  
   14  -16506.0017793570      1.89e-09  Convergence criterion met
 ---------------------------------------
 SCF time:   CPU 61.44s  wall 16.00s 
 SCF   energy in the final basis set =   -16506.0017793570
 Total energy in the final basis set =   -16506.0017793570

 --------------------------------------------------------------
             Orbital Energies (a.u.) and Symmetries
 --------------------------------------------------------------

 Alpha MOs, Restricted
 -- Occupied --                  
*******-1165.89 -482.87 -176.34 -176.32 -165.74 -165.74 -165.74
  1 A'    2 A'    3 A'    4 A'    5 A'    6 A'    1 A"    7 A'                 
-165.73 -165.73 -165.73  -62.52  -56.34  -56.33  -56.33  -35.83
  8 A'    2 A"    9 A'   10 A'   11 A'    3 A"   12 A'   13 A'                 
-35.821 -31.328 -31.321 -31.321 -31.315 -31.309 -31.308 -22.978
 14 A'   15 A'    4 A"   16 A'   17 A'    5 A"   18 A'   19 A'                 
-22.977 -22.977 -22.972 -22.972 -22.965 -22.964 -22.964 -22.959
  6 A"   20 A'    7 A"   21 A'   22 A'    8 A"   23 A'    9 A"                 
-22.959 -14.400 -10.325  -8.726  -6.560  -6.543  -6.543  -6.383
 24 A'   25 A'   26 A'   27 A'   28 A'   10 A"   29 A'   30 A'                 
 -6.371  -4.797  -4.784  -4.780  -4.780  -4.769  -4.768  -2.671
 31 A'   32 A'   33 A'   11 A"   34 A'   12 A"   35 A'   36 A'                 
 -2.666  -2.665  -2.652  -2.652  -2.062  -2.057  -2.057  -2.049
 13 A"   37 A'   14 A"   38 A'   39 A'   15 A"   40 A'   41 A'                 
 -2.045  -2.044  -2.043  -2.043  -2.031  -2.031  -0.962  -0.797
 16 A"   42 A'   17 A"   43 A'   18 A"   44 A'   45 A'   46 A'                 
 -0.712  -0.679  -0.541  -0.471  -0.445  -0.420  -0.345  -0.324
 47 A'   48 A'   49 A'   50 A'   51 A'   19 A"   52 A'   20 A"                 
 -0.306  -0.294  -0.293  -0.283  -0.271
 53 A'   54 A'   21 A"   22 A"   55 A'                                         
 -- Virtual --                   
 -0.117  -0.107  -0.075  -0.000   0.013   0.038   0.054   0.054
 56 A'   57 A'   23 A"   58 A'   59 A'   60 A'   61 A'   24 A"                 
  0.074   0.084   0.086   0.101   0.147   0.154   0.156   0.192
 62 A'   25 A"   63 A'   64 A'   65 A'   26 A"   66 A'   67 A'                 
  0.195   0.209   0.222   0.236   0.251   0.254   0.292   0.343
 68 A'   27 A"   69 A'   70 A'   28 A"   71 A'   72 A'   29 A"                 
  0.345   0.382   0.386   0.396   0.400   0.400   0.413   0.429
 73 A'   30 A"   31 A"   74 A'   75 A'   32 A"   76 A'   77 A'                 
  0.441   0.450   0.472   0.499   0.551   0.552   0.567   0.595
 33 A"   78 A'   79 A'   80 A'   34 A"   35 A"   81 A'   82 A'                 
  0.606   0.631   0.657   0.698   0.755   0.789   0.813   0.861
 83 A'   36 A"   84 A'   85 A'   86 A'   87 A'   88 A'   37 A"                 
  0.880   0.917   1.007   1.209   1.215   1.259   1.310   1.326
 89 A'   90 A'   91 A'   38 A"   92 A'   39 A"   93 A'   94 A'                 
  1.341   1.355   1.375   1.407   1.584   1.609   1.819   1.917
 40 A"   41 A"   95 A'   96 A'   97 A'   98 A'   99 A'   42 A"                 
  1.955   1.999   2.065   2.291   2.322   2.500   2.698   2.731
100 A'  101 A'   43 A"  102 A'   44 A"  103 A'  104 A'   45 A"                 
  2.806   3.104   3.805   3.856   3.936   3.941   3.942   3.947
105 A'  106 A'   46 A"  107 A'   47 A"   48 A"  108 A'  109 A'                 
  3.959   3.986   4.008   4.011   4.036   4.040   4.077   4.124
 49 A"   50 A"  110 A'   51 A"  111 A'   52 A"  112 A'  113 A'                 
  4.209   4.239   4.270   4.356   4.400   4.434   5.958   5.994
114 A'  115 A'  116 A'  117 A'  118 A'  119 A'   53 A"  120 A'                 
  6.002   6.022   6.033   6.067   6.615   7.531   7.556   7.628
 54 A"  121 A'  122 A'  123 A'  124 A'   55 A"  125 A'  126 A'                 
 23.589  27.781  27.835  28.304  28.329  28.338  28.341  28.358
127 A'  128 A'  129 A'   56 A"  130 A'   57 A"  131 A'  132 A'                 
 28.365  28.507  28.513  28.518  28.519  28.534  28.548  28.550
133 A'   58 A"  134 A'   59 A"   60 A"  135 A'  136 A'   61 A"                 
 28.589  28.662  28.682  35.403  47.890 127.851 127.869 127.878
137 A'  138 A'  139 A'  140 A'  141 A'   62 A"  142 A'   63 A"                 
127.891 127.899 127.918 151.587 151.633 289.722 289.747 289.847
143 A'  144 A'  145 A'  146 A'  147 A'   64 A"  148 A'  149 A'                 
*******1901.7481901.795
150 A'  151 A'  152 A'                                                         

 Beta MOs, Restricted
 -- Occupied --                  
*******-1165.89 -482.87 -176.34 -176.32 -165.74 -165.74 -165.74
  1 A'    2 A'    3 A'    4 A'    5 A'    6 A'    1 A"    7 A'                 
-165.73 -165.73 -165.73  -62.52  -56.34  -56.33  -56.33  -35.83
  8 A'    2 A"    9 A'   10 A'   11 A'    3 A"   12 A'   13 A'                 
-35.821 -31.328 -31.321 -31.321 -31.315 -31.309 -31.308 -22.978
 14 A'   15 A'    4 A"   16 A'   17 A'    5 A"   18 A'   19 A'                 
-22.977 -22.977 -22.972 -22.972 -22.965 -22.964 -22.964 -22.959
  6 A"   20 A'    7 A"   21 A'   22 A'    8 A"   23 A'    9 A"                 
-22.959 -14.400 -10.325  -8.726  -6.560  -6.543  -6.543  -6.383
 24 A'   25 A'   26 A'   27 A'   28 A'   10 A"   29 A'   30 A'                 
 -6.371  -4.797  -4.784  -4.780  -4.780  -4.769  -4.768  -2.671
 31 A'   32 A'   33 A'   11 A"   34 A'   12 A"   35 A'   36 A'                 
 -2.666  -2.665  -2.652  -2.652  -2.062  -2.057  -2.057  -2.049
 13 A"   37 A'   14 A"   38 A'   39 A'   15 A"   40 A'   41 A'                 
 -2.045  -2.044  -2.043  -2.043  -2.031  -2.031  -0.962  -0.797
 16 A"   42 A'   17 A"   43 A'   18 A"   44 A'   45 A'   46 A'                 
 -0.712  -0.679  -0.541  -0.471  -0.445  -0.420  -0.345  -0.324
 47 A'   48 A'   49 A'   50 A'   51 A'   19 A"   52 A'   20 A"                 
 -0.306  -0.294  -0.293  -0.283  -0.271
 53 A'   54 A'   21 A"   22 A"   55 A'                                         
 -- Virtual --                   
 -0.117  -0.107  -0.075  -0.000   0.013   0.038   0.054   0.054
 56 A'   57 A'   23 A"   58 A'   59 A'   60 A'   61 A'   24 A"                 
  0.074   0.084   0.086   0.101   0.147   0.154   0.156   0.192
 62 A'   25 A"   63 A'   64 A'   65 A'   26 A"   66 A'   67 A'                 
  0.195   0.209   0.222   0.236   0.251   0.254   0.292   0.343
 68 A'   27 A"   69 A'   70 A'   28 A"   71 A'   72 A'   29 A"                 
  0.345   0.382   0.386   0.396   0.400   0.400   0.413   0.429
 73 A'   30 A"   31 A"   74 A'   75 A'   32 A"   76 A'   77 A'                 
  0.441   0.450   0.472   0.499   0.551   0.552   0.567   0.595
 33 A"   78 A'   79 A'   80 A'   34 A"   35 A"   81 A'   82 A'                 
  0.606   0.631   0.657   0.698   0.755   0.789   0.813   0.861
 83 A'   36 A"   84 A'   85 A'   86 A'   87 A'   88 A'   37 A"                 
  0.880   0.917   1.007   1.209   1.215   1.259   1.310   1.326
 89 A'   90 A'   91 A'   38 A"   92 A'   39 A"   93 A'   94 A'                 
  1.341   1.355   1.375   1.407   1.584   1.609   1.819   1.917
 40 A"   41 A"   95 A'   96 A'   97 A'   98 A'   99 A'   42 A"                 
  1.955   1.999   2.065   2.291   2.322   2.500   2.698   2.731
100 A'  101 A'   43 A"  102 A'   44 A"  103 A'  104 A'   45 A"                 
  2.806   3.104   3.805   3.856   3.936   3.941   3.942   3.947
105 A'  106 A'   46 A"  107 A'   47 A"   48 A"  108 A'  109 A'                 
  3.959   3.986   4.008   4.011   4.036   4.040   4.077   4.124
 49 A"   50 A"  110 A'   51 A"  111 A'   52 A"  112 A'  113 A'                 
  4.209   4.239   4.270   4.356   4.400   4.434   5.958   5.994
114 A'  115 A'  116 A'  117 A'  118 A'  119 A'   53 A"  120 A'                 
  6.002   6.022   6.033   6.067   6.615   7.531   7.556   7.628
 54 A"  121 A'  122 A'  123 A'  124 A'   55 A"  125 A'  126 A'                 
 23.589  27.781  27.835  28.304  28.329  28.338  28.341  28.358
127 A'  128 A'  129 A'   56 A"  130 A'   57 A"  131 A'  132 A'                 
 28.365  28.507  28.513  28.518  28.519  28.534  28.548  28.550
133 A'   58 A"  134 A'   59 A"   60 A"  135 A'  136 A'   61 A"                 
 28.589  28.662  28.682  35.403  47.890 127.851 127.869 127.878
137 A'  138 A'  139 A'  140 A'  141 A'   62 A"  142 A'   63 A"                 
127.891 127.899 127.918 151.587 151.633 289.722 289.747 289.847
143 A'  144 A'  145 A'  146 A'  147 A'   64 A"  148 A'  149 A'                 
*******1901.7481901.795
150 A'  151 A'  152 A'                                                         
 --------------------------------------------------------------

          Ground-State Mulliken Net Atomic Charges

     Atom                 Charge (a.u.)
  ----------------------------------------
      1 C                    -0.437767
      2 N                     0.044990
      3 Br                    0.059127
      4 I                     0.201453
      5 I                     0.132197
  ----------------------------------------
  Sum of atomic charges =     0.000000

 -----------------------------------------------------------------
                    Cartesian Multipole Moments
 -----------------------------------------------------------------
    Charge (ESU x 10^10)
                 0.0000
    Dipole Moment (Debye)
         X       0.5968      Y       1.3113      Z       0.0000
       Tot       1.4407
    Quadrupole Moments (Debye-Ang)
        XX     -77.5219     XY      -2.2786     YY     -88.3826
        XZ       0.0000     YZ       0.0000     ZZ     -87.2756
    Octopole Moments (Debye-Ang^2)
       XXX       9.1793    XXY      -1.2016    XYY      -6.0830
       YYY      26.7128    XXZ      -0.0000    XYZ      -0.0000
       YYZ       0.0000    XZZ      -0.0603    YZZ       2.8490
       ZZZ       0.0000
    Hexadecapole Moments (Debye-Ang^3)
      XXXX   -1597.2422   XXXY       0.2544   XXYY    -428.7485
      XYYY     -25.5629   YYYY    -824.4409   XXXZ      -0.0000
      XXYZ      -0.0000   XYYZ       0.0000   YYYZ      -0.0000
      XXZZ    -324.6405   XYZZ      -1.1483   YYZZ    -160.6283
      XZZZ       0.0000   YZZZ      -0.0000   ZZZZ    -116.0438
 -----------------------------------------------------------------
 Calculating analytic gradient of the SCF energy
 Gradient of SCF Energy
            1           2           3           4           5
    1   0.0443941  -0.0299756  -0.0131335   0.0074328  -0.0087178
    2   0.0358491  -0.0267383   0.0053766   0.0015660  -0.0160534
    3  -0.0000000  -0.0000000   0.0000000   0.0000000   0.0000000
 Max gradient component =       4.439E-02
 RMS gradient           =       1.908E-02
 Gradient time:  CPU 16.24 s  wall 4.17 s
 Geometry Optimization Parameters
   NAtoms,    NIC,     NZ,  NCons,   NDum,   NFix, NCnnct, MaxDiis
        5      20       5       0       0       0       0       0


** GEOMETRY OPTIMIZATION IN DELOCALIZED INTERNAL COORDINATES **
   Searching for a Minimum

   Optimization Cycle:   1

                       Coordinates (Angstroms)
     ATOM                X               Y               Z
      1  C         0.2340623711   -0.3421923128    0.0000000000
      2  N        -0.4682932603   -1.4361285847    0.0000000000
      3  Br       -2.4061360062   -1.3446655187    0.0000000000
      4  I         2.3716827196   -0.4430845608    0.0000000000
      5  I        -0.7473725533    1.5594873367    0.0000000000
   Point Group: cs    Number of degrees of freedom:     7


   Energy is -16506.001779357


 Attempting to Generate Delocalized Internal Coordinates

  7 Hessian modes will be used to form the next step
  Hessian Eigenvalues:
     0.108095    0.108095    0.175927    0.250000    0.250000    0.250000
     0.671931

 Minimum Search - Taking Simple RFO Step
 Searching for Lamda that Minimizes Along All modes
 Value Taken    Lamda =  -0.01746055
 Step Taken.  Stepsize is  0.257097

                             Maximum     Tolerance    Cnvgd?
         Gradient           0.045951      0.000300      NO
         Displacement       0.174060      0.001200      NO
         Energy change     *********      0.000001      NO


 New Cartesian Coordinates Obtained by Inverse Iteration

 Displacement from previous Coordinates is:  0.631628
 ----------------------------------------------------------------
             Standard Nuclear Orientation (Angstroms)
    I     Atom           X                Y                Z
 ----------------------------------------------------------------
    1      C       0.1606657497    -0.3011990109     0.0000000000
    2      N      -0.4598185951    -1.4071381868     0.0000000000
    3      Br     -2.3594540699    -1.5389181980     0.0000000000
    4      I       2.2606440085    -0.4972716301     0.0000000000
    5      I      -0.6180938223     1.7379433856     0.0000000000
 ----------------------------------------------------------------
 Molecular Point Group                 Cs    NOp =  2
 Largest Abelian Subgroup              Cs    NOp =  2
 Nuclear Repulsion Energy =  1292.5002013244 hartrees
 There are       77 alpha and       77 beta electrons
 Applying Cartesian multipole field
    Component          Value
    ---------          -----
     (2,0,0)        1.00000E-11
     (0,2,0)        2.00000E-11
     (0,0,2)       -3.00000E-11
 Nucleus-field energy     =     0.0000000367 hartrees
 Requested basis set is 6-311++G(d,p)
 There are 79 shells and 216 basis functions
 A cutoff of  1.0D-11 yielded   2212 shell pairs
 There are     17830 function pairs (     20315 Cartesian)
 Smallest overlap matrix eigenvalue = 1.03E-03
 Guess MOs from SCF MO coefficient file

 -----------------------------------------------------------------------
  General SCF calculation program by
  Eric Jon Sundstrom, Paul Horn, Yuezhi Mao, Dmitri Zuev, Alec White,
  David Stuck, Shaama M.S., Shane Yost, Joonho Lee, David Small,
  Daniel Levine, Susi Lehtola, Hugh Burton, Evgeny Epifanovsky
 -----------------------------------------------------------------------
 Exchange:     0.2000 Hartree-Fock + 0.0800 Slater + 0.7200 B88
 Correlation:  0.1900 VWN1RPA + 0.8100 LYP
 Using SG-1 standard quadrature grid
 using 4 threads for integral computing
 -------------------------------------------------------
 OpenMP Integral computing Module                
 Release: version 2.0, May 2017, Q-Chem Inc. Pleasanton 
 -------------------------------------------------------
 -------------------------------------------------------
 OpenMP BLAS3 based DFT computing Module                
 Release: version 1.0, May 2013, Q-Chem Inc. Pittsburgh 
 -------------------------------------------------------
 A restricted SCF calculation will be
 performed using DIIS
 SCF converges when DIIS error is below 1.0e-08
 ---------------------------------------
  Cycle       Energy         DIIS error
 ---------------------------------------
    1  -16505.9963226463      1.06e-03  
    2  -16506.0072648488      4.20e-04  
    3  -16506.0061556339      6.29e-04  
    4  -16506.0081400098      1.67e-04  
    5  -16506.0082925564      3.92e-05  
    6  -16506.0082984163      1.96e-05  
    7  -16506.0082999428      8.27e-06  
    8  -16506.0083003409      1.35e-06  
    9  -16506.0083003516      1.85e-07  
   10  -16506.0083003520      8.72e-08  
   11  -16506.0083003521      2.77e-08  
   12  -16506.0083003520      5.46e-09  Convergence criterion met
 ---------------------------------------
 SCF time:   CPU 51.91s  wall 14.00s 
 SCF   energy in the final basis set =   -16506.0083003520
 Total energy in the final basis set =   -16506.0083003520

 --------------------------------------------------------------
             Orbital Energies (a.u.) and Symmetries
 --------------------------------------------------------------

 Alpha MOs, Restricted
 -- Occupied --                  
*******-1165.89 -482.87 -176.33 -176.33 -165.74 -165.73 -165.73
  1 A'    2 A'    3 A'    4 A'    5 A'    6 A'    1 A"    7 A'                 
-165.73 -165.73 -165.73  -62.52  -56.34  -56.34  -56.34  -35.83
  8 A'    2 A"    9 A'   10 A'   11 A'    3 A"   12 A'   13 A'                 
-35.823 -31.322 -31.317 -31.315 -31.315 -31.311 -31.310 -22.972
 14 A'   15 A'   16 A'    4 A"   17 A'    5 A"   18 A'   19 A'                 
-22.970 -22.970 -22.967 -22.966 -22.966 -22.966 -22.965 -22.961
  6 A"   20 A'   21 A'    7 A"   22 A'    8 A"   23 A'    9 A"                 
-22.961 -14.399 -10.324  -8.729  -6.564  -6.546  -6.545  -6.377
 24 A'   25 A'   26 A'   27 A'   28 A'   10 A"   29 A'   30 A'                 
 -6.372  -4.791  -4.785  -4.775  -4.774  -4.770  -4.769  -2.674
 31 A'   32 A'   33 A'   11 A"   34 A'   12 A"   35 A'   36 A'                 
 -2.669  -2.668  -2.655  -2.655  -2.057  -2.051  -2.051  -2.051
 13 A"   37 A'   14 A"   38 A'   39 A'   15 A"   40 A'   41 A'                 
 -2.046  -2.045  -2.037  -2.037  -2.033  -2.032  -0.977  -0.806
 16 A"   42 A'   43 A'   17 A"   18 A"   44 A'   45 A'   46 A'                 
 -0.711  -0.675  -0.545  -0.476  -0.448  -0.428  -0.338  -0.327
 47 A'   48 A'   49 A'   50 A'   51 A'   19 A"   52 A'   20 A"                 
 -0.310  -0.292  -0.288  -0.282  -0.276
 53 A'   21 A"   54 A'   22 A"   55 A'                                         
 -- Virtual --                   
 -0.109  -0.107  -0.070  -0.006   0.013   0.037   0.053   0.053
 56 A'   57 A'   23 A"   58 A'   59 A'   60 A'   24 A"   61 A'                 
  0.079   0.085   0.088   0.101   0.145   0.153   0.164   0.188
 62 A'   25 A"   63 A'   64 A'   65 A'   26 A"   66 A'   67 A'                 
  0.199   0.209   0.220   0.244   0.249   0.249   0.297   0.345
 68 A'   27 A"   69 A'   70 A'   71 A'   28 A"   72 A'   73 A'                 
  0.351   0.380   0.395   0.401   0.405   0.407   0.430   0.432
 29 A"   30 A"   31 A"   74 A'   75 A'   32 A"   33 A"   76 A'                 
  0.437   0.454   0.462   0.492   0.539   0.554   0.555   0.600
 77 A'   78 A'   79 A'   80 A'   34 A"   81 A'   35 A"   82 A'                 
  0.606   0.632   0.640   0.684   0.775   0.795   0.814   0.860
 83 A'   36 A"   84 A'   85 A'   86 A'   87 A'   88 A'   37 A"                 
  0.905   0.929   0.989   1.200   1.210   1.264   1.315   1.343
 89 A'   90 A'   91 A'   92 A'   38 A"   39 A"   93 A'   94 A'                 
  1.348   1.352   1.367   1.399   1.591   1.599   1.848   1.915
 40 A"   41 A"   95 A'   96 A'   97 A'   98 A'   99 A'   42 A"                 
  1.975   2.000   2.071   2.278   2.341   2.527   2.739   2.743
100 A'  101 A'   43 A"  102 A'   44 A"  103 A'  104 A'   45 A"                 
  2.817   3.084   3.808   3.856   3.941   3.945   3.951   3.961
105 A'  106 A'   46 A"  107 A'   47 A"   48 A"  108 A'  109 A'                 
  3.965   3.976   3.999   4.017   4.037   4.039   4.089   4.106
 49 A"   50 A"  110 A'   51 A"  111 A'   52 A"  112 A'  113 A'                 
  4.200   4.243   4.281   4.361   4.402   4.440   5.961   6.001
114 A'  115 A'  116 A'  117 A'  118 A'  119 A'   53 A"   54 A"                 
  6.002   6.016   6.025   6.070   6.632   7.529   7.552   7.623
120 A'  121 A'  122 A'  123 A'  124 A'   55 A"  125 A'  126 A'                 
 23.653  27.780  27.839  28.307  28.336  28.338  28.342  28.353
127 A'  128 A'  129 A'   56 A"  130 A'   57 A"  131 A'  132 A'                 
 28.368  28.514  28.517  28.522  28.522  28.524  28.550  28.555
133 A'   58 A"   59 A"   60 A"  134 A'  135 A'   61 A"  136 A'                 
 28.588  28.661  28.678  35.437  47.907 127.854 127.877 127.878
137 A'  138 A'  139 A'  140 A'  141 A'   62 A"  142 A'   63 A"                 
127.889 127.896 127.919 151.588 151.637 289.720 289.741 289.844
143 A'  144 A'  145 A'  146 A'  147 A'   64 A"  148 A'  149 A'                 
*******1901.7481901.800
150 A'  151 A'  152 A'                                                         

 Beta MOs, Restricted
 -- Occupied --                  
*******-1165.89 -482.87 -176.33 -176.33 -165.74 -165.73 -165.73
  1 A'    2 A'    3 A'    4 A'    5 A'    6 A'    1 A"    7 A'                 
-165.73 -165.73 -165.73  -62.52  -56.34  -56.34  -56.34  -35.83
  8 A'    2 A"    9 A'   10 A'   11 A'    3 A"   12 A'   13 A'                 
-35.823 -31.322 -31.317 -31.315 -31.315 -31.311 -31.310 -22.972
 14 A'   15 A'   16 A'    4 A"   17 A'    5 A"   18 A'   19 A'                 
-22.970 -22.970 -22.967 -22.966 -22.966 -22.966 -22.965 -22.961
  6 A"   20 A'   21 A'    7 A"   22 A'    8 A"   23 A'    9 A"                 
-22.961 -14.399 -10.324  -8.729  -6.564  -6.546  -6.545  -6.377
 24 A'   25 A'   26 A'   27 A'   28 A'   10 A"   29 A'   30 A'                 
 -6.372  -4.791  -4.785  -4.775  -4.774  -4.770  -4.769  -2.674
 31 A'   32 A'   33 A'   11 A"   34 A'   12 A"   35 A'   36 A'                 
 -2.669  -2.668  -2.655  -2.655  -2.057  -2.051  -2.051  -2.051
 13 A"   37 A'   14 A"   38 A'   39 A'   15 A"   40 A'   41 A'                 
 -2.046  -2.045  -2.037  -2.037  -2.033  -2.032  -0.977  -0.806
 16 A"   42 A'   43 A'   17 A"   18 A"   44 A'   45 A'   46 A'                 
 -0.711  -0.675  -0.545  -0.476  -0.448  -0.428  -0.338  -0.327
 47 A'   48 A'   49 A'   50 A'   51 A'   19 A"   52 A'   20 A"                 
 -0.310  -0.292  -0.288  -0.282  -0.276
 53 A'   21 A"   54 A'   22 A"   55 A'                                         
 -- Virtual --                   
 -0.109  -0.107  -0.070  -0.006   0.013   0.037   0.053   0.053
 56 A'   57 A'   23 A"   58 A'   59 A'   60 A'   24 A"   61 A'                 
  0.079   0.085   0.088   0.101   0.145   0.153   0.164   0.188
 62 A'   25 A"   63 A'   64 A'   65 A'   26 A"   66 A'   67 A'                 
  0.199   0.209   0.220   0.244   0.249   0.249   0.297   0.345
 68 A'   27 A"   69 A'   70 A'   71 A'   28 A"   72 A'   73 A'                 
  0.351   0.380   0.395   0.401   0.405   0.407   0.430   0.432
 29 A"   30 A"   31 A"   74 A'   75 A'   32 A"   33 A"   76 A'                 
  0.437   0.454   0.462   0.492   0.539   0.554   0.555   0.600
 77 A'   78 A'   79 A'   80 A'   34 A"   81 A'   35 A"   82 A'                 
  0.606   0.632   0.640   0.684   0.775   0.795   0.814   0.860
 83 A'   36 A"   84 A'   85 A'   86 A'   87 A'   88 A'   37 A"                 
  0.905   0.929   0.989   1.200   1.210   1.264   1.315   1.343
 89 A'   90 A'   91 A'   92 A'   38 A"   39 A"   93 A'   94 A'                 
  1.348   1.352   1.367   1.399   1.591   1.599   1.848   1.915
 40 A"   41 A"   95 A'   96 A'   97 A'   98 A'   99 A'   42 A"                 
  1.975   2.000   2.071   2.278   2.341   2.527   2.739   2.743
100 A'  101 A'   43 A"  102 A'   44 A"  103 A'  104 A'   45 A"                 
  2.817   3.084   3.808   3.856   3.941   3.945   3.951   3.961
105 A'  106 A'   46 A"  107 A'   47 A"   48 A"  108 A'  109 A'                 
  3.965   3.976   3.999   4.017   4.037   4.039   4.089   4.106
 49 A"   50 A"  110 A'   51 A"  111 A'   52 A"  112 A'  113 A'                 
  4.200   4.243   4.281   4.361   4.402   4.440   5.961   6.001
114 A'  115 A'  116 A'  117 A'  118 A'  119 A'   53 A"   54 A"                 
  6.002   6.016   6.025   6.070   6.632   7.529   7.552   7.623
120 A'  121 A'  122 A'  123 A'  124 A'   55 A"  125 A'  126 A'                 
 23.653  27.780  27.839  28.307  28.336  28.338  28.342  28.353
127 A'  128 A'  129 A'   56 A"  130 A'   57 A"  131 A'  132 A'                 
 28.368  28.514  28.517  28.522  28.522  28.524  28.550  28.555
133 A'   58 A"   59 A"   60 A"  134 A'  135 A'   61 A"  136 A'                 
 28.588  28.661  28.678  35.437  47.907 127.854 127.877 127.878
137 A'  138 A'  139 A'  140 A'  141 A'   62 A"  142 A'   63 A"                 
127.889 127.896 127.919 151.588 151.637 289.720 289.741 289.844
143 A'  144 A'  145 A'  146 A'  147 A'   64 A"  148 A'  149 A'                 
*******1901.7481901.800
150 A'  151 A'  152 A'                                                         
 --------------------------------------------------------------

          Ground-State Mulliken Net Atomic Charges

     Atom                 Charge (a.u.)
  ----------------------------------------
      1 C                    -0.443175
      2 N                     0.064807
      3 Br                    0.066751
      4 I                     0.184711
      5 I                     0.126905
  ----------------------------------------
  Sum of atomic charges =     0.000000

 -----------------------------------------------------------------
                    Cartesian Multipole Moments
 -----------------------------------------------------------------
    Charge (ESU x 10^10)
                 0.0000
    Dipole Moment (Debye)
         X       0.3525      Y       1.0919      Z       0.0000
       Tot       1.1474
    Quadrupole Moments (Debye-Ang)
        XX     -79.3486     XY      -1.2286     YY     -86.6386
        XZ       0.0000     YZ       0.0000     ZZ     -87.2207
    Octopole Moments (Debye-Ang^2)
       XXX       3.2309    XXY      -6.4532    XYY      -8.3495
       YYY      27.3862    XXZ      -0.0000    XYZ      -0.0000
       YYZ       0.0000    XZZ      -1.2836    YZZ       2.2193
       ZZZ      -0.0000
    Hexadecapole Moments (Debye-Ang^3)
      XXXX   -1486.3492   XXXY     -12.1008   XXYY    -428.0162
      XYYY     -43.6218   YYYY    -966.7663   XXXZ       0.0000
      XXYZ      -0.0000   XYYZ       0.0000   YYYZ       0.0000
      XXZZ    -301.5621   XYZZ      -8.5345   YYZZ    -188.0735
      XZZZ       0.0000   YZZZ       0.0000   ZZZZ    -116.0991
 -----------------------------------------------------------------
 Calculating analytic gradient of the SCF energy
 Gradient of SCF Energy
            1           2           3           4           5
    1   0.0202839  -0.0090717  -0.0036747  -0.0082356   0.0006982
    2   0.0138135  -0.0123549  -0.0051324  -0.0006473   0.0043211
    3  -0.0000000   0.0000000  -0.0000000   0.0000000  -0.0000000
 Max gradient component =       2.028E-02
 RMS gradient           =       8.018E-03
 Gradient time:  CPU 15.69 s  wall 4.03 s
 Geometry Optimization Parameters
   NAtoms,    NIC,     NZ,  NCons,   NDum,   NFix, NCnnct, MaxDiis
        5      20       5       0       0       0       0       0

 Cartesian Hessian Update
 Hessian Updated using BFGS Update


** GEOMETRY OPTIMIZATION IN DELOCALIZED INTERNAL COORDINATES **
   Searching for a Minimum

   Optimization Cycle:   2

                       Coordinates (Angstroms)
     ATOM                X               Y               Z
      1  C         0.1606657497   -0.3011990109    0.0000000000
      2  N        -0.4598185951   -1.4071381868    0.0000000000
      3  Br       -2.3594540699   -1.5389181980    0.0000000000
      4  I         2.2606440085   -0.4972716301    0.0000000000
      5  I        -0.6180938223    1.7379433856    0.0000000000
   Point Group: cs    Number of degrees of freedom:     7


   Energy is -16506.008300352

 Hessian Updated using BFGS Update

  6 Hessian modes will be used to form the next step
  Hessian Eigenvalues:
     0.107258    0.115101    0.168504    0.227408    0.361515    0.607166

 Minimum Search - Taking Simple RFO Step
 Searching for Lamda that Minimizes Along All modes
 Value Taken    Lamda =  -0.00250711
 Step Taken.  Stepsize is  0.095116

                             Maximum     Tolerance    Cnvgd?
         Gradient           0.023742      0.000300      NO
         Displacement       0.054294      0.001200      NO
         Energy change     -0.006521      0.000001      NO


 New Cartesian Coordinates Obtained by Inverse Iteration

 Displacement from previous Coordinates is:  0.189379
 ----------------------------------------------------------------
             Standard Nuclear Orientation (Angstroms)
    I     Atom           X                Y                Z
 ----------------------------------------------------------------
    1      C       0.1469766482    -0.3251839836     0.0000000000
    2      N      -0.4507383846    -1.4214316596     0.0000000000
    3      Br     -2.3387964855    -1.4685654027     0.0000000000
    4      I       2.2801196284    -0.4862746193     0.0000000000
    5      I      -0.6536181357     1.6948720250     0.0000000000
 ----------------------------------------------------------------
 Molecular Point Group                 Cs    NOp =  2
 Largest Abelian Subgroup              Cs    NOp =  2
 Nuclear Repulsion Energy =  1302.4028777226 hartrees
 There are       77 alpha and       77 beta electrons
 Applying Cartesian multipole field
    Component          Value
    ---------          -----
     (2,0,0)        1.00000E-11
     (0,2,0)        2.00000E-11
     (0,0,2)       -3.00000E-11
 Nucleus-field energy     =     0.0000000358 hartrees
 Requested basis set is 6-311++G(d,p)
 There are 79 shells and 216 basis functions
 A cutoff of  1.0D-11 yielded   2215 shell pairs
 There are     17869 function pairs (     20360 Cartesian)
 Smallest overlap matrix eigenvalue = 9.81E-04
 Guess MOs from SCF MO coefficient file

 -----------------------------------------------------------------------
  General SCF calculation program by
  Eric Jon Sundstrom, Paul Horn, Yuezhi Mao, Dmitri Zuev, Alec White,
  David Stuck, Shaama M.S., Shane Yost, Joonho Lee, David Small,
  Daniel Levine, Susi Lehtola, Hugh Burton, Evgeny Epifanovsky
 -----------------------------------------------------------------------
 Exchange:     0.2000 Hartree-Fock + 0.0800 Slater + 0.7200 B88
 Correlation:  0.1900 VWN1RPA + 0.8100 LYP
 Using SG-1 standard quadrature grid
 using 4 threads for integral computing
 -------------------------------------------------------
 OpenMP Integral computing Module                
 Release: version 2.0, May 2017, Q-Chem Inc. Pleasanton 
 -------------------------------------------------------
 -------------------------------------------------------
 OpenMP BLAS3 based DFT computing Module                
 Release: version 1.0, May 2013, Q-Chem Inc. Pittsburgh 
 -------------------------------------------------------
 A restricted SCF calculation will be
 performed using DIIS
 SCF converges when DIIS error is below 1.0e-08
 ---------------------------------------
  Cycle       Energy         DIIS error
 ---------------------------------------
    1  -16506.0080851357      3.83e-04  
    2  -16506.0092330583      2.24e-04  
    3  -16506.0090688988      2.82e-04  
    4  -16506.0094755144      5.04e-05  
    5  -16506.0094907829      1.20e-05  
    6  -16506.0094913063      6.08e-06  
    7  -16506.0094914892      2.56e-06  
    8  -16506.0094915234      6.04e-07  
    9  -16506.0094915255      1.02e-07  
   10  -16506.0094915257      3.42e-08  
   11  -16506.0094915256      6.82e-09  Convergence criterion met
 ---------------------------------------
 SCF time:   CPU 47.92s  wall 13.00s 
 SCF   energy in the final basis set =   -16506.0094915256
 Total energy in the final basis set =   -16506.0094915256

 --------------------------------------------------------------
             Orbital Energies (a.u.) and Symmetries
 --------------------------------------------------------------

 Alpha MOs, Restricted
 -- Occupied --                  
*******-1165.89 -482.87 -176.33 -176.33 -165.73 -165.73 -165.73
  1 A'    2 A'    3 A'    4 A'    5 A'    6 A'    7 A'    1 A"                 
-165.73 -165.73 -165.73  -62.52  -56.34  -56.34  -56.34  -35.83
  8 A'    2 A"    9 A'   10 A'   11 A'    3 A"   12 A'   13 A'                 
-35.824 -31.319 -31.317 -31.313 -31.312 -31.311 -31.311 -22.970
 14 A'   15 A'   16 A'    4 A"   17 A'    5 A"   18 A'   19 A'                 
-22.968 -22.968 -22.968 -22.967 -22.966 -22.963 -22.963 -22.962
  6 A"   20 A'   21 A'    7 A"   22 A'   23 A'    8 A"    9 A"                 
-22.962 -14.398 -10.322  -8.730  -6.565  -6.547  -6.546  -6.375
 24 A'   25 A'   26 A'   27 A'   28 A'   10 A"   29 A'   30 A'                 
 -6.373  -4.788  -4.786  -4.772  -4.771  -4.771  -4.770  -2.675
 31 A'   32 A'   33 A'   11 A"   34 A'   12 A"   35 A'   36 A'                 
 -2.670  -2.669  -2.655  -2.655  -2.054  -2.052  -2.049  -2.048
 13 A"   37 A'   14 A"   38 A'   39 A'   40 A'   15 A"   41 A'                 
 -2.047  -2.046  -2.035  -2.035  -2.033  -2.033  -0.988  -0.807
 16 A"   42 A'   17 A"   43 A'   18 A"   44 A'   45 A'   46 A'                 
 -0.710  -0.674  -0.545  -0.478  -0.451  -0.434  -0.338  -0.326
 47 A'   48 A'   49 A'   50 A'   51 A'   19 A"   52 A'   20 A"                 
 -0.311  -0.292  -0.290  -0.283  -0.275
 53 A'   21 A"   54 A'   22 A"   55 A'                                         
 -- Virtual --                   
 -0.109  -0.106  -0.066  -0.004   0.013   0.038   0.053   0.054
 56 A'   57 A'   23 A"   58 A'   59 A'   60 A'   24 A"   61 A'                 
  0.079   0.085   0.088   0.101   0.146   0.152   0.163   0.189
 62 A'   25 A"   63 A'   64 A'   65 A'   26 A"   66 A'   67 A'                 
  0.198   0.210   0.219   0.245   0.247   0.250   0.296   0.344
 68 A'   27 A"   69 A'   70 A'   71 A'   28 A"   72 A'   73 A'                 
  0.349   0.381   0.395   0.400   0.404   0.406   0.428   0.431
 29 A"   30 A"   31 A"   74 A'   75 A'   32 A"   76 A'   33 A"                 
  0.436   0.454   0.467   0.503   0.538   0.554   0.556   0.603
 77 A'   78 A'   79 A'   80 A'   34 A"   35 A"   81 A'   82 A'                 
  0.607   0.633   0.650   0.676   0.776   0.791   0.828   0.858
 83 A'   36 A"   84 A'   85 A'   86 A'   87 A'   88 A'   37 A"                 
  0.912   0.923   0.983   1.201   1.208   1.268   1.315   1.341
 89 A'   90 A'   91 A'   92 A'   38 A"   39 A"   93 A'   94 A'                 
  1.347   1.352   1.365   1.400   1.590   1.599   1.866   1.912
 40 A"   41 A"   95 A'   96 A'   97 A'   98 A'   99 A'   42 A"                 
  1.986   2.003   2.080   2.301   2.355   2.531   2.750   2.769
100 A'  101 A'   43 A"  102 A'   44 A"  103 A'   45 A"  104 A'                 
  2.826   3.066   3.809   3.859   3.941   3.946   3.949   3.962
105 A'  106 A'   46 A"  107 A'   47 A"   48 A"  108 A'  109 A'                 
  3.965   3.977   4.003   4.018   4.037   4.038   4.094   4.107
 49 A"   50 A"  110 A'   51 A"  111 A'   52 A"  112 A'  113 A'                 
  4.208   4.244   4.286   4.366   4.401   4.442   5.962   6.002
114 A'  115 A'  116 A'  117 A'  118 A'  119 A'   53 A"   54 A"                 
  6.002   6.019   6.026   6.068   6.632   7.529   7.555   7.619
120 A'  121 A'  122 A'  123 A'  124 A'   55 A"  125 A'  126 A'                 
 23.694  27.781  27.838  28.308  28.337  28.338  28.343  28.354
127 A'  128 A'  129 A'   56 A"  130 A'   57 A"  131 A'  132 A'                 
 28.367  28.515  28.517  28.522  28.524  28.525  28.550  28.555
133 A'   58 A"   59 A"   60 A"  134 A'  135 A'   61 A"  136 A'                 
 28.589  28.663  28.679  35.463  47.906 127.855 127.878 127.879
137 A'  138 A'  139 A'  140 A'  141 A'   62 A"  142 A'   63 A"                 
127.890 127.898 127.919 151.589 151.637 289.720 289.745 289.843
143 A'  144 A'  145 A'  146 A'  147 A'   64 A"  148 A'  149 A'                 
*******1901.7491901.799
150 A'  151 A'  152 A'                                                         

 Beta MOs, Restricted
 -- Occupied --                  
*******-1165.89 -482.87 -176.33 -176.33 -165.73 -165.73 -165.73
  1 A'    2 A'    3 A'    4 A'    5 A'    6 A'    7 A'    1 A"                 
-165.73 -165.73 -165.73  -62.52  -56.34  -56.34  -56.34  -35.83
  8 A'    2 A"    9 A'   10 A'   11 A'    3 A"   12 A'   13 A'                 
-35.824 -31.319 -31.317 -31.313 -31.312 -31.311 -31.311 -22.970
 14 A'   15 A'   16 A'    4 A"   17 A'    5 A"   18 A'   19 A'                 
-22.968 -22.968 -22.968 -22.967 -22.966 -22.963 -22.963 -22.962
  6 A"   20 A'   21 A'    7 A"   22 A'   23 A'    8 A"    9 A"                 
-22.962 -14.398 -10.322  -8.730  -6.565  -6.547  -6.546  -6.375
 24 A'   25 A'   26 A'   27 A'   28 A'   10 A"   29 A'   30 A'                 
 -6.373  -4.788  -4.786  -4.772  -4.771  -4.771  -4.770  -2.675
 31 A'   32 A'   33 A'   11 A"   34 A'   12 A"   35 A'   36 A'                 
 -2.670  -2.669  -2.655  -2.655  -2.054  -2.052  -2.049  -2.048
 13 A"   37 A'   14 A"   38 A'   39 A'   40 A'   15 A"   41 A'                 
 -2.047  -2.046  -2.035  -2.035  -2.033  -2.033  -0.988  -0.807
 16 A"   42 A'   17 A"   43 A'   18 A"   44 A'   45 A'   46 A'                 
 -0.710  -0.674  -0.545  -0.478  -0.451  -0.434  -0.338  -0.326
 47 A'   48 A'   49 A'   50 A'   51 A'   19 A"   52 A'   20 A"                 
 -0.311  -0.292  -0.290  -0.283  -0.275
 53 A'   21 A"   54 A'   22 A"   55 A'                                         
 -- Virtual --                   
 -0.109  -0.106  -0.066  -0.004   0.013   0.038   0.053   0.054
 56 A'   57 A'   23 A"   58 A'   59 A'   60 A'   24 A"   61 A'                 
  0.079   0.085   0.088   0.101   0.146   0.152   0.163   0.189
 62 A'   25 A"   63 A'   64 A'   65 A'   26 A"   66 A'   67 A'                 
  0.198   0.210   0.219   0.245   0.247   0.250   0.296   0.344
 68 A'   27 A"   69 A'   70 A'   71 A'   28 A"   72 A'   73 A'                 
  0.349   0.381   0.395   0.400   0.404   0.406   0.428   0.431
 29 A"   30 A"   31 A"   74 A'   75 A'   32 A"   76 A'   33 A"                 
  0.436   0.454   0.467   0.503   0.538   0.554   0.556   0.603
 77 A'   78 A'   79 A'   80 A'   34 A"   35 A"   81 A'   82 A'                 
  0.607   0.633   0.650   0.676   0.776   0.791   0.828   0.858
 83 A'   36 A"   84 A'   85 A'   86 A'   87 A'   88 A'   37 A"                 
  0.912   0.923   0.983   1.201   1.208   1.268   1.315   1.341
 89 A'   90 A'   91 A'   92 A'   38 A"   39 A"   93 A'   94 A'                 
  1.347   1.352   1.365   1.400   1.590   1.599   1.866   1.912
 40 A"   41 A"   95 A'   96 A'   97 A'   98 A'   99 A'   42 A"                 
  1.986   2.003   2.080   2.301   2.355   2.531   2.750   2.769
100 A'  101 A'   43 A"  102 A'   44 A"  103 A'   45 A"  104 A'                 
  2.826   3.066   3.809   3.859   3.941   3.946   3.949   3.962
105 A'  106 A'   46 A"  107 A'   47 A"   48 A"  108 A'  109 A'                 
  3.965   3.977   4.003   4.018   4.037   4.038   4.094   4.107
 49 A"   50 A"  110 A'   51 A"  111 A'   52 A"  112 A'  113 A'                 
  4.208   4.244   4.286   4.366   4.401   4.442   5.962   6.002
114 A'  115 A'  116 A'  117 A'  118 A'  119 A'   53 A"   54 A"                 
  6.002   6.019   6.026   6.068   6.632   7.529   7.555   7.619
120 A'  121 A'  122 A'  123 A'  124 A'   55 A"  125 A'  126 A'                 
 23.694  27.781  27.838  28.308  28.337  28.338  28.343  28.354
127 A'  128 A'  129 A'   56 A"  130 A'   57 A"  131 A'  132 A'                 
 28.367  28.515  28.517  28.522  28.524  28.525  28.550  28.555
133 A'   58 A"   59 A"   60 A"  134 A'  135 A'   61 A"  136 A'                 
 28.589  28.663  28.679  35.463  47.906 127.855 127.878 127.879
137 A'  138 A'  139 A'  140 A'  141 A'   62 A"  142 A'   63 A"                 
127.890 127.898 127.919 151.589 151.637 289.720 289.745 289.843
143 A'  144 A'  145 A'  146 A'  147 A'   64 A"  148 A'  149 A'                 
*******1901.7491901.799
150 A'  151 A'  152 A'                                                         
 --------------------------------------------------------------

          Ground-State Mulliken Net Atomic Charges

     Atom                 Charge (a.u.)
  ----------------------------------------
      1 C                    -0.440611
      2 N                     0.074414
      3 Br                    0.067526
      4 I                     0.166963
      5 I                     0.131708
  ----------------------------------------
  Sum of atomic charges =    -0.000000

 -----------------------------------------------------------------
                    Cartesian Multipole Moments
 -----------------------------------------------------------------
    Charge (ESU x 10^10)
                -0.0000
    Dipole Moment (Debye)
         X       0.1612      Y       1.1443      Z      -0.0000
       Tot       1.1556
    Quadrupole Moments (Debye-Ang)
        XX     -79.4717     XY      -1.3707     YY     -86.7990
        XZ       0.0000     YZ      -0.0000     ZZ     -87.1989
    Octopole Moments (Debye-Ang^2)
       XXX       2.4266    XXY      -4.9189    XYY      -8.0087
       YYY      26.8094    XXZ      -0.0000    XYZ       0.0000
       YYZ       0.0000    XZZ      -1.4742    YZZ       2.0453
       ZZZ      -0.0000
    Hexadecapole Moments (Debye-Ang^3)
      XXXX   -1497.8536   XXXY      -2.8083   XXYY    -425.4163
      XYYY     -32.6773   YYYY    -921.2490   XXXZ      -0.0000
      XXYZ      -0.0000   XYYZ      -0.0000   YYYZ       0.0000
      XXZZ    -303.8469   XYZZ      -4.2265   YYZZ    -179.7599
      XZZZ      -0.0000   YZZZ       0.0000   ZZZZ    -116.1253
 -----------------------------------------------------------------
 Calculating analytic gradient of the SCF energy
 Gradient of SCF Energy
            1           2           3           4           5
    1  -0.0015697   0.0010211   0.0042838  -0.0035524  -0.0001827
    2  -0.0056727   0.0037623   0.0010305  -0.0012422   0.0021220
    3   0.0000000   0.0000000  -0.0000000   0.0000000  -0.0000000
 Max gradient component =       5.673E-03
 RMS gradient           =       2.421E-03
 Gradient time:  CPU 16.20 s  wall 4.16 s
 Geometry Optimization Parameters
   NAtoms,    NIC,     NZ,  NCons,   NDum,   NFix, NCnnct, MaxDiis
        5      20       5       0       0       0       0       0

 Cartesian Hessian Update
 Hessian Updated using BFGS Update


** GEOMETRY OPTIMIZATION IN DELOCALIZED INTERNAL COORDINATES **
   Searching for a Minimum

   Optimization Cycle:   3

                       Coordinates (Angstroms)
     ATOM                X               Y               Z
      1  C         0.1469766482   -0.3251839836    0.0000000000
      2  N        -0.4507383846   -1.4214316596    0.0000000000
      3  Br       -2.3387964855   -1.4685654027    0.0000000000
      4  I         2.2801196284   -0.4862746193    0.0000000000
      5  I        -0.6536181357    1.6948720250    0.0000000000
   Point Group: cs    Number of degrees of freedom:     7


   Energy is -16506.009491526

 Hessian Updated using BFGS Update

  7 Hessian modes will be used to form the next step
  Hessian Eigenvalues:
     0.097024    0.108745    0.184046    0.239817    0.254698    0.335222
     0.715733

 Minimum Search - Taking Simple RFO Step
 Searching for Lamda that Minimizes Along All modes
 Value Taken    Lamda =  -0.00036147
 Step Taken.  Stepsize is  0.046351

                             Maximum     Tolerance    Cnvgd?
         Gradient           0.007299      0.000300      NO
         Displacement       0.033501      0.001200      NO
         Energy change     -0.001191      0.000001      NO


 New Cartesian Coordinates Obtained by Inverse Iteration

 Displacement from previous Coordinates is:  0.060704
 ----------------------------------------------------------------
             Standard Nuclear Orientation (Angstroms)
    I     Atom           X                Y                Z
 ----------------------------------------------------------------
    1      C       0.1490749033    -0.3262335807     0.0000000000
    2      N      -0.4567555621    -1.4224535086     0.0000000000
    3      Br     -2.3565080205    -1.4657698769     0.0000000000
    4      I       2.3001976798    -0.4751945231     0.0000000000
    5      I      -0.6520657297     1.6830678492     0.0000000000
 ----------------------------------------------------------------
 Molecular Point Group                 Cs    NOp =  2
 Largest Abelian Subgroup              Cs    NOp =  2
 Nuclear Repulsion Energy =  1299.4239607137 hartrees
 There are       77 alpha and       77 beta electrons
 Applying Cartesian multipole field
    Component          Value
    ---------          -----
     (2,0,0)        1.00000E-11
     (0,2,0)        2.00000E-11
     (0,0,2)       -3.00000E-11
 Nucleus-field energy     =     0.0000000358 hartrees
 Requested basis set is 6-311++G(d,p)
 There are 79 shells and 216 basis functions
 A cutoff of  1.0D-11 yielded   2213 shell pairs
 There are     17855 function pairs (     20345 Cartesian)
 Smallest overlap matrix eigenvalue = 9.99E-04
 Guess MOs from SCF MO coefficient file

 -----------------------------------------------------------------------
  General SCF calculation program by
  Eric Jon Sundstrom, Paul Horn, Yuezhi Mao, Dmitri Zuev, Alec White,
  David Stuck, Shaama M.S., Shane Yost, Joonho Lee, David Small,
  Daniel Levine, Susi Lehtola, Hugh Burton, Evgeny Epifanovsky
 -----------------------------------------------------------------------
 Exchange:     0.2000 Hartree-Fock + 0.0800 Slater + 0.7200 B88
 Correlation:  0.1900 VWN1RPA + 0.8100 LYP
 Using SG-1 standard quadrature grid
 using 4 threads for integral computing
 -------------------------------------------------------
 OpenMP Integral computing Module                
 Release: version 2.0, May 2017, Q-Chem Inc. Pleasanton 
 -------------------------------------------------------
 -------------------------------------------------------
 OpenMP BLAS3 based DFT computing Module                
 Release: version 1.0, May 2013, Q-Chem Inc. Pittsburgh 
 -------------------------------------------------------
 A restricted SCF calculation will be
 performed using DIIS
 SCF converges when DIIS error is below 1.0e-08
 ---------------------------------------
  Cycle       Energy         DIIS error
 ---------------------------------------
    1  -16506.0095337970      1.30e-04  
    2  -16506.0096270596      8.06e-05  
    3  -16506.0096077562      9.84e-05  
    4  -16506.0096632332      1.60e-05  
    5  -16506.0096646301      5.78e-06  
    6  -16506.0096647620      2.72e-06  
    7  -16506.0096648022      6.40e-07  
    8  -16506.0096648041      1.26e-07  
    9  -16506.0096648042      2.71e-08  
   10  -16506.0096648043      1.29e-08  
   11  -16506.0096648044      2.67e-09  Convergence criterion met
 ---------------------------------------
 SCF time:   CPU 47.83s  wall 13.00s 
 SCF   energy in the final basis set =   -16506.0096648044
 Total energy in the final basis set =   -16506.0096648044

 --------------------------------------------------------------
             Orbital Energies (a.u.) and Symmetries
 --------------------------------------------------------------

 Alpha MOs, Restricted
 -- Occupied --                  
*******-1165.90 -482.87 -176.33 -176.33 -165.73 -165.73 -165.73
  1 A'    2 A'    3 A'    4 A'    5 A'    6 A'    7 A'    1 A"                 
-165.73 -165.73 -165.73  -62.52  -56.34  -56.34  -56.34  -35.83
  8 A'    2 A"    9 A'   10 A'   11 A'    3 A"   12 A'   13 A'                 
-35.825 -31.320 -31.318 -31.313 -31.313 -31.312 -31.311 -22.970
 14 A'   15 A'   16 A'    4 A"   17 A'    5 A"   18 A'   19 A'                 
-22.968 -22.968 -22.968 -22.967 -22.967 -22.963 -22.963 -22.962
 20 A'    6 A"   21 A'    7 A"   22 A'    8 A"   23 A'    9 A"                 
-22.962 -14.399 -10.323  -8.730  -6.564  -6.547  -6.546  -6.375
 24 A'   25 A'   26 A'   27 A'   28 A'   10 A"   29 A'   30 A'                 
 -6.374  -4.789  -4.787  -4.772  -4.772  -4.772  -4.770  -2.674
 31 A'   32 A'   33 A'   11 A"   34 A'   12 A"   35 A'   36 A'                 
 -2.670  -2.669  -2.655  -2.655  -2.054  -2.052  -2.049  -2.049
 13 A"   37 A'   14 A"   38 A'   39 A'   40 A'   15 A"   41 A'                 
 -2.048  -2.047  -2.035  -2.035  -2.034  -2.034  -0.985  -0.805
 16 A"   42 A'   17 A"   43 A'   18 A"   44 A'   45 A'   46 A'                 
 -0.710  -0.674  -0.544  -0.478  -0.449  -0.432  -0.338  -0.326
 47 A'   48 A'   49 A'   50 A'   51 A'   19 A"   52 A'   20 A"                 
 -0.311  -0.293  -0.290  -0.283  -0.275
 53 A'   21 A"   54 A'   22 A"   55 A'                                         
 -- Virtual --                   
 -0.112  -0.108  -0.067  -0.004   0.013   0.038   0.053   0.054
 56 A'   57 A'   23 A"   58 A'   59 A'   60 A'   24 A"   61 A'                 
  0.078   0.085   0.088   0.101   0.146   0.152   0.162   0.189
 62 A'   25 A"   63 A'   64 A'   65 A'   26 A"   66 A'   67 A'                 
  0.198   0.210   0.219   0.245   0.248   0.250   0.294   0.343
 68 A'   27 A"   69 A'   70 A'   71 A'   28 A"   72 A'   73 A'                 
  0.350   0.381   0.394   0.400   0.404   0.404   0.427   0.432
 29 A"   30 A"   31 A"   74 A'   32 A"   75 A'   76 A'   33 A"                 
  0.436   0.455   0.467   0.501   0.539   0.554   0.557   0.600
 77 A'   78 A'   79 A'   80 A'   34 A"   35 A"   81 A'   82 A'                 
  0.607   0.632   0.651   0.674   0.773   0.790   0.825   0.859
 83 A'   36 A"   84 A'   85 A'   86 A'   87 A'   88 A'   37 A"                 
  0.908   0.923   0.987   1.202   1.208   1.267   1.315   1.335
 89 A'   90 A'   91 A'   92 A'   38 A"   39 A"   93 A'   94 A'                 
  1.346   1.352   1.366   1.400   1.588   1.600   1.862   1.913
 40 A"   41 A"   95 A'   96 A'   97 A'   98 A'   99 A'   42 A"                 
  1.981   2.001   2.077   2.298   2.353   2.528   2.749   2.764
100 A'  101 A'   43 A"  102 A'   44 A"  103 A'   45 A"  104 A'                 
  2.824   3.069   3.809   3.859   3.941   3.945   3.948   3.960
105 A'  106 A'   46 A"  107 A'   47 A"   48 A"  108 A'  109 A'                 
  3.964   3.977   4.003   4.016   4.037   4.038   4.094   4.102
 49 A"   50 A"  110 A'   51 A"  111 A'   52 A"  112 A'  113 A'                 
  4.208   4.244   4.281   4.363   4.399   4.443   5.962   6.001
114 A'  115 A'  116 A'  117 A'  118 A'  119 A'   53 A"   54 A"                 
  6.002   6.018   6.024   6.068   6.626   7.529   7.555   7.620
120 A'  121 A'  122 A'  123 A'  124 A'   55 A"  125 A'  126 A'                 
 23.685  27.781  27.836  28.307  28.337  28.338  28.342  28.353
127 A'  128 A'  129 A'   56 A"  130 A'   57 A"  131 A'  132 A'                 
 28.367  28.515  28.516  28.522  28.523  28.525  28.549  28.554
133 A'   58 A"   59 A"   60 A"  134 A'  135 A'   61 A"  136 A'                 
 28.588  28.661  28.679  35.458  47.901 127.855 127.877 127.878
137 A'  138 A'  139 A'  140 A'  141 A'   62 A"  142 A'   63 A"                 
127.889 127.897 127.918 151.588 151.635 289.719 289.744 289.843
143 A'  144 A'  145 A'  146 A'  147 A'   64 A"  148 A'  149 A'                 
*******1901.7481901.797
150 A'  151 A'  152 A'                                                         

 Beta MOs, Restricted
 -- Occupied --                  
*******-1165.90 -482.87 -176.33 -176.33 -165.73 -165.73 -165.73
  1 A'    2 A'    3 A'    4 A'    5 A'    6 A'    7 A'    1 A"                 
-165.73 -165.73 -165.73  -62.52  -56.34  -56.34  -56.34  -35.83
  8 A'    2 A"    9 A'   10 A'   11 A'    3 A"   12 A'   13 A'                 
-35.825 -31.320 -31.318 -31.313 -31.313 -31.312 -31.311 -22.970
 14 A'   15 A'   16 A'    4 A"   17 A'    5 A"   18 A'   19 A'                 
-22.968 -22.968 -22.968 -22.967 -22.967 -22.963 -22.963 -22.962
 20 A'    6 A"   21 A'    7 A"   22 A'    8 A"   23 A'    9 A"                 
-22.962 -14.399 -10.323  -8.730  -6.564  -6.547  -6.546  -6.375
 24 A'   25 A'   26 A'   27 A'   28 A'   10 A"   29 A'   30 A'                 
 -6.374  -4.789  -4.787  -4.772  -4.772  -4.772  -4.770  -2.674
 31 A'   32 A'   33 A'   11 A"   34 A'   12 A"   35 A'   36 A'                 
 -2.670  -2.669  -2.655  -2.655  -2.054  -2.052  -2.049  -2.049
 13 A"   37 A'   14 A"   38 A'   39 A'   40 A'   15 A"   41 A'                 
 -2.048  -2.047  -2.035  -2.035  -2.034  -2.034  -0.985  -0.805
 16 A"   42 A'   17 A"   43 A'   18 A"   44 A'   45 A'   46 A'                 
 -0.710  -0.674  -0.544  -0.478  -0.449  -0.432  -0.338  -0.326
 47 A'   48 A'   49 A'   50 A'   51 A'   19 A"   52 A'   20 A"                 
 -0.311  -0.293  -0.290  -0.283  -0.275
 53 A'   21 A"   54 A'   22 A"   55 A'                                         
 -- Virtual --                   
 -0.112  -0.108  -0.067  -0.004   0.013   0.038   0.053   0.054
 56 A'   57 A'   23 A"   58 A'   59 A'   60 A'   24 A"   61 A'                 
  0.078   0.085   0.088   0.101   0.146   0.152   0.162   0.189
 62 A'   25 A"   63 A'   64 A'   65 A'   26 A"   66 A'   67 A'                 
  0.198   0.210   0.219   0.245   0.248   0.250   0.294   0.343
 68 A'   27 A"   69 A'   70 A'   71 A'   28 A"   72 A'   73 A'                 
  0.350   0.381   0.394   0.400   0.404   0.404   0.427   0.432
 29 A"   30 A"   31 A"   74 A'   32 A"   75 A'   76 A'   33 A"                 
  0.436   0.455   0.467   0.501   0.539   0.554   0.557   0.600
 77 A'   78 A'   79 A'   80 A'   34 A"   35 A"   81 A'   82 A'                 
  0.607   0.632   0.651   0.674   0.773   0.790   0.825   0.859
 83 A'   36 A"   84 A'   85 A'   86 A'   87 A'   88 A'   37 A"                 
  0.908   0.923   0.987   1.202   1.208   1.267   1.315   1.335
 89 A'   90 A'   91 A'   92 A'   38 A"   39 A"   93 A'   94 A'                 
  1.346   1.352   1.366   1.400   1.588   1.600   1.862   1.913
 40 A"   41 A"   95 A'   96 A'   97 A'   98 A'   99 A'   42 A"                 
  1.981   2.001   2.077   2.298   2.353   2.528   2.749   2.764
100 A'  101 A'   43 A"  102 A'   44 A"  103 A'   45 A"  104 A'                 
  2.824   3.069   3.809   3.859   3.941   3.945   3.948   3.960
105 A'  106 A'   46 A"  107 A'   47 A"   48 A"  108 A'  109 A'                 
  3.964   3.977   4.003   4.016   4.037   4.038   4.094   4.102
 49 A"   50 A"  110 A'   51 A"  111 A'   52 A"  112 A'  113 A'                 
  4.208   4.244   4.281   4.363   4.399   4.443   5.962   6.001
114 A'  115 A'  116 A'  117 A'  118 A'  119 A'   53 A"   54 A"                 
  6.002   6.018   6.024   6.068   6.626   7.529   7.555   7.620
120 A'  121 A'  122 A'  123 A'  124 A'   55 A"  125 A'  126 A'                 
 23.685  27.781  27.836  28.307  28.337  28.338  28.342  28.353
127 A'  128 A'  129 A'   56 A"  130 A'   57 A"  131 A'  132 A'                 
 28.367  28.515  28.516  28.522  28.523  28.525  28.549  28.554
133 A'   58 A"   59 A"   60 A"  134 A'  135 A'   61 A"  136 A'                 
 28.588  28.661  28.679  35.458  47.901 127.855 127.877 127.878
137 A'  138 A'  139 A'  140 A'  141 A'   62 A"  142 A'   63 A"                 
127.889 127.897 127.918 151.588 151.635 289.719 289.744 289.843
143 A'  144 A'  145 A'  146 A'  147 A'   64 A"  148 A'  149 A'                 
*******1901.7481901.797
150 A'  151 A'  152 A'                                                         
 --------------------------------------------------------------

          Ground-State Mulliken Net Atomic Charges

     Atom                 Charge (a.u.)
  ----------------------------------------
      1 C                    -0.441675
      2 N                     0.074558
      3 Br                    0.066148
      4 I                     0.164185
      5 I                     0.136784
  ----------------------------------------
  Sum of atomic charges =     0.000000

 -----------------------------------------------------------------
                    Cartesian Multipole Moments
 -----------------------------------------------------------------
    Charge (ESU x 10^10)
                 0.0000
    Dipole Moment (Debye)
         X       0.1650      Y       1.2074      Z       0.0000
       Tot       1.2186
    Quadrupole Moments (Debye-Ang)
        XX     -79.3636     XY      -1.3679     YY     -86.8649
        XZ      -0.0000     YZ       0.0000     ZZ     -87.2318
    Octopole Moments (Debye-Ang^2)
       XXX       1.8469    XXY      -4.6601    XYY      -8.3688
       YYY      26.9684    XXZ       0.0000    XYZ       0.0000
       YYZ       0.0000    XZZ      -1.7707    YZZ       2.1326
       ZZZ       0.0000
    Hexadecapole Moments (Debye-Ang^3)
      XXXX   -1518.5082   XXXY      -5.3620   XXYY    -428.1629
      XYYY     -36.1068   YYYY    -912.8713   XXXZ      -0.0000
      XXYZ       0.0000   XYYZ      -0.0000   YYYZ       0.0000
      XXZZ    -308.0829   XYZZ      -5.4097   YYZZ    -178.2142
      XZZZ      -0.0000   YZZZ       0.0000   ZZZZ    -116.1855
 -----------------------------------------------------------------
 Calculating analytic gradient of the SCF energy
 Gradient of SCF Energy
            1           2           3           4           5
    1   0.0012169  -0.0015168   0.0001045   0.0005196  -0.0003241
    2  -0.0012515   0.0002668   0.0003073  -0.0003199   0.0009974
    3  -0.0000000   0.0000000  -0.0000000   0.0000000   0.0000000
 Max gradient component =       1.517E-03
 RMS gradient           =       6.830E-04
 Gradient time:  CPU 16.11 s  wall 4.14 s
 Geometry Optimization Parameters
   NAtoms,    NIC,     NZ,  NCons,   NDum,   NFix, NCnnct, MaxDiis
        5      20       5       0       0       0       0       0

 Cartesian Hessian Update
 Hessian Updated using BFGS Update


** GEOMETRY OPTIMIZATION IN DELOCALIZED INTERNAL COORDINATES **
   Searching for a Minimum

   Optimization Cycle:   4

                       Coordinates (Angstroms)
     ATOM                X               Y               Z
      1  C         0.1490749033   -0.3262335807    0.0000000000
      2  N        -0.4567555621   -1.4224535086    0.0000000000
      3  Br       -2.3565080205   -1.4657698769    0.0000000000
      4  I         2.3001976798   -0.4751945231    0.0000000000
      5  I        -0.6520657297    1.6830678492    0.0000000000
   Point Group: cs    Number of degrees of freedom:     7


   Energy is -16506.009664804

 Hessian Updated using BFGS Update

  7 Hessian modes will be used to form the next step
  Hessian Eigenvalues:
     0.088098    0.110214    0.177250    0.240969    0.289109    0.339777
     0.723317

 Minimum Search - Taking Simple RFO Step
 Searching for Lamda that Minimizes Along All modes
 Value Taken    Lamda =  -0.00002174
 Step Taken.  Stepsize is  0.012858

                             Maximum     Tolerance    Cnvgd?
         Gradient           0.001134      0.000300      NO
         Displacement       0.007924      0.001200      NO
         Energy change     -0.000173      0.000001      NO


 New Cartesian Coordinates Obtained by Inverse Iteration

 Displacement from previous Coordinates is:  0.011387
 ----------------------------------------------------------------
             Standard Nuclear Orientation (Angstroms)
    I     Atom           X                Y                Z
 ----------------------------------------------------------------
    1      C       0.1475555020    -0.3243945557     0.0000000000
    2      N      -0.4556712939    -1.4218224672     0.0000000000
    3      Br     -2.3568816867    -1.4667723883     0.0000000000
    4      I       2.2974891737    -0.4740419395     0.0000000000
    5      I      -0.6485484243     1.6804477105     0.0000000000
 ----------------------------------------------------------------
 Molecular Point Group                 Cs    NOp =  2
 Largest Abelian Subgroup              Cs    NOp =  2
 Nuclear Repulsion Energy =  1300.6310232702 hartrees
 There are       77 alpha and       77 beta electrons
 Applying Cartesian multipole field
    Component          Value
    ---------          -----
     (2,0,0)        1.00000E-11
     (0,2,0)        2.00000E-11
     (0,0,2)       -3.00000E-11
 Nucleus-field energy     =     0.0000000358 hartrees
 Requested basis set is 6-311++G(d,p)
 There are 79 shells and 216 basis functions
 A cutoff of  1.0D-11 yielded   2214 shell pairs
 There are     17858 function pairs (     20348 Cartesian)
 Smallest overlap matrix eigenvalue = 9.98E-04
 Guess MOs from SCF MO coefficient file

 -----------------------------------------------------------------------
  General SCF calculation program by
  Eric Jon Sundstrom, Paul Horn, Yuezhi Mao, Dmitri Zuev, Alec White,
  David Stuck, Shaama M.S., Shane Yost, Joonho Lee, David Small,
  Daniel Levine, Susi Lehtola, Hugh Burton, Evgeny Epifanovsky
 -----------------------------------------------------------------------
 Exchange:     0.2000 Hartree-Fock + 0.0800 Slater + 0.7200 B88
 Correlation:  0.1900 VWN1RPA + 0.8100 LYP
 Using SG-1 standard quadrature grid
 using 4 threads for integral computing
 -------------------------------------------------------
 OpenMP Integral computing Module                
 Release: version 2.0, May 2017, Q-Chem Inc. Pleasanton 
 -------------------------------------------------------
 -------------------------------------------------------
 OpenMP BLAS3 based DFT computing Module                
 Release: version 1.0, May 2013, Q-Chem Inc. Pittsburgh 
 -------------------------------------------------------
 A restricted SCF calculation will be
 performed using DIIS
 SCF converges when DIIS error is below 1.0e-08
 ---------------------------------------
  Cycle       Energy         DIIS error
 ---------------------------------------
    1  -16506.0096705732      3.57e-05  
    2  -16506.0096759334      2.97e-05  
    3  -16506.0096770859      2.64e-05  
    4  -16506.0096808885      3.82e-06  
    5  -16506.0096809792      1.54e-06  
    6  -16506.0096809890      6.99e-07  
    7  -16506.0096809916      1.66e-07  
    8  -16506.0096809918      2.32e-08  
    9  -16506.0096809917      1.59e-08  
   10  -16506.0096809916      3.19e-09  Convergence criterion met
 ---------------------------------------
 SCF time:   CPU 43.52s  wall 12.00s 
 SCF   energy in the final basis set =   -16506.0096809916
 Total energy in the final basis set =   -16506.0096809916

 --------------------------------------------------------------
             Orbital Energies (a.u.) and Symmetries
 --------------------------------------------------------------

 Alpha MOs, Restricted
 -- Occupied --                  
*******-1165.90 -482.87 -176.33 -176.33 -165.73 -165.73 -165.73
  1 A'    2 A'    3 A'    4 A'    5 A'    6 A'    7 A'    1 A"                 
-165.73 -165.73 -165.73  -62.52  -56.34  -56.34  -56.34  -35.83
  8 A'    2 A"    9 A'   10 A'   11 A'    3 A"   12 A'   13 A'                 
-35.825 -31.319 -31.318 -31.313 -31.312 -31.312 -31.312 -22.970
 14 A'   15 A'   16 A'    4 A"   17 A'    5 A"   18 A'   19 A'                 
-22.969 -22.968 -22.968 -22.968 -22.967 -22.963 -22.963 -22.963
 20 A'    6 A"   21 A'    7 A"   22 A'    8 A"   23 A'    9 A"                 
-22.963 -14.399 -10.322  -8.729  -6.564  -6.546  -6.546  -6.375
 24 A'   25 A'   26 A'   27 A'   28 A'   10 A"   29 A'   30 A'                 
 -6.374  -4.788  -4.787  -4.772  -4.772  -4.771  -4.771  -2.674
 31 A'   32 A'   33 A'   11 A"   12 A"   34 A'   35 A'   36 A'                 
 -2.669  -2.669  -2.655  -2.655  -2.054  -2.053  -2.049  -2.048
 13 A"   37 A'   14 A"   38 A'   39 A'   40 A'   15 A"   41 A'                 
 -2.048  -2.047  -2.034  -2.034  -2.034  -2.034  -0.985  -0.805
 16 A"   42 A'   17 A"   43 A'   18 A"   44 A'   45 A'   46 A'                 
 -0.711  -0.674  -0.544  -0.478  -0.449  -0.432  -0.338  -0.326
 47 A'   48 A'   49 A'   50 A'   51 A'   19 A"   52 A'   20 A"                 
 -0.311  -0.293  -0.290  -0.283  -0.275
 53 A'   21 A"   54 A'   22 A"   55 A'                                         
 -- Virtual --                   
 -0.111  -0.107  -0.067  -0.004   0.013   0.038   0.053   0.054
 56 A'   57 A'   23 A"   58 A'   59 A'   60 A'   24 A"   61 A'                 
  0.078   0.085   0.088   0.100   0.146   0.152   0.162   0.189
 62 A'   25 A"   63 A'   64 A'   65 A'   26 A"   66 A'   67 A'                 
  0.198   0.210   0.219   0.245   0.248   0.250   0.294   0.343
 68 A'   27 A"   69 A'   70 A'   71 A'   28 A"   72 A'   73 A'                 
  0.349   0.380   0.394   0.400   0.405   0.405   0.427   0.432
 29 A"   30 A"   31 A"   74 A'   32 A"   75 A'   76 A'   33 A"                 
  0.436   0.455   0.467   0.501   0.539   0.554   0.557   0.600
 77 A'   78 A'   79 A'   80 A'   34 A"   35 A"   81 A'   82 A'                 
  0.607   0.633   0.652   0.674   0.773   0.790   0.825   0.859
 83 A'   36 A"   84 A'   85 A'   86 A'   87 A'   88 A'   37 A"                 
  0.908   0.924   0.987   1.202   1.208   1.267   1.316   1.336
 89 A'   90 A'   91 A'   92 A'   38 A"   39 A"   93 A'   94 A'                 
  1.346   1.353   1.367   1.400   1.588   1.599   1.862   1.913
 40 A"   41 A"   95 A'   96 A'   97 A'   98 A'   99 A'   42 A"                 
  1.981   2.001   2.077   2.298   2.353   2.529   2.749   2.765
100 A'  101 A'   43 A"  102 A'   44 A"  103 A'   45 A"  104 A'                 
  2.824   3.069   3.810   3.859   3.940   3.946   3.948   3.960
105 A'  106 A'   46 A"  107 A'   47 A"   48 A"  108 A'  109 A'                 
  3.964   3.977   4.003   4.017   4.038   4.038   4.094   4.103
 49 A"   50 A"  110 A'   51 A"   52 A"  111 A'  112 A'  113 A'                 
  4.208   4.243   4.282   4.364   4.400   4.443   5.962   6.001
114 A'  115 A'  116 A'  117 A'  118 A'  119 A'   53 A"   54 A"                 
  6.002   6.017   6.024   6.069   6.626   7.529   7.555   7.621
120 A'  121 A'  122 A'  123 A'  124 A'   55 A"  125 A'  126 A'                 
 23.686  27.782  27.837  28.307  28.337  28.338  28.342  28.353
127 A'  128 A'  129 A'   56 A"  130 A'   57 A"  131 A'  132 A'                 
 28.367  28.515  28.516  28.522  28.523  28.524  28.549  28.555
133 A'   58 A"   59 A"   60 A"  134 A'  135 A'   61 A"  136 A'                 
 28.588  28.662  28.679  35.459  47.901 127.855 127.877 127.878
137 A'  138 A'  139 A'  140 A'  141 A'   62 A"  142 A'   63 A"                 
127.889 127.896 127.919 151.589 151.635 289.720 289.744 289.843
143 A'  144 A'  145 A'  146 A'  147 A'   64 A"  148 A'  149 A'                 
*******1901.7491901.798
150 A'  151 A'  152 A'                                                         

 Beta MOs, Restricted
 -- Occupied --                  
*******-1165.90 -482.87 -176.33 -176.33 -165.73 -165.73 -165.73
  1 A'    2 A'    3 A'    4 A'    5 A'    6 A'    7 A'    1 A"                 
-165.73 -165.73 -165.73  -62.52  -56.34  -56.34  -56.34  -35.83
  8 A'    2 A"    9 A'   10 A'   11 A'    3 A"   12 A'   13 A'                 
-35.825 -31.319 -31.318 -31.313 -31.312 -31.312 -31.312 -22.970
 14 A'   15 A'   16 A'    4 A"   17 A'    5 A"   18 A'   19 A'                 
-22.969 -22.968 -22.968 -22.968 -22.967 -22.963 -22.963 -22.963
 20 A'    6 A"   21 A'    7 A"   22 A'    8 A"   23 A'    9 A"                 
-22.963 -14.399 -10.322  -8.729  -6.564  -6.546  -6.546  -6.375
 24 A'   25 A'   26 A'   27 A'   28 A'   10 A"   29 A'   30 A'                 
 -6.374  -4.788  -4.787  -4.772  -4.772  -4.771  -4.771  -2.674
 31 A'   32 A'   33 A'   11 A"   12 A"   34 A'   35 A'   36 A'                 
 -2.669  -2.669  -2.655  -2.655  -2.054  -2.053  -2.049  -2.048
 13 A"   37 A'   14 A"   38 A'   39 A'   40 A'   15 A"   41 A'                 
 -2.048  -2.047  -2.034  -2.034  -2.034  -2.034  -0.985  -0.805
 16 A"   42 A'   17 A"   43 A'   18 A"   44 A'   45 A'   46 A'                 
 -0.711  -0.674  -0.544  -0.478  -0.449  -0.432  -0.338  -0.326
 47 A'   48 A'   49 A'   50 A'   51 A'   19 A"   52 A'   20 A"                 
 -0.311  -0.293  -0.290  -0.283  -0.275
 53 A'   21 A"   54 A'   22 A"   55 A'                                         
 -- Virtual --                   
 -0.111  -0.107  -0.067  -0.004   0.013   0.038   0.053   0.054
 56 A'   57 A'   23 A"   58 A'   59 A'   60 A'   24 A"   61 A'                 
  0.078   0.085   0.088   0.100   0.146   0.152   0.162   0.189
 62 A'   25 A"   63 A'   64 A'   65 A'   26 A"   66 A'   67 A'                 
  0.198   0.210   0.219   0.245   0.248   0.250   0.294   0.343
 68 A'   27 A"   69 A'   70 A'   71 A'   28 A"   72 A'   73 A'                 
  0.349   0.380   0.394   0.400   0.405   0.405   0.427   0.432
 29 A"   30 A"   31 A"   74 A'   32 A"   75 A'   76 A'   33 A"                 
  0.436   0.455   0.467   0.501   0.539   0.554   0.557   0.600
 77 A'   78 A'   79 A'   80 A'   34 A"   35 A"   81 A'   82 A'                 
  0.607   0.633   0.652   0.674   0.773   0.790   0.825   0.859
 83 A'   36 A"   84 A'   85 A'   86 A'   87 A'   88 A'   37 A"                 
  0.908   0.924   0.987   1.202   1.208   1.267   1.316   1.336
 89 A'   90 A'   91 A'   92 A'   38 A"   39 A"   93 A'   94 A'                 
  1.346   1.353   1.367   1.400   1.588   1.599   1.862   1.913
 40 A"   41 A"   95 A'   96 A'   97 A'   98 A'   99 A'   42 A"                 
  1.981   2.001   2.077   2.298   2.353   2.529   2.749   2.765
100 A'  101 A'   43 A"  102 A'   44 A"  103 A'   45 A"  104 A'                 
  2.824   3.069   3.810   3.859   3.940   3.946   3.948   3.960
105 A'  106 A'   46 A"  107 A'   47 A"   48 A"  108 A'  109 A'                 
  3.964   3.977   4.003   4.017   4.038   4.038   4.094   4.103
 49 A"   50 A"  110 A'   51 A"   52 A"  111 A'  112 A'  113 A'                 
  4.208   4.243   4.282   4.364   4.400   4.443   5.962   6.001
114 A'  115 A'  116 A'  117 A'  118 A'  119 A'   53 A"   54 A"                 
  6.002   6.017   6.024   6.069   6.626   7.529   7.555   7.621
120 A'  121 A'  122 A'  123 A'  124 A'   55 A"  125 A'  126 A'                 
 23.686  27.782  27.837  28.307  28.337  28.338  28.342  28.353
127 A'  128 A'  129 A'   56 A"  130 A'   57 A"  131 A'  132 A'                 
 28.367  28.515  28.516  28.522  28.523  28.524  28.549  28.555
133 A'   58 A"   59 A"   60 A"  134 A'  135 A'   61 A"  136 A'                 
 28.588  28.662  28.679  35.459  47.901 127.855 127.877 127.878
137 A'  138 A'  139 A'  140 A'  141 A'   62 A"  142 A'   63 A"                 
127.889 127.896 127.919 151.589 151.635 289.720 289.744 289.843
143 A'  144 A'  145 A'  146 A'  147 A'   64 A"  148 A'  149 A'                 
*******1901.7491901.798
150 A'  151 A'  152 A'                                                         
 --------------------------------------------------------------

          Ground-State Mulliken Net Atomic Charges

     Atom                 Charge (a.u.)
  ----------------------------------------
      1 C                    -0.442683
      2 N                     0.074706
      3 Br                    0.064618
      4 I                     0.163585
      5 I                     0.139774
  ----------------------------------------
  Sum of atomic charges =     0.000000

 -----------------------------------------------------------------
                    Cartesian Multipole Moments
 -----------------------------------------------------------------
    Charge (ESU x 10^10)
                 0.0000
    Dipole Moment (Debye)
         X       0.1640      Y       1.2354      Z      -0.0000
       Tot       1.2462
    Quadrupole Moments (Debye-Ang)
        XX     -79.4368     XY      -1.3813     YY     -86.8413
        XZ       0.0000     YZ      -0.0000     ZZ     -87.2202
    Octopole Moments (Debye-Ang^2)
       XXX       1.7915    XXY      -4.5473    XYY      -8.3541
       YYY      27.2386    XXZ      -0.0000    XYZ      -0.0000
       YYZ      -0.0000    XZZ      -1.7882    YZZ       2.2168
       ZZZ      -0.0000
    Hexadecapole Moments (Debye-Ang^3)
      XXXX   -1516.8853   XXXY      -6.5045   XXYY    -427.5876
      XYYY     -37.2120   YYYY    -911.2263   XXXZ       0.0000
      XXYZ      -0.0000   XYYZ       0.0000   YYYZ      -0.0000
      XXZZ    -307.6680   XYZZ      -5.8194   YYZZ    -177.9261
      XZZZ       0.0000   YZZZ      -0.0000   ZZZZ    -116.1471
 -----------------------------------------------------------------
 Calculating analytic gradient of the SCF energy
 Gradient of SCF Energy
            1           2           3           4           5
    1   0.0008680  -0.0007022  -0.0001263  -0.0000526   0.0000130
    2  -0.0013131   0.0007905   0.0002771  -0.0002461   0.0004917
    3  -0.0000000  -0.0000000   0.0000000   0.0000000  -0.0000000
 Max gradient component =       1.313E-03
 RMS gradient           =       5.160E-04
 Gradient time:  CPU 15.80 s  wall 4.06 s
 Geometry Optimization Parameters
   NAtoms,    NIC,     NZ,  NCons,   NDum,   NFix, NCnnct, MaxDiis
        5      20       5       0       0       0       0       0

 Cartesian Hessian Update
 Hessian Updated using BFGS Update


** GEOMETRY OPTIMIZATION IN DELOCALIZED INTERNAL COORDINATES **
   Searching for a Minimum

   Optimization Cycle:   5

                       Coordinates (Angstroms)
     ATOM                X               Y               Z
      1  C         0.1475555020   -0.3243945557    0.0000000000
      2  N        -0.4556712939   -1.4218224672    0.0000000000
      3  Br       -2.3568816867   -1.4667723883    0.0000000000
      4  I         2.2974891737   -0.4740419395    0.0000000000
      5  I        -0.6485484243    1.6804477105    0.0000000000
   Point Group: cs    Number of degrees of freedom:     7


   Energy is -16506.009680992

 Hessian Updated using BFGS Update

  7 Hessian modes will be used to form the next step
  Hessian Eigenvalues:
     0.047922    0.120887    0.175563    0.229325    0.247506    0.342720
     0.763349

 Minimum Search - Taking Simple RFO Step
 Searching for Lamda that Minimizes Along All modes
 Value Taken    Lamda =  -0.00001750
 Step Taken.  Stepsize is  0.017666

                             Maximum     Tolerance    Cnvgd?
         Gradient           0.000812      0.000300      NO
         Displacement       0.014700      0.001200      NO
         Energy change     -0.000016      0.000001      NO


 New Cartesian Coordinates Obtained by Inverse Iteration

 Displacement from previous Coordinates is:  0.012869
 ----------------------------------------------------------------
             Standard Nuclear Orientation (Angstroms)
    I     Atom           X                Y                Z
 ----------------------------------------------------------------
    1      C       0.1444085838    -0.3211175487     0.0000000000
    2      N      -0.4543237136    -1.4215487029     0.0000000000
    3      Br     -2.3569102669    -1.4682564738     0.0000000000
    4      I       2.2957221135    -0.4737606643     0.0000000000
    5      I      -0.6449534459     1.6780997494     0.0000000000
 ----------------------------------------------------------------
 Molecular Point Group                 Cs    NOp =  2
 Largest Abelian Subgroup              Cs    NOp =  2
 Nuclear Repulsion Energy =  1301.5733039014 hartrees
 There are       77 alpha and       77 beta electrons
 Applying Cartesian multipole field
    Component          Value
    ---------          -----
     (2,0,0)        1.00000E-11
     (0,2,0)        2.00000E-11
     (0,0,2)       -3.00000E-11
 Nucleus-field energy     =     0.0000000357 hartrees
 Requested basis set is 6-311++G(d,p)
 There are 79 shells and 216 basis functions
 A cutoff of  1.0D-11 yielded   2215 shell pairs
 There are     17861 function pairs (     20351 Cartesian)
 Smallest overlap matrix eigenvalue = 9.97E-04
 Guess MOs from SCF MO coefficient file

 -----------------------------------------------------------------------
  General SCF calculation program by
  Eric Jon Sundstrom, Paul Horn, Yuezhi Mao, Dmitri Zuev, Alec White,
  David Stuck, Shaama M.S., Shane Yost, Joonho Lee, David Small,
  Daniel Levine, Susi Lehtola, Hugh Burton, Evgeny Epifanovsky
 -----------------------------------------------------------------------
 Exchange:     0.2000 Hartree-Fock + 0.0800 Slater + 0.7200 B88
 Correlation:  0.1900 VWN1RPA + 0.8100 LYP
 Using SG-1 standard quadrature grid
 using 4 threads for integral computing
 -------------------------------------------------------
 OpenMP Integral computing Module                
 Release: version 2.0, May 2017, Q-Chem Inc. Pleasanton 
 -------------------------------------------------------
 -------------------------------------------------------
 OpenMP BLAS3 based DFT computing Module                
 Release: version 1.0, May 2013, Q-Chem Inc. Pittsburgh 
 -------------------------------------------------------
 A restricted SCF calculation will be
 performed using DIIS
 SCF converges when DIIS error is below 1.0e-08
 ---------------------------------------
  Cycle       Energy         DIIS error
 ---------------------------------------
    1  -16506.0096673327      5.14e-05  
    2  -16506.0096868495      2.62e-05  
    3  -16506.0096827933      3.87e-05  
    4  -16506.0096907008      4.88e-06  
    5  -16506.0096908679      2.05e-06  
    6  -16506.0096908828      8.86e-07  
    7  -16506.0096908872      3.32e-07  
    8  -16506.0096908876      2.86e-08  
    9  -16506.0096908877      1.94e-08  
   10  -16506.0096908874      4.63e-09  Convergence criterion met
 ---------------------------------------
 SCF time:   CPU 43.55s  wall 11.00s 
 SCF   energy in the final basis set =   -16506.0096908874
 Total energy in the final basis set =   -16506.0096908874

 --------------------------------------------------------------
             Orbital Energies (a.u.) and Symmetries
 --------------------------------------------------------------

 Alpha MOs, Restricted
 -- Occupied --                  
*******-1165.90 -482.87 -176.33 -176.33 -165.73 -165.73 -165.73
  1 A'    2 A'    3 A'    4 A'    5 A'    6 A'    7 A'    1 A"                 
-165.73 -165.73 -165.73  -62.52  -56.34  -56.34  -56.34  -35.83
  8 A'    2 A"    9 A'   10 A'   11 A'    3 A"   12 A'   13 A'                 
-35.825 -31.319 -31.319 -31.313 -31.312 -31.312 -31.312 -22.970
 14 A'   15 A'   16 A'    4 A"   17 A'    5 A"   18 A'   19 A'                 
-22.969 -22.968 -22.968 -22.968 -22.968 -22.964 -22.964 -22.963
 20 A'    6 A"   21 A'    7 A"   22 A'    8 A"   23 A'    9 A"                 
-22.963 -14.399 -10.322  -8.729  -6.564  -6.546  -6.545  -6.375
 24 A'   25 A'   26 A'   27 A'   28 A'   10 A"   29 A'   30 A'                 
 -6.374  -4.788  -4.788  -4.773  -4.772  -4.772  -4.771  -2.674
 31 A'   32 A'   33 A'   11 A"   12 A"   34 A'   35 A'   36 A'                 
 -2.669  -2.668  -2.655  -2.654  -2.054  -2.053  -2.049  -2.049
 13 A"   37 A'   14 A"   38 A'   39 A'   40 A'   15 A"   16 A"                 
 -2.048  -2.048  -2.035  -2.035  -2.034  -2.034  -0.984  -0.804
 41 A'   42 A'   17 A"   43 A'   18 A"   44 A'   45 A'   46 A'                 
 -0.712  -0.674  -0.544  -0.478  -0.449  -0.432  -0.337  -0.326
 47 A'   48 A'   49 A'   50 A'   51 A'   19 A"   52 A'   20 A"                 
 -0.312  -0.293  -0.290  -0.283  -0.275
 53 A'   21 A"   54 A'   22 A"   55 A'                                         
 -- Virtual --                   
 -0.111  -0.106  -0.067  -0.004   0.013   0.038   0.053   0.054
 56 A'   57 A'   23 A"   58 A'   59 A'   60 A'   24 A"   61 A'                 
  0.078   0.085   0.087   0.100   0.146   0.152   0.163   0.189
 62 A'   25 A"   63 A'   64 A'   65 A'   26 A"   66 A'   67 A'                 
  0.198   0.210   0.220   0.246   0.248   0.250   0.294   0.343
 68 A'   27 A"   69 A'   70 A'   71 A'   28 A"   72 A'   73 A'                 
  0.349   0.380   0.394   0.401   0.405   0.405   0.427   0.432
 29 A"   30 A"   31 A"   74 A'   75 A'   32 A"   76 A'   33 A"                 
  0.436   0.456   0.467   0.501   0.539   0.554   0.558   0.600
 77 A'   78 A'   79 A'   80 A'   34 A"   35 A"   81 A'   82 A'                 
  0.608   0.633   0.651   0.674   0.773   0.790   0.825   0.859
 83 A'   36 A"   84 A'   85 A'   86 A'   87 A'   88 A'   37 A"                 
  0.908   0.923   0.986   1.202   1.208   1.266   1.316   1.336
 89 A'   90 A'   91 A'   92 A'   38 A"   39 A"   93 A'   94 A'                 
  1.346   1.353   1.368   1.400   1.588   1.599   1.861   1.914
 40 A"   41 A"   95 A'   96 A'   97 A'   98 A'   99 A'   42 A"                 
  1.981   2.001   2.077   2.299   2.352   2.528   2.749   2.765
100 A'  101 A'   43 A"  102 A'   44 A"  103 A'   45 A"  104 A'                 
  2.824   3.069   3.810   3.859   3.940   3.946   3.948   3.961
105 A'  106 A'   46 A"  107 A'   47 A"   48 A"  108 A'  109 A'                 
  3.964   3.978   4.003   4.017   4.038   4.038   4.093   4.104
 49 A"   50 A"  110 A'   51 A"   52 A"  111 A'  112 A'  113 A'                 
  4.208   4.243   4.283   4.365   4.400   4.443   5.961   6.001
114 A'  115 A'  116 A'  117 A'  118 A'  119 A'   53 A"   54 A"                 
  6.002   6.017   6.024   6.070   6.626   7.529   7.555   7.621
120 A'  121 A'  122 A'  123 A'  124 A'   55 A"  125 A'  126 A'                 
 23.685  27.782  27.837  28.307  28.337  28.338  28.342  28.353
127 A'  128 A'  129 A'   56 A"  130 A'   57 A"  131 A'  132 A'                 
 28.368  28.514  28.516  28.522  28.523  28.524  28.549  28.555
133 A'   58 A"   59 A"   60 A"  134 A'  135 A'   61 A"  136 A'                 
 28.588  28.662  28.679  35.458  47.901 127.855 127.878 127.878
137 A'  138 A'  139 A'  140 A'  141 A'   62 A"  142 A'   63 A"                 
127.889 127.896 127.919 151.589 151.636 289.720 289.745 289.844
143 A'  144 A'  145 A'  146 A'  147 A'   64 A"  148 A'  149 A'                 
*******1901.7491901.798
150 A'  151 A'  152 A'                                                         

 Beta MOs, Restricted
 -- Occupied --                  
*******-1165.90 -482.87 -176.33 -176.33 -165.73 -165.73 -165.73
  1 A'    2 A'    3 A'    4 A'    5 A'    6 A'    7 A'    1 A"                 
-165.73 -165.73 -165.73  -62.52  -56.34  -56.34  -56.34  -35.83
  8 A'    2 A"    9 A'   10 A'   11 A'    3 A"   12 A'   13 A'                 
-35.825 -31.319 -31.319 -31.313 -31.312 -31.312 -31.312 -22.970
 14 A'   15 A'   16 A'    4 A"   17 A'    5 A"   18 A'   19 A'                 
-22.969 -22.968 -22.968 -22.968 -22.968 -22.964 -22.964 -22.963
 20 A'    6 A"   21 A'    7 A"   22 A'    8 A"   23 A'    9 A"                 
-22.963 -14.399 -10.322  -8.729  -6.564  -6.546  -6.545  -6.375
 24 A'   25 A'   26 A'   27 A'   28 A'   10 A"   29 A'   30 A'                 
 -6.374  -4.788  -4.788  -4.773  -4.772  -4.772  -4.771  -2.674
 31 A'   32 A'   33 A'   11 A"   12 A"   34 A'   35 A'   36 A'                 
 -2.669  -2.668  -2.655  -2.654  -2.054  -2.053  -2.049  -2.049
 13 A"   37 A'   14 A"   38 A'   39 A'   40 A'   15 A"   16 A"                 
 -2.048  -2.048  -2.035  -2.035  -2.034  -2.034  -0.984  -0.804
 41 A'   42 A'   17 A"   43 A'   18 A"   44 A'   45 A'   46 A'                 
 -0.712  -0.674  -0.544  -0.478  -0.449  -0.432  -0.337  -0.326
 47 A'   48 A'   49 A'   50 A'   51 A'   19 A"   52 A'   20 A"                 
 -0.312  -0.293  -0.290  -0.283  -0.275
 53 A'   21 A"   54 A'   22 A"   55 A'                                         
 -- Virtual --                   
 -0.111  -0.106  -0.067  -0.004   0.013   0.038   0.053   0.054
 56 A'   57 A'   23 A"   58 A'   59 A'   60 A'   24 A"   61 A'                 
  0.078   0.085   0.087   0.100   0.146   0.152   0.163   0.189
 62 A'   25 A"   63 A'   64 A'   65 A'   26 A"   66 A'   67 A'                 
  0.198   0.210   0.220   0.246   0.248   0.250   0.294   0.343
 68 A'   27 A"   69 A'   70 A'   71 A'   28 A"   72 A'   73 A'                 
  0.349   0.380   0.394   0.401   0.405   0.405   0.427   0.432
 29 A"   30 A"   31 A"   74 A'   75 A'   32 A"   76 A'   33 A"                 
  0.436   0.456   0.467   0.501   0.539   0.554   0.558   0.600
 77 A'   78 A'   79 A'   80 A'   34 A"   35 A"   81 A'   82 A'                 
  0.608   0.633   0.651   0.674   0.773   0.790   0.825   0.859
 83 A'   36 A"   84 A'   85 A'   86 A'   87 A'   88 A'   37 A"                 
  0.908   0.923   0.986   1.202   1.208   1.266   1.316   1.336
 89 A'   90 A'   91 A'   92 A'   38 A"   39 A"   93 A'   94 A'                 
  1.346   1.353   1.368   1.400   1.588   1.599   1.861   1.914
 40 A"   41 A"   95 A'   96 A'   97 A'   98 A'   99 A'   42 A"                 
  1.981   2.001   2.077   2.299   2.352   2.528   2.749   2.765
100 A'  101 A'   43 A"  102 A'   44 A"  103 A'   45 A"  104 A'                 
  2.824   3.069   3.810   3.859   3.940   3.946   3.948   3.961
105 A'  106 A'   46 A"  107 A'   47 A"   48 A"  108 A'  109 A'                 
  3.964   3.978   4.003   4.017   4.038   4.038   4.093   4.104
 49 A"   50 A"  110 A'   51 A"   52 A"  111 A'  112 A'  113 A'                 
  4.208   4.243   4.283   4.365   4.400   4.443   5.961   6.001
114 A'  115 A'  116 A'  117 A'  118 A'  119 A'   53 A"   54 A"                 
  6.002   6.017   6.024   6.070   6.626   7.529   7.555   7.621
120 A'  121 A'  122 A'  123 A'  124 A'   55 A"  125 A'  126 A'                 
 23.685  27.782  27.837  28.307  28.337  28.338  28.342  28.353
127 A'  128 A'  129 A'   56 A"  130 A'   57 A"  131 A'  132 A'                 
 28.368  28.514  28.516  28.522  28.523  28.524  28.549  28.555
133 A'   58 A"   59 A"   60 A"  134 A'  135 A'   61 A"  136 A'                 
 28.588  28.662  28.679  35.458  47.901 127.855 127.878 127.878
137 A'  138 A'  139 A'  140 A'  141 A'   62 A"  142 A'   63 A"                 
127.889 127.896 127.919 151.589 151.636 289.720 289.745 289.844
143 A'  144 A'  145 A'  146 A'  147 A'   64 A"  148 A'  149 A'                 
*******1901.7491901.798
150 A'  151 A'  152 A'                                                         
 --------------------------------------------------------------

          Ground-State Mulliken Net Atomic Charges

     Atom                 Charge (a.u.)
  ----------------------------------------
      1 C                    -0.443874
      2 N                     0.075400
      3 Br                    0.062480
      4 I                     0.161586
      5 I                     0.144408
  ----------------------------------------
  Sum of atomic charges =     0.000000

 -----------------------------------------------------------------
                    Cartesian Multipole Moments
 -----------------------------------------------------------------
    Charge (ESU x 10^10)
                 0.0000
    Dipole Moment (Debye)
         X       0.1532      Y       1.2793      Z      -0.0000
       Tot       1.2884
    Quadrupole Moments (Debye-Ang)
        XX     -79.5508     XY      -1.4098     YY     -86.7940
        XZ       0.0000     YZ      -0.0000     ZZ     -87.2112
    Octopole Moments (Debye-Ang^2)
       XXX       1.6306    XXY      -4.3936    XYY      -8.3789
       YYY      27.6681    XXZ       0.0000    XYZ       0.0000
       YYZ      -0.0000    XZZ      -1.8534    YZZ       2.3438
       ZZZ      -0.0000
    Hexadecapole Moments (Debye-Ang^3)
      XXXX   -1516.2211   XXXY      -7.6643   XXYY    -427.1931
      XYYY     -38.2075   YYYY    -909.7741   XXXZ      -0.0000
      XXYZ      -0.0000   XYYZ       0.0000   YYYZ      -0.0000
      XXZZ    -307.3905   XYZZ      -6.1810   YYZZ    -177.6928
      XZZZ      -0.0000   YZZZ      -0.0000   ZZZZ    -116.1121
 -----------------------------------------------------------------
 Calculating analytic gradient of the SCF energy
 Gradient of SCF Energy
            1           2           3           4           5
    1   0.0001994  -0.0001636  -0.0001672  -0.0002348   0.0003662
    2  -0.0004742   0.0003859   0.0003136  -0.0002487   0.0000234
    3  -0.0000000   0.0000000  -0.0000000   0.0000000   0.0000000
 Max gradient component =       4.742E-04
 RMS gradient           =       2.336E-04
 Gradient time:  CPU 15.80 s  wall 4.06 s
 Geometry Optimization Parameters
   NAtoms,    NIC,     NZ,  NCons,   NDum,   NFix, NCnnct, MaxDiis
        5      20       5       0       0       0       0       0

 Cartesian Hessian Update
 Hessian Updated using BFGS Update


** GEOMETRY OPTIMIZATION IN DELOCALIZED INTERNAL COORDINATES **
   Searching for a Minimum

   Optimization Cycle:   6

                       Coordinates (Angstroms)
     ATOM                X               Y               Z
      1  C         0.1444085838   -0.3211175487    0.0000000000
      2  N        -0.4543237136   -1.4215487029    0.0000000000
      3  Br       -2.3569102669   -1.4682564738    0.0000000000
      4  I         2.2957221135   -0.4737606643    0.0000000000
      5  I        -0.6449534459    1.6780997494    0.0000000000
   Point Group: cs    Number of degrees of freedom:     7


   Energy is -16506.009690887

 Hessian Updated using BFGS Update

  7 Hessian modes will be used to form the next step
  Hessian Eigenvalues:
     0.042884    0.126141    0.174258    0.216643    0.248512    0.343781
     0.758569

 Minimum Search - Taking Simple RFO Step
 Searching for Lamda that Minimizes Along All modes
 Value Taken    Lamda =  -0.00000133
 Step Taken.  Stepsize is  0.003758

                             Maximum     Tolerance    Cnvgd?
         Gradient           0.000328      0.000300      NO
         Displacement       0.003406      0.001200      NO
         Energy change     -0.000010      0.000001      NO


 New Cartesian Coordinates Obtained by Inverse Iteration

 Displacement from previous Coordinates is:  0.003269
 ----------------------------------------------------------------
             Standard Nuclear Orientation (Angstroms)
    I     Atom           X                Y                Z
 ----------------------------------------------------------------
    1      C       0.1436986358    -0.3201275465     0.0000000000
    2      N      -0.4539822669    -1.4213671122     0.0000000000
    3      Br     -2.3567775055    -1.4688164160     0.0000000000
    4      I       2.2960903567    -0.4746529185     0.0000000000
    5      I      -0.6450859492     1.6783803530     0.0000000000
 ----------------------------------------------------------------
 Molecular Point Group                 Cs    NOp =  2
 Largest Abelian Subgroup              Cs    NOp =  2
 Nuclear Repulsion Energy =  1301.3804400462 hartrees
 There are       77 alpha and       77 beta electrons
 Applying Cartesian multipole field
    Component          Value
    ---------          -----
     (2,0,0)        1.00000E-11
     (0,2,0)        2.00000E-11
     (0,0,2)       -3.00000E-11
 Nucleus-field energy     =     0.0000000357 hartrees
 Requested basis set is 6-311++G(d,p)
 There are 79 shells and 216 basis functions
 A cutoff of  1.0D-11 yielded   2214 shell pairs
 There are     17858 function pairs (     20348 Cartesian)
 Smallest overlap matrix eigenvalue = 9.98E-04
 Guess MOs from SCF MO coefficient file

 -----------------------------------------------------------------------
  General SCF calculation program by
  Eric Jon Sundstrom, Paul Horn, Yuezhi Mao, Dmitri Zuev, Alec White,
  David Stuck, Shaama M.S., Shane Yost, Joonho Lee, David Small,
  Daniel Levine, Susi Lehtola, Hugh Burton, Evgeny Epifanovsky
 -----------------------------------------------------------------------
 Exchange:     0.2000 Hartree-Fock + 0.0800 Slater + 0.7200 B88
 Correlation:  0.1900 VWN1RPA + 0.8100 LYP
 Using SG-1 standard quadrature grid
 using 4 threads for integral computing
 -------------------------------------------------------
 OpenMP Integral computing Module                
 Release: version 2.0, May 2017, Q-Chem Inc. Pleasanton 
 -------------------------------------------------------
 -------------------------------------------------------
 OpenMP BLAS3 based DFT computing Module                
 Release: version 1.0, May 2013, Q-Chem Inc. Pittsburgh 
 -------------------------------------------------------
 A restricted SCF calculation will be
 performed using DIIS
 SCF converges when DIIS error is below 1.0e-08
 ---------------------------------------
  Cycle       Energy         DIIS error
 ---------------------------------------
    1  -16506.0096904463      1.17e-05  
    2  -16506.0096916361      3.38e-06  
    3  -16506.0096915313      5.37e-06  
    4  -16506.0096917110      1.10e-06  
    5  -16506.0096917193      3.68e-07  
    6  -16506.0096917199      1.40e-07  
    7  -16506.0096917201      9.87e-08  
    8  -16506.0096917201      6.90e-09  Convergence criterion met
 ---------------------------------------
 SCF time:   CPU 34.87s  wall 9.00s 
 SCF   energy in the final basis set =   -16506.0096917201
 Total energy in the final basis set =   -16506.0096917201

 --------------------------------------------------------------
             Orbital Energies (a.u.) and Symmetries
 --------------------------------------------------------------

 Alpha MOs, Restricted
 -- Occupied --                  
*******-1165.90 -482.87 -176.33 -176.33 -165.73 -165.73 -165.73
  1 A'    2 A'    3 A'    4 A'    5 A'    6 A'    7 A'    1 A"                 
-165.73 -165.73 -165.73  -62.52  -56.34  -56.34  -56.34  -35.83
  8 A'    2 A"    9 A'   10 A'   11 A'    3 A"   12 A'   13 A'                 
-35.825 -31.319 -31.319 -31.313 -31.313 -31.312 -31.312 -22.970
 14 A'   15 A'   16 A'    4 A"   17 A'    5 A"   18 A'   19 A'                 
-22.969 -22.968 -22.968 -22.968 -22.967 -22.964 -22.964 -22.963
 20 A'    6 A"   21 A'    7 A"   22 A'    8 A"   23 A'    9 A"                 
-22.963 -14.399 -10.322  -8.729  -6.563  -6.546  -6.545  -6.375
 24 A'   25 A'   26 A'   27 A'   28 A'   10 A"   29 A'   30 A'                 
 -6.374  -4.788  -4.788  -4.773  -4.772  -4.772  -4.771  -2.674
 31 A'   32 A'   33 A'   11 A"   34 A'   12 A"   35 A'   36 A'                 
 -2.669  -2.668  -2.654  -2.654  -2.054  -2.053  -2.049  -2.048
 13 A"   37 A'   14 A"   38 A'   39 A'   40 A'   15 A"   16 A"                 
 -2.048  -2.048  -2.035  -2.035  -2.034  -2.034  -0.984  -0.804
 41 A'   42 A'   17 A"   43 A'   18 A"   44 A'   45 A'   46 A'                 
 -0.712  -0.674  -0.544  -0.478  -0.449  -0.432  -0.337  -0.326
 47 A'   48 A'   49 A'   50 A'   51 A'   19 A"   52 A'   20 A"                 
 -0.312  -0.293  -0.290  -0.283  -0.275
 53 A'   21 A"   54 A'   22 A"   55 A'                                         
 -- Virtual --                   
 -0.112  -0.106  -0.067  -0.004   0.013   0.038   0.053   0.054
 56 A'   57 A'   23 A"   58 A'   59 A'   60 A'   24 A"   61 A'                 
  0.078   0.085   0.087   0.100   0.146   0.152   0.163   0.189
 62 A'   25 A"   63 A'   64 A'   65 A'   26 A"   66 A'   67 A'                 
  0.198   0.210   0.220   0.246   0.248   0.250   0.295   0.343
 68 A'   27 A"   69 A'   70 A'   71 A'   28 A"   72 A'   73 A'                 
  0.349   0.380   0.394   0.401   0.405   0.405   0.427   0.432
 29 A"   30 A"   31 A"   74 A'   75 A'   32 A"   76 A'   33 A"                 
  0.436   0.456   0.466   0.500   0.539   0.554   0.558   0.600
 77 A'   78 A'   79 A'   80 A'   34 A"   35 A"   81 A'   82 A'                 
  0.608   0.633   0.651   0.674   0.773   0.790   0.825   0.859
 83 A'   36 A"   84 A'   85 A'   86 A'   87 A'   88 A'   37 A"                 
  0.908   0.923   0.985   1.202   1.208   1.266   1.316   1.336
 89 A'   90 A'   91 A'   92 A'   38 A"   39 A"   93 A'   94 A'                 
  1.346   1.353   1.368   1.400   1.588   1.599   1.861   1.914
 40 A"   41 A"   95 A'   96 A'   97 A'   98 A'   99 A'   42 A"                 
  1.981   2.001   2.077   2.299   2.352   2.528   2.749   2.764
100 A'  101 A'   43 A"  102 A'   44 A"  103 A'   45 A"  104 A'                 
  2.824   3.070   3.810   3.859   3.940   3.946   3.947   3.961
105 A'  106 A'   46 A"  107 A'   47 A"   48 A"  108 A'  109 A'                 
  3.964   3.978   4.003   4.017   4.038   4.038   4.093   4.104
 49 A"   50 A"  110 A'   51 A"   52 A"  111 A'  112 A'  113 A'                 
  4.208   4.243   4.283   4.365   4.400   4.443   5.961   6.001
114 A'  115 A'  116 A'  117 A'  118 A'  119 A'   53 A"   54 A"                 
  6.002   6.017   6.024   6.070   6.626   7.529   7.555   7.621
120 A'  121 A'  122 A'  123 A'  124 A'   55 A"  125 A'  126 A'                 
 23.685  27.782  27.837  28.307  28.337  28.338  28.342  28.353
127 A'  128 A'  129 A'   56 A"  130 A'   57 A"  131 A'  132 A'                 
 28.367  28.514  28.516  28.522  28.523  28.524  28.549  28.555
133 A'   58 A"   59 A"   60 A"  134 A'  135 A'   61 A"  136 A'                 
 28.588  28.662  28.679  35.458  47.901 127.854 127.878 127.878
137 A'  138 A'  139 A'  140 A'  141 A'   62 A"  142 A'   63 A"                 
127.889 127.896 127.919 151.589 151.636 289.720 289.745 289.844
143 A'  144 A'  145 A'  146 A'  147 A'   64 A"  148 A'  149 A'                 
*******1901.7491901.798
150 A'  151 A'  152 A'                                                         

 Beta MOs, Restricted
 -- Occupied --                  
*******-1165.90 -482.87 -176.33 -176.33 -165.73 -165.73 -165.73
  1 A'    2 A'    3 A'    4 A'    5 A'    6 A'    7 A'    1 A"                 
-165.73 -165.73 -165.73  -62.52  -56.34  -56.34  -56.34  -35.83
  8 A'    2 A"    9 A'   10 A'   11 A'    3 A"   12 A'   13 A'                 
-35.825 -31.319 -31.319 -31.313 -31.313 -31.312 -31.312 -22.970
 14 A'   15 A'   16 A'    4 A"   17 A'    5 A"   18 A'   19 A'                 
-22.969 -22.968 -22.968 -22.968 -22.967 -22.964 -22.964 -22.963
 20 A'    6 A"   21 A'    7 A"   22 A'    8 A"   23 A'    9 A"                 
-22.963 -14.399 -10.322  -8.729  -6.563  -6.546  -6.545  -6.375
 24 A'   25 A'   26 A'   27 A'   28 A'   10 A"   29 A'   30 A'                 
 -6.374  -4.788  -4.788  -4.773  -4.772  -4.772  -4.771  -2.674
 31 A'   32 A'   33 A'   11 A"   34 A'   12 A"   35 A'   36 A'                 
 -2.669  -2.668  -2.654  -2.654  -2.054  -2.053  -2.049  -2.048
 13 A"   37 A'   14 A"   38 A'   39 A'   40 A'   15 A"   16 A"                 
 -2.048  -2.048  -2.035  -2.035  -2.034  -2.034  -0.984  -0.804
 41 A'   42 A'   17 A"   43 A'   18 A"   44 A'   45 A'   46 A'                 
 -0.712  -0.674  -0.544  -0.478  -0.449  -0.432  -0.337  -0.326
 47 A'   48 A'   49 A'   50 A'   51 A'   19 A"   52 A'   20 A"                 
 -0.312  -0.293  -0.290  -0.283  -0.275
 53 A'   21 A"   54 A'   22 A"   55 A'                                         
 -- Virtual --                   
 -0.112  -0.106  -0.067  -0.004   0.013   0.038   0.053   0.054
 56 A'   57 A'   23 A"   58 A'   59 A'   60 A'   24 A"   61 A'                 
  0.078   0.085   0.087   0.100   0.146   0.152   0.163   0.189
 62 A'   25 A"   63 A'   64 A'   65 A'   26 A"   66 A'   67 A'                 
  0.198   0.210   0.220   0.246   0.248   0.250   0.295   0.343
 68 A'   27 A"   69 A'   70 A'   71 A'   28 A"   72 A'   73 A'                 
  0.349   0.380   0.394   0.401   0.405   0.405   0.427   0.432
 29 A"   30 A"   31 A"   74 A'   75 A'   32 A"   76 A'   33 A"                 
  0.436   0.456   0.466   0.500   0.539   0.554   0.558   0.600
 77 A'   78 A'   79 A'   80 A'   34 A"   35 A"   81 A'   82 A'                 
  0.608   0.633   0.651   0.674   0.773   0.790   0.825   0.859
 83 A'   36 A"   84 A'   85 A'   86 A'   87 A'   88 A'   37 A"                 
  0.908   0.923   0.985   1.202   1.208   1.266   1.316   1.336
 89 A'   90 A'   91 A'   92 A'   38 A"   39 A"   93 A'   94 A'                 
  1.346   1.353   1.368   1.400   1.588   1.599   1.861   1.914
 40 A"   41 A"   95 A'   96 A'   97 A'   98 A'   99 A'   42 A"                 
  1.981   2.001   2.077   2.299   2.352   2.528   2.749   2.764
100 A'  101 A'   43 A"  102 A'   44 A"  103 A'   45 A"  104 A'                 
  2.824   3.070   3.810   3.859   3.940   3.946   3.947   3.961
105 A'  106 A'   46 A"  107 A'   47 A"   48 A"  108 A'  109 A'                 
  3.964   3.978   4.003   4.017   4.038   4.038   4.093   4.104
 49 A"   50 A"  110 A'   51 A"   52 A"  111 A'  112 A'  113 A'                 
  4.208   4.243   4.283   4.365   4.400   4.443   5.961   6.001
114 A'  115 A'  116 A'  117 A'  118 A'  119 A'   53 A"   54 A"                 
  6.002   6.017   6.024   6.070   6.626   7.529   7.555   7.621
120 A'  121 A'  122 A'  123 A'  124 A'   55 A"  125 A'  126 A'                 
 23.685  27.782  27.837  28.307  28.337  28.338  28.342  28.353
127 A'  128 A'  129 A'   56 A"  130 A'   57 A"  131 A'  132 A'                 
 28.367  28.514  28.516  28.522  28.523  28.524  28.549  28.555
133 A'   58 A"   59 A"   60 A"  134 A'  135 A'   61 A"  136 A'                 
 28.588  28.662  28.679  35.458  47.901 127.854 127.878 127.878
137 A'  138 A'  139 A'  140 A'  141 A'   62 A"  142 A'   63 A"                 
127.889 127.896 127.919 151.589 151.636 289.720 289.745 289.844
143 A'  144 A'  145 A'  146 A'  147 A'   64 A"  148 A'  149 A'                 
*******1901.7491901.798
150 A'  151 A'  152 A'                                                         
 --------------------------------------------------------------

          Ground-State Mulliken Net Atomic Charges

     Atom                 Charge (a.u.)
  ----------------------------------------
      1 C                    -0.443964
      2 N                     0.075717
      3 Br                    0.062105
      4 I                     0.160925
      5 I                     0.145217
  ----------------------------------------
  Sum of atomic charges =     0.000000

 -----------------------------------------------------------------
                    Cartesian Multipole Moments
 -----------------------------------------------------------------
    Charge (ESU x 10^10)
                 0.0000
    Dipole Moment (Debye)
         X       0.1489      Y       1.2868      Z       0.0000
       Tot       1.2954
    Quadrupole Moments (Debye-Ang)
        XX     -79.5718     XY      -1.4206     YY     -86.7807
        XZ      -0.0000     YZ       0.0000     ZZ     -87.2123
    Octopole Moments (Debye-Ang^2)
       XXX       1.6010    XXY      -4.3734    XYY      -8.3940
       YYY      27.7770    XXZ       0.0000    XYZ      -0.0000
       YYZ       0.0000    XZZ      -1.8691    YZZ       2.3765
       ZZZ       0.0000
    Hexadecapole Moments (Debye-Ang^3)
      XXXX   -1516.7025   XXXY      -7.6267   XXYY    -427.2775
      XYYY     -38.0858   YYYY    -910.0848   XXXZ      -0.0000
      XXYZ       0.0000   XYYZ      -0.0000   YYYZ       0.0000
      XXZZ    -307.4556   XYZZ      -6.1332   YYZZ    -177.7580
      XZZZ      -0.0000   YZZZ       0.0000   ZZZZ    -116.1141
 -----------------------------------------------------------------
 Calculating analytic gradient of the SCF energy
 Gradient of SCF Energy
            1           2           3           4           5
    1   0.0000316  -0.0001454  -0.0001539  -0.0000870   0.0003548
    2  -0.0001455   0.0001014   0.0003185  -0.0003179   0.0000435
    3   0.0000000  -0.0000000  -0.0000000  -0.0000000   0.0000000
 Max gradient component =       3.548E-04
 RMS gradient           =       1.664E-04
 Gradient time:  CPU 15.81 s  wall 4.06 s
 Geometry Optimization Parameters
   NAtoms,    NIC,     NZ,  NCons,   NDum,   NFix, NCnnct, MaxDiis
        5      20       5       0       0       0       0       0

 Cartesian Hessian Update
 Hessian Updated using BFGS Update


** GEOMETRY OPTIMIZATION IN DELOCALIZED INTERNAL COORDINATES **
   Searching for a Minimum

   Optimization Cycle:   7

                       Coordinates (Angstroms)
     ATOM                X               Y               Z
      1  C         0.1436986358   -0.3201275465    0.0000000000
      2  N        -0.4539822669   -1.4213671122    0.0000000000
      3  Br       -2.3567775055   -1.4688164160    0.0000000000
      4  I         2.2960903567   -0.4746529185    0.0000000000
      5  I        -0.6450859492    1.6783803530    0.0000000000
   Point Group: cs    Number of degrees of freedom:     7


   Energy is -16506.009691720

 Hessian Updated using BFGS Update

  7 Hessian modes will be used to form the next step
  Hessian Eigenvalues:
     0.043846    0.111426    0.169906    0.194982    0.238245    0.340358
     0.750162

 Minimum Search - Taking Simple RFO Step
 Searching for Lamda that Minimizes Along All modes
 Value Taken    Lamda =   0.00000000
 Step Taken.  Stepsize is  0.001248

                             Maximum     Tolerance    Cnvgd?
         Gradient           0.000122      0.000300     YES
         Displacement       0.000756      0.001200     YES
         Energy change     -0.000001      0.000001     YES


                       Distance Matrix (Angstroms)
             C (  1)   N (  2)   Br(  3)   I (  4)
   N (  2)  1.252977
   Br(  3)  2.751703  1.903387
   I (  4)  2.157931  2.908465  4.757892
   I (  5)  2.148538  3.105633  3.582560  3.645006

 Final energy is   -16506.009691720075     


 ******************************
 **  OPTIMIZATION CONVERGED  **
 ******************************

                       Coordinates (Angstroms)
     ATOM                X               Y               Z
      1  C         0.1436986358   -0.3201275465    0.0000000000
      2  N        -0.4539822669   -1.4213671122    0.0000000000
      3  Br       -2.3567775055   -1.4688164160    0.0000000000
      4  I         2.2960903567   -0.4746529185    0.0000000000
      5  I        -0.6450859492    1.6783803530    0.0000000000

Z-matrix Print:
$molecule
0 1
I 
C  1 2.148538
N  2 1.252977 1 129.971289
Br 3 1.903387 2 119.918687 1 -0.000000 0
I  2 2.157931 1 115.644849 3 -180.000000 0
$end


 --------------------------------------------------------------
             Orbital Energies (a.u.) and Symmetries
 --------------------------------------------------------------

 Alpha MOs, Restricted
 -- Occupied --                  
*******-1165.90 -482.87 -176.33 -176.33 -165.73 -165.73 -165.73
  1 A'    2 A'    3 A'    4 A'    5 A'    6 A'    7 A'    1 A"                 
-165.73 -165.73 -165.73  -62.52  -56.34  -56.34  -56.34  -35.83
  8 A'    2 A"    9 A'   10 A'   11 A'    3 A"   12 A'   13 A'                 
-35.825 -31.319 -31.319 -31.313 -31.313 -31.312 -31.312 -22.970
 14 A'   15 A'   16 A'    4 A"   17 A'    5 A"   18 A'   19 A'                 
-22.969 -22.968 -22.968 -22.968 -22.967 -22.964 -22.964 -22.963
 20 A'    6 A"   21 A'    7 A"   22 A'    8 A"   23 A'    9 A"                 
-22.963 -14.399 -10.322  -8.729  -6.563  -6.546  -6.545  -6.375
 24 A'   25 A'   26 A'   27 A'   28 A'   10 A"   29 A'   30 A'                 
 -6.374  -4.788  -4.788  -4.773  -4.772  -4.772  -4.771  -2.674
 31 A'   32 A'   33 A'   11 A"   34 A'   12 A"   35 A'   36 A'                 
 -2.669  -2.668  -2.654  -2.654  -2.054  -2.053  -2.049  -2.048
 13 A"   37 A'   14 A"   38 A'   39 A'   40 A'   15 A"   16 A"                 
 -2.048  -2.048  -2.035  -2.035  -2.034  -2.034  -0.984  -0.804
 41 A'   42 A'   17 A"   43 A'   18 A"   44 A'   45 A'   46 A'                 
 -0.712  -0.674  -0.544  -0.478  -0.449  -0.432  -0.337  -0.326
 47 A'   48 A'   49 A'   50 A'   51 A'   19 A"   52 A'   20 A"                 
 -0.312  -0.293  -0.290  -0.283  -0.275
 53 A'   21 A"   54 A'   22 A"   55 A'                                         
 -- Virtual --                   
 -0.112  -0.106  -0.067  -0.004   0.013   0.038   0.053   0.054
 56 A'   57 A'   23 A"   58 A'   59 A'   60 A'   24 A"   61 A'                 
  0.078   0.085   0.087   0.100   0.146   0.152   0.163   0.189
 62 A'   25 A"   63 A'   64 A'   65 A'   26 A"   66 A'   67 A'                 
  0.198   0.210   0.220   0.246   0.248   0.250   0.295   0.343
 68 A'   27 A"   69 A'   70 A'   71 A'   28 A"   72 A'   73 A'                 
  0.349   0.380   0.394   0.401   0.405   0.405   0.427   0.432
 29 A"   30 A"   31 A"   74 A'   75 A'   32 A"   76 A'   33 A"                 
  0.436   0.456   0.466   0.500   0.539   0.554   0.558   0.600
 77 A'   78 A'   79 A'   80 A'   34 A"   35 A"   81 A'   82 A'                 
  0.608   0.633   0.651   0.674   0.773   0.790   0.825   0.859
 83 A'   36 A"   84 A'   85 A'   86 A'   87 A'   88 A'   37 A"                 
  0.908   0.923   0.985   1.202   1.208   1.266   1.316   1.336
 89 A'   90 A'   91 A'   92 A'   38 A"   39 A"   93 A'   94 A'                 
  1.346   1.353   1.368   1.400   1.588   1.599   1.861   1.914
 40 A"   41 A"   95 A'   96 A'   97 A'   98 A'   99 A'   42 A"                 
  1.981   2.001   2.077   2.299   2.352   2.528   2.749   2.764
100 A'  101 A'   43 A"  102 A'   44 A"  103 A'   45 A"  104 A'                 
  2.824   3.070   3.810   3.859   3.940   3.946   3.947   3.961
105 A'  106 A'   46 A"  107 A'   47 A"   48 A"  108 A'  109 A'                 
  3.964   3.978   4.003   4.017   4.038   4.038   4.093   4.104
 49 A"   50 A"  110 A'   51 A"   52 A"  111 A'  112 A'  113 A'                 
  4.208   4.243   4.283   4.365   4.400   4.443   5.961   6.001
114 A'  115 A'  116 A'  117 A'  118 A'  119 A'   53 A"   54 A"                 
  6.002   6.017   6.024   6.070   6.626   7.529   7.555   7.621
120 A'  121 A'  122 A'  123 A'  124 A'   55 A"  125 A'  126 A'                 
 23.685  27.782  27.837  28.307  28.337  28.338  28.342  28.353
127 A'  128 A'  129 A'   56 A"  130 A'   57 A"  131 A'  132 A'                 
 28.367  28.514  28.516  28.522  28.523  28.524  28.549  28.555
133 A'   58 A"   59 A"   60 A"  134 A'  135 A'   61 A"  136 A'                 
 28.588  28.662  28.679  35.458  47.901 127.854 127.878 127.878
137 A'  138 A'  139 A'  140 A'  141 A'   62 A"  142 A'   63 A"                 
127.889 127.896 127.919 151.589 151.636 289.720 289.745 289.844
143 A'  144 A'  145 A'  146 A'  147 A'   64 A"  148 A'  149 A'                 
*******1901.7491901.798
150 A'  151 A'  152 A'                                                         

 Beta MOs, Restricted
 -- Occupied --                  
*******-1165.90 -482.87 -176.33 -176.33 -165.73 -165.73 -165.73
  1 A'    2 A'    3 A'    4 A'    5 A'    6 A'    7 A'    1 A"                 
-165.73 -165.73 -165.73  -62.52  -56.34  -56.34  -56.34  -35.83
  8 A'    2 A"    9 A'   10 A'   11 A'    3 A"   12 A'   13 A'                 
-35.825 -31.319 -31.319 -31.313 -31.313 -31.312 -31.312 -22.970
 14 A'   15 A'   16 A'    4 A"   17 A'    5 A"   18 A'   19 A'                 
-22.969 -22.968 -22.968 -22.968 -22.967 -22.964 -22.964 -22.963
 20 A'    6 A"   21 A'    7 A"   22 A'    8 A"   23 A'    9 A"                 
-22.963 -14.399 -10.322  -8.729  -6.563  -6.546  -6.545  -6.375
 24 A'   25 A'   26 A'   27 A'   28 A'   10 A"   29 A'   30 A'                 
 -6.374  -4.788  -4.788  -4.773  -4.772  -4.772  -4.771  -2.674
 31 A'   32 A'   33 A'   11 A"   34 A'   12 A"   35 A'   36 A'                 
 -2.669  -2.668  -2.654  -2.654  -2.054  -2.053  -2.049  -2.048
 13 A"   37 A'   14 A"   38 A'   39 A'   40 A'   15 A"   16 A"                 
 -2.048  -2.048  -2.035  -2.035  -2.034  -2.034  -0.984  -0.804
 41 A'   42 A'   17 A"   43 A'   18 A"   44 A'   45 A'   46 A'                 
 -0.712  -0.674  -0.544  -0.478  -0.449  -0.432  -0.337  -0.326
 47 A'   48 A'   49 A'   50 A'   51 A'   19 A"   52 A'   20 A"                 
 -0.312  -0.293  -0.290  -0.283  -0.275
 53 A'   21 A"   54 A'   22 A"   55 A'                                         
 -- Virtual --                   
 -0.112  -0.106  -0.067  -0.004   0.013   0.038   0.053   0.054
 56 A'   57 A'   23 A"   58 A'   59 A'   60 A'   24 A"   61 A'                 
  0.078   0.085   0.087   0.100   0.146   0.152   0.163   0.189
 62 A'   25 A"   63 A'   64 A'   65 A'   26 A"   66 A'   67 A'                 
  0.198   0.210   0.220   0.246   0.248   0.250   0.295   0.343
 68 A'   27 A"   69 A'   70 A'   71 A'   28 A"   72 A'   73 A'                 
  0.349   0.380   0.394   0.401   0.405   0.405   0.427   0.432
 29 A"   30 A"   31 A"   74 A'   75 A'   32 A"   76 A'   33 A"                 
  0.436   0.456   0.466   0.500   0.539   0.554   0.558   0.600
 77 A'   78 A'   79 A'   80 A'   34 A"   35 A"   81 A'   82 A'                 
  0.608   0.633   0.651   0.674   0.773   0.790   0.825   0.859
 83 A'   36 A"   84 A'   85 A'   86 A'   87 A'   88 A'   37 A"                 
  0.908   0.923   0.985   1.202   1.208   1.266   1.316   1.336
 89 A'   90 A'   91 A'   92 A'   38 A"   39 A"   93 A'   94 A'                 
  1.346   1.353   1.368   1.400   1.588   1.599   1.861   1.914
 40 A"   41 A"   95 A'   96 A'   97 A'   98 A'   99 A'   42 A"                 
  1.981   2.001   2.077   2.299   2.352   2.528   2.749   2.764
100 A'  101 A'   43 A"  102 A'   44 A"  103 A'   45 A"  104 A'                 
  2.824   3.070   3.810   3.859   3.940   3.946   3.947   3.961
105 A'  106 A'   46 A"  107 A'   47 A"   48 A"  108 A'  109 A'                 
  3.964   3.978   4.003   4.017   4.038   4.038   4.093   4.104
 49 A"   50 A"  110 A'   51 A"   52 A"  111 A'  112 A'  113 A'                 
  4.208   4.243   4.283   4.365   4.400   4.443   5.961   6.001
114 A'  115 A'  116 A'  117 A'  118 A'  119 A'   53 A"   54 A"                 
  6.002   6.017   6.024   6.070   6.626   7.529   7.555   7.621
120 A'  121 A'  122 A'  123 A'  124 A'   55 A"  125 A'  126 A'                 
 23.685  27.782  27.837  28.307  28.337  28.338  28.342  28.353
127 A'  128 A'  129 A'   56 A"  130 A'   57 A"  131 A'  132 A'                 
 28.367  28.514  28.516  28.522  28.523  28.524  28.549  28.555
133 A'   58 A"   59 A"   60 A"  134 A'  135 A'   61 A"  136 A'                 
 28.588  28.662  28.679  35.458  47.901 127.854 127.878 127.878
137 A'  138 A'  139 A'  140 A'  141 A'   62 A"  142 A'   63 A"                 
127.889 127.896 127.919 151.589 151.636 289.720 289.745 289.844
143 A'  144 A'  145 A'  146 A'  147 A'   64 A"  148 A'  149 A'                 
*******1901.7491901.798
150 A'  151 A'  152 A'                                                         
 --------------------------------------------------------------

          Ground-State Mulliken Net Atomic Charges

     Atom                 Charge (a.u.)
  ----------------------------------------
      1 C                    -0.443964
      2 N                     0.075717
      3 Br                    0.062105
      4 I                     0.160925
      5 I                     0.145217
  ----------------------------------------
  Sum of atomic charges =     0.000000

 -----------------------------------------------------------------
                    Cartesian Multipole Moments
 -----------------------------------------------------------------
    Charge (ESU x 10^10)
                 0.0000
    Dipole Moment (Debye)
         X       0.1489      Y       1.2868      Z       0.0000
       Tot       1.2954
    Quadrupole Moments (Debye-Ang)
        XX     -79.5718     XY      -1.4206     YY     -86.7807
        XZ      -0.0000     YZ       0.0000     ZZ     -87.2123
    Octopole Moments (Debye-Ang^2)
       XXX       1.6010    XXY      -4.3734    XYY      -8.3940
       YYY      27.7770    XXZ       0.0000    XYZ      -0.0000
       YYZ       0.0000    XZZ      -1.8691    YZZ       2.3765
       ZZZ       0.0000
    Hexadecapole Moments (Debye-Ang^3)
      XXXX   -1516.7025   XXXY      -7.6267   XXYY    -427.2775
      XYYY     -38.0858   YYYY    -910.0848   XXXZ      -0.0000
      XXYZ       0.0000   XYYZ      -0.0000   YYYZ       0.0000
      XXZZ    -307.4556   XYZZ      -6.1332   YYZZ    -177.7580
      XZZZ      -0.0000   YZZZ       0.0000   ZZZZ    -116.1141
 -----------------------------------------------------------------
Archival summary:
1\1\TWL01\OPT\ProcedureUnspecified\BasisUnspecified\2r111\taweetha\SunNov2521:18:342018SunNov2521:18:342018\0\\#,OPT,ProcedureUnspecified,BasisUnspecified,\\0,1\I\C,1,2.14854\N,2,1.25298,1,129.971\Br,3,1.90339,2,119.919,1,-0,0\I,2,2.15793,1,115.645,3,-180,0\\\@

 Total job time:  118.15s(wall), 444.08s(cpu) 
 Sun Nov 25 21:18:34 2018

        *************************************************************
        *                                                           *
        *  Thank you very much for using Q-Chem.  Have a nice day.  *
        *                                                           *
        *************************************************************


 
User input: 2 of 2 
 
Q-Chem Developer Version!
                  Welcome to Q-Chem
     A Quantum Leap Into The Future Of Chemistry


 Q-Chem 5.1, Q-Chem, Inc., Pleasanton, CA (2018)

 Yihan Shao,  Zhengting Gan,  E. Epifanovsky,  A. T. B. Gilbert,  M. Wormit,  
 J. Kussmann,  A. W. Lange,  A. Behn,  Jia Deng,  Xintian Feng,  D. Ghosh,  
 M. Goldey,  P. R. Horn,  L. D. Jacobson,  I. Kaliman,  T. Kus,  A. Landau,  
 Jie Liu,  E. I. Proynov,  R. M. Richard,  R. P. Steele,  E. J. Sundstrom,  
 H. L. Woodcock III,  P. M. Zimmerman,  D. Zuev,  B. Albrecht,  E. Alguire,  
 S. A. Baeppler,  D. Barton,  Z. Benda,  Y. A. Bernard,  E. J. Berquist,  
 K. B. Bravaya,  H. Burton,  D. Casanova,  Chun-Min Chang,  Yunqing Chen,  
 A. Chien,  K. D. Closser,  M. P. Coons,  S. Coriani,  S. Dasgupta,  
 A. L. Dempwolff,  M. Diedenhofen,  Hainam Do,  R. G. Edgar,  Po-Tung Fang,  
 S. Faraji,  S. Fatehi,  Qingguo Feng,  K. D. Fenk,  J. Fosso-Tande,  
 Qinghui Ge,  A. Ghysels,  G. Gidofalvi,  J. Gomes,  J. Gonthier,  A. Gunina,  
 D. Hait,  M. W. D. Hanson-Heine,  P. H. P. Harbach,  A. W. Hauser,  
 J. E. Herr,  E. G. Hohenstein,  Z. C. Holden,  Kerwin Hui,  B. C. Huynh,  
 T.-C. Jagau,  Hyunjun Ji,  B. Kaduk,  K. Khistyaev,  Jaehoon Kim,  
 P. Klunzinger,  K. Koh,  D. Kosenkov,  L. Koulias,  T. Kowalczyk,  
 C. M. Krauter,  A. Kunitsa,  Ka Un Lao,  A. Laurent,  K. V. Lawler,  
 Joonho Lee,  D. Lefrancois,  S. Lehtola,  D. S. Levine,  Yi-Pei Li,  
 You-Sheng Lin,  Fenglai Liu,  E. Livshits,  A. Luenser,  P. Manohar,  
 E. Mansoor,  S. F. Manzer,  Shan-Ping Mao,  Yuezhi Mao,  N. Mardirossian,  
 A. V. Marenich,  T. Markovich,  L. A. Martinez-Martinez,  S. A. Maurer,  
 N. J. Mayhall,  S. C. McKenzie,  J.-M. Mewes,  A. F. Morrison,  
 J. W. Mullinax,  K. Nanda,  T. S. Nguyen-Beck,  R. Olivares-Amaya,  
 J. A. Parkhill,  T. M. Perrine,  F. Plasser,  P. Pokhilko,  S. Prager,  
 A. Prociuk,  E. Ramos,  D. R. Rehn,  F. Rob,  M. Schneider,  N. Sergueev,  
 S. M. Sharada,  S. Sharma,  D. W. Small,  T. Stauch,  T. Stein,  
 Yu-Chuan Su,  A. J. W. Thom,  A. Tkatchenko,  T. Tsuchimochi,  N. M. Tubman,  
 L. Vogt,  M. L. Vidal,  O. Vydrov,  M. A. Watson,  J. Wenzel,  
 M. de Wergifosse,  T. A. Wesolowski,  A. White,  J. Witte,  A. Yamada,  
 Jun Yang,  K. Yao,  S. Yeganeh,  S. R. Yost,  Zhi-Qiang You,  A. Zech,  
 Igor Ying Zhang,  Xing Zhang,  Yan Zhao,  Ying Zhu,  B. R. Brooks,  
 G. K. L. Chan,  C. J. Cramer,  M. S. Gordon,  W. J. Hehre,  A. Klamt,  
 M. W. Schmidt,  C. D. Sherrill,  D. G. Truhlar,  A. Aspuru-Guzik,  R. Baer,  
 A. T. Bell,  N. A. Besley,  Jeng-Da Chai,  A. E. DePrince, III,  
 R. A. DiStasio Jr.,  A. Dreuw,  B. D. Dunietz,  T. R. Furlani,  
 Chao-Ping Hsu,  Yousung Jung,  Jing Kong,  D. S. Lambrecht,  WanZhen Liang,  
 C. Ochsenfeld,  V. A. Rassolov,  L. V. Slipchenko,  J. E. Subotnik,  
 T. Van Voorhis,  J. M. Herbert,  A. I. Krylov,  P. M. W. Gill,  M. Head-Gordon

 Contributors to earlier versions of Q-Chem not listed above: 
 R. D. Adamson,  B. Austin,  J. Baker,  G. J. O. Beran,  K. Brandhorst,  
 S. T. Brown,  E. F. C. Byrd,  A. K. Chakraborty,  C.-L. Cheng,  
 Siu Hung Chien,  D. M. Chipman,  D. L. Crittenden,  H. Dachsel,  
 R. J. Doerksen,  A. D. Dutoi,  L. Fusti-Molnar,  W. A. Goddard III,  
 A. Golubeva-Zadorozhnaya,  S. R. Gwaltney,  G. Hawkins,  A. Heyden,  
 S. Hirata,  G. Kedziora,  F. J. Keil,  C. Kelley,  Jihan Kim,  R. A. King,  
 R. Z. Khaliullin,  P. P. Korambath,  W. Kurlancheek,  A. M. Lee,  M. S. Lee,  
 S. V. Levchenko,  Ching Yeh Lin,  D. Liotard,  R. C. Lochan,  I. Lotan,  
 P. E. Maslen,  N. Nair,  D. P. O'Neill,  D. Neuhauser,  E. Neuscamman,  
 C. M. Oana,  R. Olson,  B. Peters,  R. Peverati,  P. A. Pieniazek,  
 Y. M. Rhee,  J. Ritchie,  M. A. Rohrdanz,  E. Rosta,  N. J. Russ,  
 H. F. Schaefer III,  N. E. Schultz,  N. Shenvi,  A. C. Simmonett,  A. Sodt,  
 D. Stuck,  K. S. Thanthiriwatte,  V. Vanovschi,  Tao Wang,  A. Warshel,  
 C. F. Williams,  Q. Wu,  X. Xu,  W. Zhang

 Please cite Q-Chem as follows:
 Y. Shao et al., Mol. Phys. 113, 184-215 (2015)
 DOI: 10.1080/00268976.2014.952696

 Q-Chem 5.1.2 for Intel X86 EM64T Linux

 Parts of Q-Chem use Armadillo 8.300.2 (Tropical Shenanigans).
 http://arma.sourceforge.net/

 Q-Chem begins on Sun Nov 25 21:18:34 2018  

Host: 
0

     Scratch files written to /scratch/taweetham/qchem51589//
The previous job contains 0 fragments, simply inherited here
Input Ideriv = 2
Curr. Ideriv = -1
Max.  Ideriv = 2

Checking the input file for inconsistencies... 	...done.

--------------------------------------------------------------
User input:
--------------------------------------------------------------

$molecule
read
$end

$rem
   job_type 	frequency
   basis 	6-311++g**
   method	b3lyp	
$end


--------------------------------------------------------------
 ----------------------------------------------------------------
             Standard Nuclear Orientation (Angstroms)
    I     Atom           X                Y                Z
 ----------------------------------------------------------------
    1      C       0.1126109618    -0.3284590903    -0.0000000000
    2      N      -0.5303195842    -1.4039084641    -0.0000000000
    3      Br     -2.4334428633    -1.3722392257    -0.0000000000
    4      I       2.2567212995    -0.5723013979     0.0000000000
    5      I      -0.5924369309     1.7011030336     0.0000000000
 ----------------------------------------------------------------
 Molecular Point Group                 Cs    NOp =  2
 Largest Abelian Subgroup              Cs    NOp =  2
 Nuclear Repulsion Energy =  1301.3804400462 hartrees
 There are       77 alpha and       77 beta electrons
 Requested basis set is 6-311++G(d,p)
 There are 79 shells and 216 basis functions

 Total QAlloc Memory Limit   2000 MB
 Mega-Array Size       188 MB
 MEM_STATIC part       192 MB

                       Distance Matrix (Angstroms)
             C (  1)   N (  2)   Br(  3)   I (  4)
   N (  2)  1.252977
   Br(  3)  2.751703  1.903387
   I (  4)  2.157931  2.908465  4.757892
   I (  5)  2.148538  3.105633  3.582560  3.645006

 A cutoff of  1.0D-11 yielded   2214 shell pairs
 There are     17858 function pairs (     20348 Cartesian)

 -------------------------------------------------------
 OpenMP Integral Computing Module                       
 Release: version 1.0, May 2013, Q-Chem Inc. Pittsburgh 
 -------------------------------------------------------
 Integral Job Info:
 Integral job number is                      11
 Integral operator is                         1
 short-range coefficients                     0
 long-range coefficients              100000000
 Omega coefficients                           0
 if combine SR and LR in K                    0
 Integral screening is                        0
 Integral computing path is                   2
 max size of driver memory is            800000
 size of driver memory is                593474
 size of scratch memory is             29623520
 max col of scratch BK array               1296
 max len of scratch array in speh3          155
 max len of scratch index in speh4           18
 max int batch size is                      520
 min int batch size is                       52
 fixed nKL is                                45
 max L of basis functions is                  2
 order of int derivative is                   0
 number of shells is                         79
 number of basis is                         231
 number of cartesian basis is               231
 number of contracted shell pairs          2214
 number of primitive shell pairs           4635
 maxK2 (contraction) of shell pair           36
 max number of K2 of shell pair               1
 max number of CS2 of shell pair            317
 max number of PS2 of shell pair            317
 mem total for path MDJ                  542380
 -------------------------------------------------------
 Smallest overlap matrix eigenvalue = 9.98E-04
 Guess from superposition of atomic densities
 Warning:  Energy on first SCF cycle will be non-variational
 SAD guess density has 154.000000 electrons

 -----------------------------------------------------------------------
  General SCF calculation program by
  Eric Jon Sundstrom, Paul Horn, Yuezhi Mao, Dmitri Zuev, Alec White,
  David Stuck, Shaama M.S., Shane Yost, Joonho Lee, David Small,
  Daniel Levine, Susi Lehtola, Hugh Burton, Evgeny Epifanovsky
 -----------------------------------------------------------------------
 Exchange:     0.2000 Hartree-Fock + 0.0800 Slater + 0.7200 B88
 Correlation:  0.1900 VWN1RPA + 0.8100 LYP
 Using SG-1 standard quadrature grid
 using 4 threads for integral computing
 -------------------------------------------------------
 OpenMP Integral computing Module                
 Release: version 2.0, May 2017, Q-Chem Inc. Pleasanton 
 -------------------------------------------------------
 -------------------------------------------------------
 OpenMP BLAS3 based DFT computing Module                
 Release: version 1.0, May 2013, Q-Chem Inc. Pittsburgh 
 -------------------------------------------------------
 A restricted SCF calculation will be
 performed using DIIS
 SCF converges when DIIS error is below 1.0e-08
 ---------------------------------------
  Cycle       Energy         DIIS error
 ---------------------------------------
    1  -16506.4599873836      3.39e-02  
    2  -16505.9829038100      2.76e-03  
    3  -16505.8903846150      5.01e-03  
    4  -16506.0021226569      1.25e-03  
    5  -16506.0095707181      1.63e-04  
    6  -16506.0096238427      7.50e-05  
    7  -16506.0096484904      3.56e-05  
    8  -16506.0096559035      9.64e-06  
    9  -16506.0096563803      2.06e-06  
   10  -16506.0096563988      4.49e-07  
   11  -16506.0096564000      1.25e-07  
   12  -16506.0096564000      6.07e-08  
   13  -16506.0096564003      7.99e-09  Convergence criterion met
 ---------------------------------------
 SCF time:   CPU 56.97s  wall 15.00s 
 SCF   energy in the final basis set =   -16506.0096564003
 Total energy in the final basis set =   -16506.0096564003

 --------------------------------------------------------------
             Orbital Energies (a.u.) and Symmetries
 --------------------------------------------------------------

 Alpha MOs, Restricted
 -- Occupied --                  
*******-1165.90 -482.87 -176.33 -176.33 -165.73 -165.73 -165.73
  1 A'    2 A'    3 A'    4 A'    5 A'    6 A'    7 A'    1 A"                 
-165.73 -165.73 -165.73  -62.52  -56.34  -56.34  -56.34  -35.83
  8 A'    2 A"    9 A'   10 A'   11 A'    3 A"   12 A'   13 A'                 
-35.825 -31.319 -31.319 -31.313 -31.313 -31.312 -31.312 -22.970
 14 A'   15 A'   16 A'    4 A"   17 A'    5 A"   18 A'   19 A'                 
-22.969 -22.968 -22.968 -22.968 -22.968 -22.964 -22.964 -22.963
 20 A'    6 A"   21 A'    7 A"   22 A'    8 A"   23 A'   24 A'                 
-22.963 -14.399 -10.322  -8.729  -6.563  -6.546  -6.545  -6.375
  9 A"   25 A'   26 A'   27 A'   28 A'   10 A"   29 A'   30 A'                 
 -6.374  -4.788  -4.788  -4.773  -4.772  -4.772  -4.771  -2.674
 31 A'   32 A'   33 A'   11 A"   34 A'   12 A"   35 A'   36 A'                 
 -2.669  -2.668  -2.654  -2.654  -2.054  -2.053  -2.049  -2.049
 13 A"   37 A'   14 A"   38 A'   39 A'   40 A'   15 A"   16 A"                 
 -2.048  -2.048  -2.035  -2.035  -2.034  -2.034  -0.984  -0.804
 41 A'   42 A'   17 A"   43 A'   44 A'   18 A"   45 A'   46 A'                 
 -0.712  -0.674  -0.544  -0.478  -0.449  -0.432  -0.337  -0.326
 47 A'   48 A'   49 A'   50 A'   51 A'   19 A"   52 A'   20 A"                 
 -0.312  -0.293  -0.290  -0.283  -0.275
 53 A'   21 A"   54 A'   22 A"   55 A'                                         
 -- Virtual --                   
 -0.112  -0.106  -0.067  -0.004   0.013   0.038   0.053   0.054
 56 A'   57 A'   23 A"   58 A'   59 A'   60 A'   24 A"   61 A'                 
  0.078   0.085   0.087   0.100   0.146   0.152   0.163   0.189
 62 A'   25 A"   63 A'   64 A'   65 A'   26 A"   66 A'   67 A'                 
  0.198   0.210   0.220   0.246   0.248   0.250   0.295   0.343
 68 A'   27 A"   69 A'   70 A'   71 A'   28 A"   72 A'   73 A'                 
  0.349   0.380   0.394   0.401   0.405   0.405   0.427   0.432
 29 A"   30 A"   31 A"   74 A'   75 A'   32 A"   76 A'   33 A"                 
  0.436   0.456   0.466   0.500   0.539   0.554   0.558   0.600
 77 A'   78 A'   79 A'   80 A'   34 A"   35 A"   81 A'   82 A'                 
  0.608   0.633   0.651   0.674   0.773   0.790   0.825   0.859
 83 A'   36 A"   84 A'   85 A'   86 A'   87 A'   88 A'   37 A"                 
  0.908   0.923   0.985   1.202   1.208   1.266   1.316   1.336
 89 A'   90 A'   91 A'   92 A'   38 A"   39 A"   93 A'   94 A'                 
  1.346   1.353   1.368   1.400   1.588   1.599   1.861   1.914
 40 A"   41 A"   95 A'   96 A'   97 A'   98 A'   99 A'   42 A"                 
  1.981   2.001   2.077   2.299   2.352   2.528   2.749   2.764
100 A'  101 A'   43 A"  102 A'   44 A"  103 A'   45 A"  104 A'                 
  2.824   3.070   3.810   3.859   3.940   3.946   3.948   3.961
105 A'  106 A'   46 A"  107 A'   47 A"   48 A"  108 A'  109 A'                 
  3.964   3.978   4.003   4.017   4.038   4.038   4.093   4.104
 49 A"   50 A"  110 A'   51 A"   52 A"  111 A'  112 A'  113 A'                 
  4.208   4.243   4.283   4.365   4.400   4.443   5.961   6.001
114 A'  115 A'  116 A'  117 A'  118 A'  119 A'   53 A"   54 A"                 
  6.002   6.017   6.024   6.069   6.626   7.529   7.555   7.621
120 A'  121 A'  122 A'  123 A'  124 A'   55 A"  125 A'  126 A'                 
 23.685  27.782  27.837  28.307  28.337  28.338  28.342  28.353
127 A'  128 A'  129 A'   56 A"  130 A'   57 A"  131 A'  132 A'                 
 28.367  28.514  28.516  28.522  28.523  28.524  28.549  28.555
133 A'   58 A"   59 A"   60 A"  134 A'  135 A'   61 A"  136 A'                 
 28.588  28.662  28.679  35.458  47.901 127.854 127.878 127.878
137 A'  138 A'  139 A'  140 A'  141 A'   62 A"  142 A'   63 A"                 
127.889 127.896 127.919 151.589 151.636 289.720 289.745 289.844
143 A'  144 A'  145 A'  146 A'  147 A'   64 A"  148 A'  149 A'                 
*******1901.7491901.798
150 A'  151 A'  152 A'                                                         

 Beta MOs, Restricted
 -- Occupied --                  
*******-1165.90 -482.87 -176.33 -176.33 -165.73 -165.73 -165.73
  1 A'    2 A'    3 A'    4 A'    5 A'    6 A'    7 A'    1 A"                 
-165.73 -165.73 -165.73  -62.52  -56.34  -56.34  -56.34  -35.83
  8 A'    2 A"    9 A'   10 A'   11 A'    3 A"   12 A'   13 A'                 
-35.825 -31.319 -31.319 -31.313 -31.313 -31.312 -31.312 -22.970
 14 A'   15 A'   16 A'    4 A"   17 A'    5 A"   18 A'   19 A'                 
-22.969 -22.968 -22.968 -22.968 -22.968 -22.964 -22.964 -22.963
 20 A'    6 A"   21 A'    7 A"   22 A'    8 A"   23 A'   24 A'                 
-22.963 -14.399 -10.322  -8.729  -6.563  -6.546  -6.545  -6.375
  9 A"   25 A'   26 A'   27 A'   28 A'   10 A"   29 A'   30 A'                 
 -6.374  -4.788  -4.788  -4.773  -4.772  -4.772  -4.771  -2.674
 31 A'   32 A'   33 A'   11 A"   34 A'   12 A"   35 A'   36 A'                 
 -2.669  -2.668  -2.654  -2.654  -2.054  -2.053  -2.049  -2.049
 13 A"   37 A'   14 A"   38 A'   39 A'   40 A'   15 A"   16 A"                 
 -2.048  -2.048  -2.035  -2.035  -2.034  -2.034  -0.984  -0.804
 41 A'   42 A'   17 A"   43 A'   44 A'   18 A"   45 A'   46 A'                 
 -0.712  -0.674  -0.544  -0.478  -0.449  -0.432  -0.337  -0.326
 47 A'   48 A'   49 A'   50 A'   51 A'   19 A"   52 A'   20 A"                 
 -0.312  -0.293  -0.290  -0.283  -0.275
 53 A'   21 A"   54 A'   22 A"   55 A'                                         
 -- Virtual --                   
 -0.112  -0.106  -0.067  -0.004   0.013   0.038   0.053   0.054
 56 A'   57 A'   23 A"   58 A'   59 A'   60 A'   24 A"   61 A'                 
  0.078   0.085   0.087   0.100   0.146   0.152   0.163   0.189
 62 A'   25 A"   63 A'   64 A'   65 A'   26 A"   66 A'   67 A'                 
  0.198   0.210   0.220   0.246   0.248   0.250   0.295   0.343
 68 A'   27 A"   69 A'   70 A'   71 A'   28 A"   72 A'   73 A'                 
  0.349   0.380   0.394   0.401   0.405   0.405   0.427   0.432
 29 A"   30 A"   31 A"   74 A'   75 A'   32 A"   76 A'   33 A"                 
  0.436   0.456   0.466   0.500   0.539   0.554   0.558   0.600
 77 A'   78 A'   79 A'   80 A'   34 A"   35 A"   81 A'   82 A'                 
  0.608   0.633   0.651   0.674   0.773   0.790   0.825   0.859
 83 A'   36 A"   84 A'   85 A'   86 A'   87 A'   88 A'   37 A"                 
  0.908   0.923   0.985   1.202   1.208   1.266   1.316   1.336
 89 A'   90 A'   91 A'   92 A'   38 A"   39 A"   93 A'   94 A'                 
  1.346   1.353   1.368   1.400   1.588   1.599   1.861   1.914
 40 A"   41 A"   95 A'   96 A'   97 A'   98 A'   99 A'   42 A"                 
  1.981   2.001   2.077   2.299   2.352   2.528   2.749   2.764
100 A'  101 A'   43 A"  102 A'   44 A"  103 A'   45 A"  104 A'                 
  2.824   3.070   3.810   3.859   3.940   3.946   3.948   3.961
105 A'  106 A'   46 A"  107 A'   47 A"   48 A"  108 A'  109 A'                 
  3.964   3.978   4.003   4.017   4.038   4.038   4.093   4.104
 49 A"   50 A"  110 A'   51 A"   52 A"  111 A'  112 A'  113 A'                 
  4.208   4.243   4.283   4.365   4.400   4.443   5.961   6.001
114 A'  115 A'  116 A'  117 A'  118 A'  119 A'   53 A"   54 A"                 
  6.002   6.017   6.024   6.069   6.626   7.529   7.555   7.621
120 A'  121 A'  122 A'  123 A'  124 A'   55 A"  125 A'  126 A'                 
 23.685  27.782  27.837  28.307  28.337  28.338  28.342  28.353
127 A'  128 A'  129 A'   56 A"  130 A'   57 A"  131 A'  132 A'                 
 28.367  28.514  28.516  28.522  28.523  28.524  28.549  28.555
133 A'   58 A"   59 A"   60 A"  134 A'  135 A'   61 A"  136 A'                 
 28.588  28.662  28.679  35.458  47.901 127.854 127.878 127.878
137 A'  138 A'  139 A'  140 A'  141 A'   62 A"  142 A'   63 A"                 
127.889 127.896 127.919 151.589 151.636 289.720 289.745 289.844
143 A'  144 A'  145 A'  146 A'  147 A'   64 A"  148 A'  149 A'                 
*******1901.7491901.798
150 A'  151 A'  152 A'                                                         
 --------------------------------------------------------------

          Ground-State Mulliken Net Atomic Charges

     Atom                 Charge (a.u.)
  ----------------------------------------
      1 C                    -0.444006
      2 N                     0.075895
      3 Br                    0.062077
      4 I                     0.160845
      5 I                     0.145188
  ----------------------------------------
  Sum of atomic charges =     0.000000

 -----------------------------------------------------------------
                    Cartesian Multipole Moments
 -----------------------------------------------------------------
    Charge (ESU x 10^10)
                 0.0000
    Dipole Moment (Debye)
         X       0.2028      Y       1.2806      Z      -0.0000
       Tot       1.2966
    Quadrupole Moments (Debye-Ang)
        XX     -79.7093     XY      -1.7366     YY     -86.6555
        XZ       0.0000     YZ      -0.0000     ZZ     -87.2120
    Octopole Moments (Debye-Ang^2)
       XXX       5.2391    XXY      -4.7811    XYY      -5.2851
       YYY      29.4214    XXZ      -0.0000    XYZ       0.0000
       YYZ      -0.0000    XZZ      -0.2281    YZZ       2.6838
       ZZZ      -0.0000
    Hexadecapole Moments (Debye-Ang^3)
      XXXX   -1517.3906   XXXY       2.2591   XXYY    -429.3186
      XYYY     -22.8387   YYYY    -905.3333   XXXZ       0.0000
      XXYZ      -0.0000   XYYZ       0.0000   YYYZ      -0.0000
      XXZZ    -307.7065   XYZZ      -0.7708   YYZZ    -177.4828
      XZZZ       0.0000   YZZZ      -0.0000   ZZZZ    -116.1129
 -----------------------------------------------------------------
 Calculating MO derivatives via CPSCF
 D1JvT checksum  = 350280 23695.1134716084
 D1KAT checksum  = 941040 765.1563374539
   1         3          15      0.115510    0.038229
   2         3          15      0.016115    0.005854
   3         3          15      0.002524    0.000971
   4         5          13      0.000411    0.000183
   5        13           5      0.000036    0.000019
   6        16           2      0.000003    0.000002
   7        18           0      0.000000    0.000000    Roots Converged
 Time for AOints: 19.0 s (CPU) 4.8 s (wall)
 ------------------------------------------------------------------------------
                     AOints        : Timing summary (seconds)
 ------------------------------------------------------------------------------
     job step          cpu (% of tot)      sys (% of tot)     wall (% of tot)
 ------------------------------------------------------------------------------
  cpscf_lag         0.1007E+03 (37.3)   0.7000E-05 (15.2)   0.2584E+02 (36.7)
  iterzp            0.1498E+03 (55.5)   0.3600E-04 (78.3)   0.3943E+02 (56.0)
  make_fx           0.0000E+00 ( 0.0)   0.0000E+00 ( 0.0)   0.0000E+00 ( 0.0)
  AOints            0.1897E+02 ( 7.0)   0.2000E-05 ( 4.3)   0.4801E+01 ( 6.8)
 ------------------------------------------------------------------------------
   Grand Totals     0.2698E+03          0.4600E-04          0.7041E+02
 ------------------------------------------------------------------------------
 Calculating analytic Hessian of the SCF energy
 Polarizability Matrix (a.u.)
            1           2           3
    1-148.7197761  -2.9324806  -0.0000000
    2  -2.9324806-108.9030302  -0.0000000
    3  -0.0000000  -0.0000000 -62.2583088

 Direct stationary perturbation theory relativistic correction:

 rels  =     210.727171711881
 relv  =    -702.686564678318
 rel2e =      95.433481201652
 E_rel =    -396.525911764785

 Hessian of the SCF Energy
            1           2           3           4           5           6
    1   0.3174452   0.2285639  -0.0000000  -0.2015166  -0.2181766   0.0000000
    2   0.2285639   0.4730627   0.0000000  -0.2668412  -0.4467805   0.0000000
    3  -0.0000000   0.0000000   0.0638741   0.0000000   0.0000000  -0.0351739
    4  -0.2015166  -0.2668412   0.0000000   0.3487443   0.2543780  -0.0000000
    5  -0.2181766  -0.4467805   0.0000000   0.2543780   0.5032505  -0.0000000
    6   0.0000000   0.0000000  -0.0351739  -0.0000000  -0.0000000   0.0346597
    7  -0.0458974   0.0035172  -0.0000000  -0.1086372  -0.0087692   0.0000000
    8  -0.0277720  -0.0088862   0.0000000   0.0212190  -0.0130264  -0.0000000
    9  -0.0000000  -0.0000000   0.0031226   0.0000000   0.0000000  -0.0122315
   10  -0.0511272   0.0228674  -0.0000000  -0.0408764  -0.0259055  -0.0000000
   11   0.0111115  -0.0089965  -0.0000000  -0.0131177   0.0008464   0.0000000
   12   0.0000000  -0.0000000  -0.0196600  -0.0000000   0.0000000   0.0004057
   13  -0.0189040   0.0118927   0.0000000   0.0022858  -0.0015266  -0.0000000
   14   0.0062732  -0.0083995  -0.0000000   0.0043619  -0.0442899   0.0000000
   15   0.0000000  -0.0000000  -0.0121628  -0.0000000   0.0000000   0.0123401
            7           8           9          10          11          12
    1  -0.0458974  -0.0277720  -0.0000000  -0.0511272   0.0111115   0.0000000
    2   0.0035172  -0.0088862  -0.0000000   0.0228674  -0.0089965  -0.0000000
    3  -0.0000000   0.0000000   0.0031226  -0.0000000  -0.0000000  -0.0196600
    4  -0.1086372   0.0212190   0.0000000  -0.0408764  -0.0131177  -0.0000000
    5  -0.0087692  -0.0130264   0.0000000  -0.0259055   0.0008464   0.0000000
    6   0.0000000  -0.0000000  -0.0122315  -0.0000000   0.0000000   0.0004057
    7   0.1526668   0.0128925  -0.0000000  -0.0006684  -0.0052029  -0.0000000
    8   0.0128925   0.0240456  -0.0000000   0.0006449   0.0001357   0.0000000
    9  -0.0000000  -0.0000000   0.0073465   0.0000000   0.0000000   0.0038988
   10  -0.0006684   0.0006449   0.0000000   0.1054556  -0.0068143   0.0000000
   11  -0.0052029   0.0001357   0.0000000  -0.0068143   0.0150950  -0.0000000
   12  -0.0000000   0.0000000   0.0038988   0.0000000  -0.0000000   0.0123588
   13   0.0025362  -0.0069845  -0.0000000  -0.0127836   0.0140234   0.0000000
   14  -0.0024375  -0.0022687   0.0000000   0.0092075  -0.0070806   0.0000000
   15   0.0000000  -0.0000000  -0.0021364  -0.0000000   0.0000000   0.0029968
           13          14          15
    1  -0.0189040   0.0062732   0.0000000
    2   0.0118927  -0.0083995  -0.0000000
    3   0.0000000  -0.0000000  -0.0121628
    4   0.0022858   0.0043619  -0.0000000
    5  -0.0015266  -0.0442899   0.0000000
    6  -0.0000000   0.0000000   0.0123401
    7   0.0025362  -0.0024375   0.0000000
    8  -0.0069845  -0.0022687  -0.0000000
    9  -0.0000000   0.0000000  -0.0021364
   10  -0.0127836   0.0092075  -0.0000000
   11   0.0140234  -0.0070806   0.0000000
   12   0.0000000   0.0000000   0.0029968
   13   0.0268655  -0.0174051  -0.0000000
   14  -0.0174051   0.0620388   0.0000000
   15  -0.0000000   0.0000000  -0.0010376
 Gradient time:  CPU 419.01 s  wall 109.37 s
 **********************************************************************
 **                                                                  **
 **                       VIBRATIONAL ANALYSIS                       **
 **                       --------------------                       **
 **                                                                  **
 **        VIBRATIONAL FREQUENCIES (CM**-1) AND NORMAL MODES         **
 **     FORCE CONSTANTS (mDYN/ANGSTROM) AND REDUCED MASSES (AMU)     **
 **                  INFRARED INTENSITIES (KM/MOL)                   **
 **                                                                  **
 **********************************************************************


 Mode:                 1                      2                      3
 Frequency:        93.30                 106.67                 161.16
 Force Cnst:      0.4790                 0.5528                 0.2283
 Red. Mass:      93.4019                82.4663                14.9167
 IR Active:          YES                    YES                    YES
 IR Intens:        0.449                  0.640                  2.615
 Raman Active:       YES                    YES                    YES
               X      Y      Z        X      Y      Z        X      Y      Z
 C          0.186 -0.111 -0.000   -0.200 -0.358  0.000   -0.000 -0.000  0.541
 N          0.090 -0.077  0.000   -0.272 -0.316  0.000   -0.000 -0.000  0.829
 Br         0.060  0.741  0.000   -0.338 -0.025 -0.000   -0.000 -0.000 -0.126
 I          0.222  0.060  0.000   -0.195  0.427 -0.000    0.000 -0.000 -0.065
 I         -0.287 -0.501  0.000    0.454 -0.343  0.000   -0.000  0.000  0.000
 TransDip   0.006  0.021  0.000    0.012  0.023 -0.000   -0.000 -0.000 -0.052

 Mode:                 4                      5                      6
 Frequency:       173.02                 301.25                 430.72
 Force Cnst:      1.4512                 0.7660                 1.3751
 Red. Mass:      82.2838                14.3259                12.5803
 IR Active:          YES                    YES                    YES
 IR Intens:        0.179                 23.841                  0.003
 Raman Active:       YES                    YES                    YES
               X      Y      Z        X      Y      Z        X      Y      Z
 C         -0.156 -0.163 -0.000   -0.068  0.739 -0.000   -0.000  0.000  0.874
 N         -0.366 -0.007 -0.000    0.044  0.657  0.000   -0.000  0.000 -0.486
 Br        -0.686 -0.148  0.000   -0.042 -0.053 -0.000    0.000 -0.000  0.015
 I          0.555  0.016  0.000    0.002 -0.014 -0.000    0.000  0.000 -0.013
 I         -0.073  0.092 -0.000    0.026 -0.096  0.000    0.000 -0.000 -0.025
 TransDip  -0.011 -0.007  0.000   -0.059  0.145 -0.000   -0.000 -0.000  0.002

 Mode:                 7                      8                      9
 Frequency:       546.47                 666.94                1602.50
 Force Cnst:      2.6346                 3.3423                19.5010
 Red. Mass:      14.9739                12.7533                12.8888
 IR Active:          YES                    YES                    YES
 IR Intens:       84.658                196.206                135.106
 Raman Active:       YES                    YES                    YES
               X      Y      Z        X      Y      Z        X      Y      Z
 C          0.583  0.078  0.000    0.748 -0.342 -0.000    0.400  0.630 -0.000
 N          0.785 -0.116 -0.000   -0.394  0.410  0.000   -0.383 -0.544  0.000
 Br        -0.149 -0.002  0.000    0.003 -0.024  0.000    0.004 -0.002 -0.000
 I         -0.043 -0.002 -0.000   -0.020  0.008  0.000    0.002  0.000 -0.000
 I         -0.006  0.008 -0.000   -0.009 -0.006  0.000   -0.000  0.002  0.000
 TransDip   0.282  0.086  0.000    0.123 -0.431 -0.000    0.226  0.296  0.000

 STANDARD THERMODYNAMIC QUANTITIES AT   298.15 K  AND     1.00 ATM

   This Molecule has  0 Imaginary Frequencies
   Zero point vibrational energy:        5.836 kcal/mol

   Atom    1 Element C  Has Mass   12.00000
   Atom    2 Element N  Has Mass   14.00307
   Atom    3 Element Br Has Mass   78.91830
   Atom    4 Element I  Has Mass  126.90440
   Atom    5 Element I  Has Mass  126.90440
   Molecular Mass:   358.730170 amu
   Principal axes and moments of inertia in amu*Bohr^2:
                             1           2           3
    Eigenvalues --     2090.24875  4150.94925  6241.19800
          X               0.99947     0.03242    -0.00000
          Y              -0.03242     0.99947    -0.00000
          Z               0.00000     0.00000     1.00000
   Rotational Symmetry Number is   1
   The Molecule is an Asymmetric Top
   Translational Enthalpy:        0.889 kcal/mol
   Rotational Enthalpy:           0.889 kcal/mol
   Vibrational Enthalpy:          8.169 kcal/mol
   gas constant (RT):             0.592 kcal/mol
   Translational Entropy:        43.526  cal/mol.K
   Rotational Entropy:           32.360  cal/mol.K
   Vibrational Entropy:          15.030  cal/mol.K

   Total Enthalpy:               10.539 kcal/mol
   Total Entropy:                90.915  cal/mol.K
Archival summary:
1\1\TWL01\FREQ\ProcedureUnspecified\BasisUnspecified\2r111\taweetha\SunNov2521:20:392018SunNov2521:20:392018\0\\#,FREQ,ProcedureUnspecified,BasisUnspecified,\\0,1\I\C,1,2.14854\N,2,1.25298,1,129.971\Br,3,1.90339,2,119.919,1,0,0\I,2,2.15793,1,115.645,3,180,0\\\@

 Total job time:  124.68s(wall), 476.20s(cpu) 
 Sun Nov 25 21:20:39 2018

        *************************************************************
        *                                                           *
        *  Thank you very much for using Q-Chem.  Have a nice day.  *
        *                                                           *
        *************************************************************
