# Supplementary material for: Geometric and energetic data from ab initio calculations of haloethene, haloimine, halomethylenephosphine, haloiminophosphine, halodiazene, halodiphosphene and halocyclopropane
Source: Data Brief. 2019 Nov 2;27:104738. doi: 10.1016/j.dib.2019.104738 (PMC6861602; doi:10.1016/j.dib.2019.104738)
Supplement: Multimedia component 4 [file mmc4.zip › CN/B3LYP/IICNClE.out]

Q-Chem Developer Version!
                  Welcome to Q-Chem
     A Quantum Leap Into The Future Of Chemistry


 Q-Chem 5.1, Q-Chem, Inc., Pleasanton, CA (2018)

 Yihan Shao,  Zhengting Gan,  E. Epifanovsky,  A. T. B. Gilbert,  M. Wormit,  
 J. Kussmann,  A. W. Lange,  A. Behn,  Jia Deng,  Xintian Feng,  D. Ghosh,  
 M. Goldey,  P. R. Horn,  L. D. Jacobson,  I. Kaliman,  T. Kus,  A. Landau,  
 Jie Liu,  E. I. Proynov,  R. M. Richard,  R. P. Steele,  E. J. Sundstrom,  
 H. L. Woodcock III,  P. M. Zimmerman,  D. Zuev,  B. Albrecht,  E. Alguire,  
 S. A. Baeppler,  D. Barton,  Z. Benda,  Y. A. Bernard,  E. J. Berquist,  
 K. B. Bravaya,  H. Burton,  D. Casanova,  Chun-Min Chang,  Yunqing Chen,  
 A. Chien,  K. D. Closser,  M. P. Coons,  S. Coriani,  S. Dasgupta,  
 A. L. Dempwolff,  M. Diedenhofen,  Hainam Do,  R. G. Edgar,  Po-Tung Fang,  
 S. Faraji,  S. Fatehi,  Qingguo Feng,  K. D. Fenk,  J. Fosso-Tande,  
 Qinghui Ge,  A. Ghysels,  G. Gidofalvi,  J. Gomes,  J. Gonthier,  A. Gunina,  
 D. Hait,  M. W. D. Hanson-Heine,  P. H. P. Harbach,  A. W. Hauser,  
 J. E. Herr,  E. G. Hohenstein,  Z. C. Holden,  Kerwin Hui,  B. C. Huynh,  
 T.-C. Jagau,  Hyunjun Ji,  B. Kaduk,  K. Khistyaev,  Jaehoon Kim,  
 P. Klunzinger,  K. Koh,  D. Kosenkov,  L. Koulias,  T. Kowalczyk,  
 C. M. Krauter,  A. Kunitsa,  Ka Un Lao,  A. Laurent,  K. V. Lawler,  
 Joonho Lee,  D. Lefrancois,  S. Lehtola,  D. S. Levine,  Yi-Pei Li,  
 You-Sheng Lin,  Fenglai Liu,  E. Livshits,  A. Luenser,  P. Manohar,  
 E. Mansoor,  S. F. Manzer,  Shan-Ping Mao,  Yuezhi Mao,  N. Mardirossian,  
 A. V. Marenich,  T. Markovich,  L. A. Martinez-Martinez,  S. A. Maurer,  
 N. J. Mayhall,  S. C. McKenzie,  J.-M. Mewes,  A. F. Morrison,  
 J. W. Mullinax,  K. Nanda,  T. S. Nguyen-Beck,  R. Olivares-Amaya,  
 J. A. Parkhill,  T. M. Perrine,  F. Plasser,  P. Pokhilko,  S. Prager,  
 A. Prociuk,  E. Ramos,  D. R. Rehn,  F. Rob,  M. Schneider,  N. Sergueev,  
 S. M. Sharada,  S. Sharma,  D. W. Small,  T. Stauch,  T. Stein,  
 Yu-Chuan Su,  A. J. W. Thom,  A. Tkatchenko,  T. Tsuchimochi,  N. M. Tubman,  
 L. Vogt,  M. L. Vidal,  O. Vydrov,  M. A. Watson,  J. Wenzel,  
 M. de Wergifosse,  T. A. Wesolowski,  A. White,  J. Witte,  A. Yamada,  
 Jun Yang,  K. Yao,  S. Yeganeh,  S. R. Yost,  Zhi-Qiang You,  A. Zech,  
 Igor Ying Zhang,  Xing Zhang,  Yan Zhao,  Ying Zhu,  B. R. Brooks,  
 G. K. L. Chan,  C. J. Cramer,  M. S. Gordon,  W. J. Hehre,  A. Klamt,  
 M. W. Schmidt,  C. D. Sherrill,  D. G. Truhlar,  A. Aspuru-Guzik,  R. Baer,  
 A. T. Bell,  N. A. Besley,  Jeng-Da Chai,  A. E. DePrince, III,  
 R. A. DiStasio Jr.,  A. Dreuw,  B. D. Dunietz,  T. R. Furlani,  
 Chao-Ping Hsu,  Yousung Jung,  Jing Kong,  D. S. Lambrecht,  WanZhen Liang,  
 C. Ochsenfeld,  V. A. Rassolov,  L. V. Slipchenko,  J. E. Subotnik,  
 T. Van Voorhis,  J. M. Herbert,  A. I. Krylov,  P. M. W. Gill,  M. Head-Gordon

 Contributors to earlier versions of Q-Chem not listed above: 
 R. D. Adamson,  B. Austin,  J. Baker,  G. J. O. Beran,  K. Brandhorst,  
 S. T. Brown,  E. F. C. Byrd,  A. K. Chakraborty,  C.-L. Cheng,  
 Siu Hung Chien,  D. M. Chipman,  D. L. Crittenden,  H. Dachsel,  
 R. J. Doerksen,  A. D. Dutoi,  L. Fusti-Molnar,  W. A. Goddard III,  
 A. Golubeva-Zadorozhnaya,  S. R. Gwaltney,  G. Hawkins,  A. Heyden,  
 S. Hirata,  G. Kedziora,  F. J. Keil,  C. Kelley,  Jihan Kim,  R. A. King,  
 R. Z. Khaliullin,  P. P. Korambath,  W. Kurlancheek,  A. M. Lee,  M. S. Lee,  
 S. V. Levchenko,  Ching Yeh Lin,  D. Liotard,  R. C. Lochan,  I. Lotan,  
 P. E. Maslen,  N. Nair,  D. P. O'Neill,  D. Neuhauser,  E. Neuscamman,  
 C. M. Oana,  R. Olson,  B. Peters,  R. Peverati,  P. A. Pieniazek,  
 Y. M. Rhee,  J. Ritchie,  M. A. Rohrdanz,  E. Rosta,  N. J. Russ,  
 H. F. Schaefer III,  N. E. Schultz,  N. Shenvi,  A. C. Simmonett,  A. Sodt,  
 D. Stuck,  K. S. Thanthiriwatte,  V. Vanovschi,  Tao Wang,  A. Warshel,  
 C. F. Williams,  Q. Wu,  X. Xu,  W. Zhang

 Please cite Q-Chem as follows:
 Y. Shao et al., Mol. Phys. 113, 184-215 (2015)
 DOI: 10.1080/00268976.2014.952696

 Q-Chem 5.1.2 for Intel X86 EM64T Linux

 Parts of Q-Chem use Armadillo 8.300.2 (Tropical Shenanigans).
 http://arma.sourceforge.net/

 Q-Chem begins on Sun Nov 25 21:50:21 2018  

Host: 
0

     Scratch files written to /scratch/taweetham/qchem53000//
Input Ideriv = 2
Curr. Ideriv = -1
Max.  Ideriv = 2

Checking the input file for inconsistencies... 	...done.

--------------------------------------------------------------
User input:
--------------------------------------------------------------
$molecule
0 1
C 
N 1 1.3 
Cl 2 CCl 1 120. 
I 1 CI 2 120.  3 180.0
I 1 CI 2 120.  3 0.0

CC=1.54
CH=1.09
CF=1.35
CCl=1.77
CBr=1.94
CI=2.14
DHA=180.0
$end

$rem
   job_type	optimization
   basis	6-311++g**
   method	b3lyp
$end

--------------------------------------------------------------
 ----------------------------------------------------------------
             Standard Nuclear Orientation (Angstroms)
    I     Atom           X                Y                Z
 ----------------------------------------------------------------
    1      C       0.0450240745    -0.5278798411    -0.0000000000
    2      N      -0.3204374013    -1.7754526485     0.0000000000
    3      Cl     -2.0402789808    -2.1938363734     0.0000000000
    4      I       2.1243805605    -0.0220373714    -0.0000000000
    5      I      -1.4327265975     1.0199744645     0.0000000000
 ----------------------------------------------------------------
 Molecular Point Group                 Cs    NOp =  2
 Largest Abelian Subgroup              Cs    NOp =  2
 Nuclear Repulsion Energy =  1008.9923807229 hartrees
 There are       68 alpha and       68 beta electrons
 Requested basis set is 6-311++G(d,p)
 There are 73 shells and 198 basis functions

 Total QAlloc Memory Limit   2000 MB
 Mega-Array Size       188 MB
 MEM_STATIC part       192 MB
 A cutoff of  1.0D-11 yielded   1977 shell pairs
 There are     15818 function pairs (     17948 Cartesian)

 -------------------------------------------------------
 OpenMP Integral Computing Module                       
 Release: version 1.0, May 2013, Q-Chem Inc. Pittsburgh 
 -------------------------------------------------------
 Integral Job Info:
 Integral job number is                      11
 Integral operator is                         1
 short-range coefficients                     0
 long-range coefficients              100000000
 Omega coefficients                           0
 if combine SR and LR in K                    0
 Integral screening is                        0
 Integral computing path is                   2
 max size of driver memory is            800000
 size of driver memory is                593474
 size of scratch memory is             11933652
 max col of scratch BK array               1296
 max len of scratch array in speh3          155
 max len of scratch index in speh4           18
 max int batch size is                      520
 min int batch size is                       52
 fixed nKL is                                52
 max L of basis functions is                  2
 order of int derivative is                   0
 number of shells is                         73
 number of basis is                         211
 number of cartesian basis is               211
 number of contracted shell pairs          1977
 number of primitive shell pairs           4086
 maxK2 (contraction) of shell pair           36
 max number of K2 of shell pair               1
 max number of CS2 of shell pair            285
 max number of PS2 of shell pair            285
 mem total for path MDJ                  539884
 -------------------------------------------------------
 Smallest overlap matrix eigenvalue = 1.52E-03

 Scale SEOQF with 1.000000e-01/1.000000e-01/1.000000e-01

 Standard Electronic Orientation quadrupole field applied
 Nucleus-field energy     =     0.0000000265 hartrees
 Guess from superposition of atomic densities
 Warning:  Energy on first SCF cycle will be non-variational
 SAD guess density has 136.000000 electrons

 -----------------------------------------------------------------------
  General SCF calculation program by
  Eric Jon Sundstrom, Paul Horn, Yuezhi Mao, Dmitri Zuev, Alec White,
  David Stuck, Shaama M.S., Shane Yost, Joonho Lee, David Small,
  Daniel Levine, Susi Lehtola, Hugh Burton, Evgeny Epifanovsky
 -----------------------------------------------------------------------
 Exchange:     0.2000 Hartree-Fock + 0.0800 Slater + 0.7200 B88
 Correlation:  0.1900 VWN1RPA + 0.8100 LYP
 Using SG-1 standard quadrature grid
 using 4 threads for integral computing
 -------------------------------------------------------
 OpenMP Integral computing Module                
 Release: version 2.0, May 2017, Q-Chem Inc. Pleasanton 
 -------------------------------------------------------
 -------------------------------------------------------
 OpenMP BLAS3 based DFT computing Module                
 Release: version 1.0, May 2013, Q-Chem Inc. Pittsburgh 
 -------------------------------------------------------
 A restricted SCF calculation will be
 performed using DIIS
 SCF converges when DIIS error is below 1.0e-08
 ---------------------------------------
  Cycle       Energy         DIIS error
 ---------------------------------------
    1  -14392.5374126923      3.46e-02  
    2  -14392.0527087452      2.39e-03  
    3  -14391.9801269698      4.67e-03  
    4  -14392.0712949042      9.83e-04  
    5  -14392.0750044271      2.03e-04  
    6  -14392.0750895484      9.08e-05  
    7  -14392.0751226647      4.00e-05  
    8  -14392.0751303710      8.71e-06  
    9  -14392.0751307570      2.29e-06  
   10  -14392.0751307874      4.57e-07  
   11  -14392.0751307884      1.26e-07  
   12  -14392.0751307886      6.47e-08  
   13  -14392.0751307887      8.19e-09  Convergence criterion met
 ---------------------------------------
 SCF time:   CPU 40.10s  wall 11.00s 
 SCF   energy in the final basis set =   -14392.0751307887
 Total energy in the final basis set =   -14392.0751307887

 --------------------------------------------------------------
             Orbital Energies (a.u.) and Symmetries
 --------------------------------------------------------------

 Alpha MOs, Restricted
 -- Occupied --                  
*******-1165.89 -176.34 -176.33 -165.74 -165.74 -165.74 -165.73
  1 A'    2 A'    3 A'    4 A'    5 A'    1 A"    6 A'    7 A'                 
-165.73 -165.73 -101.60  -35.84  -35.82  -31.33  -31.32  -31.32
  2 A"    8 A'    9 A'   10 A'   11 A'   12 A'    3 A"   13 A'                 
-31.316 -31.310 -31.310 -22.980 -22.978 -22.978 -22.973 -22.973
 14 A'    4 A"   15 A'   16 A'    5 A"   17 A'    6 A"   18 A'                 
-22.967 -22.966 -22.965 -22.961 -22.961 -14.408 -10.327  -9.507
 19 A'    7 A"   20 A'    8 A"   21 A'   22 A'   23 A'   24 A'                 
 -7.274  -7.261  -7.261  -6.385  -6.372  -4.799  -4.785  -4.782
 25 A'    9 A"   26 A'   27 A'   28 A'   29 A'   30 A'   10 A"                 
 -4.781  -4.770  -4.769  -2.064  -2.059  -2.059  -2.051  -2.046
 31 A'   11 A"   32 A'   33 A'   12 A"   34 A'   35 A'   13 A"                 
 -2.045  -2.044  -2.044  -2.033  -2.033  -0.986  -0.836  -0.715
 36 A'   37 A'   14 A"   15 A"   38 A'   39 A'   40 A'   41 A'                 
 -0.680  -0.556  -0.481  -0.454  -0.433  -0.363  -0.344  -0.309
 42 A'   43 A'   44 A'   45 A'   16 A"   46 A'   17 A"   47 A'                 
 -0.302  -0.295  -0.286  -0.278
 48 A'   18 A"   19 A"   49 A'                                                 
 -- Virtual --                   
 -0.112  -0.096  -0.076   0.004   0.017   0.044   0.058   0.060
 50 A'   51 A'   20 A"   52 A'   53 A'   54 A'   55 A'   21 A"                 
  0.083   0.093   0.095   0.121   0.146   0.157   0.163   0.193
 56 A'   22 A"   57 A'   58 A'   59 A'   23 A"   60 A'   61 A'                 
  0.200   0.210   0.222   0.236   0.250   0.263   0.292   0.350
 62 A'   24 A"   63 A'   64 A'   25 A"   65 A'   66 A'   26 A"                 
  0.372   0.381   0.389   0.400   0.407   0.418   0.428   0.447
 67 A'   27 A"   28 A"   29 A"   68 A'   69 A'   70 A'   71 A'                 
  0.457   0.468   0.488   0.519   0.595   0.622   0.630   0.696
 72 A'   30 A"   73 A'   74 A'   75 A'   31 A"   76 A'   77 A'                 
  0.715   0.748   0.780   0.814   0.842   0.845   0.908   0.942
 32 A"   78 A'   79 A'   80 A'   33 A"   81 A'   82 A'   34 A"                 
  0.960   1.068   1.088   1.208   1.228   1.262   1.306   1.326
 83 A'   84 A'   85 A'   35 A"   86 A'   36 A"   87 A'   88 A'                 
  1.340   1.355   1.386   1.407   1.586   1.617   1.816   1.973
 37 A"   38 A"   89 A'   90 A'   91 A'   92 A'   93 A'   39 A"                 
  2.100   2.223   2.252   2.322   2.362   2.644   2.711   2.729
 94 A'   95 A'   40 A"   41 A"   96 A'   97 A'   98 A'   42 A"                 
  2.821   3.099   3.799   3.900   3.935   3.946   3.949   3.960
 99 A'  100 A'   43 A"  101 A'   44 A"   45 A"  102 A'   46 A"                 
  3.979   4.022   4.036   4.094   4.211   4.241   4.299   4.382
103 A'   47 A"  104 A'  105 A'  106 A'  107 A'  108 A'  109 A'                 
  4.403   5.957   5.991   6.000   6.019   6.030   6.065   9.646
110 A'   48 A"  111 A'   49 A"  112 A'  113 A'  114 A'  115 A'                 
 23.585  25.769  25.869  26.229  27.781  27.825  28.302  28.326
116 A'   50 A"  117 A'  118 A'  119 A'  120 A'   51 A"  121 A'                 
 28.336  28.338  28.355  28.363  28.505  28.512  28.516  28.518
 52 A"  122 A'  123 A'  124 A'   53 A"  125 A'   54 A"   55 A"                 
 28.532  28.547  28.548  28.586  28.660  28.680  35.396 127.849
126 A'  127 A'   56 A"  128 A'  129 A'  130 A'  131 A'   57 A"                 
127.867 127.877 127.889 127.896 127.916 151.587 151.624 215.621
132 A'   58 A"  133 A'  134 A'  135 A'  136 A'  137 A'  138 A'                 
*******1901.786
139 A'  140 A'                                                                 

 Beta MOs, Restricted
 -- Occupied --                  
*******-1165.89 -176.34 -176.33 -165.74 -165.74 -165.74 -165.73
  1 A'    2 A'    3 A'    4 A'    5 A'    1 A"    6 A'    7 A'                 
-165.73 -165.73 -101.60  -35.84  -35.82  -31.33  -31.32  -31.32
  2 A"    8 A'    9 A'   10 A'   11 A'   12 A'    3 A"   13 A'                 
-31.316 -31.310 -31.310 -22.980 -22.978 -22.978 -22.973 -22.973
 14 A'    4 A"   15 A'   16 A'    5 A"   17 A'    6 A"   18 A'                 
-22.967 -22.966 -22.965 -22.961 -22.961 -14.408 -10.327  -9.507
 19 A'    7 A"   20 A'    8 A"   21 A'   22 A'   23 A'   24 A'                 
 -7.274  -7.261  -7.261  -6.385  -6.372  -4.799  -4.785  -4.782
 25 A'    9 A"   26 A'   27 A'   28 A'   29 A'   30 A'   10 A"                 
 -4.781  -4.770  -4.769  -2.064  -2.059  -2.059  -2.051  -2.046
 31 A'   11 A"   32 A'   33 A'   12 A"   34 A'   35 A'   13 A"                 
 -2.045  -2.044  -2.044  -2.033  -2.033  -0.986  -0.836  -0.715
 36 A'   37 A'   14 A"   15 A"   38 A'   39 A'   40 A'   41 A'                 
 -0.680  -0.556  -0.481  -0.454  -0.433  -0.363  -0.344  -0.309
 42 A'   43 A'   44 A'   45 A'   16 A"   46 A'   17 A"   47 A'                 
 -0.302  -0.295  -0.286  -0.278
 48 A'   18 A"   19 A"   49 A'                                                 
 -- Virtual --                   
 -0.112  -0.096  -0.076   0.004   0.017   0.044   0.058   0.060
 50 A'   51 A'   20 A"   52 A'   53 A'   54 A'   55 A'   21 A"                 
  0.083   0.093   0.095   0.121   0.146   0.157   0.163   0.193
 56 A'   22 A"   57 A'   58 A'   59 A'   23 A"   60 A'   61 A'                 
  0.200   0.210   0.222   0.236   0.250   0.263   0.292   0.350
 62 A'   24 A"   63 A'   64 A'   25 A"   65 A'   66 A'   26 A"                 
  0.372   0.381   0.389   0.400   0.407   0.418   0.428   0.447
 67 A'   27 A"   28 A"   29 A"   68 A'   69 A'   70 A'   71 A'                 
  0.457   0.468   0.488   0.519   0.595   0.622   0.630   0.696
 72 A'   30 A"   73 A'   74 A'   75 A'   31 A"   76 A'   77 A'                 
  0.715   0.748   0.780   0.814   0.842   0.845   0.908   0.942
 32 A"   78 A'   79 A'   80 A'   33 A"   81 A'   82 A'   34 A"                 
  0.960   1.068   1.088   1.208   1.228   1.262   1.306   1.326
 83 A'   84 A'   85 A'   35 A"   86 A'   36 A"   87 A'   88 A'                 
  1.340   1.355   1.386   1.407   1.586   1.617   1.816   1.973
 37 A"   38 A"   89 A'   90 A'   91 A'   92 A'   93 A'   39 A"                 
  2.100   2.223   2.252   2.322   2.362   2.644   2.711   2.729
 94 A'   95 A'   40 A"   41 A"   96 A'   97 A'   98 A'   42 A"                 
  2.821   3.099   3.799   3.900   3.935   3.946   3.949   3.960
 99 A'  100 A'   43 A"  101 A'   44 A"   45 A"  102 A'   46 A"                 
  3.979   4.022   4.036   4.094   4.211   4.241   4.299   4.382
103 A'   47 A"  104 A'  105 A'  106 A'  107 A'  108 A'  109 A'                 
  4.403   5.957   5.991   6.000   6.019   6.030   6.065   9.646
110 A'   48 A"  111 A'   49 A"  112 A'  113 A'  114 A'  115 A'                 
 23.585  25.769  25.869  26.229  27.781  27.825  28.302  28.326
116 A'   50 A"  117 A'  118 A'  119 A'  120 A'   51 A"  121 A'                 
 28.336  28.338  28.355  28.363  28.505  28.512  28.516  28.518
 52 A"  122 A'  123 A'  124 A'   53 A"  125 A'   54 A"   55 A"                 
 28.532  28.547  28.548  28.586  28.660  28.680  35.396 127.849
126 A'  127 A'   56 A"  128 A'  129 A'  130 A'  131 A'   57 A"                 
127.867 127.877 127.889 127.896 127.916 151.587 151.624 215.621
132 A'   58 A"  133 A'  134 A'  135 A'  136 A'  137 A'  138 A'                 
*******1901.786
139 A'  140 A'                                                                 
 --------------------------------------------------------------

          Ground-State Mulliken Net Atomic Charges

     Atom                 Charge (a.u.)
  ----------------------------------------
      1 C                    -0.473083
      2 N                     0.095949
      3 Cl                    0.035530
      4 I                     0.205573
      5 I                     0.136031
  ----------------------------------------
  Sum of atomic charges =     0.000000

 -----------------------------------------------------------------
                    Cartesian Multipole Moments
 -----------------------------------------------------------------
    Charge (ESU x 10^10)
                 0.0000
    Dipole Moment (Debye)
         X       0.5058      Y       1.5814      Z       0.0000
       Tot       1.6603
    Quadrupole Moments (Debye-Ang)
        XX     -72.8791     XY      -0.2805     YY     -83.9822
        XZ      -0.0000     YZ       0.0000     ZZ     -81.3920
    Octopole Moments (Debye-Ang^2)
       XXX      34.3373    XXY      17.7129    XYY       0.4176
       YYY      50.8525    XXZ       0.0000    XYZ      -0.0000
       YYZ       0.0000    XZZ       8.2369    YZZ      12.2806
       ZZZ       0.0000
    Hexadecapole Moments (Debye-Ang^3)
      XXXX   -1389.6122   XXXY     -34.4263   XXYY    -357.1032
      XYYY     -58.0538   YYYY    -786.5761   XXXZ       0.0000
      XXYZ       0.0000   XYYZ      -0.0000   YYYZ       0.0000
      XXZZ    -277.2287   XYZZ     -17.6588   YYZZ    -147.3952
      XZZZ      -0.0000   YZZZ       0.0000   ZZZZ    -107.8016
 -----------------------------------------------------------------
 Calculating analytic gradient of the SCF energy
 Gradient of SCF Energy
            1           2           3           4           5
    1   0.0359704  -0.0237805  -0.0120969   0.0066899  -0.0067829
    2   0.0392531  -0.0306310  -0.0018409   0.0062470  -0.0130282
    3   0.0000000  -0.0000000   0.0000000  -0.0000000   0.0000000
 Max gradient component =       3.925E-02
 RMS gradient           =       1.787E-02
 Gradient time:  CPU 11.94 s  wall 3.09 s
 Geometry Optimization Parameters
   NAtoms,    NIC,     NZ,  NCons,   NDum,   NFix, NCnnct, MaxDiis
        5      20       5       0       0       0       0       0


** GEOMETRY OPTIMIZATION IN DELOCALIZED INTERNAL COORDINATES **
   Searching for a Minimum

   Optimization Cycle:   1

                       Coordinates (Angstroms)
     ATOM                X               Y               Z
      1  C         0.0450240745   -0.5278798411    0.0000000000
      2  N        -0.3204374013   -1.7754526485    0.0000000000
      3  Cl       -2.0402789808   -2.1938363734    0.0000000000
      4  I         2.1243805605   -0.0220373714    0.0000000000
      5  I        -1.4327265975    1.0199744645    0.0000000000
   Point Group: cs    Number of degrees of freedom:     7


   Energy is -14392.075130789


 Attempting to Generate Delocalized Internal Coordinates

  7 Hessian modes will be used to form the next step
  Hessian Eigenvalues:
     0.108095    0.108095    0.250000    0.250000    0.250000    0.286300
     0.671931

 Minimum Search - Taking Simple RFO Step
 Searching for Lamda that Minimizes Along All modes
 Value Taken    Lamda =  -0.01388316
 Step Taken.  Stepsize is  0.223200

                             Maximum     Tolerance    Cnvgd?
         Gradient           0.046385      0.000300      NO
         Displacement       0.167664      0.001200      NO
         Energy change     *********      0.000001      NO


 New Cartesian Coordinates Obtained by Inverse Iteration

 Displacement from previous Coordinates is:  0.493816
 ----------------------------------------------------------------
             Standard Nuclear Orientation (Angstroms)
    I     Atom           X                Y                Z
 ----------------------------------------------------------------
    1      C      -0.0276410182    -0.5127949810     0.0000000000
    2      N      -0.2992395796    -1.7517364257     0.0000000000
    3      Cl     -1.9539630884    -2.3151776517     0.0000000000
    4      I       2.0354558864    -0.0933595930     0.0000000000
    5      I      -1.3786505448     1.1738368815     0.0000000000
 ----------------------------------------------------------------
 Molecular Point Group                 Cs    NOp =  2
 Largest Abelian Subgroup              Cs    NOp =  2
 Nuclear Repulsion Energy =  1010.7469452745 hartrees
 There are       68 alpha and       68 beta electrons
 Applying Cartesian multipole field
    Component          Value
    ---------          -----
     (2,0,0)        1.00000E-11
     (0,2,0)        2.00000E-11
     (0,0,2)       -3.00000E-11
 Nucleus-field energy     =     0.0000000272 hartrees
 Requested basis set is 6-311++G(d,p)
 There are 73 shells and 198 basis functions
 A cutoff of  1.0D-11 yielded   1971 shell pairs
 There are     15696 function pairs (     17783 Cartesian)
 Smallest overlap matrix eigenvalue = 1.31E-03
 Guess MOs from SCF MO coefficient file

 -----------------------------------------------------------------------
  General SCF calculation program by
  Eric Jon Sundstrom, Paul Horn, Yuezhi Mao, Dmitri Zuev, Alec White,
  David Stuck, Shaama M.S., Shane Yost, Joonho Lee, David Small,
  Daniel Levine, Susi Lehtola, Hugh Burton, Evgeny Epifanovsky
 -----------------------------------------------------------------------
 Exchange:     0.2000 Hartree-Fock + 0.0800 Slater + 0.7200 B88
 Correlation:  0.1900 VWN1RPA + 0.8100 LYP
 Using SG-1 standard quadrature grid
 using 4 threads for integral computing
 -------------------------------------------------------
 OpenMP Integral computing Module                
 Release: version 2.0, May 2017, Q-Chem Inc. Pleasanton 
 -------------------------------------------------------
 -------------------------------------------------------
 OpenMP BLAS3 based DFT computing Module                
 Release: version 1.0, May 2013, Q-Chem Inc. Pittsburgh 
 -------------------------------------------------------
 A restricted SCF calculation will be
 performed using DIIS
 SCF converges when DIIS error is below 1.0e-08
 ---------------------------------------
  Cycle       Energy         DIIS error
 ---------------------------------------
    1  -14392.0728403022      1.04e-03  
    2  -14392.0809222751      3.93e-04  
    3  -14392.0801004351      5.67e-04  
    4  -14392.0816038351      1.31e-04  
    5  -14392.0816818086      3.54e-05  
    6  -14392.0816859782      2.11e-05  
    7  -14392.0816878867      5.28e-06  
    8  -14392.0816880206      1.19e-06  
    9  -14392.0816880277      2.22e-07  
   10  -14392.0816880281      7.30e-08  
   11  -14392.0816880281      2.79e-08  
   12  -14392.0816880280      4.75e-09  Convergence criterion met
 ---------------------------------------
 SCF time:   CPU 36.59s  wall 10.00s 
 SCF   energy in the final basis set =   -14392.0816880280
 Total energy in the final basis set =   -14392.0816880280

 --------------------------------------------------------------
             Orbital Energies (a.u.) and Symmetries
 --------------------------------------------------------------

 Alpha MOs, Restricted
 -- Occupied --                  
*******-1165.90 -176.33 -176.33 -165.74 -165.73 -165.73 -165.73
  1 A'    2 A'    3 A'    4 A'    5 A'    1 A"    6 A'    7 A'                 
-165.73 -165.73 -101.60  -35.83  -35.83  -31.32  -31.32  -31.32
  2 A"    8 A'    9 A'   10 A'   11 A'   12 A'   13 A'    3 A"                 
-31.316 -31.313 -31.313 -22.973 -22.972 -22.971 -22.970 -22.969
 14 A'    4 A"   15 A'   16 A'    5 A"   17 A'   18 A'    6 A"                 
-22.968 -22.967 -22.967 -22.964 -22.964 -14.407 -10.324  -9.508
 19 A'   20 A'    7 A"    8 A"   21 A'   22 A'   23 A'   24 A'                 
 -7.275  -7.262  -7.261  -6.379  -6.375  -4.792  -4.788  -4.776
 25 A'    9 A"   26 A'   27 A'   28 A'   29 A'   30 A'   10 A"                 
 -4.775  -4.773  -4.772  -2.058  -2.054  -2.053  -2.052  -2.049
 31 A'   11 A"   32 A'   33 A'   34 A'   12 A"   35 A'   13 A"                 
 -2.048  -2.038  -2.038  -2.035  -2.035  -1.000  -0.843  -0.716
 36 A'   37 A'   14 A"   15 A"   38 A'   39 A'   40 A'   41 A'                 
 -0.679  -0.558  -0.486  -0.458  -0.441  -0.359  -0.346  -0.313
 42 A'   43 A'   44 A'   45 A'   16 A"   46 A'   17 A"   47 A'                 
 -0.299  -0.294  -0.285  -0.279
 48 A'   18 A"   19 A"   49 A'                                                 
 -- Virtual --                   
 -0.106  -0.090  -0.071   0.000   0.018   0.043   0.057   0.059
 50 A'   51 A'   20 A"   52 A'   53 A'   54 A'   55 A'   21 A"                 
  0.088   0.094   0.097   0.118   0.143   0.155   0.170   0.194
 56 A'   22 A"   57 A'   58 A'   59 A'   23 A"   60 A'   61 A'                 
  0.198   0.210   0.223   0.243   0.249   0.263   0.298   0.354
 62 A'   24 A"   63 A'   64 A'   25 A"   65 A'   66 A'   26 A"                 
  0.363   0.380   0.393   0.407   0.417   0.421   0.437   0.452
 67 A'   27 A"   28 A"   29 A"   68 A'   69 A'   70 A'   71 A'                 
  0.461   0.470   0.479   0.515   0.592   0.619   0.639   0.669
 30 A"   72 A'   73 A'   74 A'   75 A'   31 A"   76 A'   77 A'                 
  0.712   0.748   0.791   0.810   0.842   0.858   0.915   0.941
 32 A"   78 A'   79 A'   80 A'   33 A"   81 A'   82 A'   34 A"                 
  0.960   1.056   1.109   1.211   1.216   1.266   1.312   1.345
 83 A'   84 A'   85 A'   35 A"   86 A'   36 A"   87 A'   88 A'                 
  1.346   1.353   1.375   1.401   1.597   1.608   1.844   1.977
 37 A"   38 A"   89 A'   90 A'   91 A'   92 A'   93 A'   39 A"                 
  2.112   2.226   2.256   2.341   2.376   2.665   2.740   2.743
 94 A'   95 A'   40 A"   41 A"   96 A'   97 A'   42 A"   98 A'                 
  2.836   3.079   3.802   3.904   3.940   3.944   3.960   3.965
 99 A'  100 A'   43 A"  101 A'   44 A"   45 A"  102 A'   46 A"                 
  3.967   4.023   4.043   4.099   4.205   4.239   4.325   4.395
103 A'   47 A"  104 A'  105 A'  106 A'  107 A'  108 A'  109 A'                 
  4.411   5.959   5.999   6.000   6.016   6.023   6.071   9.661
110 A'   48 A"  111 A'   49 A"  112 A'  113 A'  114 A'  115 A'                 
 23.647  25.770  25.855  26.224  27.781  27.838  28.305  28.334
116 A'   50 A"  117 A'  118 A'  119 A'  120 A'   51 A"  121 A'                 
 28.336  28.339  28.350  28.368  28.512  28.514  28.520  28.521
 52 A"  122 A'  123 A'  124 A'   53 A"   54 A"   55 A"  125 A'                 
 28.523  28.548  28.553  28.586  28.661  28.678  35.432 127.852
126 A'   56 A"  127 A'  128 A'  129 A'  130 A'  131 A'   57 A"                 
127.874 127.877 127.886 127.894 127.918 151.588 151.636 215.639
132 A'   58 A"  133 A'  134 A'  135 A'  136 A'  137 A'  138 A'                 
*******1901.798
139 A'  140 A'                                                                 

 Beta MOs, Restricted
 -- Occupied --                  
*******-1165.90 -176.33 -176.33 -165.74 -165.73 -165.73 -165.73
  1 A'    2 A'    3 A'    4 A'    5 A'    1 A"    6 A'    7 A'                 
-165.73 -165.73 -101.60  -35.83  -35.83  -31.32  -31.32  -31.32
  2 A"    8 A'    9 A'   10 A'   11 A'   12 A'   13 A'    3 A"                 
-31.316 -31.313 -31.313 -22.973 -22.972 -22.971 -22.970 -22.969
 14 A'    4 A"   15 A'   16 A'    5 A"   17 A'   18 A'    6 A"                 
-22.968 -22.967 -22.967 -22.964 -22.964 -14.407 -10.324  -9.508
 19 A'   20 A'    7 A"    8 A"   21 A'   22 A'   23 A'   24 A'                 
 -7.275  -7.262  -7.261  -6.379  -6.375  -4.792  -4.788  -4.776
 25 A'    9 A"   26 A'   27 A'   28 A'   29 A'   30 A'   10 A"                 
 -4.775  -4.773  -4.772  -2.058  -2.054  -2.053  -2.052  -2.049
 31 A'   11 A"   32 A'   33 A'   34 A'   12 A"   35 A'   13 A"                 
 -2.048  -2.038  -2.038  -2.035  -2.035  -1.000  -0.843  -0.716
 36 A'   37 A'   14 A"   15 A"   38 A'   39 A'   40 A'   41 A'                 
 -0.679  -0.558  -0.486  -0.458  -0.441  -0.359  -0.346  -0.313
 42 A'   43 A'   44 A'   45 A'   16 A"   46 A'   17 A"   47 A'                 
 -0.299  -0.294  -0.285  -0.279
 48 A'   18 A"   19 A"   49 A'                                                 
 -- Virtual --                   
 -0.106  -0.090  -0.071   0.000   0.018   0.043   0.057   0.059
 50 A'   51 A'   20 A"   52 A'   53 A'   54 A'   55 A'   21 A"                 
  0.088   0.094   0.097   0.118   0.143   0.155   0.170   0.194
 56 A'   22 A"   57 A'   58 A'   59 A'   23 A"   60 A'   61 A'                 
  0.198   0.210   0.223   0.243   0.249   0.263   0.298   0.354
 62 A'   24 A"   63 A'   64 A'   25 A"   65 A'   66 A'   26 A"                 
  0.363   0.380   0.393   0.407   0.417   0.421   0.437   0.452
 67 A'   27 A"   28 A"   29 A"   68 A'   69 A'   70 A'   71 A'                 
  0.461   0.470   0.479   0.515   0.592   0.619   0.639   0.669
 30 A"   72 A'   73 A'   74 A'   75 A'   31 A"   76 A'   77 A'                 
  0.712   0.748   0.791   0.810   0.842   0.858   0.915   0.941
 32 A"   78 A'   79 A'   80 A'   33 A"   81 A'   82 A'   34 A"                 
  0.960   1.056   1.109   1.211   1.216   1.266   1.312   1.345
 83 A'   84 A'   85 A'   35 A"   86 A'   36 A"   87 A'   88 A'                 
  1.346   1.353   1.375   1.401   1.597   1.608   1.844   1.977
 37 A"   38 A"   89 A'   90 A'   91 A'   92 A'   93 A'   39 A"                 
  2.112   2.226   2.256   2.341   2.376   2.665   2.740   2.743
 94 A'   95 A'   40 A"   41 A"   96 A'   97 A'   42 A"   98 A'                 
  2.836   3.079   3.802   3.904   3.940   3.944   3.960   3.965
 99 A'  100 A'   43 A"  101 A'   44 A"   45 A"  102 A'   46 A"                 
  3.967   4.023   4.043   4.099   4.205   4.239   4.325   4.395
103 A'   47 A"  104 A'  105 A'  106 A'  107 A'  108 A'  109 A'                 
  4.411   5.959   5.999   6.000   6.016   6.023   6.071   9.661
110 A'   48 A"  111 A'   49 A"  112 A'  113 A'  114 A'  115 A'                 
 23.647  25.770  25.855  26.224  27.781  27.838  28.305  28.334
116 A'   50 A"  117 A'  118 A'  119 A'  120 A'   51 A"  121 A'                 
 28.336  28.339  28.350  28.368  28.512  28.514  28.520  28.521
 52 A"  122 A'  123 A'  124 A'   53 A"   54 A"   55 A"  125 A'                 
 28.523  28.548  28.553  28.586  28.661  28.678  35.432 127.852
126 A'   56 A"  127 A'  128 A'  129 A'  130 A'  131 A'   57 A"                 
127.874 127.877 127.886 127.894 127.918 151.588 151.636 215.639
132 A'   58 A"  133 A'  134 A'  135 A'  136 A'  137 A'  138 A'                 
*******1901.798
139 A'  140 A'                                                                 
 --------------------------------------------------------------

          Ground-State Mulliken Net Atomic Charges

     Atom                 Charge (a.u.)
  ----------------------------------------
      1 C                    -0.475467
      2 N                     0.123780
      3 Cl                    0.020819
      4 I                     0.187540
      5 I                     0.143328
  ----------------------------------------
  Sum of atomic charges =     0.000000

 -----------------------------------------------------------------
                    Cartesian Multipole Moments
 -----------------------------------------------------------------
    Charge (ESU x 10^10)
                 0.0000
    Dipole Moment (Debye)
         X       0.2583      Y       1.4792      Z      -0.0000
       Tot       1.5015
    Quadrupole Moments (Debye-Ang)
        XX     -74.5260     XY      -0.6344     YY     -82.5089
        XZ       0.0000     YZ       0.0000     ZZ     -81.2832
    Octopole Moments (Debye-Ang^2)
       XXX      35.3029    XXY      14.9831    XYY      -2.0730
       YYY      47.5132    XXZ      -0.0000    XYZ      -0.0000
       YYZ      -0.0000    XZZ       8.2036    YZZ      11.0424
       ZZZ      -0.0000
    Hexadecapole Moments (Debye-Ang^3)
      XXXX   -1303.1172   XXXY     -14.5793   XXYY    -350.8565
      XYYY     -35.2124   YYYY    -864.7511   XXXZ       0.0000
      XXYZ       0.0000   XYYZ       0.0000   YYYZ       0.0000
      XXZZ    -258.6489   XYZZ      -9.8501   YYZZ    -162.9411
      XZZZ       0.0000   YZZZ      -0.0000   ZZZZ    -107.6400
 -----------------------------------------------------------------
 Calculating analytic gradient of the SCF energy
 Gradient of SCF Energy
            1           2           3           4           5
    1   0.0137870  -0.0039604  -0.0007710  -0.0083330  -0.0007226
    2   0.0164174  -0.0086435  -0.0049244  -0.0023405  -0.0005091
    3   0.0000000   0.0000000  -0.0000000  -0.0000000  -0.0000000
 Max gradient component =       1.642E-02
 RMS gradient           =       6.586E-03
 Gradient time:  CPU 11.83 s  wall 3.06 s
 Geometry Optimization Parameters
   NAtoms,    NIC,     NZ,  NCons,   NDum,   NFix, NCnnct, MaxDiis
        5      20       5       0       0       0       0       0

 Cartesian Hessian Update
 Hessian Updated using BFGS Update


** GEOMETRY OPTIMIZATION IN DELOCALIZED INTERNAL COORDINATES **
   Searching for a Minimum

   Optimization Cycle:   2

                       Coordinates (Angstroms)
     ATOM                X               Y               Z
      1  C        -0.0276410182   -0.5127949810    0.0000000000
      2  N        -0.2992395796   -1.7517364257    0.0000000000
      3  Cl       -1.9539630884   -2.3151776517    0.0000000000
      4  I         2.0354558864   -0.0933595930    0.0000000000
      5  I        -1.3786505448    1.1738368815    0.0000000000
   Point Group: cs    Number of degrees of freedom:     7


   Energy is -14392.081688028

 Hessian Updated using BFGS Update

  6 Hessian modes will be used to form the next step
  Hessian Eigenvalues:
     0.107058    0.114842    0.217775    0.283815    0.329611    0.608545

 Minimum Search - Taking Simple RFO Step
 Searching for Lamda that Minimizes Along All modes
 Value Taken    Lamda =  -0.00155691
 Step Taken.  Stepsize is  0.088989

                             Maximum     Tolerance    Cnvgd?
         Gradient           0.013544      0.000300      NO
         Displacement       0.051731      0.001200      NO
         Energy change     -0.006557      0.000001      NO


 New Cartesian Coordinates Obtained by Inverse Iteration

 Displacement from previous Coordinates is:  0.118158
 ----------------------------------------------------------------
             Standard Nuclear Orientation (Angstroms)
    I     Atom           X                Y                Z
 ----------------------------------------------------------------
    1      C      -0.0381682370    -0.5360104838     0.0000000000
    2      N      -0.2914924365    -1.7642304310     0.0000000000
    3      Cl     -1.9563739703    -2.2722845939     0.0000000000
    4      I       2.0538508005    -0.0787916286     0.0000000000
    5      I      -1.3918545015     1.1520853675     0.0000000000
 ----------------------------------------------------------------
 Molecular Point Group                 Cs    NOp =  2
 Largest Abelian Subgroup              Cs    NOp =  2
 Nuclear Repulsion Energy =  1010.0162535515 hartrees
 There are       68 alpha and       68 beta electrons
 Applying Cartesian multipole field
    Component          Value
    ---------          -----
     (2,0,0)        1.00000E-11
     (0,2,0)        2.00000E-11
     (0,0,2)       -3.00000E-11
 Nucleus-field energy     =     0.0000000270 hartrees
 Requested basis set is 6-311++G(d,p)
 There are 73 shells and 198 basis functions
 A cutoff of  1.0D-11 yielded   1972 shell pairs
 There are     15725 function pairs (     17824 Cartesian)
 Smallest overlap matrix eigenvalue = 1.29E-03
 Guess MOs from SCF MO coefficient file

 -----------------------------------------------------------------------
  General SCF calculation program by
  Eric Jon Sundstrom, Paul Horn, Yuezhi Mao, Dmitri Zuev, Alec White,
  David Stuck, Shaama M.S., Shane Yost, Joonho Lee, David Small,
  Daniel Levine, Susi Lehtola, Hugh Burton, Evgeny Epifanovsky
 -----------------------------------------------------------------------
 Exchange:     0.2000 Hartree-Fock + 0.0800 Slater + 0.7200 B88
 Correlation:  0.1900 VWN1RPA + 0.8100 LYP
 Using SG-1 standard quadrature grid
 using 4 threads for integral computing
 -------------------------------------------------------
 OpenMP Integral computing Module                
 Release: version 2.0, May 2017, Q-Chem Inc. Pleasanton 
 -------------------------------------------------------
 -------------------------------------------------------
 OpenMP BLAS3 based DFT computing Module                
 Release: version 1.0, May 2013, Q-Chem Inc. Pittsburgh 
 -------------------------------------------------------
 A restricted SCF calculation will be
 performed using DIIS
 SCF converges when DIIS error is below 1.0e-08
 ---------------------------------------
  Cycle       Energy         DIIS error
 ---------------------------------------
    1  -14392.0814092184      3.54e-04  
    2  -14392.0821735517      2.17e-04  
    3  -14392.0820679487      2.68e-04  
    4  -14392.0823636124      3.88e-05  
    5  -14392.0823714061      1.09e-05  
    6  -14392.0823719232      2.83e-06  
    7  -14392.0823719455      1.82e-06  
    8  -14392.0823719631      5.17e-07  
    9  -14392.0823719644      8.41e-08  
   10  -14392.0823719644      2.24e-08  
   11  -14392.0823719643      5.11e-09  Convergence criterion met
 ---------------------------------------
 SCF time:   CPU 33.54s  wall 9.00s 
 SCF   energy in the final basis set =   -14392.0823719643
 Total energy in the final basis set =   -14392.0823719643

 --------------------------------------------------------------
             Orbital Energies (a.u.) and Symmetries
 --------------------------------------------------------------

 Alpha MOs, Restricted
 -- Occupied --                  
*******-1165.90 -176.33 -176.33 -165.73 -165.73 -165.73 -165.73
  1 A'    2 A'    3 A'    4 A'    5 A'    6 A'    1 A"    7 A'                 
-165.73 -165.73 -101.60  -35.83  -35.83  -31.32  -31.32  -31.31
  2 A"    8 A'    9 A'   10 A'   11 A'   12 A'   13 A'    3 A"                 
-31.314 -31.314 -31.314 -22.971 -22.971 -22.970 -22.970 -22.969
  4 A"   14 A'   15 A'   16 A'   17 A'    5 A"   18 A'    6 A"                 
-22.969 -22.965 -22.965 -22.965 -22.965 -14.408 -10.324  -9.509
 19 A'    7 A"   20 A'    8 A"   21 A'   22 A'   23 A'   24 A'                 
 -7.276  -7.263  -7.262  -6.377  -6.376  -4.790  -4.789  -4.774
 25 A'    9 A"   26 A'   27 A'   28 A'   29 A'   30 A'   10 A"                 
 -4.774  -4.773  -4.773  -2.056  -2.055  -2.051  -2.050  -2.050
 11 A"   31 A'   32 A'   33 A'   34 A'   12 A"   35 A'   13 A"                 
 -2.049  -2.036  -2.036  -2.036  -2.036  -1.008  -0.843  -0.714
 36 A'   37 A'   14 A"   15 A"   38 A'   39 A'   40 A'   41 A'                 
 -0.677  -0.559  -0.487  -0.459  -0.445  -0.356  -0.345  -0.315
 42 A'   43 A'   44 A'   45 A'   16 A"   46 A'   17 A"   47 A'                 
 -0.299  -0.295  -0.286  -0.279
 48 A'   18 A"   19 A"   49 A'                                                 
 -- Virtual --                   
 -0.110  -0.091  -0.069   0.001   0.018   0.044   0.057   0.059
 50 A'   51 A'   20 A"   52 A'   53 A'   54 A'   55 A'   21 A"                 
  0.088   0.094   0.097   0.119   0.143   0.154   0.170   0.194
 56 A'   22 A"   57 A'   58 A'   59 A'   23 A"   60 A'   61 A'                 
  0.197   0.211   0.221   0.244   0.248   0.260   0.296   0.354
 62 A'   24 A"   63 A'   64 A'   25 A"   65 A'   66 A'   26 A"                 
  0.365   0.380   0.393   0.405   0.418   0.422   0.436   0.451
 67 A'   27 A"   28 A"   29 A"   68 A'   69 A'   70 A'   71 A'                 
  0.461   0.474   0.477   0.522   0.589   0.617   0.635   0.665
 30 A"   72 A'   73 A'   74 A'   75 A'   31 A"   76 A'   77 A'                 
  0.712   0.742   0.792   0.810   0.841   0.860   0.925   0.938
 32 A"   78 A'   79 A'   80 A'   33 A"   81 A'   82 A'   34 A"                 
  0.952   1.054   1.113   1.208   1.215   1.268   1.312   1.340
 83 A'   84 A'   85 A'   35 A"   86 A'   36 A"   87 A'   88 A'                 
  1.345   1.352   1.371   1.400   1.590   1.612   1.859   1.978
 37 A"   38 A"   89 A'   90 A'   91 A'   92 A'   93 A'   39 A"                 
  2.126   2.228   2.261   2.350   2.387   2.664   2.745   2.767
 94 A'   95 A'   40 A"   41 A"   96 A'   97 A'   42 A"   98 A'                 
  2.839   3.065   3.803   3.910   3.940   3.945   3.960   3.965
 99 A'  100 A'   43 A"  101 A'   44 A"   45 A"  102 A'   46 A"                 
  3.968   4.021   4.042   4.098   4.208   4.237   4.323   4.390
103 A'   47 A"  104 A'  105 A'  106 A'  107 A'  108 A'  109 A'                 
  4.412   5.960   6.000   6.000   6.016   6.021   6.066   9.660
110 A'   48 A"  111 A'   49 A"  112 A'  113 A'  114 A'  115 A'                 
 23.676  25.770  25.865  26.220  27.779  27.833  28.306  28.334
116 A'   50 A"  117 A'  118 A'  119 A'  120 A'   51 A"  121 A'                 
 28.336  28.339  28.350  28.365  28.513  28.515  28.520  28.522
 52 A"  122 A'  123 A'  124 A'   53 A"   54 A"   55 A"  125 A'                 
 28.523  28.547  28.553  28.586  28.661  28.677  35.449 127.853
126 A'   56 A"  127 A'  128 A'  129 A'  130 A'  131 A'   57 A"                 
127.874 127.876 127.886 127.894 127.916 151.587 151.632 215.637
132 A'   58 A"  133 A'  134 A'  135 A'  136 A'  137 A'  138 A'                 
*******1901.794
139 A'  140 A'                                                                 

 Beta MOs, Restricted
 -- Occupied --                  
*******-1165.90 -176.33 -176.33 -165.73 -165.73 -165.73 -165.73
  1 A'    2 A'    3 A'    4 A'    5 A'    6 A'    1 A"    7 A'                 
-165.73 -165.73 -101.60  -35.83  -35.83  -31.32  -31.32  -31.31
  2 A"    8 A'    9 A'   10 A'   11 A'   12 A'   13 A'    3 A"                 
-31.314 -31.314 -31.314 -22.971 -22.971 -22.970 -22.970 -22.969
  4 A"   14 A'   15 A'   16 A'   17 A'    5 A"   18 A'    6 A"                 
-22.969 -22.965 -22.965 -22.965 -22.965 -14.408 -10.324  -9.509
 19 A'    7 A"   20 A'    8 A"   21 A'   22 A'   23 A'   24 A'                 
 -7.276  -7.263  -7.262  -6.377  -6.376  -4.790  -4.789  -4.774
 25 A'    9 A"   26 A'   27 A'   28 A'   29 A'   30 A'   10 A"                 
 -4.774  -4.773  -4.773  -2.056  -2.055  -2.051  -2.050  -2.050
 11 A"   31 A'   32 A'   33 A'   34 A'   12 A"   35 A'   13 A"                 
 -2.049  -2.036  -2.036  -2.036  -2.036  -1.008  -0.843  -0.714
 36 A'   37 A'   14 A"   15 A"   38 A'   39 A'   40 A'   41 A'                 
 -0.677  -0.559  -0.487  -0.459  -0.445  -0.356  -0.345  -0.315
 42 A'   43 A'   44 A'   45 A'   16 A"   46 A'   17 A"   47 A'                 
 -0.299  -0.295  -0.286  -0.279
 48 A'   18 A"   19 A"   49 A'                                                 
 -- Virtual --                   
 -0.110  -0.091  -0.069   0.001   0.018   0.044   0.057   0.059
 50 A'   51 A'   20 A"   52 A'   53 A'   54 A'   55 A'   21 A"                 
  0.088   0.094   0.097   0.119   0.143   0.154   0.170   0.194
 56 A'   22 A"   57 A'   58 A'   59 A'   23 A"   60 A'   61 A'                 
  0.197   0.211   0.221   0.244   0.248   0.260   0.296   0.354
 62 A'   24 A"   63 A'   64 A'   25 A"   65 A'   66 A'   26 A"                 
  0.365   0.380   0.393   0.405   0.418   0.422   0.436   0.451
 67 A'   27 A"   28 A"   29 A"   68 A'   69 A'   70 A'   71 A'                 
  0.461   0.474   0.477   0.522   0.589   0.617   0.635   0.665
 30 A"   72 A'   73 A'   74 A'   75 A'   31 A"   76 A'   77 A'                 
  0.712   0.742   0.792   0.810   0.841   0.860   0.925   0.938
 32 A"   78 A'   79 A'   80 A'   33 A"   81 A'   82 A'   34 A"                 
  0.952   1.054   1.113   1.208   1.215   1.268   1.312   1.340
 83 A'   84 A'   85 A'   35 A"   86 A'   36 A"   87 A'   88 A'                 
  1.345   1.352   1.371   1.400   1.590   1.612   1.859   1.978
 37 A"   38 A"   89 A'   90 A'   91 A'   92 A'   93 A'   39 A"                 
  2.126   2.228   2.261   2.350   2.387   2.664   2.745   2.767
 94 A'   95 A'   40 A"   41 A"   96 A'   97 A'   42 A"   98 A'                 
  2.839   3.065   3.803   3.910   3.940   3.945   3.960   3.965
 99 A'  100 A'   43 A"  101 A'   44 A"   45 A"  102 A'   46 A"                 
  3.968   4.021   4.042   4.098   4.208   4.237   4.323   4.390
103 A'   47 A"  104 A'  105 A'  106 A'  107 A'  108 A'  109 A'                 
  4.412   5.960   6.000   6.000   6.016   6.021   6.066   9.660
110 A'   48 A"  111 A'   49 A"  112 A'  113 A'  114 A'  115 A'                 
 23.676  25.770  25.865  26.220  27.779  27.833  28.306  28.334
116 A'   50 A"  117 A'  118 A'  119 A'  120 A'   51 A"  121 A'                 
 28.336  28.339  28.350  28.365  28.513  28.515  28.520  28.522
 52 A"  122 A'  123 A'  124 A'   53 A"   54 A"   55 A"  125 A'                 
 28.523  28.547  28.553  28.586  28.661  28.677  35.449 127.853
126 A'   56 A"  127 A'  128 A'  129 A'  130 A'  131 A'   57 A"                 
127.874 127.876 127.886 127.894 127.916 151.587 151.632 215.637
132 A'   58 A"  133 A'  134 A'  135 A'  136 A'  137 A'  138 A'                 
*******1901.794
139 A'  140 A'                                                                 
 --------------------------------------------------------------

          Ground-State Mulliken Net Atomic Charges

     Atom                 Charge (a.u.)
  ----------------------------------------
      1 C                    -0.473669
      2 N                     0.127250
      3 Cl                    0.029395
      4 I                     0.170165
      5 I                     0.146859
  ----------------------------------------
  Sum of atomic charges =     0.000000

 -----------------------------------------------------------------
                    Cartesian Multipole Moments
 -----------------------------------------------------------------
    Charge (ESU x 10^10)
                 0.0000
    Dipole Moment (Debye)
         X       0.1067      Y       1.4605      Z       0.0000
       Tot       1.4644
    Quadrupole Moments (Debye-Ang)
        XX     -74.5981     XY      -0.6200     YY     -82.4931
        XZ       0.0000     YZ       0.0000     ZZ     -81.3179
    Octopole Moments (Debye-Ang^2)
       XXX      33.8022    XXY      15.4069    XYY      -1.8951
       YYY      47.3112    XXZ      -0.0000    XYZ       0.0000
       YYZ       0.0000    XZZ       7.8725    YZZ      10.8428
       ZZZ      -0.0000
    Hexadecapole Moments (Debye-Ang^3)
      XXXX   -1321.3486   XXXY     -14.2206   XXYY    -352.0019
      XYYY     -37.5958   YYYY    -844.5174   XXXZ      -0.0000
      XXYZ       0.0000   XYYZ       0.0000   YYYZ       0.0000
      XXZZ    -262.2848   XYZZ      -9.9872   YYZZ    -159.1413
      XZZZ      -0.0000   YZZZ       0.0000   ZZZZ    -107.8182
 -----------------------------------------------------------------
 Calculating analytic gradient of the SCF energy
 Gradient of SCF Energy
            1           2           3           4           5
    1  -0.0006461   0.0011718   0.0031090  -0.0019389  -0.0016958
    2  -0.0032588   0.0022154   0.0015193  -0.0001996  -0.0002764
    3  -0.0000000   0.0000000  -0.0000000   0.0000000   0.0000000
 Max gradient component =       3.259E-03
 RMS gradient           =       1.550E-03
 Gradient time:  CPU 12.01 s  wall 3.11 s
 Geometry Optimization Parameters
   NAtoms,    NIC,     NZ,  NCons,   NDum,   NFix, NCnnct, MaxDiis
        5      20       5       0       0       0       0       0

 Cartesian Hessian Update
 Hessian Updated using BFGS Update


** GEOMETRY OPTIMIZATION IN DELOCALIZED INTERNAL COORDINATES **
   Searching for a Minimum

   Optimization Cycle:   3

                       Coordinates (Angstroms)
     ATOM                X               Y               Z
      1  C        -0.0381682370   -0.5360104838    0.0000000000
      2  N        -0.2914924365   -1.7642304310    0.0000000000
      3  Cl       -1.9563739703   -2.2722845939    0.0000000000
      4  I         2.0538508005   -0.0787916286    0.0000000000
      5  I        -1.3918545015    1.1520853675    0.0000000000
   Point Group: cs    Number of degrees of freedom:     7


   Energy is -14392.082371964

 Hessian Updated using BFGS Update

  7 Hessian modes will be used to form the next step
  Hessian Eigenvalues:
     0.093877    0.108554    0.230567    0.256967    0.287118    0.361986
     0.696642

 Minimum Search - Taking Simple RFO Step
 Searching for Lamda that Minimizes Along All modes
 Value Taken    Lamda =  -0.00017591
 Step Taken.  Stepsize is  0.028472

                             Maximum     Tolerance    Cnvgd?
         Gradient           0.004972      0.000300      NO
         Displacement       0.019399      0.001200      NO
         Energy change     -0.000684      0.000001      NO


 New Cartesian Coordinates Obtained by Inverse Iteration

 Displacement from previous Coordinates is:  0.047040
 ----------------------------------------------------------------
             Standard Nuclear Orientation (Angstroms)
    I     Atom           X                Y                Z
 ----------------------------------------------------------------
    1      C      -0.0401932933    -0.5343185386     0.0000000000
    2      N      -0.2988278881    -1.7642835590     0.0000000000
    3      Cl     -1.9634680627    -2.2885400794     0.0000000000
    4      I       2.0615567337    -0.0706046288     0.0000000000
    5      I      -1.3831058343     1.1585150360     0.0000000000
 ----------------------------------------------------------------
 Molecular Point Group                 Cs    NOp =  2
 Largest Abelian Subgroup              Cs    NOp =  2
 Nuclear Repulsion Energy =  1007.6903835485 hartrees
 There are       68 alpha and       68 beta electrons
 Applying Cartesian multipole field
    Component          Value
    ---------          -----
     (2,0,0)        1.00000E-11
     (0,2,0)        2.00000E-11
     (0,0,2)       -3.00000E-11
 Nucleus-field energy     =     0.0000000272 hartrees
 Requested basis set is 6-311++G(d,p)
 There are 73 shells and 198 basis functions
 A cutoff of  1.0D-11 yielded   1967 shell pairs
 There are     15682 function pairs (     17770 Cartesian)
 Smallest overlap matrix eigenvalue = 1.30E-03
 Guess MOs from SCF MO coefficient file

 -----------------------------------------------------------------------
  General SCF calculation program by
  Eric Jon Sundstrom, Paul Horn, Yuezhi Mao, Dmitri Zuev, Alec White,
  David Stuck, Shaama M.S., Shane Yost, Joonho Lee, David Small,
  Daniel Levine, Susi Lehtola, Hugh Burton, Evgeny Epifanovsky
 -----------------------------------------------------------------------
 Exchange:     0.2000 Hartree-Fock + 0.0800 Slater + 0.7200 B88
 Correlation:  0.1900 VWN1RPA + 0.8100 LYP
 Using SG-1 standard quadrature grid
 using 4 threads for integral computing
 -------------------------------------------------------
 OpenMP Integral computing Module                
 Release: version 2.0, May 2017, Q-Chem Inc. Pleasanton 
 -------------------------------------------------------
 -------------------------------------------------------
 OpenMP BLAS3 based DFT computing Module                
 Release: version 1.0, May 2013, Q-Chem Inc. Pittsburgh 
 -------------------------------------------------------
 A restricted SCF calculation will be
 performed using DIIS
 SCF converges when DIIS error is below 1.0e-08
 ---------------------------------------
  Cycle       Energy         DIIS error
 ---------------------------------------
    1  -14392.0823666413      1.03e-04  
    2  -14392.0824282010      5.92e-05  
    3  -14392.0824196249      7.09e-05  
    4  -14392.0824460529      9.09e-06  
    5  -14392.0824465040      3.29e-06  
    6  -14392.0824465375      1.66e-06  
    7  -14392.0824465487      6.19e-07  
    8  -14392.0824465501      7.51e-08  
    9  -14392.0824465500      1.98e-08  
   10  -14392.0824465501      5.65e-09  Convergence criterion met
 ---------------------------------------
 SCF time:   CPU 30.38s  wall 9.00s 
 SCF   energy in the final basis set =   -14392.0824465501
 Total energy in the final basis set =   -14392.0824465501

 --------------------------------------------------------------
             Orbital Energies (a.u.) and Symmetries
 --------------------------------------------------------------

 Alpha MOs, Restricted
 -- Occupied --                  
*******-1165.90 -176.33 -176.33 -165.74 -165.73 -165.73 -165.73
  1 A'    2 A'    3 A'    4 A'    5 A'    6 A'    1 A"    7 A'                 
-165.73 -165.73 -101.60  -35.83  -35.83  -31.32  -31.32  -31.31
  2 A"    8 A'    9 A'   10 A'   11 A'   12 A'   13 A'    3 A"                 
-31.314 -31.314 -31.314 -22.971 -22.971 -22.970 -22.970 -22.970
  4 A"   14 A'   15 A'   16 A'   17 A'    5 A"   18 A'    6 A"                 
-22.969 -22.965 -22.965 -22.965 -22.965 -14.408 -10.324  -9.509
 19 A'    7 A"   20 A'    8 A"   21 A'   22 A'   23 A'   24 A'                 
 -7.276  -7.263  -7.263  -6.377  -6.376  -4.790  -4.789  -4.774
 25 A'    9 A"   26 A'   27 A'   28 A'   29 A'   30 A'   10 A"                 
 -4.774  -4.773  -4.773  -2.056  -2.055  -2.051  -2.050  -2.050
 11 A"   31 A'   32 A'   33 A'   34 A'   12 A"   13 A"   35 A'                 
 -2.050  -2.036  -2.036  -2.036  -2.036  -1.006  -0.843  -0.714
 36 A'   14 A"   37 A'   38 A'   15 A"   39 A'   40 A'   41 A'                 
 -0.676  -0.559  -0.486  -0.458  -0.444  -0.357  -0.345  -0.315
 42 A'   43 A'   44 A'   45 A'   16 A"   46 A'   17 A"   47 A'                 
 -0.300  -0.295  -0.286  -0.279
 48 A'   18 A"   19 A"   49 A'                                                 
 -- Virtual --                   
 -0.111  -0.093  -0.069   0.001   0.018   0.044   0.057   0.059
 50 A'   51 A'   20 A"   52 A'   53 A'   54 A'   55 A'   21 A"                 
  0.088   0.094   0.097   0.118   0.143   0.155   0.170   0.194
 56 A'   22 A"   57 A'   58 A'   59 A'   23 A"   60 A'   61 A'                 
  0.198   0.211   0.221   0.244   0.248   0.260   0.295   0.355
 62 A'   24 A"   63 A'   64 A'   25 A"   65 A'   66 A'   26 A"                 
  0.364   0.380   0.393   0.405   0.418   0.421   0.436   0.451
 67 A'   27 A"   28 A"   29 A"   68 A'   69 A'   70 A'   71 A'                 
  0.460   0.472   0.478   0.519   0.589   0.618   0.634   0.665
 30 A"   72 A'   73 A'   74 A'   75 A'   31 A"   76 A'   77 A'                 
  0.711   0.743   0.791   0.809   0.841   0.858   0.923   0.939
 32 A"   78 A'   79 A'   80 A'   33 A"   81 A'   82 A'   34 A"                 
  0.955   1.055   1.110   1.208   1.215   1.267   1.312   1.335
 83 A'   84 A'   85 A'   35 A"   86 A'   36 A"   87 A'   88 A'                 
  1.344   1.351   1.371   1.399   1.590   1.613   1.856   1.977
 37 A"   38 A"   89 A'   90 A'   91 A'   92 A'   93 A'   39 A"                 
  2.120   2.226   2.259   2.348   2.383   2.664   2.745   2.762
 94 A'   95 A'   40 A"   41 A"   96 A'   97 A'   42 A"   98 A'                 
  2.838   3.068   3.803   3.909   3.940   3.945   3.959   3.964
 99 A'  100 A'   43 A"  101 A'   44 A"   45 A"  102 A'   46 A"                 
  3.967   4.021   4.041   4.097   4.207   4.237   4.321   4.388
103 A'   47 A"  104 A'  105 A'  106 A'  107 A'  108 A'  109 A'                 
  4.411   5.960   5.999   6.000   6.015   6.020   6.066   9.658
110 A'   48 A"   49 A"  111 A'  112 A'  113 A'  114 A'  115 A'                 
 23.669  25.769  25.860  26.221  27.779  27.832  28.305  28.334
116 A'   50 A"  117 A'  118 A'  119 A'  120 A'   51 A"  121 A'                 
 28.336  28.339  28.349  28.364  28.513  28.515  28.520  28.522
 52 A"  122 A'  123 A'  124 A'   53 A"   54 A"   55 A"  125 A'                 
 28.523  28.547  28.553  28.585  28.659  28.676  35.445 127.853
126 A'   56 A"  127 A'  128 A'  129 A'  130 A'  131 A'   57 A"                 
127.874 127.876 127.886 127.893 127.916 151.586 151.631 215.635
132 A'   58 A"  133 A'  134 A'  135 A'  136 A'  137 A'  138 A'                 
*******1901.793
139 A'  140 A'                                                                 

 Beta MOs, Restricted
 -- Occupied --                  
*******-1165.90 -176.33 -176.33 -165.74 -165.73 -165.73 -165.73
  1 A'    2 A'    3 A'    4 A'    5 A'    6 A'    1 A"    7 A'                 
-165.73 -165.73 -101.60  -35.83  -35.83  -31.32  -31.32  -31.31
  2 A"    8 A'    9 A'   10 A'   11 A'   12 A'   13 A'    3 A"                 
-31.314 -31.314 -31.314 -22.971 -22.971 -22.970 -22.970 -22.970
  4 A"   14 A'   15 A'   16 A'   17 A'    5 A"   18 A'    6 A"                 
-22.969 -22.965 -22.965 -22.965 -22.965 -14.408 -10.324  -9.509
 19 A'    7 A"   20 A'    8 A"   21 A'   22 A'   23 A'   24 A'                 
 -7.276  -7.263  -7.263  -6.377  -6.376  -4.790  -4.789  -4.774
 25 A'    9 A"   26 A'   27 A'   28 A'   29 A'   30 A'   10 A"                 
 -4.774  -4.773  -4.773  -2.056  -2.055  -2.051  -2.050  -2.050
 11 A"   31 A'   32 A'   33 A'   34 A'   12 A"   13 A"   35 A'                 
 -2.050  -2.036  -2.036  -2.036  -2.036  -1.006  -0.843  -0.714
 36 A'   14 A"   37 A'   38 A'   15 A"   39 A'   40 A'   41 A'                 
 -0.676  -0.559  -0.486  -0.458  -0.444  -0.357  -0.345  -0.315
 42 A'   43 A'   44 A'   45 A'   16 A"   46 A'   17 A"   47 A'                 
 -0.300  -0.295  -0.286  -0.279
 48 A'   18 A"   19 A"   49 A'                                                 
 -- Virtual --                   
 -0.111  -0.093  -0.069   0.001   0.018   0.044   0.057   0.059
 50 A'   51 A'   20 A"   52 A'   53 A'   54 A'   55 A'   21 A"                 
  0.088   0.094   0.097   0.118   0.143   0.155   0.170   0.194
 56 A'   22 A"   57 A'   58 A'   59 A'   23 A"   60 A'   61 A'                 
  0.198   0.211   0.221   0.244   0.248   0.260   0.295   0.355
 62 A'   24 A"   63 A'   64 A'   25 A"   65 A'   66 A'   26 A"                 
  0.364   0.380   0.393   0.405   0.418   0.421   0.436   0.451
 67 A'   27 A"   28 A"   29 A"   68 A'   69 A'   70 A'   71 A'                 
  0.460   0.472   0.478   0.519   0.589   0.618   0.634   0.665
 30 A"   72 A'   73 A'   74 A'   75 A'   31 A"   76 A'   77 A'                 
  0.711   0.743   0.791   0.809   0.841   0.858   0.923   0.939
 32 A"   78 A'   79 A'   80 A'   33 A"   81 A'   82 A'   34 A"                 
  0.955   1.055   1.110   1.208   1.215   1.267   1.312   1.335
 83 A'   84 A'   85 A'   35 A"   86 A'   36 A"   87 A'   88 A'                 
  1.344   1.351   1.371   1.399   1.590   1.613   1.856   1.977
 37 A"   38 A"   89 A'   90 A'   91 A'   92 A'   93 A'   39 A"                 
  2.120   2.226   2.259   2.348   2.383   2.664   2.745   2.762
 94 A'   95 A'   40 A"   41 A"   96 A'   97 A'   42 A"   98 A'                 
  2.838   3.068   3.803   3.909   3.940   3.945   3.959   3.964
 99 A'  100 A'   43 A"  101 A'   44 A"   45 A"  102 A'   46 A"                 
  3.967   4.021   4.041   4.097   4.207   4.237   4.321   4.388
103 A'   47 A"  104 A'  105 A'  106 A'  107 A'  108 A'  109 A'                 
  4.411   5.960   5.999   6.000   6.015   6.020   6.066   9.658
110 A'   48 A"   49 A"  111 A'  112 A'  113 A'  114 A'  115 A'                 
 23.669  25.769  25.860  26.221  27.779  27.832  28.305  28.334
116 A'   50 A"  117 A'  118 A'  119 A'  120 A'   51 A"  121 A'                 
 28.336  28.339  28.349  28.364  28.513  28.515  28.520  28.522
 52 A"  122 A'  123 A'  124 A'   53 A"   54 A"   55 A"  125 A'                 
 28.523  28.547  28.553  28.585  28.659  28.676  35.445 127.853
126 A'   56 A"  127 A'  128 A'  129 A'  130 A'  131 A'   57 A"                 
127.874 127.876 127.886 127.893 127.916 151.586 151.631 215.635
132 A'   58 A"  133 A'  134 A'  135 A'  136 A'  137 A'  138 A'                 
*******1901.793
139 A'  140 A'                                                                 
 --------------------------------------------------------------

          Ground-State Mulliken Net Atomic Charges

     Atom                 Charge (a.u.)
  ----------------------------------------
      1 C                    -0.473771
      2 N                     0.127985
      3 Cl                    0.029302
      4 I                     0.168174
      5 I                     0.148310
  ----------------------------------------
  Sum of atomic charges =     0.000000

 -----------------------------------------------------------------
                    Cartesian Multipole Moments
 -----------------------------------------------------------------
    Charge (ESU x 10^10)
                 0.0000
    Dipole Moment (Debye)
         X       0.1017      Y       1.4807      Z       0.0000
       Tot       1.4842
    Quadrupole Moments (Debye-Ang)
        XX     -74.6103     XY      -0.5527     YY     -82.4370
        XZ      -0.0000     YZ       0.0000     ZZ     -81.3421
    Octopole Moments (Debye-Ang^2)
       XXX      33.0298    XXY      15.1799    XYY      -2.4400
       YYY      46.6891    XXZ       0.0000    XYZ      -0.0000
       YYZ       0.0000    XZZ       7.5142    YZZ      10.6679
       ZZZ      -0.0000
    Hexadecapole Moments (Debye-Ang^3)
      XXXX   -1324.9050   XXXY     -16.5905   XXYY    -353.2199
      XYYY     -40.4950   YYYY    -851.4558   XXXZ      -0.0000
      XXYZ       0.0000   XYYZ      -0.0000   YYYZ       0.0000
      XXZZ    -262.9226   XYZZ     -11.1688   YYZZ    -160.4986
      XZZZ      -0.0000   YZZZ      -0.0000   ZZZZ    -107.8702
 -----------------------------------------------------------------
 Calculating analytic gradient of the SCF energy
 Gradient of SCF Energy
            1           2           3           4           5
    1   0.0003437  -0.0008322   0.0011397   0.0003399  -0.0009912
    2   0.0007723  -0.0009973  -0.0007604   0.0012169  -0.0002315
    3   0.0000000  -0.0000000   0.0000000   0.0000000  -0.0000000
 Max gradient component =       1.217E-03
 RMS gradient           =       6.788E-04
 Gradient time:  CPU 11.82 s  wall 3.06 s
 Geometry Optimization Parameters
   NAtoms,    NIC,     NZ,  NCons,   NDum,   NFix, NCnnct, MaxDiis
        5      20       5       0       0       0       0       0

 Cartesian Hessian Update
 Hessian Updated using BFGS Update


** GEOMETRY OPTIMIZATION IN DELOCALIZED INTERNAL COORDINATES **
   Searching for a Minimum

   Optimization Cycle:   4

                       Coordinates (Angstroms)
     ATOM                X               Y               Z
      1  C        -0.0401932933   -0.5343185386    0.0000000000
      2  N        -0.2988278881   -1.7642835590    0.0000000000
      3  Cl       -1.9634680627   -2.2885400794    0.0000000000
      4  I         2.0615567337   -0.0706046288    0.0000000000
      5  I        -1.3831058343    1.1585150360    0.0000000000
   Point Group: cs    Number of degrees of freedom:     7


   Energy is -14392.082446550

 Hessian Updated using BFGS Update

  7 Hessian modes will be used to form the next step
  Hessian Eigenvalues:
     0.100284    0.107096    0.230628    0.272813    0.276405    0.354197
     0.757259

 Minimum Search - Taking Simple RFO Step
 Searching for Lamda that Minimizes Along All modes
 Value Taken    Lamda =  -0.00000798
 Step Taken.  Stepsize is  0.006221

                             Maximum     Tolerance    Cnvgd?
         Gradient           0.000952      0.000300      NO
         Displacement       0.004054      0.001200      NO
         Energy change     -0.000075      0.000001      NO


 New Cartesian Coordinates Obtained by Inverse Iteration

 Displacement from previous Coordinates is:  0.006782
 ----------------------------------------------------------------
             Standard Nuclear Orientation (Angstroms)
    I     Atom           X                Y                Z
 ----------------------------------------------------------------
    1      C      -0.0401023107    -0.5343958305     0.0000000000
    2      N      -0.2973700408    -1.7639571835     0.0000000000
    3      Cl     -1.9633422749    -2.2870053889     0.0000000000
    4      I       2.0591808174    -0.0709784630     0.0000000000
    5      I      -1.3824045356     1.1571050961     0.0000000000
 ----------------------------------------------------------------
 Molecular Point Group                 Cs    NOp =  2
 Largest Abelian Subgroup              Cs    NOp =  2
 Nuclear Repulsion Energy =  1008.4819114197 hartrees
 There are       68 alpha and       68 beta electrons
 Applying Cartesian multipole field
    Component          Value
    ---------          -----
     (2,0,0)        1.00000E-11
     (0,2,0)        2.00000E-11
     (0,0,2)       -3.00000E-11
 Nucleus-field energy     =     0.0000000271 hartrees
 Requested basis set is 6-311++G(d,p)
 There are 73 shells and 198 basis functions
 A cutoff of  1.0D-11 yielded   1970 shell pairs
 There are     15719 function pairs (     17818 Cartesian)
 Smallest overlap matrix eigenvalue = 1.30E-03
 Guess MOs from SCF MO coefficient file

 -----------------------------------------------------------------------
  General SCF calculation program by
  Eric Jon Sundstrom, Paul Horn, Yuezhi Mao, Dmitri Zuev, Alec White,
  David Stuck, Shaama M.S., Shane Yost, Joonho Lee, David Small,
  Daniel Levine, Susi Lehtola, Hugh Burton, Evgeny Epifanovsky
 -----------------------------------------------------------------------
 Exchange:     0.2000 Hartree-Fock + 0.0800 Slater + 0.7200 B88
 Correlation:  0.1900 VWN1RPA + 0.8100 LYP
 Using SG-1 standard quadrature grid
 using 4 threads for integral computing
 -------------------------------------------------------
 OpenMP Integral computing Module                
 Release: version 2.0, May 2017, Q-Chem Inc. Pleasanton 
 -------------------------------------------------------
 -------------------------------------------------------
 OpenMP BLAS3 based DFT computing Module                
 Release: version 1.0, May 2013, Q-Chem Inc. Pittsburgh 
 -------------------------------------------------------
 A restricted SCF calculation will be
 performed using DIIS
 SCF converges when DIIS error is below 1.0e-08
 ---------------------------------------
  Cycle       Energy         DIIS error
 ---------------------------------------
    1  -14392.0824483145      2.09e-05  
    2  -14392.0824491757      1.93e-05  
    3  -14392.0824500036      1.44e-05  
    4  -14392.0824510148      2.02e-06  
    5  -14392.0824510325      8.59e-07  
    6  -14392.0824510356      2.98e-07  
    7  -14392.0824510360      7.56e-08  
    8  -14392.0824510362      1.17e-08  
    9  -14392.0824510361      4.66e-09  Convergence criterion met
 ---------------------------------------
 SCF time:   CPU 27.39s  wall 7.00s 
 SCF   energy in the final basis set =   -14392.0824510361
 Total energy in the final basis set =   -14392.0824510361

 --------------------------------------------------------------
             Orbital Energies (a.u.) and Symmetries
 --------------------------------------------------------------

 Alpha MOs, Restricted
 -- Occupied --                  
*******-1165.90 -176.33 -176.33 -165.74 -165.73 -165.73 -165.73
  1 A'    2 A'    3 A'    4 A'    5 A'    6 A'    1 A"    7 A'                 
-165.73 -165.73 -101.60  -35.83  -35.83  -31.32  -31.32  -31.31
  2 A"    8 A'    9 A'   10 A'   11 A'   12 A'   13 A'    3 A"                 
-31.314 -31.314 -31.314 -22.971 -22.971 -22.970 -22.970 -22.970
  4 A"   14 A'   15 A'   16 A'   17 A'    5 A"   18 A'    6 A"                 
-22.969 -22.965 -22.965 -22.965 -22.965 -14.408 -10.324  -9.509
 19 A'    7 A"   20 A'    8 A"   21 A'   22 A'   23 A'   24 A'                 
 -7.276  -7.263  -7.262  -6.377  -6.376  -4.790  -4.789  -4.774
 25 A'    9 A"   26 A'   27 A'   28 A'   29 A'   30 A'   10 A"                 
 -4.774  -4.773  -4.773  -2.056  -2.055  -2.051  -2.050  -2.050
 11 A"   31 A'   32 A'   33 A'   34 A'   12 A"   13 A"   35 A'                 
 -2.050  -2.036  -2.036  -2.036  -2.036  -1.006  -0.843  -0.714
 36 A'   14 A"   37 A'   38 A'   15 A"   39 A'   40 A'   41 A'                 
 -0.676  -0.559  -0.486  -0.458  -0.444  -0.357  -0.345  -0.315
 42 A'   43 A'   44 A'   45 A'   16 A"   46 A'   17 A"   47 A'                 
 -0.300  -0.295  -0.286  -0.279
 48 A'   18 A"   19 A"   49 A'                                                 
 -- Virtual --                   
 -0.110  -0.093  -0.069   0.001   0.018   0.044   0.057   0.059
 50 A'   51 A'   20 A"   52 A'   53 A'   54 A'   55 A'   21 A"                 
  0.088   0.094   0.097   0.118   0.143   0.155   0.170   0.194
 56 A'   22 A"   57 A'   58 A'   59 A'   23 A"   60 A'   61 A'                 
  0.198   0.211   0.221   0.244   0.248   0.260   0.295   0.355
 62 A'   24 A"   63 A'   64 A'   25 A"   65 A'   66 A'   26 A"                 
  0.364   0.380   0.393   0.405   0.418   0.421   0.436   0.452
 67 A'   27 A"   28 A"   29 A"   68 A'   69 A'   70 A'   71 A'                 
  0.460   0.472   0.478   0.520   0.590   0.618   0.634   0.665
 30 A"   72 A'   73 A'   74 A'   75 A'   31 A"   76 A'   77 A'                 
  0.712   0.743   0.792   0.809   0.841   0.858   0.924   0.939
 32 A"   78 A'   79 A'   80 A'   33 A"   81 A'   82 A'   34 A"                 
  0.955   1.055   1.110   1.208   1.215   1.267   1.312   1.336
 83 A'   84 A'   85 A'   35 A"   86 A'   36 A"   87 A'   88 A'                 
  1.345   1.352   1.372   1.399   1.590   1.612   1.857   1.977
 37 A"   38 A"   89 A'   90 A'   91 A'   92 A'   93 A'   39 A"                 
  2.121   2.226   2.259   2.349   2.384   2.664   2.745   2.763
 94 A'   95 A'   40 A"   41 A"   96 A'   97 A'   42 A"   98 A'                 
  2.838   3.067   3.803   3.909   3.940   3.945   3.959   3.964
 99 A'  100 A'   43 A"  101 A'   44 A"   45 A"  102 A'   46 A"                 
  3.967   4.021   4.042   4.097   4.207   4.237   4.322   4.389
103 A'   47 A"  104 A'  105 A'  106 A'  107 A'  108 A'  109 A'                 
  4.411   5.960   6.000   6.000   6.015   6.020   6.066   9.658
110 A'   48 A"   49 A"  111 A'  112 A'  113 A'  114 A'  115 A'                 
 23.671  25.769  25.861  26.221  27.779  27.832  28.306  28.334
116 A'   50 A"  117 A'  118 A'  119 A'  120 A'   51 A"  121 A'                 
 28.336  28.339  28.349  28.365  28.512  28.515  28.520  28.522
 52 A"  122 A'  123 A'  124 A'   53 A"   54 A"   55 A"  125 A'                 
 28.523  28.547  28.553  28.585  28.659  28.677  35.446 127.853
126 A'   56 A"  127 A'  128 A'  129 A'  130 A'  131 A'   57 A"                 
127.874 127.876 127.886 127.893 127.916 151.587 151.631 215.635
132 A'   58 A"  133 A'  134 A'  135 A'  136 A'  137 A'  138 A'                 
*******1901.793
139 A'  140 A'                                                                 

 Beta MOs, Restricted
 -- Occupied --                  
*******-1165.90 -176.33 -176.33 -165.74 -165.73 -165.73 -165.73
  1 A'    2 A'    3 A'    4 A'    5 A'    6 A'    1 A"    7 A'                 
-165.73 -165.73 -101.60  -35.83  -35.83  -31.32  -31.32  -31.31
  2 A"    8 A'    9 A'   10 A'   11 A'   12 A'   13 A'    3 A"                 
-31.314 -31.314 -31.314 -22.971 -22.971 -22.970 -22.970 -22.970
  4 A"   14 A'   15 A'   16 A'   17 A'    5 A"   18 A'    6 A"                 
-22.969 -22.965 -22.965 -22.965 -22.965 -14.408 -10.324  -9.509
 19 A'    7 A"   20 A'    8 A"   21 A'   22 A'   23 A'   24 A'                 
 -7.276  -7.263  -7.262  -6.377  -6.376  -4.790  -4.789  -4.774
 25 A'    9 A"   26 A'   27 A'   28 A'   29 A'   30 A'   10 A"                 
 -4.774  -4.773  -4.773  -2.056  -2.055  -2.051  -2.050  -2.050
 11 A"   31 A'   32 A'   33 A'   34 A'   12 A"   13 A"   35 A'                 
 -2.050  -2.036  -2.036  -2.036  -2.036  -1.006  -0.843  -0.714
 36 A'   14 A"   37 A'   38 A'   15 A"   39 A'   40 A'   41 A'                 
 -0.676  -0.559  -0.486  -0.458  -0.444  -0.357  -0.345  -0.315
 42 A'   43 A'   44 A'   45 A'   16 A"   46 A'   17 A"   47 A'                 
 -0.300  -0.295  -0.286  -0.279
 48 A'   18 A"   19 A"   49 A'                                                 
 -- Virtual --                   
 -0.110  -0.093  -0.069   0.001   0.018   0.044   0.057   0.059
 50 A'   51 A'   20 A"   52 A'   53 A'   54 A'   55 A'   21 A"                 
  0.088   0.094   0.097   0.118   0.143   0.155   0.170   0.194
 56 A'   22 A"   57 A'   58 A'   59 A'   23 A"   60 A'   61 A'                 
  0.198   0.211   0.221   0.244   0.248   0.260   0.295   0.355
 62 A'   24 A"   63 A'   64 A'   25 A"   65 A'   66 A'   26 A"                 
  0.364   0.380   0.393   0.405   0.418   0.421   0.436   0.452
 67 A'   27 A"   28 A"   29 A"   68 A'   69 A'   70 A'   71 A'                 
  0.460   0.472   0.478   0.520   0.590   0.618   0.634   0.665
 30 A"   72 A'   73 A'   74 A'   75 A'   31 A"   76 A'   77 A'                 
  0.712   0.743   0.792   0.809   0.841   0.858   0.924   0.939
 32 A"   78 A'   79 A'   80 A'   33 A"   81 A'   82 A'   34 A"                 
  0.955   1.055   1.110   1.208   1.215   1.267   1.312   1.336
 83 A'   84 A'   85 A'   35 A"   86 A'   36 A"   87 A'   88 A'                 
  1.345   1.352   1.372   1.399   1.590   1.612   1.857   1.977
 37 A"   38 A"   89 A'   90 A'   91 A'   92 A'   93 A'   39 A"                 
  2.121   2.226   2.259   2.349   2.384   2.664   2.745   2.763
 94 A'   95 A'   40 A"   41 A"   96 A'   97 A'   42 A"   98 A'                 
  2.838   3.067   3.803   3.909   3.940   3.945   3.959   3.964
 99 A'  100 A'   43 A"  101 A'   44 A"   45 A"  102 A'   46 A"                 
  3.967   4.021   4.042   4.097   4.207   4.237   4.322   4.389
103 A'   47 A"  104 A'  105 A'  106 A'  107 A'  108 A'  109 A'                 
  4.411   5.960   6.000   6.000   6.015   6.020   6.066   9.658
110 A'   48 A"   49 A"  111 A'  112 A'  113 A'  114 A'  115 A'                 
 23.671  25.769  25.861  26.221  27.779  27.832  28.306  28.334
116 A'   50 A"  117 A'  118 A'  119 A'  120 A'   51 A"  121 A'                 
 28.336  28.339  28.349  28.365  28.512  28.515  28.520  28.522
 52 A"  122 A'  123 A'  124 A'   53 A"   54 A"   55 A"  125 A'                 
 28.523  28.547  28.553  28.585  28.659  28.677  35.446 127.853
126 A'   56 A"  127 A'  128 A'  129 A'  130 A'  131 A'   57 A"                 
127.874 127.876 127.886 127.893 127.916 151.587 151.631 215.635
132 A'   58 A"  133 A'  134 A'  135 A'  136 A'  137 A'  138 A'                 
*******1901.793
139 A'  140 A'                                                                 
 --------------------------------------------------------------

          Ground-State Mulliken Net Atomic Charges

     Atom                 Charge (a.u.)
  ----------------------------------------
      1 C                    -0.473990
      2 N                     0.127715
      3 Cl                    0.028710
      4 I                     0.168614
      5 I                     0.148950
  ----------------------------------------
  Sum of atomic charges =    -0.000000

 -----------------------------------------------------------------
                    Cartesian Multipole Moments
 -----------------------------------------------------------------
    Charge (ESU x 10^10)
                 0.0000
    Dipole Moment (Debye)
         X       0.1048      Y       1.4883      Z      -0.0000
       Tot       1.4920
    Quadrupole Moments (Debye-Ang)
        XX     -74.6236     XY      -0.5729     YY     -82.4531
        XZ       0.0000     YZ      -0.0000     ZZ     -81.3348
    Octopole Moments (Debye-Ang^2)
       XXX      33.1183    XXY      15.2419    XYY      -2.3425
       YYY      46.8430    XXZ      -0.0000    XYZ       0.0000
       YYZ       0.0000    XZZ       7.5584    YZZ      10.7042
       ZZZ      -0.0000
    Hexadecapole Moments (Debye-Ang^3)
      XXXX   -1323.1293   XXXY     -16.7455   XXYY    -352.8454
      XYYY     -40.6714   YYYY    -850.5683   XXXZ       0.0000
      XXYZ      -0.0000   XYYZ       0.0000   YYYZ      -0.0000
      XXZZ    -262.5694   XYZZ     -11.1945   YYZZ    -160.3156
      XZZZ       0.0000   YZZZ      -0.0000   ZZZZ    -107.8475
 -----------------------------------------------------------------
 Calculating analytic gradient of the SCF energy
 Gradient of SCF Energy
            1           2           3           4           5
    1   0.0001763  -0.0001101   0.0010026  -0.0003004  -0.0007683
    2   0.0000063   0.0000695  -0.0006393   0.0010343  -0.0004708
    3  -0.0000000   0.0000000   0.0000000   0.0000000  -0.0000000
 Max gradient component =       1.034E-03
 RMS gradient           =       4.785E-04
 Gradient time:  CPU 11.96 s  wall 3.10 s
 Geometry Optimization Parameters
   NAtoms,    NIC,     NZ,  NCons,   NDum,   NFix, NCnnct, MaxDiis
        5      20       5       0       0       0       0       0

 Cartesian Hessian Update
 Hessian Updated using BFGS Update


** GEOMETRY OPTIMIZATION IN DELOCALIZED INTERNAL COORDINATES **
   Searching for a Minimum

   Optimization Cycle:   5

                       Coordinates (Angstroms)
     ATOM                X               Y               Z
      1  C        -0.0401023107   -0.5343958305    0.0000000000
      2  N        -0.2973700408   -1.7639571835    0.0000000000
      3  Cl       -1.9633422749   -2.2870053889    0.0000000000
      4  I         2.0591808174   -0.0709784630    0.0000000000
      5  I        -1.3824045356    1.1571050961    0.0000000000
   Point Group: cs    Number of degrees of freedom:     7


   Energy is -14392.082451036

 Hessian Updated using BFGS Update

  7 Hessian modes will be used to form the next step
  Hessian Eigenvalues:
     0.102385    0.115062    0.195577    0.240450    0.276444    0.353995
     0.809141

 Minimum Search - Taking Simple RFO Step
 Searching for Lamda that Minimizes Along All modes
 Value Taken    Lamda =  -0.00000105
 Step Taken.  Stepsize is  0.002285

                             Maximum     Tolerance    Cnvgd?
         Gradient           0.000328      0.000300      NO
         Displacement       0.001548      0.001200      NO
         Energy change     -0.000004      0.000001      NO


 New Cartesian Coordinates Obtained by Inverse Iteration

 Displacement from previous Coordinates is:  0.001683
 ----------------------------------------------------------------
             Standard Nuclear Orientation (Angstroms)
    I     Atom           X                Y                Z
 ----------------------------------------------------------------
    1      C      -0.0402995724    -0.5343412896     0.0000000000
    2      N      -0.2966284847    -1.7640738912     0.0000000000
    3      Cl     -1.9636018257    -2.2867923449     0.0000000000
    4      I       2.0590643690    -0.0711581320     0.0000000000
    5      I      -1.3825728309     1.1571338879     0.0000000000
 ----------------------------------------------------------------
 Molecular Point Group                 Cs    NOp =  2
 Largest Abelian Subgroup              Cs    NOp =  2
 Nuclear Repulsion Energy =  1008.4680663927 hartrees
 There are       68 alpha and       68 beta electrons
 Applying Cartesian multipole field
    Component          Value
    ---------          -----
     (2,0,0)        1.00000E-11
     (0,2,0)        2.00000E-11
     (0,0,2)       -3.00000E-11
 Nucleus-field energy     =     0.0000000271 hartrees
 Requested basis set is 6-311++G(d,p)
 There are 73 shells and 198 basis functions
 A cutoff of  1.0D-11 yielded   1970 shell pairs
 There are     15719 function pairs (     17818 Cartesian)
 Smallest overlap matrix eigenvalue = 1.30E-03
 Guess MOs from SCF MO coefficient file

 -----------------------------------------------------------------------
  General SCF calculation program by
  Eric Jon Sundstrom, Paul Horn, Yuezhi Mao, Dmitri Zuev, Alec White,
  David Stuck, Shaama M.S., Shane Yost, Joonho Lee, David Small,
  Daniel Levine, Susi Lehtola, Hugh Burton, Evgeny Epifanovsky
 -----------------------------------------------------------------------
 Exchange:     0.2000 Hartree-Fock + 0.0800 Slater + 0.7200 B88
 Correlation:  0.1900 VWN1RPA + 0.8100 LYP
 Using SG-1 standard quadrature grid
 using 4 threads for integral computing
 -------------------------------------------------------
 OpenMP Integral computing Module                
 Release: version 2.0, May 2017, Q-Chem Inc. Pleasanton 
 -------------------------------------------------------
 -------------------------------------------------------
 OpenMP BLAS3 based DFT computing Module                
 Release: version 1.0, May 2013, Q-Chem Inc. Pittsburgh 
 -------------------------------------------------------
 A restricted SCF calculation will be
 performed using DIIS
 SCF converges when DIIS error is below 1.0e-08
 ---------------------------------------
  Cycle       Energy         DIIS error
 ---------------------------------------
    1  -14392.0824510782      9.12e-06  
    2  -14392.0824517147      3.24e-06  
    3  -14392.0824516295      5.67e-06  
    4  -14392.0824517600      8.09e-07  
    5  -14392.0824517635      2.35e-07  
    6  -14392.0824517637      6.17e-08  
    7  -14392.0824517637      5.43e-08  
    8  -14392.0824517636      8.27e-09  Convergence criterion met
 ---------------------------------------
 SCF time:   CPU 24.39s  wall 7.00s 
 SCF   energy in the final basis set =   -14392.0824517636
 Total energy in the final basis set =   -14392.0824517636

 --------------------------------------------------------------
             Orbital Energies (a.u.) and Symmetries
 --------------------------------------------------------------

 Alpha MOs, Restricted
 -- Occupied --                  
*******-1165.90 -176.33 -176.33 -165.74 -165.73 -165.73 -165.73
  1 A'    2 A'    3 A'    4 A'    5 A'    6 A'    1 A"    2 A"                 
-165.73 -165.73 -101.60  -35.83  -35.83  -31.32  -31.32  -31.31
  7 A'    8 A'    9 A'   10 A'   11 A'   12 A'   13 A'    3 A"                 
-31.314 -31.314 -31.314 -22.971 -22.971 -22.970 -22.970 -22.970
  4 A"   14 A'   15 A'   16 A'   17 A'    5 A"    6 A"   18 A'                 
-22.969 -22.965 -22.965 -22.965 -22.965 -14.408 -10.324  -9.509
 19 A'   20 A'    7 A"    8 A"   21 A'   22 A'   23 A'   24 A'                 
 -7.276  -7.263  -7.262  -6.377  -6.376  -4.790  -4.789  -4.774
 25 A'    9 A"   26 A'   27 A'   28 A'   29 A'   30 A'   10 A"                 
 -4.774  -4.773  -4.773  -2.056  -2.055  -2.051  -2.051  -2.050
 11 A"   31 A'   32 A'   33 A'   34 A'   12 A"   13 A"   35 A'                 
 -2.050  -2.037  -2.036  -2.036  -2.036  -1.006  -0.843  -0.714
 36 A'   14 A"   37 A'   38 A'   15 A"   39 A'   40 A'   41 A'                 
 -0.676  -0.559  -0.486  -0.458  -0.444  -0.356  -0.345  -0.315
 42 A'   43 A'   44 A'   45 A'   16 A"   46 A'   17 A"   47 A'                 
 -0.300  -0.295  -0.286  -0.279
 48 A'   18 A"   19 A"   49 A'                                                 
 -- Virtual --                   
 -0.110  -0.093  -0.069   0.000   0.018   0.044   0.057   0.059
 50 A'   51 A'   20 A"   52 A'   53 A'   54 A'   55 A'   21 A"                 
  0.088   0.094   0.097   0.118   0.143   0.155   0.170   0.194
 56 A'   22 A"   57 A'   58 A'   59 A'   23 A"   60 A'   61 A'                 
  0.198   0.211   0.221   0.244   0.248   0.260   0.295   0.355
 62 A'   24 A"   63 A'   64 A'   25 A"   65 A'   66 A'   26 A"                 
  0.364   0.380   0.393   0.405   0.418   0.421   0.436   0.451
 67 A'   27 A"   28 A"   29 A"   68 A'   69 A'   70 A'   71 A'                 
  0.461   0.472   0.478   0.520   0.590   0.617   0.634   0.665
 30 A"   72 A'   73 A'   74 A'   75 A'   31 A"   76 A'   77 A'                 
  0.712   0.743   0.792   0.810   0.841   0.858   0.924   0.939
 32 A"   78 A'   79 A'   80 A'   33 A"   81 A'   82 A'   34 A"                 
  0.955   1.055   1.110   1.208   1.215   1.267   1.312   1.336
 83 A'   84 A'   85 A'   35 A"   86 A'   36 A"   87 A'   88 A'                 
  1.345   1.351   1.372   1.399   1.590   1.612   1.857   1.977
 37 A"   38 A"   89 A'   90 A'   91 A'   92 A'   93 A'   39 A"                 
  2.120   2.226   2.259   2.349   2.384   2.664   2.745   2.764
 94 A'   95 A'   40 A"   41 A"   96 A'   97 A'   42 A"   98 A'                 
  2.838   3.067   3.803   3.909   3.940   3.945   3.959   3.964
 99 A'  100 A'   43 A"  101 A'   44 A"   45 A"  102 A'   46 A"                 
  3.967   4.021   4.042   4.097   4.207   4.237   4.322   4.389
103 A'   47 A"  104 A'  105 A'  106 A'  107 A'  108 A'  109 A'                 
  4.411   5.960   5.999   6.000   6.014   6.020   6.066   9.658
110 A'   48 A"   49 A"  111 A'  112 A'  113 A'  114 A'  115 A'                 
 23.671  25.769  25.861  26.221  27.779  27.832  28.305  28.334
116 A'   50 A"  117 A'  118 A'  119 A'  120 A'   51 A"  121 A'                 
 28.336  28.339  28.349  28.365  28.512  28.515  28.520  28.522
 52 A"  122 A'  123 A'  124 A'   53 A"   54 A"   55 A"  125 A'                 
 28.523  28.547  28.553  28.585  28.659  28.676  35.446 127.853
126 A'   56 A"  127 A'  128 A'  129 A'  130 A'  131 A'   57 A"                 
127.874 127.876 127.886 127.893 127.916 151.587 151.631 215.635
132 A'   58 A"  133 A'  134 A'  135 A'  136 A'  137 A'  138 A'                 
*******1901.793
139 A'  140 A'                                                                 

 Beta MOs, Restricted
 -- Occupied --                  
*******-1165.90 -176.33 -176.33 -165.74 -165.73 -165.73 -165.73
  1 A'    2 A'    3 A'    4 A'    5 A'    6 A'    1 A"    2 A"                 
-165.73 -165.73 -101.60  -35.83  -35.83  -31.32  -31.32  -31.31
  7 A'    8 A'    9 A'   10 A'   11 A'   12 A'   13 A'    3 A"                 
-31.314 -31.314 -31.314 -22.971 -22.971 -22.970 -22.970 -22.970
  4 A"   14 A'   15 A'   16 A'   17 A'    5 A"    6 A"   18 A'                 
-22.969 -22.965 -22.965 -22.965 -22.965 -14.408 -10.324  -9.509
 19 A'   20 A'    7 A"    8 A"   21 A'   22 A'   23 A'   24 A'                 
 -7.276  -7.263  -7.262  -6.377  -6.376  -4.790  -4.789  -4.774
 25 A'    9 A"   26 A'   27 A'   28 A'   29 A'   30 A'   10 A"                 
 -4.774  -4.773  -4.773  -2.056  -2.055  -2.051  -2.051  -2.050
 11 A"   31 A'   32 A'   33 A'   34 A'   12 A"   13 A"   35 A'                 
 -2.050  -2.037  -2.036  -2.036  -2.036  -1.006  -0.843  -0.714
 36 A'   14 A"   37 A'   38 A'   15 A"   39 A'   40 A'   41 A'                 
 -0.676  -0.559  -0.486  -0.458  -0.444  -0.356  -0.345  -0.315
 42 A'   43 A'   44 A'   45 A'   16 A"   46 A'   17 A"   47 A'                 
 -0.300  -0.295  -0.286  -0.279
 48 A'   18 A"   19 A"   49 A'                                                 
 -- Virtual --                   
 -0.110  -0.093  -0.069   0.000   0.018   0.044   0.057   0.059
 50 A'   51 A'   20 A"   52 A'   53 A'   54 A'   55 A'   21 A"                 
  0.088   0.094   0.097   0.118   0.143   0.155   0.170   0.194
 56 A'   22 A"   57 A'   58 A'   59 A'   23 A"   60 A'   61 A'                 
  0.198   0.211   0.221   0.244   0.248   0.260   0.295   0.355
 62 A'   24 A"   63 A'   64 A'   25 A"   65 A'   66 A'   26 A"                 
  0.364   0.380   0.393   0.405   0.418   0.421   0.436   0.451
 67 A'   27 A"   28 A"   29 A"   68 A'   69 A'   70 A'   71 A'                 
  0.461   0.472   0.478   0.520   0.590   0.617   0.634   0.665
 30 A"   72 A'   73 A'   74 A'   75 A'   31 A"   76 A'   77 A'                 
  0.712   0.743   0.792   0.810   0.841   0.858   0.924   0.939
 32 A"   78 A'   79 A'   80 A'   33 A"   81 A'   82 A'   34 A"                 
  0.955   1.055   1.110   1.208   1.215   1.267   1.312   1.336
 83 A'   84 A'   85 A'   35 A"   86 A'   36 A"   87 A'   88 A'                 
  1.345   1.351   1.372   1.399   1.590   1.612   1.857   1.977
 37 A"   38 A"   89 A'   90 A'   91 A'   92 A'   93 A'   39 A"                 
  2.120   2.226   2.259   2.349   2.384   2.664   2.745   2.764
 94 A'   95 A'   40 A"   41 A"   96 A'   97 A'   42 A"   98 A'                 
  2.838   3.067   3.803   3.909   3.940   3.945   3.959   3.964
 99 A'  100 A'   43 A"  101 A'   44 A"   45 A"  102 A'   46 A"                 
  3.967   4.021   4.042   4.097   4.207   4.237   4.322   4.389
103 A'   47 A"  104 A'  105 A'  106 A'  107 A'  108 A'  109 A'                 
  4.411   5.960   5.999   6.000   6.014   6.020   6.066   9.658
110 A'   48 A"   49 A"  111 A'  112 A'  113 A'  114 A'  115 A'                 
 23.671  25.769  25.861  26.221  27.779  27.832  28.305  28.334
116 A'   50 A"  117 A'  118 A'  119 A'  120 A'   51 A"  121 A'                 
 28.336  28.339  28.349  28.365  28.512  28.515  28.520  28.522
 52 A"  122 A'  123 A'  124 A'   53 A"   54 A"   55 A"  125 A'                 
 28.523  28.547  28.553  28.585  28.659  28.676  35.446 127.853
126 A'   56 A"  127 A'  128 A'  129 A'  130 A'  131 A'   57 A"                 
127.874 127.876 127.886 127.893 127.916 151.587 151.631 215.635
132 A'   58 A"  133 A'  134 A'  135 A'  136 A'  137 A'  138 A'                 
*******1901.793
139 A'  140 A'                                                                 
 --------------------------------------------------------------

          Ground-State Mulliken Net Atomic Charges

     Atom                 Charge (a.u.)
  ----------------------------------------
      1 C                    -0.473866
      2 N                     0.127660
      3 Cl                    0.028370
      4 I                     0.168528
      5 I                     0.149309
  ----------------------------------------
  Sum of atomic charges =     0.000000

 -----------------------------------------------------------------
                    Cartesian Multipole Moments
 -----------------------------------------------------------------
    Charge (ESU x 10^10)
                 0.0000
    Dipole Moment (Debye)
         X       0.1054      Y       1.4936      Z       0.0000
       Tot       1.4973
    Quadrupole Moments (Debye-Ang)
        XX     -74.6272     XY      -0.5871     YY     -82.4605
        XZ      -0.0000     YZ       0.0000     ZZ     -81.3356
    Octopole Moments (Debye-Ang^2)
       XXX      33.1454    XXY      15.2694    XYY      -2.3149
       YYY      46.8957    XXZ      -0.0000    XYZ       0.0000
       YYZ       0.0000    XZZ       7.5679    YZZ      10.7127
       ZZZ      -0.0000
    Hexadecapole Moments (Debye-Ang^3)
      XXXX   -1323.2014   XXXY     -16.7746   XXYY    -352.9004
      XYYY     -40.7175   YYYY    -850.6144   XXXZ      -0.0000
      XXYZ      -0.0000   XYYZ      -0.0000   YYYZ      -0.0000
      XXZZ    -262.5844   XYZZ     -11.1864   YYZZ    -160.3165
      XZZZ      -0.0000   YZZZ       0.0000   ZZZZ    -107.8473
 -----------------------------------------------------------------
 Calculating analytic gradient of the SCF energy
 Gradient of SCF Energy
            1           2           3           4           5
    1   0.0000432   0.0002455   0.0008236  -0.0003269  -0.0007854
    2  -0.0000582   0.0001330  -0.0006352   0.0009903  -0.0004300
    3  -0.0000000   0.0000000  -0.0000000   0.0000000   0.0000000
 Max gradient component =       9.903E-04
 RMS gradient           =       4.512E-04
 Gradient time:  CPU 11.94 s  wall 3.09 s
 Geometry Optimization Parameters
   NAtoms,    NIC,     NZ,  NCons,   NDum,   NFix, NCnnct, MaxDiis
        5      20       5       0       0       0       0       0

 Cartesian Hessian Update
 Hessian Updated using BFGS Update


** GEOMETRY OPTIMIZATION IN DELOCALIZED INTERNAL COORDINATES **
   Searching for a Minimum

   Optimization Cycle:   6

                       Coordinates (Angstroms)
     ATOM                X               Y               Z
      1  C        -0.0402995724   -0.5343412896    0.0000000000
      2  N        -0.2966284847   -1.7640738912    0.0000000000
      3  Cl       -1.9636018257   -2.2867923449    0.0000000000
      4  I         2.0590643690   -0.0711581320    0.0000000000
      5  I        -1.3825728309    1.1571338879    0.0000000000
   Point Group: cs    Number of degrees of freedom:     7


   Energy is -14392.082451764

 Hessian Updated using BFGS Update

  7 Hessian modes will be used to form the next step
  Hessian Eigenvalues:
     0.086611    0.115393    0.142191    0.233805    0.276498    0.354903
     0.826784

 Minimum Search - Taking Simple RFO Step
 Searching for Lamda that Minimizes Along All modes
 Value Taken    Lamda =   0.00000000
 Step Taken.  Stepsize is  0.001938

                             Maximum     Tolerance    Cnvgd?
         Gradient           0.000146      0.000300     YES
         Displacement       0.001625      0.001200      NO
         Energy change     -0.000001      0.000001     YES


                       Distance Matrix (Angstroms)
             C (  1)   N (  2)   Cl(  3)   I (  4)
   N (  2)  1.256164
   Cl(  3)  2.601956  1.747007
   I (  4)  2.149853  2.900905  4.592481
   I (  5)  2.159348  3.116525  3.492595  3.654253

 Final energy is   -14392.082451763550     


 ******************************
 **  OPTIMIZATION CONVERGED  **
 ******************************

                       Coordinates (Angstroms)
     ATOM                X               Y               Z
      1  C        -0.0402995724   -0.5343412896    0.0000000000
      2  N        -0.2966284847   -1.7640738912    0.0000000000
      3  Cl       -1.9636018257   -2.2867923449    0.0000000000
      4  I         2.0590643690   -0.0711581320    0.0000000000
      5  I        -1.3825728309    1.1571338879    0.0000000000

Z-matrix Print:
$molecule
0 1
I 
C  1 2.159348
N  2 1.256164 1 129.791877
Cl 3 1.747007 2 119.184336 1 -0.000000 0
I  2 2.149853 1 115.991966 3 -180.000000 0
$end


 --------------------------------------------------------------
             Orbital Energies (a.u.) and Symmetries
 --------------------------------------------------------------

 Alpha MOs, Restricted
 -- Occupied --                  
*******-1165.90 -176.33 -176.33 -165.74 -165.73 -165.73 -165.73
  1 A'    2 A'    3 A'    4 A'    5 A'    6 A'    1 A"    2 A"                 
-165.73 -165.73 -101.60  -35.83  -35.83  -31.32  -31.32  -31.31
  7 A'    8 A'    9 A'   10 A'   11 A'   12 A'   13 A'    3 A"                 
-31.314 -31.314 -31.314 -22.971 -22.971 -22.970 -22.970 -22.970
  4 A"   14 A'   15 A'   16 A'   17 A'    5 A"    6 A"   18 A'                 
-22.969 -22.965 -22.965 -22.965 -22.965 -14.408 -10.324  -9.509
 19 A'   20 A'    7 A"    8 A"   21 A'   22 A'   23 A'   24 A'                 
 -7.276  -7.263  -7.262  -6.377  -6.376  -4.790  -4.789  -4.774
 25 A'    9 A"   26 A'   27 A'   28 A'   29 A'   30 A'   10 A"                 
 -4.774  -4.773  -4.773  -2.056  -2.055  -2.051  -2.051  -2.050
 11 A"   31 A'   32 A'   33 A'   34 A'   12 A"   13 A"   35 A'                 
 -2.050  -2.037  -2.036  -2.036  -2.036  -1.006  -0.843  -0.714
 36 A'   14 A"   37 A'   38 A'   15 A"   39 A'   40 A'   41 A'                 
 -0.676  -0.559  -0.486  -0.458  -0.444  -0.356  -0.345  -0.315
 42 A'   43 A'   44 A'   45 A'   16 A"   46 A'   17 A"   47 A'                 
 -0.300  -0.295  -0.286  -0.279
 48 A'   18 A"   19 A"   49 A'                                                 
 -- Virtual --                   
 -0.110  -0.093  -0.069   0.000   0.018   0.044   0.057   0.059
 50 A'   51 A'   20 A"   52 A'   53 A'   54 A'   55 A'   21 A"                 
  0.088   0.094   0.097   0.118   0.143   0.155   0.170   0.194
 56 A'   22 A"   57 A'   58 A'   59 A'   23 A"   60 A'   61 A'                 
  0.198   0.211   0.221   0.244   0.248   0.260   0.295   0.355
 62 A'   24 A"   63 A'   64 A'   25 A"   65 A'   66 A'   26 A"                 
  0.364   0.380   0.393   0.405   0.418   0.421   0.436   0.451
 67 A'   27 A"   28 A"   29 A"   68 A'   69 A'   70 A'   71 A'                 
  0.461   0.472   0.478   0.520   0.590   0.617   0.634   0.665
 30 A"   72 A'   73 A'   74 A'   75 A'   31 A"   76 A'   77 A'                 
  0.712   0.743   0.792   0.810   0.841   0.858   0.924   0.939
 32 A"   78 A'   79 A'   80 A'   33 A"   81 A'   82 A'   34 A"                 
  0.955   1.055   1.110   1.208   1.215   1.267   1.312   1.336
 83 A'   84 A'   85 A'   35 A"   86 A'   36 A"   87 A'   88 A'                 
  1.345   1.351   1.372   1.399   1.590   1.612   1.857   1.977
 37 A"   38 A"   89 A'   90 A'   91 A'   92 A'   93 A'   39 A"                 
  2.120   2.226   2.259   2.349   2.384   2.664   2.745   2.764
 94 A'   95 A'   40 A"   41 A"   96 A'   97 A'   42 A"   98 A'                 
  2.838   3.067   3.803   3.909   3.940   3.945   3.959   3.964
 99 A'  100 A'   43 A"  101 A'   44 A"   45 A"  102 A'   46 A"                 
  3.967   4.021   4.042   4.097   4.207   4.237   4.322   4.389
103 A'   47 A"  104 A'  105 A'  106 A'  107 A'  108 A'  109 A'                 
  4.411   5.960   5.999   6.000   6.014   6.020   6.066   9.658
110 A'   48 A"   49 A"  111 A'  112 A'  113 A'  114 A'  115 A'                 
 23.671  25.769  25.861  26.221  27.779  27.832  28.305  28.334
116 A'   50 A"  117 A'  118 A'  119 A'  120 A'   51 A"  121 A'                 
 28.336  28.339  28.349  28.365  28.512  28.515  28.520  28.522
 52 A"  122 A'  123 A'  124 A'   53 A"   54 A"   55 A"  125 A'                 
 28.523  28.547  28.553  28.585  28.659  28.676  35.446 127.853
126 A'   56 A"  127 A'  128 A'  129 A'  130 A'  131 A'   57 A"                 
127.874 127.876 127.886 127.893 127.916 151.587 151.631 215.635
132 A'   58 A"  133 A'  134 A'  135 A'  136 A'  137 A'  138 A'                 
*******1901.793
139 A'  140 A'                                                                 

 Beta MOs, Restricted
 -- Occupied --                  
*******-1165.90 -176.33 -176.33 -165.74 -165.73 -165.73 -165.73
  1 A'    2 A'    3 A'    4 A'    5 A'    6 A'    1 A"    2 A"                 
-165.73 -165.73 -101.60  -35.83  -35.83  -31.32  -31.32  -31.31
  7 A'    8 A'    9 A'   10 A'   11 A'   12 A'   13 A'    3 A"                 
-31.314 -31.314 -31.314 -22.971 -22.971 -22.970 -22.970 -22.970
  4 A"   14 A'   15 A'   16 A'   17 A'    5 A"    6 A"   18 A'                 
-22.969 -22.965 -22.965 -22.965 -22.965 -14.408 -10.324  -9.509
 19 A'   20 A'    7 A"    8 A"   21 A'   22 A'   23 A'   24 A'                 
 -7.276  -7.263  -7.262  -6.377  -6.376  -4.790  -4.789  -4.774
 25 A'    9 A"   26 A'   27 A'   28 A'   29 A'   30 A'   10 A"                 
 -4.774  -4.773  -4.773  -2.056  -2.055  -2.051  -2.051  -2.050
 11 A"   31 A'   32 A'   33 A'   34 A'   12 A"   13 A"   35 A'                 
 -2.050  -2.037  -2.036  -2.036  -2.036  -1.006  -0.843  -0.714
 36 A'   14 A"   37 A'   38 A'   15 A"   39 A'   40 A'   41 A'                 
 -0.676  -0.559  -0.486  -0.458  -0.444  -0.356  -0.345  -0.315
 42 A'   43 A'   44 A'   45 A'   16 A"   46 A'   17 A"   47 A'                 
 -0.300  -0.295  -0.286  -0.279
 48 A'   18 A"   19 A"   49 A'                                                 
 -- Virtual --                   
 -0.110  -0.093  -0.069   0.000   0.018   0.044   0.057   0.059
 50 A'   51 A'   20 A"   52 A'   53 A'   54 A'   55 A'   21 A"                 
  0.088   0.094   0.097   0.118   0.143   0.155   0.170   0.194
 56 A'   22 A"   57 A'   58 A'   59 A'   23 A"   60 A'   61 A'                 
  0.198   0.211   0.221   0.244   0.248   0.260   0.295   0.355
 62 A'   24 A"   63 A'   64 A'   25 A"   65 A'   66 A'   26 A"                 
  0.364   0.380   0.393   0.405   0.418   0.421   0.436   0.451
 67 A'   27 A"   28 A"   29 A"   68 A'   69 A'   70 A'   71 A'                 
  0.461   0.472   0.478   0.520   0.590   0.617   0.634   0.665
 30 A"   72 A'   73 A'   74 A'   75 A'   31 A"   76 A'   77 A'                 
  0.712   0.743   0.792   0.810   0.841   0.858   0.924   0.939
 32 A"   78 A'   79 A'   80 A'   33 A"   81 A'   82 A'   34 A"                 
  0.955   1.055   1.110   1.208   1.215   1.267   1.312   1.336
 83 A'   84 A'   85 A'   35 A"   86 A'   36 A"   87 A'   88 A'                 
  1.345   1.351   1.372   1.399   1.590   1.612   1.857   1.977
 37 A"   38 A"   89 A'   90 A'   91 A'   92 A'   93 A'   39 A"                 
  2.120   2.226   2.259   2.349   2.384   2.664   2.745   2.764
 94 A'   95 A'   40 A"   41 A"   96 A'   97 A'   42 A"   98 A'                 
  2.838   3.067   3.803   3.909   3.940   3.945   3.959   3.964
 99 A'  100 A'   43 A"  101 A'   44 A"   45 A"  102 A'   46 A"                 
  3.967   4.021   4.042   4.097   4.207   4.237   4.322   4.389
103 A'   47 A"  104 A'  105 A'  106 A'  107 A'  108 A'  109 A'                 
  4.411   5.960   5.999   6.000   6.014   6.020   6.066   9.658
110 A'   48 A"   49 A"  111 A'  112 A'  113 A'  114 A'  115 A'                 
 23.671  25.769  25.861  26.221  27.779  27.832  28.305  28.334
116 A'   50 A"  117 A'  118 A'  119 A'  120 A'   51 A"  121 A'                 
 28.336  28.339  28.349  28.365  28.512  28.515  28.520  28.522
 52 A"  122 A'  123 A'  124 A'   53 A"   54 A"   55 A"  125 A'                 
 28.523  28.547  28.553  28.585  28.659  28.676  35.446 127.853
126 A'   56 A"  127 A'  128 A'  129 A'  130 A'  131 A'   57 A"                 
127.874 127.876 127.886 127.893 127.916 151.587 151.631 215.635
132 A'   58 A"  133 A'  134 A'  135 A'  136 A'  137 A'  138 A'                 
*******1901.793
139 A'  140 A'                                                                 
 --------------------------------------------------------------

          Ground-State Mulliken Net Atomic Charges

     Atom                 Charge (a.u.)
  ----------------------------------------
      1 C                    -0.473866
      2 N                     0.127660
      3 Cl                    0.028370
      4 I                     0.168528
      5 I                     0.149309
  ----------------------------------------
  Sum of atomic charges =     0.000000

 -----------------------------------------------------------------
                    Cartesian Multipole Moments
 -----------------------------------------------------------------
    Charge (ESU x 10^10)
                 0.0000
    Dipole Moment (Debye)
         X       0.1054      Y       1.4936      Z       0.0000
       Tot       1.4973
    Quadrupole Moments (Debye-Ang)
        XX     -74.6272     XY      -0.5871     YY     -82.4605
        XZ      -0.0000     YZ       0.0000     ZZ     -81.3356
    Octopole Moments (Debye-Ang^2)
       XXX      33.1454    XXY      15.2694    XYY      -2.3149
       YYY      46.8957    XXZ      -0.0000    XYZ       0.0000
       YYZ       0.0000    XZZ       7.5679    YZZ      10.7127
       ZZZ      -0.0000
    Hexadecapole Moments (Debye-Ang^3)
      XXXX   -1323.2014   XXXY     -16.7746   XXYY    -352.9004
      XYYY     -40.7175   YYYY    -850.6144   XXXZ      -0.0000
      XXYZ      -0.0000   XYYZ      -0.0000   YYYZ      -0.0000
      XXZZ    -262.5844   XYZZ     -11.1864   YYZZ    -160.3165
      XZZZ      -0.0000   YZZZ       0.0000   ZZZZ    -107.8473
 -----------------------------------------------------------------
Archival summary:
1\1\TWL01\OPT\ProcedureUnspecified\BasisUnspecified\2l111\taweetha\SunNov2521:51:322018SunNov2521:51:322018\0\\#,OPT,ProcedureUnspecified,BasisUnspecified,\\0,1\I\C,1,2.15935\N,2,1.25616,1,129.792\Cl,3,1.74701,2,119.184,1,-0,0\I,2,2.14985,1,115.992,3,-180,0\\\@

 Total job time:  71.15s(wall), 264.88s(cpu) 
 Sun Nov 25 21:51:32 2018

        *************************************************************
        *                                                           *
        *  Thank you very much for using Q-Chem.  Have a nice day.  *
        *                                                           *
        *************************************************************


 
User input: 2 of 2 
 
Q-Chem Developer Version!
                  Welcome to Q-Chem
     A Quantum Leap Into The Future Of Chemistry


 Q-Chem 5.1, Q-Chem, Inc., Pleasanton, CA (2018)

 Yihan Shao,  Zhengting Gan,  E. Epifanovsky,  A. T. B. Gilbert,  M. Wormit,  
 J. Kussmann,  A. W. Lange,  A. Behn,  Jia Deng,  Xintian Feng,  D. Ghosh,  
 M. Goldey,  P. R. Horn,  L. D. Jacobson,  I. Kaliman,  T. Kus,  A. Landau,  
 Jie Liu,  E. I. Proynov,  R. M. Richard,  R. P. Steele,  E. J. Sundstrom,  
 H. L. Woodcock III,  P. M. Zimmerman,  D. Zuev,  B. Albrecht,  E. Alguire,  
 S. A. Baeppler,  D. Barton,  Z. Benda,  Y. A. Bernard,  E. J. Berquist,  
 K. B. Bravaya,  H. Burton,  D. Casanova,  Chun-Min Chang,  Yunqing Chen,  
 A. Chien,  K. D. Closser,  M. P. Coons,  S. Coriani,  S. Dasgupta,  
 A. L. Dempwolff,  M. Diedenhofen,  Hainam Do,  R. G. Edgar,  Po-Tung Fang,  
 S. Faraji,  S. Fatehi,  Qingguo Feng,  K. D. Fenk,  J. Fosso-Tande,  
 Qinghui Ge,  A. Ghysels,  G. Gidofalvi,  J. Gomes,  J. Gonthier,  A. Gunina,  
 D. Hait,  M. W. D. Hanson-Heine,  P. H. P. Harbach,  A. W. Hauser,  
 J. E. Herr,  E. G. Hohenstein,  Z. C. Holden,  Kerwin Hui,  B. C. Huynh,  
 T.-C. Jagau,  Hyunjun Ji,  B. Kaduk,  K. Khistyaev,  Jaehoon Kim,  
 P. Klunzinger,  K. Koh,  D. Kosenkov,  L. Koulias,  T. Kowalczyk,  
 C. M. Krauter,  A. Kunitsa,  Ka Un Lao,  A. Laurent,  K. V. Lawler,  
 Joonho Lee,  D. Lefrancois,  S. Lehtola,  D. S. Levine,  Yi-Pei Li,  
 You-Sheng Lin,  Fenglai Liu,  E. Livshits,  A. Luenser,  P. Manohar,  
 E. Mansoor,  S. F. Manzer,  Shan-Ping Mao,  Yuezhi Mao,  N. Mardirossian,  
 A. V. Marenich,  T. Markovich,  L. A. Martinez-Martinez,  S. A. Maurer,  
 N. J. Mayhall,  S. C. McKenzie,  J.-M. Mewes,  A. F. Morrison,  
 J. W. Mullinax,  K. Nanda,  T. S. Nguyen-Beck,  R. Olivares-Amaya,  
 J. A. Parkhill,  T. M. Perrine,  F. Plasser,  P. Pokhilko,  S. Prager,  
 A. Prociuk,  E. Ramos,  D. R. Rehn,  F. Rob,  M. Schneider,  N. Sergueev,  
 S. M. Sharada,  S. Sharma,  D. W. Small,  T. Stauch,  T. Stein,  
 Yu-Chuan Su,  A. J. W. Thom,  A. Tkatchenko,  T. Tsuchimochi,  N. M. Tubman,  
 L. Vogt,  M. L. Vidal,  O. Vydrov,  M. A. Watson,  J. Wenzel,  
 M. de Wergifosse,  T. A. Wesolowski,  A. White,  J. Witte,  A. Yamada,  
 Jun Yang,  K. Yao,  S. Yeganeh,  S. R. Yost,  Zhi-Qiang You,  A. Zech,  
 Igor Ying Zhang,  Xing Zhang,  Yan Zhao,  Ying Zhu,  B. R. Brooks,  
 G. K. L. Chan,  C. J. Cramer,  M. S. Gordon,  W. J. Hehre,  A. Klamt,  
 M. W. Schmidt,  C. D. Sherrill,  D. G. Truhlar,  A. Aspuru-Guzik,  R. Baer,  
 A. T. Bell,  N. A. Besley,  Jeng-Da Chai,  A. E. DePrince, III,  
 R. A. DiStasio Jr.,  A. Dreuw,  B. D. Dunietz,  T. R. Furlani,  
 Chao-Ping Hsu,  Yousung Jung,  Jing Kong,  D. S. Lambrecht,  WanZhen Liang,  
 C. Ochsenfeld,  V. A. Rassolov,  L. V. Slipchenko,  J. E. Subotnik,  
 T. Van Voorhis,  J. M. Herbert,  A. I. Krylov,  P. M. W. Gill,  M. Head-Gordon

 Contributors to earlier versions of Q-Chem not listed above: 
 R. D. Adamson,  B. Austin,  J. Baker,  G. J. O. Beran,  K. Brandhorst,  
 S. T. Brown,  E. F. C. Byrd,  A. K. Chakraborty,  C.-L. Cheng,  
 Siu Hung Chien,  D. M. Chipman,  D. L. Crittenden,  H. Dachsel,  
 R. J. Doerksen,  A. D. Dutoi,  L. Fusti-Molnar,  W. A. Goddard III,  
 A. Golubeva-Zadorozhnaya,  S. R. Gwaltney,  G. Hawkins,  A. Heyden,  
 S. Hirata,  G. Kedziora,  F. J. Keil,  C. Kelley,  Jihan Kim,  R. A. King,  
 R. Z. Khaliullin,  P. P. Korambath,  W. Kurlancheek,  A. M. Lee,  M. S. Lee,  
 S. V. Levchenko,  Ching Yeh Lin,  D. Liotard,  R. C. Lochan,  I. Lotan,  
 P. E. Maslen,  N. Nair,  D. P. O'Neill,  D. Neuhauser,  E. Neuscamman,  
 C. M. Oana,  R. Olson,  B. Peters,  R. Peverati,  P. A. Pieniazek,  
 Y. M. Rhee,  J. Ritchie,  M. A. Rohrdanz,  E. Rosta,  N. J. Russ,  
 H. F. Schaefer III,  N. E. Schultz,  N. Shenvi,  A. C. Simmonett,  A. Sodt,  
 D. Stuck,  K. S. Thanthiriwatte,  V. Vanovschi,  Tao Wang,  A. Warshel,  
 C. F. Williams,  Q. Wu,  X. Xu,  W. Zhang

 Please cite Q-Chem as follows:
 Y. Shao et al., Mol. Phys. 113, 184-215 (2015)
 DOI: 10.1080/00268976.2014.952696

 Q-Chem 5.1.2 for Intel X86 EM64T Linux

 Parts of Q-Chem use Armadillo 8.300.2 (Tropical Shenanigans).
 http://arma.sourceforge.net/

 Q-Chem begins on Sun Nov 25 21:51:32 2018  

Host: 
0

     Scratch files written to /scratch/taweetham/qchem53000//
The previous job contains 0 fragments, simply inherited here
Input Ideriv = 2
Curr. Ideriv = -1
Max.  Ideriv = 2

Checking the input file for inconsistencies... 	...done.

--------------------------------------------------------------
User input:
--------------------------------------------------------------

$molecule
read
$end

$rem
   job_type 	frequency
   basis 	6-311++g**
   method	b3lyp	
$end


--------------------------------------------------------------
 ----------------------------------------------------------------
             Standard Nuclear Orientation (Angstroms)
    I     Atom           X                Y                Z
 ----------------------------------------------------------------
    1      C      -0.0083295807    -0.5588077475    -0.0000000000
    2      N      -0.1913192963    -1.8015714203     0.0000000000
    3      Cl     -1.8243793992    -2.4221754823     0.0000000000
    4      I       2.0598896949     0.0279942841    -0.0000000000
    5      I      -1.4484998393     1.0501345768     0.0000000000
 ----------------------------------------------------------------
 Molecular Point Group                 Cs    NOp =  2
 Largest Abelian Subgroup              Cs    NOp =  2
 Nuclear Repulsion Energy =  1008.4680663927 hartrees
 There are       68 alpha and       68 beta electrons
 Requested basis set is 6-311++G(d,p)
 There are 73 shells and 198 basis functions

 Total QAlloc Memory Limit   2000 MB
 Mega-Array Size       188 MB
 MEM_STATIC part       192 MB

                       Distance Matrix (Angstroms)
             C (  1)   N (  2)   Cl(  3)   I (  4)
   N (  2)  1.256164
   Cl(  3)  2.601956  1.747007
   I (  4)  2.149853  2.900905  4.592481
   I (  5)  2.159348  3.116525  3.492595  3.654253

 A cutoff of  1.0D-11 yielded   1970 shell pairs
 There are     15719 function pairs (     17818 Cartesian)

 -------------------------------------------------------
 OpenMP Integral Computing Module                       
 Release: version 1.0, May 2013, Q-Chem Inc. Pittsburgh 
 -------------------------------------------------------
 Integral Job Info:
 Integral job number is                      11
 Integral operator is                         1
 short-range coefficients                     0
 long-range coefficients              100000000
 Omega coefficients                           0
 if combine SR and LR in K                    0
 Integral screening is                        0
 Integral computing path is                   2
 max size of driver memory is            800000
 size of driver memory is                593474
 size of scratch memory is             11933652
 max col of scratch BK array               1296
 max len of scratch array in speh3          155
 max len of scratch index in speh4           18
 max int batch size is                      520
 min int batch size is                       52
 fixed nKL is                                52
 max L of basis functions is                  2
 order of int derivative is                   0
 number of shells is                         73
 number of basis is                         211
 number of cartesian basis is               211
 number of contracted shell pairs          1970
 number of primitive shell pairs           4073
 maxK2 (contraction) of shell pair           36
 max number of K2 of shell pair               1
 max number of CS2 of shell pair            284
 max number of PS2 of shell pair            284
 mem total for path MDJ                  538844
 -------------------------------------------------------
 Smallest overlap matrix eigenvalue = 1.30E-03
 Guess from superposition of atomic densities
 Warning:  Energy on first SCF cycle will be non-variational
 SAD guess density has 136.000000 electrons

 -----------------------------------------------------------------------
  General SCF calculation program by
  Eric Jon Sundstrom, Paul Horn, Yuezhi Mao, Dmitri Zuev, Alec White,
  David Stuck, Shaama M.S., Shane Yost, Joonho Lee, David Small,
  Daniel Levine, Susi Lehtola, Hugh Burton, Evgeny Epifanovsky
 -----------------------------------------------------------------------
 Exchange:     0.2000 Hartree-Fock + 0.0800 Slater + 0.7200 B88
 Correlation:  0.1900 VWN1RPA + 0.8100 LYP
 Using SG-1 standard quadrature grid
 using 4 threads for integral computing
 -------------------------------------------------------
 OpenMP Integral computing Module                
 Release: version 2.0, May 2017, Q-Chem Inc. Pleasanton 
 -------------------------------------------------------
 -------------------------------------------------------
 OpenMP BLAS3 based DFT computing Module                
 Release: version 1.0, May 2013, Q-Chem Inc. Pittsburgh 
 -------------------------------------------------------
 A restricted SCF calculation will be
 performed using DIIS
 SCF converges when DIIS error is below 1.0e-08
 ---------------------------------------
  Cycle       Energy         DIIS error
 ---------------------------------------
    1  -14392.5974386193      3.52e-02  
    2  -14392.0598979380      2.40e-03  
    3  -14391.9951359187      4.50e-03  
    4  -14392.0777368017      9.68e-04  
    5  -14392.0814346580      1.62e-04  
    6  -14392.0814874051      5.94e-05  
    7  -14392.0814983541      3.42e-05  
    8  -14392.0815042444      7.26e-06  
    9  -14392.0815044846      2.02e-06  
   10  -14392.0815045078      4.60e-07  
   11  -14392.0815045090      1.31e-07  
   12  -14392.0815045091      2.23e-08  
   13  -14392.0815045090      1.11e-08  
   14  -14392.0815045091      1.66e-09  Convergence criterion met
 ---------------------------------------
 SCF time:   CPU 43.99s  wall 12.00s 
 SCF   energy in the final basis set =   -14392.0815045091
 Total energy in the final basis set =   -14392.0815045091

 --------------------------------------------------------------
             Orbital Energies (a.u.) and Symmetries
 --------------------------------------------------------------

 Alpha MOs, Restricted
 -- Occupied --                  
*******-1165.90 -176.33 -176.33 -165.74 -165.73 -165.73 -165.73
  1 A'    2 A'    3 A'    4 A'    5 A'    6 A'    1 A"    2 A"                 
-165.73 -165.73 -101.60  -35.83  -35.83  -31.32  -31.32  -31.31
  7 A'    8 A'    9 A'   10 A'   11 A'   12 A'   13 A'    3 A"                 
-31.314 -31.314 -31.314 -22.972 -22.971 -22.970 -22.970 -22.970
  4 A"   14 A'   15 A'   16 A'   17 A'    5 A"    6 A"   18 A'                 
-22.969 -22.965 -22.965 -22.965 -22.965 -14.408 -10.324  -9.509
 19 A'    7 A"   20 A'    8 A"   21 A'   22 A'   23 A'   24 A'                 
 -7.276  -7.263  -7.262  -6.377  -6.376  -4.790  -4.789  -4.774
 25 A'    9 A"   26 A'   27 A'   28 A'   29 A'   30 A'   10 A"                 
 -4.774  -4.773  -4.773  -2.056  -2.055  -2.051  -2.050  -2.050
 11 A"   31 A'   32 A'   33 A'   34 A'   12 A"   13 A"   35 A'                 
 -2.050  -2.037  -2.036  -2.036  -2.036  -1.006  -0.843  -0.714
 36 A'   14 A"   37 A'   15 A"   38 A'   39 A'   40 A'   41 A'                 
 -0.676  -0.559  -0.486  -0.458  -0.444  -0.356  -0.345  -0.315
 42 A'   43 A'   44 A'   45 A'   16 A"   46 A'   17 A"   47 A'                 
 -0.300  -0.295  -0.286  -0.279
 48 A'   18 A"   19 A"   49 A'                                                 
 -- Virtual --                   
 -0.110  -0.093  -0.069   0.000   0.018   0.044   0.057   0.059
 50 A'   51 A'   20 A"   52 A'   53 A'   54 A'   55 A'   21 A"                 
  0.088   0.094   0.097   0.118   0.143   0.155   0.170   0.194
 56 A'   22 A"   57 A'   58 A'   59 A'   23 A"   60 A'   61 A'                 
  0.198   0.211   0.221   0.244   0.248   0.260   0.295   0.355
 62 A'   24 A"   63 A'   64 A'   25 A"   65 A'   66 A'   26 A"                 
  0.364   0.380   0.393   0.405   0.418   0.421   0.436   0.451
 67 A'   27 A"   28 A"   29 A"   68 A'   69 A'   70 A'   71 A'                 
  0.461   0.473   0.478   0.519   0.590   0.617   0.634   0.665
 30 A"   72 A'   73 A'   74 A'   75 A'   31 A"   76 A'   77 A'                 
  0.712   0.742   0.791   0.810   0.841   0.858   0.924   0.939
 32 A"   78 A'   79 A'   80 A'   33 A"   81 A'   82 A'   34 A"                 
  0.955   1.055   1.110   1.208   1.215   1.267   1.312   1.337
 83 A'   84 A'   85 A'   35 A"   86 A'   36 A"   87 A'   88 A'                 
  1.345   1.352   1.372   1.399   1.590   1.612   1.857   1.977
 37 A"   38 A"   89 A'   90 A'   91 A'   92 A'   93 A'   39 A"                 
  2.120   2.226   2.259   2.348   2.384   2.664   2.745   2.764
 94 A'   95 A'   40 A"   41 A"   96 A'   97 A'   42 A"   98 A'                 
  2.838   3.067   3.803   3.909   3.940   3.945   3.959   3.964
 99 A'  100 A'   43 A"  101 A'   44 A"   45 A"  102 A'   46 A"                 
  3.967   4.021   4.042   4.097   4.207   4.237   4.322   4.388
103 A'   47 A"  104 A'  105 A'  106 A'  107 A'  108 A'  109 A'                 
  4.411   5.960   5.999   5.999   6.014   6.020   6.066   9.658
110 A'   48 A"   49 A"  111 A'  112 A'  113 A'  114 A'  115 A'                 
 23.671  25.769  25.861  26.221  27.779  27.832  28.305  28.334
116 A'   50 A"  117 A'  118 A'  119 A'  120 A'   51 A"  121 A'                 
 28.336  28.339  28.349  28.365  28.512  28.515  28.520  28.522
 52 A"  122 A'  123 A'  124 A'   53 A"   54 A"   55 A"  125 A'                 
 28.523  28.547  28.553  28.585  28.659  28.676  35.446 127.853
126 A'   56 A"  127 A'  128 A'  129 A'  130 A'  131 A'   57 A"                 
127.874 127.876 127.885 127.893 127.916 151.587 151.631 215.635
132 A'   58 A"  133 A'  134 A'  135 A'  136 A'  137 A'  138 A'                 
*******1901.793
139 A'  140 A'                                                                 

 Beta MOs, Restricted
 -- Occupied --                  
*******-1165.90 -176.33 -176.33 -165.74 -165.73 -165.73 -165.73
  1 A'    2 A'    3 A'    4 A'    5 A'    6 A'    1 A"    2 A"                 
-165.73 -165.73 -101.60  -35.83  -35.83  -31.32  -31.32  -31.31
  7 A'    8 A'    9 A'   10 A'   11 A'   12 A'   13 A'    3 A"                 
-31.314 -31.314 -31.314 -22.972 -22.971 -22.970 -22.970 -22.970
  4 A"   14 A'   15 A'   16 A'   17 A'    5 A"    6 A"   18 A'                 
-22.969 -22.965 -22.965 -22.965 -22.965 -14.408 -10.324  -9.509
 19 A'    7 A"   20 A'    8 A"   21 A'   22 A'   23 A'   24 A'                 
 -7.276  -7.263  -7.262  -6.377  -6.376  -4.790  -4.789  -4.774
 25 A'    9 A"   26 A'   27 A'   28 A'   29 A'   30 A'   10 A"                 
 -4.774  -4.773  -4.773  -2.056  -2.055  -2.051  -2.050  -2.050
 11 A"   31 A'   32 A'   33 A'   34 A'   12 A"   13 A"   35 A'                 
 -2.050  -2.037  -2.036  -2.036  -2.036  -1.006  -0.843  -0.714
 36 A'   14 A"   37 A'   15 A"   38 A'   39 A'   40 A'   41 A'                 
 -0.676  -0.559  -0.486  -0.458  -0.444  -0.356  -0.345  -0.315
 42 A'   43 A'   44 A'   45 A'   16 A"   46 A'   17 A"   47 A'                 
 -0.300  -0.295  -0.286  -0.279
 48 A'   18 A"   19 A"   49 A'                                                 
 -- Virtual --                   
 -0.110  -0.093  -0.069   0.000   0.018   0.044   0.057   0.059
 50 A'   51 A'   20 A"   52 A'   53 A'   54 A'   55 A'   21 A"                 
  0.088   0.094   0.097   0.118   0.143   0.155   0.170   0.194
 56 A'   22 A"   57 A'   58 A'   59 A'   23 A"   60 A'   61 A'                 
  0.198   0.211   0.221   0.244   0.248   0.260   0.295   0.355
 62 A'   24 A"   63 A'   64 A'   25 A"   65 A'   66 A'   26 A"                 
  0.364   0.380   0.393   0.405   0.418   0.421   0.436   0.451
 67 A'   27 A"   28 A"   29 A"   68 A'   69 A'   70 A'   71 A'                 
  0.461   0.473   0.478   0.519   0.590   0.617   0.634   0.665
 30 A"   72 A'   73 A'   74 A'   75 A'   31 A"   76 A'   77 A'                 
  0.712   0.742   0.791   0.810   0.841   0.858   0.924   0.939
 32 A"   78 A'   79 A'   80 A'   33 A"   81 A'   82 A'   34 A"                 
  0.955   1.055   1.110   1.208   1.215   1.267   1.312   1.337
 83 A'   84 A'   85 A'   35 A"   86 A'   36 A"   87 A'   88 A'                 
  1.345   1.352   1.372   1.399   1.590   1.612   1.857   1.977
 37 A"   38 A"   89 A'   90 A'   91 A'   92 A'   93 A'   39 A"                 
  2.120   2.226   2.259   2.348   2.384   2.664   2.745   2.764
 94 A'   95 A'   40 A"   41 A"   96 A'   97 A'   42 A"   98 A'                 
  2.838   3.067   3.803   3.909   3.940   3.945   3.959   3.964
 99 A'  100 A'   43 A"  101 A'   44 A"   45 A"  102 A'   46 A"                 
  3.967   4.021   4.042   4.097   4.207   4.237   4.322   4.388
103 A'   47 A"  104 A'  105 A'  106 A'  107 A'  108 A'  109 A'                 
  4.411   5.960   5.999   5.999   6.014   6.020   6.066   9.658
110 A'   48 A"   49 A"  111 A'  112 A'  113 A'  114 A'  115 A'                 
 23.671  25.769  25.861  26.221  27.779  27.832  28.305  28.334
116 A'   50 A"  117 A'  118 A'  119 A'  120 A'   51 A"  121 A'                 
 28.336  28.339  28.349  28.365  28.512  28.515  28.520  28.522
 52 A"  122 A'  123 A'  124 A'   53 A"   54 A"   55 A"  125 A'                 
 28.523  28.547  28.553  28.585  28.659  28.676  35.446 127.853
126 A'   56 A"  127 A'  128 A'  129 A'  130 A'  131 A'   57 A"                 
127.874 127.876 127.885 127.893 127.916 151.587 151.631 215.635
132 A'   58 A"  133 A'  134 A'  135 A'  136 A'  137 A'  138 A'                 
*******1901.793
139 A'  140 A'                                                                 
 --------------------------------------------------------------

          Ground-State Mulliken Net Atomic Charges

     Atom                 Charge (a.u.)
  ----------------------------------------
      1 C                    -0.473185
      2 N                     0.127279
      3 Cl                    0.028125
      4 I                     0.168580
      5 I                     0.149201
  ----------------------------------------
  Sum of atomic charges =     0.000000

 -----------------------------------------------------------------
                    Cartesian Multipole Moments
 -----------------------------------------------------------------
    Charge (ESU x 10^10)
                -0.0000
    Dipole Moment (Debye)
         X       0.0170      Y       1.4949      Z       0.0000
       Tot       1.4950
    Quadrupole Moments (Debye-Ang)
        XX     -74.5900     XY      -0.1197     YY     -82.5766
        XZ      -0.0000     YZ       0.0000     ZZ     -81.3368
    Octopole Moments (Debye-Ang^2)
       XXX      30.1769    XXY      19.1877    XYY      -3.1636
       YYY      52.0985    XXZ       0.0000    XYZ      -0.0000
       YYZ       0.0000    XZZ       6.8963    YZZ      13.0139
       ZZZ       0.0000
    Hexadecapole Moments (Debye-Ang^3)
      XXXX   -1317.4197   XXXY     -33.2188   XXYY    -351.1516
      XYYY     -52.2692   YYYY    -866.2659   XXXZ      -0.0000
      XXYZ       0.0000   XYYZ      -0.0000   YYYZ      -0.0000
      XXZZ    -260.9060   XYZZ     -17.3135   YYZZ    -162.5632
      XZZZ      -0.0000   YZZZ       0.0000   ZZZZ    -107.8509
 -----------------------------------------------------------------
 Calculating MO derivatives via CPSCF
 D1JvT checksum  = 307020 21430.1459043422
 D1KAT checksum  = 786000 775.0712280878
   1         3          15      0.120106    0.039019
   2         3          15      0.015865    0.005559
   3         3          15      0.002359    0.000823
   4         5          13      0.000270    0.000101
   5        14           4      0.000024    0.000012
   6        17           1      0.000001    0.000001
   7        18           0      0.000000    0.000000    Roots Converged
 Time for AOints: 14.4 s (CPU) 3.6 s (wall)
 ------------------------------------------------------------------------------
                     AOints        : Timing summary (seconds)
 ------------------------------------------------------------------------------
     job step          cpu (% of tot)      sys (% of tot)     wall (% of tot)
 ------------------------------------------------------------------------------
  cpscf_lag         0.7349E+02 (36.3)   0.6000E-05 (15.8)   0.1890E+02 (35.7)
  iterzp            0.1143E+03 (56.5)   0.3100E-04 (81.6)   0.3014E+02 (56.9)
  make_fx           0.0000E+00 ( 0.0)   0.0000E+00 ( 0.0)   0.0000E+00 ( 0.0)
  AOints            0.1435E+02 ( 7.1)   0.1000E-05 ( 2.6)   0.3637E+01 ( 6.9)
 ------------------------------------------------------------------------------
   Grand Totals     0.2024E+03          0.3800E-04          0.5295E+02
 ------------------------------------------------------------------------------
 Calculating analytic Hessian of the SCF energy
 Polarizability Matrix (a.u.)
            1           2           3
    1-128.6677529  -8.2064826  -0.0000000
    2  -8.2064826-105.5278057  -0.0000000
    3  -0.0000000  -0.0000000 -57.4922780

 Direct stationary perturbation theory relativistic correction:

 rels  =     194.709816140204
 relv  =    -647.355652561550
 rel2e =      85.807847076068
 E_rel =    -366.837989345279

 Hessian of the SCF Energy
            1           2           3           4           5           6
    1   0.1729585   0.1148527   0.0000000  -0.0676760  -0.0572279   0.0000000
    2   0.1148527   0.6159186   0.0000000  -0.1122310  -0.5754461  -0.0000000
    3   0.0000000   0.0000000   0.0535573  -0.0000000  -0.0000000  -0.0355847
    4  -0.0676760  -0.1122310  -0.0000000   0.1999992   0.1258659   0.0000000
    5  -0.0572279  -0.5754461  -0.0000000   0.1258659   0.6562138   0.0000000
    6   0.0000000  -0.0000000  -0.0355847   0.0000000   0.0000000   0.0365806
    7  -0.0368525  -0.0052926   0.0000000  -0.1048632  -0.0507546   0.0000000
    8  -0.0452194  -0.0258055  -0.0000000  -0.0126460  -0.0275691   0.0000000
    9  -0.0000000  -0.0000000   0.0038740   0.0000000   0.0000000  -0.0134061
   10  -0.0413335  -0.0036106   0.0000000  -0.0207096  -0.0322170  -0.0000000
   11  -0.0126295  -0.0125098  -0.0000000  -0.0222806  -0.0179570  -0.0000000
   12  -0.0000000  -0.0000000  -0.0093157   0.0000000  -0.0000000  -0.0003273
   13  -0.0270965   0.0062815   0.0000000  -0.0067503   0.0143337  -0.0000000
   14   0.0002241  -0.0021573  -0.0000000   0.0212918  -0.0352416  -0.0000000
   15  -0.0000000   0.0000000  -0.0125309  -0.0000000  -0.0000000   0.0127375
            7           8           9          10          11          12
    1  -0.0368525  -0.0452194  -0.0000000  -0.0413335  -0.0126295  -0.0000000
    2  -0.0052926  -0.0258055  -0.0000000  -0.0036106  -0.0125098  -0.0000000
    3   0.0000000  -0.0000000   0.0038740   0.0000000  -0.0000000  -0.0093157
    4  -0.1048632  -0.0126460   0.0000000  -0.0207096  -0.0222806   0.0000000
    5  -0.0507546  -0.0275691   0.0000000  -0.0322170  -0.0179570  -0.0000000
    6   0.0000000   0.0000000  -0.0134061  -0.0000000  -0.0000000  -0.0003273
    7   0.1352086   0.0605777  -0.0000000   0.0006876  -0.0054847   0.0000000
    8   0.0605777   0.0581956  -0.0000000   0.0009135  -0.0018397  -0.0000000
    9  -0.0000000  -0.0000000   0.0078655   0.0000000  -0.0000000   0.0045746
   10   0.0006876   0.0009135   0.0000000   0.0807880   0.0315704  -0.0000000
   11  -0.0054847  -0.0018397  -0.0000000   0.0315704   0.0321337   0.0000000
   12   0.0000000  -0.0000000   0.0045746  -0.0000000   0.0000000   0.0021500
   13   0.0058195  -0.0036257  -0.0000000  -0.0194325   0.0088245  -0.0000000
   14   0.0009542  -0.0029813   0.0000000   0.0033438   0.0001727   0.0000000
   15   0.0000000   0.0000000  -0.0029079  -0.0000000   0.0000000   0.0029183
           13          14          15
    1  -0.0270965   0.0002241  -0.0000000
    2   0.0062815  -0.0021573   0.0000000
    3   0.0000000  -0.0000000  -0.0125309
    4  -0.0067503   0.0212918  -0.0000000
    5   0.0143337  -0.0352416  -0.0000000
    6  -0.0000000  -0.0000000   0.0127375
    7   0.0058195   0.0009542   0.0000000
    8  -0.0036257  -0.0029813   0.0000000
    9  -0.0000000   0.0000000  -0.0029079
   10  -0.0194325   0.0033438  -0.0000000
   11   0.0088245   0.0001727   0.0000000
   12  -0.0000000   0.0000000   0.0029183
   13   0.0474598  -0.0258139   0.0000000
   14  -0.0258139   0.0402075   0.0000000
   15   0.0000000   0.0000000  -0.0002171
 Gradient time:  CPU 312.15 s  wall 81.71 s
 **********************************************************************
 **                                                                  **
 **                       VIBRATIONAL ANALYSIS                       **
 **                       --------------------                       **
 **                                                                  **
 **        VIBRATIONAL FREQUENCIES (CM**-1) AND NORMAL MODES         **
 **     FORCE CONSTANTS (mDYN/ANGSTROM) AND REDUCED MASSES (AMU)     **
 **                  INFRARED INTENSITIES (KM/MOL)                   **
 **                                                                  **
 **********************************************************************


 Mode:                 1                      2                      3
 Frequency:       107.97                 116.42                 152.68
 Force Cnst:      0.5073                 0.4047                 0.2094
 Red. Mass:      73.8551                50.6730                15.2447
 IR Active:          YES                    YES                    YES
 IR Intens:        0.378                  1.125                  2.043
 Raman Active:       YES                    YES                    YES
               X      Y      Z        X      Y      Z        X      Y      Z
 C         -0.029 -0.396  0.000    0.103 -0.023 -0.000   -0.000 -0.000  0.617
 N         -0.046 -0.393  0.000   -0.111 -0.012 -0.000   -0.000 -0.000  0.735
 Cl        -0.030 -0.431 -0.000   -0.468  0.762  0.000   -0.000  0.000 -0.275
 I         -0.476  0.171 -0.000   -0.004  0.158  0.000    0.000  0.000 -0.061
 I          0.492  0.029 -0.000    0.136 -0.365  0.000   -0.000 -0.000 -0.003
 TransDip   0.016  0.011 -0.000    0.009  0.033  0.000   -0.000  0.000 -0.046

 Mode:                 4                      5                      6
 Frequency:       216.53                 306.27                 414.69
 Force Cnst:      0.9060                 0.7947                 1.2936
 Red. Mass:      32.7968                14.3793                12.7677
 IR Active:          YES                    YES                    YES
 IR Intens:        0.178                 35.508                  0.023
 Raman Active:       YES                    YES                    YES
               X      Y      Z        X      Y      Z        X      Y      Z
 C          0.248  0.312  0.000   -0.447  0.618 -0.000   -0.000  0.000  0.832
 N          0.431  0.268  0.000   -0.228  0.579  0.000   -0.000  0.000 -0.551
 Cl         0.571  0.428 -0.000   -0.003 -0.144 -0.000    0.000 -0.000  0.058
 I         -0.228 -0.149 -0.000    0.001 -0.011 -0.000    0.000 -0.000 -0.009
 I         -0.001 -0.028 -0.000    0.067 -0.072  0.000    0.000 -0.000 -0.025
 TransDip   0.013 -0.005 -0.000   -0.157  0.108 -0.000   -0.000 -0.000  0.005

 Mode:                 7                      8                      9
 Frequency:       605.37                 670.30                1600.01
 Force Cnst:      3.4725                 3.4170                19.4307
 Red. Mass:      16.0826                12.9080                12.8823
 IR Active:          YES                    YES                    YES
 IR Intens:      108.889                194.500                 96.219
 Raman Active:       YES                    YES                    YES
               X      Y      Z        X      Y      Z        X      Y      Z
 C          0.484  0.317  0.000    0.787 -0.006 -0.000    0.133  0.737  0.000
 N          0.701  0.218 -0.000   -0.554  0.263  0.000   -0.150 -0.645 -0.000
 Cl        -0.320 -0.153  0.000    0.028 -0.065 -0.000    0.013 -0.002  0.000
 I         -0.026 -0.014 -0.000   -0.014  0.000 -0.000    0.001  0.001 -0.000
 I         -0.009  0.003 -0.000   -0.007 -0.011  0.000   -0.001  0.001 -0.000
 TransDip   0.247  0.225 -0.000    0.275 -0.352 -0.000    0.037  0.312 -0.000

 STANDARD THERMODYNAMIC QUANTITIES AT   298.15 K  AND     1.00 ATM

   This Molecule has  0 Imaginary Frequencies
   Zero point vibrational energy:        5.990 kcal/mol

   Atom    1 Element C  Has Mass   12.00000
   Atom    2 Element N  Has Mass   14.00307
   Atom    3 Element Cl Has Mass   34.96885
   Atom    4 Element I  Has Mass  126.90440
   Atom    5 Element I  Has Mass  126.90440
   Molecular Mass:   314.780720 amu
   Principal axes and moments of inertia in amu*Bohr^2:
                             1           2           3
    Eigenvalues --     1398.89670  3294.78568  4693.68238
          X               0.99870     0.05095     0.00000
          Y              -0.05095     0.99870     0.00000
          Z              -0.00000     0.00000     1.00000
   Rotational Symmetry Number is   1
   The Molecule is an Asymmetric Top
   Translational Enthalpy:        0.889 kcal/mol
   Rotational Enthalpy:           0.889 kcal/mol
   Vibrational Enthalpy:          8.243 kcal/mol
   gas constant (RT):             0.592 kcal/mol
   Translational Entropy:        43.136  cal/mol.K
   Rotational Entropy:           31.448  cal/mol.K
   Vibrational Entropy:          14.174  cal/mol.K

   Total Enthalpy:               10.613 kcal/mol
   Total Entropy:                88.758  cal/mol.K
Archival summary:
1\1\TWL01\FREQ\ProcedureUnspecified\BasisUnspecified\2l111\taweetha\SunNov2521:53:062018SunNov2521:53:062018\0\\#,FREQ,ProcedureUnspecified,BasisUnspecified,\\0,1\I\C,1,2.15935\N,2,1.25616,1,129.792\Cl,3,1.74701,2,119.184,1,-0,0\I,2,2.14985,1,115.992,3,180,0\\\@

 Total job time:  93.65s(wall), 356.33s(cpu) 
 Sun Nov 25 21:53:06 2018

        *************************************************************
        *                                                           *
        *  Thank you very much for using Q-Chem.  Have a nice day.  *
        *                                                           *
        *************************************************************
