# Supplementary material for: Geometric and energetic data from ab initio calculations of haloethene, haloimine, halomethylenephosphine, haloiminophosphine, halodiazene, halodiphosphene and halocyclopropane
Source: Data Brief. 2019 Nov 2;27:104738. doi: 10.1016/j.dib.2019.104738 (PMC6861602; doi:10.1016/j.dib.2019.104738)
Supplement: Multimedia component 4 [file mmc4.zip › CN/B3LYP/IICNFE.out]

Q-Chem Developer Version!
                  Welcome to Q-Chem
     A Quantum Leap Into The Future Of Chemistry


 Q-Chem 5.1, Q-Chem, Inc., Pleasanton, CA (2018)

 Yihan Shao,  Zhengting Gan,  E. Epifanovsky,  A. T. B. Gilbert,  M. Wormit,  
 J. Kussmann,  A. W. Lange,  A. Behn,  Jia Deng,  Xintian Feng,  D. Ghosh,  
 M. Goldey,  P. R. Horn,  L. D. Jacobson,  I. Kaliman,  T. Kus,  A. Landau,  
 Jie Liu,  E. I. Proynov,  R. M. Richard,  R. P. Steele,  E. J. Sundstrom,  
 H. L. Woodcock III,  P. M. Zimmerman,  D. Zuev,  B. Albrecht,  E. Alguire,  
 S. A. Baeppler,  D. Barton,  Z. Benda,  Y. A. Bernard,  E. J. Berquist,  
 K. B. Bravaya,  H. Burton,  D. Casanova,  Chun-Min Chang,  Yunqing Chen,  
 A. Chien,  K. D. Closser,  M. P. Coons,  S. Coriani,  S. Dasgupta,  
 A. L. Dempwolff,  M. Diedenhofen,  Hainam Do,  R. G. Edgar,  Po-Tung Fang,  
 S. Faraji,  S. Fatehi,  Qingguo Feng,  K. D. Fenk,  J. Fosso-Tande,  
 Qinghui Ge,  A. Ghysels,  G. Gidofalvi,  J. Gomes,  J. Gonthier,  A. Gunina,  
 D. Hait,  M. W. D. Hanson-Heine,  P. H. P. Harbach,  A. W. Hauser,  
 J. E. Herr,  E. G. Hohenstein,  Z. C. Holden,  Kerwin Hui,  B. C. Huynh,  
 T.-C. Jagau,  Hyunjun Ji,  B. Kaduk,  K. Khistyaev,  Jaehoon Kim,  
 P. Klunzinger,  K. Koh,  D. Kosenkov,  L. Koulias,  T. Kowalczyk,  
 C. M. Krauter,  A. Kunitsa,  Ka Un Lao,  A. Laurent,  K. V. Lawler,  
 Joonho Lee,  D. Lefrancois,  S. Lehtola,  D. S. Levine,  Yi-Pei Li,  
 You-Sheng Lin,  Fenglai Liu,  E. Livshits,  A. Luenser,  P. Manohar,  
 E. Mansoor,  S. F. Manzer,  Shan-Ping Mao,  Yuezhi Mao,  N. Mardirossian,  
 A. V. Marenich,  T. Markovich,  L. A. Martinez-Martinez,  S. A. Maurer,  
 N. J. Mayhall,  S. C. McKenzie,  J.-M. Mewes,  A. F. Morrison,  
 J. W. Mullinax,  K. Nanda,  T. S. Nguyen-Beck,  R. Olivares-Amaya,  
 J. A. Parkhill,  T. M. Perrine,  F. Plasser,  P. Pokhilko,  S. Prager,  
 A. Prociuk,  E. Ramos,  D. R. Rehn,  F. Rob,  M. Schneider,  N. Sergueev,  
 S. M. Sharada,  S. Sharma,  D. W. Small,  T. Stauch,  T. Stein,  
 Yu-Chuan Su,  A. J. W. Thom,  A. Tkatchenko,  T. Tsuchimochi,  N. M. Tubman,  
 L. Vogt,  M. L. Vidal,  O. Vydrov,  M. A. Watson,  J. Wenzel,  
 M. de Wergifosse,  T. A. Wesolowski,  A. White,  J. Witte,  A. Yamada,  
 Jun Yang,  K. Yao,  S. Yeganeh,  S. R. Yost,  Zhi-Qiang You,  A. Zech,  
 Igor Ying Zhang,  Xing Zhang,  Yan Zhao,  Ying Zhu,  B. R. Brooks,  
 G. K. L. Chan,  C. J. Cramer,  M. S. Gordon,  W. J. Hehre,  A. Klamt,  
 M. W. Schmidt,  C. D. Sherrill,  D. G. Truhlar,  A. Aspuru-Guzik,  R. Baer,  
 A. T. Bell,  N. A. Besley,  Jeng-Da Chai,  A. E. DePrince, III,  
 R. A. DiStasio Jr.,  A. Dreuw,  B. D. Dunietz,  T. R. Furlani,  
 Chao-Ping Hsu,  Yousung Jung,  Jing Kong,  D. S. Lambrecht,  WanZhen Liang,  
 C. Ochsenfeld,  V. A. Rassolov,  L. V. Slipchenko,  J. E. Subotnik,  
 T. Van Voorhis,  J. M. Herbert,  A. I. Krylov,  P. M. W. Gill,  M. Head-Gordon

 Contributors to earlier versions of Q-Chem not listed above: 
 R. D. Adamson,  B. Austin,  J. Baker,  G. J. O. Beran,  K. Brandhorst,  
 S. T. Brown,  E. F. C. Byrd,  A. K. Chakraborty,  C.-L. Cheng,  
 Siu Hung Chien,  D. M. Chipman,  D. L. Crittenden,  H. Dachsel,  
 R. J. Doerksen,  A. D. Dutoi,  L. Fusti-Molnar,  W. A. Goddard III,  
 A. Golubeva-Zadorozhnaya,  S. R. Gwaltney,  G. Hawkins,  A. Heyden,  
 S. Hirata,  G. Kedziora,  F. J. Keil,  C. Kelley,  Jihan Kim,  R. A. King,  
 R. Z. Khaliullin,  P. P. Korambath,  W. Kurlancheek,  A. M. Lee,  M. S. Lee,  
 S. V. Levchenko,  Ching Yeh Lin,  D. Liotard,  R. C. Lochan,  I. Lotan,  
 P. E. Maslen,  N. Nair,  D. P. O'Neill,  D. Neuhauser,  E. Neuscamman,  
 C. M. Oana,  R. Olson,  B. Peters,  R. Peverati,  P. A. Pieniazek,  
 Y. M. Rhee,  J. Ritchie,  M. A. Rohrdanz,  E. Rosta,  N. J. Russ,  
 H. F. Schaefer III,  N. E. Schultz,  N. Shenvi,  A. C. Simmonett,  A. Sodt,  
 D. Stuck,  K. S. Thanthiriwatte,  V. Vanovschi,  Tao Wang,  A. Warshel,  
 C. F. Williams,  Q. Wu,  X. Xu,  W. Zhang

 Please cite Q-Chem as follows:
 Y. Shao et al., Mol. Phys. 113, 184-215 (2015)
 DOI: 10.1080/00268976.2014.952696

 Q-Chem 5.1.2 for Intel X86 EM64T Linux

 Parts of Q-Chem use Armadillo 8.300.2 (Tropical Shenanigans).
 http://arma.sourceforge.net/

 Q-Chem begins on Sun Nov 25 22:19:18 2018  

Host: 
0

     Scratch files written to /scratch/taweetham/qchem54396//
Input Ideriv = 2
Curr. Ideriv = -1
Max.  Ideriv = 2

Checking the input file for inconsistencies... 	...done.

--------------------------------------------------------------
User input:
--------------------------------------------------------------
$molecule
0 1
C 
N 1 1.3 
F 2 CF 1 120. 
I 1 CI 2 120.  3 180.0
I 1 CI 2 120.  3 0.0

CC=1.54
CH=1.09
CF=1.35
CCl=1.77
CBr=1.94
CI=2.14
DHA=180.0
$end

$rem
   job_type	optimization
   basis	6-311++g**
   method	b3lyp
$end

--------------------------------------------------------------
 ----------------------------------------------------------------
             Standard Nuclear Orientation (Angstroms)
    I     Atom           X                Y                Z
 ----------------------------------------------------------------
    1      C       0.0119286035    -0.6810072763    -0.0000000000
    2      N      -0.1223459347    -1.9740542005    -0.0000000000
    3      F      -1.3549465637    -2.5246862823     0.0000000000
    4      I       1.9658288598     0.1918465422    -0.0000000000
    5      I      -1.7209351052     0.5746930729     0.0000000000
 ----------------------------------------------------------------
 Molecular Point Group                 Cs    NOp =  2
 Largest Abelian Subgroup              Cs    NOp =  2
 Nuclear Repulsion Energy =   882.7658117790 hartrees
 There are       64 alpha and       64 beta electrons
 Requested basis set is 6-311++G(d,p)
 There are 66 shells and 190 basis functions

 Total QAlloc Memory Limit   2000 MB
 Mega-Array Size       188 MB
 MEM_STATIC part       192 MB
 A cutoff of  1.0D-11 yielded   1664 shell pairs
 There are     14634 function pairs (     16645 Cartesian)

 -------------------------------------------------------
 OpenMP Integral Computing Module                       
 Release: version 1.0, May 2013, Q-Chem Inc. Pittsburgh 
 -------------------------------------------------------
 Integral Job Info:
 Integral job number is                      11
 Integral operator is                         1
 short-range coefficients                     0
 long-range coefficients              100000000
 Omega coefficients                           0
 if combine SR and LR in K                    0
 Integral screening is                        0
 Integral computing path is                   2
 max size of driver memory is            800000
 size of driver memory is                593474
 size of scratch memory is             11861008
 max col of scratch BK array               1296
 max len of scratch array in speh3          155
 max len of scratch index in speh4           18
 max int batch size is                      520
 min int batch size is                       52
 fixed nKL is                                52
 max L of basis functions is                  2
 order of int derivative is                   0
 number of shells is                         66
 number of basis is                         203
 number of cartesian basis is               203
 number of contracted shell pairs          1664
 number of primitive shell pairs           3412
 maxK2 (contraction) of shell pair           36
 max number of K2 of shell pair               1
 max number of CS2 of shell pair            204
 max number of PS2 of shell pair            204
 mem total for path MDJ                  533430
 -------------------------------------------------------
 Smallest overlap matrix eigenvalue = 1.12E-03

 Scale SEOQF with 1.000000e-01/1.000000e-01/1.000000e-01

 Standard Electronic Orientation quadrupole field applied
 Nucleus-field energy     =     0.0000000211 hartrees
 Guess from superposition of atomic densities
 Warning:  Energy on first SCF cycle will be non-variational
 SAD guess density has 128.000000 electrons

 -----------------------------------------------------------------------
  General SCF calculation program by
  Eric Jon Sundstrom, Paul Horn, Yuezhi Mao, Dmitri Zuev, Alec White,
  David Stuck, Shaama M.S., Shane Yost, Joonho Lee, David Small,
  Daniel Levine, Susi Lehtola, Hugh Burton, Evgeny Epifanovsky
 -----------------------------------------------------------------------
 Exchange:     0.2000 Hartree-Fock + 0.0800 Slater + 0.7200 B88
 Correlation:  0.1900 VWN1RPA + 0.8100 LYP
 Using SG-1 standard quadrature grid
 using 4 threads for integral computing
 -------------------------------------------------------
 OpenMP Integral computing Module                
 Release: version 2.0, May 2017, Q-Chem Inc. Pleasanton 
 -------------------------------------------------------
 -------------------------------------------------------
 OpenMP BLAS3 based DFT computing Module                
 Release: version 1.0, May 2013, Q-Chem Inc. Pittsburgh 
 -------------------------------------------------------
 A restricted SCF calculation will be
 performed using DIIS
 SCF converges when DIIS error is below 1.0e-08
 ---------------------------------------
  Cycle       Energy         DIIS error
 ---------------------------------------
    1  -14032.1864693131      3.65e-02  
    2  -14031.6740494656      2.52e-03  
    3  -14031.6617699145      2.96e-03  
    4  -14031.6825120662      1.52e-03  
    5  -14031.6911232846      2.98e-04  
    6  -14031.6913440064      1.26e-04  
    7  -14031.6913886274      3.73e-05  
    8  -14031.6913919438      1.09e-05  
    9  -14031.6913925154      3.24e-06  
   10  -14031.6913925717      4.99e-07  
   11  -14031.6913925727      2.36e-07  
   12  -14031.6913925728      4.34e-08  
   13  -14031.6913925728      8.66e-09  Convergence criterion met
 ---------------------------------------
 SCF time:   CPU 33.79s  wall 9.00s 
 SCF   energy in the final basis set =   -14031.6913925728
 Total energy in the final basis set =   -14031.6913925728

 --------------------------------------------------------------
             Orbital Energies (a.u.) and Symmetries
 --------------------------------------------------------------

 Alpha MOs, Restricted
 -- Occupied --                  
*******-1165.90 -176.34 -176.33 -165.75 -165.74 -165.74 -165.73
  1 A'    2 A'    3 A'    4 A'    5 A'    1 A"    6 A'    7 A'                 
-165.73 -165.73  -35.84  -35.83  -31.33  -31.33  -31.33  -31.32
  2 A"    8 A'    9 A'   10 A'   11 A'    3 A"   12 A'   13 A'                 
-31.313 -31.313 -24.739 -22.983 -22.982 -22.982 -22.977 -22.977
  4 A"   14 A'   15 A'   16 A'    5 A"   17 A'    6 A"   18 A'                 
-22.970 -22.968 -22.968 -22.964 -22.964 -14.438 -10.325  -6.388
 19 A'    7 A"   20 A'    8 A"   21 A'   22 A'   23 A'   24 A'                 
 -6.375  -4.802  -4.788  -4.785  -4.784  -4.773  -4.772  -2.068
 25 A'   26 A'   27 A'    9 A"   28 A'   10 A"   29 A'   30 A'                 
 -2.062  -2.062  -2.054  -2.049  -2.049  -2.047  -2.047  -2.035
 11 A"   31 A'   32 A'   12 A"   33 A'   13 A"   34 A'   35 A'                 
 -2.035  -1.284  -0.933  -0.727  -0.683  -0.622  -0.513  -0.512
 14 A"   36 A'   37 A'   38 A'   39 A'   40 A'   41 A'   15 A"                 
 -0.497  -0.412  -0.382  -0.322  -0.311  -0.298  -0.289  -0.285
 42 A'   43 A'   16 A"   44 A'   45 A'   17 A"   18 A"   46 A'                 
 -- Virtual --                   
 -0.113  -0.072  -0.066   0.016   0.045   0.061   0.064   0.077
 47 A'   19 A"   48 A'   49 A'   50 A'   51 A'   20 A"   52 A'                 
  0.133   0.142   0.143   0.167   0.186   0.192   0.199   0.228
 53 A'   54 A'   21 A"   55 A'   56 A'   57 A'   22 A"   58 A'                 
  0.237   0.242   0.250   0.253   0.269   0.295   0.373   0.383
 59 A'   23 A"   60 A'   24 A"   61 A'   62 A'   25 A"   26 A"                 
  0.385   0.394   0.399   0.424   0.436   0.438   0.461   0.489
 63 A'   27 A"   28 A"   64 A'   65 A'   66 A'   67 A'   68 A'                 
  0.528   0.596   0.616   0.643   0.736   0.753   0.799   0.809
 69 A'   70 A'   29 A"   71 A'   72 A'   73 A'   74 A'   30 A"                 
  0.874   0.921   1.167   1.193   1.220   1.263   1.297   1.316
 75 A'   76 A'   77 A'   31 A"   32 A"   78 A'   79 A'   33 A"                 
  1.337   1.339   1.366   1.367   1.384   1.402   1.586   1.598
 34 A"   80 A'   35 A"   81 A'   82 A'   83 A'   84 A'   85 A'                 
  1.799   1.970   1.982   2.216   2.298   2.391   2.642   2.707
 86 A'   36 A"   87 A'   88 A'   37 A"   89 A'   90 A'   38 A"                 
  2.779   3.088   3.648   3.685   3.745   3.751   3.911   3.932
 91 A'   92 A'   93 A'   39 A"   40 A"   94 A'   95 A'   41 A"                 
  3.942   3.954   3.954   3.970   3.971   4.020   4.024   4.090
 42 A"   96 A'   43 A"   97 A'   44 A"   45 A"   98 A'   99 A'                 
  4.198   4.226   4.245   4.343   4.378   4.987   5.951   5.986
100 A'  101 A'  102 A'  103 A'  104 A'  105 A'   46 A"  106 A'                 
  5.997   6.008   6.016   6.063   6.248   6.299   6.587  23.594
 47 A"  107 A'  108 A'  109 A'   48 A"  110 A'  111 A'  112 A'                 
 27.770  27.812  28.297  28.324  28.332  28.333  28.344  28.361
113 A'  114 A'   49 A"  115 A'  116 A'   50 A"  117 A'  118 A'                 
 28.503  28.507  28.513  28.515  28.527  28.543  28.545  28.585
 51 A"  119 A'   52 A"   53 A"  120 A'  121 A'   54 A"  122 A'                 
 28.657  28.678  35.367  66.737 127.844 127.863 127.874 127.883
123 A'  124 A'  125 A'  126 A'   55 A"  127 A'   56 A"  128 A'                 
127.888 127.914 151.577 151.6131901.7371901.775
129 A'  130 A'  131 A'  132 A'  133 A'  134 A'                                 

 Beta MOs, Restricted
 -- Occupied --                  
*******-1165.90 -176.34 -176.33 -165.75 -165.74 -165.74 -165.73
  1 A'    2 A'    3 A'    4 A'    5 A'    1 A"    6 A'    7 A'                 
-165.73 -165.73  -35.84  -35.83  -31.33  -31.33  -31.33  -31.32
  2 A"    8 A'    9 A'   10 A'   11 A'    3 A"   12 A'   13 A'                 
-31.313 -31.313 -24.739 -22.983 -22.982 -22.982 -22.977 -22.977
  4 A"   14 A'   15 A'   16 A'    5 A"   17 A'    6 A"   18 A'                 
-22.970 -22.968 -22.968 -22.964 -22.964 -14.438 -10.325  -6.388
 19 A'    7 A"   20 A'    8 A"   21 A'   22 A'   23 A'   24 A'                 
 -6.375  -4.802  -4.788  -4.785  -4.784  -4.773  -4.772  -2.068
 25 A'   26 A'   27 A'    9 A"   28 A'   10 A"   29 A'   30 A'                 
 -2.062  -2.062  -2.054  -2.049  -2.049  -2.047  -2.047  -2.035
 11 A"   31 A'   32 A'   12 A"   33 A'   13 A"   34 A'   35 A'                 
 -2.035  -1.284  -0.933  -0.727  -0.683  -0.622  -0.513  -0.512
 14 A"   36 A'   37 A'   38 A'   39 A'   40 A'   41 A'   15 A"                 
 -0.497  -0.412  -0.382  -0.322  -0.311  -0.298  -0.289  -0.285
 42 A'   43 A'   16 A"   44 A'   45 A'   17 A"   18 A"   46 A'                 
 -- Virtual --                   
 -0.113  -0.072  -0.066   0.016   0.045   0.061   0.064   0.077
 47 A'   19 A"   48 A'   49 A'   50 A'   51 A'   20 A"   52 A'                 
  0.133   0.142   0.143   0.167   0.186   0.192   0.199   0.228
 53 A'   54 A'   21 A"   55 A'   56 A'   57 A'   22 A"   58 A'                 
  0.237   0.242   0.250   0.253   0.269   0.295   0.373   0.383
 59 A'   23 A"   60 A'   24 A"   61 A'   62 A'   25 A"   26 A"                 
  0.385   0.394   0.399   0.424   0.436   0.438   0.461   0.489
 63 A'   27 A"   28 A"   64 A'   65 A'   66 A'   67 A'   68 A'                 
  0.528   0.596   0.616   0.643   0.736   0.753   0.799   0.809
 69 A'   70 A'   29 A"   71 A'   72 A'   73 A'   74 A'   30 A"                 
  0.874   0.921   1.167   1.193   1.220   1.263   1.297   1.316
 75 A'   76 A'   77 A'   31 A"   32 A"   78 A'   79 A'   33 A"                 
  1.337   1.339   1.366   1.367   1.384   1.402   1.586   1.598
 34 A"   80 A'   35 A"   81 A'   82 A'   83 A'   84 A'   85 A'                 
  1.799   1.970   1.982   2.216   2.298   2.391   2.642   2.707
 86 A'   36 A"   87 A'   88 A'   37 A"   89 A'   90 A'   38 A"                 
  2.779   3.088   3.648   3.685   3.745   3.751   3.911   3.932
 91 A'   92 A'   93 A'   39 A"   40 A"   94 A'   95 A'   41 A"                 
  3.942   3.954   3.954   3.970   3.971   4.020   4.024   4.090
 42 A"   96 A'   43 A"   97 A'   44 A"   45 A"   98 A'   99 A'                 
  4.198   4.226   4.245   4.343   4.378   4.987   5.951   5.986
100 A'  101 A'  102 A'  103 A'  104 A'  105 A'   46 A"  106 A'                 
  5.997   6.008   6.016   6.063   6.248   6.299   6.587  23.594
 47 A"  107 A'  108 A'  109 A'   48 A"  110 A'  111 A'  112 A'                 
 27.770  27.812  28.297  28.324  28.332  28.333  28.344  28.361
113 A'  114 A'   49 A"  115 A'  116 A'   50 A"  117 A'  118 A'                 
 28.503  28.507  28.513  28.515  28.527  28.543  28.545  28.585
 51 A"  119 A'   52 A"   53 A"  120 A'  121 A'   54 A"  122 A'                 
 28.657  28.678  35.367  66.737 127.844 127.863 127.874 127.883
123 A'  124 A'  125 A'  126 A'   55 A"  127 A'   56 A"  128 A'                 
127.888 127.914 151.577 151.6131901.7371901.775
129 A'  130 A'  131 A'  132 A'  133 A'  134 A'                                 
 --------------------------------------------------------------

          Ground-State Mulliken Net Atomic Charges

     Atom                 Charge (a.u.)
  ----------------------------------------
      1 C                    -0.406571
      2 N                     0.058748
      3 F                    -0.015377
      4 I                     0.217683
      5 I                     0.145516
  ----------------------------------------
  Sum of atomic charges =     0.000000

 -----------------------------------------------------------------
                    Cartesian Multipole Moments
 -----------------------------------------------------------------
    Charge (ESU x 10^10)
                -0.0000
    Dipole Moment (Debye)
         X       0.7356      Y       2.1169      Z      -0.0000
       Tot       2.2411
    Quadrupole Moments (Debye-Ang)
        XX     -66.8322     XY      -0.5192     YY     -77.4261
        XZ       0.0000     YZ       0.0000     ZZ     -73.2872
    Octopole Moments (Debye-Ang^2)
       XXX      11.6647    XXY      21.0206    XYY      -0.2223
       YYY      32.1987    XXZ      -0.0000    XYZ      -0.0000
       YYZ      -0.0000    XZZ       0.2800    YZZ       4.7871
       ZZZ      -0.0000
    Hexadecapole Moments (Debye-Ang^3)
      XXXX   -1193.0533   XXXY      -3.7032   XXYY    -290.0777
      XYYY      -7.9227   YYYY    -525.7044   XXXZ       0.0000
      XXYZ      -0.0000   XYYZ       0.0000   YYYZ       0.0000
      XXZZ    -235.1429   XYZZ       0.1727   YYZZ     -97.2764
      XZZZ       0.0000   YZZZ       0.0000   ZZZZ     -95.4718
 -----------------------------------------------------------------
 Calculating analytic gradient of the SCF energy
 Gradient of SCF Energy
            1           2           3           4           5
    1   0.0244249  -0.0596408   0.0235974   0.0105723   0.0010462
    2   0.0388515  -0.0332972  -0.0090848   0.0078028  -0.0042723
    3   0.0000000  -0.0000000   0.0000000  -0.0000000  -0.0000000
 Max gradient component =       5.964E-02
 RMS gradient           =       2.251E-02
 Gradient time:  CPU 10.10 s  wall 2.63 s
 Geometry Optimization Parameters
   NAtoms,    NIC,     NZ,  NCons,   NDum,   NFix, NCnnct, MaxDiis
        5      20       5       0       0       0       0       0


** GEOMETRY OPTIMIZATION IN DELOCALIZED INTERNAL COORDINATES **
   Searching for a Minimum

   Optimization Cycle:   1

                       Coordinates (Angstroms)
     ATOM                X               Y               Z
      1  C         0.0119286035   -0.6810072763    0.0000000000
      2  N        -0.1223459347   -1.9740542005    0.0000000000
      3  F        -1.3549465637   -2.5246862823    0.0000000000
      4  I         1.9658288598    0.1918465422    0.0000000000
      5  I        -1.7209351052    0.5746930729    0.0000000000
   Point Group: cs    Number of degrees of freedom:     7


   Energy is -14031.691392573


 Attempting to Generate Delocalized Internal Coordinates

  7 Hessian modes will be used to form the next step
  Hessian Eigenvalues:
     0.108095    0.108095    0.250000    0.250000    0.250000    0.550214
     0.671931

 Minimum Search - Taking Simple RFO Step
 Searching for Lamda that Minimizes Along All modes
 Value Taken    Lamda =  -0.01493804
 Step Taken.  Stepsize is  0.232873

                             Maximum     Tolerance    Cnvgd?
         Gradient           0.045257      0.000300      NO
         Displacement       0.178583      0.001200      NO
         Energy change     *********      0.000001      NO


 New Cartesian Coordinates Obtained by Inverse Iteration

 Displacement from previous Coordinates is:  0.346210
 ----------------------------------------------------------------
             Standard Nuclear Orientation (Angstroms)
    I     Atom           X                Y                Z
 ----------------------------------------------------------------
    1      C       0.0095967850    -0.7183922265     0.0000000000
    2      N      -0.0437943197    -1.9817590557     0.0000000000
    3      F      -1.3481034258    -2.3909672263     0.0000000000
    4      I       1.9066230182     0.1465228122     0.0000000000
    5      I      -1.7447921979     0.5313875523     0.0000000000
 ----------------------------------------------------------------
 Molecular Point Group                 Cs    NOp =  2
 Largest Abelian Subgroup              Cs    NOp =  2
 Nuclear Repulsion Energy =   898.3667467761 hartrees
 There are       64 alpha and       64 beta electrons
 Applying Cartesian multipole field
    Component          Value
    ---------          -----
     (2,0,0)        1.00000E-11
     (0,2,0)        2.00000E-11
     (0,0,2)       -3.00000E-11
 Nucleus-field energy     =     0.0000000202 hartrees
 Requested basis set is 6-311++G(d,p)
 There are 66 shells and 190 basis functions
 A cutoff of  1.0D-11 yielded   1674 shell pairs
 There are     14717 function pairs (     16739 Cartesian)
 Smallest overlap matrix eigenvalue = 1.12E-03
 Guess MOs from SCF MO coefficient file

 -----------------------------------------------------------------------
  General SCF calculation program by
  Eric Jon Sundstrom, Paul Horn, Yuezhi Mao, Dmitri Zuev, Alec White,
  David Stuck, Shaama M.S., Shane Yost, Joonho Lee, David Small,
  Daniel Levine, Susi Lehtola, Hugh Burton, Evgeny Epifanovsky
 -----------------------------------------------------------------------
 Exchange:     0.2000 Hartree-Fock + 0.0800 Slater + 0.7200 B88
 Correlation:  0.1900 VWN1RPA + 0.8100 LYP
 Using SG-1 standard quadrature grid
 using 4 threads for integral computing
 -------------------------------------------------------
 OpenMP Integral computing Module                
 Release: version 2.0, May 2017, Q-Chem Inc. Pleasanton 
 -------------------------------------------------------
 -------------------------------------------------------
 OpenMP BLAS3 based DFT computing Module                
 Release: version 1.0, May 2013, Q-Chem Inc. Pittsburgh 
 -------------------------------------------------------
 A restricted SCF calculation will be
 performed using DIIS
 SCF converges when DIIS error is below 1.0e-08
 ---------------------------------------
  Cycle       Energy         DIIS error
 ---------------------------------------
    1  -14031.6872137989      1.25e-03  
    2  -14031.6960472701      5.13e-04  
    3  -14031.6947105915      7.67e-04  
    4  -14031.6971738477      5.65e-05  
    5  -14031.6971827712      2.55e-05  
    6  -14031.6971846848      1.15e-05  
    7  -14031.6971852063      3.72e-06  
    8  -14031.6971852523      1.58e-06  
    9  -14031.6971852607      3.93e-07  
   10  -14031.6971852614      6.80e-08  
   11  -14031.6971852613      2.21e-08  
   12  -14031.6971852616      5.14e-09  Convergence criterion met
 ---------------------------------------
 SCF time:   CPU 31.19s  wall 8.00s 
 SCF   energy in the final basis set =   -14031.6971852616
 Total energy in the final basis set =   -14031.6971852616

 --------------------------------------------------------------
             Orbital Energies (a.u.) and Symmetries
 --------------------------------------------------------------

 Alpha MOs, Restricted
 -- Occupied --                  
*******-1165.90 -176.34 -176.33 -165.74 -165.74 -165.74 -165.74
  1 A'    2 A'    3 A'    4 A'    5 A'    1 A"    6 A'    7 A'                 
-165.73 -165.73  -35.84  -35.83  -31.33  -31.32  -31.32  -31.32
  2 A"    8 A'    9 A'   10 A'   11 A'    3 A"   12 A'   13 A'                 
-31.316 -31.315 -24.727 -22.980 -22.978 -22.978 -22.973 -22.973
  4 A"   14 A'   15 A'   16 A'    5 A"   17 A'   18 A'    6 A"                 
-22.973 -22.971 -22.971 -22.966 -22.966 -14.437 -10.318  -6.385
 19 A'    7 A"   20 A'    8 A"   21 A'   22 A'   23 A'   24 A'                 
 -6.378  -4.799  -4.791  -4.782  -4.782  -4.775  -4.774  -2.065
 25 A'   26 A'   27 A'    9 A"   28 A'   10 A"   29 A'   30 A'                 
 -2.059  -2.059  -2.056  -2.052  -2.051  -2.045  -2.045  -2.037
 11 A"   31 A'   32 A'   12 A"   33 A'   13 A"   34 A'   35 A'                 
 -2.037  -1.275  -0.947  -0.731  -0.685  -0.610  -0.516  -0.510
 14 A"   36 A'   37 A'   38 A'   39 A'   40 A'   41 A'   15 A"                 
 -0.496  -0.402  -0.386  -0.341  -0.311  -0.297  -0.291  -0.284
 42 A'   43 A'   16 A"   44 A'   45 A'   17 A"   18 A"   46 A'                 
 -- Virtual --                   
 -0.105  -0.068  -0.065   0.016   0.044   0.061   0.064   0.077
 47 A'   19 A"   48 A'   49 A'   50 A'   51 A'   20 A"   52 A'                 
  0.130   0.141   0.142   0.169   0.186   0.191   0.199   0.231
 53 A'   54 A'   21 A"   55 A'   56 A'   57 A'   22 A"   58 A'                 
  0.234   0.239   0.247   0.251   0.282   0.297   0.379   0.380
 59 A'   23 A"   24 A"   60 A'   61 A'   62 A'   25 A"   26 A"                 
  0.387   0.400   0.405   0.425   0.440   0.441   0.464   0.511
 63 A'   27 A"   28 A"   64 A'   65 A'   66 A'   67 A'   68 A'                 
  0.551   0.600   0.614   0.658   0.728   0.770   0.784   0.807
 69 A'   70 A'   29 A"   71 A'   72 A'   73 A'   74 A'   30 A"                 
  0.876   0.889   1.168   1.184   1.244   1.255   1.294   1.297
 75 A'   76 A'   77 A'   31 A"   32 A"   78 A'   79 A'   33 A"                 
  1.336   1.341   1.367   1.372   1.395   1.422   1.588   1.611
 80 A'   34 A"   81 A'   35 A"   82 A'   83 A'   84 A'   85 A'                 
  1.828   1.977   1.989   2.271   2.331   2.363   2.714   2.724
 86 A'   36 A"   87 A'   88 A'   37 A"   89 A'   90 A'   38 A"                 
  2.788   3.056   3.624   3.690   3.752   3.764   3.890   3.933
 91 A'   92 A'   93 A'   39 A"   40 A"   94 A'   95 A'   41 A"                 
  3.942   3.956   3.959   3.967   3.974   4.022   4.031   4.104
 42 A"   96 A'   43 A"   44 A"   97 A'   45 A"   98 A'   99 A'                 
  4.206   4.236   4.272   4.366   4.394   4.964   5.952   5.987
100 A'  101 A'  102 A'  103 A'  104 A'  105 A'   46 A"  106 A'                 
  5.998   6.012   6.024   6.065   6.254   6.337   6.562  23.673
 47 A"  107 A'  108 A'  109 A'   48 A"  110 A'  111 A'  112 A'                 
 27.779  27.820  28.299  28.327  28.333  28.338  28.346  28.363
113 A'  114 A'   49 A"  115 A'   50 A"  116 A'  117 A'  118 A'                 
 28.506  28.512  28.513  28.517  28.527  28.546  28.547  28.590
 51 A"  119 A'   52 A"   53 A"  120 A'   54 A"  121 A'  122 A'                 
 28.664  28.675  35.409  66.745 127.846 127.866 127.873 127.883
123 A'  124 A'  125 A'  126 A'   55 A"  127 A'   56 A"  128 A'                 
127.896 127.913 151.585 151.6201901.7451901.782
129 A'  130 A'  131 A'  132 A'  133 A'  134 A'                                 

 Beta MOs, Restricted
 -- Occupied --                  
*******-1165.90 -176.34 -176.33 -165.74 -165.74 -165.74 -165.74
  1 A'    2 A'    3 A'    4 A'    5 A'    1 A"    6 A'    7 A'                 
-165.73 -165.73  -35.84  -35.83  -31.33  -31.32  -31.32  -31.32
  2 A"    8 A'    9 A'   10 A'   11 A'    3 A"   12 A'   13 A'                 
-31.316 -31.315 -24.727 -22.980 -22.978 -22.978 -22.973 -22.973
  4 A"   14 A'   15 A'   16 A'    5 A"   17 A'   18 A'    6 A"                 
-22.973 -22.971 -22.971 -22.966 -22.966 -14.437 -10.318  -6.385
 19 A'    7 A"   20 A'    8 A"   21 A'   22 A'   23 A'   24 A'                 
 -6.378  -4.799  -4.791  -4.782  -4.782  -4.775  -4.774  -2.065
 25 A'   26 A'   27 A'    9 A"   28 A'   10 A"   29 A'   30 A'                 
 -2.059  -2.059  -2.056  -2.052  -2.051  -2.045  -2.045  -2.037
 11 A"   31 A'   32 A'   12 A"   33 A'   13 A"   34 A'   35 A'                 
 -2.037  -1.275  -0.947  -0.731  -0.685  -0.610  -0.516  -0.510
 14 A"   36 A'   37 A'   38 A'   39 A'   40 A'   41 A'   15 A"                 
 -0.496  -0.402  -0.386  -0.341  -0.311  -0.297  -0.291  -0.284
 42 A'   43 A'   16 A"   44 A'   45 A'   17 A"   18 A"   46 A'                 
 -- Virtual --                   
 -0.105  -0.068  -0.065   0.016   0.044   0.061   0.064   0.077
 47 A'   19 A"   48 A'   49 A'   50 A'   51 A'   20 A"   52 A'                 
  0.130   0.141   0.142   0.169   0.186   0.191   0.199   0.231
 53 A'   54 A'   21 A"   55 A'   56 A'   57 A'   22 A"   58 A'                 
  0.234   0.239   0.247   0.251   0.282   0.297   0.379   0.380
 59 A'   23 A"   24 A"   60 A'   61 A'   62 A'   25 A"   26 A"                 
  0.387   0.400   0.405   0.425   0.440   0.441   0.464   0.511
 63 A'   27 A"   28 A"   64 A'   65 A'   66 A'   67 A'   68 A'                 
  0.551   0.600   0.614   0.658   0.728   0.770   0.784   0.807
 69 A'   70 A'   29 A"   71 A'   72 A'   73 A'   74 A'   30 A"                 
  0.876   0.889   1.168   1.184   1.244   1.255   1.294   1.297
 75 A'   76 A'   77 A'   31 A"   32 A"   78 A'   79 A'   33 A"                 
  1.336   1.341   1.367   1.372   1.395   1.422   1.588   1.611
 80 A'   34 A"   81 A'   35 A"   82 A'   83 A'   84 A'   85 A'                 
  1.828   1.977   1.989   2.271   2.331   2.363   2.714   2.724
 86 A'   36 A"   87 A'   88 A'   37 A"   89 A'   90 A'   38 A"                 
  2.788   3.056   3.624   3.690   3.752   3.764   3.890   3.933
 91 A'   92 A'   93 A'   39 A"   40 A"   94 A'   95 A'   41 A"                 
  3.942   3.956   3.959   3.967   3.974   4.022   4.031   4.104
 42 A"   96 A'   43 A"   44 A"   97 A'   45 A"   98 A'   99 A'                 
  4.206   4.236   4.272   4.366   4.394   4.964   5.952   5.987
100 A'  101 A'  102 A'  103 A'  104 A'  105 A'   46 A"  106 A'                 
  5.998   6.012   6.024   6.065   6.254   6.337   6.562  23.673
 47 A"  107 A'  108 A'  109 A'   48 A"  110 A'  111 A'  112 A'                 
 27.779  27.820  28.299  28.327  28.333  28.338  28.346  28.363
113 A'  114 A'   49 A"  115 A'   50 A"  116 A'  117 A'  118 A'                 
 28.506  28.512  28.513  28.517  28.527  28.546  28.547  28.590
 51 A"  119 A'   52 A"   53 A"  120 A'   54 A"  121 A'  122 A'                 
 28.664  28.675  35.409  66.745 127.846 127.866 127.873 127.883
123 A'  124 A'  125 A'  126 A'   55 A"  127 A'   56 A"  128 A'                 
127.896 127.913 151.585 151.6201901.7451901.782
129 A'  130 A'  131 A'  132 A'  133 A'  134 A'                                 
 --------------------------------------------------------------

          Ground-State Mulliken Net Atomic Charges

     Atom                 Charge (a.u.)
  ----------------------------------------
      1 C                    -0.400530
      2 N                     0.063044
      3 F                    -0.033023
      4 I                     0.212025
      5 I                     0.158484
  ----------------------------------------
  Sum of atomic charges =    -0.000000

 -----------------------------------------------------------------
                    Cartesian Multipole Moments
 -----------------------------------------------------------------
    Charge (ESU x 10^10)
                -0.0000
    Dipole Moment (Debye)
         X       0.6354      Y       2.1122      Z      -0.0000
       Tot       2.2057
    Quadrupole Moments (Debye-Ang)
        XX     -67.1377     XY      -1.2165     YY     -77.4336
        XZ       0.0000     YZ       0.0000     ZZ     -73.1021
    Octopole Moments (Debye-Ang^2)
       XXX      14.8026    XXY      23.0985    XYY       2.1261
       YYY      38.5401    XXZ      -0.0000    XYZ      -0.0000
       YYZ      -0.0000    XZZ       2.1872    YZZ       6.8125
       ZZZ      -0.0000
    Hexadecapole Moments (Debye-Ang^3)
      XXXX   -1172.0177   XXXY       0.0480   XXYY    -283.1087
      XYYY      -2.3324   YYYY    -498.8453   XXXZ       0.0000
      XXYZ       0.0000   XYYZ       0.0000   YYYZ       0.0000
      XXZZ    -230.7058   XYZZ       2.5813   YYZZ     -92.5348
      XZZZ       0.0000   YZZZ      -0.0000   ZZZZ     -94.9610
 -----------------------------------------------------------------
 Calculating analytic gradient of the SCF energy
 Gradient of SCF Energy
            1           2           3           4           5
    1   0.0006411  -0.0166508   0.0222915  -0.0037661  -0.0025157
    2  -0.0103320  -0.0052506   0.0175767  -0.0011759  -0.0008183
    3   0.0000000  -0.0000000   0.0000000  -0.0000000  -0.0000000
 Max gradient component =       2.229E-02
 RMS gradient           =       9.094E-03
 Gradient time:  CPU 10.34 s  wall 2.69 s
 Geometry Optimization Parameters
   NAtoms,    NIC,     NZ,  NCons,   NDum,   NFix, NCnnct, MaxDiis
        5      20       5       0       0       0       0       0

 Cartesian Hessian Update
 Hessian Updated using BFGS Update


** GEOMETRY OPTIMIZATION IN DELOCALIZED INTERNAL COORDINATES **
   Searching for a Minimum

   Optimization Cycle:   2

                       Coordinates (Angstroms)
     ATOM                X               Y               Z
      1  C         0.0095967850   -0.7183922265    0.0000000000
      2  N        -0.0437943197   -1.9817590557    0.0000000000
      3  F        -1.3481034258   -2.3909672263    0.0000000000
      4  I         1.9066230182    0.1465228122    0.0000000000
      5  I        -1.7447921979    0.5313875523    0.0000000000
   Point Group: cs    Number of degrees of freedom:     7


   Energy is -14031.697185262

 Hessian Updated using BFGS Update

  6 Hessian modes will be used to form the next step
  Hessian Eigenvalues:
     0.108048    0.110559    0.222175    0.346355    0.518593    0.771282

 Minimum Search - Taking Simple RFO Step
 Searching for Lamda that Minimizes Along All modes
 Value Taken    Lamda =  -0.00295239
 Step Taken.  Stepsize is  0.079270

                             Maximum     Tolerance    Cnvgd?
         Gradient           0.026371      0.000300      NO
         Displacement       0.062289      0.001200      NO
         Energy change     -0.005793      0.000001      NO


 New Cartesian Coordinates Obtained by Inverse Iteration

 Displacement from previous Coordinates is:  0.180990
 ----------------------------------------------------------------
             Standard Nuclear Orientation (Angstroms)
    I     Atom           X                Y                Z
 ----------------------------------------------------------------
    1      C      -0.0063535114    -0.7009988571     0.0000000000
    2      N      -0.0457709403    -1.9675094604     0.0000000000
    3      F      -1.3420688212    -2.4670427429     0.0000000000
    4      I       1.9067577077     0.1417223597     0.0000000000
    5      I      -1.7330345750     0.5806205567     0.0000000000
 ----------------------------------------------------------------
 Molecular Point Group                 Cs    NOp =  2
 Largest Abelian Subgroup              Cs    NOp =  2
 Nuclear Repulsion Energy =   893.9267780504 hartrees
 There are       64 alpha and       64 beta electrons
 Applying Cartesian multipole field
    Component          Value
    ---------          -----
     (2,0,0)        1.00000E-11
     (0,2,0)        2.00000E-11
     (0,0,2)       -3.00000E-11
 Nucleus-field energy     =     0.0000000206 hartrees
 Requested basis set is 6-311++G(d,p)
 There are 66 shells and 190 basis functions
 A cutoff of  1.0D-11 yielded   1667 shell pairs
 There are     14630 function pairs (     16642 Cartesian)
 Smallest overlap matrix eigenvalue = 1.14E-03
 Guess MOs from SCF MO coefficient file

 -----------------------------------------------------------------------
  General SCF calculation program by
  Eric Jon Sundstrom, Paul Horn, Yuezhi Mao, Dmitri Zuev, Alec White,
  David Stuck, Shaama M.S., Shane Yost, Joonho Lee, David Small,
  Daniel Levine, Susi Lehtola, Hugh Burton, Evgeny Epifanovsky
 -----------------------------------------------------------------------
 Exchange:     0.2000 Hartree-Fock + 0.0800 Slater + 0.7200 B88
 Correlation:  0.1900 VWN1RPA + 0.8100 LYP
 Using SG-1 standard quadrature grid
 using 4 threads for integral computing
 -------------------------------------------------------
 OpenMP Integral computing Module                
 Release: version 2.0, May 2017, Q-Chem Inc. Pleasanton 
 -------------------------------------------------------
 -------------------------------------------------------
 OpenMP BLAS3 based DFT computing Module                
 Release: version 1.0, May 2013, Q-Chem Inc. Pittsburgh 
 -------------------------------------------------------
 A restricted SCF calculation will be
 performed using DIIS
 SCF converges when DIIS error is below 1.0e-08
 ---------------------------------------
  Cycle       Energy         DIIS error
 ---------------------------------------
    1  -14031.6962927761      6.00e-04  
    2  -14031.6985697171      1.76e-04  
    3  -14031.6983882320      2.91e-04  
    4  -14031.6986703657      4.53e-05  
    5  -14031.6986771143      2.43e-05  
    6  -14031.6986791700      4.55e-06  
    7  -14031.6986792189      1.65e-06  
    8  -14031.6986792268      8.37e-07  
    9  -14031.6986792299      1.24e-07  
   10  -14031.6986792298      4.04e-08  
   11  -14031.6986792298      9.43e-09  Convergence criterion met
 ---------------------------------------
 SCF time:   CPU 28.48s  wall 8.00s 
 SCF   energy in the final basis set =   -14031.6986792298
 Total energy in the final basis set =   -14031.6986792298

 --------------------------------------------------------------
             Orbital Energies (a.u.) and Symmetries
 --------------------------------------------------------------

 Alpha MOs, Restricted
 -- Occupied --                  
*******-1165.90 -176.34 -176.33 -165.74 -165.74 -165.74 -165.74
  1 A'    2 A'    3 A'    4 A'    5 A'    1 A"    6 A'    7 A'                 
-165.74 -165.74  -35.84  -35.83  -31.33  -31.32  -31.32  -31.32
  2 A"    8 A'    9 A'   10 A'   11 A'   12 A'    3 A"   13 A'                 
-31.317 -31.317 -24.724 -22.980 -22.979 -22.979 -22.974 -22.974
  4 A"   14 A'   15 A'   16 A'    5 A"   17 A'   18 A'   19 A'                 
-22.974 -22.973 -22.973 -22.968 -22.968 -14.437 -10.321  -6.386
  6 A"    7 A"   20 A'    8 A"   21 A'   22 A'   23 A'   24 A'                 
 -6.379  -4.799  -4.793  -4.783  -4.782  -4.777  -4.776  -2.065
 25 A'   26 A'   27 A'    9 A"   28 A'   10 A"   29 A'   30 A'                 
 -2.060  -2.059  -2.058  -2.054  -2.053  -2.045  -2.045  -2.039
 11 A"   31 A'   32 A'   12 A"   33 A'   13 A"   34 A'   35 A'                 
 -2.039  -1.261  -0.949  -0.730  -0.686  -0.606  -0.510  -0.501
 14 A"   36 A'   37 A'   38 A'   39 A'   40 A'   41 A'   15 A"                 
 -0.495  -0.405  -0.387  -0.337  -0.312  -0.298  -0.292  -0.286
 42 A'   43 A'   16 A"   44 A'   45 A'   17 A"   18 A"   46 A'                 
 -- Virtual --                   
 -0.107  -0.071  -0.069   0.015   0.043   0.061   0.064   0.071
 47 A'   48 A'   19 A"   49 A'   50 A'   51 A'   20 A"   52 A'                 
  0.132   0.140   0.143   0.166   0.186   0.191   0.199   0.228
 53 A'   54 A'   21 A"   55 A'   56 A'   57 A'   22 A"   58 A'                 
  0.236   0.243   0.247   0.250   0.276   0.294   0.377   0.380
 59 A'   23 A"   24 A"   60 A'   61 A'   62 A'   25 A"   26 A"                 
  0.388   0.398   0.401   0.424   0.439   0.440   0.468   0.503
 63 A'   27 A"   28 A"   64 A'   65 A'   66 A'   67 A'   68 A'                 
  0.542   0.598   0.613   0.653   0.723   0.770   0.786   0.808
 69 A'   70 A'   29 A"   71 A'   72 A'   73 A'   74 A'   30 A"                 
  0.880   0.893   1.169   1.187   1.239   1.275   1.298   1.300
 75 A'   76 A'   77 A'   31 A"   32 A"   78 A'   79 A'   33 A"                 
  1.340   1.353   1.358   1.370   1.386   1.419   1.580   1.605
 34 A"   80 A'   81 A'   35 A"   82 A'   83 A'   84 A'   85 A'                 
  1.826   1.982   1.986   2.253   2.328   2.365   2.707   2.723
 86 A'   36 A"   87 A'   88 A'   37 A"   89 A'   90 A'   38 A"                 
  2.784   3.060   3.620   3.700   3.757   3.767   3.890   3.927
 91 A'   92 A'   93 A'   39 A"   40 A"   94 A'   95 A'   41 A"                 
  3.940   3.944   3.957   3.962   3.967   4.020   4.028   4.102
 42 A"   43 A"   96 A'   44 A"   97 A'   45 A"   98 A'   99 A'                 
  4.200   4.235   4.253   4.360   4.387   4.931   5.951   5.988
100 A'  101 A'  102 A'  103 A'  104 A'  105 A'   46 A"  106 A'                 
  5.996   6.010   6.020   6.065   6.258   6.325   6.525  23.663
 47 A"  107 A'  108 A'  109 A'   48 A"  110 A'  111 A'  112 A'                 
 27.777  27.816  28.298  28.326  28.332  28.336  28.343  28.361
113 A'  114 A'   49 A"  115 A'   50 A"  116 A'  117 A'  118 A'                 
 28.505  28.511  28.513  28.515  28.523  28.544  28.546  28.587
 51 A"   52 A"  119 A'   53 A"  120 A'   54 A"  121 A'  122 A'                 
 28.662  28.674  35.403  66.749 127.845 127.865 127.872 127.881
123 A'  124 A'  125 A'  126 A'   55 A"  127 A'   56 A"  128 A'                 
127.893 127.912 151.583 151.6161901.7441901.778
129 A'  130 A'  131 A'  132 A'  133 A'  134 A'                                 

 Beta MOs, Restricted
 -- Occupied --                  
*******-1165.90 -176.34 -176.33 -165.74 -165.74 -165.74 -165.74
  1 A'    2 A'    3 A'    4 A'    5 A'    1 A"    6 A'    7 A'                 
-165.74 -165.74  -35.84  -35.83  -31.33  -31.32  -31.32  -31.32
  2 A"    8 A'    9 A'   10 A'   11 A'   12 A'    3 A"   13 A'                 
-31.317 -31.317 -24.724 -22.980 -22.979 -22.979 -22.974 -22.974
  4 A"   14 A'   15 A'   16 A'    5 A"   17 A'   18 A'   19 A'                 
-22.974 -22.973 -22.973 -22.968 -22.968 -14.437 -10.321  -6.386
  6 A"    7 A"   20 A'    8 A"   21 A'   22 A'   23 A'   24 A'                 
 -6.379  -4.799  -4.793  -4.783  -4.782  -4.777  -4.776  -2.065
 25 A'   26 A'   27 A'    9 A"   28 A'   10 A"   29 A'   30 A'                 
 -2.060  -2.059  -2.058  -2.054  -2.053  -2.045  -2.045  -2.039
 11 A"   31 A'   32 A'   12 A"   33 A'   13 A"   34 A'   35 A'                 
 -2.039  -1.261  -0.949  -0.730  -0.686  -0.606  -0.510  -0.501
 14 A"   36 A'   37 A'   38 A'   39 A'   40 A'   41 A'   15 A"                 
 -0.495  -0.405  -0.387  -0.337  -0.312  -0.298  -0.292  -0.286
 42 A'   43 A'   16 A"   44 A'   45 A'   17 A"   18 A"   46 A'                 
 -- Virtual --                   
 -0.107  -0.071  -0.069   0.015   0.043   0.061   0.064   0.071
 47 A'   48 A'   19 A"   49 A'   50 A'   51 A'   20 A"   52 A'                 
  0.132   0.140   0.143   0.166   0.186   0.191   0.199   0.228
 53 A'   54 A'   21 A"   55 A'   56 A'   57 A'   22 A"   58 A'                 
  0.236   0.243   0.247   0.250   0.276   0.294   0.377   0.380
 59 A'   23 A"   24 A"   60 A'   61 A'   62 A'   25 A"   26 A"                 
  0.388   0.398   0.401   0.424   0.439   0.440   0.468   0.503
 63 A'   27 A"   28 A"   64 A'   65 A'   66 A'   67 A'   68 A'                 
  0.542   0.598   0.613   0.653   0.723   0.770   0.786   0.808
 69 A'   70 A'   29 A"   71 A'   72 A'   73 A'   74 A'   30 A"                 
  0.880   0.893   1.169   1.187   1.239   1.275   1.298   1.300
 75 A'   76 A'   77 A'   31 A"   32 A"   78 A'   79 A'   33 A"                 
  1.340   1.353   1.358   1.370   1.386   1.419   1.580   1.605
 34 A"   80 A'   81 A'   35 A"   82 A'   83 A'   84 A'   85 A'                 
  1.826   1.982   1.986   2.253   2.328   2.365   2.707   2.723
 86 A'   36 A"   87 A'   88 A'   37 A"   89 A'   90 A'   38 A"                 
  2.784   3.060   3.620   3.700   3.757   3.767   3.890   3.927
 91 A'   92 A'   93 A'   39 A"   40 A"   94 A'   95 A'   41 A"                 
  3.940   3.944   3.957   3.962   3.967   4.020   4.028   4.102
 42 A"   43 A"   96 A'   44 A"   97 A'   45 A"   98 A'   99 A'                 
  4.200   4.235   4.253   4.360   4.387   4.931   5.951   5.988
100 A'  101 A'  102 A'  103 A'  104 A'  105 A'   46 A"  106 A'                 
  5.996   6.010   6.020   6.065   6.258   6.325   6.525  23.663
 47 A"  107 A'  108 A'  109 A'   48 A"  110 A'  111 A'  112 A'                 
 27.777  27.816  28.298  28.326  28.332  28.336  28.343  28.361
113 A'  114 A'   49 A"  115 A'   50 A"  116 A'  117 A'  118 A'                 
 28.505  28.511  28.513  28.515  28.523  28.544  28.546  28.587
 51 A"   52 A"  119 A'   53 A"  120 A'   54 A"  121 A'  122 A'                 
 28.662  28.674  35.403  66.749 127.845 127.865 127.872 127.881
123 A'  124 A'  125 A'  126 A'   55 A"  127 A'   56 A"  128 A'                 
127.893 127.912 151.583 151.6161901.7441901.778
129 A'  130 A'  131 A'  132 A'  133 A'  134 A'                                 
 --------------------------------------------------------------

          Ground-State Mulliken Net Atomic Charges

     Atom                 Charge (a.u.)
  ----------------------------------------
      1 C                    -0.396465
      2 N                     0.063928
      3 F                    -0.047176
      4 I                     0.213763
      5 I                     0.165950
  ----------------------------------------
  Sum of atomic charges =     0.000000

 -----------------------------------------------------------------
                    Cartesian Multipole Moments
 -----------------------------------------------------------------
    Charge (ESU x 10^10)
                 0.0000
    Dipole Moment (Debye)
         X       0.6513      Y       2.2916      Z      -0.0000
       Tot       2.3823
    Quadrupole Moments (Debye-Ang)
        XX     -67.1168     XY      -1.5237     YY     -77.7324
        XZ       0.0000     YZ       0.0000     ZZ     -73.1122
    Octopole Moments (Debye-Ang^2)
       XXX      14.6674    XXY      22.4695    XYY       1.9616
       YYY      36.9687    XXZ      -0.0000    XYZ      -0.0000
       YYZ       0.0000    XZZ       1.9082    YZZ       5.8627
       ZZZ       0.0000
    Hexadecapole Moments (Debye-Ang^3)
      XXXX   -1164.6879   XXXY       4.6188   XXYY    -284.6333
      XYYY       0.6776   YYYY    -519.1937   XXXZ      -0.0000
      XXYZ       0.0000   XYYZ      -0.0000   YYYZ       0.0000
      XXZZ    -229.4153   XYZZ       4.3908   YYZZ     -95.6186
      XZZZ      -0.0000   YZZZ       0.0000   ZZZZ     -94.9093
 -----------------------------------------------------------------
 Calculating analytic gradient of the SCF energy
 Gradient of SCF Energy
            1           2           3           4           5
    1   0.0056868  -0.0104209   0.0084445  -0.0026675  -0.0010430
    2  -0.0023832  -0.0007435   0.0017907  -0.0009607   0.0022966
    3   0.0000000   0.0000000  -0.0000000   0.0000000  -0.0000000
 Max gradient component =       1.042E-02
 RMS gradient           =       3.967E-03
 Gradient time:  CPU 10.29 s  wall 2.68 s
 Geometry Optimization Parameters
   NAtoms,    NIC,     NZ,  NCons,   NDum,   NFix, NCnnct, MaxDiis
        5      20       5       0       0       0       0       0

 Cartesian Hessian Update
 Hessian Updated using BFGS Update


** GEOMETRY OPTIMIZATION IN DELOCALIZED INTERNAL COORDINATES **
   Searching for a Minimum

   Optimization Cycle:   3

                       Coordinates (Angstroms)
     ATOM                X               Y               Z
      1  C        -0.0063535114   -0.7009988571    0.0000000000
      2  N        -0.0457709403   -1.9675094604    0.0000000000
      3  F        -1.3420688212   -2.4670427429    0.0000000000
      4  I         1.9067577077    0.1417223597    0.0000000000
      5  I        -1.7330345750    0.5806205567    0.0000000000
   Point Group: cs    Number of degrees of freedom:     7


   Energy is -14031.698679230

 Hessian Updated using BFGS Update

  7 Hessian modes will be used to form the next step
  Hessian Eigenvalues:
     0.106529    0.108789    0.213243    0.249868    0.405561    0.466853
     0.752593

 Minimum Search - Taking Simple RFO Step
 Searching for Lamda that Minimizes Along All modes
 Value Taken    Lamda =  -0.00041768
 Step Taken.  Stepsize is  0.046658

                             Maximum     Tolerance    Cnvgd?
         Gradient           0.006400      0.000300      NO
         Displacement       0.041354      0.001200      NO
         Energy change     -0.001494      0.000001      NO


 New Cartesian Coordinates Obtained by Inverse Iteration

 Displacement from previous Coordinates is:  0.043699
 ----------------------------------------------------------------
             Standard Nuclear Orientation (Angstroms)
    I     Atom           X                Y                Z
 ----------------------------------------------------------------
    1      C      -0.0098639775    -0.6984837775     0.0000000000
    2      N      -0.0423092001    -1.9658105926     0.0000000000
    3      F      -1.3537233282    -2.4624876687     0.0000000000
    4      I       1.9186934855     0.1463844002     0.0000000000
    5      I      -1.7332671199     0.5671894947     0.0000000000
 ----------------------------------------------------------------
 Molecular Point Group                 Cs    NOp =  2
 Largest Abelian Subgroup              Cs    NOp =  2
 Nuclear Repulsion Energy =   892.7307982515 hartrees
 There are       64 alpha and       64 beta electrons
 Applying Cartesian multipole field
    Component          Value
    ---------          -----
     (2,0,0)        1.00000E-11
     (0,2,0)        2.00000E-11
     (0,0,2)       -3.00000E-11
 Nucleus-field energy     =     0.0000000206 hartrees
 Requested basis set is 6-311++G(d,p)
 There are 66 shells and 190 basis functions
 A cutoff of  1.0D-11 yielded   1669 shell pairs
 There are     14651 function pairs (     16665 Cartesian)
 Smallest overlap matrix eigenvalue = 1.15E-03
 Guess MOs from SCF MO coefficient file

 -----------------------------------------------------------------------
  General SCF calculation program by
  Eric Jon Sundstrom, Paul Horn, Yuezhi Mao, Dmitri Zuev, Alec White,
  David Stuck, Shaama M.S., Shane Yost, Joonho Lee, David Small,
  Daniel Levine, Susi Lehtola, Hugh Burton, Evgeny Epifanovsky
 -----------------------------------------------------------------------
 Exchange:     0.2000 Hartree-Fock + 0.0800 Slater + 0.7200 B88
 Correlation:  0.1900 VWN1RPA + 0.8100 LYP
 Using SG-1 standard quadrature grid
 using 4 threads for integral computing
 -------------------------------------------------------
 OpenMP Integral computing Module                
 Release: version 2.0, May 2017, Q-Chem Inc. Pleasanton 
 -------------------------------------------------------
 -------------------------------------------------------
 OpenMP BLAS3 based DFT computing Module                
 Release: version 1.0, May 2013, Q-Chem Inc. Pittsburgh 
 -------------------------------------------------------
 A restricted SCF calculation will be
 performed using DIIS
 SCF converges when DIIS error is below 1.0e-08
 ---------------------------------------
  Cycle       Energy         DIIS error
 ---------------------------------------
    1  -14031.6987162263      1.89e-04  
    2  -14031.6989277885      3.87e-05  
    3  -14031.6989224948      5.66e-05  
    4  -14031.6989352887      1.76e-05  
    5  -14031.6989363878      5.40e-06  
    6  -14031.6989364876      1.53e-06  
    7  -14031.6989364929      8.70e-07  
    8  -14031.6989364952      1.52e-07  
    9  -14031.6989364953      7.86e-08  
   10  -14031.6989364953      2.44e-08  
   11  -14031.6989364953      3.63e-09  Convergence criterion met
 ---------------------------------------
 SCF time:   CPU 28.45s  wall 7.00s 
 SCF   energy in the final basis set =   -14031.6989364953
 Total energy in the final basis set =   -14031.6989364953

 --------------------------------------------------------------
             Orbital Energies (a.u.) and Symmetries
 --------------------------------------------------------------

 Alpha MOs, Restricted
 -- Occupied --                  
*******-1165.90 -176.34 -176.34 -165.74 -165.74 -165.74 -165.74
  1 A'    2 A'    3 A'    4 A'    5 A'    1 A"    6 A'    7 A'                 
-165.74 -165.74  -35.84  -35.83  -31.33  -31.33  -31.32  -31.32
  2 A"    8 A'    9 A'   10 A'   11 A'   12 A'    3 A"   13 A'                 
-31.319 -31.318 -24.722 -22.981 -22.979 -22.979 -22.975 -22.974
  4 A"   14 A'   15 A'   16 A'    5 A"   17 A'   18 A'    6 A"                 
-22.974 -22.974 -22.974 -22.969 -22.969 -14.437 -10.321  -6.386
 19 A'    7 A"   20 A'    8 A"   21 A'   22 A'   23 A'   24 A'                 
 -6.381  -4.799  -4.794  -4.783  -4.782  -4.778  -4.777  -2.065
 25 A'   26 A'   27 A'    9 A"   28 A'   10 A"   29 A'   30 A'                 
 -2.060  -2.060  -2.059  -2.055  -2.054  -2.045  -2.045  -2.040
 11 A"   31 A'   32 A'   12 A"   33 A'   13 A"   34 A'   35 A'                 
 -2.040  -1.254  -0.949  -0.729  -0.687  -0.602  -0.508  -0.498
 14 A"   36 A'   37 A'   38 A'   39 A'   40 A'   41 A'   15 A"                 
 -0.494  -0.404  -0.387  -0.339  -0.312  -0.299  -0.293  -0.286
 42 A'   43 A'   16 A"   44 A'   45 A'   17 A"   18 A"   46 A'                 
 -- Virtual --                   
 -0.107  -0.074  -0.069   0.015   0.041   0.061   0.064   0.068
 47 A'   48 A'   19 A"   49 A'   50 A'   51 A'   20 A"   52 A'                 
  0.132   0.140   0.143   0.165   0.186   0.191   0.198   0.227
 53 A'   54 A'   21 A"   55 A'   56 A'   57 A'   22 A"   58 A'                 
  0.235   0.242   0.246   0.250   0.277   0.294   0.377   0.380
 59 A'   23 A"   24 A"   60 A'   61 A'   62 A'   25 A"   26 A"                 
  0.388   0.398   0.400   0.423   0.438   0.439   0.467   0.502
 63 A'   27 A"   28 A"   64 A'   65 A'   66 A'   67 A'   68 A'                 
  0.544   0.598   0.613   0.651   0.724   0.769   0.785   0.808
 69 A'   70 A'   29 A"   71 A'   72 A'   73 A'   74 A'   30 A"                 
  0.880   0.891   1.170   1.186   1.239   1.273   1.297   1.300
 75 A'   76 A'   77 A'   31 A"   32 A"   78 A'   79 A'   33 A"                 
  1.339   1.352   1.361   1.370   1.387   1.419   1.580   1.602
 34 A"   80 A'   81 A'   35 A"   82 A'   83 A'   84 A'   85 A'                 
  1.826   1.982   1.984   2.254   2.329   2.361   2.708   2.723
 86 A'   87 A'   36 A"   88 A'   37 A"   89 A'   90 A'   38 A"                 
  2.784   3.059   3.614   3.705   3.760   3.770   3.884   3.920
 91 A'   92 A'   93 A'   39 A"   40 A"   94 A'   95 A'   41 A"                 
  3.938   3.941   3.956   3.961   3.967   4.019   4.027   4.101
 42 A"   43 A"   96 A'   44 A"   97 A'   45 A"   98 A'   99 A'                 
  4.203   4.235   4.250   4.356   4.388   4.907   5.951   5.986
100 A'  101 A'  102 A'  103 A'  104 A'  105 A'   46 A"  106 A'                 
  5.996   6.009   6.020   6.062   6.260   6.328   6.504  23.660
 47 A"  107 A'  108 A'  109 A'   48 A"  110 A'  111 A'  112 A'                 
 27.776  27.815  28.297  28.325  28.331  28.335  28.343  28.360
113 A'  114 A'   49 A"  115 A'   50 A"  116 A'  117 A'  118 A'                 
 28.505  28.510  28.512  28.515  28.523  28.543  28.545  28.586
 51 A"   52 A"  119 A'   53 A"  120 A'   54 A"  121 A'  122 A'                 
 28.661  28.674  35.402  66.751 127.845 127.864 127.871 127.880
123 A'  124 A'  125 A'  126 A'   55 A"  127 A'   56 A"  128 A'                 
127.892 127.911 151.582 151.6161901.7421901.777
129 A'  130 A'  131 A'  132 A'  133 A'  134 A'                                 

 Beta MOs, Restricted
 -- Occupied --                  
*******-1165.90 -176.34 -176.34 -165.74 -165.74 -165.74 -165.74
  1 A'    2 A'    3 A'    4 A'    5 A'    1 A"    6 A'    7 A'                 
-165.74 -165.74  -35.84  -35.83  -31.33  -31.33  -31.32  -31.32
  2 A"    8 A'    9 A'   10 A'   11 A'   12 A'    3 A"   13 A'                 
-31.319 -31.318 -24.722 -22.981 -22.979 -22.979 -22.975 -22.974
  4 A"   14 A'   15 A'   16 A'    5 A"   17 A'   18 A'    6 A"                 
-22.974 -22.974 -22.974 -22.969 -22.969 -14.437 -10.321  -6.386
 19 A'    7 A"   20 A'    8 A"   21 A'   22 A'   23 A'   24 A'                 
 -6.381  -4.799  -4.794  -4.783  -4.782  -4.778  -4.777  -2.065
 25 A'   26 A'   27 A'    9 A"   28 A'   10 A"   29 A'   30 A'                 
 -2.060  -2.060  -2.059  -2.055  -2.054  -2.045  -2.045  -2.040
 11 A"   31 A'   32 A'   12 A"   33 A'   13 A"   34 A'   35 A'                 
 -2.040  -1.254  -0.949  -0.729  -0.687  -0.602  -0.508  -0.498
 14 A"   36 A'   37 A'   38 A'   39 A'   40 A'   41 A'   15 A"                 
 -0.494  -0.404  -0.387  -0.339  -0.312  -0.299  -0.293  -0.286
 42 A'   43 A'   16 A"   44 A'   45 A'   17 A"   18 A"   46 A'                 
 -- Virtual --                   
 -0.107  -0.074  -0.069   0.015   0.041   0.061   0.064   0.068
 47 A'   48 A'   19 A"   49 A'   50 A'   51 A'   20 A"   52 A'                 
  0.132   0.140   0.143   0.165   0.186   0.191   0.198   0.227
 53 A'   54 A'   21 A"   55 A'   56 A'   57 A'   22 A"   58 A'                 
  0.235   0.242   0.246   0.250   0.277   0.294   0.377   0.380
 59 A'   23 A"   24 A"   60 A'   61 A'   62 A'   25 A"   26 A"                 
  0.388   0.398   0.400   0.423   0.438   0.439   0.467   0.502
 63 A'   27 A"   28 A"   64 A'   65 A'   66 A'   67 A'   68 A'                 
  0.544   0.598   0.613   0.651   0.724   0.769   0.785   0.808
 69 A'   70 A'   29 A"   71 A'   72 A'   73 A'   74 A'   30 A"                 
  0.880   0.891   1.170   1.186   1.239   1.273   1.297   1.300
 75 A'   76 A'   77 A'   31 A"   32 A"   78 A'   79 A'   33 A"                 
  1.339   1.352   1.361   1.370   1.387   1.419   1.580   1.602
 34 A"   80 A'   81 A'   35 A"   82 A'   83 A'   84 A'   85 A'                 
  1.826   1.982   1.984   2.254   2.329   2.361   2.708   2.723
 86 A'   87 A'   36 A"   88 A'   37 A"   89 A'   90 A'   38 A"                 
  2.784   3.059   3.614   3.705   3.760   3.770   3.884   3.920
 91 A'   92 A'   93 A'   39 A"   40 A"   94 A'   95 A'   41 A"                 
  3.938   3.941   3.956   3.961   3.967   4.019   4.027   4.101
 42 A"   43 A"   96 A'   44 A"   97 A'   45 A"   98 A'   99 A'                 
  4.203   4.235   4.250   4.356   4.388   4.907   5.951   5.986
100 A'  101 A'  102 A'  103 A'  104 A'  105 A'   46 A"  106 A'                 
  5.996   6.009   6.020   6.062   6.260   6.328   6.504  23.660
 47 A"  107 A'  108 A'  109 A'   48 A"  110 A'  111 A'  112 A'                 
 27.776  27.815  28.297  28.325  28.331  28.335  28.343  28.360
113 A'  114 A'   49 A"  115 A'   50 A"  116 A'  117 A'  118 A'                 
 28.505  28.510  28.512  28.515  28.523  28.543  28.545  28.586
 51 A"   52 A"  119 A'   53 A"  120 A'   54 A"  121 A'  122 A'                 
 28.661  28.674  35.402  66.751 127.845 127.864 127.871 127.880
123 A'  124 A'  125 A'  126 A'   55 A"  127 A'   56 A"  128 A'                 
127.892 127.911 151.582 151.6161901.7421901.777
129 A'  130 A'  131 A'  132 A'  133 A'  134 A'                                 
 --------------------------------------------------------------

          Ground-State Mulliken Net Atomic Charges

     Atom                 Charge (a.u.)
  ----------------------------------------
      1 C                    -0.395567
      2 N                     0.066825
      3 F                    -0.054678
      4 I                     0.209255
      5 I                     0.174165
  ----------------------------------------
  Sum of atomic charges =     0.000000

 -----------------------------------------------------------------
                    Cartesian Multipole Moments
 -----------------------------------------------------------------
    Charge (ESU x 10^10)
                 0.0000
    Dipole Moment (Debye)
         X       0.6331      Y       2.3675      Z       0.0000
       Tot       2.4507
    Quadrupole Moments (Debye-Ang)
        XX     -66.9940     XY      -1.6448     YY     -77.9484
        XZ      -0.0000     YZ       0.0000     ZZ     -73.1160
    Octopole Moments (Debye-Ang^2)
       XXX      13.6162    XXY      22.9208    XYY       2.0440
       YYY      38.1458    XXZ       0.0000    XYZ      -0.0000
       YYZ       0.0000    XZZ       1.5351    YZZ       6.1498
       ZZZ       0.0000
    Hexadecapole Moments (Debye-Ang^3)
      XXXX   -1170.8029   XXXY       1.3975   XXYY    -286.1271
      XYYY      -3.2170   YYYY    -517.8342   XXXZ      -0.0000
      XXYZ       0.0000   XYYZ      -0.0000   YYYZ       0.0000
      XXZZ    -230.8114   XYZZ       3.2332   YYZZ     -95.1997
      XZZZ      -0.0000   YZZZ       0.0000   ZZZZ     -94.8704
 -----------------------------------------------------------------
 Calculating analytic gradient of the SCF energy
 Gradient of SCF Energy
            1           2           3           4           5
    1   0.0015989  -0.0052092   0.0028713   0.0008080  -0.0000690
    2  -0.0010159   0.0001482   0.0003806   0.0000271   0.0004601
    3   0.0000000  -0.0000000   0.0000000   0.0000000  -0.0000000
 Max gradient component =       5.209E-03
 RMS gradient           =       1.633E-03
 Gradient time:  CPU 10.25 s  wall 2.67 s
 Geometry Optimization Parameters
   NAtoms,    NIC,     NZ,  NCons,   NDum,   NFix, NCnnct, MaxDiis
        5      20       5       0       0       0       0       0

 Cartesian Hessian Update
 Hessian Updated using BFGS Update


** GEOMETRY OPTIMIZATION IN DELOCALIZED INTERNAL COORDINATES **
   Searching for a Minimum

   Optimization Cycle:   4

                       Coordinates (Angstroms)
     ATOM                X               Y               Z
      1  C        -0.0098639775   -0.6984837775    0.0000000000
      2  N        -0.0423092001   -1.9658105926    0.0000000000
      3  F        -1.3537233282   -2.4624876687    0.0000000000
      4  I         1.9186934855    0.1463844002    0.0000000000
      5  I        -1.7332671199    0.5671894947    0.0000000000
   Point Group: cs    Number of degrees of freedom:     7


   Energy is -14031.698936495

 Hessian Updated using BFGS Update

  7 Hessian modes will be used to form the next step
  Hessian Eigenvalues:
     0.097809    0.122593    0.185054    0.257532    0.329847    0.468699
     0.753281

 Minimum Search - Taking Simple RFO Step
 Searching for Lamda that Minimizes Along All modes
 Value Taken    Lamda =  -0.00009723
 Step Taken.  Stepsize is  0.024486

                             Maximum     Tolerance    Cnvgd?
         Gradient           0.003426      0.000300      NO
         Displacement       0.017406      0.001200      NO
         Energy change     -0.000257      0.000001      NO


 New Cartesian Coordinates Obtained by Inverse Iteration

 Displacement from previous Coordinates is:  0.017621
 ----------------------------------------------------------------
             Standard Nuclear Orientation (Angstroms)
    I     Atom           X                Y                Z
 ----------------------------------------------------------------
    1      C      -0.0121693862    -0.6975014609     0.0000000000
    2      N      -0.0355427537    -1.9654945019     0.0000000000
    3      F      -1.3568868261    -2.4599297952     0.0000000000
    4      I       1.9158160799     0.1445704430     0.0000000000
    5      I      -1.7316872542     0.5651471710     0.0000000000
 ----------------------------------------------------------------
 Molecular Point Group                 Cs    NOp =  2
 Largest Abelian Subgroup              Cs    NOp =  2
 Nuclear Repulsion Energy =   893.6684937117 hartrees
 There are       64 alpha and       64 beta electrons
 Applying Cartesian multipole field
    Component          Value
    ---------          -----
     (2,0,0)        1.00000E-11
     (0,2,0)        2.00000E-11
     (0,0,2)       -3.00000E-11
 Nucleus-field energy     =     0.0000000205 hartrees
 Requested basis set is 6-311++G(d,p)
 There are 66 shells and 190 basis functions
 A cutoff of  1.0D-11 yielded   1669 shell pairs
 There are     14651 function pairs (     16665 Cartesian)
 Smallest overlap matrix eigenvalue = 1.16E-03
 Guess MOs from SCF MO coefficient file

 -----------------------------------------------------------------------
  General SCF calculation program by
  Eric Jon Sundstrom, Paul Horn, Yuezhi Mao, Dmitri Zuev, Alec White,
  David Stuck, Shaama M.S., Shane Yost, Joonho Lee, David Small,
  Daniel Levine, Susi Lehtola, Hugh Burton, Evgeny Epifanovsky
 -----------------------------------------------------------------------
 Exchange:     0.2000 Hartree-Fock + 0.0800 Slater + 0.7200 B88
 Correlation:  0.1900 VWN1RPA + 0.8100 LYP
 Using SG-1 standard quadrature grid
 using 4 threads for integral computing
 -------------------------------------------------------
 OpenMP Integral computing Module                
 Release: version 2.0, May 2017, Q-Chem Inc. Pleasanton 
 -------------------------------------------------------
 -------------------------------------------------------
 OpenMP BLAS3 based DFT computing Module                
 Release: version 1.0, May 2013, Q-Chem Inc. Pittsburgh 
 -------------------------------------------------------
 A restricted SCF calculation will be
 performed using DIIS
 SCF converges when DIIS error is below 1.0e-08
 ---------------------------------------
  Cycle       Energy         DIIS error
 ---------------------------------------
    1  -14031.6989003590      1.18e-04  
    2  -14031.6989800606      3.19e-05  
    3  -14031.6989689347      5.93e-05  
    4  -14031.6989853049      5.12e-06  
    5  -14031.6989853373      5.16e-06  
    6  -14031.6989854374      7.85e-07  
    7  -14031.6989854382      6.15e-07  
    8  -14031.6989854394      1.53e-07  
    9  -14031.6989854396      3.33e-08  
   10  -14031.6989854396      1.01e-08  
   11  -14031.6989854397      2.79e-09  Convergence criterion met
 ---------------------------------------
 SCF time:   CPU 28.48s  wall 8.00s 
 SCF   energy in the final basis set =   -14031.6989854397
 Total energy in the final basis set =   -14031.6989854397

 --------------------------------------------------------------
             Orbital Energies (a.u.) and Symmetries
 --------------------------------------------------------------

 Alpha MOs, Restricted
 -- Occupied --                  
*******-1165.90 -176.34 -176.34 -165.74 -165.74 -165.74 -165.74
  1 A'    2 A'    3 A'    4 A'    5 A'    1 A"    6 A'    7 A'                 
-165.74 -165.74  -35.84  -35.83  -31.33  -31.33  -31.32  -31.32
  2 A"    8 A'    9 A'   10 A'   11 A'   12 A'    3 A"   13 A'                 
-31.319 -31.319 -24.719 -22.981 -22.979 -22.979 -22.976 -22.975
  4 A"   14 A'   15 A'   16 A'    5 A"   17 A'   18 A'    6 A"                 
-22.974 -22.974 -22.974 -22.970 -22.970 -14.437 -10.321  -6.386
 19 A'   20 A'    7 A"    8 A"   21 A'   22 A'   23 A'   24 A'                 
 -6.381  -4.799  -4.795  -4.783  -4.782  -4.779  -4.778  -2.065
 25 A'   26 A'   27 A'    9 A"   28 A'   10 A"   29 A'   30 A'                 
 -2.060  -2.060  -2.059  -2.056  -2.055  -2.045  -2.045  -2.041
 31 A'   11 A"   32 A'   12 A"   33 A'   13 A"   34 A'   35 A'                 
 -2.041  -1.249  -0.950  -0.730  -0.688  -0.599  -0.508  -0.495
 14 A"   36 A'   37 A'   38 A'   39 A'   40 A'   41 A'   15 A"                 
 -0.493  -0.404  -0.387  -0.341  -0.312  -0.299  -0.293  -0.286
 42 A'   43 A'   16 A"   44 A'   45 A'   17 A"   18 A"   46 A'                 
 -- Virtual --                   
 -0.107  -0.075  -0.070   0.015   0.039   0.061   0.064   0.067
 47 A'   48 A'   19 A"   49 A'   50 A'   51 A'   20 A"   52 A'                 
  0.132   0.140   0.143   0.165   0.186   0.191   0.198   0.227
 53 A'   54 A'   21 A"   55 A'   56 A'   57 A'   22 A"   58 A'                 
  0.236   0.242   0.246   0.251   0.277   0.294   0.377   0.379
 59 A'   23 A"   24 A"   60 A'   61 A'   62 A'   25 A"   26 A"                 
  0.388   0.398   0.400   0.423   0.438   0.439   0.468   0.501
 63 A'   27 A"   28 A"   64 A'   65 A'   66 A'   67 A'   68 A'                 
  0.544   0.598   0.613   0.652   0.724   0.769   0.784   0.808
 69 A'   70 A'   29 A"   71 A'   72 A'   73 A'   74 A'   30 A"                 
  0.881   0.890   1.170   1.186   1.240   1.275   1.298   1.299
 75 A'   76 A'   77 A'   31 A"   32 A"   78 A'   79 A'   33 A"                 
  1.339   1.353   1.361   1.370   1.388   1.421   1.579   1.602
 34 A"   80 A'   81 A'   35 A"   82 A'   83 A'   84 A'   85 A'                 
  1.826   1.980   1.985   2.255   2.330   2.359   2.709   2.723
 86 A'   87 A'   36 A"   88 A'   37 A"   89 A'   90 A'   38 A"                 
  2.784   3.058   3.610   3.708   3.762   3.772   3.880   3.914
 91 A'   92 A'   93 A'   39 A"   40 A"   94 A'   95 A'   41 A"                 
  3.938   3.940   3.956   3.961   3.967   4.019   4.027   4.102
 42 A"   43 A"   96 A'   44 A"   97 A'   45 A"   98 A'   99 A'                 
  4.203   4.234   4.250   4.356   4.390   4.891   5.951   5.986
100 A'  101 A'  102 A'  103 A'  104 A'  105 A'   46 A"  106 A'                 
  5.996   6.009   6.020   6.063   6.262   6.331   6.492  23.659
 47 A"  107 A'  108 A'  109 A'   48 A"  110 A'  111 A'  112 A'                 
 27.777  27.816  28.297  28.324  28.331  28.335  28.342  28.360
113 A'  114 A'   49 A"  115 A'   50 A"  116 A'  117 A'  118 A'                 
 28.505  28.509  28.513  28.515  28.522  28.543  28.545  28.586
 51 A"   52 A"  119 A'   53 A"  120 A'   54 A"  121 A'  122 A'                 
 28.661  28.674  35.401  66.753 127.844 127.864 127.871 127.880
123 A'  124 A'  125 A'  126 A'   55 A"  127 A'   56 A"  128 A'                 
127.892 127.911 151.582 151.6161901.7431901.778
129 A'  130 A'  131 A'  132 A'  133 A'  134 A'                                 

 Beta MOs, Restricted
 -- Occupied --                  
*******-1165.90 -176.34 -176.34 -165.74 -165.74 -165.74 -165.74
  1 A'    2 A'    3 A'    4 A'    5 A'    1 A"    6 A'    7 A'                 
-165.74 -165.74  -35.84  -35.83  -31.33  -31.33  -31.32  -31.32
  2 A"    8 A'    9 A'   10 A'   11 A'   12 A'    3 A"   13 A'                 
-31.319 -31.319 -24.719 -22.981 -22.979 -22.979 -22.976 -22.975
  4 A"   14 A'   15 A'   16 A'    5 A"   17 A'   18 A'    6 A"                 
-22.974 -22.974 -22.974 -22.970 -22.970 -14.437 -10.321  -6.386
 19 A'   20 A'    7 A"    8 A"   21 A'   22 A'   23 A'   24 A'                 
 -6.381  -4.799  -4.795  -4.783  -4.782  -4.779  -4.778  -2.065
 25 A'   26 A'   27 A'    9 A"   28 A'   10 A"   29 A'   30 A'                 
 -2.060  -2.060  -2.059  -2.056  -2.055  -2.045  -2.045  -2.041
 31 A'   11 A"   32 A'   12 A"   33 A'   13 A"   34 A'   35 A'                 
 -2.041  -1.249  -0.950  -0.730  -0.688  -0.599  -0.508  -0.495
 14 A"   36 A'   37 A'   38 A'   39 A'   40 A'   41 A'   15 A"                 
 -0.493  -0.404  -0.387  -0.341  -0.312  -0.299  -0.293  -0.286
 42 A'   43 A'   16 A"   44 A'   45 A'   17 A"   18 A"   46 A'                 
 -- Virtual --                   
 -0.107  -0.075  -0.070   0.015   0.039   0.061   0.064   0.067
 47 A'   48 A'   19 A"   49 A'   50 A'   51 A'   20 A"   52 A'                 
  0.132   0.140   0.143   0.165   0.186   0.191   0.198   0.227
 53 A'   54 A'   21 A"   55 A'   56 A'   57 A'   22 A"   58 A'                 
  0.236   0.242   0.246   0.251   0.277   0.294   0.377   0.379
 59 A'   23 A"   24 A"   60 A'   61 A'   62 A'   25 A"   26 A"                 
  0.388   0.398   0.400   0.423   0.438   0.439   0.468   0.501
 63 A'   27 A"   28 A"   64 A'   65 A'   66 A'   67 A'   68 A'                 
  0.544   0.598   0.613   0.652   0.724   0.769   0.784   0.808
 69 A'   70 A'   29 A"   71 A'   72 A'   73 A'   74 A'   30 A"                 
  0.881   0.890   1.170   1.186   1.240   1.275   1.298   1.299
 75 A'   76 A'   77 A'   31 A"   32 A"   78 A'   79 A'   33 A"                 
  1.339   1.353   1.361   1.370   1.388   1.421   1.579   1.602
 34 A"   80 A'   81 A'   35 A"   82 A'   83 A'   84 A'   85 A'                 
  1.826   1.980   1.985   2.255   2.330   2.359   2.709   2.723
 86 A'   87 A'   36 A"   88 A'   37 A"   89 A'   90 A'   38 A"                 
  2.784   3.058   3.610   3.708   3.762   3.772   3.880   3.914
 91 A'   92 A'   93 A'   39 A"   40 A"   94 A'   95 A'   41 A"                 
  3.938   3.940   3.956   3.961   3.967   4.019   4.027   4.102
 42 A"   43 A"   96 A'   44 A"   97 A'   45 A"   98 A'   99 A'                 
  4.203   4.234   4.250   4.356   4.390   4.891   5.951   5.986
100 A'  101 A'  102 A'  103 A'  104 A'  105 A'   46 A"  106 A'                 
  5.996   6.009   6.020   6.063   6.262   6.331   6.492  23.659
 47 A"  107 A'  108 A'  109 A'   48 A"  110 A'  111 A'  112 A'                 
 27.777  27.816  28.297  28.324  28.331  28.335  28.342  28.360
113 A'  114 A'   49 A"  115 A'   50 A"  116 A'  117 A'  118 A'                 
 28.505  28.509  28.513  28.515  28.522  28.543  28.545  28.586
 51 A"   52 A"  119 A'   53 A"  120 A'   54 A"  121 A'  122 A'                 
 28.661  28.674  35.401  66.753 127.844 127.864 127.871 127.880
123 A'  124 A'  125 A'  126 A'   55 A"  127 A'   56 A"  128 A'                 
127.892 127.911 151.582 151.6161901.7431901.778
129 A'  130 A'  131 A'  132 A'  133 A'  134 A'                                 
 --------------------------------------------------------------

          Ground-State Mulliken Net Atomic Charges

     Atom                 Charge (a.u.)
  ----------------------------------------
      1 C                    -0.395028
      2 N                     0.067504
      3 F                    -0.060227
      4 I                     0.208727
      5 I                     0.179024
  ----------------------------------------
  Sum of atomic charges =     0.000000

 -----------------------------------------------------------------
                    Cartesian Multipole Moments
 -----------------------------------------------------------------
    Charge (ESU x 10^10)
                 0.0000
    Dipole Moment (Debye)
         X       0.6282      Y       2.4205      Z      -0.0000
       Tot       2.5007
    Quadrupole Moments (Debye-Ang)
        XX     -66.9806     XY      -1.7686     YY     -78.0668
        XZ       0.0000     YZ       0.0000     ZZ     -73.1006
    Octopole Moments (Debye-Ang^2)
       XXX      13.5236    XXY      23.1345    XYY       2.2583
       YYY      38.8436    XXZ      -0.0000    XYZ       0.0000
       YYZ      -0.0000    XZZ       1.5387    YZZ       6.2872
       ZZZ      -0.0000
    Hexadecapole Moments (Debye-Ang^3)
      XXXX   -1168.0644   XXXY       0.9797   XXYY    -285.8781
      XYYY      -3.9141   YYYY    -518.0771   XXXZ       0.0000
      XXYZ      -0.0000   XYYZ       0.0000   YYYZ       0.0000
      XXZZ    -230.3061   XYZZ       3.1720   YYZZ     -95.1159
      XZZZ       0.0000   YZZZ      -0.0000   ZZZZ     -94.7911
 -----------------------------------------------------------------
 Calculating analytic gradient of the SCF energy
 Gradient of SCF Energy
            1           2           3           4           5
    1  -0.0000271  -0.0003849  -0.0001917   0.0001035   0.0005002
    2  -0.0003808   0.0004036   0.0002477  -0.0005156   0.0002450
    3  -0.0000000   0.0000000  -0.0000000   0.0000000   0.0000000
 Max gradient component =       5.156E-04
 RMS gradient           =       2.759E-04
 Gradient time:  CPU 10.25 s  wall 2.67 s
 Geometry Optimization Parameters
   NAtoms,    NIC,     NZ,  NCons,   NDum,   NFix, NCnnct, MaxDiis
        5      20       5       0       0       0       0       0

 Cartesian Hessian Update
 Hessian Updated using BFGS Update


** GEOMETRY OPTIMIZATION IN DELOCALIZED INTERNAL COORDINATES **
   Searching for a Minimum

   Optimization Cycle:   5

                       Coordinates (Angstroms)
     ATOM                X               Y               Z
      1  C        -0.0121693862   -0.6975014609    0.0000000000
      2  N        -0.0355427537   -1.9654945019    0.0000000000
      3  F        -1.3568868261   -2.4599297952    0.0000000000
      4  I         1.9158160799    0.1445704430    0.0000000000
      5  I        -1.7316872542    0.5651471710    0.0000000000
   Point Group: cs    Number of degrees of freedom:     7


   Energy is -14031.698985440

 Hessian Updated using BFGS Update

  7 Hessian modes will be used to form the next step
  Hessian Eigenvalues:
     0.102814    0.121625    0.180580    0.258616    0.318984    0.466718
     0.756871

 Minimum Search - Taking Simple RFO Step
 Searching for Lamda that Minimizes Along All modes
 Value Taken    Lamda =  -0.00000101
 Step Taken.  Stepsize is  0.002321

                             Maximum     Tolerance    Cnvgd?
         Gradient           0.000412      0.000300      NO
         Displacement       0.002076      0.001200      NO
         Energy change     -0.000049      0.000001      NO


 New Cartesian Coordinates Obtained by Inverse Iteration

 Displacement from previous Coordinates is:  0.002521
 ----------------------------------------------------------------
             Standard Nuclear Orientation (Angstroms)
    I     Atom           X                Y                Z
 ----------------------------------------------------------------
    1      C      -0.0119530630    -0.6975494849     0.0000000000
    2      N      -0.0352996545    -1.9659253250     0.0000000000
    3      F      -1.3572300132    -2.4596263562     0.0000000000
    4      I       1.9165474038     0.1447189939     0.0000000000
    5      I      -1.7325348133     0.5651740283     0.0000000000
 ----------------------------------------------------------------
 Molecular Point Group                 Cs    NOp =  2
 Largest Abelian Subgroup              Cs    NOp =  2
 Nuclear Repulsion Energy =   893.3885396258 hartrees
 There are       64 alpha and       64 beta electrons
 Applying Cartesian multipole field
    Component          Value
    ---------          -----
     (2,0,0)        1.00000E-11
     (0,2,0)        2.00000E-11
     (0,0,2)       -3.00000E-11
 Nucleus-field energy     =     0.0000000205 hartrees
 Requested basis set is 6-311++G(d,p)
 There are 66 shells and 190 basis functions
 A cutoff of  1.0D-11 yielded   1669 shell pairs
 There are     14651 function pairs (     16665 Cartesian)
 Smallest overlap matrix eigenvalue = 1.16E-03
 Guess MOs from SCF MO coefficient file

 -----------------------------------------------------------------------
  General SCF calculation program by
  Eric Jon Sundstrom, Paul Horn, Yuezhi Mao, Dmitri Zuev, Alec White,
  David Stuck, Shaama M.S., Shane Yost, Joonho Lee, David Small,
  Daniel Levine, Susi Lehtola, Hugh Burton, Evgeny Epifanovsky
 -----------------------------------------------------------------------
 Exchange:     0.2000 Hartree-Fock + 0.0800 Slater + 0.7200 B88
 Correlation:  0.1900 VWN1RPA + 0.8100 LYP
 Using SG-1 standard quadrature grid
 using 4 threads for integral computing
 -------------------------------------------------------
 OpenMP Integral computing Module                
 Release: version 2.0, May 2017, Q-Chem Inc. Pleasanton 
 -------------------------------------------------------
 -------------------------------------------------------
 OpenMP BLAS3 based DFT computing Module                
 Release: version 1.0, May 2013, Q-Chem Inc. Pittsburgh 
 -------------------------------------------------------
 A restricted SCF calculation will be
 performed using DIIS
 SCF converges when DIIS error is below 1.0e-08
 ---------------------------------------
  Cycle       Energy         DIIS error
 ---------------------------------------
    1  -14031.6989853777      9.21e-06  
    2  -14031.6989855415      8.39e-06  
    3  -14031.6989856787      6.41e-06  
    4  -14031.6989858526      9.36e-07  
    5  -14031.6989858550      4.56e-07  
    6  -14031.6989858560      1.16e-07  
    7  -14031.6989858561      6.02e-08  
    8  -14031.6989858562      6.70e-09  Convergence criterion met
 ---------------------------------------
 SCF time:   CPU 20.74s  wall 5.00s 
 SCF   energy in the final basis set =   -14031.6989858562
 Total energy in the final basis set =   -14031.6989858562

 --------------------------------------------------------------
             Orbital Energies (a.u.) and Symmetries
 --------------------------------------------------------------

 Alpha MOs, Restricted
 -- Occupied --                  
*******-1165.90 -176.34 -176.34 -165.74 -165.74 -165.74 -165.74
  1 A'    2 A'    3 A'    4 A'    5 A'    1 A"    6 A'    7 A'                 
-165.74 -165.74  -35.84  -35.83  -31.33  -31.33  -31.32  -31.32
  2 A"    8 A'    9 A'   10 A'   11 A'   12 A'    3 A"   13 A'                 
-31.319 -31.319 -24.719 -22.981 -22.979 -22.979 -22.976 -22.975
  4 A"   14 A'   15 A'   16 A'    5 A"   17 A'   18 A'    6 A"                 
-22.974 -22.974 -22.974 -22.970 -22.970 -14.437 -10.322  -6.386
 19 A'   20 A'    7 A"    8 A"   21 A'   22 A'   23 A'   24 A'                 
 -6.381  -4.799  -4.795  -4.783  -4.782  -4.779  -4.778  -2.065
 25 A'   26 A'   27 A'    9 A"   28 A'   10 A"   29 A'   30 A'                 
 -2.060  -2.060  -2.059  -2.056  -2.055  -2.045  -2.045  -2.041
 31 A'   11 A"   32 A'   12 A"   33 A'   13 A"   34 A'   35 A'                 
 -2.041  -1.249  -0.950  -0.730  -0.688  -0.599  -0.508  -0.495
 14 A"   36 A'   37 A'   38 A'   39 A'   40 A'   41 A'   15 A"                 
 -0.493  -0.404  -0.387  -0.341  -0.312  -0.299  -0.293  -0.286
 42 A'   43 A'   16 A"   44 A'   45 A'   17 A"   18 A"   46 A'                 
 -- Virtual --                   
 -0.107  -0.075  -0.070   0.015   0.039   0.061   0.064   0.067
 47 A'   48 A'   19 A"   49 A'   50 A'   51 A'   20 A"   52 A'                 
  0.132   0.140   0.143   0.165   0.186   0.191   0.198   0.227
 53 A'   54 A'   21 A"   55 A'   56 A'   57 A'   22 A"   58 A'                 
  0.236   0.242   0.246   0.251   0.277   0.294   0.376   0.379
 59 A'   23 A"   24 A"   60 A'   61 A'   62 A'   25 A"   26 A"                 
  0.388   0.398   0.400   0.423   0.438   0.439   0.468   0.501
 63 A'   27 A"   28 A"   64 A'   65 A'   66 A'   67 A'   68 A'                 
  0.544   0.598   0.612   0.651   0.724   0.769   0.784   0.808
 69 A'   70 A'   29 A"   71 A'   72 A'   73 A'   74 A'   30 A"                 
  0.880   0.890   1.170   1.186   1.239   1.274   1.297   1.299
 75 A'   76 A'   77 A'   31 A"   32 A"   78 A'   79 A'   33 A"                 
  1.339   1.353   1.361   1.370   1.388   1.421   1.579   1.602
 34 A"   80 A'   81 A'   35 A"   82 A'   83 A'   84 A'   85 A'                 
  1.826   1.980   1.985   2.255   2.329   2.358   2.709   2.723
 86 A'   87 A'   36 A"   88 A'   37 A"   89 A'   90 A'   38 A"                 
  2.784   3.058   3.610   3.708   3.762   3.772   3.880   3.914
 91 A'   92 A'   93 A'   39 A"   40 A"   94 A'   95 A'   41 A"                 
  3.938   3.940   3.956   3.961   3.967   4.019   4.027   4.102
 42 A"   43 A"   96 A'   44 A"   97 A'   45 A"   98 A'   99 A'                 
  4.203   4.234   4.250   4.356   4.389   4.890   5.951   5.986
100 A'  101 A'  102 A'  103 A'  104 A'  105 A'   46 A"  106 A'                 
  5.996   6.009   6.020   6.062   6.262   6.331   6.491  23.658
 47 A"  107 A'  108 A'  109 A'   48 A"  110 A'  111 A'  112 A'                 
 27.777  27.815  28.297  28.324  28.331  28.335  28.342  28.360
113 A'  114 A'   49 A"  115 A'   50 A"  116 A'  117 A'  118 A'                 
 28.505  28.509  28.513  28.515  28.522  28.543  28.545  28.586
 51 A"   52 A"  119 A'   53 A"  120 A'   54 A"  121 A'  122 A'                 
 28.661  28.674  35.401  66.753 127.844 127.864 127.871 127.880
123 A'  124 A'  125 A'  126 A'   55 A"  127 A'   56 A"  128 A'                 
127.892 127.911 151.582 151.6161901.7431901.778
129 A'  130 A'  131 A'  132 A'  133 A'  134 A'                                 

 Beta MOs, Restricted
 -- Occupied --                  
*******-1165.90 -176.34 -176.34 -165.74 -165.74 -165.74 -165.74
  1 A'    2 A'    3 A'    4 A'    5 A'    1 A"    6 A'    7 A'                 
-165.74 -165.74  -35.84  -35.83  -31.33  -31.33  -31.32  -31.32
  2 A"    8 A'    9 A'   10 A'   11 A'   12 A'    3 A"   13 A'                 
-31.319 -31.319 -24.719 -22.981 -22.979 -22.979 -22.976 -22.975
  4 A"   14 A'   15 A'   16 A'    5 A"   17 A'   18 A'    6 A"                 
-22.974 -22.974 -22.974 -22.970 -22.970 -14.437 -10.322  -6.386
 19 A'   20 A'    7 A"    8 A"   21 A'   22 A'   23 A'   24 A'                 
 -6.381  -4.799  -4.795  -4.783  -4.782  -4.779  -4.778  -2.065
 25 A'   26 A'   27 A'    9 A"   28 A'   10 A"   29 A'   30 A'                 
 -2.060  -2.060  -2.059  -2.056  -2.055  -2.045  -2.045  -2.041
 31 A'   11 A"   32 A'   12 A"   33 A'   13 A"   34 A'   35 A'                 
 -2.041  -1.249  -0.950  -0.730  -0.688  -0.599  -0.508  -0.495
 14 A"   36 A'   37 A'   38 A'   39 A'   40 A'   41 A'   15 A"                 
 -0.493  -0.404  -0.387  -0.341  -0.312  -0.299  -0.293  -0.286
 42 A'   43 A'   16 A"   44 A'   45 A'   17 A"   18 A"   46 A'                 
 -- Virtual --                   
 -0.107  -0.075  -0.070   0.015   0.039   0.061   0.064   0.067
 47 A'   48 A'   19 A"   49 A'   50 A'   51 A'   20 A"   52 A'                 
  0.132   0.140   0.143   0.165   0.186   0.191   0.198   0.227
 53 A'   54 A'   21 A"   55 A'   56 A'   57 A'   22 A"   58 A'                 
  0.236   0.242   0.246   0.251   0.277   0.294   0.376   0.379
 59 A'   23 A"   24 A"   60 A'   61 A'   62 A'   25 A"   26 A"                 
  0.388   0.398   0.400   0.423   0.438   0.439   0.468   0.501
 63 A'   27 A"   28 A"   64 A'   65 A'   66 A'   67 A'   68 A'                 
  0.544   0.598   0.612   0.651   0.724   0.769   0.784   0.808
 69 A'   70 A'   29 A"   71 A'   72 A'   73 A'   74 A'   30 A"                 
  0.880   0.890   1.170   1.186   1.239   1.274   1.297   1.299
 75 A'   76 A'   77 A'   31 A"   32 A"   78 A'   79 A'   33 A"                 
  1.339   1.353   1.361   1.370   1.388   1.421   1.579   1.602
 34 A"   80 A'   81 A'   35 A"   82 A'   83 A'   84 A'   85 A'                 
  1.826   1.980   1.985   2.255   2.329   2.358   2.709   2.723
 86 A'   87 A'   36 A"   88 A'   37 A"   89 A'   90 A'   38 A"                 
  2.784   3.058   3.610   3.708   3.762   3.772   3.880   3.914
 91 A'   92 A'   93 A'   39 A"   40 A"   94 A'   95 A'   41 A"                 
  3.938   3.940   3.956   3.961   3.967   4.019   4.027   4.102
 42 A"   43 A"   96 A'   44 A"   97 A'   45 A"   98 A'   99 A'                 
  4.203   4.234   4.250   4.356   4.389   4.890   5.951   5.986
100 A'  101 A'  102 A'  103 A'  104 A'  105 A'   46 A"  106 A'                 
  5.996   6.009   6.020   6.062   6.262   6.331   6.491  23.658
 47 A"  107 A'  108 A'  109 A'   48 A"  110 A'  111 A'  112 A'                 
 27.777  27.815  28.297  28.324  28.331  28.335  28.342  28.360
113 A'  114 A'   49 A"  115 A'   50 A"  116 A'  117 A'  118 A'                 
 28.505  28.509  28.513  28.515  28.522  28.543  28.545  28.586
 51 A"   52 A"  119 A'   53 A"  120 A'   54 A"  121 A'  122 A'                 
 28.661  28.674  35.401  66.753 127.844 127.864 127.871 127.880
123 A'  124 A'  125 A'  126 A'   55 A"  127 A'   56 A"  128 A'                 
127.892 127.911 151.582 151.6161901.7431901.778
129 A'  130 A'  131 A'  132 A'  133 A'  134 A'                                 
 --------------------------------------------------------------

          Ground-State Mulliken Net Atomic Charges

     Atom                 Charge (a.u.)
  ----------------------------------------
      1 C                    -0.394907
      2 N                     0.067646
      3 F                    -0.060353
      4 I                     0.208689
      5 I                     0.178925
  ----------------------------------------
  Sum of atomic charges =     0.000000

 -----------------------------------------------------------------
                    Cartesian Multipole Moments
 -----------------------------------------------------------------
    Charge (ESU x 10^10)
                 0.0000
    Dipole Moment (Debye)
         X       0.6302      Y       2.4213      Z      -0.0000
       Tot       2.5020
    Quadrupole Moments (Debye-Ang)
        XX     -66.9735     XY      -1.7712     YY     -78.0707
        XZ       0.0000     YZ      -0.0000     ZZ     -73.1040
    Octopole Moments (Debye-Ang^2)
       XXX      13.5362    XXY      23.1442    XYY       2.2685
       YYY      38.8397    XXZ      -0.0000    XYZ       0.0000
       YYZ      -0.0000    XZZ       1.5435    YZZ       6.2861
       ZZZ      -0.0000
    Hexadecapole Moments (Debye-Ang^3)
      XXXX   -1168.8902   XXXY       0.9777   XXYY    -286.0509
      XYYY      -3.9103   YYYY    -518.1420   XXXZ       0.0000
      XXYZ      -0.0000   XYYZ       0.0000   YYYZ      -0.0000
      XXZZ    -230.4754   XYZZ       3.1764   YYZZ     -95.1275
      XZZZ       0.0000   YZZZ      -0.0000   ZZZZ     -94.7989
 -----------------------------------------------------------------
 Calculating analytic gradient of the SCF energy
 Gradient of SCF Energy
            1           2           3           4           5
    1  -0.0000277  -0.0002154  -0.0003242   0.0002830   0.0002843
    2  -0.0000450  -0.0001148   0.0002657  -0.0004669   0.0003610
    3  -0.0000000  -0.0000000   0.0000000   0.0000000   0.0000000
 Max gradient component =       4.669E-04
 RMS gradient           =       2.232E-04
 Gradient time:  CPU 10.24 s  wall 2.66 s
 Geometry Optimization Parameters
   NAtoms,    NIC,     NZ,  NCons,   NDum,   NFix, NCnnct, MaxDiis
        5      20       5       0       0       0       0       0

 Cartesian Hessian Update
 Hessian Updated using BFGS Update


** GEOMETRY OPTIMIZATION IN DELOCALIZED INTERNAL COORDINATES **
   Searching for a Minimum

   Optimization Cycle:   6

                       Coordinates (Angstroms)
     ATOM                X               Y               Z
      1  C        -0.0119530630   -0.6975494849    0.0000000000
      2  N        -0.0352996545   -1.9659253250    0.0000000000
      3  F        -1.3572300132   -2.4596263562    0.0000000000
      4  I         1.9165474038    0.1447189939    0.0000000000
      5  I        -1.7325348133    0.5651740283    0.0000000000
   Point Group: cs    Number of degrees of freedom:     7


   Energy is -14031.698985856

 Hessian Updated using BFGS Update

  7 Hessian modes will be used to form the next step
  Hessian Eigenvalues:
     0.103984    0.144001    0.185275    0.259252    0.291414    0.484301
     0.759625

 Minimum Search - Taking Simple RFO Step
 Searching for Lamda that Minimizes Along All modes
 Value Taken    Lamda =   0.00000000
 Step Taken.  Stepsize is  0.000558

                             Maximum     Tolerance    Cnvgd?
         Gradient           0.000095      0.000300     YES
         Displacement       0.000439      0.001200     YES
         Energy change     -0.000000      0.000001     YES


                       Distance Matrix (Angstroms)
             C (  1)   N (  2)   F (  3)   I (  4)
   N (  2)  1.268591
   F (  3)  2.216909  1.411113
   I (  4)  2.104407  2.874809  4.183328
   I (  5)  2.134215  3.047470  3.047995  3.673225

 Final energy is   -14031.698985856205     


 ******************************
 **  OPTIMIZATION CONVERGED  **
 ******************************

                       Coordinates (Angstroms)
     ATOM                X               Y               Z
      1  C        -0.0119530630   -0.6975494849    0.0000000000
      2  N        -0.0352996545   -1.9659253250    0.0000000000
      3  F        -1.3572300132   -2.4596263562    0.0000000000
      4  I         1.9165474038    0.1447189939    0.0000000000
      5  I        -1.7325348133    0.5651740283    0.0000000000

Z-matrix Print:
$molecule
0 1
I 
C  1 2.134215
N  2 1.268591 1 125.220192
F  3 1.411113 2 111.533646 1 -0.000000 0
I  2 2.104407 1 120.132105 3 -180.000000 0
$end


 --------------------------------------------------------------
             Orbital Energies (a.u.) and Symmetries
 --------------------------------------------------------------

 Alpha MOs, Restricted
 -- Occupied --                  
*******-1165.90 -176.34 -176.34 -165.74 -165.74 -165.74 -165.74
  1 A'    2 A'    3 A'    4 A'    5 A'    1 A"    6 A'    7 A'                 
-165.74 -165.74  -35.84  -35.83  -31.33  -31.33  -31.32  -31.32
  2 A"    8 A'    9 A'   10 A'   11 A'   12 A'    3 A"   13 A'                 
-31.319 -31.319 -24.719 -22.981 -22.979 -22.979 -22.976 -22.975
  4 A"   14 A'   15 A'   16 A'    5 A"   17 A'   18 A'    6 A"                 
-22.974 -22.974 -22.974 -22.970 -22.970 -14.437 -10.322  -6.386
 19 A'   20 A'    7 A"    8 A"   21 A'   22 A'   23 A'   24 A'                 
 -6.381  -4.799  -4.795  -4.783  -4.782  -4.779  -4.778  -2.065
 25 A'   26 A'   27 A'    9 A"   28 A'   10 A"   29 A'   30 A'                 
 -2.060  -2.060  -2.059  -2.056  -2.055  -2.045  -2.045  -2.041
 31 A'   11 A"   32 A'   12 A"   33 A'   13 A"   34 A'   35 A'                 
 -2.041  -1.249  -0.950  -0.730  -0.688  -0.599  -0.508  -0.495
 14 A"   36 A'   37 A'   38 A'   39 A'   40 A'   41 A'   15 A"                 
 -0.493  -0.404  -0.387  -0.341  -0.312  -0.299  -0.293  -0.286
 42 A'   43 A'   16 A"   44 A'   45 A'   17 A"   18 A"   46 A'                 
 -- Virtual --                   
 -0.107  -0.075  -0.070   0.015   0.039   0.061   0.064   0.067
 47 A'   48 A'   19 A"   49 A'   50 A'   51 A'   20 A"   52 A'                 
  0.132   0.140   0.143   0.165   0.186   0.191   0.198   0.227
 53 A'   54 A'   21 A"   55 A'   56 A'   57 A'   22 A"   58 A'                 
  0.236   0.242   0.246   0.251   0.277   0.294   0.376   0.379
 59 A'   23 A"   24 A"   60 A'   61 A'   62 A'   25 A"   26 A"                 
  0.388   0.398   0.400   0.423   0.438   0.439   0.468   0.501
 63 A'   27 A"   28 A"   64 A'   65 A'   66 A'   67 A'   68 A'                 
  0.544   0.598   0.612   0.651   0.724   0.769   0.784   0.808
 69 A'   70 A'   29 A"   71 A'   72 A'   73 A'   74 A'   30 A"                 
  0.880   0.890   1.170   1.186   1.239   1.274   1.297   1.299
 75 A'   76 A'   77 A'   31 A"   32 A"   78 A'   79 A'   33 A"                 
  1.339   1.353   1.361   1.370   1.388   1.421   1.579   1.602
 34 A"   80 A'   81 A'   35 A"   82 A'   83 A'   84 A'   85 A'                 
  1.826   1.980   1.985   2.255   2.329   2.358   2.709   2.723
 86 A'   87 A'   36 A"   88 A'   37 A"   89 A'   90 A'   38 A"                 
  2.784   3.058   3.610   3.708   3.762   3.772   3.880   3.914
 91 A'   92 A'   93 A'   39 A"   40 A"   94 A'   95 A'   41 A"                 
  3.938   3.940   3.956   3.961   3.967   4.019   4.027   4.102
 42 A"   43 A"   96 A'   44 A"   97 A'   45 A"   98 A'   99 A'                 
  4.203   4.234   4.250   4.356   4.389   4.890   5.951   5.986
100 A'  101 A'  102 A'  103 A'  104 A'  105 A'   46 A"  106 A'                 
  5.996   6.009   6.020   6.062   6.262   6.331   6.491  23.658
 47 A"  107 A'  108 A'  109 A'   48 A"  110 A'  111 A'  112 A'                 
 27.777  27.815  28.297  28.324  28.331  28.335  28.342  28.360
113 A'  114 A'   49 A"  115 A'   50 A"  116 A'  117 A'  118 A'                 
 28.505  28.509  28.513  28.515  28.522  28.543  28.545  28.586
 51 A"   52 A"  119 A'   53 A"  120 A'   54 A"  121 A'  122 A'                 
 28.661  28.674  35.401  66.753 127.844 127.864 127.871 127.880
123 A'  124 A'  125 A'  126 A'   55 A"  127 A'   56 A"  128 A'                 
127.892 127.911 151.582 151.6161901.7431901.778
129 A'  130 A'  131 A'  132 A'  133 A'  134 A'                                 

 Beta MOs, Restricted
 -- Occupied --                  
*******-1165.90 -176.34 -176.34 -165.74 -165.74 -165.74 -165.74
  1 A'    2 A'    3 A'    4 A'    5 A'    1 A"    6 A'    7 A'                 
-165.74 -165.74  -35.84  -35.83  -31.33  -31.33  -31.32  -31.32
  2 A"    8 A'    9 A'   10 A'   11 A'   12 A'    3 A"   13 A'                 
-31.319 -31.319 -24.719 -22.981 -22.979 -22.979 -22.976 -22.975
  4 A"   14 A'   15 A'   16 A'    5 A"   17 A'   18 A'    6 A"                 
-22.974 -22.974 -22.974 -22.970 -22.970 -14.437 -10.322  -6.386
 19 A'   20 A'    7 A"    8 A"   21 A'   22 A'   23 A'   24 A'                 
 -6.381  -4.799  -4.795  -4.783  -4.782  -4.779  -4.778  -2.065
 25 A'   26 A'   27 A'    9 A"   28 A'   10 A"   29 A'   30 A'                 
 -2.060  -2.060  -2.059  -2.056  -2.055  -2.045  -2.045  -2.041
 31 A'   11 A"   32 A'   12 A"   33 A'   13 A"   34 A'   35 A'                 
 -2.041  -1.249  -0.950  -0.730  -0.688  -0.599  -0.508  -0.495
 14 A"   36 A'   37 A'   38 A'   39 A'   40 A'   41 A'   15 A"                 
 -0.493  -0.404  -0.387  -0.341  -0.312  -0.299  -0.293  -0.286
 42 A'   43 A'   16 A"   44 A'   45 A'   17 A"   18 A"   46 A'                 
 -- Virtual --                   
 -0.107  -0.075  -0.070   0.015   0.039   0.061   0.064   0.067
 47 A'   48 A'   19 A"   49 A'   50 A'   51 A'   20 A"   52 A'                 
  0.132   0.140   0.143   0.165   0.186   0.191   0.198   0.227
 53 A'   54 A'   21 A"   55 A'   56 A'   57 A'   22 A"   58 A'                 
  0.236   0.242   0.246   0.251   0.277   0.294   0.376   0.379
 59 A'   23 A"   24 A"   60 A'   61 A'   62 A'   25 A"   26 A"                 
  0.388   0.398   0.400   0.423   0.438   0.439   0.468   0.501
 63 A'   27 A"   28 A"   64 A'   65 A'   66 A'   67 A'   68 A'                 
  0.544   0.598   0.612   0.651   0.724   0.769   0.784   0.808
 69 A'   70 A'   29 A"   71 A'   72 A'   73 A'   74 A'   30 A"                 
  0.880   0.890   1.170   1.186   1.239   1.274   1.297   1.299
 75 A'   76 A'   77 A'   31 A"   32 A"   78 A'   79 A'   33 A"                 
  1.339   1.353   1.361   1.370   1.388   1.421   1.579   1.602
 34 A"   80 A'   81 A'   35 A"   82 A'   83 A'   84 A'   85 A'                 
  1.826   1.980   1.985   2.255   2.329   2.358   2.709   2.723
 86 A'   87 A'   36 A"   88 A'   37 A"   89 A'   90 A'   38 A"                 
  2.784   3.058   3.610   3.708   3.762   3.772   3.880   3.914
 91 A'   92 A'   93 A'   39 A"   40 A"   94 A'   95 A'   41 A"                 
  3.938   3.940   3.956   3.961   3.967   4.019   4.027   4.102
 42 A"   43 A"   96 A'   44 A"   97 A'   45 A"   98 A'   99 A'                 
  4.203   4.234   4.250   4.356   4.389   4.890   5.951   5.986
100 A'  101 A'  102 A'  103 A'  104 A'  105 A'   46 A"  106 A'                 
  5.996   6.009   6.020   6.062   6.262   6.331   6.491  23.658
 47 A"  107 A'  108 A'  109 A'   48 A"  110 A'  111 A'  112 A'                 
 27.777  27.815  28.297  28.324  28.331  28.335  28.342  28.360
113 A'  114 A'   49 A"  115 A'   50 A"  116 A'  117 A'  118 A'                 
 28.505  28.509  28.513  28.515  28.522  28.543  28.545  28.586
 51 A"   52 A"  119 A'   53 A"  120 A'   54 A"  121 A'  122 A'                 
 28.661  28.674  35.401  66.753 127.844 127.864 127.871 127.880
123 A'  124 A'  125 A'  126 A'   55 A"  127 A'   56 A"  128 A'                 
127.892 127.911 151.582 151.6161901.7431901.778
129 A'  130 A'  131 A'  132 A'  133 A'  134 A'                                 
 --------------------------------------------------------------

          Ground-State Mulliken Net Atomic Charges

     Atom                 Charge (a.u.)
  ----------------------------------------
      1 C                    -0.394907
      2 N                     0.067646
      3 F                    -0.060353
      4 I                     0.208689
      5 I                     0.178925
  ----------------------------------------
  Sum of atomic charges =     0.000000

 -----------------------------------------------------------------
                    Cartesian Multipole Moments
 -----------------------------------------------------------------
    Charge (ESU x 10^10)
                 0.0000
    Dipole Moment (Debye)
         X       0.6302      Y       2.4213      Z      -0.0000
       Tot       2.5020
    Quadrupole Moments (Debye-Ang)
        XX     -66.9735     XY      -1.7712     YY     -78.0707
        XZ       0.0000     YZ      -0.0000     ZZ     -73.1040
    Octopole Moments (Debye-Ang^2)
       XXX      13.5362    XXY      23.1442    XYY       2.2685
       YYY      38.8397    XXZ      -0.0000    XYZ       0.0000
       YYZ      -0.0000    XZZ       1.5435    YZZ       6.2861
       ZZZ      -0.0000
    Hexadecapole Moments (Debye-Ang^3)
      XXXX   -1168.8902   XXXY       0.9777   XXYY    -286.0509
      XYYY      -3.9103   YYYY    -518.1420   XXXZ       0.0000
      XXYZ      -0.0000   XYYZ       0.0000   YYYZ      -0.0000
      XXZZ    -230.4754   XYZZ       3.1764   YYZZ     -95.1275
      XZZZ       0.0000   YZZZ      -0.0000   ZZZZ     -94.7989
 -----------------------------------------------------------------
Archival summary:
1\1\TWL01\OPT\ProcedureUnspecified\BasisUnspecified\2111\taweetha\SunNov2522:20:212018SunNov2522:20:212018\0\\#,OPT,ProcedureUnspecified,BasisUnspecified,\\0,1\I\C,1,2.13421\N,2,1.26859,1,125.22\F,3,1.41111,2,111.534,1,-0,0\I,2,2.10441,1,120.132,3,-180,0\\\@

 Total job time:  63.08s(wall), 233.52s(cpu) 
 Sun Nov 25 22:20:21 2018

        *************************************************************
        *                                                           *
        *  Thank you very much for using Q-Chem.  Have a nice day.  *
        *                                                           *
        *************************************************************


 
User input: 2 of 2 
 
Q-Chem Developer Version!
                  Welcome to Q-Chem
     A Quantum Leap Into The Future Of Chemistry


 Q-Chem 5.1, Q-Chem, Inc., Pleasanton, CA (2018)

 Yihan Shao,  Zhengting Gan,  E. Epifanovsky,  A. T. B. Gilbert,  M. Wormit,  
 J. Kussmann,  A. W. Lange,  A. Behn,  Jia Deng,  Xintian Feng,  D. Ghosh,  
 M. Goldey,  P. R. Horn,  L. D. Jacobson,  I. Kaliman,  T. Kus,  A. Landau,  
 Jie Liu,  E. I. Proynov,  R. M. Richard,  R. P. Steele,  E. J. Sundstrom,  
 H. L. Woodcock III,  P. M. Zimmerman,  D. Zuev,  B. Albrecht,  E. Alguire,  
 S. A. Baeppler,  D. Barton,  Z. Benda,  Y. A. Bernard,  E. J. Berquist,  
 K. B. Bravaya,  H. Burton,  D. Casanova,  Chun-Min Chang,  Yunqing Chen,  
 A. Chien,  K. D. Closser,  M. P. Coons,  S. Coriani,  S. Dasgupta,  
 A. L. Dempwolff,  M. Diedenhofen,  Hainam Do,  R. G. Edgar,  Po-Tung Fang,  
 S. Faraji,  S. Fatehi,  Qingguo Feng,  K. D. Fenk,  J. Fosso-Tande,  
 Qinghui Ge,  A. Ghysels,  G. Gidofalvi,  J. Gomes,  J. Gonthier,  A. Gunina,  
 D. Hait,  M. W. D. Hanson-Heine,  P. H. P. Harbach,  A. W. Hauser,  
 J. E. Herr,  E. G. Hohenstein,  Z. C. Holden,  Kerwin Hui,  B. C. Huynh,  
 T.-C. Jagau,  Hyunjun Ji,  B. Kaduk,  K. Khistyaev,  Jaehoon Kim,  
 P. Klunzinger,  K. Koh,  D. Kosenkov,  L. Koulias,  T. Kowalczyk,  
 C. M. Krauter,  A. Kunitsa,  Ka Un Lao,  A. Laurent,  K. V. Lawler,  
 Joonho Lee,  D. Lefrancois,  S. Lehtola,  D. S. Levine,  Yi-Pei Li,  
 You-Sheng Lin,  Fenglai Liu,  E. Livshits,  A. Luenser,  P. Manohar,  
 E. Mansoor,  S. F. Manzer,  Shan-Ping Mao,  Yuezhi Mao,  N. Mardirossian,  
 A. V. Marenich,  T. Markovich,  L. A. Martinez-Martinez,  S. A. Maurer,  
 N. J. Mayhall,  S. C. McKenzie,  J.-M. Mewes,  A. F. Morrison,  
 J. W. Mullinax,  K. Nanda,  T. S. Nguyen-Beck,  R. Olivares-Amaya,  
 J. A. Parkhill,  T. M. Perrine,  F. Plasser,  P. Pokhilko,  S. Prager,  
 A. Prociuk,  E. Ramos,  D. R. Rehn,  F. Rob,  M. Schneider,  N. Sergueev,  
 S. M. Sharada,  S. Sharma,  D. W. Small,  T. Stauch,  T. Stein,  
 Yu-Chuan Su,  A. J. W. Thom,  A. Tkatchenko,  T. Tsuchimochi,  N. M. Tubman,  
 L. Vogt,  M. L. Vidal,  O. Vydrov,  M. A. Watson,  J. Wenzel,  
 M. de Wergifosse,  T. A. Wesolowski,  A. White,  J. Witte,  A. Yamada,  
 Jun Yang,  K. Yao,  S. Yeganeh,  S. R. Yost,  Zhi-Qiang You,  A. Zech,  
 Igor Ying Zhang,  Xing Zhang,  Yan Zhao,  Ying Zhu,  B. R. Brooks,  
 G. K. L. Chan,  C. J. Cramer,  M. S. Gordon,  W. J. Hehre,  A. Klamt,  
 M. W. Schmidt,  C. D. Sherrill,  D. G. Truhlar,  A. Aspuru-Guzik,  R. Baer,  
 A. T. Bell,  N. A. Besley,  Jeng-Da Chai,  A. E. DePrince, III,  
 R. A. DiStasio Jr.,  A. Dreuw,  B. D. Dunietz,  T. R. Furlani,  
 Chao-Ping Hsu,  Yousung Jung,  Jing Kong,  D. S. Lambrecht,  WanZhen Liang,  
 C. Ochsenfeld,  V. A. Rassolov,  L. V. Slipchenko,  J. E. Subotnik,  
 T. Van Voorhis,  J. M. Herbert,  A. I. Krylov,  P. M. W. Gill,  M. Head-Gordon

 Contributors to earlier versions of Q-Chem not listed above: 
 R. D. Adamson,  B. Austin,  J. Baker,  G. J. O. Beran,  K. Brandhorst,  
 S. T. Brown,  E. F. C. Byrd,  A. K. Chakraborty,  C.-L. Cheng,  
 Siu Hung Chien,  D. M. Chipman,  D. L. Crittenden,  H. Dachsel,  
 R. J. Doerksen,  A. D. Dutoi,  L. Fusti-Molnar,  W. A. Goddard III,  
 A. Golubeva-Zadorozhnaya,  S. R. Gwaltney,  G. Hawkins,  A. Heyden,  
 S. Hirata,  G. Kedziora,  F. J. Keil,  C. Kelley,  Jihan Kim,  R. A. King,  
 R. Z. Khaliullin,  P. P. Korambath,  W. Kurlancheek,  A. M. Lee,  M. S. Lee,  
 S. V. Levchenko,  Ching Yeh Lin,  D. Liotard,  R. C. Lochan,  I. Lotan,  
 P. E. Maslen,  N. Nair,  D. P. O'Neill,  D. Neuhauser,  E. Neuscamman,  
 C. M. Oana,  R. Olson,  B. Peters,  R. Peverati,  P. A. Pieniazek,  
 Y. M. Rhee,  J. Ritchie,  M. A. Rohrdanz,  E. Rosta,  N. J. Russ,  
 H. F. Schaefer III,  N. E. Schultz,  N. Shenvi,  A. C. Simmonett,  A. Sodt,  
 D. Stuck,  K. S. Thanthiriwatte,  V. Vanovschi,  Tao Wang,  A. Warshel,  
 C. F. Williams,  Q. Wu,  X. Xu,  W. Zhang

 Please cite Q-Chem as follows:
 Y. Shao et al., Mol. Phys. 113, 184-215 (2015)
 DOI: 10.1080/00268976.2014.952696

 Q-Chem 5.1.2 for Intel X86 EM64T Linux

 Parts of Q-Chem use Armadillo 8.300.2 (Tropical Shenanigans).
 http://arma.sourceforge.net/

 Q-Chem begins on Sun Nov 25 22:20:21 2018  

Host: 
0

     Scratch files written to /scratch/taweetham/qchem54396//
The previous job contains 0 fragments, simply inherited here
Input Ideriv = 2
Curr. Ideriv = -1
Max.  Ideriv = 2

Checking the input file for inconsistencies... 	...done.

--------------------------------------------------------------
User input:
--------------------------------------------------------------

$molecule
read
$end

$rem
   job_type 	frequency
   basis 	6-311++g**
   method	b3lyp	
$end


--------------------------------------------------------------
 ----------------------------------------------------------------
             Standard Nuclear Orientation (Angstroms)
    I     Atom           X                Y                Z
 ----------------------------------------------------------------
    1      C       0.0266458802    -0.6778848544    -0.0000000000
    2      N       0.0348574379    -1.9464489661    -0.0000000000
    3      F      -1.2743830304    -2.4728803272    -0.0000000000
    4      I       1.9335981280     0.2120945639     0.0000000000
    5      I      -1.7248137898     0.5416483574    -0.0000000000
 ----------------------------------------------------------------
 Molecular Point Group                 Cs    NOp =  2
 Largest Abelian Subgroup              Cs    NOp =  2
 Nuclear Repulsion Energy =   893.3885396258 hartrees
 There are       64 alpha and       64 beta electrons
 Requested basis set is 6-311++G(d,p)
 There are 66 shells and 190 basis functions

 Total QAlloc Memory Limit   2000 MB
 Mega-Array Size       188 MB
 MEM_STATIC part       192 MB

                       Distance Matrix (Angstroms)
             C (  1)   N (  2)   F (  3)   I (  4)
   N (  2)  1.268591
   F (  3)  2.216909  1.411113
   I (  4)  2.104407  2.874809  4.183328
   I (  5)  2.134215  3.047470  3.047995  3.673225

 A cutoff of  1.0D-11 yielded   1669 shell pairs
 There are     14651 function pairs (     16665 Cartesian)

 -------------------------------------------------------
 OpenMP Integral Computing Module                       
 Release: version 1.0, May 2013, Q-Chem Inc. Pittsburgh 
 -------------------------------------------------------
 Integral Job Info:
 Integral job number is                      11
 Integral operator is                         1
 short-range coefficients                     0
 long-range coefficients              100000000
 Omega coefficients                           0
 if combine SR and LR in K                    0
 Integral screening is                        0
 Integral computing path is                   2
 max size of driver memory is            800000
 size of driver memory is                593474
 size of scratch memory is             11861008
 max col of scratch BK array               1296
 max len of scratch array in speh3          155
 max len of scratch index in speh4           18
 max int batch size is                      520
 min int batch size is                       52
 fixed nKL is                                52
 max L of basis functions is                  2
 order of int derivative is                   0
 number of shells is                         66
 number of basis is                         203
 number of cartesian basis is               203
 number of contracted shell pairs          1669
 number of primitive shell pairs           3423
 maxK2 (contraction) of shell pair           36
 max number of K2 of shell pair               1
 max number of CS2 of shell pair            204
 max number of PS2 of shell pair            204
 mem total for path MDJ                  533430
 -------------------------------------------------------
 Smallest overlap matrix eigenvalue = 1.16E-03
 Guess from superposition of atomic densities
 Warning:  Energy on first SCF cycle will be non-variational
 SAD guess density has 128.000000 electrons

 -----------------------------------------------------------------------
  General SCF calculation program by
  Eric Jon Sundstrom, Paul Horn, Yuezhi Mao, Dmitri Zuev, Alec White,
  David Stuck, Shaama M.S., Shane Yost, Joonho Lee, David Small,
  Daniel Levine, Susi Lehtola, Hugh Burton, Evgeny Epifanovsky
 -----------------------------------------------------------------------
 Exchange:     0.2000 Hartree-Fock + 0.0800 Slater + 0.7200 B88
 Correlation:  0.1900 VWN1RPA + 0.8100 LYP
 Using SG-1 standard quadrature grid
 using 4 threads for integral computing
 -------------------------------------------------------
 OpenMP Integral computing Module                
 Release: version 2.0, May 2017, Q-Chem Inc. Pleasanton 
 -------------------------------------------------------
 -------------------------------------------------------
 OpenMP BLAS3 based DFT computing Module                
 Release: version 1.0, May 2013, Q-Chem Inc. Pittsburgh 
 -------------------------------------------------------
 A restricted SCF calculation will be
 performed using DIIS
 SCF converges when DIIS error is below 1.0e-08
 ---------------------------------------
  Cycle       Energy         DIIS error
 ---------------------------------------
    1  -14032.1979841342      3.70e-02  
    2  -14031.6805224170      2.58e-03  
    3  -14031.6586735008      3.54e-03  
    4  -14031.6937398356      1.23e-03  
    5  -14031.6988558717      2.93e-04  
    6  -14031.6990729603      1.32e-04  
    7  -14031.6991297113      3.50e-05  
    8  -14031.6991323575      1.22e-05  
    9  -14031.6991330534      3.00e-06  
   10  -14031.6991331006      4.74e-07  
   11  -14031.6991331012      1.10e-07  
   12  -14031.6991331010      3.08e-08  
   13  -14031.6991331013      1.03e-08  
   14  -14031.6991331011      1.53e-09  Convergence criterion met
 ---------------------------------------
 SCF time:   CPU 37.01s  wall 10.00s 
 SCF   energy in the final basis set =   -14031.6991331011
 Total energy in the final basis set =   -14031.6991331011

 --------------------------------------------------------------
             Orbital Energies (a.u.) and Symmetries
 --------------------------------------------------------------

 Alpha MOs, Restricted
 -- Occupied --                  
*******-1165.90 -176.34 -176.34 -165.74 -165.74 -165.74 -165.74
  1 A'    2 A'    3 A'    4 A'    5 A'    1 A"    6 A'    7 A'                 
-165.74 -165.74  -35.84  -35.83  -31.33  -31.33  -31.32  -31.32
  2 A"    8 A'    9 A'   10 A'   11 A'   12 A'    3 A"   13 A'                 
-31.319 -31.319 -24.719 -22.980 -22.979 -22.979 -22.976 -22.975
  4 A"   14 A'   15 A'   16 A'    5 A"   17 A'   18 A'    6 A"                 
-22.974 -22.974 -22.974 -22.970 -22.970 -14.437 -10.322  -6.386
 19 A'   20 A'    7 A"    8 A"   21 A'   22 A'   23 A'   24 A'                 
 -6.381  -4.799  -4.795  -4.783  -4.782  -4.779  -4.778  -2.065
 25 A'   26 A'   27 A'    9 A"   28 A'   10 A"   29 A'   30 A'                 
 -2.060  -2.060  -2.059  -2.056  -2.055  -2.045  -2.045  -2.041
 31 A'   11 A"   32 A'   12 A"   33 A'   13 A"   34 A'   35 A'                 
 -2.041  -1.249  -0.950  -0.730  -0.688  -0.599  -0.508  -0.495
 14 A"   36 A'   37 A'   38 A'   39 A'   40 A'   41 A'   15 A"                 
 -0.493  -0.404  -0.387  -0.341  -0.312  -0.299  -0.293  -0.286
 42 A'   43 A'   16 A"   44 A'   45 A'   17 A"   18 A"   46 A'                 
 -- Virtual --                   
 -0.107  -0.075  -0.070   0.015   0.039   0.061   0.064   0.067
 47 A'   48 A'   19 A"   49 A'   50 A'   51 A'   20 A"   52 A'                 
  0.132   0.140   0.143   0.165   0.186   0.191   0.198   0.227
 53 A'   54 A'   21 A"   55 A'   56 A'   57 A'   22 A"   58 A'                 
  0.236   0.242   0.246   0.251   0.277   0.294   0.377   0.379
 59 A'   23 A"   24 A"   60 A'   61 A'   62 A'   25 A"   26 A"                 
  0.388   0.398   0.400   0.423   0.438   0.439   0.468   0.501
 63 A'   27 A"   28 A"   64 A'   65 A'   66 A'   67 A'   68 A'                 
  0.544   0.598   0.612   0.651   0.724   0.769   0.784   0.808
 69 A'   70 A'   29 A"   71 A'   72 A'   73 A'   74 A'   30 A"                 
  0.880   0.890   1.170   1.186   1.239   1.274   1.297   1.299
 75 A'   76 A'   77 A'   31 A"   32 A"   78 A'   79 A'   33 A"                 
  1.339   1.353   1.361   1.370   1.387   1.421   1.579   1.602
 34 A"   80 A'   81 A'   35 A"   82 A'   83 A'   84 A'   85 A'                 
  1.826   1.980   1.985   2.255   2.329   2.358   2.709   2.723
 86 A'   87 A'   36 A"   88 A'   37 A"   89 A'   90 A'   38 A"                 
  2.784   3.058   3.610   3.708   3.762   3.772   3.880   3.914
 91 A'   92 A'   93 A'   39 A"   40 A"   94 A'   95 A'   41 A"                 
  3.938   3.939   3.956   3.961   3.967   4.019   4.027   4.102
 42 A"   43 A"   96 A'   44 A"   97 A'   45 A"   98 A'   99 A'                 
  4.203   4.234   4.250   4.356   4.389   4.890   5.951   5.986
100 A'  101 A'  102 A'  103 A'  104 A'  105 A'   46 A"  106 A'                 
  5.996   6.009   6.020   6.062   6.262   6.331   6.491  23.658
 47 A"  107 A'  108 A'  109 A'   48 A"  110 A'  111 A'  112 A'                 
 27.777  27.815  28.297  28.324  28.331  28.335  28.342  28.360
113 A'  114 A'   49 A"  115 A'   50 A"  116 A'  117 A'  118 A'                 
 28.505  28.509  28.513  28.514  28.522  28.543  28.545  28.586
 51 A"   52 A"  119 A'   53 A"  120 A'   54 A"  121 A'  122 A'                 
 28.661  28.674  35.401  66.753 127.844 127.864 127.871 127.880
123 A'  124 A'  125 A'  126 A'   55 A"  127 A'   56 A"  128 A'                 
127.892 127.911 151.582 151.6161901.7431901.778
129 A'  130 A'  131 A'  132 A'  133 A'  134 A'                                 

 Beta MOs, Restricted
 -- Occupied --                  
*******-1165.90 -176.34 -176.34 -165.74 -165.74 -165.74 -165.74
  1 A'    2 A'    3 A'    4 A'    5 A'    1 A"    6 A'    7 A'                 
-165.74 -165.74  -35.84  -35.83  -31.33  -31.33  -31.32  -31.32
  2 A"    8 A'    9 A'   10 A'   11 A'   12 A'    3 A"   13 A'                 
-31.319 -31.319 -24.719 -22.980 -22.979 -22.979 -22.976 -22.975
  4 A"   14 A'   15 A'   16 A'    5 A"   17 A'   18 A'    6 A"                 
-22.974 -22.974 -22.974 -22.970 -22.970 -14.437 -10.322  -6.386
 19 A'   20 A'    7 A"    8 A"   21 A'   22 A'   23 A'   24 A'                 
 -6.381  -4.799  -4.795  -4.783  -4.782  -4.779  -4.778  -2.065
 25 A'   26 A'   27 A'    9 A"   28 A'   10 A"   29 A'   30 A'                 
 -2.060  -2.060  -2.059  -2.056  -2.055  -2.045  -2.045  -2.041
 31 A'   11 A"   32 A'   12 A"   33 A'   13 A"   34 A'   35 A'                 
 -2.041  -1.249  -0.950  -0.730  -0.688  -0.599  -0.508  -0.495
 14 A"   36 A'   37 A'   38 A'   39 A'   40 A'   41 A'   15 A"                 
 -0.493  -0.404  -0.387  -0.341  -0.312  -0.299  -0.293  -0.286
 42 A'   43 A'   16 A"   44 A'   45 A'   17 A"   18 A"   46 A'                 
 -- Virtual --                   
 -0.107  -0.075  -0.070   0.015   0.039   0.061   0.064   0.067
 47 A'   48 A'   19 A"   49 A'   50 A'   51 A'   20 A"   52 A'                 
  0.132   0.140   0.143   0.165   0.186   0.191   0.198   0.227
 53 A'   54 A'   21 A"   55 A'   56 A'   57 A'   22 A"   58 A'                 
  0.236   0.242   0.246   0.251   0.277   0.294   0.377   0.379
 59 A'   23 A"   24 A"   60 A'   61 A'   62 A'   25 A"   26 A"                 
  0.388   0.398   0.400   0.423   0.438   0.439   0.468   0.501
 63 A'   27 A"   28 A"   64 A'   65 A'   66 A'   67 A'   68 A'                 
  0.544   0.598   0.612   0.651   0.724   0.769   0.784   0.808
 69 A'   70 A'   29 A"   71 A'   72 A'   73 A'   74 A'   30 A"                 
  0.880   0.890   1.170   1.186   1.239   1.274   1.297   1.299
 75 A'   76 A'   77 A'   31 A"   32 A"   78 A'   79 A'   33 A"                 
  1.339   1.353   1.361   1.370   1.387   1.421   1.579   1.602
 34 A"   80 A'   81 A'   35 A"   82 A'   83 A'   84 A'   85 A'                 
  1.826   1.980   1.985   2.255   2.329   2.358   2.709   2.723
 86 A'   87 A'   36 A"   88 A'   37 A"   89 A'   90 A'   38 A"                 
  2.784   3.058   3.610   3.708   3.762   3.772   3.880   3.914
 91 A'   92 A'   93 A'   39 A"   40 A"   94 A'   95 A'   41 A"                 
  3.938   3.939   3.956   3.961   3.967   4.019   4.027   4.102
 42 A"   43 A"   96 A'   44 A"   97 A'   45 A"   98 A'   99 A'                 
  4.203   4.234   4.250   4.356   4.389   4.890   5.951   5.986
100 A'  101 A'  102 A'  103 A'  104 A'  105 A'   46 A"  106 A'                 
  5.996   6.009   6.020   6.062   6.262   6.331   6.491  23.658
 47 A"  107 A'  108 A'  109 A'   48 A"  110 A'  111 A'  112 A'                 
 27.777  27.815  28.297  28.324  28.331  28.335  28.342  28.360
113 A'  114 A'   49 A"  115 A'   50 A"  116 A'  117 A'  118 A'                 
 28.505  28.509  28.513  28.514  28.522  28.543  28.545  28.586
 51 A"   52 A"  119 A'   53 A"  120 A'   54 A"  121 A'  122 A'                 
 28.661  28.674  35.401  66.753 127.844 127.864 127.871 127.880
123 A'  124 A'  125 A'  126 A'   55 A"  127 A'   56 A"  128 A'                 
127.892 127.911 151.582 151.6161901.7431901.778
129 A'  130 A'  131 A'  132 A'  133 A'  134 A'                                 
 --------------------------------------------------------------

          Ground-State Mulliken Net Atomic Charges

     Atom                 Charge (a.u.)
  ----------------------------------------
      1 C                    -0.394946
      2 N                     0.067687
      3 F                    -0.060395
      4 I                     0.208792
      5 I                     0.178863
  ----------------------------------------
  Sum of atomic charges =     0.000000

 -----------------------------------------------------------------
                    Cartesian Multipole Moments
 -----------------------------------------------------------------
    Charge (ESU x 10^10)
                 0.0000
    Dipole Moment (Debye)
         X       0.5708      Y       2.4367      Z       0.0000
       Tot       2.5027
    Quadrupole Moments (Debye-Ang)
        XX     -66.8670     XY      -1.4290     YY     -78.0543
        XZ       0.0000     YZ       0.0000     ZZ     -73.1029
    Octopole Moments (Debye-Ang^2)
       XXX       7.5567    XXY      21.9587    XYY       0.7449
       YYY      34.3928    XXZ      -0.0000    XYZ      -0.0000
       YYZ       0.0000    XZZ      -0.1634    YZZ       4.8797
       ZZZ       0.0000
    Hexadecapole Moments (Debye-Ang^3)
      XXXX   -1167.7446   XXXY      -5.1257   XXYY    -284.8187
      XYYY     -11.4739   YYYY    -516.0421   XXXZ      -0.0000
      XXYZ       0.0000   XYYZ      -0.0000   YYYZ       0.0000
      XXZZ    -230.5159   XYZZ      -0.0625   YYZZ     -94.8293
      XZZZ      -0.0000   YZZZ       0.0000   ZZZZ     -94.7934
 -----------------------------------------------------------------
 Calculating MO derivatives via CPSCF
 D1JvT checksum  = 279420 20887.0588378951
 D1KAT checksum  = 700920 807.5745875890
   1         3          15      0.114975    0.033367
   2         3          15      0.015107    0.005332
   3         3          15      0.001916    0.000718
   4         4          14      0.000213    0.000090
   5        16           2      0.000016    0.000010
   6        18           0      0.000000    0.000000    Roots Converged
 Time for AOints: 12.3 s (CPU) 3.1 s (wall)
 ------------------------------------------------------------------------------
                     AOints        : Timing summary (seconds)
 ------------------------------------------------------------------------------
     job step          cpu (% of tot)      sys (% of tot)     wall (% of tot)
 ------------------------------------------------------------------------------
  cpscf_lag         0.6561E+02 (37.8)   0.6000E-05 (24.0)   0.1686E+02 (37.3)
  iterzp            0.9527E+02 (54.9)   0.1900E-04 (76.0)   0.2504E+02 (55.3)
  make_fx           0.0000E+00 ( 0.0)   0.0000E+00 ( 0.0)   0.0000E+00 ( 0.0)
  AOints            0.1233E+02 ( 7.1)   0.0000E+00 ( 0.0)   0.3123E+01 ( 6.9)
 ------------------------------------------------------------------------------
   Grand Totals     0.1734E+03          0.2500E-04          0.4526E+02
 ------------------------------------------------------------------------------
 Calculating analytic Hessian of the SCF energy
 Polarizability Matrix (a.u.)
            1           2           3
    1-109.0247752   0.2133400   0.0000000
    2   0.2133400 -80.5369269   0.0000000
    3   0.0000000   0.0000000 -51.6072956

 Direct stationary perturbation theory relativistic correction:

 rels  =     193.985568090890
 relv  =    -644.332620182059
 rel2e =      84.819463962364
 E_rel =    -365.527588128805

 Hessian of the SCF Energy
            1           2           3           4           5           6
    1   0.2395126   0.0193493  -0.0000000  -0.0642264   0.0420368  -0.0000000
    2   0.0193493   0.6484384  -0.0000000  -0.0098965  -0.5637269   0.0000000
    3  -0.0000000  -0.0000000   0.0742088  -0.0000000  -0.0000000  -0.0333527
    4  -0.0642264  -0.0098965  -0.0000000   0.2710646   0.0284481  -0.0000000
    5   0.0420368  -0.5637269  -0.0000000   0.0284481   0.6679806   0.0000000
    6  -0.0000000   0.0000000  -0.0333527  -0.0000000   0.0000000   0.0437651
    7  -0.0341857  -0.0205130   0.0000000  -0.1756087  -0.0691246   0.0000000
    8  -0.0666258  -0.0409894   0.0000000  -0.0225716  -0.0599555  -0.0000000
    9   0.0000000  -0.0000000   0.0044811   0.0000000   0.0000000  -0.0225192
   10  -0.0806497  -0.0129449  -0.0000000  -0.0154963  -0.0208788   0.0000000
   11  -0.0116397  -0.0084301   0.0000000  -0.0232087  -0.0190614  -0.0000000
   12  -0.0000000  -0.0000000  -0.0154412   0.0000000   0.0000000  -0.0019783
   13  -0.0604508   0.0240051   0.0000000  -0.0157333   0.0195186   0.0000000
   14   0.0168794  -0.0352921   0.0000000   0.0272288  -0.0252367  -0.0000000
   15   0.0000000   0.0000000  -0.0298960   0.0000000  -0.0000000   0.0140850
            7           8           9          10          11          12
    1  -0.0341857  -0.0666258   0.0000000  -0.0806497  -0.0116397  -0.0000000
    2  -0.0205130  -0.0409894  -0.0000000  -0.0129449  -0.0084301  -0.0000000
    3   0.0000000   0.0000000   0.0044811  -0.0000000   0.0000000  -0.0154412
    4  -0.1756087  -0.0225716   0.0000000  -0.0154963  -0.0232087   0.0000000
    5  -0.0691246  -0.0599555   0.0000000  -0.0208788  -0.0190614   0.0000000
    6   0.0000000  -0.0000000  -0.0225192   0.0000000  -0.0000000  -0.0019783
    7   0.2024026   0.0927386  -0.0000000   0.0013885  -0.0053388  -0.0000000
    8   0.0927386   0.1073344  -0.0000000  -0.0005606  -0.0039564   0.0000000
    9  -0.0000000  -0.0000000   0.0163808  -0.0000000   0.0000000   0.0063409
   10   0.0013885  -0.0005606  -0.0000000   0.1142347   0.0352686   0.0000000
   11  -0.0053388  -0.0039564   0.0000000   0.0352686   0.0295953  -0.0000000
   12  -0.0000000   0.0000000   0.0063409   0.0000000  -0.0000000   0.0086148
   13   0.0060033  -0.0029805  -0.0000000  -0.0194772   0.0049186   0.0000000
   14   0.0022378  -0.0024331   0.0000000  -0.0008842   0.0018527  -0.0000000
   15   0.0000000   0.0000000  -0.0046836   0.0000000  -0.0000000   0.0024638
           13          14          15
    1  -0.0604508   0.0168794   0.0000000
    2   0.0240051  -0.0352921   0.0000000
    3   0.0000000   0.0000000  -0.0298960
    4  -0.0157333   0.0272288   0.0000000
    5   0.0195186  -0.0252367  -0.0000000
    6   0.0000000  -0.0000000   0.0140850
    7   0.0060033   0.0022378   0.0000000
    8  -0.0029805  -0.0024331   0.0000000
    9  -0.0000000   0.0000000  -0.0046836
   10  -0.0194772  -0.0008842   0.0000000
   11   0.0049186   0.0018527  -0.0000000
   12   0.0000000  -0.0000000   0.0024638
   13   0.0896580  -0.0454617  -0.0000000
   14  -0.0454617   0.0611092   0.0000000
   15  -0.0000000   0.0000000   0.0180308
 Gradient time:  CPU 281.27 s  wall 73.41 s
 **********************************************************************
 **                                                                  **
 **                       VIBRATIONAL ANALYSIS                       **
 **                       --------------------                       **
 **                                                                  **
 **        VIBRATIONAL FREQUENCIES (CM**-1) AND NORMAL MODES         **
 **     FORCE CONSTANTS (mDYN/ANGSTROM) AND REDUCED MASSES (AMU)     **
 **                  INFRARED INTENSITIES (KM/MOL)                   **
 **                                                                  **
 **********************************************************************


 Mode:                 1                      2                      3
 Frequency:       127.34                 170.82                 250.15
 Force Cnst:      0.6161                 0.4092                 0.5538
 Red. Mass:      64.4789                23.8011                15.0202
 IR Active:          YES                    YES                    YES
 IR Intens:        0.658                  2.548                  0.262
 Raman Active:       YES                    YES                    YES
               X      Y      Z        X      Y      Z        X      Y      Z
 C         -0.067 -0.435 -0.000    0.055  0.001  0.000    0.000 -0.000  0.532
 N         -0.097 -0.436  0.000   -0.336 -0.002  0.000   -0.000 -0.000  0.674
 F         -0.130 -0.383 -0.000   -0.645  0.647 -0.000   -0.000 -0.000 -0.509
 I         -0.445  0.115  0.000    0.048  0.087 -0.000    0.000  0.000 -0.050
 I          0.481  0.031  0.000    0.080 -0.183  0.000   -0.000  0.000  0.002
 TransDip  -0.001  0.026  0.000    0.051 -0.006 -0.000    0.000  0.000 -0.016

 Mode:                 4                      5                      6
 Frequency:       267.16                 455.99                 457.92
 Force Cnst:      0.8652                 1.5506                 1.8008
 Red. Mass:      20.5741                12.6575                14.5756
 IR Active:          YES                    YES                    YES
 IR Intens:        0.872                  0.129                 19.543
 Raman Active:       YES                    YES                    YES
               X      Y      Z        X      Y      Z        X      Y      Z
 C          0.138  0.467  0.000   -0.000  0.000  0.862   -0.496  0.490 -0.000
 N          0.318  0.471  0.000   -0.000  0.000 -0.497   -0.358  0.503  0.000
 F          0.368  0.510 -0.000   -0.000 -0.000  0.093   -0.062 -0.348 -0.000
 I         -0.159 -0.115 -0.000    0.000  0.000 -0.014    0.031  0.005  0.000
 I          0.056 -0.058 -0.000    0.000 -0.000 -0.026    0.065 -0.055  0.000
 TransDip  -0.023 -0.019 -0.000   -0.000  0.000 -0.011   -0.130  0.055  0.000

 Mode:                 7                      8                      9
 Frequency:       805.43                 862.84                1581.07
 Force Cnst:      5.0010                 6.6247                18.9428
 Red. Mass:      13.0844                15.1027                12.8616
 IR Active:          YES                    YES                    YES
 IR Intens:      185.109                159.275                 25.383
 Raman Active:       YES                    YES                    YES
               X      Y      Z        X      Y      Z        X      Y      Z
 C          0.874  0.238 -0.000   -0.217  0.138 -0.000   -0.014  0.756 -0.000
 N         -0.097  0.209 -0.000    0.825  0.081 -0.000   -0.028 -0.654  0.000
 F         -0.225 -0.274  0.000   -0.476 -0.138  0.000    0.022  0.007 -0.000
 I         -0.025 -0.007  0.000    0.000 -0.004  0.000    0.000  0.000 -0.000
 I         -0.013  0.002  0.000    0.001  0.003  0.000    0.001 -0.001  0.000
 TransDip   0.434  0.040 -0.000    0.040  0.402  0.000   -0.107  0.120  0.000

 STANDARD THERMODYNAMIC QUANTITIES AT   298.15 K  AND     1.00 ATM

   This Molecule has  0 Imaginary Frequencies
   Zero point vibrational energy:        7.117 kcal/mol

   Atom    1 Element C  Has Mass   12.00000
   Atom    2 Element N  Has Mass   14.00307
   Atom    3 Element F  Has Mass   18.99840
   Atom    4 Element I  Has Mass  126.90440
   Atom    5 Element I  Has Mass  126.90440
   Molecular Mass:   298.810270 amu
   Principal axes and moments of inertia in amu*Bohr^2:
                             1           2           3
    Eigenvalues --      774.92151  3153.07730  3927.99880
          X               0.99993     0.01194    -0.00000
          Y              -0.01194     0.99993    -0.00000
          Z               0.00000     0.00000     1.00000
   Rotational Symmetry Number is   1
   The Molecule is an Asymmetric Top
   Translational Enthalpy:        0.889 kcal/mol
   Rotational Enthalpy:           0.889 kcal/mol
   Vibrational Enthalpy:          8.937 kcal/mol
   gas constant (RT):             0.592 kcal/mol
   Translational Entropy:        42.981  cal/mol.K
   Rotational Entropy:           30.640  cal/mol.K
   Vibrational Entropy:          10.679  cal/mol.K

   Total Enthalpy:               11.306 kcal/mol
   Total Entropy:                84.300  cal/mol.K
Archival summary:
1\1\TWL01\FREQ\ProcedureUnspecified\BasisUnspecified\2111\taweetha\SunNov2522:21:452018SunNov2522:21:452018\0\\#,FREQ,ProcedureUnspecified,BasisUnspecified,\\0,1\I\C,1,2.13421\N,2,1.26859,1,125.22\F,3,1.41111,2,111.534,1,0,0\I,2,2.10441,1,120.132,3,180,0\\\@

 Total job time:  83.52s(wall), 318.46s(cpu) 
 Sun Nov 25 22:21:45 2018

        *************************************************************
        *                                                           *
        *  Thank you very much for using Q-Chem.  Have a nice day.  *
        *                                                           *
        *************************************************************
