# Supplementary material for: Geometric and energetic data from ab initio calculations of haloethene, haloimine, halomethylenephosphine, haloiminophosphine, halodiazene, halodiphosphene and halocyclopropane
Source: Data Brief. 2019 Nov 2;27:104738. doi: 10.1016/j.dib.2019.104738 (PMC6861602; doi:10.1016/j.dib.2019.104738)
Supplement: Multimedia component 4 [file mmc4.zip › CN/B3LYP/IICNHE.out]

Q-Chem Developer Version!
                  Welcome to Q-Chem
     A Quantum Leap Into The Future Of Chemistry


 Q-Chem 5.1, Q-Chem, Inc., Pleasanton, CA (2018)

 Yihan Shao,  Zhengting Gan,  E. Epifanovsky,  A. T. B. Gilbert,  M. Wormit,  
 J. Kussmann,  A. W. Lange,  A. Behn,  Jia Deng,  Xintian Feng,  D. Ghosh,  
 M. Goldey,  P. R. Horn,  L. D. Jacobson,  I. Kaliman,  T. Kus,  A. Landau,  
 Jie Liu,  E. I. Proynov,  R. M. Richard,  R. P. Steele,  E. J. Sundstrom,  
 H. L. Woodcock III,  P. M. Zimmerman,  D. Zuev,  B. Albrecht,  E. Alguire,  
 S. A. Baeppler,  D. Barton,  Z. Benda,  Y. A. Bernard,  E. J. Berquist,  
 K. B. Bravaya,  H. Burton,  D. Casanova,  Chun-Min Chang,  Yunqing Chen,  
 A. Chien,  K. D. Closser,  M. P. Coons,  S. Coriani,  S. Dasgupta,  
 A. L. Dempwolff,  M. Diedenhofen,  Hainam Do,  R. G. Edgar,  Po-Tung Fang,  
 S. Faraji,  S. Fatehi,  Qingguo Feng,  K. D. Fenk,  J. Fosso-Tande,  
 Qinghui Ge,  A. Ghysels,  G. Gidofalvi,  J. Gomes,  J. Gonthier,  A. Gunina,  
 D. Hait,  M. W. D. Hanson-Heine,  P. H. P. Harbach,  A. W. Hauser,  
 J. E. Herr,  E. G. Hohenstein,  Z. C. Holden,  Kerwin Hui,  B. C. Huynh,  
 T.-C. Jagau,  Hyunjun Ji,  B. Kaduk,  K. Khistyaev,  Jaehoon Kim,  
 P. Klunzinger,  K. Koh,  D. Kosenkov,  L. Koulias,  T. Kowalczyk,  
 C. M. Krauter,  A. Kunitsa,  Ka Un Lao,  A. Laurent,  K. V. Lawler,  
 Joonho Lee,  D. Lefrancois,  S. Lehtola,  D. S. Levine,  Yi-Pei Li,  
 You-Sheng Lin,  Fenglai Liu,  E. Livshits,  A. Luenser,  P. Manohar,  
 E. Mansoor,  S. F. Manzer,  Shan-Ping Mao,  Yuezhi Mao,  N. Mardirossian,  
 A. V. Marenich,  T. Markovich,  L. A. Martinez-Martinez,  S. A. Maurer,  
 N. J. Mayhall,  S. C. McKenzie,  J.-M. Mewes,  A. F. Morrison,  
 J. W. Mullinax,  K. Nanda,  T. S. Nguyen-Beck,  R. Olivares-Amaya,  
 J. A. Parkhill,  T. M. Perrine,  F. Plasser,  P. Pokhilko,  S. Prager,  
 A. Prociuk,  E. Ramos,  D. R. Rehn,  F. Rob,  M. Schneider,  N. Sergueev,  
 S. M. Sharada,  S. Sharma,  D. W. Small,  T. Stauch,  T. Stein,  
 Yu-Chuan Su,  A. J. W. Thom,  A. Tkatchenko,  T. Tsuchimochi,  N. M. Tubman,  
 L. Vogt,  M. L. Vidal,  O. Vydrov,  M. A. Watson,  J. Wenzel,  
 M. de Wergifosse,  T. A. Wesolowski,  A. White,  J. Witte,  A. Yamada,  
 Jun Yang,  K. Yao,  S. Yeganeh,  S. R. Yost,  Zhi-Qiang You,  A. Zech,  
 Igor Ying Zhang,  Xing Zhang,  Yan Zhao,  Ying Zhu,  B. R. Brooks,  
 G. K. L. Chan,  C. J. Cramer,  M. S. Gordon,  W. J. Hehre,  A. Klamt,  
 M. W. Schmidt,  C. D. Sherrill,  D. G. Truhlar,  A. Aspuru-Guzik,  R. Baer,  
 A. T. Bell,  N. A. Besley,  Jeng-Da Chai,  A. E. DePrince, III,  
 R. A. DiStasio Jr.,  A. Dreuw,  B. D. Dunietz,  T. R. Furlani,  
 Chao-Ping Hsu,  Yousung Jung,  Jing Kong,  D. S. Lambrecht,  WanZhen Liang,  
 C. Ochsenfeld,  V. A. Rassolov,  L. V. Slipchenko,  J. E. Subotnik,  
 T. Van Voorhis,  J. M. Herbert,  A. I. Krylov,  P. M. W. Gill,  M. Head-Gordon

 Contributors to earlier versions of Q-Chem not listed above: 
 R. D. Adamson,  B. Austin,  J. Baker,  G. J. O. Beran,  K. Brandhorst,  
 S. T. Brown,  E. F. C. Byrd,  A. K. Chakraborty,  C.-L. Cheng,  
 Siu Hung Chien,  D. M. Chipman,  D. L. Crittenden,  H. Dachsel,  
 R. J. Doerksen,  A. D. Dutoi,  L. Fusti-Molnar,  W. A. Goddard III,  
 A. Golubeva-Zadorozhnaya,  S. R. Gwaltney,  G. Hawkins,  A. Heyden,  
 S. Hirata,  G. Kedziora,  F. J. Keil,  C. Kelley,  Jihan Kim,  R. A. King,  
 R. Z. Khaliullin,  P. P. Korambath,  W. Kurlancheek,  A. M. Lee,  M. S. Lee,  
 S. V. Levchenko,  Ching Yeh Lin,  D. Liotard,  R. C. Lochan,  I. Lotan,  
 P. E. Maslen,  N. Nair,  D. P. O'Neill,  D. Neuhauser,  E. Neuscamman,  
 C. M. Oana,  R. Olson,  B. Peters,  R. Peverati,  P. A. Pieniazek,  
 Y. M. Rhee,  J. Ritchie,  M. A. Rohrdanz,  E. Rosta,  N. J. Russ,  
 H. F. Schaefer III,  N. E. Schultz,  N. Shenvi,  A. C. Simmonett,  A. Sodt,  
 D. Stuck,  K. S. Thanthiriwatte,  V. Vanovschi,  Tao Wang,  A. Warshel,  
 C. F. Williams,  Q. Wu,  X. Xu,  W. Zhang

 Please cite Q-Chem as follows:
 Y. Shao et al., Mol. Phys. 113, 184-215 (2015)
 DOI: 10.1080/00268976.2014.952696

 Q-Chem 5.1.2 for Intel X86 EM64T Linux

 Parts of Q-Chem use Armadillo 8.300.2 (Tropical Shenanigans).
 http://arma.sourceforge.net/

 Q-Chem begins on Sun Nov 25 22:41:29 2018  

Host: 
0

     Scratch files written to /scratch/taweetham/qchem55757//
Input Ideriv = 2
Curr. Ideriv = -1
Max.  Ideriv = 2

Checking the input file for inconsistencies... 	...done.

--------------------------------------------------------------
User input:
--------------------------------------------------------------
$molecule
0 1
C 
N 1 1.3 
H 2 CH 1 120. 
I 1 CI 2 120.  3 180.0
I 1 CI 2 120.  3 0.0

CC=1.54
CH=1.09
CF=1.35
CCl=1.77
CBr=1.94
CI=2.14
DHA=180.0
$end

$rem
   job_type	optimization
   basis	6-311++g**
   method	b3lyp
$end

--------------------------------------------------------------
 ----------------------------------------------------------------
             Standard Nuclear Orientation (Angstroms)
    I     Atom           X                Y                Z
 ----------------------------------------------------------------
    1      C       0.0009791666    -0.8539940026    -0.0000000000
    2      N      -0.0095050305    -2.1539517256    -0.0000000000
    3      H      -0.9578373201    -2.6913211223    -0.0000000000
    4      I       1.8628425609     0.2010248129     0.0000000000
    5      I      -1.8436256262     0.2309175874    -0.0000000000
 ----------------------------------------------------------------
 Molecular Point Group                 Cs    NOp =  2
 Largest Abelian Subgroup              Cs    NOp =  2
 Nuclear Repulsion Energy =   726.9644439386 hartrees
 There are       60 alpha and       60 beta electrons
 Requested basis set is 6-311++G(d,p)
 There are 65 shells and 175 basis functions

 Total QAlloc Memory Limit   2000 MB
 Mega-Array Size       188 MB
 MEM_STATIC part       192 MB
 A cutoff of  1.0D-11 yielded   1688 shell pairs
 There are     12860 function pairs (     14657 Cartesian)

 -------------------------------------------------------
 OpenMP Integral Computing Module                       
 Release: version 1.0, May 2013, Q-Chem Inc. Pittsburgh 
 -------------------------------------------------------
 Integral Job Info:
 Integral job number is                      11
 Integral operator is                         1
 short-range coefficients                     0
 long-range coefficients              100000000
 Omega coefficients                           0
 if combine SR and LR in K                    0
 Integral screening is                        0
 Integral computing path is                   2
 max size of driver memory is            800000
 size of driver memory is                593474
 size of scratch memory is             11861008
 max col of scratch BK array               1296
 max len of scratch array in speh3          155
 max len of scratch index in speh4           18
 max int batch size is                      520
 min int batch size is                       52
 fixed nKL is                                52
 max L of basis functions is                  2
 order of int derivative is                   0
 number of shells is                         65
 number of basis is                         187
 number of cartesian basis is               187
 number of contracted shell pairs          1688
 number of primitive shell pairs           3306
 maxK2 (contraction) of shell pair           36
 max number of K2 of shell pair               1
 max number of CS2 of shell pair            267
 max number of PS2 of shell pair            267
 mem total for path MDJ                  533228
 -------------------------------------------------------
 Smallest overlap matrix eigenvalue = 1.27E-03

 Scale SEOQF with 1.000000e-01/1.000000e-01/1.000000e-01

 Standard Electronic Orientation quadrupole field applied
 Nucleus-field energy     =     0.0000000165 hartrees
 Guess from superposition of atomic densities
 Warning:  Energy on first SCF cycle will be non-variational
 SAD guess density has 120.000000 electrons

 -----------------------------------------------------------------------
  General SCF calculation program by
  Eric Jon Sundstrom, Paul Horn, Yuezhi Mao, Dmitri Zuev, Alec White,
  David Stuck, Shaama M.S., Shane Yost, Joonho Lee, David Small,
  Daniel Levine, Susi Lehtola, Hugh Burton, Evgeny Epifanovsky
 -----------------------------------------------------------------------
 Exchange:     0.2000 Hartree-Fock + 0.0800 Slater + 0.7200 B88
 Correlation:  0.1900 VWN1RPA + 0.8100 LYP
 Using SG-1 standard quadrature grid
 using 4 threads for integral computing
 -------------------------------------------------------
 OpenMP Integral computing Module                
 Release: version 2.0, May 2017, Q-Chem Inc. Pleasanton 
 -------------------------------------------------------
 -------------------------------------------------------
 OpenMP BLAS3 based DFT computing Module                
 Release: version 1.0, May 2013, Q-Chem Inc. Pittsburgh 
 -------------------------------------------------------
 A restricted SCF calculation will be
 performed using DIIS
 SCF converges when DIIS error is below 1.0e-08
 ---------------------------------------
  Cycle       Energy         DIIS error
 ---------------------------------------
    1  -13932.7670727953      3.76e-02  
    2  -13932.4263204026      4.49e-03  
    3  -13932.0516027057      1.09e-02  
    4  -13932.4881639339      9.35e-04  
    5  -13932.4906206727      5.31e-04  
    6  -13932.4913752353      2.42e-04  
    7  -13932.4916706543      5.59e-05  
    8  -13932.4916779513      1.26e-05  
    9  -13932.4916785601      3.42e-06  
   10  -13932.4916786036      8.01e-07  
   11  -13932.4916786062      1.45e-07  
   12  -13932.4916786062      5.39e-08  
   13  -13932.4916786061      8.53e-09  Convergence criterion met
 ---------------------------------------
 SCF time:   CPU 28.41s  wall 8.00s 
 SCF   energy in the final basis set =   -13932.4916786061
 Total energy in the final basis set =   -13932.4916786061

 --------------------------------------------------------------
             Orbital Energies (a.u.) and Symmetries
 --------------------------------------------------------------

 Alpha MOs, Restricted
 -- Occupied --                  
*******-1165.89 -176.32 -176.32 -165.73 -165.73 -165.73 -165.72
  1 A'    2 A'    3 A'    4 A'    5 A'    1 A"    6 A'    7 A'                 
-165.72 -165.72  -35.82  -35.82  -31.31  -31.31  -31.31  -31.31
  2 A"    8 A'    9 A'   10 A'   11 A'   12 A'    3 A"   13 A'                 
-31.304 -31.304 -22.965 -22.963 -22.963 -22.961 -22.959 -22.959
  4 A"   14 A'   15 A'    5 A"   16 A'   17 A'    6 A"   18 A'                 
-22.959 -22.959 -22.955 -22.955 -14.355 -10.322  -6.370  -6.366
  7 A"   19 A'   20 A'    8 A"   21 A'   22 A'   23 A'   24 A'                 
 -4.783  -4.779  -4.768  -4.767  -4.764  -4.764  -2.049  -2.044
 25 A'   26 A'    9 A"   27 A'   10 A"   28 A'   29 A'   30 A'                 
 -2.044  -2.043  -2.040  -2.040  -2.030  -2.030  -2.027  -2.027
 11 A"   31 A'   12 A"   32 A'   33 A'   13 A"   34 A'   14 A"                 
 -0.932  -0.716  -0.672  -0.577  -0.475  -0.424  -0.393  -0.307
 35 A'   36 A'   37 A'   38 A'   39 A'   40 A'   15 A"   41 A'                 
 -0.293  -0.288  -0.283  -0.271
 42 A'   16 A"   17 A"   43 A'                                                 
 -- Virtual --                   
 -0.104  -0.068  -0.037   0.003   0.038   0.058   0.067   0.085
 44 A'   18 A"   45 A'   46 A'   47 A'   48 A'   19 A"   49 A'                 
  0.125   0.143   0.150   0.162   0.168   0.201   0.208   0.223
 50 A'   20 A"   51 A'   52 A'   53 A'   54 A'   21 A"   55 A'                 
  0.232   0.252   0.257   0.313   0.359   0.370   0.389   0.396
 56 A'   22 A"   57 A'   58 A'   23 A"   59 A'   24 A"   25 A"                 
  0.409   0.415   0.434   0.446   0.451   0.498   0.530   0.605
 26 A"   60 A'   61 A'   62 A'   63 A'   64 A'   65 A'   66 A'                 
  0.621   0.645   0.732   0.759   0.789   0.816   0.869   0.904
 27 A"   67 A'   68 A'   69 A'   70 A'   28 A"   71 A'   72 A'                 
  1.152   1.178   1.216   1.305   1.318   1.319   1.350   1.351
 73 A'   29 A"   30 A"   74 A'   31 A"   75 A'   76 A'   32 A"                 
  1.399   1.439   1.541   1.575   1.625   1.825   1.888   2.229
 77 A'   33 A"   78 A'   79 A'   80 A'   81 A'   82 A'   34 A"                 
  2.367   2.371   2.580   2.710   2.734   2.816   3.018   3.133
 83 A'   35 A"   84 A'   85 A'   36 A"   86 A'   87 A'   88 A'                 
  3.822   3.947   3.949   3.955   3.961   3.970   4.015   4.030
 37 A"   38 A"   39 A"   89 A'   90 A'   40 A"   91 A'   41 A"                 
  4.084   4.125   4.221   4.250   4.327   4.387   4.614   5.963
 92 A'   93 A'   94 A'   95 A'   96 A'   97 A'   98 A'   42 A"                 
  6.000   6.008   6.024   6.025   6.073  23.597  27.781  27.827
 99 A'   43 A"  100 A'  101 A'  102 A'  103 A'  104 A'  105 A'                 
 28.310  28.338  28.342  28.345  28.357  28.372  28.520  28.523
 44 A"  106 A'  107 A'   45 A"  108 A'  109 A'   46 A"   47 A"                 
 28.525  28.527  28.528  28.556  28.557  28.594  28.670  28.687
110 A'   48 A"  111 A'  112 A'   49 A"  113 A'  114 A'  115 A'                 
 35.469 127.858 127.878 127.885 127.895 127.899 127.924 151.589
116 A'   50 A"  117 A'   51 A"  118 A'  119 A'  120 A'  121 A'                 
151.6271901.7491901.789
122 A'  123 A'  124 A'                                                         

 Beta MOs, Restricted
 -- Occupied --                  
*******-1165.89 -176.32 -176.32 -165.73 -165.73 -165.73 -165.72
  1 A'    2 A'    3 A'    4 A'    5 A'    1 A"    6 A'    7 A'                 
-165.72 -165.72  -35.82  -35.82  -31.31  -31.31  -31.31  -31.31
  2 A"    8 A'    9 A'   10 A'   11 A'   12 A'    3 A"   13 A'                 
-31.304 -31.304 -22.965 -22.963 -22.963 -22.961 -22.959 -22.959
  4 A"   14 A'   15 A'    5 A"   16 A'   17 A'    6 A"   18 A'                 
-22.959 -22.959 -22.955 -22.955 -14.355 -10.322  -6.370  -6.366
  7 A"   19 A'   20 A'    8 A"   21 A'   22 A'   23 A'   24 A'                 
 -4.783  -4.779  -4.768  -4.767  -4.764  -4.764  -2.049  -2.044
 25 A'   26 A'    9 A"   27 A'   10 A"   28 A'   29 A'   30 A'                 
 -2.044  -2.043  -2.040  -2.040  -2.030  -2.030  -2.027  -2.027
 11 A"   31 A'   12 A"   32 A'   33 A'   13 A"   34 A'   14 A"                 
 -0.932  -0.716  -0.672  -0.577  -0.475  -0.424  -0.393  -0.307
 35 A'   36 A'   37 A'   38 A'   39 A'   40 A'   15 A"   41 A'                 
 -0.293  -0.288  -0.283  -0.271
 42 A'   16 A"   17 A"   43 A'                                                 
 -- Virtual --                   
 -0.104  -0.068  -0.037   0.003   0.038   0.058   0.067   0.085
 44 A'   18 A"   45 A'   46 A'   47 A'   48 A'   19 A"   49 A'                 
  0.125   0.143   0.150   0.162   0.168   0.201   0.208   0.223
 50 A'   20 A"   51 A'   52 A'   53 A'   54 A'   21 A"   55 A'                 
  0.232   0.252   0.257   0.313   0.359   0.370   0.389   0.396
 56 A'   22 A"   57 A'   58 A'   23 A"   59 A'   24 A"   25 A"                 
  0.409   0.415   0.434   0.446   0.451   0.498   0.530   0.605
 26 A"   60 A'   61 A'   62 A'   63 A'   64 A'   65 A'   66 A'                 
  0.621   0.645   0.732   0.759   0.789   0.816   0.869   0.904
 27 A"   67 A'   68 A'   69 A'   70 A'   28 A"   71 A'   72 A'                 
  1.152   1.178   1.216   1.305   1.318   1.319   1.350   1.351
 73 A'   29 A"   30 A"   74 A'   31 A"   75 A'   76 A'   32 A"                 
  1.399   1.439   1.541   1.575   1.625   1.825   1.888   2.229
 77 A'   33 A"   78 A'   79 A'   80 A'   81 A'   82 A'   34 A"                 
  2.367   2.371   2.580   2.710   2.734   2.816   3.018   3.133
 83 A'   35 A"   84 A'   85 A'   36 A"   86 A'   87 A'   88 A'                 
  3.822   3.947   3.949   3.955   3.961   3.970   4.015   4.030
 37 A"   38 A"   39 A"   89 A'   90 A'   40 A"   91 A'   41 A"                 
  4.084   4.125   4.221   4.250   4.327   4.387   4.614   5.963
 92 A'   93 A'   94 A'   95 A'   96 A'   97 A'   98 A'   42 A"                 
  6.000   6.008   6.024   6.025   6.073  23.597  27.781  27.827
 99 A'   43 A"  100 A'  101 A'  102 A'  103 A'  104 A'  105 A'                 
 28.310  28.338  28.342  28.345  28.357  28.372  28.520  28.523
 44 A"  106 A'  107 A'   45 A"  108 A'  109 A'   46 A"   47 A"                 
 28.525  28.527  28.528  28.556  28.557  28.594  28.670  28.687
110 A'   48 A"  111 A'  112 A'   49 A"  113 A'  114 A'  115 A'                 
 35.469 127.858 127.878 127.885 127.895 127.899 127.924 151.589
116 A'   50 A"  117 A'   51 A"  118 A'  119 A'  120 A'  121 A'                 
151.6271901.7491901.789
122 A'  123 A'  124 A'                                                         
 --------------------------------------------------------------

          Ground-State Mulliken Net Atomic Charges

     Atom                 Charge (a.u.)
  ----------------------------------------
      1 C                    -0.417607
      2 N                    -0.078411
      3 H                     0.235941
      4 I                     0.165799
      5 I                     0.094279
  ----------------------------------------
  Sum of atomic charges =     0.000000

 -----------------------------------------------------------------
                    Cartesian Multipole Moments
 -----------------------------------------------------------------
    Charge (ESU x 10^10)
                 0.0000
    Dipole Moment (Debye)
         X      -0.9767      Y       0.2603      Z      -0.0000
       Tot       1.0108
    Quadrupole Moments (Debye-Ang)
        XX     -63.6177     XY       4.7881     YY     -68.5090
        XZ       0.0000     YZ       0.0000     ZZ     -69.8915
    Octopole Moments (Debye-Ang^2)
       XXX       3.5748    XXY      14.9692    XYY     -12.7907
       YYY      16.7442    XXZ       0.0000    XYZ       0.0000
       YYZ      -0.0000    XZZ       0.4186    YZZ       6.6811
       ZZZ       0.0000
    Hexadecapole Moments (Debye-Ang^3)
      XXXX   -1170.2922   XXXY       5.5803   XXYY    -248.6963
      XYYY      38.6541   YYYY    -307.0487   XXXZ       0.0000
      XXYZ      -0.0000   XYYZ      -0.0000   YYYZ       0.0000
      XXZZ    -229.7232   XYZZ       0.3882   YYZZ     -70.8072
      XZZZ      -0.0000   YZZZ       0.0000   ZZZZ     -95.3031
 -----------------------------------------------------------------
 Calculating analytic gradient of the SCF energy
 Gradient of SCF Energy
            1           2           3           4           5
    1   0.0117163   0.0159115  -0.0369225   0.0027718   0.0065229
    2   0.0840495  -0.0376792  -0.0337414   0.0000203  -0.0126492
    3   0.0000000  -0.0000000   0.0000000   0.0000000   0.0000000
 Max gradient component =       8.405E-02
 RMS gradient           =       2.779E-02
 Gradient time:  CPU 8.16 s  wall 2.16 s
 Geometry Optimization Parameters
   NAtoms,    NIC,     NZ,  NCons,   NDum,   NFix, NCnnct, MaxDiis
        5      20       5       0       0       0       0       0


** GEOMETRY OPTIMIZATION IN DELOCALIZED INTERNAL COORDINATES **
   Searching for a Minimum

   Optimization Cycle:   1

                       Coordinates (Angstroms)
     ATOM                X               Y               Z
      1  C         0.0009791666   -0.8539940026    0.0000000000
      2  N        -0.0095050305   -2.1539517256    0.0000000000
      3  H        -0.9578373201   -2.6913211223    0.0000000000
      4  I         1.8628425609    0.2010248129    0.0000000000
      5  I        -1.8436256262    0.2309175874    0.0000000000
   Point Group: cs    Number of degrees of freedom:     7


   Energy is -13932.491678606


 Attempting to Generate Delocalized Internal Coordinates

  7 Hessian modes will be used to form the next step
  Hessian Eigenvalues:
     0.108095    0.108095    0.160000    0.250000    0.250000    0.348126
     0.671931

 Minimum Search - Taking Simple RFO Step
 Searching for Lamda that Minimizes Along All modes
 Value Taken    Lamda =  -0.02011356
 Step Taken.  Stepsize is  0.248404

                             Maximum     Tolerance    Cnvgd?
         Gradient           0.067742      0.000300      NO
         Displacement       0.194076      0.001200      NO
         Energy change     *********      0.000001      NO


 New Cartesian Coordinates Obtained by Inverse Iteration

 Displacement from previous Coordinates is:  0.294069
 ----------------------------------------------------------------
             Standard Nuclear Orientation (Angstroms)
    I     Atom           X                Y                Z
 ----------------------------------------------------------------
    1      C      -0.0172764308    -0.9196390763     0.0000000000
    2      N       0.0236188937    -2.1641968311     0.0000000000
    3      H      -0.9045322865    -2.5872961183     0.0000000000
    4      I       1.8209748070     0.1563964460     0.0000000000
    5      I      -1.8699312327     0.2474111295     0.0000000000
 ----------------------------------------------------------------
 Molecular Point Group                 Cs    NOp =  2
 Largest Abelian Subgroup              Cs    NOp =  2
 Nuclear Repulsion Energy =   729.1628535806 hartrees
 There are       60 alpha and       60 beta electrons
 Applying Cartesian multipole field
    Component          Value
    ---------          -----
     (2,0,0)        1.00000E-11
     (0,2,0)        2.00000E-11
     (0,0,2)       -3.00000E-11
 Nucleus-field energy     =     0.0000000164 hartrees
 Requested basis set is 6-311++G(d,p)
 There are 65 shells and 175 basis functions
 A cutoff of  1.0D-11 yielded   1688 shell pairs
 There are     12871 function pairs (     14672 Cartesian)
 Smallest overlap matrix eigenvalue = 1.09E-03
 Guess MOs from SCF MO coefficient file

 -----------------------------------------------------------------------
  General SCF calculation program by
  Eric Jon Sundstrom, Paul Horn, Yuezhi Mao, Dmitri Zuev, Alec White,
  David Stuck, Shaama M.S., Shane Yost, Joonho Lee, David Small,
  Daniel Levine, Susi Lehtola, Hugh Burton, Evgeny Epifanovsky
 -----------------------------------------------------------------------
 Exchange:     0.2000 Hartree-Fock + 0.0800 Slater + 0.7200 B88
 Correlation:  0.1900 VWN1RPA + 0.8100 LYP
 Using SG-1 standard quadrature grid
 using 4 threads for integral computing
 -------------------------------------------------------
 OpenMP Integral computing Module                
 Release: version 2.0, May 2017, Q-Chem Inc. Pleasanton 
 -------------------------------------------------------
 -------------------------------------------------------
 OpenMP BLAS3 based DFT computing Module                
 Release: version 1.0, May 2013, Q-Chem Inc. Pittsburgh 
 -------------------------------------------------------
 A restricted SCF calculation will be
 performed using DIIS
 SCF converges when DIIS error is below 1.0e-08
 ---------------------------------------
  Cycle       Energy         DIIS error
 ---------------------------------------
    1  -13932.4975684369      1.06e-03  
    2  -13932.5006188770      6.63e-04  
    3  -13932.5003575066      6.86e-04  
    4  -13932.5019731919      1.21e-04  
    5  -13932.5020173739      4.80e-05  
    6  -13932.5020274107      1.31e-05  
    7  -13932.5020279750      2.53e-06  
    8  -13932.5020279915      9.11e-07  
    9  -13932.5020279935      2.06e-07  
   10  -13932.5020279936      3.13e-08  
   11  -13932.5020279936      1.09e-08  
   12  -13932.5020279936      1.86e-09  Convergence criterion met
 ---------------------------------------
 SCF time:   CPU 25.99s  wall 7.00s 
 SCF   energy in the final basis set =   -13932.5020279936
 Total energy in the final basis set =   -13932.5020279936

 --------------------------------------------------------------
             Orbital Energies (a.u.) and Symmetries
 --------------------------------------------------------------

 Alpha MOs, Restricted
 -- Occupied --                  
*******-1165.89 -176.32 -176.32 -165.72 -165.72 -165.72 -165.72
  1 A'    2 A'    3 A'    4 A'    5 A'    6 A'    1 A"    7 A'                 
-165.72 -165.72  -35.82  -35.82  -31.31  -31.31  -31.30  -31.30
  2 A"    8 A'    9 A'   10 A'   11 A'   12 A'    3 A"    4 A"                 
-31.304 -31.304 -22.961 -22.960 -22.960 -22.959 -22.959 -22.959
 13 A'   14 A'   15 A'   16 A'    5 A"   17 A'    6 A"   18 A'                 
-22.955 -22.955 -22.955 -22.955 -14.352 -10.318  -6.366  -6.366
  7 A"   19 A'   20 A'    8 A"   21 A'   22 A'   23 A'   24 A'                 
 -4.779  -4.778  -4.764  -4.764  -4.763  -4.763  -2.045  -2.044
 25 A'   26 A'    9 A"   10 A"   27 A'   28 A'   29 A'   30 A'                 
 -2.041  -2.040  -2.040  -2.039  -2.027  -2.027  -2.027  -2.026
 11 A"   31 A'   12 A"   32 A'   33 A'   34 A'   13 A"   14 A"                 
 -0.967  -0.717  -0.670  -0.587  -0.481  -0.429  -0.407  -0.308
 35 A'   36 A'   37 A'   38 A'   39 A'   40 A'   15 A"   41 A'                 
 -0.300  -0.288  -0.285  -0.272
 42 A'   16 A"   17 A"   43 A'                                                 
 -- Virtual --                   
 -0.106  -0.058  -0.032   0.001   0.040   0.058   0.065   0.086
 44 A'   18 A"   45 A'   46 A'   47 A'   48 A'   19 A"   49 A'                 
  0.132   0.144   0.151   0.159   0.174   0.204   0.208   0.213
 50 A'   20 A"   51 A'   52 A'   53 A'   54 A'   21 A"   55 A'                 
  0.233   0.254   0.265   0.314   0.361   0.371   0.386   0.399
 56 A'   22 A"   57 A'   58 A'   23 A"   59 A'   24 A"   25 A"                 
  0.407   0.420   0.436   0.447   0.453   0.528   0.558   0.599
 26 A"   60 A'   61 A'   62 A'   63 A'   64 A'   65 A'   66 A'                 
  0.618   0.644   0.705   0.775   0.795   0.814   0.850   0.900
 27 A"   67 A'   68 A'   69 A'   70 A'   28 A"   71 A'   72 A'                 
  1.154   1.173   1.228   1.300   1.309   1.314   1.337   1.354
 73 A'   29 A"   30 A"   31 A"   74 A'   75 A'   76 A'   32 A"                 
  1.395   1.445   1.538   1.602   1.667   1.862   1.963   2.305
 77 A'   33 A"   78 A'   79 A'   80 A'   81 A'   82 A'   34 A"                 
  2.403   2.444   2.582   2.731   2.749   2.872   3.035   3.107
 35 A"   83 A'   84 A'   85 A'   36 A"   86 A'   87 A'   88 A'                 
  3.833   3.949   3.951   3.955   3.965   3.972   4.026   4.030
 37 A"   38 A"   39 A"   89 A'   90 A'   40 A"   91 A'   41 A"                 
  4.104   4.175   4.221   4.246   4.340   4.387   4.720   5.965
 92 A'   93 A'   94 A'   95 A'   96 A'   97 A'   98 A'   42 A"                 
  6.003   6.009   6.024   6.026   6.070  23.720  27.781  27.828
 99 A'   43 A"  100 A'  101 A'  102 A'  103 A'  104 A'  105 A'                 
 28.312  28.341  28.345  28.346  28.357  28.371  28.523  28.523
 44 A"  106 A'  107 A'   45 A"  108 A'  109 A'   46 A"   47 A"                 
 28.526  28.529  28.529  28.557  28.559  28.596  28.670  28.684
110 A'   48 A"  111 A'   49 A"  112 A'  113 A'  114 A'  115 A'                 
 35.564 127.860 127.882 127.886 127.895 127.901 127.923 151.589
116 A'   50 A"  117 A'   51 A"  118 A'  119 A'  120 A'  121 A'                 
151.6291901.7491901.791
122 A'  123 A'  124 A'                                                         

 Beta MOs, Restricted
 -- Occupied --                  
*******-1165.89 -176.32 -176.32 -165.72 -165.72 -165.72 -165.72
  1 A'    2 A'    3 A'    4 A'    5 A'    6 A'    1 A"    7 A'                 
-165.72 -165.72  -35.82  -35.82  -31.31  -31.31  -31.30  -31.30
  2 A"    8 A'    9 A'   10 A'   11 A'   12 A'    3 A"    4 A"                 
-31.304 -31.304 -22.961 -22.960 -22.960 -22.959 -22.959 -22.959
 13 A'   14 A'   15 A'   16 A'    5 A"   17 A'    6 A"   18 A'                 
-22.955 -22.955 -22.955 -22.955 -14.352 -10.318  -6.366  -6.366
  7 A"   19 A'   20 A'    8 A"   21 A'   22 A'   23 A'   24 A'                 
 -4.779  -4.778  -4.764  -4.764  -4.763  -4.763  -2.045  -2.044
 25 A'   26 A'    9 A"   10 A"   27 A'   28 A'   29 A'   30 A'                 
 -2.041  -2.040  -2.040  -2.039  -2.027  -2.027  -2.027  -2.026
 11 A"   31 A'   12 A"   32 A'   33 A'   34 A'   13 A"   14 A"                 
 -0.967  -0.717  -0.670  -0.587  -0.481  -0.429  -0.407  -0.308
 35 A'   36 A'   37 A'   38 A'   39 A'   40 A'   15 A"   41 A'                 
 -0.300  -0.288  -0.285  -0.272
 42 A'   16 A"   17 A"   43 A'                                                 
 -- Virtual --                   
 -0.106  -0.058  -0.032   0.001   0.040   0.058   0.065   0.086
 44 A'   18 A"   45 A'   46 A'   47 A'   48 A'   19 A"   49 A'                 
  0.132   0.144   0.151   0.159   0.174   0.204   0.208   0.213
 50 A'   20 A"   51 A'   52 A'   53 A'   54 A'   21 A"   55 A'                 
  0.233   0.254   0.265   0.314   0.361   0.371   0.386   0.399
 56 A'   22 A"   57 A'   58 A'   23 A"   59 A'   24 A"   25 A"                 
  0.407   0.420   0.436   0.447   0.453   0.528   0.558   0.599
 26 A"   60 A'   61 A'   62 A'   63 A'   64 A'   65 A'   66 A'                 
  0.618   0.644   0.705   0.775   0.795   0.814   0.850   0.900
 27 A"   67 A'   68 A'   69 A'   70 A'   28 A"   71 A'   72 A'                 
  1.154   1.173   1.228   1.300   1.309   1.314   1.337   1.354
 73 A'   29 A"   30 A"   31 A"   74 A'   75 A'   76 A'   32 A"                 
  1.395   1.445   1.538   1.602   1.667   1.862   1.963   2.305
 77 A'   33 A"   78 A'   79 A'   80 A'   81 A'   82 A'   34 A"                 
  2.403   2.444   2.582   2.731   2.749   2.872   3.035   3.107
 35 A"   83 A'   84 A'   85 A'   36 A"   86 A'   87 A'   88 A'                 
  3.833   3.949   3.951   3.955   3.965   3.972   4.026   4.030
 37 A"   38 A"   39 A"   89 A'   90 A'   40 A"   91 A'   41 A"                 
  4.104   4.175   4.221   4.246   4.340   4.387   4.720   5.965
 92 A'   93 A'   94 A'   95 A'   96 A'   97 A'   98 A'   42 A"                 
  6.003   6.009   6.024   6.026   6.070  23.720  27.781  27.828
 99 A'   43 A"  100 A'  101 A'  102 A'  103 A'  104 A'  105 A'                 
 28.312  28.341  28.345  28.346  28.357  28.371  28.523  28.523
 44 A"  106 A'  107 A'   45 A"  108 A'  109 A'   46 A"   47 A"                 
 28.526  28.529  28.529  28.557  28.559  28.596  28.670  28.684
110 A'   48 A"  111 A'   49 A"  112 A'  113 A'  114 A'  115 A'                 
 35.564 127.860 127.882 127.886 127.895 127.901 127.923 151.589
116 A'   50 A"  117 A'   51 A"  118 A'  119 A'  120 A'  121 A'                 
151.6291901.7491901.791
122 A'  123 A'  124 A'                                                         
 --------------------------------------------------------------

          Ground-State Mulliken Net Atomic Charges

     Atom                 Charge (a.u.)
  ----------------------------------------
      1 C                    -0.419010
      2 N                    -0.035198
      3 H                     0.228433
      4 I                     0.149785
      5 I                     0.075990
  ----------------------------------------
  Sum of atomic charges =     0.000000

 -----------------------------------------------------------------
                    Cartesian Multipole Moments
 -----------------------------------------------------------------
    Charge (ESU x 10^10)
                 0.0000
    Dipole Moment (Debye)
         X      -0.9887      Y       0.1142      Z      -0.0000
       Tot       0.9953
    Quadrupole Moments (Debye-Ang)
        XX     -64.3698     XY       4.1499     YY     -68.4242
        XZ      -0.0000     YZ      -0.0000     ZZ     -69.7846
    Octopole Moments (Debye-Ang^2)
       XXX       8.7135    XXY      16.3230    XYY     -10.1087
       YYY      21.2624    XXZ      -0.0000    XYZ       0.0000
       YYZ      -0.0000    XZZ       2.2695    YZZ       7.2734
       ZZZ      -0.0000
    Hexadecapole Moments (Debye-Ang^3)
      XXXX   -1171.0067   XXXY      13.7275   XXYY    -247.9619
      XYYY      44.5746   YYYY    -313.2870   XXXZ      -0.0000
      XXYZ      -0.0000   XYYZ       0.0000   YYYZ      -0.0000
      XXZZ    -228.7341   XYZZ       4.3789   YYZZ     -69.8256
      XZZZ      -0.0000   YZZZ      -0.0000   ZZZZ     -95.3259
 -----------------------------------------------------------------
 Calculating analytic gradient of the SCF energy
 Gradient of SCF Energy
            1           2           3           4           5
    1  -0.0008909   0.0046997  -0.0005831  -0.0030662  -0.0001595
    2   0.0095273  -0.0045123   0.0037208  -0.0058233  -0.0029126
    3  -0.0000000   0.0000000  -0.0000000  -0.0000000   0.0000000
 Max gradient component =       9.527E-03
 RMS gradient           =       3.652E-03
 Gradient time:  CPU 8.19 s  wall 2.15 s
 Geometry Optimization Parameters
   NAtoms,    NIC,     NZ,  NCons,   NDum,   NFix, NCnnct, MaxDiis
        5      20       5       0       0       0       0       0

 Cartesian Hessian Update
 Hessian Updated using BFGS Update


** GEOMETRY OPTIMIZATION IN DELOCALIZED INTERNAL COORDINATES **
   Searching for a Minimum

   Optimization Cycle:   2

                       Coordinates (Angstroms)
     ATOM                X               Y               Z
      1  C        -0.0172764308   -0.9196390763    0.0000000000
      2  N         0.0236188937   -2.1641968311    0.0000000000
      3  H        -0.9045322865   -2.5872961183    0.0000000000
      4  I         1.8209748070    0.1563964460    0.0000000000
      5  I        -1.8699312327    0.2474111295    0.0000000000
   Point Group: cs    Number of degrees of freedom:     7


   Energy is -13932.502027994

 Hessian Updated using BFGS Update

  7 Hessian modes will be used to form the next step
  Hessian Eigenvalues:
     0.105389    0.110714    0.176551    0.233450    0.256779    0.364413
     0.663418

 Minimum Search - Taking Simple RFO Step
 Searching for Lamda that Minimizes Along All modes
 Value Taken    Lamda =  -0.00097082
 Step Taken.  Stepsize is  0.075942

                             Maximum     Tolerance    Cnvgd?
         Gradient           0.007757      0.000300      NO
         Displacement       0.042843      0.001200      NO
         Energy change     -0.010349      0.000001      NO


 New Cartesian Coordinates Obtained by Inverse Iteration

 Displacement from previous Coordinates is:  0.109644
 ----------------------------------------------------------------
             Standard Nuclear Orientation (Angstroms)
    I     Atom           X                Y                Z
 ----------------------------------------------------------------
    1      C      -0.0216987513    -0.9319663092     0.0000000000
    2      N       0.0117216702    -2.1732539914     0.0000000000
    3      H      -0.9018477293    -2.6223992868     0.0000000000
    4      I       1.8232765037     0.1834646808     0.0000000000
    5      I      -1.8585979427     0.2768304563     0.0000000000
 ----------------------------------------------------------------
 Molecular Point Group                 Cs    NOp =  2
 Largest Abelian Subgroup              Cs    NOp =  2
 Nuclear Repulsion Energy =   727.4728765914 hartrees
 There are       60 alpha and       60 beta electrons
 Applying Cartesian multipole field
    Component          Value
    ---------          -----
     (2,0,0)        1.00000E-11
     (0,2,0)        2.00000E-11
     (0,0,2)       -3.00000E-11
 Nucleus-field energy     =     0.0000000165 hartrees
 Requested basis set is 6-311++G(d,p)
 There are 65 shells and 175 basis functions
 A cutoff of  1.0D-11 yielded   1683 shell pairs
 There are     12846 function pairs (     14645 Cartesian)
 Smallest overlap matrix eigenvalue = 1.08E-03
 Guess MOs from SCF MO coefficient file

 -----------------------------------------------------------------------
  General SCF calculation program by
  Eric Jon Sundstrom, Paul Horn, Yuezhi Mao, Dmitri Zuev, Alec White,
  David Stuck, Shaama M.S., Shane Yost, Joonho Lee, David Small,
  Daniel Levine, Susi Lehtola, Hugh Burton, Evgeny Epifanovsky
 -----------------------------------------------------------------------
 Exchange:     0.2000 Hartree-Fock + 0.0800 Slater + 0.7200 B88
 Correlation:  0.1900 VWN1RPA + 0.8100 LYP
 Using SG-1 standard quadrature grid
 using 4 threads for integral computing
 -------------------------------------------------------
 OpenMP Integral computing Module                
 Release: version 2.0, May 2017, Q-Chem Inc. Pleasanton 
 -------------------------------------------------------
 -------------------------------------------------------
 OpenMP BLAS3 based DFT computing Module                
 Release: version 1.0, May 2013, Q-Chem Inc. Pittsburgh 
 -------------------------------------------------------
 A restricted SCF calculation will be
 performed using DIIS
 SCF converges when DIIS error is below 1.0e-08
 ---------------------------------------
  Cycle       Energy         DIIS error
 ---------------------------------------
    1  -13932.5021713281      2.60e-04  
    2  -13932.5024857737      1.78e-04  
    3  -13932.5024710082      1.91e-04  
    4  -13932.5025998992      2.62e-05  
    5  -13932.5026025361      1.35e-05  
    6  -13932.5026032001      3.85e-06  
    7  -13932.5026032582      9.95e-07  
    8  -13932.5026032620      2.81e-07  
    9  -13932.5026032623      6.39e-08  
   10  -13932.5026032622      1.13e-08  
   11  -13932.5026032622      2.43e-09  Convergence criterion met
 ---------------------------------------
 SCF time:   CPU 23.70s  wall 6.00s 
 SCF   energy in the final basis set =   -13932.5026032622
 Total energy in the final basis set =   -13932.5026032622

 --------------------------------------------------------------
             Orbital Energies (a.u.) and Symmetries
 --------------------------------------------------------------

 Alpha MOs, Restricted
 -- Occupied --                  
*******-1165.89 -176.32 -176.32 -165.72 -165.72 -165.72 -165.72
  1 A'    2 A'    3 A'    4 A'    5 A'    6 A'    1 A"    7 A'                 
-165.72 -165.72  -35.82  -35.82  -31.31  -31.31  -31.30  -31.30
  2 A"    8 A'    9 A'   10 A'   11 A'   12 A'    3 A"   13 A'                 
-31.303 -31.303 -22.960 -22.959 -22.959 -22.959 -22.958 -22.958
  4 A"   14 A'   15 A'   16 A'    5 A"   17 A'    6 A"   18 A'                 
-22.954 -22.954 -22.954 -22.954 -14.354 -10.320  -6.366  -6.365
  7 A"   19 A'   20 A'    8 A"   21 A'   22 A'   23 A'   24 A'                 
 -4.779  -4.777  -4.763  -4.763  -4.762  -4.762  -2.044  -2.043
 25 A'   26 A'    9 A"   10 A"   27 A'   28 A'   29 A'   30 A'                 
 -2.040  -2.039  -2.039  -2.038  -2.026  -2.026  -2.026  -2.026
 11 A"   31 A'   12 A"   32 A'   33 A'   34 A'   13 A"   14 A"                 
 -0.968  -0.714  -0.667  -0.592  -0.480  -0.429  -0.407  -0.306
 35 A'   36 A'   37 A'   38 A'   39 A'   40 A'   15 A"   41 A'                 
 -0.299  -0.288  -0.285  -0.271
 42 A'   16 A"   17 A"   43 A'                                                 
 -- Virtual --                   
 -0.109  -0.058  -0.034   0.001   0.040   0.058   0.065   0.087
 44 A'   18 A"   45 A'   46 A'   47 A'   48 A'   19 A"   49 A'                 
  0.133   0.145   0.151   0.160   0.174   0.203   0.209   0.214
 50 A'   20 A"   51 A'   52 A'   53 A'   54 A'   21 A"   55 A'                 
  0.231   0.254   0.265   0.311   0.362   0.369   0.385   0.401
 56 A'   22 A"   57 A'   58 A'   23 A"   59 A'   24 A"   25 A"                 
  0.406   0.418   0.439   0.446   0.455   0.533   0.555   0.596
 26 A"   60 A'   61 A'   62 A'   63 A'   64 A'   65 A'   66 A'                 
  0.617   0.641   0.701   0.769   0.799   0.813   0.856   0.902
 27 A"   67 A'   68 A'   69 A'   70 A'   28 A"   71 A'   72 A'                 
  1.154   1.172   1.226   1.302   1.306   1.313   1.333   1.354
 73 A'   29 A"   30 A"   31 A"   74 A'   75 A'   76 A'   32 A"                 
  1.392   1.447   1.543   1.601   1.658   1.869   1.966   2.296
 77 A'   33 A"   78 A'   79 A'   80 A'   81 A'   82 A'   34 A"                 
  2.409   2.431   2.581   2.739   2.751   2.873   3.033   3.120
 35 A"   83 A'   84 A'   85 A'   36 A"   86 A'   87 A'   88 A'                 
  3.832   3.950   3.952   3.955   3.964   3.971   4.029   4.029
 37 A"   38 A"   39 A"   89 A'   90 A'   40 A"   41 A"   91 A'                 
  4.101   4.161   4.218   4.246   4.335   4.382   4.733   5.966
 92 A'   93 A'   94 A'   95 A'   96 A'   97 A'   98 A'   42 A"                 
  6.006   6.009   6.020   6.023   6.069  23.725  27.778  27.823
 99 A'   43 A"  100 A'  101 A'  102 A'  103 A'  104 A'  105 A'                 
 28.313  28.343  28.344  28.346  28.356  28.371  28.523  28.524
 44 A"  106 A'  107 A'   45 A"  108 A'  109 A'   46 A"   47 A"                 
 28.527  28.529  28.529  28.557  28.560  28.595  28.667  28.683
110 A'  111 A'   48 A"   49 A"  112 A'  113 A'  114 A'  115 A'                 
 35.569 127.861 127.883 127.886 127.894 127.900 127.923 151.588
116 A'   50 A"  117 A'   51 A"  118 A'  119 A'  120 A'  121 A'                 
151.6251901.7471901.787
122 A'  123 A'  124 A'                                                         

 Beta MOs, Restricted
 -- Occupied --                  
*******-1165.89 -176.32 -176.32 -165.72 -165.72 -165.72 -165.72
  1 A'    2 A'    3 A'    4 A'    5 A'    6 A'    1 A"    7 A'                 
-165.72 -165.72  -35.82  -35.82  -31.31  -31.31  -31.30  -31.30
  2 A"    8 A'    9 A'   10 A'   11 A'   12 A'    3 A"   13 A'                 
-31.303 -31.303 -22.960 -22.959 -22.959 -22.959 -22.958 -22.958
  4 A"   14 A'   15 A'   16 A'    5 A"   17 A'    6 A"   18 A'                 
-22.954 -22.954 -22.954 -22.954 -14.354 -10.320  -6.366  -6.365
  7 A"   19 A'   20 A'    8 A"   21 A'   22 A'   23 A'   24 A'                 
 -4.779  -4.777  -4.763  -4.763  -4.762  -4.762  -2.044  -2.043
 25 A'   26 A'    9 A"   10 A"   27 A'   28 A'   29 A'   30 A'                 
 -2.040  -2.039  -2.039  -2.038  -2.026  -2.026  -2.026  -2.026
 11 A"   31 A'   12 A"   32 A'   33 A'   34 A'   13 A"   14 A"                 
 -0.968  -0.714  -0.667  -0.592  -0.480  -0.429  -0.407  -0.306
 35 A'   36 A'   37 A'   38 A'   39 A'   40 A'   15 A"   41 A'                 
 -0.299  -0.288  -0.285  -0.271
 42 A'   16 A"   17 A"   43 A'                                                 
 -- Virtual --                   
 -0.109  -0.058  -0.034   0.001   0.040   0.058   0.065   0.087
 44 A'   18 A"   45 A'   46 A'   47 A'   48 A'   19 A"   49 A'                 
  0.133   0.145   0.151   0.160   0.174   0.203   0.209   0.214
 50 A'   20 A"   51 A'   52 A'   53 A'   54 A'   21 A"   55 A'                 
  0.231   0.254   0.265   0.311   0.362   0.369   0.385   0.401
 56 A'   22 A"   57 A'   58 A'   23 A"   59 A'   24 A"   25 A"                 
  0.406   0.418   0.439   0.446   0.455   0.533   0.555   0.596
 26 A"   60 A'   61 A'   62 A'   63 A'   64 A'   65 A'   66 A'                 
  0.617   0.641   0.701   0.769   0.799   0.813   0.856   0.902
 27 A"   67 A'   68 A'   69 A'   70 A'   28 A"   71 A'   72 A'                 
  1.154   1.172   1.226   1.302   1.306   1.313   1.333   1.354
 73 A'   29 A"   30 A"   31 A"   74 A'   75 A'   76 A'   32 A"                 
  1.392   1.447   1.543   1.601   1.658   1.869   1.966   2.296
 77 A'   33 A"   78 A'   79 A'   80 A'   81 A'   82 A'   34 A"                 
  2.409   2.431   2.581   2.739   2.751   2.873   3.033   3.120
 35 A"   83 A'   84 A'   85 A'   36 A"   86 A'   87 A'   88 A'                 
  3.832   3.950   3.952   3.955   3.964   3.971   4.029   4.029
 37 A"   38 A"   39 A"   89 A'   90 A'   40 A"   41 A"   91 A'                 
  4.101   4.161   4.218   4.246   4.335   4.382   4.733   5.966
 92 A'   93 A'   94 A'   95 A'   96 A'   97 A'   98 A'   42 A"                 
  6.006   6.009   6.020   6.023   6.069  23.725  27.778  27.823
 99 A'   43 A"  100 A'  101 A'  102 A'  103 A'  104 A'  105 A'                 
 28.313  28.343  28.344  28.346  28.356  28.371  28.523  28.524
 44 A"  106 A'  107 A'   45 A"  108 A'  109 A'   46 A"   47 A"                 
 28.527  28.529  28.529  28.557  28.560  28.595  28.667  28.683
110 A'  111 A'   48 A"   49 A"  112 A'  113 A'  114 A'  115 A'                 
 35.569 127.861 127.883 127.886 127.894 127.900 127.923 151.588
116 A'   50 A"  117 A'   51 A"  118 A'  119 A'  120 A'  121 A'                 
151.6251901.7471901.787
122 A'  123 A'  124 A'                                                         
 --------------------------------------------------------------

          Ground-State Mulliken Net Atomic Charges

     Atom                 Charge (a.u.)
  ----------------------------------------
      1 C                    -0.415751
      2 N                    -0.033523
      3 H                     0.235575
      4 I                     0.140960
      5 I                     0.072738
  ----------------------------------------
  Sum of atomic charges =     0.000000

 -----------------------------------------------------------------
                    Cartesian Multipole Moments
 -----------------------------------------------------------------
    Charge (ESU x 10^10)
                 0.0000
    Dipole Moment (Debye)
         X      -1.0042      Y       0.0025      Z      -0.0000
       Tot       1.0042
    Quadrupole Moments (Debye-Ang)
        XX     -64.6978     XY       4.2748     YY     -67.8515
        XZ      -0.0000     YZ       0.0000     ZZ     -69.8449
    Octopole Moments (Debye-Ang^2)
       XXX       7.9070    XXY      15.1771    XYY     -10.7848
       YYY      15.3944    XXZ       0.0000    XYZ       0.0000
       YYZ      -0.0000    XZZ       1.9161    YZZ       5.7573
       ZZZ       0.0000
    Hexadecapole Moments (Debye-Ang^3)
      XXXX   -1171.3002   XXXY      14.1119   XXYY    -246.5236
      XYYY      45.5833   YYYY    -314.1853   XXXZ      -0.0000
      XXYZ       0.0000   XYYZ      -0.0000   YYYZ       0.0000
      XXZZ    -228.0817   XYZZ       4.3291   YYZZ     -70.8743
      XZZZ      -0.0000   YZZZ       0.0000   ZZZZ     -95.5506
 -----------------------------------------------------------------
 Calculating analytic gradient of the SCF energy
 Gradient of SCF Energy
            1           2           3           4           5
    1  -0.0010205   0.0000971   0.0009855   0.0007084  -0.0007706
    2   0.0047573  -0.0053175   0.0016750  -0.0007074  -0.0004074
    3   0.0000000  -0.0000000   0.0000000  -0.0000000   0.0000000
 Max gradient component =       5.317E-03
 RMS gradient           =       1.958E-03
 Gradient time:  CPU 8.13 s  wall 2.13 s
 Geometry Optimization Parameters
   NAtoms,    NIC,     NZ,  NCons,   NDum,   NFix, NCnnct, MaxDiis
        5      20       5       0       0       0       0       0

 Cartesian Hessian Update
 Hessian Updated using BFGS Update


** GEOMETRY OPTIMIZATION IN DELOCALIZED INTERNAL COORDINATES **
   Searching for a Minimum

   Optimization Cycle:   3

                       Coordinates (Angstroms)
     ATOM                X               Y               Z
      1  C        -0.0216987513   -0.9319663092    0.0000000000
      2  N         0.0117216702   -2.1732539914    0.0000000000
      3  H        -0.9018477293   -2.6223992868    0.0000000000
      4  I         1.8232765037    0.1834646808    0.0000000000
      5  I        -1.8585979427    0.2768304563    0.0000000000
   Point Group: cs    Number of degrees of freedom:     7


   Energy is -13932.502603262

 Hessian Updated using BFGS Update

  7 Hessian modes will be used to form the next step
  Hessian Eigenvalues:
     0.109306    0.117425    0.145442    0.207659    0.254484    0.356219
     0.685605

 Minimum Search - Taking Simple RFO Step
 Searching for Lamda that Minimizes Along All modes
 Value Taken    Lamda =  -0.00012740
 Step Taken.  Stepsize is  0.026948

                             Maximum     Tolerance    Cnvgd?
         Gradient           0.004099      0.000300      NO
         Displacement       0.014867      0.001200      NO
         Energy change     -0.000575      0.000001      NO


 New Cartesian Coordinates Obtained by Inverse Iteration

 Displacement from previous Coordinates is:  0.046100
 ----------------------------------------------------------------
             Standard Nuclear Orientation (Angstroms)
    I     Atom           X                Y                Z
 ----------------------------------------------------------------
    1      C      -0.0227171214    -0.9364373239     0.0000000000
    2      N       0.0082435638    -2.1731369729     0.0000000000
    3      H      -0.9003312640    -2.6367009386     0.0000000000
    4      I       1.8155389877     0.1910029054     0.0000000000
    5      I      -1.8478804156     0.2879478797     0.0000000000
 ----------------------------------------------------------------
 Molecular Point Group                 Cs    NOp =  2
 Largest Abelian Subgroup              Cs    NOp =  2
 Nuclear Repulsion Energy =   729.4120537274 hartrees
 There are       60 alpha and       60 beta electrons
 Applying Cartesian multipole field
    Component          Value
    ---------          -----
     (2,0,0)        1.00000E-11
     (0,2,0)        2.00000E-11
     (0,0,2)       -3.00000E-11
 Nucleus-field energy     =     0.0000000164 hartrees
 Requested basis set is 6-311++G(d,p)
 There are 65 shells and 175 basis functions
 A cutoff of  1.0D-11 yielded   1683 shell pairs
 There are     12846 function pairs (     14645 Cartesian)
 Smallest overlap matrix eigenvalue = 1.07E-03
 Guess MOs from SCF MO coefficient file

 -----------------------------------------------------------------------
  General SCF calculation program by
  Eric Jon Sundstrom, Paul Horn, Yuezhi Mao, Dmitri Zuev, Alec White,
  David Stuck, Shaama M.S., Shane Yost, Joonho Lee, David Small,
  Daniel Levine, Susi Lehtola, Hugh Burton, Evgeny Epifanovsky
 -----------------------------------------------------------------------
 Exchange:     0.2000 Hartree-Fock + 0.0800 Slater + 0.7200 B88
 Correlation:  0.1900 VWN1RPA + 0.8100 LYP
 Using SG-1 standard quadrature grid
 using 4 threads for integral computing
 -------------------------------------------------------
 OpenMP Integral computing Module                
 Release: version 2.0, May 2017, Q-Chem Inc. Pleasanton 
 -------------------------------------------------------
 -------------------------------------------------------
 OpenMP BLAS3 based DFT computing Module                
 Release: version 1.0, May 2013, Q-Chem Inc. Pittsburgh 
 -------------------------------------------------------
 A restricted SCF calculation will be
 performed using DIIS
 SCF converges when DIIS error is below 1.0e-08
 ---------------------------------------
  Cycle       Energy         DIIS error
 ---------------------------------------
    1  -13932.5025840709      1.11e-04  
    2  -13932.5026561493      3.47e-05  
    3  -13932.5026563241      3.36e-05  
    4  -13932.5026600957      1.54e-05  
    5  -13932.5026611132      2.78e-06  
    6  -13932.5026611253      1.95e-06  
    7  -13932.5026611411      2.60e-07  
    8  -13932.5026611414      8.05e-08  
    9  -13932.5026611413      2.13e-08  
   10  -13932.5026611413      5.90e-09  Convergence criterion met
 ---------------------------------------
 SCF time:   CPU 21.59s  wall 6.00s 
 SCF   energy in the final basis set =   -13932.5026611413
 Total energy in the final basis set =   -13932.5026611413

 --------------------------------------------------------------
             Orbital Energies (a.u.) and Symmetries
 --------------------------------------------------------------

 Alpha MOs, Restricted
 -- Occupied --                  
*******-1165.89 -176.32 -176.32 -165.72 -165.72 -165.72 -165.72
  1 A'    2 A'    3 A'    4 A'    5 A'    6 A'    1 A"    7 A'                 
-165.72 -165.72  -35.82  -35.82  -31.31  -31.31  -31.30  -31.30
  2 A"    8 A'    9 A'   10 A'   11 A'   12 A'    3 A"   13 A'                 
-31.302 -31.302 -22.960 -22.959 -22.959 -22.958 -22.957 -22.957
  4 A"   14 A'   15 A'   16 A'    5 A"   17 A'    6 A"   18 A'                 
-22.954 -22.954 -22.953 -22.953 -14.354 -10.319  -6.365  -6.364
  7 A"   19 A'    8 A"   20 A'   21 A'   22 A'   23 A'   24 A'                 
 -4.778  -4.777  -4.763  -4.762  -4.762  -4.762  -2.044  -2.042
 25 A'   26 A'    9 A"   10 A"   27 A'   28 A'   29 A'   30 A'                 
 -2.040  -2.039  -2.038  -2.038  -2.026  -2.025  -2.025  -2.025
 11 A"   31 A'   12 A"   32 A'   33 A'   13 A"   34 A'   14 A"                 
 -0.969  -0.715  -0.667  -0.593  -0.480  -0.429  -0.408  -0.305
 35 A'   36 A'   37 A'   38 A'   39 A'   40 A'   15 A"   41 A'                 
 -0.299  -0.288  -0.284  -0.270
 42 A'   16 A"   17 A"   43 A'                                                 
 -- Virtual --                   
 -0.108  -0.057  -0.034   0.001   0.040   0.058   0.065   0.087
 44 A'   18 A"   45 A'   46 A'   47 A'   48 A'   19 A"   49 A'                 
  0.133   0.145   0.151   0.161   0.173   0.204   0.209   0.215
 50 A'   20 A"   51 A'   52 A'   53 A'   54 A'   21 A"   55 A'                 
  0.231   0.254   0.265   0.310   0.363   0.368   0.384   0.402
 56 A'   22 A"   57 A'   58 A'   23 A"   59 A'   24 A"   25 A"                 
  0.406   0.417   0.441   0.446   0.457   0.537   0.553   0.597
 26 A"   60 A'   61 A'   62 A'   63 A'   64 A'   65 A'   66 A'                 
  0.617   0.643   0.701   0.767   0.800   0.813   0.859   0.904
 27 A"   67 A'   68 A'   69 A'   70 A'   28 A"   71 A'   72 A'                 
  1.155   1.172   1.225   1.303   1.305   1.314   1.335   1.355
 73 A'   29 A"   30 A"   31 A"   74 A'   75 A'   76 A'   32 A"                 
  1.391   1.449   1.544   1.601   1.654   1.874   1.965   2.292
 77 A'   33 A"   78 A'   79 A'   80 A'   81 A'   82 A'   34 A"                 
  2.413   2.427   2.582   2.745   2.753   2.875   3.031   3.124
 35 A"   83 A'   84 A'   85 A'   36 A"   86 A'   87 A'   88 A'                 
  3.833   3.950   3.953   3.956   3.963   3.972   4.030   4.032
 37 A"   38 A"   39 A"   89 A'   90 A'   40 A"   41 A"   91 A'                 
  4.101   4.156   4.217   4.246   4.336   4.382   4.738   5.967
 92 A'   93 A'   94 A'   95 A'   96 A'   97 A'   98 A'   42 A"                 
  6.008   6.009   6.017   6.023   6.071  23.734  27.779  27.823
 99 A'   43 A"  100 A'  101 A'  102 A'  103 A'  104 A'  105 A'                 
 28.314  28.343  28.345  28.346  28.356  28.373  28.524  28.525
 44 A"  106 A'  107 A'   45 A"  108 A'  109 A'   46 A"   47 A"                 
 28.528  28.529  28.530  28.557  28.562  28.595  28.667  28.684
110 A'  111 A'   48 A"   49 A"  112 A'  113 A'  114 A'  115 A'                 
 35.574 127.862 127.885 127.887 127.894 127.899 127.925 151.589
116 A'   50 A"  117 A'   51 A"  118 A'  119 A'  120 A'  121 A'                 
151.6251901.7481901.787
122 A'  123 A'  124 A'                                                         

 Beta MOs, Restricted
 -- Occupied --                  
*******-1165.89 -176.32 -176.32 -165.72 -165.72 -165.72 -165.72
  1 A'    2 A'    3 A'    4 A'    5 A'    6 A'    1 A"    7 A'                 
-165.72 -165.72  -35.82  -35.82  -31.31  -31.31  -31.30  -31.30
  2 A"    8 A'    9 A'   10 A'   11 A'   12 A'    3 A"   13 A'                 
-31.302 -31.302 -22.960 -22.959 -22.959 -22.958 -22.957 -22.957
  4 A"   14 A'   15 A'   16 A'    5 A"   17 A'    6 A"   18 A'                 
-22.954 -22.954 -22.953 -22.953 -14.354 -10.319  -6.365  -6.364
  7 A"   19 A'    8 A"   20 A'   21 A'   22 A'   23 A'   24 A'                 
 -4.778  -4.777  -4.763  -4.762  -4.762  -4.762  -2.044  -2.042
 25 A'   26 A'    9 A"   10 A"   27 A'   28 A'   29 A'   30 A'                 
 -2.040  -2.039  -2.038  -2.038  -2.026  -2.025  -2.025  -2.025
 11 A"   31 A'   12 A"   32 A'   33 A'   13 A"   34 A'   14 A"                 
 -0.969  -0.715  -0.667  -0.593  -0.480  -0.429  -0.408  -0.305
 35 A'   36 A'   37 A'   38 A'   39 A'   40 A'   15 A"   41 A'                 
 -0.299  -0.288  -0.284  -0.270
 42 A'   16 A"   17 A"   43 A'                                                 
 -- Virtual --                   
 -0.108  -0.057  -0.034   0.001   0.040   0.058   0.065   0.087
 44 A'   18 A"   45 A'   46 A'   47 A'   48 A'   19 A"   49 A'                 
  0.133   0.145   0.151   0.161   0.173   0.204   0.209   0.215
 50 A'   20 A"   51 A'   52 A'   53 A'   54 A'   21 A"   55 A'                 
  0.231   0.254   0.265   0.310   0.363   0.368   0.384   0.402
 56 A'   22 A"   57 A'   58 A'   23 A"   59 A'   24 A"   25 A"                 
  0.406   0.417   0.441   0.446   0.457   0.537   0.553   0.597
 26 A"   60 A'   61 A'   62 A'   63 A'   64 A'   65 A'   66 A'                 
  0.617   0.643   0.701   0.767   0.800   0.813   0.859   0.904
 27 A"   67 A'   68 A'   69 A'   70 A'   28 A"   71 A'   72 A'                 
  1.155   1.172   1.225   1.303   1.305   1.314   1.335   1.355
 73 A'   29 A"   30 A"   31 A"   74 A'   75 A'   76 A'   32 A"                 
  1.391   1.449   1.544   1.601   1.654   1.874   1.965   2.292
 77 A'   33 A"   78 A'   79 A'   80 A'   81 A'   82 A'   34 A"                 
  2.413   2.427   2.582   2.745   2.753   2.875   3.031   3.124
 35 A"   83 A'   84 A'   85 A'   36 A"   86 A'   87 A'   88 A'                 
  3.833   3.950   3.953   3.956   3.963   3.972   4.030   4.032
 37 A"   38 A"   39 A"   89 A'   90 A'   40 A"   41 A"   91 A'                 
  4.101   4.156   4.217   4.246   4.336   4.382   4.738   5.967
 92 A'   93 A'   94 A'   95 A'   96 A'   97 A'   98 A'   42 A"                 
  6.008   6.009   6.017   6.023   6.071  23.734  27.779  27.823
 99 A'   43 A"  100 A'  101 A'  102 A'  103 A'  104 A'  105 A'                 
 28.314  28.343  28.345  28.346  28.356  28.373  28.524  28.525
 44 A"  106 A'  107 A'   45 A"  108 A'  109 A'   46 A"   47 A"                 
 28.528  28.529  28.530  28.557  28.562  28.595  28.667  28.684
110 A'  111 A'   48 A"   49 A"  112 A'  113 A'  114 A'  115 A'                 
 35.574 127.862 127.885 127.887 127.894 127.899 127.925 151.589
116 A'   50 A"  117 A'   51 A"  118 A'  119 A'  120 A'  121 A'                 
151.6251901.7481901.787
122 A'  123 A'  124 A'                                                         
 --------------------------------------------------------------

          Ground-State Mulliken Net Atomic Charges

     Atom                 Charge (a.u.)
  ----------------------------------------
      1 C                    -0.415787
      2 N                    -0.033324
      3 H                     0.238410
      4 I                     0.139337
      5 I                     0.071364
  ----------------------------------------
  Sum of atomic charges =     0.000000

 -----------------------------------------------------------------
                    Cartesian Multipole Moments
 -----------------------------------------------------------------
    Charge (ESU x 10^10)
                 0.0000
    Dipole Moment (Debye)
         X      -1.0025      Y      -0.0529      Z       0.0000
       Tot       1.0039
    Quadrupole Moments (Debye-Ang)
        XX     -64.8862     XY       4.3184     YY     -67.5840
        XZ       0.0000     YZ      -0.0000     ZZ     -69.8402
    Octopole Moments (Debye-Ang^2)
       XXX       7.7864    XXY      14.7097    XYY     -10.9882
       YYY      13.2010    XXZ       0.0000    XYZ      -0.0000
       YYZ       0.0000    XZZ       1.8545    YZZ       5.2193
       ZZZ      -0.0000
    Hexadecapole Moments (Debye-Ang^3)
      XXXX   -1163.4802   XXXY      14.6112   XXYY    -244.3822
      XYYY      46.3684   YYYY    -313.4578   XXXZ      -0.0000
      XXYZ       0.0000   XYYZ      -0.0000   YYYZ      -0.0000
      XXZZ    -226.2352   XYZZ       4.4464   YYZZ     -71.1364
      XZZZ       0.0000   YZZZ      -0.0000   ZZZZ     -95.5626
 -----------------------------------------------------------------
 Calculating analytic gradient of the SCF energy
 Gradient of SCF Energy
            1           2           3           4           5
    1  -0.0003691   0.0005869  -0.0005327  -0.0001909   0.0005057
    2  -0.0006633   0.0010686  -0.0001056  -0.0001361  -0.0001637
    3   0.0000000  -0.0000000   0.0000000   0.0000000  -0.0000000
 Max gradient component =       1.069E-03
 RMS gradient           =       4.239E-04
 Gradient time:  CPU 8.07 s  wall 2.13 s
 Geometry Optimization Parameters
   NAtoms,    NIC,     NZ,  NCons,   NDum,   NFix, NCnnct, MaxDiis
        5      20       5       0       0       0       0       0

 Cartesian Hessian Update
 Hessian Updated using BFGS Update


** GEOMETRY OPTIMIZATION IN DELOCALIZED INTERNAL COORDINATES **
   Searching for a Minimum

   Optimization Cycle:   4

                       Coordinates (Angstroms)
     ATOM                X               Y               Z
      1  C        -0.0227171214   -0.9364373239    0.0000000000
      2  N         0.0082435638   -2.1731369729    0.0000000000
      3  H        -0.9003312640   -2.6367009386    0.0000000000
      4  I         1.8155389877    0.1910029054    0.0000000000
      5  I        -1.8478804156    0.2879478797    0.0000000000
   Point Group: cs    Number of degrees of freedom:     7


   Energy is -13932.502661141

 Hessian Updated using BFGS Update

  7 Hessian modes will be used to form the next step
  Hessian Eigenvalues:
     0.105399    0.115911    0.145110    0.216813    0.253979    0.369043
     0.730611

 Minimum Search - Taking Simple RFO Step
 Searching for Lamda that Minimizes Along All modes
 Value Taken    Lamda =  -0.00000426
 Step Taken.  Stepsize is  0.004635

                             Maximum     Tolerance    Cnvgd?
         Gradient           0.000692      0.000300      NO
         Displacement       0.002891      0.001200      NO
         Energy change     -0.000058      0.000001      NO


 New Cartesian Coordinates Obtained by Inverse Iteration

 Displacement from previous Coordinates is:  0.005079
 ----------------------------------------------------------------
             Standard Nuclear Orientation (Angstroms)
    I     Atom           X                Y                Z
 ----------------------------------------------------------------
    1      C      -0.0225464323    -0.9361815003     0.0000000000
    2      N       0.0080007728    -2.1734253256     0.0000000000
    3      H      -0.8996461571    -2.6374718840     0.0000000000
    4      I       1.8167409149     0.1907482604     0.0000000000
    5      I      -1.8496953477     0.2890059993     0.0000000000
 ----------------------------------------------------------------
 Molecular Point Group                 Cs    NOp =  2
 Largest Abelian Subgroup              Cs    NOp =  2
 Nuclear Repulsion Energy =   728.9028324253 hartrees
 There are       60 alpha and       60 beta electrons
 Applying Cartesian multipole field
    Component          Value
    ---------          -----
     (2,0,0)        1.00000E-11
     (0,2,0)        2.00000E-11
     (0,0,2)       -3.00000E-11
 Nucleus-field energy     =     0.0000000164 hartrees
 Requested basis set is 6-311++G(d,p)
 There are 65 shells and 175 basis functions
 A cutoff of  1.0D-11 yielded   1683 shell pairs
 There are     12846 function pairs (     14645 Cartesian)
 Smallest overlap matrix eigenvalue = 1.08E-03
 Guess MOs from SCF MO coefficient file

 -----------------------------------------------------------------------
  General SCF calculation program by
  Eric Jon Sundstrom, Paul Horn, Yuezhi Mao, Dmitri Zuev, Alec White,
  David Stuck, Shaama M.S., Shane Yost, Joonho Lee, David Small,
  Daniel Levine, Susi Lehtola, Hugh Burton, Evgeny Epifanovsky
 -----------------------------------------------------------------------
 Exchange:     0.2000 Hartree-Fock + 0.0800 Slater + 0.7200 B88
 Correlation:  0.1900 VWN1RPA + 0.8100 LYP
 Using SG-1 standard quadrature grid
 using 4 threads for integral computing
 -------------------------------------------------------
 OpenMP Integral computing Module                
 Release: version 2.0, May 2017, Q-Chem Inc. Pleasanton 
 -------------------------------------------------------
 -------------------------------------------------------
 OpenMP BLAS3 based DFT computing Module                
 Release: version 1.0, May 2013, Q-Chem Inc. Pittsburgh 
 -------------------------------------------------------
 A restricted SCF calculation will be
 performed using DIIS
 SCF converges when DIIS error is below 1.0e-08
 ---------------------------------------
  Cycle       Energy         DIIS error
 ---------------------------------------
    1  -13932.5026621707      1.57e-05  
    2  -13932.5026624665      1.43e-05  
    3  -13932.5026628238      1.07e-05  
    4  -13932.5026632397      1.76e-06  
    5  -13932.5026632497      5.97e-07  
    6  -13932.5026632510      1.21e-07  
    7  -13932.5026632512      5.77e-08  
    8  -13932.5026632512      7.48e-09  Convergence criterion met
 ---------------------------------------
 SCF time:   CPU 17.26s  wall 5.00s 
 SCF   energy in the final basis set =   -13932.5026632512
 Total energy in the final basis set =   -13932.5026632512

 --------------------------------------------------------------
             Orbital Energies (a.u.) and Symmetries
 --------------------------------------------------------------

 Alpha MOs, Restricted
 -- Occupied --                  
*******-1165.89 -176.32 -176.32 -165.72 -165.72 -165.72 -165.72
  1 A'    2 A'    3 A'    4 A'    5 A'    6 A'    1 A"    7 A'                 
-165.72 -165.72  -35.82  -35.81  -31.31  -31.31  -31.30  -31.30
  2 A"    8 A'    9 A'   10 A'   11 A'   12 A'    3 A"   13 A'                 
-31.302 -31.302 -22.960 -22.959 -22.959 -22.958 -22.957 -22.957
  4 A"   14 A'   15 A'    5 A"   16 A'   17 A'    6 A"   18 A'                 
-22.954 -22.954 -22.953 -22.953 -14.354 -10.320  -6.365  -6.364
  7 A"   19 A'    8 A"   20 A'   21 A'   22 A'   23 A'   24 A'                 
 -4.779  -4.777  -4.763  -4.762  -4.762  -4.762  -2.044  -2.042
 25 A'   26 A'    9 A"   27 A'   10 A"   28 A'   29 A'   30 A'                 
 -2.040  -2.039  -2.038  -2.038  -2.026  -2.025  -2.025  -2.025
 11 A"   31 A'   12 A"   32 A'   33 A'   13 A"   34 A'   14 A"                 
 -0.969  -0.714  -0.666  -0.594  -0.480  -0.429  -0.408  -0.305
 35 A'   36 A'   37 A'   38 A'   39 A'   40 A'   15 A"   41 A'                 
 -0.299  -0.288  -0.284  -0.271
 42 A'   16 A"   17 A"   43 A'                                                 
 -- Virtual --                   
 -0.109  -0.057  -0.034   0.001   0.040   0.058   0.065   0.087
 44 A'   18 A"   45 A'   46 A'   47 A'   48 A'   19 A"   49 A'                 
  0.133   0.145   0.151   0.161   0.173   0.204   0.209   0.215
 50 A'   20 A"   51 A'   52 A'   53 A'   54 A'   21 A"   55 A'                 
  0.231   0.254   0.265   0.310   0.363   0.368   0.384   0.402
 56 A'   22 A"   57 A'   58 A'   23 A"   59 A'   24 A"   25 A"                 
  0.406   0.417   0.440   0.446   0.457   0.537   0.553   0.596
 26 A"   60 A'   61 A'   62 A'   63 A'   64 A'   65 A'   66 A'                 
  0.617   0.642   0.700   0.767   0.800   0.813   0.859   0.904
 27 A"   67 A'   68 A'   69 A'   70 A'   28 A"   71 A'   72 A'                 
  1.154   1.171   1.225   1.303   1.305   1.314   1.335   1.355
 73 A'   29 A"   30 A"   31 A"   74 A'   75 A'   76 A'   32 A"                 
  1.391   1.449   1.544   1.601   1.654   1.874   1.966   2.292
 77 A'   33 A"   78 A'   79 A'   80 A'   81 A'   82 A'   34 A"                 
  2.413   2.426   2.581   2.744   2.753   2.874   3.032   3.125
 35 A"   83 A'   84 A'   85 A'   36 A"   86 A'   87 A'   88 A'                 
  3.833   3.950   3.952   3.956   3.963   3.972   4.030   4.032
 37 A"   38 A"   39 A"   89 A'   90 A'   40 A"   41 A"   91 A'                 
  4.101   4.155   4.217   4.246   4.336   4.382   4.739   5.966
 92 A'   93 A'   94 A'   95 A'   96 A'   97 A'   98 A'   42 A"                 
  6.008   6.009   6.017   6.023   6.071  23.732  27.779  27.823
 99 A'   43 A"  100 A'  101 A'  102 A'  103 A'  104 A'  105 A'                 
 28.314  28.343  28.345  28.346  28.356  28.373  28.524  28.525
 44 A"  106 A'  107 A'   45 A"  108 A'  109 A'   46 A"   47 A"                 
 28.528  28.529  28.530  28.557  28.562  28.595  28.667  28.684
110 A'  111 A'   48 A"   49 A"  112 A'  113 A'  114 A'  115 A'                 
 35.574 127.862 127.884 127.887 127.894 127.899 127.924 151.588
116 A'   50 A"  117 A'   51 A"  118 A'  119 A'  120 A'  121 A'                 
151.6251901.7481901.787
122 A'  123 A'  124 A'                                                         

 Beta MOs, Restricted
 -- Occupied --                  
*******-1165.89 -176.32 -176.32 -165.72 -165.72 -165.72 -165.72
  1 A'    2 A'    3 A'    4 A'    5 A'    6 A'    1 A"    7 A'                 
-165.72 -165.72  -35.82  -35.81  -31.31  -31.31  -31.30  -31.30
  2 A"    8 A'    9 A'   10 A'   11 A'   12 A'    3 A"   13 A'                 
-31.302 -31.302 -22.960 -22.959 -22.959 -22.958 -22.957 -22.957
  4 A"   14 A'   15 A'    5 A"   16 A'   17 A'    6 A"   18 A'                 
-22.954 -22.954 -22.953 -22.953 -14.354 -10.320  -6.365  -6.364
  7 A"   19 A'    8 A"   20 A'   21 A'   22 A'   23 A'   24 A'                 
 -4.779  -4.777  -4.763  -4.762  -4.762  -4.762  -2.044  -2.042
 25 A'   26 A'    9 A"   27 A'   10 A"   28 A'   29 A'   30 A'                 
 -2.040  -2.039  -2.038  -2.038  -2.026  -2.025  -2.025  -2.025
 11 A"   31 A'   12 A"   32 A'   33 A'   13 A"   34 A'   14 A"                 
 -0.969  -0.714  -0.666  -0.594  -0.480  -0.429  -0.408  -0.305
 35 A'   36 A'   37 A'   38 A'   39 A'   40 A'   15 A"   41 A'                 
 -0.299  -0.288  -0.284  -0.271
 42 A'   16 A"   17 A"   43 A'                                                 
 -- Virtual --                   
 -0.109  -0.057  -0.034   0.001   0.040   0.058   0.065   0.087
 44 A'   18 A"   45 A'   46 A'   47 A'   48 A'   19 A"   49 A'                 
  0.133   0.145   0.151   0.161   0.173   0.204   0.209   0.215
 50 A'   20 A"   51 A'   52 A'   53 A'   54 A'   21 A"   55 A'                 
  0.231   0.254   0.265   0.310   0.363   0.368   0.384   0.402
 56 A'   22 A"   57 A'   58 A'   23 A"   59 A'   24 A"   25 A"                 
  0.406   0.417   0.440   0.446   0.457   0.537   0.553   0.596
 26 A"   60 A'   61 A'   62 A'   63 A'   64 A'   65 A'   66 A'                 
  0.617   0.642   0.700   0.767   0.800   0.813   0.859   0.904
 27 A"   67 A'   68 A'   69 A'   70 A'   28 A"   71 A'   72 A'                 
  1.154   1.171   1.225   1.303   1.305   1.314   1.335   1.355
 73 A'   29 A"   30 A"   31 A"   74 A'   75 A'   76 A'   32 A"                 
  1.391   1.449   1.544   1.601   1.654   1.874   1.966   2.292
 77 A'   33 A"   78 A'   79 A'   80 A'   81 A'   82 A'   34 A"                 
  2.413   2.426   2.581   2.744   2.753   2.874   3.032   3.125
 35 A"   83 A'   84 A'   85 A'   36 A"   86 A'   87 A'   88 A'                 
  3.833   3.950   3.952   3.956   3.963   3.972   4.030   4.032
 37 A"   38 A"   39 A"   89 A'   90 A'   40 A"   41 A"   91 A'                 
  4.101   4.155   4.217   4.246   4.336   4.382   4.739   5.966
 92 A'   93 A'   94 A'   95 A'   96 A'   97 A'   98 A'   42 A"                 
  6.008   6.009   6.017   6.023   6.071  23.732  27.779  27.823
 99 A'   43 A"  100 A'  101 A'  102 A'  103 A'  104 A'  105 A'                 
 28.314  28.343  28.345  28.346  28.356  28.373  28.524  28.525
 44 A"  106 A'  107 A'   45 A"  108 A'  109 A'   46 A"   47 A"                 
 28.528  28.529  28.530  28.557  28.562  28.595  28.667  28.684
110 A'  111 A'   48 A"   49 A"  112 A'  113 A'  114 A'  115 A'                 
 35.574 127.862 127.884 127.887 127.894 127.899 127.924 151.588
116 A'   50 A"  117 A'   51 A"  118 A'  119 A'  120 A'  121 A'                 
151.6251901.7481901.787
122 A'  123 A'  124 A'                                                         
 --------------------------------------------------------------

          Ground-State Mulliken Net Atomic Charges

     Atom                 Charge (a.u.)
  ----------------------------------------
      1 C                    -0.415399
      2 N                    -0.033507
      3 H                     0.238675
      4 I                     0.139582
      5 I                     0.070649
  ----------------------------------------
  Sum of atomic charges =     0.000000

 -----------------------------------------------------------------
                    Cartesian Multipole Moments
 -----------------------------------------------------------------
    Charge (ESU x 10^10)
                 0.0000
    Dipole Moment (Debye)
         X      -0.9944      Y      -0.0561      Z      -0.0000
       Tot       0.9960
    Quadrupole Moments (Debye-Ang)
        XX     -64.8808     XY       4.3205     YY     -67.5767
        XZ       0.0000     YZ      -0.0000     ZZ     -69.8455
    Octopole Moments (Debye-Ang^2)
       XXX       7.8954    XXY      14.6974    XYY     -10.9725
       YYY      13.0873    XXZ      -0.0000    XYZ       0.0000
       YYZ      -0.0000    XZZ       1.8819    YZZ       5.1980
       ZZZ      -0.0000
    Hexadecapole Moments (Debye-Ang^3)
      XXXX   -1165.1279   XXXY      14.8297   XXYY    -244.7161
      XYYY      46.6226   YYYY    -313.4358   XXXZ       0.0000
      XXYZ      -0.0000   XYYZ       0.0000   YYYZ      -0.0000
      XXZZ    -226.5605   XYZZ       4.5273   YYZZ     -71.1633
      XZZZ       0.0000   YZZZ      -0.0000   ZZZZ     -95.5785
 -----------------------------------------------------------------
 Calculating analytic gradient of the SCF energy
 Gradient of SCF Energy
            1           2           3           4           5
    1  -0.0001279   0.0000949  -0.0000727   0.0000558   0.0000500
    2   0.0000573  -0.0001145   0.0000206  -0.0000506   0.0000872
    3   0.0000000   0.0000000  -0.0000000   0.0000000  -0.0000000
 Max gradient component =       1.279E-04
 RMS gradient           =       6.494E-05
 Gradient time:  CPU 8.17 s  wall 2.14 s
 Geometry Optimization Parameters
   NAtoms,    NIC,     NZ,  NCons,   NDum,   NFix, NCnnct, MaxDiis
        5      20       5       0       0       0       0       0

 Cartesian Hessian Update
 Hessian Updated using BFGS Update


** GEOMETRY OPTIMIZATION IN DELOCALIZED INTERNAL COORDINATES **
   Searching for a Minimum

   Optimization Cycle:   5

                       Coordinates (Angstroms)
     ATOM                X               Y               Z
      1  C        -0.0225464323   -0.9361815003    0.0000000000
      2  N         0.0080007728   -2.1734253256    0.0000000000
      3  H        -0.8996461571   -2.6374718840    0.0000000000
      4  I         1.8167409149    0.1907482604    0.0000000000
      5  I        -1.8496953477    0.2890059993    0.0000000000
   Point Group: cs    Number of degrees of freedom:     7


   Energy is -13932.502663251

 Hessian Updated using BFGS Update

  7 Hessian modes will be used to form the next step
  Hessian Eigenvalues:
     0.104745    0.116363    0.146410    0.206782    0.251250    0.364853
     0.784503

 Minimum Search - Taking Simple RFO Step
 Searching for Lamda that Minimizes Along All modes
 Value Taken    Lamda =   0.00000000
 Step Taken.  Stepsize is  0.000681

                             Maximum     Tolerance    Cnvgd?
         Gradient           0.000127      0.000300     YES
         Displacement       0.000439      0.001200     YES
         Energy change     -0.000002      0.000001      NO


                       Distance Matrix (Angstroms)
             C (  1)   N (  2)   H (  3)   I (  4)
   N (  2)  1.237621
   H (  3)  1.914078  1.019393
   I (  4)  2.157069  2.976719  3.921427
   I (  5)  2.199899  3.084575  3.076827  3.667753

 Final energy is   -13932.502663251187     


 ******************************
 **  OPTIMIZATION CONVERGED  **
 ******************************

                       Coordinates (Angstroms)
     ATOM                X               Y               Z
      1  C        -0.0225464323   -0.9361815003    0.0000000000
      2  N         0.0080007728   -2.1734253256    0.0000000000
      3  H        -0.8996461571   -2.6374718840    0.0000000000
      4  I         1.8167409149    0.1907482604    0.0000000000
      5  I        -1.8496953477    0.2890059993    0.0000000000

Z-matrix Print:
$molecule
0 1
I 
C  1 2.157069
N  2 1.237621 1 120.081436
H  3 1.019393 2 115.664664 1 -180.000000 0
I  2 2.199899 1 114.660561 3 -180.000000 0
$end


 --------------------------------------------------------------
             Orbital Energies (a.u.) and Symmetries
 --------------------------------------------------------------

 Alpha MOs, Restricted
 -- Occupied --                  
*******-1165.89 -176.32 -176.32 -165.72 -165.72 -165.72 -165.72
  1 A'    2 A'    3 A'    4 A'    5 A'    6 A'    1 A"    7 A'                 
-165.72 -165.72  -35.82  -35.81  -31.31  -31.31  -31.30  -31.30
  2 A"    8 A'    9 A'   10 A'   11 A'   12 A'    3 A"   13 A'                 
-31.302 -31.302 -22.960 -22.959 -22.959 -22.958 -22.957 -22.957
  4 A"   14 A'   15 A'    5 A"   16 A'   17 A'    6 A"   18 A'                 
-22.954 -22.954 -22.953 -22.953 -14.354 -10.320  -6.365  -6.364
  7 A"   19 A'    8 A"   20 A'   21 A'   22 A'   23 A'   24 A'                 
 -4.779  -4.777  -4.763  -4.762  -4.762  -4.762  -2.044  -2.042
 25 A'   26 A'    9 A"   27 A'   10 A"   28 A'   29 A'   30 A'                 
 -2.040  -2.039  -2.038  -2.038  -2.026  -2.025  -2.025  -2.025
 11 A"   31 A'   12 A"   32 A'   33 A'   13 A"   34 A'   14 A"                 
 -0.969  -0.714  -0.666  -0.594  -0.480  -0.429  -0.408  -0.305
 35 A'   36 A'   37 A'   38 A'   39 A'   40 A'   15 A"   41 A'                 
 -0.299  -0.288  -0.284  -0.271
 42 A'   16 A"   17 A"   43 A'                                                 
 -- Virtual --                   
 -0.109  -0.057  -0.034   0.001   0.040   0.058   0.065   0.087
 44 A'   18 A"   45 A'   46 A'   47 A'   48 A'   19 A"   49 A'                 
  0.133   0.145   0.151   0.161   0.173   0.204   0.209   0.215
 50 A'   20 A"   51 A'   52 A'   53 A'   54 A'   21 A"   55 A'                 
  0.231   0.254   0.265   0.310   0.363   0.368   0.384   0.402
 56 A'   22 A"   57 A'   58 A'   23 A"   59 A'   24 A"   25 A"                 
  0.406   0.417   0.440   0.446   0.457   0.537   0.553   0.596
 26 A"   60 A'   61 A'   62 A'   63 A'   64 A'   65 A'   66 A'                 
  0.617   0.642   0.700   0.767   0.800   0.813   0.859   0.904
 27 A"   67 A'   68 A'   69 A'   70 A'   28 A"   71 A'   72 A'                 
  1.154   1.171   1.225   1.303   1.305   1.314   1.335   1.355
 73 A'   29 A"   30 A"   31 A"   74 A'   75 A'   76 A'   32 A"                 
  1.391   1.449   1.544   1.601   1.654   1.874   1.966   2.292
 77 A'   33 A"   78 A'   79 A'   80 A'   81 A'   82 A'   34 A"                 
  2.413   2.426   2.581   2.744   2.753   2.874   3.032   3.125
 35 A"   83 A'   84 A'   85 A'   36 A"   86 A'   87 A'   88 A'                 
  3.833   3.950   3.952   3.956   3.963   3.972   4.030   4.032
 37 A"   38 A"   39 A"   89 A'   90 A'   40 A"   41 A"   91 A'                 
  4.101   4.155   4.217   4.246   4.336   4.382   4.739   5.966
 92 A'   93 A'   94 A'   95 A'   96 A'   97 A'   98 A'   42 A"                 
  6.008   6.009   6.017   6.023   6.071  23.732  27.779  27.823
 99 A'   43 A"  100 A'  101 A'  102 A'  103 A'  104 A'  105 A'                 
 28.314  28.343  28.345  28.346  28.356  28.373  28.524  28.525
 44 A"  106 A'  107 A'   45 A"  108 A'  109 A'   46 A"   47 A"                 
 28.528  28.529  28.530  28.557  28.562  28.595  28.667  28.684
110 A'  111 A'   48 A"   49 A"  112 A'  113 A'  114 A'  115 A'                 
 35.574 127.862 127.884 127.887 127.894 127.899 127.924 151.588
116 A'   50 A"  117 A'   51 A"  118 A'  119 A'  120 A'  121 A'                 
151.6251901.7481901.787
122 A'  123 A'  124 A'                                                         

 Beta MOs, Restricted
 -- Occupied --                  
*******-1165.89 -176.32 -176.32 -165.72 -165.72 -165.72 -165.72
  1 A'    2 A'    3 A'    4 A'    5 A'    6 A'    1 A"    7 A'                 
-165.72 -165.72  -35.82  -35.81  -31.31  -31.31  -31.30  -31.30
  2 A"    8 A'    9 A'   10 A'   11 A'   12 A'    3 A"   13 A'                 
-31.302 -31.302 -22.960 -22.959 -22.959 -22.958 -22.957 -22.957
  4 A"   14 A'   15 A'    5 A"   16 A'   17 A'    6 A"   18 A'                 
-22.954 -22.954 -22.953 -22.953 -14.354 -10.320  -6.365  -6.364
  7 A"   19 A'    8 A"   20 A'   21 A'   22 A'   23 A'   24 A'                 
 -4.779  -4.777  -4.763  -4.762  -4.762  -4.762  -2.044  -2.042
 25 A'   26 A'    9 A"   27 A'   10 A"   28 A'   29 A'   30 A'                 
 -2.040  -2.039  -2.038  -2.038  -2.026  -2.025  -2.025  -2.025
 11 A"   31 A'   12 A"   32 A'   33 A'   13 A"   34 A'   14 A"                 
 -0.969  -0.714  -0.666  -0.594  -0.480  -0.429  -0.408  -0.305
 35 A'   36 A'   37 A'   38 A'   39 A'   40 A'   15 A"   41 A'                 
 -0.299  -0.288  -0.284  -0.271
 42 A'   16 A"   17 A"   43 A'                                                 
 -- Virtual --                   
 -0.109  -0.057  -0.034   0.001   0.040   0.058   0.065   0.087
 44 A'   18 A"   45 A'   46 A'   47 A'   48 A'   19 A"   49 A'                 
  0.133   0.145   0.151   0.161   0.173   0.204   0.209   0.215
 50 A'   20 A"   51 A'   52 A'   53 A'   54 A'   21 A"   55 A'                 
  0.231   0.254   0.265   0.310   0.363   0.368   0.384   0.402
 56 A'   22 A"   57 A'   58 A'   23 A"   59 A'   24 A"   25 A"                 
  0.406   0.417   0.440   0.446   0.457   0.537   0.553   0.596
 26 A"   60 A'   61 A'   62 A'   63 A'   64 A'   65 A'   66 A'                 
  0.617   0.642   0.700   0.767   0.800   0.813   0.859   0.904
 27 A"   67 A'   68 A'   69 A'   70 A'   28 A"   71 A'   72 A'                 
  1.154   1.171   1.225   1.303   1.305   1.314   1.335   1.355
 73 A'   29 A"   30 A"   31 A"   74 A'   75 A'   76 A'   32 A"                 
  1.391   1.449   1.544   1.601   1.654   1.874   1.966   2.292
 77 A'   33 A"   78 A'   79 A'   80 A'   81 A'   82 A'   34 A"                 
  2.413   2.426   2.581   2.744   2.753   2.874   3.032   3.125
 35 A"   83 A'   84 A'   85 A'   36 A"   86 A'   87 A'   88 A'                 
  3.833   3.950   3.952   3.956   3.963   3.972   4.030   4.032
 37 A"   38 A"   39 A"   89 A'   90 A'   40 A"   41 A"   91 A'                 
  4.101   4.155   4.217   4.246   4.336   4.382   4.739   5.966
 92 A'   93 A'   94 A'   95 A'   96 A'   97 A'   98 A'   42 A"                 
  6.008   6.009   6.017   6.023   6.071  23.732  27.779  27.823
 99 A'   43 A"  100 A'  101 A'  102 A'  103 A'  104 A'  105 A'                 
 28.314  28.343  28.345  28.346  28.356  28.373  28.524  28.525
 44 A"  106 A'  107 A'   45 A"  108 A'  109 A'   46 A"   47 A"                 
 28.528  28.529  28.530  28.557  28.562  28.595  28.667  28.684
110 A'  111 A'   48 A"   49 A"  112 A'  113 A'  114 A'  115 A'                 
 35.574 127.862 127.884 127.887 127.894 127.899 127.924 151.588
116 A'   50 A"  117 A'   51 A"  118 A'  119 A'  120 A'  121 A'                 
151.6251901.7481901.787
122 A'  123 A'  124 A'                                                         
 --------------------------------------------------------------

          Ground-State Mulliken Net Atomic Charges

     Atom                 Charge (a.u.)
  ----------------------------------------
      1 C                    -0.415399
      2 N                    -0.033507
      3 H                     0.238675
      4 I                     0.139582
      5 I                     0.070649
  ----------------------------------------
  Sum of atomic charges =     0.000000

 -----------------------------------------------------------------
                    Cartesian Multipole Moments
 -----------------------------------------------------------------
    Charge (ESU x 10^10)
                 0.0000
    Dipole Moment (Debye)
         X      -0.9944      Y      -0.0561      Z      -0.0000
       Tot       0.9960
    Quadrupole Moments (Debye-Ang)
        XX     -64.8808     XY       4.3205     YY     -67.5767
        XZ       0.0000     YZ      -0.0000     ZZ     -69.8455
    Octopole Moments (Debye-Ang^2)
       XXX       7.8954    XXY      14.6974    XYY     -10.9725
       YYY      13.0873    XXZ      -0.0000    XYZ       0.0000
       YYZ      -0.0000    XZZ       1.8819    YZZ       5.1980
       ZZZ      -0.0000
    Hexadecapole Moments (Debye-Ang^3)
      XXXX   -1165.1279   XXXY      14.8297   XXYY    -244.7161
      XYYY      46.6226   YYYY    -313.4358   XXXZ       0.0000
      XXYZ      -0.0000   XYYZ       0.0000   YYYZ      -0.0000
      XXZZ    -226.5605   XYZZ       4.5273   YYZZ     -71.1633
      XZZZ       0.0000   YZZZ      -0.0000   ZZZZ     -95.5785
 -----------------------------------------------------------------
Archival summary:
1\1\TWL01\OPT\ProcedureUnspecified\BasisUnspecified\2111\taweetha\SunNov2522:42:122018SunNov2522:42:122018\0\\#,OPT,ProcedureUnspecified,BasisUnspecified,\\0,1\I\C,1,2.15707\N,2,1.23762,1,120.081\H,3,1.01939,2,115.665,1,-180,0\I,2,2.1999,1,114.661,3,-180,0\\\@

 Total job time:  42.94s(wall), 158.33s(cpu) 
 Sun Nov 25 22:42:12 2018

        *************************************************************
        *                                                           *
        *  Thank you very much for using Q-Chem.  Have a nice day.  *
        *                                                           *
        *************************************************************


 
User input: 2 of 2 
 
Q-Chem Developer Version!
                  Welcome to Q-Chem
     A Quantum Leap Into The Future Of Chemistry


 Q-Chem 5.1, Q-Chem, Inc., Pleasanton, CA (2018)

 Yihan Shao,  Zhengting Gan,  E. Epifanovsky,  A. T. B. Gilbert,  M. Wormit,  
 J. Kussmann,  A. W. Lange,  A. Behn,  Jia Deng,  Xintian Feng,  D. Ghosh,  
 M. Goldey,  P. R. Horn,  L. D. Jacobson,  I. Kaliman,  T. Kus,  A. Landau,  
 Jie Liu,  E. I. Proynov,  R. M. Richard,  R. P. Steele,  E. J. Sundstrom,  
 H. L. Woodcock III,  P. M. Zimmerman,  D. Zuev,  B. Albrecht,  E. Alguire,  
 S. A. Baeppler,  D. Barton,  Z. Benda,  Y. A. Bernard,  E. J. Berquist,  
 K. B. Bravaya,  H. Burton,  D. Casanova,  Chun-Min Chang,  Yunqing Chen,  
 A. Chien,  K. D. Closser,  M. P. Coons,  S. Coriani,  S. Dasgupta,  
 A. L. Dempwolff,  M. Diedenhofen,  Hainam Do,  R. G. Edgar,  Po-Tung Fang,  
 S. Faraji,  S. Fatehi,  Qingguo Feng,  K. D. Fenk,  J. Fosso-Tande,  
 Qinghui Ge,  A. Ghysels,  G. Gidofalvi,  J. Gomes,  J. Gonthier,  A. Gunina,  
 D. Hait,  M. W. D. Hanson-Heine,  P. H. P. Harbach,  A. W. Hauser,  
 J. E. Herr,  E. G. Hohenstein,  Z. C. Holden,  Kerwin Hui,  B. C. Huynh,  
 T.-C. Jagau,  Hyunjun Ji,  B. Kaduk,  K. Khistyaev,  Jaehoon Kim,  
 P. Klunzinger,  K. Koh,  D. Kosenkov,  L. Koulias,  T. Kowalczyk,  
 C. M. Krauter,  A. Kunitsa,  Ka Un Lao,  A. Laurent,  K. V. Lawler,  
 Joonho Lee,  D. Lefrancois,  S. Lehtola,  D. S. Levine,  Yi-Pei Li,  
 You-Sheng Lin,  Fenglai Liu,  E. Livshits,  A. Luenser,  P. Manohar,  
 E. Mansoor,  S. F. Manzer,  Shan-Ping Mao,  Yuezhi Mao,  N. Mardirossian,  
 A. V. Marenich,  T. Markovich,  L. A. Martinez-Martinez,  S. A. Maurer,  
 N. J. Mayhall,  S. C. McKenzie,  J.-M. Mewes,  A. F. Morrison,  
 J. W. Mullinax,  K. Nanda,  T. S. Nguyen-Beck,  R. Olivares-Amaya,  
 J. A. Parkhill,  T. M. Perrine,  F. Plasser,  P. Pokhilko,  S. Prager,  
 A. Prociuk,  E. Ramos,  D. R. Rehn,  F. Rob,  M. Schneider,  N. Sergueev,  
 S. M. Sharada,  S. Sharma,  D. W. Small,  T. Stauch,  T. Stein,  
 Yu-Chuan Su,  A. J. W. Thom,  A. Tkatchenko,  T. Tsuchimochi,  N. M. Tubman,  
 L. Vogt,  M. L. Vidal,  O. Vydrov,  M. A. Watson,  J. Wenzel,  
 M. de Wergifosse,  T. A. Wesolowski,  A. White,  J. Witte,  A. Yamada,  
 Jun Yang,  K. Yao,  S. Yeganeh,  S. R. Yost,  Zhi-Qiang You,  A. Zech,  
 Igor Ying Zhang,  Xing Zhang,  Yan Zhao,  Ying Zhu,  B. R. Brooks,  
 G. K. L. Chan,  C. J. Cramer,  M. S. Gordon,  W. J. Hehre,  A. Klamt,  
 M. W. Schmidt,  C. D. Sherrill,  D. G. Truhlar,  A. Aspuru-Guzik,  R. Baer,  
 A. T. Bell,  N. A. Besley,  Jeng-Da Chai,  A. E. DePrince, III,  
 R. A. DiStasio Jr.,  A. Dreuw,  B. D. Dunietz,  T. R. Furlani,  
 Chao-Ping Hsu,  Yousung Jung,  Jing Kong,  D. S. Lambrecht,  WanZhen Liang,  
 C. Ochsenfeld,  V. A. Rassolov,  L. V. Slipchenko,  J. E. Subotnik,  
 T. Van Voorhis,  J. M. Herbert,  A. I. Krylov,  P. M. W. Gill,  M. Head-Gordon

 Contributors to earlier versions of Q-Chem not listed above: 
 R. D. Adamson,  B. Austin,  J. Baker,  G. J. O. Beran,  K. Brandhorst,  
 S. T. Brown,  E. F. C. Byrd,  A. K. Chakraborty,  C.-L. Cheng,  
 Siu Hung Chien,  D. M. Chipman,  D. L. Crittenden,  H. Dachsel,  
 R. J. Doerksen,  A. D. Dutoi,  L. Fusti-Molnar,  W. A. Goddard III,  
 A. Golubeva-Zadorozhnaya,  S. R. Gwaltney,  G. Hawkins,  A. Heyden,  
 S. Hirata,  G. Kedziora,  F. J. Keil,  C. Kelley,  Jihan Kim,  R. A. King,  
 R. Z. Khaliullin,  P. P. Korambath,  W. Kurlancheek,  A. M. Lee,  M. S. Lee,  
 S. V. Levchenko,  Ching Yeh Lin,  D. Liotard,  R. C. Lochan,  I. Lotan,  
 P. E. Maslen,  N. Nair,  D. P. O'Neill,  D. Neuhauser,  E. Neuscamman,  
 C. M. Oana,  R. Olson,  B. Peters,  R. Peverati,  P. A. Pieniazek,  
 Y. M. Rhee,  J. Ritchie,  M. A. Rohrdanz,  E. Rosta,  N. J. Russ,  
 H. F. Schaefer III,  N. E. Schultz,  N. Shenvi,  A. C. Simmonett,  A. Sodt,  
 D. Stuck,  K. S. Thanthiriwatte,  V. Vanovschi,  Tao Wang,  A. Warshel,  
 C. F. Williams,  Q. Wu,  X. Xu,  W. Zhang

 Please cite Q-Chem as follows:
 Y. Shao et al., Mol. Phys. 113, 184-215 (2015)
 DOI: 10.1080/00268976.2014.952696

 Q-Chem 5.1.2 for Intel X86 EM64T Linux

 Parts of Q-Chem use Armadillo 8.300.2 (Tropical Shenanigans).
 http://arma.sourceforge.net/

 Q-Chem begins on Sun Nov 25 22:42:12 2018  

Host: 
0

     Scratch files written to /scratch/taweetham/qchem55757//
The previous job contains 0 fragments, simply inherited here
Input Ideriv = 2
Curr. Ideriv = -1
Max.  Ideriv = 2

Checking the input file for inconsistencies... 	...done.

--------------------------------------------------------------
User input:
--------------------------------------------------------------

$molecule
read
$end

$rem
   job_type 	frequency
   basis 	6-311++g**
   method	b3lyp	
$end


--------------------------------------------------------------
 ----------------------------------------------------------------
             Standard Nuclear Orientation (Angstroms)
    I     Atom           X                Y                Z
 ----------------------------------------------------------------
    1      C      -0.0236712462    -0.9522076478    -0.0000000000
    2      N      -0.0847410124    -2.1883208703    -0.0000000000
    3      H       0.8111780844    -2.6746244069    -0.0000000000
    4      I      -1.8345888646     0.2197676124     0.0000000000
    5      I       1.8331555906     0.2275176024    -0.0000000000
 ----------------------------------------------------------------
 Molecular Point Group                 Cs    NOp =  2
 Largest Abelian Subgroup              Cs    NOp =  2
 Nuclear Repulsion Energy =   728.9028324253 hartrees
 There are       60 alpha and       60 beta electrons
 Requested basis set is 6-311++G(d,p)
 There are 65 shells and 175 basis functions

 Total QAlloc Memory Limit   2000 MB
 Mega-Array Size       188 MB
 MEM_STATIC part       192 MB

                       Distance Matrix (Angstroms)
             C (  1)   N (  2)   H (  3)   I (  4)
   N (  2)  1.237621
   H (  3)  1.914078  1.019393
   I (  4)  2.157069  2.976719  3.921427
   I (  5)  2.199899  3.084575  3.076827  3.667753

 A cutoff of  1.0D-11 yielded   1683 shell pairs
 There are     12846 function pairs (     14645 Cartesian)

 -------------------------------------------------------
 OpenMP Integral Computing Module                       
 Release: version 1.0, May 2013, Q-Chem Inc. Pittsburgh 
 -------------------------------------------------------
 Integral Job Info:
 Integral job number is                      11
 Integral operator is                         1
 short-range coefficients                     0
 long-range coefficients              100000000
 Omega coefficients                           0
 if combine SR and LR in K                    0
 Integral screening is                        0
 Integral computing path is                   2
 max size of driver memory is            800000
 size of driver memory is                593474
 size of scratch memory is             11861008
 max col of scratch BK array               1296
 max len of scratch array in speh3          155
 max len of scratch index in speh4           18
 max int batch size is                      520
 min int batch size is                       52
 fixed nKL is                                52
 max L of basis functions is                  2
 order of int derivative is                   0
 number of shells is                         65
 number of basis is                         187
 number of cartesian basis is               187
 number of contracted shell pairs          1683
 number of primitive shell pairs           3295
 maxK2 (contraction) of shell pair           36
 max number of K2 of shell pair               1
 max number of CS2 of shell pair            264
 max number of PS2 of shell pair            264
 mem total for path MDJ                  533436
 -------------------------------------------------------
 Smallest overlap matrix eigenvalue = 1.08E-03
 Guess from superposition of atomic densities
 Warning:  Energy on first SCF cycle will be non-variational
 SAD guess density has 120.000000 electrons

 -----------------------------------------------------------------------
  General SCF calculation program by
  Eric Jon Sundstrom, Paul Horn, Yuezhi Mao, Dmitri Zuev, Alec White,
  David Stuck, Shaama M.S., Shane Yost, Joonho Lee, David Small,
  Daniel Levine, Susi Lehtola, Hugh Burton, Evgeny Epifanovsky
 -----------------------------------------------------------------------
 Exchange:     0.2000 Hartree-Fock + 0.0800 Slater + 0.7200 B88
 Correlation:  0.1900 VWN1RPA + 0.8100 LYP
 Using SG-1 standard quadrature grid
 using 4 threads for integral computing
 -------------------------------------------------------
 OpenMP Integral computing Module                
 Release: version 2.0, May 2017, Q-Chem Inc. Pleasanton 
 -------------------------------------------------------
 -------------------------------------------------------
 OpenMP BLAS3 based DFT computing Module                
 Release: version 1.0, May 2013, Q-Chem Inc. Pittsburgh 
 -------------------------------------------------------
 A restricted SCF calculation will be
 performed using DIIS
 SCF converges when DIIS error is below 1.0e-08
 ---------------------------------------
  Cycle       Energy         DIIS error
 ---------------------------------------
    1  -13932.8463848312      3.85e-02  
    2  -13932.4384958898      4.55e-03  
    3  -13932.1313110438      1.02e-02  
    4  -13932.4987930861      9.68e-04  
    5  -13932.5018984716      4.51e-04  
    6  -13932.5024061372      2.21e-04  
    7  -13932.5026504182      6.09e-05  
    8  -13932.5026597800      1.07e-05  
    9  -13932.5026602475      3.32e-06  
   10  -13932.5026602844      6.02e-07  
   11  -13932.5026602859      1.44e-07  
   12  -13932.5026602860      4.80e-08  
   13  -13932.5026602860      8.43e-09  Convergence criterion met
 ---------------------------------------
 SCF time:   CPU 28.20s  wall 8.00s 
 SCF   energy in the final basis set =   -13932.5026602860
 Total energy in the final basis set =   -13932.5026602860

 --------------------------------------------------------------
             Orbital Energies (a.u.) and Symmetries
 --------------------------------------------------------------

 Alpha MOs, Restricted
 -- Occupied --                  
*******-1165.89 -176.32 -176.32 -165.72 -165.72 -165.72 -165.72
  1 A'    2 A'    3 A'    4 A'    5 A'    6 A'    1 A"    7 A'                 
-165.72 -165.72  -35.82  -35.81  -31.31  -31.31  -31.30  -31.30
  2 A"    8 A'    9 A'   10 A'   11 A'   12 A'    3 A"   13 A'                 
-31.302 -31.302 -22.960 -22.959 -22.959 -22.958 -22.957 -22.957
  4 A"   14 A'   15 A'    5 A"   16 A'   17 A'    6 A"   18 A'                 
-22.954 -22.954 -22.953 -22.953 -14.354 -10.320  -6.366  -6.364
  7 A"   19 A'   20 A'    8 A"   21 A'   22 A'   23 A'   24 A'                 
 -4.779  -4.777  -4.763  -4.762  -4.762  -4.762  -2.044  -2.042
 25 A'   26 A'    9 A"   27 A'   10 A"   28 A'   29 A'   30 A'                 
 -2.040  -2.039  -2.038  -2.037  -2.026  -2.025  -2.025  -2.025
 11 A"   31 A'   12 A"   32 A'   33 A'   13 A"   34 A'   14 A"                 
 -0.969  -0.714  -0.666  -0.594  -0.480  -0.429  -0.408  -0.305
 35 A'   36 A'   37 A'   38 A'   39 A'   40 A'   15 A"   41 A'                 
 -0.299  -0.288  -0.284  -0.271
 42 A'   16 A"   17 A"   43 A'                                                 
 -- Virtual --                   
 -0.109  -0.057  -0.034   0.001   0.040   0.058   0.065   0.087
 44 A'   18 A"   45 A'   46 A'   47 A'   48 A'   19 A"   49 A'                 
  0.133   0.145   0.151   0.161   0.173   0.204   0.209   0.215
 50 A'   20 A"   51 A'   52 A'   53 A'   54 A'   21 A"   55 A'                 
  0.231   0.254   0.265   0.311   0.363   0.368   0.384   0.402
 56 A'   22 A"   57 A'   58 A'   23 A"   59 A'   24 A"   25 A"                 
  0.406   0.417   0.440   0.446   0.457   0.537   0.553   0.596
 26 A"   60 A'   61 A'   62 A'   63 A'   64 A'   65 A'   66 A'                 
  0.617   0.642   0.700   0.767   0.800   0.813   0.859   0.904
 27 A"   67 A'   68 A'   69 A'   70 A'   28 A"   71 A'   72 A'                 
  1.154   1.171   1.225   1.303   1.305   1.314   1.335   1.355
 73 A'   29 A"   30 A"   31 A"   74 A'   75 A'   76 A'   32 A"                 
  1.391   1.449   1.544   1.601   1.654   1.874   1.966   2.292
 77 A'   33 A"   78 A'   79 A'   80 A'   81 A'   82 A'   34 A"                 
  2.413   2.426   2.581   2.744   2.753   2.874   3.032   3.125
 35 A"   83 A'   84 A'   85 A'   36 A"   86 A'   87 A'   88 A'                 
  3.833   3.950   3.952   3.956   3.963   3.972   4.030   4.032
 37 A"   38 A"   39 A"   89 A'   90 A'   40 A"   41 A"   91 A'                 
  4.101   4.155   4.217   4.246   4.336   4.382   4.739   5.966
 92 A'   93 A'   94 A'   95 A'   96 A'   97 A'   98 A'   42 A"                 
  6.008   6.009   6.017   6.023   6.071  23.732  27.779  27.823
 99 A'   43 A"  100 A'  101 A'  102 A'  103 A'  104 A'  105 A'                 
 28.314  28.343  28.345  28.346  28.356  28.373  28.524  28.525
 44 A"  106 A'  107 A'   45 A"  108 A'  109 A'   46 A"   47 A"                 
 28.528  28.529  28.530  28.557  28.562  28.595  28.667  28.684
110 A'  111 A'   48 A"   49 A"  112 A'  113 A'  114 A'  115 A'                 
 35.574 127.862 127.884 127.887 127.894 127.899 127.924 151.588
116 A'   50 A"  117 A'   51 A"  118 A'  119 A'  120 A'  121 A'                 
151.6251901.7481901.787
122 A'  123 A'  124 A'                                                         

 Beta MOs, Restricted
 -- Occupied --                  
*******-1165.89 -176.32 -176.32 -165.72 -165.72 -165.72 -165.72
  1 A'    2 A'    3 A'    4 A'    5 A'    6 A'    1 A"    7 A'                 
-165.72 -165.72  -35.82  -35.81  -31.31  -31.31  -31.30  -31.30
  2 A"    8 A'    9 A'   10 A'   11 A'   12 A'    3 A"   13 A'                 
-31.302 -31.302 -22.960 -22.959 -22.959 -22.958 -22.957 -22.957
  4 A"   14 A'   15 A'    5 A"   16 A'   17 A'    6 A"   18 A'                 
-22.954 -22.954 -22.953 -22.953 -14.354 -10.320  -6.366  -6.364
  7 A"   19 A'   20 A'    8 A"   21 A'   22 A'   23 A'   24 A'                 
 -4.779  -4.777  -4.763  -4.762  -4.762  -4.762  -2.044  -2.042
 25 A'   26 A'    9 A"   27 A'   10 A"   28 A'   29 A'   30 A'                 
 -2.040  -2.039  -2.038  -2.037  -2.026  -2.025  -2.025  -2.025
 11 A"   31 A'   12 A"   32 A'   33 A'   13 A"   34 A'   14 A"                 
 -0.969  -0.714  -0.666  -0.594  -0.480  -0.429  -0.408  -0.305
 35 A'   36 A'   37 A'   38 A'   39 A'   40 A'   15 A"   41 A'                 
 -0.299  -0.288  -0.284  -0.271
 42 A'   16 A"   17 A"   43 A'                                                 
 -- Virtual --                   
 -0.109  -0.057  -0.034   0.001   0.040   0.058   0.065   0.087
 44 A'   18 A"   45 A'   46 A'   47 A'   48 A'   19 A"   49 A'                 
  0.133   0.145   0.151   0.161   0.173   0.204   0.209   0.215
 50 A'   20 A"   51 A'   52 A'   53 A'   54 A'   21 A"   55 A'                 
  0.231   0.254   0.265   0.311   0.363   0.368   0.384   0.402
 56 A'   22 A"   57 A'   58 A'   23 A"   59 A'   24 A"   25 A"                 
  0.406   0.417   0.440   0.446   0.457   0.537   0.553   0.596
 26 A"   60 A'   61 A'   62 A'   63 A'   64 A'   65 A'   66 A'                 
  0.617   0.642   0.700   0.767   0.800   0.813   0.859   0.904
 27 A"   67 A'   68 A'   69 A'   70 A'   28 A"   71 A'   72 A'                 
  1.154   1.171   1.225   1.303   1.305   1.314   1.335   1.355
 73 A'   29 A"   30 A"   31 A"   74 A'   75 A'   76 A'   32 A"                 
  1.391   1.449   1.544   1.601   1.654   1.874   1.966   2.292
 77 A'   33 A"   78 A'   79 A'   80 A'   81 A'   82 A'   34 A"                 
  2.413   2.426   2.581   2.744   2.753   2.874   3.032   3.125
 35 A"   83 A'   84 A'   85 A'   36 A"   86 A'   87 A'   88 A'                 
  3.833   3.950   3.952   3.956   3.963   3.972   4.030   4.032
 37 A"   38 A"   39 A"   89 A'   90 A'   40 A"   41 A"   91 A'                 
  4.101   4.155   4.217   4.246   4.336   4.382   4.739   5.966
 92 A'   93 A'   94 A'   95 A'   96 A'   97 A'   98 A'   42 A"                 
  6.008   6.009   6.017   6.023   6.071  23.732  27.779  27.823
 99 A'   43 A"  100 A'  101 A'  102 A'  103 A'  104 A'  105 A'                 
 28.314  28.343  28.345  28.346  28.356  28.373  28.524  28.525
 44 A"  106 A'  107 A'   45 A"  108 A'  109 A'   46 A"   47 A"                 
 28.528  28.529  28.530  28.557  28.562  28.595  28.667  28.684
110 A'  111 A'   48 A"   49 A"  112 A'  113 A'  114 A'  115 A'                 
 35.574 127.862 127.884 127.887 127.894 127.899 127.924 151.588
116 A'   50 A"  117 A'   51 A"  118 A'  119 A'  120 A'  121 A'                 
151.6251901.7481901.787
122 A'  123 A'  124 A'                                                         
 --------------------------------------------------------------

          Ground-State Mulliken Net Atomic Charges

     Atom                 Charge (a.u.)
  ----------------------------------------
      1 C                    -0.415407
      2 N                    -0.033473
      3 H                     0.238666
      4 I                     0.139532
      5 I                     0.070681
  ----------------------------------------
  Sum of atomic charges =     0.000000

 -----------------------------------------------------------------
                    Cartesian Multipole Moments
 -----------------------------------------------------------------
    Charge (ESU x 10^10)
                 0.0000
    Dipole Moment (Debye)
         X       0.9938      Y      -0.0807      Z       0.0000
       Tot       0.9971
    Quadrupole Moments (Debye-Ang)
        XX     -65.1413     XY      -4.3969     YY     -67.3595
        XZ       0.0000     YZ      -0.0000     ZZ     -69.8455
    Octopole Moments (Debye-Ang^2)
       XXX      -2.2497    XXY      16.6380    XYY      12.2369
       YYY      15.4741    XXZ       0.0000    XYZ       0.0000
       YYZ       0.0000    XZZ      -0.1387    YZZ       6.3431
       ZZZ       0.0000
    Hexadecapole Moments (Debye-Ang^3)
      XXXX   -1165.6499   XXXY      -5.2858   XXYY    -247.3212
      XYYY     -36.9889   YYYY    -310.2261   XXXZ      -0.0000
      XXYZ      -0.0000   XYYZ      -0.0000   YYYZ      -0.0000
      XXZZ    -226.6466   XYZZ      -0.8073   YYZZ     -71.2172
      XZZZ       0.0000   YZZZ       0.0000   ZZZZ     -95.5791
 -----------------------------------------------------------------
 Calculating MO derivatives via CPSCF
 D1JvT checksum  = 254940 17060.3195132108
 D1KAT checksum  = 618420 674.5764829032
   1         3          15      0.119894    0.036302
   2         3          15      0.014983    0.005066
   3         3          15      0.002228    0.000859
   4         5          13      0.000209    0.000100
   5        16           2      0.000016    0.000010
   6        18           0      0.000000    0.000000    Roots Converged
 Time for AOints: 9.6 s (CPU) 2.4 s (wall)
 ------------------------------------------------------------------------------
                     AOints        : Timing summary (seconds)
 ------------------------------------------------------------------------------
     job step          cpu (% of tot)      sys (% of tot)     wall (% of tot)
 ------------------------------------------------------------------------------
  cpscf_lag         0.5246E+02 (38.0)   0.4000E-05 (16.0)   0.1352E+02 (37.4)
  iterzp            0.7598E+02 (55.0)   0.2000E-04 (80.0)   0.2004E+02 (55.4)
  make_fx           0.0000E+00 ( 0.0)   0.0000E+00 ( 0.0)   0.0000E+00 ( 0.0)
  AOints            0.9571E+01 ( 6.9)   0.0000E+00 ( 0.0)   0.2429E+01 ( 6.7)
 ------------------------------------------------------------------------------
   Grand Totals     0.1382E+03          0.2500E-04          0.3618E+02
 ------------------------------------------------------------------------------
 Calculating analytic Hessian of the SCF energy
 Polarizability Matrix (a.u.)
            1           2           3
    1-115.8036200  -1.5284614  -0.0000000
    2  -1.5284614 -79.1883509   0.0000000
    3  -0.0000000   0.0000000 -51.4745809

 Direct stationary perturbation theory relativistic correction:

 rels  =     193.929120561016
 relv  =    -643.630214862900
 rel2e =      84.258422314839
 E_rel =    -365.442671987045

 Hessian of the SCF Energy
            1           2           3           4           5           6
    1   0.1969102  -0.0129945  -0.0000000  -0.0680849  -0.0254375  -0.0000000
    2  -0.0129945   0.7647807  -0.0000000   0.0384473  -0.6743411  -0.0000000
    3  -0.0000000  -0.0000000   0.0931734  -0.0000000  -0.0000000  -0.0376590
    4  -0.0680849   0.0384473  -0.0000000   0.4132494  -0.1741112   0.0000000
    5  -0.0254375  -0.6743411  -0.0000000  -0.1741112   0.8380646   0.0000000
    6  -0.0000000  -0.0000000  -0.0376590   0.0000000   0.0000000   0.0511983
    7  -0.0062861  -0.0218710   0.0000000  -0.3280648   0.1964449  -0.0000000
    8   0.0335511  -0.0424044   0.0000000   0.1399121  -0.0992707  -0.0000000
    9  -0.0000000  -0.0000000   0.0040136   0.0000000   0.0000000  -0.0271569
   10  -0.0664260   0.0139168   0.0000000  -0.0046671   0.0316045  -0.0000000
   11   0.0241747  -0.0192386  -0.0000000   0.0227583  -0.0370790   0.0000000
   12   0.0000000   0.0000000  -0.0302667  -0.0000000   0.0000000  -0.0001687
   13  -0.0561131  -0.0174986   0.0000000  -0.0124326  -0.0285006  -0.0000000
   14  -0.0192938  -0.0287967   0.0000000  -0.0270064  -0.0273738  -0.0000000
   15   0.0000000   0.0000000  -0.0292612  -0.0000000  -0.0000000   0.0137863
            7           8           9          10          11          12
    1  -0.0062861   0.0335511  -0.0000000  -0.0664260   0.0241747   0.0000000
    2  -0.0218710  -0.0424044  -0.0000000   0.0139168  -0.0192386   0.0000000
    3   0.0000000   0.0000000   0.0040136   0.0000000  -0.0000000  -0.0302667
    4  -0.3280648   0.1399121   0.0000000  -0.0046671   0.0227583  -0.0000000
    5   0.1964449  -0.0992707   0.0000000   0.0316045  -0.0370790   0.0000000
    6  -0.0000000  -0.0000000  -0.0271569  -0.0000000   0.0000000  -0.0001687
    7   0.3323638  -0.1749978   0.0000000   0.0006737   0.0015785  -0.0000000
    8  -0.1749978   0.1396893  -0.0000000  -0.0015272  -0.0002027  -0.0000000
    9   0.0000000  -0.0000000   0.0209167  -0.0000000   0.0000000   0.0065104
   10   0.0006737  -0.0015272  -0.0000000   0.0913409  -0.0462855  -0.0000000
   11   0.0015785  -0.0002027   0.0000000  -0.0462855   0.0540000  -0.0000000
   12  -0.0000000  -0.0000000   0.0065104  -0.0000000  -0.0000000   0.0207375
   13   0.0013134   0.0030619   0.0000000  -0.0209214  -0.0022260   0.0000000
   14  -0.0011547   0.0021884  -0.0000000   0.0022915   0.0025203  -0.0000000
   15  -0.0000000  -0.0000000  -0.0042837  -0.0000000   0.0000000   0.0031875
           13          14          15
    1  -0.0561131  -0.0192938   0.0000000
    2  -0.0174986  -0.0287967   0.0000000
    3   0.0000000   0.0000000  -0.0292612
    4  -0.0124326  -0.0270064  -0.0000000
    5  -0.0285006  -0.0273738  -0.0000000
    6  -0.0000000  -0.0000000   0.0137863
    7   0.0013134  -0.0011547  -0.0000000
    8   0.0030619   0.0021884  -0.0000000
    9   0.0000000  -0.0000000  -0.0042837
   10  -0.0209214   0.0022915  -0.0000000
   11  -0.0022260   0.0025203   0.0000000
   12   0.0000000  -0.0000000   0.0031875
   13   0.0881538   0.0451633   0.0000000
   14   0.0451633   0.0514617  -0.0000000
   15   0.0000000  -0.0000000   0.0165712
 Gradient time:  CPU 213.31 s  wall 55.94 s
 **********************************************************************
 **                                                                  **
 **                       VIBRATIONAL ANALYSIS                       **
 **                       --------------------                       **
 **                                                                  **
 **        VIBRATIONAL FREQUENCIES (CM**-1) AND NORMAL MODES         **
 **     FORCE CONSTANTS (mDYN/ANGSTROM) AND REDUCED MASSES (AMU)     **
 **                  INFRARED INTENSITIES (KM/MOL)                   **
 **                                                                  **
 **********************************************************************


 Mode:                 1                      2                      3
 Frequency:       121.97                 304.72                 355.83
 Force Cnst:      0.6114                 0.3323                 0.7318
 Red. Mass:      69.7516                 6.0743                 9.8095
 IR Active:          YES                    YES                    YES
 IR Intens:        0.395                  8.245                  5.963
 Raman Active:       YES                    YES                    YES
               X      Y      Z        X      Y      Z        X      Y      Z
 C          0.009 -0.405 -0.000    0.147  0.026 -0.000   -0.016  0.552  0.000
 N         -0.008 -0.412  0.000    0.542  0.010  0.000   -0.056  0.544 -0.000
 H          0.004 -0.390  0.000    0.735  0.369 -0.000   -0.015  0.619 -0.000
 I          0.505  0.045  0.000   -0.037  0.046 -0.000    0.056 -0.064 -0.000
 I         -0.505  0.042  0.000   -0.043 -0.052  0.000   -0.048 -0.053 -0.000
 TransDip   0.010  0.018  0.000    0.043  0.081 -0.000    0.017  0.076 -0.000

 Mode:                 4                      5                      6
 Frequency:       468.21                 617.23                 791.35
 Force Cnst:      0.9253                 1.0065                 0.4297
 Red. Mass:       7.1641                 4.4838                 1.1645
 IR Active:          YES                    YES                    YES
 IR Intens:        4.527                251.308                 69.631
 Raman Active:       YES                    YES                    YES
               X      Y      Z        X      Y      Z        X      Y      Z
 C          0.000 -0.000  0.699    0.543  0.010 -0.000   -0.000 -0.000  0.040
 N         -0.000 -0.000 -0.234   -0.083  0.052  0.000   -0.000 -0.000 -0.103
 H         -0.000 -0.000 -0.675   -0.481 -0.680  0.000    0.000  0.000  0.994
 I         -0.000  0.000 -0.018   -0.019  0.005  0.000   -0.000  0.000  0.002
 I         -0.000  0.000 -0.016   -0.019 -0.007  0.000    0.000  0.000 -0.002
 TransDip   0.000 -0.000 -0.068    0.488 -0.139  0.000   -0.000  0.000  0.267

 Mode:                 7                      8                      9
 Frequency:      1066.12                1715.65                3495.64
 Force Cnst:      0.9337                14.7012                 7.7507
 Red. Mass:       1.3943                 8.4770                 1.0766
 IR Active:          YES                    YES                    YES
 IR Intens:      388.254                238.257                 40.230
 Raman Active:       YES                    YES                    YES
               X      Y      Z        X      Y      Z        X      Y      Z
 C          0.113  0.002  0.000   -0.015  0.626 -0.000   -0.004 -0.006  0.000
 N         -0.113 -0.078 -0.000    0.012 -0.493  0.000   -0.059  0.041 -0.000
 H          0.455  0.872 -0.000    0.040 -0.603 -0.000    0.863 -0.500  0.000
 I         -0.002  0.001 -0.000   -0.000  0.000  0.000    0.000 -0.000  0.000
 I          0.000  0.001 -0.000    0.000 -0.000  0.000   -0.000 -0.000 -0.000
 TransDip   0.374  0.509 -0.000   -0.027  0.494  0.000    0.106 -0.173 -0.000

 STANDARD THERMODYNAMIC QUANTITIES AT   298.15 K  AND     1.00 ATM

   This Molecule has  0 Imaginary Frequencies
   Zero point vibrational energy:       12.776 kcal/mol

   Atom    1 Element C  Has Mass   12.00000
   Atom    2 Element N  Has Mass   14.00307
   Atom    3 Element H  Has Mass    1.00783
   Atom    4 Element I  Has Mass  126.90440
   Atom    5 Element I  Has Mass  126.90440
   Molecular Mass:   280.819700 amu
   Principal axes and moments of inertia in amu*Bohr^2:
                             1           2           3
    Eigenvalues --      347.55335  3050.96557  3398.51891
          X               0.99999    -0.00327     0.00000
          Y               0.00327     0.99999    -0.00000
          Z              -0.00000     0.00000     1.00000
   Rotational Symmetry Number is   1
   The Molecule is an Asymmetric Top
   Translational Enthalpy:        0.889 kcal/mol
   Rotational Enthalpy:           0.889 kcal/mol
   Vibrational Enthalpy:         14.014 kcal/mol
   gas constant (RT):             0.592 kcal/mol
   Translational Entropy:        42.796  cal/mol.K
   Rotational Entropy:           29.667  cal/mol.K
   Vibrational Entropy:           7.054  cal/mol.K

   Total Enthalpy:               16.384 kcal/mol
   Total Entropy:                79.517  cal/mol.K
Archival summary:
1\1\TWL01\FREQ\ProcedureUnspecified\BasisUnspecified\2111\taweetha\SunNov2522:43:162018SunNov2522:43:162018\0\\#,FREQ,ProcedureUnspecified,BasisUnspecified,\\0,1\I\C,1,2.15707\N,2,1.23762,1,120.081\H,3,1.01939,2,115.665,1,-180,0\I,2,2.1999,1,114.661,3,-180,0\\\@

 Total job time:  63.66s(wall), 241.67s(cpu) 
 Sun Nov 25 22:43:16 2018

        *************************************************************
        *                                                           *
        *  Thank you very much for using Q-Chem.  Have a nice day.  *
        *                                                           *
        *************************************************************
