# Supplementary material for: Geometric and energetic data from ab initio calculations of haloethene, haloimine, halomethylenephosphine, haloiminophosphine, halodiazene, halodiphosphene and halocyclopropane
Source: Data Brief. 2019 Nov 2;27:104738. doi: 10.1016/j.dib.2019.104738 (PMC6861602; doi:10.1016/j.dib.2019.104738)
Supplement: Multimedia component 4 [file mmc4.zip › CN/B3LYP/IICNIE.out]

Q-Chem Developer Version!
                  Welcome to Q-Chem
     A Quantum Leap Into The Future Of Chemistry


 Q-Chem 5.1, Q-Chem, Inc., Pleasanton, CA (2018)

 Yihan Shao,  Zhengting Gan,  E. Epifanovsky,  A. T. B. Gilbert,  M. Wormit,  
 J. Kussmann,  A. W. Lange,  A. Behn,  Jia Deng,  Xintian Feng,  D. Ghosh,  
 M. Goldey,  P. R. Horn,  L. D. Jacobson,  I. Kaliman,  T. Kus,  A. Landau,  
 Jie Liu,  E. I. Proynov,  R. M. Richard,  R. P. Steele,  E. J. Sundstrom,  
 H. L. Woodcock III,  P. M. Zimmerman,  D. Zuev,  B. Albrecht,  E. Alguire,  
 S. A. Baeppler,  D. Barton,  Z. Benda,  Y. A. Bernard,  E. J. Berquist,  
 K. B. Bravaya,  H. Burton,  D. Casanova,  Chun-Min Chang,  Yunqing Chen,  
 A. Chien,  K. D. Closser,  M. P. Coons,  S. Coriani,  S. Dasgupta,  
 A. L. Dempwolff,  M. Diedenhofen,  Hainam Do,  R. G. Edgar,  Po-Tung Fang,  
 S. Faraji,  S. Fatehi,  Qingguo Feng,  K. D. Fenk,  J. Fosso-Tande,  
 Qinghui Ge,  A. Ghysels,  G. Gidofalvi,  J. Gomes,  J. Gonthier,  A. Gunina,  
 D. Hait,  M. W. D. Hanson-Heine,  P. H. P. Harbach,  A. W. Hauser,  
 J. E. Herr,  E. G. Hohenstein,  Z. C. Holden,  Kerwin Hui,  B. C. Huynh,  
 T.-C. Jagau,  Hyunjun Ji,  B. Kaduk,  K. Khistyaev,  Jaehoon Kim,  
 P. Klunzinger,  K. Koh,  D. Kosenkov,  L. Koulias,  T. Kowalczyk,  
 C. M. Krauter,  A. Kunitsa,  Ka Un Lao,  A. Laurent,  K. V. Lawler,  
 Joonho Lee,  D. Lefrancois,  S. Lehtola,  D. S. Levine,  Yi-Pei Li,  
 You-Sheng Lin,  Fenglai Liu,  E. Livshits,  A. Luenser,  P. Manohar,  
 E. Mansoor,  S. F. Manzer,  Shan-Ping Mao,  Yuezhi Mao,  N. Mardirossian,  
 A. V. Marenich,  T. Markovich,  L. A. Martinez-Martinez,  S. A. Maurer,  
 N. J. Mayhall,  S. C. McKenzie,  J.-M. Mewes,  A. F. Morrison,  
 J. W. Mullinax,  K. Nanda,  T. S. Nguyen-Beck,  R. Olivares-Amaya,  
 J. A. Parkhill,  T. M. Perrine,  F. Plasser,  P. Pokhilko,  S. Prager,  
 A. Prociuk,  E. Ramos,  D. R. Rehn,  F. Rob,  M. Schneider,  N. Sergueev,  
 S. M. Sharada,  S. Sharma,  D. W. Small,  T. Stauch,  T. Stein,  
 Yu-Chuan Su,  A. J. W. Thom,  A. Tkatchenko,  T. Tsuchimochi,  N. M. Tubman,  
 L. Vogt,  M. L. Vidal,  O. Vydrov,  M. A. Watson,  J. Wenzel,  
 M. de Wergifosse,  T. A. Wesolowski,  A. White,  J. Witte,  A. Yamada,  
 Jun Yang,  K. Yao,  S. Yeganeh,  S. R. Yost,  Zhi-Qiang You,  A. Zech,  
 Igor Ying Zhang,  Xing Zhang,  Yan Zhao,  Ying Zhu,  B. R. Brooks,  
 G. K. L. Chan,  C. J. Cramer,  M. S. Gordon,  W. J. Hehre,  A. Klamt,  
 M. W. Schmidt,  C. D. Sherrill,  D. G. Truhlar,  A. Aspuru-Guzik,  R. Baer,  
 A. T. Bell,  N. A. Besley,  Jeng-Da Chai,  A. E. DePrince, III,  
 R. A. DiStasio Jr.,  A. Dreuw,  B. D. Dunietz,  T. R. Furlani,  
 Chao-Ping Hsu,  Yousung Jung,  Jing Kong,  D. S. Lambrecht,  WanZhen Liang,  
 C. Ochsenfeld,  V. A. Rassolov,  L. V. Slipchenko,  J. E. Subotnik,  
 T. Van Voorhis,  J. M. Herbert,  A. I. Krylov,  P. M. W. Gill,  M. Head-Gordon

 Contributors to earlier versions of Q-Chem not listed above: 
 R. D. Adamson,  B. Austin,  J. Baker,  G. J. O. Beran,  K. Brandhorst,  
 S. T. Brown,  E. F. C. Byrd,  A. K. Chakraborty,  C.-L. Cheng,  
 Siu Hung Chien,  D. M. Chipman,  D. L. Crittenden,  H. Dachsel,  
 R. J. Doerksen,  A. D. Dutoi,  L. Fusti-Molnar,  W. A. Goddard III,  
 A. Golubeva-Zadorozhnaya,  S. R. Gwaltney,  G. Hawkins,  A. Heyden,  
 S. Hirata,  G. Kedziora,  F. J. Keil,  C. Kelley,  Jihan Kim,  R. A. King,  
 R. Z. Khaliullin,  P. P. Korambath,  W. Kurlancheek,  A. M. Lee,  M. S. Lee,  
 S. V. Levchenko,  Ching Yeh Lin,  D. Liotard,  R. C. Lochan,  I. Lotan,  
 P. E. Maslen,  N. Nair,  D. P. O'Neill,  D. Neuhauser,  E. Neuscamman,  
 C. M. Oana,  R. Olson,  B. Peters,  R. Peverati,  P. A. Pieniazek,  
 Y. M. Rhee,  J. Ritchie,  M. A. Rohrdanz,  E. Rosta,  N. J. Russ,  
 H. F. Schaefer III,  N. E. Schultz,  N. Shenvi,  A. C. Simmonett,  A. Sodt,  
 D. Stuck,  K. S. Thanthiriwatte,  V. Vanovschi,  Tao Wang,  A. Warshel,  
 C. F. Williams,  Q. Wu,  X. Xu,  W. Zhang

 Please cite Q-Chem as follows:
 Y. Shao et al., Mol. Phys. 113, 184-215 (2015)
 DOI: 10.1080/00268976.2014.952696

 Q-Chem 5.1.2 for Intel X86 EM64T Linux

 Parts of Q-Chem use Armadillo 8.300.2 (Tropical Shenanigans).
 http://arma.sourceforge.net/

 Q-Chem begins on Sun Nov 25 23:33:53 2018  

Host: 
0

     Scratch files written to /scratch/taweetham/qchem57199//
Input Ideriv = 2
Curr. Ideriv = -1
Max.  Ideriv = 2

Checking the input file for inconsistencies... 	...done.

--------------------------------------------------------------
User input:
--------------------------------------------------------------
$molecule
0 1
C 
N 1 1.3 
I 2 CI 1 120. 
I 1 CI 2 120.  3 180.0
I 1 CI 2 120.  3 0.0

CC=1.54
CH=1.09
CF=1.35
CCl=1.77
CBr=1.94
CI=2.14
DHA=180.0
$end

$rem
   job_type	optimization
   basis	6-311++g**
   method	b3lyp
$end

--------------------------------------------------------------
 ----------------------------------------------------------------
             Standard Nuclear Orientation (Angstroms)
    I     Atom           X                Y                Z
 ----------------------------------------------------------------
    1      C       0.5121251261     0.2813783671     0.0000000000
    2      N      -0.3410156452     1.2622712381     0.0000000000
    3      I      -2.4415878413     0.8533746141     0.0000000000
    4      I       2.6126973221     0.6902749911     0.0000000000
    5      I      -0.1840461080    -1.7422188292    -0.0000000000
 ----------------------------------------------------------------
 Molecular Point Group                 Cs    NOp =  2
 Largest Abelian Subgroup              Cs    NOp =  2
 Nuclear Repulsion Energy =  1579.6360711171 hartrees
 There are       86 alpha and       86 beta electrons
 Requested basis set is 6-311++G(d,p)
 There are 84 shells and 230 basis functions

 Total QAlloc Memory Limit   2000 MB
 Mega-Array Size       188 MB
 MEM_STATIC part       192 MB
 A cutoff of  1.0D-11 yielded   2424 shell pairs
 There are     19555 function pairs (     22481 Cartesian)

 -------------------------------------------------------
 OpenMP Integral Computing Module                       
 Release: version 1.0, May 2013, Q-Chem Inc. Pittsburgh 
 -------------------------------------------------------
 Integral Job Info:
 Integral job number is                      11
 Integral operator is                         1
 short-range coefficients                     0
 long-range coefficients              100000000
 Omega coefficients                           0
 if combine SR and LR in K                    0
 Integral screening is                        0
 Integral computing path is                   2
 max size of driver memory is            800000
 size of driver memory is                593474
 size of scratch memory is             11861008
 max col of scratch BK array               1296
 max len of scratch array in speh3          155
 max len of scratch index in speh4           18
 max int batch size is                      520
 min int batch size is                       52
 fixed nKL is                                52
 max L of basis functions is                  2
 order of int derivative is                   0
 number of shells is                         84
 number of basis is                         247
 number of cartesian basis is               247
 number of contracted shell pairs          2424
 number of primitive shell pairs           4547
 maxK2 (contraction) of shell pair           36
 max number of K2 of shell pair               1
 max number of CS2 of shell pair            393
 max number of PS2 of shell pair            393
 mem total for path MDJ                  555068
 -------------------------------------------------------
 Smallest overlap matrix eigenvalue = 1.82E-03

 Scale SEOQF with 1.000000e-01/1.000000e-01/1.000000e-01

 Standard Electronic Orientation quadrupole field applied
 Nucleus-field energy     =     0.0000000412 hartrees
 Guess from superposition of atomic densities
 Warning:  Energy on first SCF cycle will be non-variational
 SAD guess density has 172.000000 electrons

 -----------------------------------------------------------------------
  General SCF calculation program by
  Eric Jon Sundstrom, Paul Horn, Yuezhi Mao, Dmitri Zuev, Alec White,
  David Stuck, Shaama M.S., Shane Yost, Joonho Lee, David Small,
  Daniel Levine, Susi Lehtola, Hugh Burton, Evgeny Epifanovsky
 -----------------------------------------------------------------------
 Exchange:     0.2000 Hartree-Fock + 0.0800 Slater + 0.7200 B88
 Correlation:  0.1900 VWN1RPA + 0.8100 LYP
 Using SG-1 standard quadrature grid
 using 4 threads for integral computing
 -------------------------------------------------------
 OpenMP Integral computing Module                
 Release: version 2.0, May 2017, Q-Chem Inc. Pleasanton 
 -------------------------------------------------------
 -------------------------------------------------------
 OpenMP BLAS3 based DFT computing Module                
 Release: version 1.0, May 2013, Q-Chem Inc. Pittsburgh 
 -------------------------------------------------------
 A restricted SCF calculation will be
 performed using DIIS
 SCF converges when DIIS error is below 1.0e-08
 ---------------------------------------
  Cycle       Energy         DIIS error
 ---------------------------------------
    1  -20851.7426360567      3.19e-02  
    2  -20851.3485428499      2.65e-03  
    3  -20851.1619894335      6.04e-03  
    4  -20851.3796000342      9.00e-04  
    5  -20851.3840468937      2.03e-04  
    6  -20851.3841149702      1.45e-04  
    7  -20851.3842564752      3.45e-05  
    8  -20851.3842641275      7.09e-06  
    9  -20851.3842643377      2.12e-06  
   10  -20851.3842643616      6.20e-07  
   11  -20851.3842643645      1.54e-07  
   12  -20851.3842643646      6.70e-08  
   13  -20851.3842643646      1.29e-08  
   14  -20851.3842643650      2.21e-09  Convergence criterion met
 ---------------------------------------
 SCF time:   CPU 63.23s  wall 17.00s 
 SCF   energy in the final basis set =   -20851.3842643650
 Total energy in the final basis set =   -20851.3842643650

 --------------------------------------------------------------
             Orbital Energies (a.u.) and Symmetries
 --------------------------------------------------------------

 Alpha MOs, Restricted
 -- Occupied --                  
*******-1165.90-1165.89 -176.33 -176.33 -176.32 -165.74 -165.74
  1 A'    2 A'    3 A'    4 A'    5 A'    6 A'    7 A'    1 A"                 
-165.74 -165.73 -165.73 -165.73 -165.73 -165.73 -165.73  -35.83
  8 A'    9 A'    2 A"   10 A'   11 A'    3 A"   12 A'   13 A'                 
-35.825 -35.820 -31.324 -31.320 -31.317 -31.317 -31.314 -31.312
 14 A'   15 A'   16 A'   17 A'    4 A"   18 A'   19 A'    5 A"                 
-31.312 -31.308 -31.307 -22.974 -22.972 -22.972 -22.970 -22.968
 20 A'    6 A"   21 A'   22 A'    7 A"   23 A'   24 A'    8 A"                 
-22.968 -22.967 -22.967 -22.964 -22.963 -22.962 -22.962 -22.962
 25 A'    9 A"   26 A'   27 A'   10 A"   28 A'   11 A"   29 A'                 
-22.958 -22.958 -14.387 -10.322  -6.379  -6.374  -6.370  -4.793
 12 A"   30 A'   31 A'   32 A'   33 A'   34 A'   35 A'   36 A'                 
 -4.789  -4.782  -4.776  -4.776  -4.771  -4.770  -4.768  -4.767
 37 A'   38 A'   13 A"   39 A'   14 A"   40 A'   15 A"   41 A'                 
 -2.058  -2.054  -2.053  -2.053  -2.049  -2.048  -2.048  -2.044
 42 A'   43 A'   16 A"   44 A'   17 A"   45 A'   46 A'   18 A"                 
 -2.043  -2.039  -2.038  -2.033  -2.032  -2.030  -2.030  -0.944
 47 A'   48 A'   19 A"   49 A'   20 A"   21 A"   50 A'   51 A'                 
 -0.724  -0.683  -0.661  -0.524  -0.456  -0.438  -0.411  -0.331
 52 A'   53 A'   54 A'   55 A'   56 A'   57 A'   22 A"   58 A'                 
 -0.306  -0.301  -0.291  -0.285  -0.274  -0.257
 23 A"   59 A'   24 A"   60 A'   25 A"   61 A'                                 
 -- Virtual --                   
 -0.125  -0.107  -0.073  -0.002   0.023   0.055   0.064   0.068
 62 A'   63 A'   26 A"   64 A'   65 A'   66 A'   67 A'   27 A"                 
  0.125   0.146   0.146   0.151   0.182   0.190   0.196   0.203
 68 A'   28 A"   69 A'   70 A'   71 A'   72 A'   29 A"   73 A'                 
  0.215   0.215   0.233   0.250   0.251   0.294   0.298   0.340
 30 A"   74 A'   75 A'   76 A'   31 A"   77 A'   78 A'   32 A"                 
  0.371   0.372   0.386   0.400   0.415   0.423   0.425   0.431
 33 A"   79 A'   34 A"   35 A"   80 A'   36 A"   81 A'   82 A'                 
  0.441   0.453   0.472   0.506   0.588   0.606   0.626   0.645
 37 A"   83 A'   84 A'   85 A'   86 A'   87 A'   38 A"   88 A'                 
  0.684   0.738   0.772   0.795   0.834   0.899   0.977   1.198
 89 A'   90 A'   91 A'   92 A'   39 A"   93 A'   94 A'   95 A'                 
  1.206   1.244   1.251   1.287   1.289   1.320   1.345   1.351
 40 A"   41 A"   96 A'   97 A'   42 A"   98 A'   43 A"   99 A'                 
  1.358   1.409   1.416   1.590   1.605   1.822   2.004   2.175
 44 A"  100 A'  101 A'  102 A'  103 A'  104 A'   45 A"  105 A'                 
  2.327   2.385   2.698   2.729   2.791   3.092   3.810   3.864
 46 A"  106 A'  107 A'   47 A"  108 A'  109 A'   48 A"  110 A'                 
  3.921   3.926   3.939   3.949   3.959   3.967   3.983   3.988
111 A'   49 A"   50 A"  112 A'   51 A"   52 A"   53 A"  113 A'                 
  4.016   4.030   4.073   4.111   4.181   4.223   4.245   4.288
114 A'   54 A"  115 A'  116 A'  117 A'  118 A'  119 A'  120 A'                 
  4.376   4.398   4.420   5.945   5.951   5.972   5.977   5.999
121 A'  122 A'  123 A'  124 A'   55 A"   56 A"  125 A'  126 A'                 
  6.003   6.040   6.059   6.097  23.589  27.766  27.819  27.828
 57 A"  127 A'  128 A'  129 A'  130 A'  131 A'  132 A'  133 A'                 
 28.296  28.299  28.315  28.320  28.334  28.340  28.348  28.365
134 A'   58 A"   59 A"  135 A'  136 A'   60 A"  137 A'  138 A'                 
 28.385  28.509  28.510  28.511  28.516  28.521  28.525  28.529
139 A'   61 A"  140 A'   62 A"  141 A'   63 A"   64 A"   65 A"                 
 28.534  28.549  28.554  28.570  28.602  28.641  28.669  28.687
142 A'  143 A'   66 A"  144 A'  145 A'  146 A'  147 A'  148 A'                 
 35.415 127.848 127.848 127.860 127.871 127.874 127.880 127.902
149 A'  150 A'   67 A"   68 A"  151 A'  152 A'   69 A"  153 A'                 
127.910 127.933 151.576 151.621 151.6331901.7361901.7821901.795
154 A'  155 A'  156 A'  157 A'  158 A'  159 A'  160 A'  161 A'                 

 Beta MOs, Restricted
 -- Occupied --                  
*******-1165.90-1165.89 -176.33 -176.33 -176.32 -165.74 -165.74
  1 A'    2 A'    3 A'    4 A'    5 A'    6 A'    7 A'    1 A"                 
-165.74 -165.73 -165.73 -165.73 -165.73 -165.73 -165.73  -35.83
  8 A'    9 A'    2 A"   10 A'   11 A'    3 A"   12 A'   13 A'                 
-35.825 -35.820 -31.324 -31.320 -31.317 -31.317 -31.314 -31.312
 14 A'   15 A'   16 A'   17 A'    4 A"   18 A'   19 A'    5 A"                 
-31.312 -31.308 -31.307 -22.974 -22.972 -22.972 -22.970 -22.968
 20 A'    6 A"   21 A'   22 A'    7 A"   23 A'   24 A'    8 A"                 
-22.968 -22.967 -22.967 -22.964 -22.963 -22.962 -22.962 -22.962
 25 A'    9 A"   26 A'   27 A'   10 A"   28 A'   11 A"   29 A'                 
-22.958 -22.958 -14.387 -10.322  -6.379  -6.374  -6.370  -4.793
 12 A"   30 A'   31 A'   32 A'   33 A'   34 A'   35 A'   36 A'                 
 -4.789  -4.782  -4.776  -4.776  -4.771  -4.770  -4.768  -4.767
 37 A'   38 A'   13 A"   39 A'   14 A"   40 A'   15 A"   41 A'                 
 -2.058  -2.054  -2.053  -2.053  -2.049  -2.048  -2.048  -2.044
 42 A'   43 A'   16 A"   44 A'   17 A"   45 A'   46 A'   18 A"                 
 -2.043  -2.039  -2.038  -2.033  -2.032  -2.030  -2.030  -0.944
 47 A'   48 A'   19 A"   49 A'   20 A"   21 A"   50 A'   51 A'                 
 -0.724  -0.683  -0.661  -0.524  -0.456  -0.438  -0.411  -0.331
 52 A'   53 A'   54 A'   55 A'   56 A'   57 A'   22 A"   58 A'                 
 -0.306  -0.301  -0.291  -0.285  -0.274  -0.257
 23 A"   59 A'   24 A"   60 A'   25 A"   61 A'                                 
 -- Virtual --                   
 -0.125  -0.107  -0.073  -0.002   0.023   0.055   0.064   0.068
 62 A'   63 A'   26 A"   64 A'   65 A'   66 A'   67 A'   27 A"                 
  0.125   0.146   0.146   0.151   0.182   0.190   0.196   0.203
 68 A'   28 A"   69 A'   70 A'   71 A'   72 A'   29 A"   73 A'                 
  0.215   0.215   0.233   0.250   0.251   0.294   0.298   0.340
 30 A"   74 A'   75 A'   76 A'   31 A"   77 A'   78 A'   32 A"                 
  0.371   0.372   0.386   0.400   0.415   0.423   0.425   0.431
 33 A"   79 A'   34 A"   35 A"   80 A'   36 A"   81 A'   82 A'                 
  0.441   0.453   0.472   0.506   0.588   0.606   0.626   0.645
 37 A"   83 A'   84 A'   85 A'   86 A'   87 A'   38 A"   88 A'                 
  0.684   0.738   0.772   0.795   0.834   0.899   0.977   1.198
 89 A'   90 A'   91 A'   92 A'   39 A"   93 A'   94 A'   95 A'                 
  1.206   1.244   1.251   1.287   1.289   1.320   1.345   1.351
 40 A"   41 A"   96 A'   97 A'   42 A"   98 A'   43 A"   99 A'                 
  1.358   1.409   1.416   1.590   1.605   1.822   2.004   2.175
 44 A"  100 A'  101 A'  102 A'  103 A'  104 A'   45 A"  105 A'                 
  2.327   2.385   2.698   2.729   2.791   3.092   3.810   3.864
 46 A"  106 A'  107 A'   47 A"  108 A'  109 A'   48 A"  110 A'                 
  3.921   3.926   3.939   3.949   3.959   3.967   3.983   3.988
111 A'   49 A"   50 A"  112 A'   51 A"   52 A"   53 A"  113 A'                 
  4.016   4.030   4.073   4.111   4.181   4.223   4.245   4.288
114 A'   54 A"  115 A'  116 A'  117 A'  118 A'  119 A'  120 A'                 
  4.376   4.398   4.420   5.945   5.951   5.972   5.977   5.999
121 A'  122 A'  123 A'  124 A'   55 A"   56 A"  125 A'  126 A'                 
  6.003   6.040   6.059   6.097  23.589  27.766  27.819  27.828
 57 A"  127 A'  128 A'  129 A'  130 A'  131 A'  132 A'  133 A'                 
 28.296  28.299  28.315  28.320  28.334  28.340  28.348  28.365
134 A'   58 A"   59 A"  135 A'  136 A'   60 A"  137 A'  138 A'                 
 28.385  28.509  28.510  28.511  28.516  28.521  28.525  28.529
139 A'   61 A"  140 A'   62 A"  141 A'   63 A"   64 A"   65 A"                 
 28.534  28.549  28.554  28.570  28.602  28.641  28.669  28.687
142 A'  143 A'   66 A"  144 A'  145 A'  146 A'  147 A'  148 A'                 
 35.415 127.848 127.848 127.860 127.871 127.874 127.880 127.902
149 A'  150 A'   67 A"   68 A"  151 A'  152 A'   69 A"  153 A'                 
127.910 127.933 151.576 151.621 151.6331901.7361901.7821901.795
154 A'  155 A'  156 A'  157 A'  158 A'  159 A'  160 A'  161 A'                 
 --------------------------------------------------------------

          Ground-State Mulliken Net Atomic Charges

     Atom                 Charge (a.u.)
  ----------------------------------------
      1 C                    -0.418584
      2 N                    -0.037613
      3 I                     0.135012
      4 I                     0.194961
      5 I                     0.126225
  ----------------------------------------
  Sum of atomic charges =    -0.000000

 -----------------------------------------------------------------
                    Cartesian Multipole Moments
 -----------------------------------------------------------------
    Charge (ESU x 10^10)
                -0.0000
    Dipole Moment (Debye)
         X       0.1560      Y      -1.2229      Z       0.0000
       Tot       1.2328
    Quadrupole Moments (Debye-Ang)
        XX     -86.4155     XY       3.0780     YY     -97.8101
        XZ      -0.0000     YZ      -0.0000     ZZ     -97.5111
    Octopole Moments (Debye-Ang^2)
       XXX       2.3544    XXY       5.1469    XYY      -2.5668
       YYY     -28.0461    XXZ      -0.0000    XYZ       0.0000
       YYZ       0.0000    XZZ      -0.1147    YZZ      -2.8849
       ZZZ       0.0000
    Hexadecapole Moments (Debye-Ang^3)
      XXXX   -2054.9378   XXXY      30.5171   XXYY    -534.9866
      XYYY      25.4077   YYYY    -882.2337   XXXZ      -0.0000
      XXYZ      -0.0000   XYYZ      -0.0000   YYYZ      -0.0000
      XXZZ    -414.5742   XYZZ       2.2089   YYZZ    -176.3601
      XZZZ      -0.0000   YZZZ      -0.0000   ZZZZ    -134.0380
 -----------------------------------------------------------------
 Calculating analytic gradient of the SCF energy
 Gradient of SCF Energy
            1           2           3           4           5
    1   0.0554455  -0.0408481  -0.0010457   0.0039090  -0.0174607
    2  -0.0321317   0.0283871  -0.0107598  -0.0012850   0.0157893
    3   0.0000000  -0.0000000   0.0000000  -0.0000000   0.0000000
 Max gradient component =       5.545E-02
 RMS gradient           =       2.201E-02
 Gradient time:  CPU 17.78 s  wall 4.55 s
 Geometry Optimization Parameters
   NAtoms,    NIC,     NZ,  NCons,   NDum,   NFix, NCnnct, MaxDiis
        5      27       5       0       0       0       0       0


** GEOMETRY OPTIMIZATION IN DELOCALIZED INTERNAL COORDINATES **
   Searching for a Minimum

   Optimization Cycle:   1

                       Coordinates (Angstroms)
     ATOM                X               Y               Z
      1  C         0.5121251261    0.2813783671    0.0000000000
      2  N        -0.3410156452    1.2622712381    0.0000000000
      3  I        -2.4415878413    0.8533746141    0.0000000000
      4  I         2.6126973221    0.6902749911    0.0000000000
      5  I        -0.1840461080   -1.7422188292    0.0000000000
   Point Group: cs    Number of degrees of freedom:     7


   Energy is -20851.384264365


 Attempting to Generate Delocalized Internal Coordinates

  7 Hessian modes will be used to form the next step
  Hessian Eigenvalues:
     0.036398    0.108095    0.114813    0.116670    0.250000    0.250000
     0.639775

 Minimum Search - Taking Simple RFO Step
 Searching for Lamda that Minimizes Along All modes
 Value Taken    Lamda =  -0.01289492
 Calculated Step too Large.  Step scaled by  0.899454
 Step Taken.  Stepsize is  0.300000

                             Maximum     Tolerance    Cnvgd?
         Gradient           0.040767      0.000300      NO
         Displacement       0.171590      0.001200      NO
         Energy change     *********      0.000001      NO


 New Cartesian Coordinates Obtained by Inverse Iteration

 Displacement from previous Coordinates is:  0.282144
 ----------------------------------------------------------------
             Standard Nuclear Orientation (Angstroms)
    I     Atom           X                Y                Z
 ----------------------------------------------------------------
    1      C       0.4686461980     0.2628741572     0.0000000000
    2      N      -0.3234424536     1.2499770656     0.0000000000
    3      I      -2.4162022792     0.9293722420     0.0000000000
    4      I       2.5470636769     0.7093480817     0.0000000000
    5      I      -0.1178922885    -1.8064911653     0.0000000000
 ----------------------------------------------------------------
 Molecular Point Group                 Cs    NOp =  2
 Largest Abelian Subgroup              Cs    NOp =  2
 Nuclear Repulsion Energy =  1576.6247398455 hartrees
 There are       86 alpha and       86 beta electrons
 Applying Cartesian multipole field
    Component          Value
    ---------          -----
     (2,0,0)        1.00000E-11
     (0,2,0)        2.00000E-11
     (0,0,2)       -3.00000E-11
 Nucleus-field energy     =     0.0000000418 hartrees
 Requested basis set is 6-311++G(d,p)
 There are 84 shells and 230 basis functions
 A cutoff of  1.0D-11 yielded   2426 shell pairs
 There are     19543 function pairs (     22466 Cartesian)
 Smallest overlap matrix eigenvalue = 1.71E-03
 Guess MOs from SCF MO coefficient file

 -----------------------------------------------------------------------
  General SCF calculation program by
  Eric Jon Sundstrom, Paul Horn, Yuezhi Mao, Dmitri Zuev, Alec White,
  David Stuck, Shaama M.S., Shane Yost, Joonho Lee, David Small,
  Daniel Levine, Susi Lehtola, Hugh Burton, Evgeny Epifanovsky
 -----------------------------------------------------------------------
 Exchange:     0.2000 Hartree-Fock + 0.0800 Slater + 0.7200 B88
 Correlation:  0.1900 VWN1RPA + 0.8100 LYP
 Using SG-1 standard quadrature grid
 using 4 threads for integral computing
 -------------------------------------------------------
 OpenMP Integral computing Module                
 Release: version 2.0, May 2017, Q-Chem Inc. Pleasanton 
 -------------------------------------------------------
 -------------------------------------------------------
 OpenMP BLAS3 based DFT computing Module                
 Release: version 1.0, May 2013, Q-Chem Inc. Pittsburgh 
 -------------------------------------------------------
 A restricted SCF calculation will be
 performed using DIIS
 SCF converges when DIIS error is below 1.0e-08
 ---------------------------------------
  Cycle       Energy         DIIS error
 ---------------------------------------
    1  -20851.3892991109      5.54e-04  
    2  -20851.3916528935      3.34e-04  
    3  -20851.3910673085      4.41e-04  
    4  -20851.3923375746      8.33e-05  
    5  -20851.3923794837      2.91e-05  
    6  -20851.3923843263      1.11e-05  
    7  -20851.3923850346      3.75e-06  
    8  -20851.3923851024      5.89e-07  
    9  -20851.3923851045      1.78e-07  
   10  -20851.3923851045      4.37e-08  
   11  -20851.3923851047      1.31e-08  
   12  -20851.3923851046      4.49e-09  Convergence criterion met
 ---------------------------------------
 SCF time:   CPU 52.90s  wall 15.00s 
 SCF   energy in the final basis set =   -20851.3923851046
 Total energy in the final basis set =   -20851.3923851046

 --------------------------------------------------------------
             Orbital Energies (a.u.) and Symmetries
 --------------------------------------------------------------

 Alpha MOs, Restricted
 -- Occupied --                  
*******-1165.90-1165.89 -176.33 -176.33 -176.32 -165.73 -165.73
  1 A'    2 A'    3 A'    4 A'    5 A'    6 A'    7 A'    8 A'                 
-165.73 -165.73 -165.73 -165.73 -165.73 -165.73 -165.73  -35.83
  1 A"    9 A'    2 A"   10 A'   11 A'    3 A"   12 A'   13 A'                 
-35.825 -35.821 -31.321 -31.319 -31.314 -31.313 -31.313 -31.313
 14 A'   15 A'   16 A'   17 A'   18 A'    4 A"   19 A'    5 A"                 
-31.312 -31.308 -31.308 -22.971 -22.969 -22.969 -22.969 -22.968
 20 A'    6 A"   21 A'   22 A'   23 A'    7 A"   24 A'    8 A"                 
-22.968 -22.965 -22.964 -22.964 -22.963 -22.963 -22.963 -22.963
 25 A'   26 A'   27 A'    9 A"   10 A"   11 A"   28 A'   29 A'                 
-22.959 -22.959 -14.386 -10.319  -6.376  -6.375  -6.370  -4.791
 12 A"   30 A'   31 A'   32 A'   33 A'   34 A'   35 A'   36 A'                 
 -4.788  -4.783  -4.772  -4.772  -4.771  -4.771  -4.768  -4.767
 37 A'   38 A'   13 A"   14 A"   39 A'   40 A'   15 A"   41 A'                 
 -2.056  -2.054  -2.050  -2.050  -2.049  -2.049  -2.048  -2.044
 42 A'   43 A'   16 A"   44 A'   17 A"   45 A'   46 A'   18 A"                 
 -2.043  -2.035  -2.034  -2.034  -2.034  -2.031  -2.031  -0.960
 47 A'   48 A'   19 A"   49 A'   20 A"   21 A"   50 A'   51 A'                 
 -0.726  -0.684  -0.661  -0.523  -0.462  -0.441  -0.419  -0.324
 52 A'   53 A'   54 A'   55 A'   56 A'   57 A'   22 A"   58 A'                 
 -0.306  -0.305  -0.291  -0.281  -0.274  -0.263
 23 A"   59 A'   24 A"   60 A'   25 A"   61 A'                                 
 -- Virtual --                   
 -0.122  -0.104  -0.067  -0.003   0.024   0.056   0.064   0.068
 62 A'   63 A'   26 A"   64 A'   65 A'   66 A'   67 A'   27 A"                 
  0.124   0.144   0.148   0.154   0.185   0.193   0.197   0.205
 68 A'   28 A"   69 A'   70 A'   71 A'   72 A'   29 A"   73 A'                 
  0.214   0.219   0.228   0.250   0.253   0.289   0.299   0.344
 30 A"   74 A'   75 A'   76 A'   31 A"   77 A'   78 A'   32 A"                 
  0.373   0.384   0.391   0.398   0.418   0.420   0.429   0.439
 33 A"   79 A'   34 A"   35 A"   36 A"   80 A'   81 A'   82 A'                 
  0.440   0.450   0.471   0.512   0.587   0.608   0.625   0.650
 37 A"   83 A'   84 A'   85 A'   86 A'   87 A'   38 A"   88 A'                 
  0.682   0.749   0.773   0.795   0.833   0.909   0.964   1.193
 89 A'   90 A'   91 A'   92 A'   39 A"   93 A'   94 A'   95 A'                 
  1.205   1.253   1.278   1.286   1.288   1.323   1.349   1.357
 40 A"   41 A"   96 A'   42 A"   97 A'   98 A'   43 A"   44 A"                 
  1.365   1.390   1.411   1.589   1.599   1.853   2.010   2.181
 99 A'  100 A'  101 A'  102 A'  103 A'  104 A'   45 A"  105 A'                 
  2.349   2.411   2.741   2.745   2.803   3.071   3.814   3.866
 46 A"  106 A'   47 A"  107 A'  108 A'  109 A'   48 A"  110 A'                 
  3.926   3.931   3.943   3.957   3.958   3.964   3.982   3.985
111 A'   49 A"   50 A"  112 A'   51 A"   52 A"  113 A'   53 A"                 
  4.022   4.030   4.076   4.102   4.179   4.230   4.243   4.307
114 A'   54 A"  115 A'  116 A'  117 A'  118 A'  119 A'  120 A'                 
  4.381   4.396   4.426   5.954   5.956   5.971   5.977   6.004
121 A'  122 A'  123 A'   55 A"  124 A'   56 A"  125 A'   57 A"                 
  6.004   6.033   6.065   6.080  23.657  27.768  27.819  27.836
126 A'  127 A'  128 A'  129 A'  130 A'  131 A'  132 A'  133 A'                 
 28.301  28.308  28.314  28.320  28.339  28.341  28.350  28.366
 58 A"  134 A'   59 A"  135 A'  136 A'   60 A"  137 A'  138 A'                 
 28.375  28.511  28.512  28.515  28.520  28.522  28.523  28.530
139 A'   61 A"  140 A'   62 A"  141 A'   63 A"   64 A"   65 A"                 
 28.532  28.553  28.554  28.567  28.593  28.638  28.676  28.684
142 A'  143 A'   66 A"  144 A'  145 A'  146 A'  147 A'  148 A'                 
 35.454 127.850 127.855 127.860 127.871 127.878 127.881 127.898
149 A'   67 A"  150 A'   68 A"  151 A'  152 A'   69 A"  153 A'                 
127.913 127.925 151.579 151.622 151.6381901.7391901.7841901.800
154 A'  155 A'  156 A'  157 A'  158 A'  159 A'  160 A'  161 A'                 

 Beta MOs, Restricted
 -- Occupied --                  
*******-1165.90-1165.89 -176.33 -176.33 -176.32 -165.73 -165.73
  1 A'    2 A'    3 A'    4 A'    5 A'    6 A'    7 A'    8 A'                 
-165.73 -165.73 -165.73 -165.73 -165.73 -165.73 -165.73  -35.83
  1 A"    9 A'    2 A"   10 A'   11 A'    3 A"   12 A'   13 A'                 
-35.825 -35.821 -31.321 -31.319 -31.314 -31.313 -31.313 -31.313
 14 A'   15 A'   16 A'   17 A'   18 A'    4 A"   19 A'    5 A"                 
-31.312 -31.308 -31.308 -22.971 -22.969 -22.969 -22.969 -22.968
 20 A'    6 A"   21 A'   22 A'   23 A'    7 A"   24 A'    8 A"                 
-22.968 -22.965 -22.964 -22.964 -22.963 -22.963 -22.963 -22.963
 25 A'   26 A'   27 A'    9 A"   10 A"   11 A"   28 A'   29 A'                 
-22.959 -22.959 -14.386 -10.319  -6.376  -6.375  -6.370  -4.791
 12 A"   30 A'   31 A'   32 A'   33 A'   34 A'   35 A'   36 A'                 
 -4.788  -4.783  -4.772  -4.772  -4.771  -4.771  -4.768  -4.767
 37 A'   38 A'   13 A"   14 A"   39 A'   40 A'   15 A"   41 A'                 
 -2.056  -2.054  -2.050  -2.050  -2.049  -2.049  -2.048  -2.044
 42 A'   43 A'   16 A"   44 A'   17 A"   45 A'   46 A'   18 A"                 
 -2.043  -2.035  -2.034  -2.034  -2.034  -2.031  -2.031  -0.960
 47 A'   48 A'   19 A"   49 A'   20 A"   21 A"   50 A'   51 A'                 
 -0.726  -0.684  -0.661  -0.523  -0.462  -0.441  -0.419  -0.324
 52 A'   53 A'   54 A'   55 A'   56 A'   57 A'   22 A"   58 A'                 
 -0.306  -0.305  -0.291  -0.281  -0.274  -0.263
 23 A"   59 A'   24 A"   60 A'   25 A"   61 A'                                 
 -- Virtual --                   
 -0.122  -0.104  -0.067  -0.003   0.024   0.056   0.064   0.068
 62 A'   63 A'   26 A"   64 A'   65 A'   66 A'   67 A'   27 A"                 
  0.124   0.144   0.148   0.154   0.185   0.193   0.197   0.205
 68 A'   28 A"   69 A'   70 A'   71 A'   72 A'   29 A"   73 A'                 
  0.214   0.219   0.228   0.250   0.253   0.289   0.299   0.344
 30 A"   74 A'   75 A'   76 A'   31 A"   77 A'   78 A'   32 A"                 
  0.373   0.384   0.391   0.398   0.418   0.420   0.429   0.439
 33 A"   79 A'   34 A"   35 A"   36 A"   80 A'   81 A'   82 A'                 
  0.440   0.450   0.471   0.512   0.587   0.608   0.625   0.650
 37 A"   83 A'   84 A'   85 A'   86 A'   87 A'   38 A"   88 A'                 
  0.682   0.749   0.773   0.795   0.833   0.909   0.964   1.193
 89 A'   90 A'   91 A'   92 A'   39 A"   93 A'   94 A'   95 A'                 
  1.205   1.253   1.278   1.286   1.288   1.323   1.349   1.357
 40 A"   41 A"   96 A'   42 A"   97 A'   98 A'   43 A"   44 A"                 
  1.365   1.390   1.411   1.589   1.599   1.853   2.010   2.181
 99 A'  100 A'  101 A'  102 A'  103 A'  104 A'   45 A"  105 A'                 
  2.349   2.411   2.741   2.745   2.803   3.071   3.814   3.866
 46 A"  106 A'   47 A"  107 A'  108 A'  109 A'   48 A"  110 A'                 
  3.926   3.931   3.943   3.957   3.958   3.964   3.982   3.985
111 A'   49 A"   50 A"  112 A'   51 A"   52 A"  113 A'   53 A"                 
  4.022   4.030   4.076   4.102   4.179   4.230   4.243   4.307
114 A'   54 A"  115 A'  116 A'  117 A'  118 A'  119 A'  120 A'                 
  4.381   4.396   4.426   5.954   5.956   5.971   5.977   6.004
121 A'  122 A'  123 A'   55 A"  124 A'   56 A"  125 A'   57 A"                 
  6.004   6.033   6.065   6.080  23.657  27.768  27.819  27.836
126 A'  127 A'  128 A'  129 A'  130 A'  131 A'  132 A'  133 A'                 
 28.301  28.308  28.314  28.320  28.339  28.341  28.350  28.366
 58 A"  134 A'   59 A"  135 A'  136 A'   60 A"  137 A'  138 A'                 
 28.375  28.511  28.512  28.515  28.520  28.522  28.523  28.530
139 A'   61 A"  140 A'   62 A"  141 A'   63 A"   64 A"   65 A"                 
 28.532  28.553  28.554  28.567  28.593  28.638  28.676  28.684
142 A'  143 A'   66 A"  144 A'  145 A'  146 A'  147 A'  148 A'                 
 35.454 127.850 127.855 127.860 127.871 127.878 127.881 127.898
149 A'   67 A"  150 A'   68 A"  151 A'  152 A'   69 A"  153 A'                 
127.913 127.925 151.579 151.622 151.6381901.7391901.7841901.800
154 A'  155 A'  156 A'  157 A'  158 A'  159 A'  160 A'  161 A'                 
 --------------------------------------------------------------

          Ground-State Mulliken Net Atomic Charges

     Atom                 Charge (a.u.)
  ----------------------------------------
      1 C                    -0.423431
      2 N                    -0.021358
      3 I                     0.136220
      4 I                     0.181244
      5 I                     0.127325
  ----------------------------------------
  Sum of atomic charges =     0.000000

 -----------------------------------------------------------------
                    Cartesian Multipole Moments
 -----------------------------------------------------------------
    Charge (ESU x 10^10)
                 0.0000
    Dipole Moment (Debye)
         X      -0.0416      Y      -1.1128      Z       0.0000
       Tot       1.1136
    Quadrupole Moments (Debye-Ang)
        XX     -87.5154     XY       2.3028     YY     -97.0673
        XZ      -0.0000     YZ      -0.0000     ZZ     -97.4508
    Octopole Moments (Debye-Ang^2)
       XXX      -3.3032    XXY       5.9996    XYY      -2.7197
       YYY     -31.1201    XXZ       0.0000    XYZ      -0.0000
       YYZ       0.0000    XZZ      -0.8445    YZZ      -3.4658
       ZZZ      -0.0000
    Hexadecapole Moments (Debye-Ang^3)
      XXXX   -1991.7932   XXXY      45.9294   XXYY    -531.8622
      XYYY      44.2554   YYYY    -936.4892   XXXZ      -0.0000
      XXYZ       0.0000   XYYZ      -0.0000   YYYZ      -0.0000
      XXZZ    -401.2882   XYZZ       9.4316   YYZZ    -186.9561
      XZZZ      -0.0000   YZZZ       0.0000   ZZZZ    -134.0604
 -----------------------------------------------------------------
 Calculating analytic gradient of the SCF energy
 Gradient of SCF Energy
            1           2           3           4           5
    1   0.0255879  -0.0136443   0.0025818  -0.0054554  -0.0090699
    2  -0.0155636   0.0108342  -0.0052160  -0.0006127   0.0105582
    3   0.0000000  -0.0000000   0.0000000  -0.0000000  -0.0000000
 Max gradient component =       2.559E-02
 RMS gradient           =       9.860E-03
 Gradient time:  CPU 17.69 s  wall 4.53 s
 Geometry Optimization Parameters
   NAtoms,    NIC,     NZ,  NCons,   NDum,   NFix, NCnnct, MaxDiis
        5      27       5       0       0       0       0       0

 Cartesian Hessian Update
 Hessian Updated using BFGS Update


** GEOMETRY OPTIMIZATION IN DELOCALIZED INTERNAL COORDINATES **
   Searching for a Minimum

   Optimization Cycle:   2

                       Coordinates (Angstroms)
     ATOM                X               Y               Z
      1  C         0.4686461980    0.2628741572    0.0000000000
      2  N        -0.3234424536    1.2499770656    0.0000000000
      3  I        -2.4162022792    0.9293722420    0.0000000000
      4  I         2.5470636769    0.7093480817    0.0000000000
      5  I        -0.1178922885   -1.8064911653    0.0000000000
   Point Group: cs    Number of degrees of freedom:     7


   Energy is -20851.392385105

 Hessian Updated using BFGS Update

  7 Hessian modes will be used to form the next step
  Hessian Eigenvalues:
     0.029619    0.107413    0.115841    0.123549    0.226342    0.264012
     0.579772

 Minimum Search - Taking Simple RFO Step
 Searching for Lamda that Minimizes Along All modes
 Value Taken    Lamda =  -0.00488435
 Calculated Step too Large.  Step scaled by  0.940019
 Step Taken.  Stepsize is  0.300000

                             Maximum     Tolerance    Cnvgd?
         Gradient           0.018643      0.000300      NO
         Displacement       0.208025      0.001200      NO
         Energy change     -0.008121      0.000001      NO


 New Cartesian Coordinates Obtained by Inverse Iteration

 Displacement from previous Coordinates is:  0.212955
 ----------------------------------------------------------------
             Standard Nuclear Orientation (Angstroms)
    I     Atom           X                Y                Z
 ----------------------------------------------------------------
    1      C       0.4282346669     0.2591595117     0.0000000000
    2      N      -0.3293271781     1.2463511483     0.0000000000
    3      I      -2.4266452252     0.9920490001     0.0000000000
    4      I       2.5444841271     0.7125889612     0.0000000000
    5      I      -0.0585735370    -1.8650682401     0.0000000000
 ----------------------------------------------------------------
 Molecular Point Group                 Cs    NOp =  2
 Largest Abelian Subgroup              Cs    NOp =  2
 Nuclear Repulsion Energy =  1557.7515593173 hartrees
 There are       86 alpha and       86 beta electrons
 Applying Cartesian multipole field
    Component          Value
    ---------          -----
     (2,0,0)        1.00000E-11
     (0,2,0)        2.00000E-11
     (0,0,2)       -3.00000E-11
 Nucleus-field energy     =     0.0000000431 hartrees
 Requested basis set is 6-311++G(d,p)
 There are 84 shells and 230 basis functions
 A cutoff of  1.0D-11 yielded   2417 shell pairs
 There are     19469 function pairs (     22375 Cartesian)
 Smallest overlap matrix eigenvalue = 1.65E-03
 Guess MOs from SCF MO coefficient file

 -----------------------------------------------------------------------
  General SCF calculation program by
  Eric Jon Sundstrom, Paul Horn, Yuezhi Mao, Dmitri Zuev, Alec White,
  David Stuck, Shaama M.S., Shane Yost, Joonho Lee, David Small,
  Daniel Levine, Susi Lehtola, Hugh Burton, Evgeny Epifanovsky
 -----------------------------------------------------------------------
 Exchange:     0.2000 Hartree-Fock + 0.0800 Slater + 0.7200 B88
 Correlation:  0.1900 VWN1RPA + 0.8100 LYP
 Using SG-1 standard quadrature grid
 using 4 threads for integral computing
 -------------------------------------------------------
 OpenMP Integral computing Module                
 Release: version 2.0, May 2017, Q-Chem Inc. Pleasanton 
 -------------------------------------------------------
 -------------------------------------------------------
 OpenMP BLAS3 based DFT computing Module                
 Release: version 1.0, May 2013, Q-Chem Inc. Pittsburgh 
 -------------------------------------------------------
 A restricted SCF calculation will be
 performed using DIIS
 SCF converges when DIIS error is below 1.0e-08
 ---------------------------------------
  Cycle       Energy         DIIS error
 ---------------------------------------
    1  -20851.3931005819      4.35e-04  
    2  -20851.3947153203      2.90e-04  
    3  -20851.3945364712      3.45e-04  
    4  -20851.3951968793      6.03e-05  
    5  -20851.3952216298      2.52e-05  
    6  -20851.3952252159      9.68e-06  
    7  -20851.3952258652      3.88e-06  
    8  -20851.3952259400      3.61e-07  
    9  -20851.3952259409      1.27e-07  
   10  -20851.3952259411      3.40e-08  
   11  -20851.3952259412      1.21e-08  
   12  -20851.3952259408      2.52e-09  Convergence criterion met
 ---------------------------------------
 SCF time:   CPU 52.51s  wall 14.00s 
 SCF   energy in the final basis set =   -20851.3952259408
 Total energy in the final basis set =   -20851.3952259408

 --------------------------------------------------------------
             Orbital Energies (a.u.) and Symmetries
 --------------------------------------------------------------

 Alpha MOs, Restricted
 -- Occupied --                  
*******-1165.89-1165.89 -176.33 -176.33 -176.32 -165.74 -165.73
  1 A'    2 A'    3 A'    4 A'    5 A'    6 A'    7 A'    1 A"                 
-165.73 -165.73 -165.73 -165.73 -165.73 -165.73 -165.73  -35.83
  8 A'    9 A'   10 A'    2 A"   11 A'    3 A"   12 A'   13 A'                 
-35.822 -35.821 -31.324 -31.316 -31.316 -31.316 -31.315 -31.309
 14 A'   15 A'   16 A'    4 A"   17 A'   18 A'   19 A'    5 A"                 
-31.309 -31.309 -31.308 -22.974 -22.972 -22.972 -22.966 -22.966
 20 A'    6 A"   21 A'   22 A'    7 A"   23 A'   24 A'    8 A"                 
-22.966 -22.965 -22.964 -22.964 -22.964 -22.963 -22.960 -22.960
 25 A'   26 A'    9 A"   27 A'   10 A"   28 A'   11 A"   29 A'                 
-22.959 -22.959 -14.387 -10.320  -6.378  -6.371  -6.371  -4.794
 12 A"   30 A'   31 A'   32 A'   33 A'   34 A'   35 A'   36 A'                 
 -4.785  -4.783  -4.774  -4.774  -4.768  -4.768  -4.768  -4.767
 37 A'   38 A'   13 A"   39 A'   14 A"   15 A"   40 A'   41 A'                 
 -2.059  -2.053  -2.052  -2.050  -2.049  -2.045  -2.045  -2.045
 42 A'   16 A"   43 A'   44 A'   45 A'   17 A"   46 A'   18 A"                 
 -2.044  -2.036  -2.036  -2.031  -2.031  -2.031  -2.031  -0.970
 47 A'   48 A'   19 A"   49 A'   20 A"   50 A'   21 A"   51 A'                 
 -0.722  -0.682  -0.660  -0.524  -0.464  -0.442  -0.423  -0.319
 52 A'   53 A'   54 A'   55 A'   56 A'   57 A'   22 A"   58 A'                 
 -0.307  -0.306  -0.290  -0.280  -0.275  -0.267
 59 A'   23 A"   24 A"   60 A'   25 A"   61 A'                                 
 -- Virtual --                   
 -0.125  -0.110  -0.064  -0.006   0.025   0.057   0.063   0.068
 62 A'   63 A'   26 A"   64 A'   65 A'   66 A'   67 A'   27 A"                 
  0.124   0.144   0.150   0.156   0.186   0.193   0.197   0.206
 68 A'   28 A"   69 A'   70 A'   71 A'   72 A'   29 A"   73 A'                 
  0.214   0.218   0.221   0.252   0.252   0.288   0.300   0.349
 30 A"   74 A'   75 A'   31 A"   76 A'   77 A'   78 A'   32 A"                 
  0.373   0.387   0.391   0.398   0.411   0.421   0.433   0.439
 33 A"   79 A'   34 A"   35 A"   36 A"   80 A'   81 A'   37 A"                 
  0.441   0.446   0.462   0.510   0.587   0.600   0.622   0.642
 82 A'   83 A'   84 A'   85 A'   86 A'   87 A'   38 A"   88 A'                 
  0.675   0.746   0.773   0.801   0.832   0.917   0.965   1.189
 89 A'   90 A'   91 A'   92 A'   39 A"   93 A'   94 A'   95 A'                 
  1.202   1.255   1.283   1.284   1.300   1.318   1.346   1.358
 40 A"   41 A"   42 A"   96 A'   97 A'   98 A'   43 A"   44 A"                 
  1.359   1.369   1.408   1.578   1.604   1.876   2.011   2.176
 99 A'  100 A'  101 A'  102 A'  103 A'  104 A'   45 A"  105 A'                 
  2.364   2.423   2.749   2.773   2.812   3.053   3.816   3.868
 46 A"  106 A'   47 A"  107 A'  108 A'  109 A'   48 A"  110 A'                 
  3.931   3.933   3.947   3.953   3.961   3.964   3.974   3.983
111 A'   49 A"   50 A"   51 A"  112 A'   52 A"  113 A'   53 A"                 
  4.024   4.027   4.062   4.101   4.175   4.228   4.241   4.305
114 A'   54 A"  115 A'  116 A'  117 A'  118 A'  119 A'  120 A'                 
  4.378   4.393   4.424   5.956   5.969   5.971   5.976   6.004
121 A'  122 A'  123 A'   55 A"   56 A"  124 A'  125 A'   57 A"                 
  6.006   6.022   6.054   6.068  23.698  27.761  27.812  27.838
126 A'  127 A'  128 A'  129 A'  130 A'  131 A'  132 A'  133 A'                 
 28.301  28.313  28.316  28.322  28.340  28.341  28.348  28.357
 58 A"   59 A"  134 A'  135 A'   60 A"  136 A'  137 A'  138 A'                 
 28.368  28.510  28.513  28.517  28.520  28.523  28.523  28.529
139 A'   61 A"  140 A'   62 A"   63 A"   64 A"  141 A'   65 A"                 
 28.529  28.553  28.554  28.560  28.587  28.633  28.674  28.680
142 A'   66 A"  143 A'  144 A'  145 A'  146 A'  147 A'  148 A'                 
 35.479 127.850 127.859 127.860 127.872 127.880 127.881 127.891
149 A'   67 A"   68 A"  150 A'  151 A'  152 A'   69 A"  153 A'                 
127.909 127.920 151.574 151.616 151.6381901.7331901.7781901.800
154 A'  155 A'  156 A'  157 A'  158 A'  159 A'  160 A'  161 A'                 

 Beta MOs, Restricted
 -- Occupied --                  
*******-1165.89-1165.89 -176.33 -176.33 -176.32 -165.74 -165.73
  1 A'    2 A'    3 A'    4 A'    5 A'    6 A'    7 A'    1 A"                 
-165.73 -165.73 -165.73 -165.73 -165.73 -165.73 -165.73  -35.83
  8 A'    9 A'   10 A'    2 A"   11 A'    3 A"   12 A'   13 A'                 
-35.822 -35.821 -31.324 -31.316 -31.316 -31.316 -31.315 -31.309
 14 A'   15 A'   16 A'    4 A"   17 A'   18 A'   19 A'    5 A"                 
-31.309 -31.309 -31.308 -22.974 -22.972 -22.972 -22.966 -22.966
 20 A'    6 A"   21 A'   22 A'    7 A"   23 A'   24 A'    8 A"                 
-22.966 -22.965 -22.964 -22.964 -22.964 -22.963 -22.960 -22.960
 25 A'   26 A'    9 A"   27 A'   10 A"   28 A'   11 A"   29 A'                 
-22.959 -22.959 -14.387 -10.320  -6.378  -6.371  -6.371  -4.794
 12 A"   30 A'   31 A'   32 A'   33 A'   34 A'   35 A'   36 A'                 
 -4.785  -4.783  -4.774  -4.774  -4.768  -4.768  -4.768  -4.767
 37 A'   38 A'   13 A"   39 A'   14 A"   15 A"   40 A'   41 A'                 
 -2.059  -2.053  -2.052  -2.050  -2.049  -2.045  -2.045  -2.045
 42 A'   16 A"   43 A'   44 A'   45 A'   17 A"   46 A'   18 A"                 
 -2.044  -2.036  -2.036  -2.031  -2.031  -2.031  -2.031  -0.970
 47 A'   48 A'   19 A"   49 A'   20 A"   50 A'   21 A"   51 A'                 
 -0.722  -0.682  -0.660  -0.524  -0.464  -0.442  -0.423  -0.319
 52 A'   53 A'   54 A'   55 A'   56 A'   57 A'   22 A"   58 A'                 
 -0.307  -0.306  -0.290  -0.280  -0.275  -0.267
 59 A'   23 A"   24 A"   60 A'   25 A"   61 A'                                 
 -- Virtual --                   
 -0.125  -0.110  -0.064  -0.006   0.025   0.057   0.063   0.068
 62 A'   63 A'   26 A"   64 A'   65 A'   66 A'   67 A'   27 A"                 
  0.124   0.144   0.150   0.156   0.186   0.193   0.197   0.206
 68 A'   28 A"   69 A'   70 A'   71 A'   72 A'   29 A"   73 A'                 
  0.214   0.218   0.221   0.252   0.252   0.288   0.300   0.349
 30 A"   74 A'   75 A'   31 A"   76 A'   77 A'   78 A'   32 A"                 
  0.373   0.387   0.391   0.398   0.411   0.421   0.433   0.439
 33 A"   79 A'   34 A"   35 A"   36 A"   80 A'   81 A'   37 A"                 
  0.441   0.446   0.462   0.510   0.587   0.600   0.622   0.642
 82 A'   83 A'   84 A'   85 A'   86 A'   87 A'   38 A"   88 A'                 
  0.675   0.746   0.773   0.801   0.832   0.917   0.965   1.189
 89 A'   90 A'   91 A'   92 A'   39 A"   93 A'   94 A'   95 A'                 
  1.202   1.255   1.283   1.284   1.300   1.318   1.346   1.358
 40 A"   41 A"   42 A"   96 A'   97 A'   98 A'   43 A"   44 A"                 
  1.359   1.369   1.408   1.578   1.604   1.876   2.011   2.176
 99 A'  100 A'  101 A'  102 A'  103 A'  104 A'   45 A"  105 A'                 
  2.364   2.423   2.749   2.773   2.812   3.053   3.816   3.868
 46 A"  106 A'   47 A"  107 A'  108 A'  109 A'   48 A"  110 A'                 
  3.931   3.933   3.947   3.953   3.961   3.964   3.974   3.983
111 A'   49 A"   50 A"   51 A"  112 A'   52 A"  113 A'   53 A"                 
  4.024   4.027   4.062   4.101   4.175   4.228   4.241   4.305
114 A'   54 A"  115 A'  116 A'  117 A'  118 A'  119 A'  120 A'                 
  4.378   4.393   4.424   5.956   5.969   5.971   5.976   6.004
121 A'  122 A'  123 A'   55 A"   56 A"  124 A'  125 A'   57 A"                 
  6.006   6.022   6.054   6.068  23.698  27.761  27.812  27.838
126 A'  127 A'  128 A'  129 A'  130 A'  131 A'  132 A'  133 A'                 
 28.301  28.313  28.316  28.322  28.340  28.341  28.348  28.357
 58 A"   59 A"  134 A'  135 A'   60 A"  136 A'  137 A'  138 A'                 
 28.368  28.510  28.513  28.517  28.520  28.523  28.523  28.529
139 A'   61 A"  140 A'   62 A"   63 A"   64 A"  141 A'   65 A"                 
 28.529  28.553  28.554  28.560  28.587  28.633  28.674  28.680
142 A'   66 A"  143 A'  144 A'  145 A'  146 A'  147 A'  148 A'                 
 35.479 127.850 127.859 127.860 127.872 127.880 127.881 127.891
149 A'   67 A"   68 A"  150 A'  151 A'  152 A'   69 A"  153 A'                 
127.909 127.920 151.574 151.616 151.6381901.7331901.7781901.800
154 A'  155 A'  156 A'  157 A'  158 A'  159 A'  160 A'  161 A'                 
 --------------------------------------------------------------

          Ground-State Mulliken Net Atomic Charges

     Atom                 Charge (a.u.)
  ----------------------------------------
      1 C                    -0.414838
      2 N                    -0.008526
      3 I                     0.142610
      4 I                     0.157055
      5 I                     0.123699
  ----------------------------------------
  Sum of atomic charges =     0.000000

 -----------------------------------------------------------------
                    Cartesian Multipole Moments
 -----------------------------------------------------------------
    Charge (ESU x 10^10)
                 0.0000
    Dipole Moment (Debye)
         X      -0.2872      Y      -1.0210      Z       0.0000
       Tot       1.0606
    Quadrupole Moments (Debye-Ang)
        XX     -87.9926     XY       1.4689     YY     -96.6146
        XZ       0.0000     YZ      -0.0000     ZZ     -97.5408
    Octopole Moments (Debye-Ang^2)
       XXX      -9.7459    XXY       7.0173    XYY      -3.7147
       YYY     -32.6871    XXZ       0.0000    XYZ      -0.0000
       YYZ       0.0000    XZZ      -2.2481    YZZ      -3.5591
       ZZZ       0.0000
    Hexadecapole Moments (Debye-Ang^3)
      XXXX   -1997.3235   XXXY      60.2998   XXYY    -542.6068
      XYYY      61.8914   YYYY    -985.6145   XXXZ       0.0000
      XXYZ       0.0000   XYYZ       0.0000   YYYZ       0.0000
      XXZZ    -402.7070   XYZZ      16.4225   YYZZ    -196.6556
      XZZZ       0.0000   YZZZ      -0.0000   ZZZZ    -134.4543
 -----------------------------------------------------------------
 Calculating analytic gradient of the SCF energy
 Gradient of SCF Energy
            1           2           3           4           5
    1   0.0005767   0.0011350   0.0029390  -0.0014784  -0.0031723
    2  -0.0003366   0.0002993  -0.0025216   0.0000401   0.0025188
    3  -0.0000000   0.0000000   0.0000000   0.0000000   0.0000000
 Max gradient component =       3.172E-03
 RMS gradient           =       1.537E-03
 Gradient time:  CPU 16.99 s  wall 4.36 s
 Geometry Optimization Parameters
   NAtoms,    NIC,     NZ,  NCons,   NDum,   NFix, NCnnct, MaxDiis
        5      27       5       0       0       0       0       0

 Cartesian Hessian Update
 Hessian Updated using BFGS Update


** GEOMETRY OPTIMIZATION IN DELOCALIZED INTERNAL COORDINATES **
   Searching for a Minimum

   Optimization Cycle:   3

                       Coordinates (Angstroms)
     ATOM                X               Y               Z
      1  C         0.4282346669    0.2591595117    0.0000000000
      2  N        -0.3293271781    1.2463511483    0.0000000000
      3  I        -2.4266452252    0.9920490001    0.0000000000
      4  I         2.5444841271    0.7125889612    0.0000000000
      5  I        -0.0585735370   -1.8650682401    0.0000000000
   Point Group: cs    Number of degrees of freedom:     7


   Energy is -20851.395225941

 Hessian Updated using BFGS Update

  7 Hessian modes will be used to form the next step
  Hessian Eigenvalues:
     0.024183    0.108277    0.117431    0.123967    0.233060    0.266939
     0.609197

 Minimum Search - Taking Simple RFO Step
 Searching for Lamda that Minimizes Along All modes
 Value Taken    Lamda =  -0.00059532
 Step Taken.  Stepsize is  0.151018

                             Maximum     Tolerance    Cnvgd?
         Gradient           0.003074      0.000300      NO
         Displacement       0.099963      0.001200      NO
         Energy change     -0.002841      0.000001      NO


 New Cartesian Coordinates Obtained by Inverse Iteration

 Displacement from previous Coordinates is:  0.107338
 ----------------------------------------------------------------
             Standard Nuclear Orientation (Angstroms)
    I     Atom           X                Y                Z
 ----------------------------------------------------------------
    1      C       0.4193529255     0.2539206232     0.0000000000
    2      N      -0.3374884552     1.2406468695     0.0000000000
    3      I      -2.4451608223     1.0263764044     0.0000000000
    4      I       2.5476171419     0.7099797128     0.0000000000
    5      I      -0.0261479362    -1.8858432287     0.0000000000
 ----------------------------------------------------------------
 Molecular Point Group                 Cs    NOp =  2
 Largest Abelian Subgroup              Cs    NOp =  2
 Nuclear Repulsion Energy =  1547.3771844372 hartrees
 There are       86 alpha and       86 beta electrons
 Applying Cartesian multipole field
    Component          Value
    ---------          -----
     (2,0,0)        1.00000E-11
     (0,2,0)        2.00000E-11
     (0,0,2)       -3.00000E-11
 Nucleus-field energy     =     0.0000000438 hartrees
 Requested basis set is 6-311++G(d,p)
 There are 84 shells and 230 basis functions
 A cutoff of  1.0D-11 yielded   2410 shell pairs
 There are     19416 function pairs (     22312 Cartesian)
 Smallest overlap matrix eigenvalue = 1.65E-03
 Guess MOs from SCF MO coefficient file

 -----------------------------------------------------------------------
  General SCF calculation program by
  Eric Jon Sundstrom, Paul Horn, Yuezhi Mao, Dmitri Zuev, Alec White,
  David Stuck, Shaama M.S., Shane Yost, Joonho Lee, David Small,
  Daniel Levine, Susi Lehtola, Hugh Burton, Evgeny Epifanovsky
 -----------------------------------------------------------------------
 Exchange:     0.2000 Hartree-Fock + 0.0800 Slater + 0.7200 B88
 Correlation:  0.1900 VWN1RPA + 0.8100 LYP
 Using SG-1 standard quadrature grid
 using 4 threads for integral computing
 -------------------------------------------------------
 OpenMP Integral computing Module                
 Release: version 2.0, May 2017, Q-Chem Inc. Pleasanton 
 -------------------------------------------------------
 -------------------------------------------------------
 OpenMP BLAS3 based DFT computing Module                
 Release: version 1.0, May 2013, Q-Chem Inc. Pittsburgh 
 -------------------------------------------------------
 A restricted SCF calculation will be
 performed using DIIS
 SCF converges when DIIS error is below 1.0e-08
 ---------------------------------------
  Cycle       Energy         DIIS error
 ---------------------------------------
    1  -20851.3952933668      1.47e-04  
    2  -20851.3955269161      8.16e-05  
    3  -20851.3955079934      9.78e-05  
    4  -20851.3955747724      1.92e-05  
    5  -20851.3955776903      4.47e-06  
    6  -20851.3955778200      2.17e-06  
    7  -20851.3955778379      4.61e-07  
    8  -20851.3955778384      3.28e-07  
    9  -20851.3955778392      3.62e-08  
   10  -20851.3955778390      1.14e-08  
   11  -20851.3955778392      2.82e-09  Convergence criterion met
 ---------------------------------------
 SCF time:   CPU 47.83s  wall 13.00s 
 SCF   energy in the final basis set =   -20851.3955778392
 Total energy in the final basis set =   -20851.3955778392

 --------------------------------------------------------------
             Orbital Energies (a.u.) and Symmetries
 --------------------------------------------------------------

 Alpha MOs, Restricted
 -- Occupied --                  
*******-1165.89-1165.89 -176.33 -176.33 -176.32 -165.74 -165.74
  1 A'    2 A'    3 A'    4 A'    5 A'    6 A'    7 A'    1 A"                 
-165.74 -165.73 -165.73 -165.73 -165.73 -165.73 -165.73  -35.83
  8 A'    9 A'   10 A'    2 A"   11 A'    3 A"   12 A'   13 A'                 
-35.821 -35.821 -31.325 -31.317 -31.316 -31.315 -31.315 -31.309
 14 A'   15 A'   16 A'    4 A"   17 A'   18 A'   19 A'    5 A"                 
-31.308 -31.308 -31.308 -22.975 -22.973 -22.973 -22.967 -22.967
  6 A"   20 A'   21 A'   22 A'    7 A"   23 A'   24 A'    8 A"                 
-22.965 -22.965 -22.964 -22.964 -22.964 -22.964 -22.959 -22.959
 25 A'   26 A'    9 A"   10 A"   27 A'   28 A'   11 A"   29 A'                 
-22.959 -22.959 -14.388 -10.321  -6.379  -6.371  -6.370  -4.794
 12 A"   30 A'   31 A'   32 A'   33 A'   34 A'   35 A'   36 A'                 
 -4.784  -4.784  -4.775  -4.775  -4.768  -4.768  -4.767  -4.767
 37 A'   38 A'   13 A"   39 A'   14 A"   15 A"   40 A'   41 A'                 
 -2.059  -2.054  -2.053  -2.049  -2.049  -2.045  -2.044  -2.044
 42 A'   16 A"   43 A'   44 A'   45 A'   17 A"   18 A"   46 A'                 
 -2.044  -2.037  -2.037  -2.031  -2.031  -2.030  -2.030  -0.969
 47 A'   48 A'   19 A"   49 A'   20 A"   50 A'   21 A"   51 A'                 
 -0.721  -0.681  -0.660  -0.524  -0.463  -0.441  -0.423  -0.318
 52 A'   53 A'   54 A'   55 A'   56 A'   57 A'   22 A"   58 A'                 
 -0.307  -0.306  -0.290  -0.279  -0.276  -0.268
 59 A'   23 A"   24 A"   60 A'   25 A"   61 A'                                 
 -- Virtual --                   
 -0.127  -0.112  -0.063  -0.007   0.025   0.058   0.063   0.068
 62 A'   63 A'   26 A"   64 A'   65 A'   66 A'   67 A'   27 A"                 
  0.125   0.145   0.150   0.157   0.186   0.193   0.197   0.207
 68 A'   28 A"   69 A'   70 A'   71 A'   72 A'   29 A"   73 A'                 
  0.214   0.214   0.221   0.251   0.254   0.288   0.302   0.351
 74 A'   30 A"   75 A'   31 A"   76 A'   77 A'   78 A'   32 A"                 
  0.373   0.387   0.390   0.399   0.409   0.420   0.434   0.439
 33 A"   79 A'   34 A"   35 A"   36 A"   80 A'   81 A'   37 A"                 
  0.440   0.445   0.455   0.508   0.585   0.595   0.621   0.640
 82 A'   83 A'   84 A'   85 A'   86 A'   87 A'   38 A"   88 A'                 
  0.673   0.745   0.768   0.802   0.832   0.919   0.970   1.189
 89 A'   90 A'   91 A'   92 A'   39 A"   93 A'   94 A'   95 A'                 
  1.203   1.254   1.283   1.283   1.305   1.316   1.345   1.358
 40 A"   41 A"   42 A"   96 A'   97 A'   98 A'   43 A"   99 A'                 
  1.359   1.361   1.406   1.574   1.607   1.877   2.010   2.169
 44 A"  100 A'  101 A'  102 A'  103 A'  104 A'   45 A"  105 A'                 
  2.364   2.424   2.750   2.774   2.813   3.052   3.816   3.869
 46 A"  106 A'   47 A"  107 A'  108 A'  109 A'   48 A"  110 A'                 
  3.934   3.934   3.947   3.950   3.961   3.964   3.971   3.982
111 A'   49 A"   50 A"   51 A"  112 A'   52 A"  113 A'   53 A"                 
  4.025   4.026   4.055   4.101   4.173   4.225   4.240   4.302
114 A'   54 A"  115 A'  116 A'  117 A'  118 A'  119 A'  120 A'                 
  4.375   4.394   4.422   5.956   5.969   5.973   5.981   6.003
121 A'  122 A'  123 A'   55 A"   56 A"  124 A'  125 A'   57 A"                 
  6.006   6.017   6.045   6.068  23.698  27.759  27.809  27.837
126 A'  127 A'  128 A'  129 A'  130 A'  131 A'  132 A'  133 A'                 
 28.301  28.313  28.316  28.326  28.340  28.342  28.347  28.351
 58 A"   59 A"  134 A'  135 A'   60 A"  136 A'  137 A'  138 A'                 
 28.368  28.510  28.514  28.517  28.519  28.523  28.524  28.527
139 A'   61 A"  140 A'   62 A"   63 A"   64 A"  141 A'  142 A'                 
 28.528  28.552  28.553  28.558  28.586  28.632  28.672  28.679
 65 A"   66 A"  143 A'  144 A'  145 A'  146 A'  147 A'  148 A'                 
 35.479 127.849 127.859 127.860 127.874 127.880 127.881 127.888
149 A'   67 A"   68 A"  150 A'  151 A'  152 A'   69 A"  153 A'                 
127.906 127.920 151.572 151.614 151.6371901.7311901.7761901.799
154 A'  155 A'  156 A'  157 A'  158 A'  159 A'  160 A'  161 A'                 

 Beta MOs, Restricted
 -- Occupied --                  
*******-1165.89-1165.89 -176.33 -176.33 -176.32 -165.74 -165.74
  1 A'    2 A'    3 A'    4 A'    5 A'    6 A'    7 A'    1 A"                 
-165.74 -165.73 -165.73 -165.73 -165.73 -165.73 -165.73  -35.83
  8 A'    9 A'   10 A'    2 A"   11 A'    3 A"   12 A'   13 A'                 
-35.821 -35.821 -31.325 -31.317 -31.316 -31.315 -31.315 -31.309
 14 A'   15 A'   16 A'    4 A"   17 A'   18 A'   19 A'    5 A"                 
-31.308 -31.308 -31.308 -22.975 -22.973 -22.973 -22.967 -22.967
  6 A"   20 A'   21 A'   22 A'    7 A"   23 A'   24 A'    8 A"                 
-22.965 -22.965 -22.964 -22.964 -22.964 -22.964 -22.959 -22.959
 25 A'   26 A'    9 A"   10 A"   27 A'   28 A'   11 A"   29 A'                 
-22.959 -22.959 -14.388 -10.321  -6.379  -6.371  -6.370  -4.794
 12 A"   30 A'   31 A'   32 A'   33 A'   34 A'   35 A'   36 A'                 
 -4.784  -4.784  -4.775  -4.775  -4.768  -4.768  -4.767  -4.767
 37 A'   38 A'   13 A"   39 A'   14 A"   15 A"   40 A'   41 A'                 
 -2.059  -2.054  -2.053  -2.049  -2.049  -2.045  -2.044  -2.044
 42 A'   16 A"   43 A'   44 A'   45 A'   17 A"   18 A"   46 A'                 
 -2.044  -2.037  -2.037  -2.031  -2.031  -2.030  -2.030  -0.969
 47 A'   48 A'   19 A"   49 A'   20 A"   50 A'   21 A"   51 A'                 
 -0.721  -0.681  -0.660  -0.524  -0.463  -0.441  -0.423  -0.318
 52 A'   53 A'   54 A'   55 A'   56 A'   57 A'   22 A"   58 A'                 
 -0.307  -0.306  -0.290  -0.279  -0.276  -0.268
 59 A'   23 A"   24 A"   60 A'   25 A"   61 A'                                 
 -- Virtual --                   
 -0.127  -0.112  -0.063  -0.007   0.025   0.058   0.063   0.068
 62 A'   63 A'   26 A"   64 A'   65 A'   66 A'   67 A'   27 A"                 
  0.125   0.145   0.150   0.157   0.186   0.193   0.197   0.207
 68 A'   28 A"   69 A'   70 A'   71 A'   72 A'   29 A"   73 A'                 
  0.214   0.214   0.221   0.251   0.254   0.288   0.302   0.351
 74 A'   30 A"   75 A'   31 A"   76 A'   77 A'   78 A'   32 A"                 
  0.373   0.387   0.390   0.399   0.409   0.420   0.434   0.439
 33 A"   79 A'   34 A"   35 A"   36 A"   80 A'   81 A'   37 A"                 
  0.440   0.445   0.455   0.508   0.585   0.595   0.621   0.640
 82 A'   83 A'   84 A'   85 A'   86 A'   87 A'   38 A"   88 A'                 
  0.673   0.745   0.768   0.802   0.832   0.919   0.970   1.189
 89 A'   90 A'   91 A'   92 A'   39 A"   93 A'   94 A'   95 A'                 
  1.203   1.254   1.283   1.283   1.305   1.316   1.345   1.358
 40 A"   41 A"   42 A"   96 A'   97 A'   98 A'   43 A"   99 A'                 
  1.359   1.361   1.406   1.574   1.607   1.877   2.010   2.169
 44 A"  100 A'  101 A'  102 A'  103 A'  104 A'   45 A"  105 A'                 
  2.364   2.424   2.750   2.774   2.813   3.052   3.816   3.869
 46 A"  106 A'   47 A"  107 A'  108 A'  109 A'   48 A"  110 A'                 
  3.934   3.934   3.947   3.950   3.961   3.964   3.971   3.982
111 A'   49 A"   50 A"   51 A"  112 A'   52 A"  113 A'   53 A"                 
  4.025   4.026   4.055   4.101   4.173   4.225   4.240   4.302
114 A'   54 A"  115 A'  116 A'  117 A'  118 A'  119 A'  120 A'                 
  4.375   4.394   4.422   5.956   5.969   5.973   5.981   6.003
121 A'  122 A'  123 A'   55 A"   56 A"  124 A'  125 A'   57 A"                 
  6.006   6.017   6.045   6.068  23.698  27.759  27.809  27.837
126 A'  127 A'  128 A'  129 A'  130 A'  131 A'  132 A'  133 A'                 
 28.301  28.313  28.316  28.326  28.340  28.342  28.347  28.351
 58 A"   59 A"  134 A'  135 A'   60 A"  136 A'  137 A'  138 A'                 
 28.368  28.510  28.514  28.517  28.519  28.523  28.524  28.527
139 A'   61 A"  140 A'   62 A"   63 A"   64 A"  141 A'  142 A'                 
 28.528  28.552  28.553  28.558  28.586  28.632  28.672  28.679
 65 A"   66 A"  143 A'  144 A'  145 A'  146 A'  147 A'  148 A'                 
 35.479 127.849 127.859 127.860 127.874 127.880 127.881 127.888
149 A'   67 A"   68 A"  150 A'  151 A'  152 A'   69 A"  153 A'                 
127.906 127.920 151.572 151.614 151.6371901.7311901.7761901.799
154 A'  155 A'  156 A'  157 A'  158 A'  159 A'  160 A'  161 A'                 
 --------------------------------------------------------------

          Ground-State Mulliken Net Atomic Charges

     Atom                 Charge (a.u.)
  ----------------------------------------
      1 C                    -0.413548
      2 N                    -0.006634
      3 I                     0.144933
      4 I                     0.151803
      5 I                     0.123446
  ----------------------------------------
  Sum of atomic charges =    -0.000000

 -----------------------------------------------------------------
                    Cartesian Multipole Moments
 -----------------------------------------------------------------
    Charge (ESU x 10^10)
                -0.0000
    Dipole Moment (Debye)
         X      -0.3325      Y      -0.9898      Z      -0.0000
       Tot       1.0441
    Quadrupole Moments (Debye-Ang)
        XX     -87.9938     XY       1.0982     YY     -96.4759
        XZ       0.0000     YZ       0.0000     ZZ     -97.5814
    Octopole Moments (Debye-Ang^2)
       XXX     -11.9121    XXY       7.5820    XYY      -4.0877
       YYY     -33.8482    XXZ      -0.0000    XYZ       0.0000
       YYZ      -0.0000    XZZ      -2.7111    YZZ      -3.8142
       ZZZ      -0.0000
    Hexadecapole Moments (Debye-Ang^3)
      XXXX   -2011.7074   XXXY      70.1625   XXYY    -549.0853
      XYYY      74.1040   YYYY   -1006.7965   XXXZ       0.0000
      XXYZ      -0.0000   XYYZ      -0.0000   YYYZ       0.0000
      XXZZ    -405.8181   XYZZ      21.0889   YYZZ    -200.7167
      XZZZ      -0.0000   YZZZ       0.0000   ZZZZ    -134.5810
 -----------------------------------------------------------------
 Calculating analytic gradient of the SCF energy
 Gradient of SCF Energy
            1           2           3           4           5
    1  -0.0012030   0.0004813   0.0006534   0.0005519  -0.0004837
    2  -0.0001204   0.0016592  -0.0011008  -0.0003242  -0.0001138
    3  -0.0000000   0.0000000   0.0000000  -0.0000000  -0.0000000
 Max gradient component =       1.659E-03
 RMS gradient           =       6.704E-04
 Gradient time:  CPU 16.88 s  wall 4.35 s
 Geometry Optimization Parameters
   NAtoms,    NIC,     NZ,  NCons,   NDum,   NFix, NCnnct, MaxDiis
        5      27       5       0       0       0       0       0

 Cartesian Hessian Update
 Hessian Updated using BFGS Update


** GEOMETRY OPTIMIZATION IN DELOCALIZED INTERNAL COORDINATES **
   Searching for a Minimum

   Optimization Cycle:   4

                       Coordinates (Angstroms)
     ATOM                X               Y               Z
      1  C         0.4193529255    0.2539206232    0.0000000000
      2  N        -0.3374884552    1.2406468695    0.0000000000
      3  I        -2.4451608223    1.0263764044    0.0000000000
      4  I         2.5476171419    0.7099797128    0.0000000000
      5  I        -0.0261479362   -1.8858432287    0.0000000000
   Point Group: cs    Number of degrees of freedom:     7


   Energy is -20851.395577839

 Hessian Updated using BFGS Update

  7 Hessian modes will be used to form the next step
  Hessian Eigenvalues:
     0.018232    0.108629    0.116700    0.126997    0.243483    0.268496
     0.616255

 Minimum Search - Taking Simple RFO Step
 Searching for Lamda that Minimizes Along All modes
 Value Taken    Lamda =  -0.00007854
 Step Taken.  Stepsize is  0.055067

                             Maximum     Tolerance    Cnvgd?
         Gradient           0.001968      0.000300      NO
         Displacement       0.032726      0.001200      NO
         Energy change     -0.000352      0.000001      NO


 New Cartesian Coordinates Obtained by Inverse Iteration

 Displacement from previous Coordinates is:  0.044830
 ----------------------------------------------------------------
             Standard Nuclear Orientation (Angstroms)
    I     Atom           X                Y                Z
 ----------------------------------------------------------------
    1      C       0.4191647352     0.2480893864     0.0000000000
    2      N      -0.3395305908     1.2326301894     0.0000000000
    3      I      -2.4504130987     1.0426471929     0.0000000000
    4      I       2.5451548025     0.7142489170     0.0000000000
    5      I      -0.0162029945    -1.8925353044     0.0000000000
 ----------------------------------------------------------------
 Molecular Point Group                 Cs    NOp =  2
 Largest Abelian Subgroup              Cs    NOp =  2
 Nuclear Repulsion Energy =  1544.3222208315 hartrees
 There are       86 alpha and       86 beta electrons
 Applying Cartesian multipole field
    Component          Value
    ---------          -----
     (2,0,0)        1.00000E-11
     (0,2,0)        2.00000E-11
     (0,0,2)       -3.00000E-11
 Nucleus-field energy     =     0.0000000441 hartrees
 Requested basis set is 6-311++G(d,p)
 There are 84 shells and 230 basis functions
 A cutoff of  1.0D-11 yielded   2410 shell pairs
 There are     19416 function pairs (     22312 Cartesian)
 Smallest overlap matrix eigenvalue = 1.65E-03
 Guess MOs from SCF MO coefficient file

 -----------------------------------------------------------------------
  General SCF calculation program by
  Eric Jon Sundstrom, Paul Horn, Yuezhi Mao, Dmitri Zuev, Alec White,
  David Stuck, Shaama M.S., Shane Yost, Joonho Lee, David Small,
  Daniel Levine, Susi Lehtola, Hugh Burton, Evgeny Epifanovsky
 -----------------------------------------------------------------------
 Exchange:     0.2000 Hartree-Fock + 0.0800 Slater + 0.7200 B88
 Correlation:  0.1900 VWN1RPA + 0.8100 LYP
 Using SG-1 standard quadrature grid
 using 4 threads for integral computing
 -------------------------------------------------------
 OpenMP Integral computing Module                
 Release: version 2.0, May 2017, Q-Chem Inc. Pleasanton 
 -------------------------------------------------------
 -------------------------------------------------------
 OpenMP BLAS3 based DFT computing Module                
 Release: version 1.0, May 2013, Q-Chem Inc. Pittsburgh 
 -------------------------------------------------------
 A restricted SCF calculation will be
 performed using DIIS
 SCF converges when DIIS error is below 1.0e-08
 ---------------------------------------
  Cycle       Energy         DIIS error
 ---------------------------------------
    1  -20851.3955749063      6.36e-05  
    2  -20851.3956265837      1.97e-05  
    3  -20851.3956271372      1.91e-05  
    4  -20851.3956289244      1.13e-05  
    5  -20851.3956297734      2.07e-06  
    6  -20851.3956297963      1.16e-06  
    7  -20851.3956298027      4.07e-07  
    8  -20851.3956298037      7.21e-08  
    9  -20851.3956298039      2.35e-08  
   10  -20851.3956298038      7.04e-09  Convergence criterion met
 ---------------------------------------
 SCF time:   CPU 43.47s  wall 12.00s 
 SCF   energy in the final basis set =   -20851.3956298038
 Total energy in the final basis set =   -20851.3956298038

 --------------------------------------------------------------
             Orbital Energies (a.u.) and Symmetries
 --------------------------------------------------------------

 Alpha MOs, Restricted
 -- Occupied --                  
*******-1165.89-1165.89 -176.33 -176.33 -176.32 -165.74 -165.74
  1 A'    2 A'    3 A'    4 A'    5 A'    6 A'    7 A'    1 A"                 
-165.74 -165.73 -165.73 -165.73 -165.73 -165.73 -165.73  -35.83
  8 A'    9 A'   10 A'    2 A"   11 A'    3 A"   12 A'   13 A'                 
-35.821 -35.821 -31.325 -31.317 -31.317 -31.315 -31.315 -31.309
 14 A'   15 A'   16 A'    4 A"   17 A'   18 A'   19 A'    5 A"                 
-31.308 -31.308 -31.308 -22.975 -22.973 -22.973 -22.967 -22.967
  6 A"   20 A'   21 A'   22 A'    7 A"   23 A'   24 A'    8 A"                 
-22.965 -22.965 -22.964 -22.964 -22.964 -22.963 -22.959 -22.959
 25 A'   26 A'    9 A"   10 A"   27 A'   28 A'   11 A"   29 A'                 
-22.959 -22.959 -14.388 -10.321  -6.379  -6.371  -6.370  -4.795
 12 A"   30 A'   31 A'   32 A'   33 A'   34 A'   35 A'   36 A'                 
 -4.784  -4.783  -4.775  -4.775  -4.768  -4.768  -4.767  -4.767
 37 A'   38 A'   13 A"   39 A'   14 A"   15 A"   40 A'   41 A'                 
 -2.060  -2.054  -2.053  -2.049  -2.049  -2.045  -2.044  -2.044
 42 A'   16 A"   43 A'   44 A'   45 A'   17 A"   18 A"   46 A'                 
 -2.044  -2.037  -2.037  -2.031  -2.031  -2.030  -2.030  -0.969
 47 A'   48 A'   19 A"   49 A'   20 A"   50 A'   21 A"   51 A'                 
 -0.721  -0.681  -0.660  -0.524  -0.463  -0.441  -0.422  -0.317
 52 A'   53 A'   54 A'   55 A'   56 A'   57 A'   22 A"   58 A'                 
 -0.307  -0.306  -0.289  -0.278  -0.276  -0.269
 59 A'   23 A"   24 A"   60 A'   25 A"   61 A'                                 
 -- Virtual --                   
 -0.127  -0.112  -0.063  -0.007   0.025   0.058   0.063   0.068
 62 A'   63 A'   26 A"   64 A'   65 A'   66 A'   67 A'   27 A"                 
  0.126   0.145   0.150   0.157   0.186   0.193   0.197   0.208
 68 A'   28 A"   69 A'   70 A'   71 A'   72 A'   29 A"   73 A'                 
  0.213   0.214   0.222   0.251   0.254   0.287   0.303   0.352
 74 A'   30 A"   75 A'   31 A"   76 A'   77 A'   78 A'   32 A"                 
  0.373   0.388   0.390   0.399   0.408   0.421   0.434   0.439
 33 A"   79 A'   34 A"   35 A"   36 A"   80 A'   81 A'   37 A"                 
  0.439   0.445   0.453   0.507   0.586   0.595   0.621   0.641
 82 A'   83 A'   84 A'   85 A'   86 A'   87 A'   38 A"   88 A'                 
  0.673   0.745   0.766   0.802   0.832   0.919   0.972   1.189
 89 A'   90 A'   91 A'   92 A'   39 A"   93 A'   94 A'   95 A'                 
  1.203   1.253   1.283   1.284   1.305   1.317   1.345   1.357
 40 A"   41 A"   42 A"   96 A'   97 A'   98 A'   43 A"   99 A'                 
  1.359   1.361   1.407   1.574   1.608   1.878   2.010   2.166
 44 A"  100 A'  101 A'  102 A'  103 A'  104 A'   45 A"  105 A'                 
  2.364   2.425   2.750   2.774   2.813   3.053   3.817   3.870
 46 A"  106 A'   47 A"  107 A'  108 A'  109 A'   48 A"  110 A'                 
  3.935   3.935   3.947   3.950   3.962   3.964   3.970   3.982
111 A'   49 A"   50 A"   51 A"  112 A'   52 A"  113 A'   53 A"                 
  4.025   4.027   4.054   4.101   4.172   4.224   4.241   4.302
114 A'   54 A"  115 A'  116 A'  117 A'  118 A'  119 A'  120 A'                 
  4.375   4.395   4.422   5.956   5.968   5.973   5.983   6.003
121 A'  122 A'  123 A'   55 A"   56 A"  124 A'  125 A'   57 A"                 
  6.006   6.016   6.044   6.069  23.699  27.759  27.809  27.838
126 A'  127 A'  128 A'  129 A'  130 A'  131 A'  132 A'  133 A'                 
 28.301  28.313  28.315  28.327  28.340  28.341  28.347  28.350
 58 A"   59 A"  134 A'  135 A'   60 A"  136 A'  137 A'  138 A'                 
 28.368  28.510  28.514  28.517  28.519  28.523  28.524  28.527
139 A'   61 A"  140 A'   62 A"   63 A"   64 A"  141 A'  142 A'                 
 28.528  28.552  28.552  28.558  28.586  28.632  28.672  28.680
 65 A"  143 A'   66 A"  144 A'  145 A'  146 A'  147 A'  148 A'                 
 35.480 127.849 127.859 127.860 127.875 127.880 127.881 127.888
149 A'   67 A"   68 A"  150 A'  151 A'  152 A'   69 A"  153 A'                 
127.905 127.921 151.572 151.614 151.6371901.7311901.7751901.800
154 A'  155 A'  156 A'  157 A'  158 A'  159 A'  160 A'  161 A'                 

 Beta MOs, Restricted
 -- Occupied --                  
*******-1165.89-1165.89 -176.33 -176.33 -176.32 -165.74 -165.74
  1 A'    2 A'    3 A'    4 A'    5 A'    6 A'    7 A'    1 A"                 
-165.74 -165.73 -165.73 -165.73 -165.73 -165.73 -165.73  -35.83
  8 A'    9 A'   10 A'    2 A"   11 A'    3 A"   12 A'   13 A'                 
-35.821 -35.821 -31.325 -31.317 -31.317 -31.315 -31.315 -31.309
 14 A'   15 A'   16 A'    4 A"   17 A'   18 A'   19 A'    5 A"                 
-31.308 -31.308 -31.308 -22.975 -22.973 -22.973 -22.967 -22.967
  6 A"   20 A'   21 A'   22 A'    7 A"   23 A'   24 A'    8 A"                 
-22.965 -22.965 -22.964 -22.964 -22.964 -22.963 -22.959 -22.959
 25 A'   26 A'    9 A"   10 A"   27 A'   28 A'   11 A"   29 A'                 
-22.959 -22.959 -14.388 -10.321  -6.379  -6.371  -6.370  -4.795
 12 A"   30 A'   31 A'   32 A'   33 A'   34 A'   35 A'   36 A'                 
 -4.784  -4.783  -4.775  -4.775  -4.768  -4.768  -4.767  -4.767
 37 A'   38 A'   13 A"   39 A'   14 A"   15 A"   40 A'   41 A'                 
 -2.060  -2.054  -2.053  -2.049  -2.049  -2.045  -2.044  -2.044
 42 A'   16 A"   43 A'   44 A'   45 A'   17 A"   18 A"   46 A'                 
 -2.044  -2.037  -2.037  -2.031  -2.031  -2.030  -2.030  -0.969
 47 A'   48 A'   19 A"   49 A'   20 A"   50 A'   21 A"   51 A'                 
 -0.721  -0.681  -0.660  -0.524  -0.463  -0.441  -0.422  -0.317
 52 A'   53 A'   54 A'   55 A'   56 A'   57 A'   22 A"   58 A'                 
 -0.307  -0.306  -0.289  -0.278  -0.276  -0.269
 59 A'   23 A"   24 A"   60 A'   25 A"   61 A'                                 
 -- Virtual --                   
 -0.127  -0.112  -0.063  -0.007   0.025   0.058   0.063   0.068
 62 A'   63 A'   26 A"   64 A'   65 A'   66 A'   67 A'   27 A"                 
  0.126   0.145   0.150   0.157   0.186   0.193   0.197   0.208
 68 A'   28 A"   69 A'   70 A'   71 A'   72 A'   29 A"   73 A'                 
  0.213   0.214   0.222   0.251   0.254   0.287   0.303   0.352
 74 A'   30 A"   75 A'   31 A"   76 A'   77 A'   78 A'   32 A"                 
  0.373   0.388   0.390   0.399   0.408   0.421   0.434   0.439
 33 A"   79 A'   34 A"   35 A"   36 A"   80 A'   81 A'   37 A"                 
  0.439   0.445   0.453   0.507   0.586   0.595   0.621   0.641
 82 A'   83 A'   84 A'   85 A'   86 A'   87 A'   38 A"   88 A'                 
  0.673   0.745   0.766   0.802   0.832   0.919   0.972   1.189
 89 A'   90 A'   91 A'   92 A'   39 A"   93 A'   94 A'   95 A'                 
  1.203   1.253   1.283   1.284   1.305   1.317   1.345   1.357
 40 A"   41 A"   42 A"   96 A'   97 A'   98 A'   43 A"   99 A'                 
  1.359   1.361   1.407   1.574   1.608   1.878   2.010   2.166
 44 A"  100 A'  101 A'  102 A'  103 A'  104 A'   45 A"  105 A'                 
  2.364   2.425   2.750   2.774   2.813   3.053   3.817   3.870
 46 A"  106 A'   47 A"  107 A'  108 A'  109 A'   48 A"  110 A'                 
  3.935   3.935   3.947   3.950   3.962   3.964   3.970   3.982
111 A'   49 A"   50 A"   51 A"  112 A'   52 A"  113 A'   53 A"                 
  4.025   4.027   4.054   4.101   4.172   4.224   4.241   4.302
114 A'   54 A"  115 A'  116 A'  117 A'  118 A'  119 A'  120 A'                 
  4.375   4.395   4.422   5.956   5.968   5.973   5.983   6.003
121 A'  122 A'  123 A'   55 A"   56 A"  124 A'  125 A'   57 A"                 
  6.006   6.016   6.044   6.069  23.699  27.759  27.809  27.838
126 A'  127 A'  128 A'  129 A'  130 A'  131 A'  132 A'  133 A'                 
 28.301  28.313  28.315  28.327  28.340  28.341  28.347  28.350
 58 A"   59 A"  134 A'  135 A'   60 A"  136 A'  137 A'  138 A'                 
 28.368  28.510  28.514  28.517  28.519  28.523  28.524  28.527
139 A'   61 A"  140 A'   62 A"   63 A"   64 A"  141 A'  142 A'                 
 28.528  28.552  28.552  28.558  28.586  28.632  28.672  28.680
 65 A"  143 A'   66 A"  144 A'  145 A'  146 A'  147 A'  148 A'                 
 35.480 127.849 127.859 127.860 127.875 127.880 127.881 127.888
149 A'   67 A"   68 A"  150 A'  151 A'  152 A'   69 A"  153 A'                 
127.905 127.921 151.572 151.614 151.6371901.7311901.7751901.800
154 A'  155 A'  156 A'  157 A'  158 A'  159 A'  160 A'  161 A'                 
 --------------------------------------------------------------

          Ground-State Mulliken Net Atomic Charges

     Atom                 Charge (a.u.)
  ----------------------------------------
      1 C                    -0.414452
      2 N                    -0.006394
      3 I                     0.146143
      4 I                     0.151413
      5 I                     0.123290
  ----------------------------------------
  Sum of atomic charges =    -0.000000

 -----------------------------------------------------------------
                    Cartesian Multipole Moments
 -----------------------------------------------------------------
    Charge (ESU x 10^10)
                -0.0000
    Dipole Moment (Debye)
         X      -0.3421      Y      -0.9653      Z      -0.0000
       Tot       1.0241
    Quadrupole Moments (Debye-Ang)
        XX     -87.9873     XY       0.9904     YY     -96.4116
        XZ      -0.0000     YZ      -0.0000     ZZ     -97.5805
    Octopole Moments (Debye-Ang^2)
       XXX     -12.4378    XXY       7.8040    XYY      -4.1543
       YYY     -34.7810    XXZ      -0.0000    XYZ      -0.0000
       YYZ      -0.0000    XZZ      -2.7740    YZZ      -4.1295
       ZZZ      -0.0000
    Hexadecapole Moments (Debye-Ang^3)
      XXXX   -2013.6310   XXXY      73.2539   XXYY    -550.3566
      XYYY      78.3172   YYYY   -1016.3992   XXXZ      -0.0000
      XXYZ      -0.0000   XYYZ      -0.0000   YYYZ      -0.0000
      XXZZ    -406.1947   XYZZ      22.6317   YYZZ    -202.4551
      XZZZ      -0.0000   YZZZ      -0.0000   ZZZZ    -134.5833
 -----------------------------------------------------------------
 Calculating analytic gradient of the SCF energy
 Gradient of SCF Energy
            1           2           3           4           5
    1  -0.0006886   0.0006157  -0.0002950   0.0002280   0.0001400
    2  -0.0002673   0.0009822  -0.0005275  -0.0001198  -0.0000676
    3  -0.0000000   0.0000000  -0.0000000   0.0000000  -0.0000000
 Max gradient component =       9.822E-04
 RMS gradient           =       3.954E-04
 Gradient time:  CPU 16.60 s  wall 4.26 s
 Geometry Optimization Parameters
   NAtoms,    NIC,     NZ,  NCons,   NDum,   NFix, NCnnct, MaxDiis
        5      27       5       0       0       0       0       0

 Cartesian Hessian Update
 Hessian Updated using BFGS Update


** GEOMETRY OPTIMIZATION IN DELOCALIZED INTERNAL COORDINATES **
   Searching for a Minimum

   Optimization Cycle:   5

                       Coordinates (Angstroms)
     ATOM                X               Y               Z
      1  C         0.4191647352    0.2480893864    0.0000000000
      2  N        -0.3395305908    1.2326301894    0.0000000000
      3  I        -2.4504130987    1.0426471929    0.0000000000
      4  I         2.5451548025    0.7142489170    0.0000000000
      5  I        -0.0162029945   -1.8925353044    0.0000000000
   Point Group: cs    Number of degrees of freedom:     7


   Energy is -20851.395629804

 Hessian Updated using BFGS Update

  7 Hessian modes will be used to form the next step
  Hessian Eigenvalues:
     0.014867    0.108109    0.118207    0.122759    0.207880    0.268142
     0.608738

 Minimum Search - Taking Simple RFO Step
 Searching for Lamda that Minimizes Along All modes
 Value Taken    Lamda =  -0.00002117
 Step Taken.  Stepsize is  0.027240

                             Maximum     Tolerance    Cnvgd?
         Gradient           0.000964      0.000300      NO
         Displacement       0.017793      0.001200      NO
         Energy change     -0.000052      0.000001      NO


 New Cartesian Coordinates Obtained by Inverse Iteration

 Displacement from previous Coordinates is:  0.026210
 ----------------------------------------------------------------
             Standard Nuclear Orientation (Angstroms)
    I     Atom           X                Y                Z
 ----------------------------------------------------------------
    1      C       0.4196098875     0.2442678176     0.0000000000
    2      N      -0.3412573019     1.2266072363     0.0000000000
    3      I      -2.4508144401     1.0518701607     0.0000000000
    4      I       2.5433894445     0.7189121046     0.0000000000
    5      I      -0.0127547363    -1.8965769380     0.0000000000
 ----------------------------------------------------------------
 Molecular Point Group                 Cs    NOp =  2
 Largest Abelian Subgroup              Cs    NOp =  2
 Nuclear Repulsion Energy =  1542.9447611195 hartrees
 There are       86 alpha and       86 beta electrons
 Applying Cartesian multipole field
    Component          Value
    ---------          -----
     (2,0,0)        1.00000E-11
     (0,2,0)        2.00000E-11
     (0,0,2)       -3.00000E-11
 Nucleus-field energy     =     0.0000000442 hartrees
 Requested basis set is 6-311++G(d,p)
 There are 84 shells and 230 basis functions
 A cutoff of  1.0D-11 yielded   2410 shell pairs
 There are     19416 function pairs (     22312 Cartesian)
 Smallest overlap matrix eigenvalue = 1.65E-03
 Guess MOs from SCF MO coefficient file

 -----------------------------------------------------------------------
  General SCF calculation program by
  Eric Jon Sundstrom, Paul Horn, Yuezhi Mao, Dmitri Zuev, Alec White,
  David Stuck, Shaama M.S., Shane Yost, Joonho Lee, David Small,
  Daniel Levine, Susi Lehtola, Hugh Burton, Evgeny Epifanovsky
 -----------------------------------------------------------------------
 Exchange:     0.2000 Hartree-Fock + 0.0800 Slater + 0.7200 B88
 Correlation:  0.1900 VWN1RPA + 0.8100 LYP
 Using SG-1 standard quadrature grid
 using 4 threads for integral computing
 -------------------------------------------------------
 OpenMP Integral computing Module                
 Release: version 2.0, May 2017, Q-Chem Inc. Pleasanton 
 -------------------------------------------------------
 -------------------------------------------------------
 OpenMP BLAS3 based DFT computing Module                
 Release: version 1.0, May 2013, Q-Chem Inc. Pittsburgh 
 -------------------------------------------------------
 A restricted SCF calculation will be
 performed using DIIS
 SCF converges when DIIS error is below 1.0e-08
 ---------------------------------------
  Cycle       Energy         DIIS error
 ---------------------------------------
    1  -20851.3956177086      4.33e-05  
    2  -20851.3956409021      1.33e-05  
    3  -20851.3956392785      2.22e-05  
    4  -20851.3956421633      5.77e-06  
    5  -20851.3956423631      1.28e-06  
    6  -20851.3956423724      6.19e-07  
    7  -20851.3956423742      2.15e-07  
    8  -20851.3956423747      6.67e-08  
    9  -20851.3956423745      1.40e-08  
   10  -20851.3956423745      3.45e-09  Convergence criterion met
 ---------------------------------------
 SCF time:   CPU 43.55s  wall 12.00s 
 SCF   energy in the final basis set =   -20851.3956423745
 Total energy in the final basis set =   -20851.3956423745

 --------------------------------------------------------------
             Orbital Energies (a.u.) and Symmetries
 --------------------------------------------------------------

 Alpha MOs, Restricted
 -- Occupied --                  
*******-1165.89-1165.89 -176.33 -176.32 -176.32 -165.74 -165.74
  1 A'    2 A'    3 A'    4 A'    5 A'    6 A'    7 A'    1 A"                 
-165.74 -165.73 -165.73 -165.73 -165.73 -165.73 -165.73  -35.83
  8 A'    9 A'   10 A'    2 A"   11 A'    3 A"   12 A'   13 A'                 
-35.821 -35.821 -31.325 -31.317 -31.317 -31.315 -31.315 -31.308
 14 A'   15 A'   16 A'    4 A"   17 A'   18 A'   19 A'    5 A"                 
-31.308 -31.308 -31.308 -22.975 -22.974 -22.973 -22.968 -22.968
  6 A"   20 A'   21 A'   22 A'    7 A"   23 A'   24 A'    8 A"                 
-22.965 -22.965 -22.964 -22.964 -22.963 -22.963 -22.959 -22.959
 25 A'   26 A'    9 A"   10 A"   27 A'   28 A'   11 A"   29 A'                 
-22.959 -22.959 -14.387 -10.320  -6.380  -6.370  -6.370  -4.795
 12 A"   30 A'   31 A'   32 A'   33 A'   34 A'   35 A'   36 A'                 
 -4.784  -4.783  -4.776  -4.775  -4.768  -4.767  -4.767  -4.767
 37 A'   38 A'   13 A"   39 A'   14 A"   15 A"   40 A'   41 A'                 
 -2.060  -2.054  -2.054  -2.049  -2.049  -2.044  -2.044  -2.044
 42 A'   16 A"   43 A'   44 A'   45 A'   17 A"   18 A"   46 A'                 
 -2.044  -2.037  -2.037  -2.031  -2.031  -2.030  -2.030  -0.969
 47 A'   48 A'   19 A"   49 A'   20 A"   50 A'   21 A"   51 A'                 
 -0.721  -0.681  -0.661  -0.524  -0.463  -0.441  -0.422  -0.317
 52 A'   53 A'   54 A'   55 A'   56 A'   57 A'   22 A"   58 A'                 
 -0.307  -0.306  -0.289  -0.278  -0.276  -0.269
 59 A'   23 A"   24 A"   60 A'   25 A"   61 A'                                 
 -- Virtual --                   
 -0.127  -0.111  -0.063  -0.007   0.025   0.058   0.063   0.068
 62 A'   63 A'   26 A"   64 A'   65 A'   66 A'   67 A'   27 A"                 
  0.126   0.145   0.150   0.157   0.187   0.193   0.197   0.208
 68 A'   28 A"   69 A'   70 A'   71 A'   72 A'   29 A"   73 A'                 
  0.213   0.214   0.222   0.251   0.254   0.287   0.305   0.352
 74 A'   30 A"   75 A'   31 A"   76 A'   77 A'   78 A'   32 A"                 
  0.373   0.389   0.390   0.399   0.408   0.421   0.434   0.439
 33 A"   79 A'   34 A"   35 A"   36 A"   80 A'   81 A'   82 A'                 
  0.440   0.445   0.453   0.507   0.586   0.596   0.622   0.641
 37 A"   83 A'   84 A'   85 A'   86 A'   87 A'   38 A"   88 A'                 
  0.674   0.746   0.766   0.803   0.832   0.920   0.974   1.189
 89 A'   90 A'   91 A'   92 A'   39 A"   93 A'   94 A'   95 A'                 
  1.203   1.253   1.284   1.284   1.305   1.317   1.345   1.356
 40 A"   41 A"   42 A"   96 A'   97 A'   98 A'   43 A"   99 A'                 
  1.359   1.362   1.407   1.574   1.609   1.878   2.010   2.165
 44 A"  100 A'  101 A'  102 A'  103 A'  104 A'   45 A"  105 A'                 
  2.365   2.426   2.750   2.773   2.813   3.053   3.817   3.870
 46 A"  106 A'   47 A"  107 A'  108 A'  109 A'   48 A"  110 A'                 
  3.935   3.935   3.947   3.950   3.962   3.964   3.970   3.982
111 A'   49 A"   50 A"   51 A"  112 A'   52 A"  113 A'   53 A"                 
  4.025   4.027   4.053   4.101   4.173   4.224   4.241   4.302
114 A'   54 A"  115 A'  116 A'  117 A'  118 A'  119 A'  120 A'                 
  4.375   4.396   4.422   5.956   5.968   5.973   5.984   6.004
121 A'  122 A'  123 A'   55 A"   56 A"  124 A'  125 A'   57 A"                 
  6.006   6.016   6.044   6.069  23.700  27.759  27.809  27.839
126 A'  127 A'  128 A'  129 A'  130 A'  131 A'  132 A'  133 A'                 
 28.301  28.313  28.315  28.327  28.340  28.341  28.347  28.349
 58 A"   59 A"  134 A'  135 A'   60 A"  136 A'  137 A'  138 A'                 
 28.368  28.510  28.514  28.517  28.519  28.523  28.524  28.527
139 A'   61 A"  140 A'   62 A"   63 A"   64 A"  141 A'  142 A'                 
 28.528  28.552  28.553  28.558  28.586  28.632  28.672  28.680
 65 A"  143 A'   66 A"  144 A'  145 A'  146 A'  147 A'  148 A'                 
 35.480 127.849 127.859 127.860 127.875 127.880 127.881 127.888
149 A'   67 A"   68 A"  150 A'  151 A'  152 A'   69 A"  153 A'                 
127.905 127.921 151.572 151.614 151.6381901.7321901.7761901.801
154 A'  155 A'  156 A'  157 A'  158 A'  159 A'  160 A'  161 A'                 

 Beta MOs, Restricted
 -- Occupied --                  
*******-1165.89-1165.89 -176.33 -176.32 -176.32 -165.74 -165.74
  1 A'    2 A'    3 A'    4 A'    5 A'    6 A'    7 A'    1 A"                 
-165.74 -165.73 -165.73 -165.73 -165.73 -165.73 -165.73  -35.83
  8 A'    9 A'   10 A'    2 A"   11 A'    3 A"   12 A'   13 A'                 
-35.821 -35.821 -31.325 -31.317 -31.317 -31.315 -31.315 -31.308
 14 A'   15 A'   16 A'    4 A"   17 A'   18 A'   19 A'    5 A"                 
-31.308 -31.308 -31.308 -22.975 -22.974 -22.973 -22.968 -22.968
  6 A"   20 A'   21 A'   22 A'    7 A"   23 A'   24 A'    8 A"                 
-22.965 -22.965 -22.964 -22.964 -22.963 -22.963 -22.959 -22.959
 25 A'   26 A'    9 A"   10 A"   27 A'   28 A'   11 A"   29 A'                 
-22.959 -22.959 -14.387 -10.320  -6.380  -6.370  -6.370  -4.795
 12 A"   30 A'   31 A'   32 A'   33 A'   34 A'   35 A'   36 A'                 
 -4.784  -4.783  -4.776  -4.775  -4.768  -4.767  -4.767  -4.767
 37 A'   38 A'   13 A"   39 A'   14 A"   15 A"   40 A'   41 A'                 
 -2.060  -2.054  -2.054  -2.049  -2.049  -2.044  -2.044  -2.044
 42 A'   16 A"   43 A'   44 A'   45 A'   17 A"   18 A"   46 A'                 
 -2.044  -2.037  -2.037  -2.031  -2.031  -2.030  -2.030  -0.969
 47 A'   48 A'   19 A"   49 A'   20 A"   50 A'   21 A"   51 A'                 
 -0.721  -0.681  -0.661  -0.524  -0.463  -0.441  -0.422  -0.317
 52 A'   53 A'   54 A'   55 A'   56 A'   57 A'   22 A"   58 A'                 
 -0.307  -0.306  -0.289  -0.278  -0.276  -0.269
 59 A'   23 A"   24 A"   60 A'   25 A"   61 A'                                 
 -- Virtual --                   
 -0.127  -0.111  -0.063  -0.007   0.025   0.058   0.063   0.068
 62 A'   63 A'   26 A"   64 A'   65 A'   66 A'   67 A'   27 A"                 
  0.126   0.145   0.150   0.157   0.187   0.193   0.197   0.208
 68 A'   28 A"   69 A'   70 A'   71 A'   72 A'   29 A"   73 A'                 
  0.213   0.214   0.222   0.251   0.254   0.287   0.305   0.352
 74 A'   30 A"   75 A'   31 A"   76 A'   77 A'   78 A'   32 A"                 
  0.373   0.389   0.390   0.399   0.408   0.421   0.434   0.439
 33 A"   79 A'   34 A"   35 A"   36 A"   80 A'   81 A'   82 A'                 
  0.440   0.445   0.453   0.507   0.586   0.596   0.622   0.641
 37 A"   83 A'   84 A'   85 A'   86 A'   87 A'   38 A"   88 A'                 
  0.674   0.746   0.766   0.803   0.832   0.920   0.974   1.189
 89 A'   90 A'   91 A'   92 A'   39 A"   93 A'   94 A'   95 A'                 
  1.203   1.253   1.284   1.284   1.305   1.317   1.345   1.356
 40 A"   41 A"   42 A"   96 A'   97 A'   98 A'   43 A"   99 A'                 
  1.359   1.362   1.407   1.574   1.609   1.878   2.010   2.165
 44 A"  100 A'  101 A'  102 A'  103 A'  104 A'   45 A"  105 A'                 
  2.365   2.426   2.750   2.773   2.813   3.053   3.817   3.870
 46 A"  106 A'   47 A"  107 A'  108 A'  109 A'   48 A"  110 A'                 
  3.935   3.935   3.947   3.950   3.962   3.964   3.970   3.982
111 A'   49 A"   50 A"   51 A"  112 A'   52 A"  113 A'   53 A"                 
  4.025   4.027   4.053   4.101   4.173   4.224   4.241   4.302
114 A'   54 A"  115 A'  116 A'  117 A'  118 A'  119 A'  120 A'                 
  4.375   4.396   4.422   5.956   5.968   5.973   5.984   6.004
121 A'  122 A'  123 A'   55 A"   56 A"  124 A'  125 A'   57 A"                 
  6.006   6.016   6.044   6.069  23.700  27.759  27.809  27.839
126 A'  127 A'  128 A'  129 A'  130 A'  131 A'  132 A'  133 A'                 
 28.301  28.313  28.315  28.327  28.340  28.341  28.347  28.349
 58 A"   59 A"  134 A'  135 A'   60 A"  136 A'  137 A'  138 A'                 
 28.368  28.510  28.514  28.517  28.519  28.523  28.524  28.527
139 A'   61 A"  140 A'   62 A"   63 A"   64 A"  141 A'  142 A'                 
 28.528  28.552  28.553  28.558  28.586  28.632  28.672  28.680
 65 A"  143 A'   66 A"  144 A'  145 A'  146 A'  147 A'  148 A'                 
 35.480 127.849 127.859 127.860 127.875 127.880 127.881 127.888
149 A'   67 A"   68 A"  150 A'  151 A'  152 A'   69 A"  153 A'                 
127.905 127.921 151.572 151.614 151.6381901.7321901.7761901.801
154 A'  155 A'  156 A'  157 A'  158 A'  159 A'  160 A'  161 A'                 
 --------------------------------------------------------------

          Ground-State Mulliken Net Atomic Charges

     Atom                 Charge (a.u.)
  ----------------------------------------
      1 C                    -0.415229
      2 N                    -0.006443
      3 I                     0.147984
      4 I                     0.151278
      5 I                     0.122411
  ----------------------------------------
  Sum of atomic charges =    -0.000000

 -----------------------------------------------------------------
                    Cartesian Multipole Moments
 -----------------------------------------------------------------
    Charge (ESU x 10^10)
                -0.0000
    Dipole Moment (Debye)
         X      -0.3557      Y      -0.9402      Z      -0.0000
       Tot       1.0052
    Quadrupole Moments (Debye-Ang)
        XX     -87.9751     XY       0.9391     YY     -96.3775
        XZ       0.0000     YZ       0.0000     ZZ     -97.5757
    Octopole Moments (Debye-Ang^2)
       XXX     -12.7801    XXY       7.9486    XYY      -4.2211
       YYY     -35.3481    XXZ       0.0000    XYZ       0.0000
       YYZ      -0.0000    XZZ      -2.8231    YZZ      -4.3405
       ZZZ      -0.0000
    Hexadecapole Moments (Debye-Ang^3)
      XXXX   -2012.6065   XXXY      74.1170   XXYY    -550.5887
      XYYY      79.7943   YYYY   -1022.6064   XXXZ       0.0000
      XXYZ       0.0000   XYYZ      -0.0000   YYYZ       0.0000
      XXZZ    -405.9720   XYZZ      23.1532   YYZZ    -203.5485
      XZZZ      -0.0000   YZZZ       0.0000   ZZZZ    -134.5741
 -----------------------------------------------------------------
 Calculating analytic gradient of the SCF energy
 Gradient of SCF Energy
            1           2           3           4           5
    1  -0.0002527   0.0004130  -0.0004321   0.0000331   0.0002387
    2  -0.0003517   0.0003873  -0.0002333   0.0001990  -0.0000012
    3   0.0000000   0.0000000  -0.0000000  -0.0000000  -0.0000000
 Max gradient component =       4.321E-04
 RMS gradient           =       2.376E-04
 Gradient time:  CPU 17.09 s  wall 4.38 s
 Geometry Optimization Parameters
   NAtoms,    NIC,     NZ,  NCons,   NDum,   NFix, NCnnct, MaxDiis
        5      27       5       0       0       0       0       0

 Cartesian Hessian Update
 Hessian Updated using BFGS Update


** GEOMETRY OPTIMIZATION IN DELOCALIZED INTERNAL COORDINATES **
   Searching for a Minimum

   Optimization Cycle:   6

                       Coordinates (Angstroms)
     ATOM                X               Y               Z
      1  C         0.4196098875    0.2442678176    0.0000000000
      2  N        -0.3412573019    1.2266072363    0.0000000000
      3  I        -2.4508144401    1.0518701607    0.0000000000
      4  I         2.5433894445    0.7189121046    0.0000000000
      5  I        -0.0127547363   -1.8965769380    0.0000000000
   Point Group: cs    Number of degrees of freedom:     7


   Energy is -20851.395642374

 Hessian Updated using BFGS Update

  7 Hessian modes will be used to form the next step
  Hessian Eigenvalues:
     0.015444    0.092570    0.111557    0.124187    0.195189    0.275267
     0.603613

 Minimum Search - Taking Simple RFO Step
 Searching for Lamda that Minimizes Along All modes
 Value Taken    Lamda =  -0.00000293
 Step Taken.  Stepsize is  0.006257

                             Maximum     Tolerance    Cnvgd?
         Gradient           0.000336      0.000300      NO
         Displacement       0.003616      0.001200      NO
         Energy change     -0.000013      0.000001      NO


 New Cartesian Coordinates Obtained by Inverse Iteration

 Displacement from previous Coordinates is:  0.005936
 ----------------------------------------------------------------
             Standard Nuclear Orientation (Angstroms)
    I     Atom           X                Y                Z
 ----------------------------------------------------------------
    1      C       0.4198454063     0.2438089873     0.0000000000
    2      N      -0.3423038402     1.2249505646     0.0000000000
    3      I      -2.4497717142     1.0535569020     0.0000000000
    4      I       2.5428360242     0.7199406750     0.0000000000
    5      I      -0.0124330224    -1.8971767476     0.0000000000
 ----------------------------------------------------------------
 Molecular Point Group                 Cs    NOp =  2
 Largest Abelian Subgroup              Cs    NOp =  2
 Nuclear Repulsion Energy =  1542.9813569606 hartrees
 There are       86 alpha and       86 beta electrons
 Applying Cartesian multipole field
    Component          Value
    ---------          -----
     (2,0,0)        1.00000E-11
     (0,2,0)        2.00000E-11
     (0,0,2)       -3.00000E-11
 Nucleus-field energy     =     0.0000000442 hartrees
 Requested basis set is 6-311++G(d,p)
 There are 84 shells and 230 basis functions
 A cutoff of  1.0D-11 yielded   2410 shell pairs
 There are     19416 function pairs (     22312 Cartesian)
 Smallest overlap matrix eigenvalue = 1.64E-03
 Guess MOs from SCF MO coefficient file

 -----------------------------------------------------------------------
  General SCF calculation program by
  Eric Jon Sundstrom, Paul Horn, Yuezhi Mao, Dmitri Zuev, Alec White,
  David Stuck, Shaama M.S., Shane Yost, Joonho Lee, David Small,
  Daniel Levine, Susi Lehtola, Hugh Burton, Evgeny Epifanovsky
 -----------------------------------------------------------------------
 Exchange:     0.2000 Hartree-Fock + 0.0800 Slater + 0.7200 B88
 Correlation:  0.1900 VWN1RPA + 0.8100 LYP
 Using SG-1 standard quadrature grid
 using 4 threads for integral computing
 -------------------------------------------------------
 OpenMP Integral computing Module                
 Release: version 2.0, May 2017, Q-Chem Inc. Pleasanton 
 -------------------------------------------------------
 -------------------------------------------------------
 OpenMP BLAS3 based DFT computing Module                
 Release: version 1.0, May 2013, Q-Chem Inc. Pittsburgh 
 -------------------------------------------------------
 A restricted SCF calculation will be
 performed using DIIS
 SCF converges when DIIS error is below 1.0e-08
 ---------------------------------------
  Cycle       Energy         DIIS error
 ---------------------------------------
    1  -20851.3956412067      1.68e-05  
    2  -20851.3956436952      1.01e-05  
    3  -20851.3956429435      1.51e-05  
    4  -20851.3956443391      1.44e-06  
    5  -20851.3956443538      6.09e-07  
    6  -20851.3956443556      1.85e-07  
    7  -20851.3956443555      1.32e-07  
    8  -20851.3956443556      1.65e-08  
    9  -20851.3956443555      6.16e-09  Convergence criterion met
 ---------------------------------------
 SCF time:   CPU 39.18s  wall 10.00s 
 SCF   energy in the final basis set =   -20851.3956443555
 Total energy in the final basis set =   -20851.3956443555

 --------------------------------------------------------------
             Orbital Energies (a.u.) and Symmetries
 --------------------------------------------------------------

 Alpha MOs, Restricted
 -- Occupied --                  
*******-1165.89-1165.89 -176.33 -176.32 -176.32 -165.74 -165.74
  1 A'    2 A'    3 A'    4 A'    5 A'    6 A'    7 A'    1 A"                 
-165.74 -165.73 -165.73 -165.73 -165.73 -165.73 -165.73  -35.83
  8 A'    9 A'   10 A'    2 A"    3 A"   11 A'   12 A'   13 A'                 
-35.821 -35.821 -31.325 -31.317 -31.317 -31.315 -31.315 -31.308
 14 A'   15 A'   16 A'    4 A"   17 A'   18 A'   19 A'    5 A"                 
-31.308 -31.308 -31.308 -22.976 -22.974 -22.973 -22.968 -22.968
  6 A"   20 A'   21 A'   22 A'    7 A"   23 A'   24 A'    8 A"                 
-22.965 -22.965 -22.964 -22.964 -22.963 -22.963 -22.959 -22.959
 25 A'   26 A'    9 A"   10 A"   27 A'   28 A'   11 A"   29 A'                 
-22.959 -22.959 -14.387 -10.320  -6.380  -6.370  -6.370  -4.795
 12 A"   30 A'   31 A'   32 A'   33 A'   34 A'   35 A'   36 A'                 
 -4.784  -4.783  -4.776  -4.775  -4.768  -4.767  -4.767  -4.767
 37 A'   38 A'   13 A"   39 A'   14 A"   15 A"   40 A'   41 A'                 
 -2.060  -2.054  -2.054  -2.049  -2.049  -2.044  -2.044  -2.044
 42 A'   16 A"   43 A'   44 A'   45 A'   17 A"   18 A"   46 A'                 
 -2.044  -2.038  -2.037  -2.031  -2.031  -2.030  -2.030  -0.969
 47 A'   48 A'   19 A"   49 A'   20 A"   50 A'   21 A"   51 A'                 
 -0.721  -0.681  -0.661  -0.524  -0.463  -0.441  -0.423  -0.317
 52 A'   53 A'   54 A'   55 A'   56 A'   57 A'   22 A"   58 A'                 
 -0.306  -0.306  -0.289  -0.277  -0.276  -0.269
 59 A'   23 A"   24 A"   60 A'   25 A"   61 A'                                 
 -- Virtual --                   
 -0.127  -0.111  -0.063  -0.007   0.025   0.058   0.063   0.068
 62 A'   63 A'   26 A"   64 A'   65 A'   66 A'   67 A'   27 A"                 
  0.126   0.145   0.150   0.158   0.187   0.193   0.197   0.208
 68 A'   28 A"   69 A'   70 A'   71 A'   72 A'   29 A"   73 A'                 
  0.213   0.214   0.222   0.251   0.254   0.287   0.305   0.352
 74 A'   30 A"   75 A'   31 A"   76 A'   77 A'   78 A'   32 A"                 
  0.373   0.390   0.390   0.399   0.408   0.421   0.434   0.439
 33 A"   34 A"   79 A'   35 A"   36 A"   80 A'   81 A'   82 A'                 
  0.440   0.445   0.453   0.507   0.586   0.596   0.622   0.642
 37 A"   83 A'   84 A'   85 A'   86 A'   87 A'   38 A"   88 A'                 
  0.675   0.746   0.766   0.803   0.832   0.920   0.974   1.189
 89 A'   90 A'   91 A'   92 A'   39 A"   93 A'   94 A'   95 A'                 
  1.203   1.253   1.284   1.284   1.305   1.317   1.345   1.356
 40 A"   41 A"   42 A"   96 A'   97 A'   98 A'   43 A"   99 A'                 
  1.360   1.362   1.408   1.574   1.609   1.878   2.010   2.165
 44 A"  100 A'  101 A'  102 A'  103 A'  104 A'   45 A"  105 A'                 
  2.365   2.426   2.750   2.773   2.813   3.053   3.817   3.871
 46 A"  106 A'   47 A"  107 A'  108 A'  109 A'   48 A"  110 A'                 
  3.935   3.935   3.948   3.950   3.962   3.964   3.970   3.982
 49 A"  111 A'   50 A"   51 A"  112 A'   52 A"  113 A'   53 A"                 
  4.025   4.027   4.053   4.101   4.173   4.224   4.241   4.303
114 A'   54 A"  115 A'  116 A'  117 A'  118 A'  119 A'  120 A'                 
  4.376   4.396   4.423   5.956   5.968   5.973   5.984   6.004
121 A'  122 A'  123 A'   55 A"   56 A"  124 A'  125 A'   57 A"                 
  6.006   6.016   6.044   6.069  23.700  27.759  27.809  27.839
126 A'  127 A'  128 A'  129 A'  130 A'  131 A'  132 A'  133 A'                 
 28.301  28.313  28.315  28.327  28.341  28.341  28.347  28.349
 58 A"   59 A"  134 A'  135 A'   60 A"  136 A'  137 A'  138 A'                 
 28.368  28.510  28.514  28.517  28.519  28.523  28.524  28.527
139 A'   61 A"  140 A'   62 A"   63 A"   64 A"  141 A'  142 A'                 
 28.528  28.552  28.553  28.558  28.586  28.632  28.672  28.680
 65 A"  143 A'   66 A"  144 A'  145 A'  146 A'  147 A'  148 A'                 
 35.481 127.849 127.859 127.860 127.875 127.880 127.881 127.889
149 A'   67 A"   68 A"  150 A'  151 A'  152 A'   69 A"  153 A'                 
127.905 127.921 151.573 151.614 151.6381901.7321901.7761901.801
154 A'  155 A'  156 A'  157 A'  158 A'  159 A'  160 A'  161 A'                 

 Beta MOs, Restricted
 -- Occupied --                  
*******-1165.89-1165.89 -176.33 -176.32 -176.32 -165.74 -165.74
  1 A'    2 A'    3 A'    4 A'    5 A'    6 A'    7 A'    1 A"                 
-165.74 -165.73 -165.73 -165.73 -165.73 -165.73 -165.73  -35.83
  8 A'    9 A'   10 A'    2 A"    3 A"   11 A'   12 A'   13 A'                 
-35.821 -35.821 -31.325 -31.317 -31.317 -31.315 -31.315 -31.308
 14 A'   15 A'   16 A'    4 A"   17 A'   18 A'   19 A'    5 A"                 
-31.308 -31.308 -31.308 -22.976 -22.974 -22.973 -22.968 -22.968
  6 A"   20 A'   21 A'   22 A'    7 A"   23 A'   24 A'    8 A"                 
-22.965 -22.965 -22.964 -22.964 -22.963 -22.963 -22.959 -22.959
 25 A'   26 A'    9 A"   10 A"   27 A'   28 A'   11 A"   29 A'                 
-22.959 -22.959 -14.387 -10.320  -6.380  -6.370  -6.370  -4.795
 12 A"   30 A'   31 A'   32 A'   33 A'   34 A'   35 A'   36 A'                 
 -4.784  -4.783  -4.776  -4.775  -4.768  -4.767  -4.767  -4.767
 37 A'   38 A'   13 A"   39 A'   14 A"   15 A"   40 A'   41 A'                 
 -2.060  -2.054  -2.054  -2.049  -2.049  -2.044  -2.044  -2.044
 42 A'   16 A"   43 A'   44 A'   45 A'   17 A"   18 A"   46 A'                 
 -2.044  -2.038  -2.037  -2.031  -2.031  -2.030  -2.030  -0.969
 47 A'   48 A'   19 A"   49 A'   20 A"   50 A'   21 A"   51 A'                 
 -0.721  -0.681  -0.661  -0.524  -0.463  -0.441  -0.423  -0.317
 52 A'   53 A'   54 A'   55 A'   56 A'   57 A'   22 A"   58 A'                 
 -0.306  -0.306  -0.289  -0.277  -0.276  -0.269
 59 A'   23 A"   24 A"   60 A'   25 A"   61 A'                                 
 -- Virtual --                   
 -0.127  -0.111  -0.063  -0.007   0.025   0.058   0.063   0.068
 62 A'   63 A'   26 A"   64 A'   65 A'   66 A'   67 A'   27 A"                 
  0.126   0.145   0.150   0.158   0.187   0.193   0.197   0.208
 68 A'   28 A"   69 A'   70 A'   71 A'   72 A'   29 A"   73 A'                 
  0.213   0.214   0.222   0.251   0.254   0.287   0.305   0.352
 74 A'   30 A"   75 A'   31 A"   76 A'   77 A'   78 A'   32 A"                 
  0.373   0.390   0.390   0.399   0.408   0.421   0.434   0.439
 33 A"   34 A"   79 A'   35 A"   36 A"   80 A'   81 A'   82 A'                 
  0.440   0.445   0.453   0.507   0.586   0.596   0.622   0.642
 37 A"   83 A'   84 A'   85 A'   86 A'   87 A'   38 A"   88 A'                 
  0.675   0.746   0.766   0.803   0.832   0.920   0.974   1.189
 89 A'   90 A'   91 A'   92 A'   39 A"   93 A'   94 A'   95 A'                 
  1.203   1.253   1.284   1.284   1.305   1.317   1.345   1.356
 40 A"   41 A"   42 A"   96 A'   97 A'   98 A'   43 A"   99 A'                 
  1.360   1.362   1.408   1.574   1.609   1.878   2.010   2.165
 44 A"  100 A'  101 A'  102 A'  103 A'  104 A'   45 A"  105 A'                 
  2.365   2.426   2.750   2.773   2.813   3.053   3.817   3.871
 46 A"  106 A'   47 A"  107 A'  108 A'  109 A'   48 A"  110 A'                 
  3.935   3.935   3.948   3.950   3.962   3.964   3.970   3.982
 49 A"  111 A'   50 A"   51 A"  112 A'   52 A"  113 A'   53 A"                 
  4.025   4.027   4.053   4.101   4.173   4.224   4.241   4.303
114 A'   54 A"  115 A'  116 A'  117 A'  118 A'  119 A'  120 A'                 
  4.376   4.396   4.423   5.956   5.968   5.973   5.984   6.004
121 A'  122 A'  123 A'   55 A"   56 A"  124 A'  125 A'   57 A"                 
  6.006   6.016   6.044   6.069  23.700  27.759  27.809  27.839
126 A'  127 A'  128 A'  129 A'  130 A'  131 A'  132 A'  133 A'                 
 28.301  28.313  28.315  28.327  28.341  28.341  28.347  28.349
 58 A"   59 A"  134 A'  135 A'   60 A"  136 A'  137 A'  138 A'                 
 28.368  28.510  28.514  28.517  28.519  28.523  28.524  28.527
139 A'   61 A"  140 A'   62 A"   63 A"   64 A"  141 A'  142 A'                 
 28.528  28.552  28.553  28.558  28.586  28.632  28.672  28.680
 65 A"  143 A'   66 A"  144 A'  145 A'  146 A'  147 A'  148 A'                 
 35.481 127.849 127.859 127.860 127.875 127.880 127.881 127.889
149 A'   67 A"   68 A"  150 A'  151 A'  152 A'   69 A"  153 A'                 
127.905 127.921 151.573 151.614 151.6381901.7321901.7761901.801
154 A'  155 A'  156 A'  157 A'  158 A'  159 A'  160 A'  161 A'                 
 --------------------------------------------------------------

          Ground-State Mulliken Net Atomic Charges

     Atom                 Charge (a.u.)
  ----------------------------------------
      1 C                    -0.415528
      2 N                    -0.006695
      3 I                     0.149134
      4 I                     0.151400
      5 I                     0.121689
  ----------------------------------------
  Sum of atomic charges =    -0.000000

 -----------------------------------------------------------------
                    Cartesian Multipole Moments
 -----------------------------------------------------------------
    Charge (ESU x 10^10)
                -0.0000
    Dipole Moment (Debye)
         X      -0.3626      Y      -0.9281      Z       0.0000
       Tot       0.9964
    Quadrupole Moments (Debye-Ang)
        XX     -87.9606     XY       0.9248     YY     -96.3786
        XZ      -0.0000     YZ      -0.0000     ZZ     -97.5716
    Octopole Moments (Debye-Ang^2)
       XXX     -12.9130    XXY       7.9891    XYY      -4.2602
       YYY     -35.4160    XXZ       0.0000    XYZ      -0.0000
       YYZ       0.0000    XZZ      -2.8518    YZZ      -4.3762
       ZZZ       0.0000
    Hexadecapole Moments (Debye-Ang^3)
      XXXX   -2011.2799   XXXY      74.0669   XXYY    -550.3983
      XYYY      79.8874   YYYY   -1023.7743   XXXZ      -0.0000
      XXYZ       0.0000   XYYZ      -0.0000   YYYZ      -0.0000
      XXZZ    -405.7188   XYZZ      23.1854   YYZZ    -203.7374
      XZZZ      -0.0000   YZZZ      -0.0000   ZZZZ    -134.5646
 -----------------------------------------------------------------
 Calculating analytic gradient of the SCF energy
 Gradient of SCF Energy
            1           2           3           4           5
    1  -0.0001121   0.0001718  -0.0002411  -0.0000366   0.0002181
    2  -0.0002392   0.0001238  -0.0001803   0.0002451   0.0000506
    3   0.0000000  -0.0000000   0.0000000   0.0000000  -0.0000000
 Max gradient component =       2.451E-04
 RMS gradient           =       1.453E-04
 Gradient time:  CPU 16.60 s  wall 4.26 s
 Geometry Optimization Parameters
   NAtoms,    NIC,     NZ,  NCons,   NDum,   NFix, NCnnct, MaxDiis
        5      27       5       0       0       0       0       0

 Cartesian Hessian Update
 Hessian Updated using BFGS Update


** GEOMETRY OPTIMIZATION IN DELOCALIZED INTERNAL COORDINATES **
   Searching for a Minimum

   Optimization Cycle:   7

                       Coordinates (Angstroms)
     ATOM                X               Y               Z
      1  C         0.4198454063    0.2438089873    0.0000000000
      2  N        -0.3423038402    1.2249505646    0.0000000000
      3  I        -2.4497717142    1.0535569020    0.0000000000
      4  I         2.5428360242    0.7199406750    0.0000000000
      5  I        -0.0124330224   -1.8971767476    0.0000000000
   Point Group: cs    Number of degrees of freedom:     7


   Energy is -20851.395644356

 Hessian Updated using BFGS Update

  7 Hessian modes will be used to form the next step
  Hessian Eigenvalues:
     0.016710    0.056953    0.110509    0.123221    0.195204    0.271817
     0.605862

 Minimum Search - Taking Simple RFO Step
 Searching for Lamda that Minimizes Along All modes
 Value Taken    Lamda =  -0.00000104
 Step Taken.  Stepsize is  0.004112

                             Maximum     Tolerance    Cnvgd?
         Gradient           0.000189      0.000300     YES
         Displacement       0.002622      0.001200      NO
         Energy change     -0.000002      0.000001      NO


 New Cartesian Coordinates Obtained by Inverse Iteration

 Displacement from previous Coordinates is:  0.002520
 ----------------------------------------------------------------
             Standard Nuclear Orientation (Angstroms)
    I     Atom           X                Y                Z
 ----------------------------------------------------------------
    1      C       0.4200537108     0.2442131889     0.0000000000
    2      N      -0.3430519493     1.2245110736     0.0000000000
    3      I      -2.4489128997     1.0535321707     0.0000000000
    4      I       2.5427904828     0.7199975179     0.0000000000
    5      I      -0.0127064909    -1.8971735697     0.0000000000
 ----------------------------------------------------------------
 Molecular Point Group                 Cs    NOp =  2
 Largest Abelian Subgroup              Cs    NOp =  2
 Nuclear Repulsion Energy =  1543.1639091899 hartrees
 There are       86 alpha and       86 beta electrons
 Applying Cartesian multipole field
    Component          Value
    ---------          -----
     (2,0,0)        1.00000E-11
     (0,2,0)        2.00000E-11
     (0,0,2)       -3.00000E-11
 Nucleus-field energy     =     0.0000000442 hartrees
 Requested basis set is 6-311++G(d,p)
 There are 84 shells and 230 basis functions
 A cutoff of  1.0D-11 yielded   2410 shell pairs
 There are     19416 function pairs (     22312 Cartesian)
 Smallest overlap matrix eigenvalue = 1.64E-03
 Guess MOs from SCF MO coefficient file

 -----------------------------------------------------------------------
  General SCF calculation program by
  Eric Jon Sundstrom, Paul Horn, Yuezhi Mao, Dmitri Zuev, Alec White,
  David Stuck, Shaama M.S., Shane Yost, Joonho Lee, David Small,
  Daniel Levine, Susi Lehtola, Hugh Burton, Evgeny Epifanovsky
 -----------------------------------------------------------------------
 Exchange:     0.2000 Hartree-Fock + 0.0800 Slater + 0.7200 B88
 Correlation:  0.1900 VWN1RPA + 0.8100 LYP
 Using SG-1 standard quadrature grid
 using 4 threads for integral computing
 -------------------------------------------------------
 OpenMP Integral computing Module                
 Release: version 2.0, May 2017, Q-Chem Inc. Pleasanton 
 -------------------------------------------------------
 -------------------------------------------------------
 OpenMP BLAS3 based DFT computing Module                
 Release: version 1.0, May 2013, Q-Chem Inc. Pittsburgh 
 -------------------------------------------------------
 A restricted SCF calculation will be
 performed using DIIS
 SCF converges when DIIS error is below 1.0e-08
 ---------------------------------------
  Cycle       Energy         DIIS error
 ---------------------------------------
    1  -20851.3956436897      1.10e-05  
    2  -20851.3956445818      7.89e-06  
    3  -20851.3956443968      9.62e-06  
    4  -20851.3956449436      1.23e-06  
    5  -20851.3956449560      3.67e-07  
    6  -20851.3956449564      7.23e-08  
    7  -20851.3956449565      6.41e-08  
    8  -20851.3956449564      1.62e-08  
    9  -20851.3956449565      3.69e-09  Convergence criterion met
 ---------------------------------------
 SCF time:   CPU 39.20s  wall 10.00s 
 SCF   energy in the final basis set =   -20851.3956449565
 Total energy in the final basis set =   -20851.3956449565

 --------------------------------------------------------------
             Orbital Energies (a.u.) and Symmetries
 --------------------------------------------------------------

 Alpha MOs, Restricted
 -- Occupied --                  
*******-1165.89-1165.89 -176.33 -176.32 -176.32 -165.74 -165.74
  1 A'    2 A'    3 A'    4 A'    5 A'    6 A'    7 A'    1 A"                 
-165.74 -165.73 -165.73 -165.73 -165.73 -165.73 -165.73  -35.83
  8 A'    9 A'   10 A'    2 A"    3 A"   11 A'   12 A'   13 A'                 
-35.821 -35.821 -31.326 -31.317 -31.317 -31.315 -31.314 -31.308
 14 A'   15 A'   16 A'    4 A"   17 A'   18 A'   19 A'    5 A"                 
-31.308 -31.308 -31.308 -22.976 -22.974 -22.974 -22.968 -22.968
  6 A"   20 A'   21 A'   22 A'    7 A"   23 A'   24 A'    8 A"                 
-22.965 -22.965 -22.964 -22.963 -22.963 -22.963 -22.959 -22.959
 25 A'   26 A'    9 A"   10 A"   27 A'   28 A'   11 A"   29 A'                 
-22.959 -22.959 -14.387 -10.320  -6.380  -6.370  -6.370  -4.795
 12 A"   30 A'   31 A'   32 A'   33 A'   34 A'   35 A'   36 A'                 
 -4.784  -4.783  -4.776  -4.775  -4.768  -4.767  -4.767  -4.767
 37 A'   38 A'   13 A"   39 A'   14 A"   15 A"   40 A'   41 A'                 
 -2.060  -2.055  -2.054  -2.049  -2.048  -2.044  -2.044  -2.044
 42 A'   16 A"   43 A'   44 A'   45 A'   17 A"   18 A"   46 A'                 
 -2.043  -2.038  -2.038  -2.030  -2.030  -2.030  -2.030  -0.969
 47 A'   48 A'   19 A"   49 A'   20 A"   50 A'   21 A"   51 A'                 
 -0.721  -0.681  -0.661  -0.524  -0.463  -0.441  -0.423  -0.317
 52 A'   53 A'   54 A'   55 A'   56 A'   57 A'   22 A"   58 A'                 
 -0.306  -0.306  -0.289  -0.277  -0.276  -0.269
 59 A'   23 A"   24 A"   60 A'   25 A"   61 A'                                 
 -- Virtual --                   
 -0.126  -0.111  -0.063  -0.007   0.025   0.058   0.063   0.068
 62 A'   63 A'   26 A"   64 A'   65 A'   66 A'   67 A'   27 A"                 
  0.126   0.145   0.150   0.158   0.187   0.193   0.197   0.208
 68 A'   28 A"   69 A'   70 A'   71 A'   72 A'   29 A"   73 A'                 
  0.213   0.214   0.222   0.251   0.254   0.287   0.305   0.352
 74 A'   30 A"   75 A'   31 A"   76 A'   77 A'   78 A'   32 A"                 
  0.373   0.390   0.390   0.399   0.408   0.421   0.434   0.439
 33 A"   34 A"   79 A'   35 A"   36 A"   80 A'   81 A'   82 A'                 
  0.440   0.445   0.453   0.507   0.587   0.596   0.622   0.642
 37 A"   83 A'   84 A'   85 A'   86 A'   87 A'   38 A"   88 A'                 
  0.675   0.746   0.766   0.803   0.833   0.920   0.974   1.189
 89 A'   90 A'   91 A'   92 A'   39 A"   93 A'   94 A'   95 A'                 
  1.203   1.253   1.284   1.284   1.305   1.317   1.345   1.356
 40 A"   41 A"   42 A"   96 A'   97 A'   98 A'   43 A"   99 A'                 
  1.360   1.362   1.408   1.574   1.609   1.878   2.010   2.165
 44 A"  100 A'  101 A'  102 A'  103 A'  104 A'   45 A"  105 A'                 
  2.365   2.426   2.750   2.773   2.813   3.053   3.817   3.871
 46 A"  106 A'   47 A"  107 A'  108 A'  109 A'   48 A"  110 A'                 
  3.935   3.935   3.948   3.950   3.962   3.964   3.970   3.982
 49 A"  111 A'   50 A"   51 A"  112 A'   52 A"  113 A'   53 A"                 
  4.025   4.027   4.054   4.101   4.173   4.225   4.241   4.303
114 A'   54 A"  115 A'  116 A'  117 A'  118 A'  119 A'  120 A'                 
  4.376   4.396   4.423   5.956   5.968   5.973   5.984   6.004
121 A'  122 A'  123 A'   55 A"   56 A"  124 A'  125 A'   57 A"                 
  6.006   6.016   6.044   6.069  23.701  27.760  27.809  27.839
126 A'  127 A'  128 A'  129 A'  130 A'  131 A'  132 A'  133 A'                 
 28.301  28.313  28.315  28.327  28.341  28.341  28.347  28.350
 58 A"   59 A"  134 A'  135 A'   60 A"  136 A'  137 A'  138 A'                 
 28.368  28.510  28.514  28.517  28.520  28.523  28.524  28.527
139 A'   61 A"  140 A'   62 A"   63 A"   64 A"  141 A'  142 A'                 
 28.528  28.552  28.553  28.558  28.586  28.632  28.672  28.680
 65 A"  143 A'   66 A"  144 A'  145 A'  146 A'  147 A'  148 A'                 
 35.481 127.849 127.859 127.860 127.875 127.880 127.881 127.889
149 A'   67 A"   68 A"  150 A'  151 A'  152 A'   69 A"  153 A'                 
127.905 127.921 151.573 151.615 151.6391901.7321901.7761901.801
154 A'  155 A'  156 A'  157 A'  158 A'  159 A'  160 A'  161 A'                 

 Beta MOs, Restricted
 -- Occupied --                  
*******-1165.89-1165.89 -176.33 -176.32 -176.32 -165.74 -165.74
  1 A'    2 A'    3 A'    4 A'    5 A'    6 A'    7 A'    1 A"                 
-165.74 -165.73 -165.73 -165.73 -165.73 -165.73 -165.73  -35.83
  8 A'    9 A'   10 A'    2 A"    3 A"   11 A'   12 A'   13 A'                 
-35.821 -35.821 -31.326 -31.317 -31.317 -31.315 -31.314 -31.308
 14 A'   15 A'   16 A'    4 A"   17 A'   18 A'   19 A'    5 A"                 
-31.308 -31.308 -31.308 -22.976 -22.974 -22.974 -22.968 -22.968
  6 A"   20 A'   21 A'   22 A'    7 A"   23 A'   24 A'    8 A"                 
-22.965 -22.965 -22.964 -22.963 -22.963 -22.963 -22.959 -22.959
 25 A'   26 A'    9 A"   10 A"   27 A'   28 A'   11 A"   29 A'                 
-22.959 -22.959 -14.387 -10.320  -6.380  -6.370  -6.370  -4.795
 12 A"   30 A'   31 A'   32 A'   33 A'   34 A'   35 A'   36 A'                 
 -4.784  -4.783  -4.776  -4.775  -4.768  -4.767  -4.767  -4.767
 37 A'   38 A'   13 A"   39 A'   14 A"   15 A"   40 A'   41 A'                 
 -2.060  -2.055  -2.054  -2.049  -2.048  -2.044  -2.044  -2.044
 42 A'   16 A"   43 A'   44 A'   45 A'   17 A"   18 A"   46 A'                 
 -2.043  -2.038  -2.038  -2.030  -2.030  -2.030  -2.030  -0.969
 47 A'   48 A'   19 A"   49 A'   20 A"   50 A'   21 A"   51 A'                 
 -0.721  -0.681  -0.661  -0.524  -0.463  -0.441  -0.423  -0.317
 52 A'   53 A'   54 A'   55 A'   56 A'   57 A'   22 A"   58 A'                 
 -0.306  -0.306  -0.289  -0.277  -0.276  -0.269
 59 A'   23 A"   24 A"   60 A'   25 A"   61 A'                                 
 -- Virtual --                   
 -0.126  -0.111  -0.063  -0.007   0.025   0.058   0.063   0.068
 62 A'   63 A'   26 A"   64 A'   65 A'   66 A'   67 A'   27 A"                 
  0.126   0.145   0.150   0.158   0.187   0.193   0.197   0.208
 68 A'   28 A"   69 A'   70 A'   71 A'   72 A'   29 A"   73 A'                 
  0.213   0.214   0.222   0.251   0.254   0.287   0.305   0.352
 74 A'   30 A"   75 A'   31 A"   76 A'   77 A'   78 A'   32 A"                 
  0.373   0.390   0.390   0.399   0.408   0.421   0.434   0.439
 33 A"   34 A"   79 A'   35 A"   36 A"   80 A'   81 A'   82 A'                 
  0.440   0.445   0.453   0.507   0.587   0.596   0.622   0.642
 37 A"   83 A'   84 A'   85 A'   86 A'   87 A'   38 A"   88 A'                 
  0.675   0.746   0.766   0.803   0.833   0.920   0.974   1.189
 89 A'   90 A'   91 A'   92 A'   39 A"   93 A'   94 A'   95 A'                 
  1.203   1.253   1.284   1.284   1.305   1.317   1.345   1.356
 40 A"   41 A"   42 A"   96 A'   97 A'   98 A'   43 A"   99 A'                 
  1.360   1.362   1.408   1.574   1.609   1.878   2.010   2.165
 44 A"  100 A'  101 A'  102 A'  103 A'  104 A'   45 A"  105 A'                 
  2.365   2.426   2.750   2.773   2.813   3.053   3.817   3.871
 46 A"  106 A'   47 A"  107 A'  108 A'  109 A'   48 A"  110 A'                 
  3.935   3.935   3.948   3.950   3.962   3.964   3.970   3.982
 49 A"  111 A'   50 A"   51 A"  112 A'   52 A"  113 A'   53 A"                 
  4.025   4.027   4.054   4.101   4.173   4.225   4.241   4.303
114 A'   54 A"  115 A'  116 A'  117 A'  118 A'  119 A'  120 A'                 
  4.376   4.396   4.423   5.956   5.968   5.973   5.984   6.004
121 A'  122 A'  123 A'   55 A"   56 A"  124 A'  125 A'   57 A"                 
  6.006   6.016   6.044   6.069  23.701  27.760  27.809  27.839
126 A'  127 A'  128 A'  129 A'  130 A'  131 A'  132 A'  133 A'                 
 28.301  28.313  28.315  28.327  28.341  28.341  28.347  28.350
 58 A"   59 A"  134 A'  135 A'   60 A"  136 A'  137 A'  138 A'                 
 28.368  28.510  28.514  28.517  28.520  28.523  28.524  28.527
139 A'   61 A"  140 A'   62 A"   63 A"   64 A"  141 A'  142 A'                 
 28.528  28.552  28.553  28.558  28.586  28.632  28.672  28.680
 65 A"  143 A'   66 A"  144 A'  145 A'  146 A'  147 A'  148 A'                 
 35.481 127.849 127.859 127.860 127.875 127.880 127.881 127.889
149 A'   67 A"   68 A"  150 A'  151 A'  152 A'   69 A"  153 A'                 
127.905 127.921 151.573 151.615 151.6391901.7321901.7761901.801
154 A'  155 A'  156 A'  157 A'  158 A'  159 A'  160 A'  161 A'                 
 --------------------------------------------------------------

          Ground-State Mulliken Net Atomic Charges

     Atom                 Charge (a.u.)
  ----------------------------------------
      1 C                    -0.415610
      2 N                    -0.006947
      3 I                     0.149951
      4 I                     0.151594
      5 I                     0.121012
  ----------------------------------------
  Sum of atomic charges =    -0.000000

 -----------------------------------------------------------------
                    Cartesian Multipole Moments
 -----------------------------------------------------------------
    Charge (ESU x 10^10)
                -0.0000
    Dipole Moment (Debye)
         X      -0.3664      Y      -0.9198      Z      -0.0000
       Tot       0.9901
    Quadrupole Moments (Debye-Ang)
        XX     -87.9434     XY       0.9196     YY     -96.3882
        XZ      -0.0000     YZ      -0.0000     ZZ     -97.5694
    Octopole Moments (Debye-Ang^2)
       XXX     -12.9760    XXY       8.0098    XYY      -4.2864
       YYY     -35.3596    XXZ       0.0000    XYZ      -0.0000
       YYZ       0.0000    XZZ      -2.8698    YZZ      -4.3657
       ZZZ       0.0000
    Hexadecapole Moments (Debye-Ang^3)
      XXXX   -2010.3957   XXXY      73.8874   XXYY    -550.2477
      XYYY      79.7459   YYYY   -1023.8730   XXXZ       0.0000
      XXYZ       0.0000   XYYZ      -0.0000   YYYZ      -0.0000
      XXZZ    -405.5678   XYZZ      23.1351   YYZZ    -203.7395
      XZZZ      -0.0000   YZZZ      -0.0000   ZZZZ    -134.5593
 -----------------------------------------------------------------
 Calculating analytic gradient of the SCF energy
 Gradient of SCF Energy
            1           2           3           4           5
    1  -0.0000209  -0.0000418  -0.0000687  -0.0000414   0.0001729
    2  -0.0000707  -0.0000060  -0.0001770   0.0002219   0.0000317
    3   0.0000000  -0.0000000  -0.0000000  -0.0000000  -0.0000000
 Max gradient component =       2.219E-04
 RMS gradient           =       9.134E-05
 Gradient time:  CPU 16.53 s  wall 4.24 s
 Geometry Optimization Parameters
   NAtoms,    NIC,     NZ,  NCons,   NDum,   NFix, NCnnct, MaxDiis
        5      27       5       0       0       0       0       0

 Cartesian Hessian Update
 Hessian Updated using BFGS Update


** GEOMETRY OPTIMIZATION IN DELOCALIZED INTERNAL COORDINATES **
   Searching for a Minimum

   Optimization Cycle:   8

                       Coordinates (Angstroms)
     ATOM                X               Y               Z
      1  C         0.4200537108    0.2442131889    0.0000000000
      2  N        -0.3430519493    1.2245110736    0.0000000000
      3  I        -2.4489128997    1.0535321707    0.0000000000
      4  I         2.5427904828    0.7199975179    0.0000000000
      5  I        -0.0127064909   -1.8971735697    0.0000000000
   Point Group: cs    Number of degrees of freedom:     7


   Energy is -20851.395644957

 Hessian Updated using BFGS Update

  7 Hessian modes will be used to form the next step
  Hessian Eigenvalues:
     0.016344    0.053718    0.109946    0.120974    0.195406    0.253781
     0.606357

 Minimum Search - Taking Simple RFO Step
 Searching for Lamda that Minimizes Along All modes
 Value Taken    Lamda =   0.00000000
 Step Taken.  Stepsize is  0.001151

                             Maximum     Tolerance    Cnvgd?
         Gradient           0.000079      0.000300     YES
         Displacement       0.000693      0.001200     YES
         Energy change     -0.000001      0.000001     YES


                       Distance Matrix (Angstroms)
             C (  1)   N (  2)   I (  3)   I (  4)
   N (  2)  1.242302
   I (  3)  2.980934  2.112791
   I (  4)  2.175404  2.929611  5.002834
   I (  5)  2.184678  3.139115  3.826456  3.657889

 Final energy is   -20851.395644956508     


 ******************************
 **  OPTIMIZATION CONVERGED  **
 ******************************

                       Coordinates (Angstroms)
     ATOM                X               Y               Z
      1  C         0.4200537108    0.2442131889    0.0000000000
      2  N        -0.3430519493    1.2245110736    0.0000000000
      3  I        -2.4489128997    1.0535321707    0.0000000000
      4  I         2.5427904828    0.7199975179    0.0000000000
      5  I        -0.0127064909   -1.8971735697    0.0000000000

Z-matrix Print:
$molecule
0 1
I 
C  1 2.184678
N  2 1.242302 1 130.676072
I  3 2.112791 2 123.256938 1 -0.000000 0
I  2 2.175404 1 114.058541 3 -180.000000 0
$end


 --------------------------------------------------------------
             Orbital Energies (a.u.) and Symmetries
 --------------------------------------------------------------

 Alpha MOs, Restricted
 -- Occupied --                  
*******-1165.89-1165.89 -176.33 -176.32 -176.32 -165.74 -165.74
  1 A'    2 A'    3 A'    4 A'    5 A'    6 A'    7 A'    1 A"                 
-165.74 -165.73 -165.73 -165.73 -165.73 -165.73 -165.73  -35.83
  8 A'    9 A'   10 A'    2 A"    3 A"   11 A'   12 A'   13 A'                 
-35.821 -35.821 -31.326 -31.317 -31.317 -31.315 -31.314 -31.308
 14 A'   15 A'   16 A'    4 A"   17 A'   18 A'   19 A'    5 A"                 
-31.308 -31.308 -31.308 -22.976 -22.974 -22.974 -22.968 -22.968
  6 A"   20 A'   21 A'   22 A'    7 A"   23 A'   24 A'    8 A"                 
-22.965 -22.965 -22.964 -22.963 -22.963 -22.963 -22.959 -22.959
 25 A'   26 A'    9 A"   10 A"   27 A'   28 A'   11 A"   29 A'                 
-22.959 -22.959 -14.387 -10.320  -6.380  -6.370  -6.370  -4.795
 12 A"   30 A'   31 A'   32 A'   33 A'   34 A'   35 A'   36 A'                 
 -4.784  -4.783  -4.776  -4.775  -4.768  -4.767  -4.767  -4.767
 37 A'   38 A'   13 A"   39 A'   14 A"   15 A"   40 A'   41 A'                 
 -2.060  -2.055  -2.054  -2.049  -2.048  -2.044  -2.044  -2.044
 42 A'   16 A"   43 A'   44 A'   45 A'   17 A"   18 A"   46 A'                 
 -2.043  -2.038  -2.038  -2.030  -2.030  -2.030  -2.030  -0.969
 47 A'   48 A'   19 A"   49 A'   20 A"   50 A'   21 A"   51 A'                 
 -0.721  -0.681  -0.661  -0.524  -0.463  -0.441  -0.423  -0.317
 52 A'   53 A'   54 A'   55 A'   56 A'   57 A'   22 A"   58 A'                 
 -0.306  -0.306  -0.289  -0.277  -0.276  -0.269
 59 A'   23 A"   24 A"   60 A'   25 A"   61 A'                                 
 -- Virtual --                   
 -0.126  -0.111  -0.063  -0.007   0.025   0.058   0.063   0.068
 62 A'   63 A'   26 A"   64 A'   65 A'   66 A'   67 A'   27 A"                 
  0.126   0.145   0.150   0.158   0.187   0.193   0.197   0.208
 68 A'   28 A"   69 A'   70 A'   71 A'   72 A'   29 A"   73 A'                 
  0.213   0.214   0.222   0.251   0.254   0.287   0.305   0.352
 74 A'   30 A"   75 A'   31 A"   76 A'   77 A'   78 A'   32 A"                 
  0.373   0.390   0.390   0.399   0.408   0.421   0.434   0.439
 33 A"   34 A"   79 A'   35 A"   36 A"   80 A'   81 A'   82 A'                 
  0.440   0.445   0.453   0.507   0.587   0.596   0.622   0.642
 37 A"   83 A'   84 A'   85 A'   86 A'   87 A'   38 A"   88 A'                 
  0.675   0.746   0.766   0.803   0.833   0.920   0.974   1.189
 89 A'   90 A'   91 A'   92 A'   39 A"   93 A'   94 A'   95 A'                 
  1.203   1.253   1.284   1.284   1.305   1.317   1.345   1.356
 40 A"   41 A"   42 A"   96 A'   97 A'   98 A'   43 A"   99 A'                 
  1.360   1.362   1.408   1.574   1.609   1.878   2.010   2.165
 44 A"  100 A'  101 A'  102 A'  103 A'  104 A'   45 A"  105 A'                 
  2.365   2.426   2.750   2.773   2.813   3.053   3.817   3.871
 46 A"  106 A'   47 A"  107 A'  108 A'  109 A'   48 A"  110 A'                 
  3.935   3.935   3.948   3.950   3.962   3.964   3.970   3.982
 49 A"  111 A'   50 A"   51 A"  112 A'   52 A"  113 A'   53 A"                 
  4.025   4.027   4.054   4.101   4.173   4.225   4.241   4.303
114 A'   54 A"  115 A'  116 A'  117 A'  118 A'  119 A'  120 A'                 
  4.376   4.396   4.423   5.956   5.968   5.973   5.984   6.004
121 A'  122 A'  123 A'   55 A"   56 A"  124 A'  125 A'   57 A"                 
  6.006   6.016   6.044   6.069  23.701  27.760  27.809  27.839
126 A'  127 A'  128 A'  129 A'  130 A'  131 A'  132 A'  133 A'                 
 28.301  28.313  28.315  28.327  28.341  28.341  28.347  28.350
 58 A"   59 A"  134 A'  135 A'   60 A"  136 A'  137 A'  138 A'                 
 28.368  28.510  28.514  28.517  28.520  28.523  28.524  28.527
139 A'   61 A"  140 A'   62 A"   63 A"   64 A"  141 A'  142 A'                 
 28.528  28.552  28.553  28.558  28.586  28.632  28.672  28.680
 65 A"  143 A'   66 A"  144 A'  145 A'  146 A'  147 A'  148 A'                 
 35.481 127.849 127.859 127.860 127.875 127.880 127.881 127.889
149 A'   67 A"   68 A"  150 A'  151 A'  152 A'   69 A"  153 A'                 
127.905 127.921 151.573 151.615 151.6391901.7321901.7761901.801
154 A'  155 A'  156 A'  157 A'  158 A'  159 A'  160 A'  161 A'                 

 Beta MOs, Restricted
 -- Occupied --                  
*******-1165.89-1165.89 -176.33 -176.32 -176.32 -165.74 -165.74
  1 A'    2 A'    3 A'    4 A'    5 A'    6 A'    7 A'    1 A"                 
-165.74 -165.73 -165.73 -165.73 -165.73 -165.73 -165.73  -35.83
  8 A'    9 A'   10 A'    2 A"    3 A"   11 A'   12 A'   13 A'                 
-35.821 -35.821 -31.326 -31.317 -31.317 -31.315 -31.314 -31.308
 14 A'   15 A'   16 A'    4 A"   17 A'   18 A'   19 A'    5 A"                 
-31.308 -31.308 -31.308 -22.976 -22.974 -22.974 -22.968 -22.968
  6 A"   20 A'   21 A'   22 A'    7 A"   23 A'   24 A'    8 A"                 
-22.965 -22.965 -22.964 -22.963 -22.963 -22.963 -22.959 -22.959
 25 A'   26 A'    9 A"   10 A"   27 A'   28 A'   11 A"   29 A'                 
-22.959 -22.959 -14.387 -10.320  -6.380  -6.370  -6.370  -4.795
 12 A"   30 A'   31 A'   32 A'   33 A'   34 A'   35 A'   36 A'                 
 -4.784  -4.783  -4.776  -4.775  -4.768  -4.767  -4.767  -4.767
 37 A'   38 A'   13 A"   39 A'   14 A"   15 A"   40 A'   41 A'                 
 -2.060  -2.055  -2.054  -2.049  -2.048  -2.044  -2.044  -2.044
 42 A'   16 A"   43 A'   44 A'   45 A'   17 A"   18 A"   46 A'                 
 -2.043  -2.038  -2.038  -2.030  -2.030  -2.030  -2.030  -0.969
 47 A'   48 A'   19 A"   49 A'   20 A"   50 A'   21 A"   51 A'                 
 -0.721  -0.681  -0.661  -0.524  -0.463  -0.441  -0.423  -0.317
 52 A'   53 A'   54 A'   55 A'   56 A'   57 A'   22 A"   58 A'                 
 -0.306  -0.306  -0.289  -0.277  -0.276  -0.269
 59 A'   23 A"   24 A"   60 A'   25 A"   61 A'                                 
 -- Virtual --                   
 -0.126  -0.111  -0.063  -0.007   0.025   0.058   0.063   0.068
 62 A'   63 A'   26 A"   64 A'   65 A'   66 A'   67 A'   27 A"                 
  0.126   0.145   0.150   0.158   0.187   0.193   0.197   0.208
 68 A'   28 A"   69 A'   70 A'   71 A'   72 A'   29 A"   73 A'                 
  0.213   0.214   0.222   0.251   0.254   0.287   0.305   0.352
 74 A'   30 A"   75 A'   31 A"   76 A'   77 A'   78 A'   32 A"                 
  0.373   0.390   0.390   0.399   0.408   0.421   0.434   0.439
 33 A"   34 A"   79 A'   35 A"   36 A"   80 A'   81 A'   82 A'                 
  0.440   0.445   0.453   0.507   0.587   0.596   0.622   0.642
 37 A"   83 A'   84 A'   85 A'   86 A'   87 A'   38 A"   88 A'                 
  0.675   0.746   0.766   0.803   0.833   0.920   0.974   1.189
 89 A'   90 A'   91 A'   92 A'   39 A"   93 A'   94 A'   95 A'                 
  1.203   1.253   1.284   1.284   1.305   1.317   1.345   1.356
 40 A"   41 A"   42 A"   96 A'   97 A'   98 A'   43 A"   99 A'                 
  1.360   1.362   1.408   1.574   1.609   1.878   2.010   2.165
 44 A"  100 A'  101 A'  102 A'  103 A'  104 A'   45 A"  105 A'                 
  2.365   2.426   2.750   2.773   2.813   3.053   3.817   3.871
 46 A"  106 A'   47 A"  107 A'  108 A'  109 A'   48 A"  110 A'                 
  3.935   3.935   3.948   3.950   3.962   3.964   3.970   3.982
 49 A"  111 A'   50 A"   51 A"  112 A'   52 A"  113 A'   53 A"                 
  4.025   4.027   4.054   4.101   4.173   4.225   4.241   4.303
114 A'   54 A"  115 A'  116 A'  117 A'  118 A'  119 A'  120 A'                 
  4.376   4.396   4.423   5.956   5.968   5.973   5.984   6.004
121 A'  122 A'  123 A'   55 A"   56 A"  124 A'  125 A'   57 A"                 
  6.006   6.016   6.044   6.069  23.701  27.760  27.809  27.839
126 A'  127 A'  128 A'  129 A'  130 A'  131 A'  132 A'  133 A'                 
 28.301  28.313  28.315  28.327  28.341  28.341  28.347  28.350
 58 A"   59 A"  134 A'  135 A'   60 A"  136 A'  137 A'  138 A'                 
 28.368  28.510  28.514  28.517  28.520  28.523  28.524  28.527
139 A'   61 A"  140 A'   62 A"   63 A"   64 A"  141 A'  142 A'                 
 28.528  28.552  28.553  28.558  28.586  28.632  28.672  28.680
 65 A"  143 A'   66 A"  144 A'  145 A'  146 A'  147 A'  148 A'                 
 35.481 127.849 127.859 127.860 127.875 127.880 127.881 127.889
149 A'   67 A"   68 A"  150 A'  151 A'  152 A'   69 A"  153 A'                 
127.905 127.921 151.573 151.615 151.6391901.7321901.7761901.801
154 A'  155 A'  156 A'  157 A'  158 A'  159 A'  160 A'  161 A'                 
 --------------------------------------------------------------

          Ground-State Mulliken Net Atomic Charges

     Atom                 Charge (a.u.)
  ----------------------------------------
      1 C                    -0.415610
      2 N                    -0.006947
      3 I                     0.149951
      4 I                     0.151594
      5 I                     0.121012
  ----------------------------------------
  Sum of atomic charges =    -0.000000

 -----------------------------------------------------------------
                    Cartesian Multipole Moments
 -----------------------------------------------------------------
    Charge (ESU x 10^10)
                -0.0000
    Dipole Moment (Debye)
         X      -0.3664      Y      -0.9198      Z      -0.0000
       Tot       0.9901
    Quadrupole Moments (Debye-Ang)
        XX     -87.9434     XY       0.9196     YY     -96.3882
        XZ      -0.0000     YZ      -0.0000     ZZ     -97.5694
    Octopole Moments (Debye-Ang^2)
       XXX     -12.9760    XXY       8.0098    XYY      -4.2864
       YYY     -35.3596    XXZ       0.0000    XYZ      -0.0000
       YYZ       0.0000    XZZ      -2.8698    YZZ      -4.3657
       ZZZ       0.0000
    Hexadecapole Moments (Debye-Ang^3)
      XXXX   -2010.3957   XXXY      73.8874   XXYY    -550.2477
      XYYY      79.7459   YYYY   -1023.8730   XXXZ       0.0000
      XXYZ       0.0000   XYYZ      -0.0000   YYYZ      -0.0000
      XXZZ    -405.5678   XYZZ      23.1351   YYZZ    -203.7395
      XZZZ      -0.0000   YZZZ      -0.0000   ZZZZ    -134.5593
 -----------------------------------------------------------------
Archival summary:
1\1\TWL01\OPT\ProcedureUnspecified\BasisUnspecified\311\taweetha\SunNov2523:36:122018SunNov2523:36:122018\0\\#,OPT,ProcedureUnspecified,BasisUnspecified,\\0,1\I\C,1,2.18468\N,2,1.2423,1,130.676\I,3,2.11279,2,123.257,1,-0,0\I,2,2.1754,1,114.059,3,-180,0\\\@

 Total job time:  139.31s(wall), 519.77s(cpu) 
 Sun Nov 25 23:36:12 2018

        *************************************************************
        *                                                           *
        *  Thank you very much for using Q-Chem.  Have a nice day.  *
        *                                                           *
        *************************************************************


 
User input: 2 of 2 
 
Q-Chem Developer Version!
                  Welcome to Q-Chem
     A Quantum Leap Into The Future Of Chemistry


 Q-Chem 5.1, Q-Chem, Inc., Pleasanton, CA (2018)

 Yihan Shao,  Zhengting Gan,  E. Epifanovsky,  A. T. B. Gilbert,  M. Wormit,  
 J. Kussmann,  A. W. Lange,  A. Behn,  Jia Deng,  Xintian Feng,  D. Ghosh,  
 M. Goldey,  P. R. Horn,  L. D. Jacobson,  I. Kaliman,  T. Kus,  A. Landau,  
 Jie Liu,  E. I. Proynov,  R. M. Richard,  R. P. Steele,  E. J. Sundstrom,  
 H. L. Woodcock III,  P. M. Zimmerman,  D. Zuev,  B. Albrecht,  E. Alguire,  
 S. A. Baeppler,  D. Barton,  Z. Benda,  Y. A. Bernard,  E. J. Berquist,  
 K. B. Bravaya,  H. Burton,  D. Casanova,  Chun-Min Chang,  Yunqing Chen,  
 A. Chien,  K. D. Closser,  M. P. Coons,  S. Coriani,  S. Dasgupta,  
 A. L. Dempwolff,  M. Diedenhofen,  Hainam Do,  R. G. Edgar,  Po-Tung Fang,  
 S. Faraji,  S. Fatehi,  Qingguo Feng,  K. D. Fenk,  J. Fosso-Tande,  
 Qinghui Ge,  A. Ghysels,  G. Gidofalvi,  J. Gomes,  J. Gonthier,  A. Gunina,  
 D. Hait,  M. W. D. Hanson-Heine,  P. H. P. Harbach,  A. W. Hauser,  
 J. E. Herr,  E. G. Hohenstein,  Z. C. Holden,  Kerwin Hui,  B. C. Huynh,  
 T.-C. Jagau,  Hyunjun Ji,  B. Kaduk,  K. Khistyaev,  Jaehoon Kim,  
 P. Klunzinger,  K. Koh,  D. Kosenkov,  L. Koulias,  T. Kowalczyk,  
 C. M. Krauter,  A. Kunitsa,  Ka Un Lao,  A. Laurent,  K. V. Lawler,  
 Joonho Lee,  D. Lefrancois,  S. Lehtola,  D. S. Levine,  Yi-Pei Li,  
 You-Sheng Lin,  Fenglai Liu,  E. Livshits,  A. Luenser,  P. Manohar,  
 E. Mansoor,  S. F. Manzer,  Shan-Ping Mao,  Yuezhi Mao,  N. Mardirossian,  
 A. V. Marenich,  T. Markovich,  L. A. Martinez-Martinez,  S. A. Maurer,  
 N. J. Mayhall,  S. C. McKenzie,  J.-M. Mewes,  A. F. Morrison,  
 J. W. Mullinax,  K. Nanda,  T. S. Nguyen-Beck,  R. Olivares-Amaya,  
 J. A. Parkhill,  T. M. Perrine,  F. Plasser,  P. Pokhilko,  S. Prager,  
 A. Prociuk,  E. Ramos,  D. R. Rehn,  F. Rob,  M. Schneider,  N. Sergueev,  
 S. M. Sharada,  S. Sharma,  D. W. Small,  T. Stauch,  T. Stein,  
 Yu-Chuan Su,  A. J. W. Thom,  A. Tkatchenko,  T. Tsuchimochi,  N. M. Tubman,  
 L. Vogt,  M. L. Vidal,  O. Vydrov,  M. A. Watson,  J. Wenzel,  
 M. de Wergifosse,  T. A. Wesolowski,  A. White,  J. Witte,  A. Yamada,  
 Jun Yang,  K. Yao,  S. Yeganeh,  S. R. Yost,  Zhi-Qiang You,  A. Zech,  
 Igor Ying Zhang,  Xing Zhang,  Yan Zhao,  Ying Zhu,  B. R. Brooks,  
 G. K. L. Chan,  C. J. Cramer,  M. S. Gordon,  W. J. Hehre,  A. Klamt,  
 M. W. Schmidt,  C. D. Sherrill,  D. G. Truhlar,  A. Aspuru-Guzik,  R. Baer,  
 A. T. Bell,  N. A. Besley,  Jeng-Da Chai,  A. E. DePrince, III,  
 R. A. DiStasio Jr.,  A. Dreuw,  B. D. Dunietz,  T. R. Furlani,  
 Chao-Ping Hsu,  Yousung Jung,  Jing Kong,  D. S. Lambrecht,  WanZhen Liang,  
 C. Ochsenfeld,  V. A. Rassolov,  L. V. Slipchenko,  J. E. Subotnik,  
 T. Van Voorhis,  J. M. Herbert,  A. I. Krylov,  P. M. W. Gill,  M. Head-Gordon

 Contributors to earlier versions of Q-Chem not listed above: 
 R. D. Adamson,  B. Austin,  J. Baker,  G. J. O. Beran,  K. Brandhorst,  
 S. T. Brown,  E. F. C. Byrd,  A. K. Chakraborty,  C.-L. Cheng,  
 Siu Hung Chien,  D. M. Chipman,  D. L. Crittenden,  H. Dachsel,  
 R. J. Doerksen,  A. D. Dutoi,  L. Fusti-Molnar,  W. A. Goddard III,  
 A. Golubeva-Zadorozhnaya,  S. R. Gwaltney,  G. Hawkins,  A. Heyden,  
 S. Hirata,  G. Kedziora,  F. J. Keil,  C. Kelley,  Jihan Kim,  R. A. King,  
 R. Z. Khaliullin,  P. P. Korambath,  W. Kurlancheek,  A. M. Lee,  M. S. Lee,  
 S. V. Levchenko,  Ching Yeh Lin,  D. Liotard,  R. C. Lochan,  I. Lotan,  
 P. E. Maslen,  N. Nair,  D. P. O'Neill,  D. Neuhauser,  E. Neuscamman,  
 C. M. Oana,  R. Olson,  B. Peters,  R. Peverati,  P. A. Pieniazek,  
 Y. M. Rhee,  J. Ritchie,  M. A. Rohrdanz,  E. Rosta,  N. J. Russ,  
 H. F. Schaefer III,  N. E. Schultz,  N. Shenvi,  A. C. Simmonett,  A. Sodt,  
 D. Stuck,  K. S. Thanthiriwatte,  V. Vanovschi,  Tao Wang,  A. Warshel,  
 C. F. Williams,  Q. Wu,  X. Xu,  W. Zhang

 Please cite Q-Chem as follows:
 Y. Shao et al., Mol. Phys. 113, 184-215 (2015)
 DOI: 10.1080/00268976.2014.952696

 Q-Chem 5.1.2 for Intel X86 EM64T Linux

 Parts of Q-Chem use Armadillo 8.300.2 (Tropical Shenanigans).
 http://arma.sourceforge.net/

 Q-Chem begins on Sun Nov 25 23:36:12 2018  

Host: 
0

     Scratch files written to /scratch/taweetham/qchem57199//
The previous job contains 0 fragments, simply inherited here
Input Ideriv = 2
Curr. Ideriv = -1
Max.  Ideriv = 2

Checking the input file for inconsistencies... 	...done.

--------------------------------------------------------------
User input:
--------------------------------------------------------------

$molecule
read
$end

$rem
   job_type 	frequency
   basis 	6-311++g**
   method	b3lyp	
$end


--------------------------------------------------------------
 ----------------------------------------------------------------
             Standard Nuclear Orientation (Angstroms)
    I     Atom           X                Y                Z
 ----------------------------------------------------------------
    1      C       0.3680731204     0.2649372773    -0.0000000000
    2      N      -0.4957099096     1.1577939669    -0.0000000000
    3      I      -2.5711126767     0.7620826049    -0.0000000000
    4      I       2.4275838098     0.9655069392    -0.0000000000
    5      I       0.1673313319    -1.9104986277     0.0000000000
 ----------------------------------------------------------------
 Molecular Point Group                 Cs    NOp =  2
 Largest Abelian Subgroup              Cs    NOp =  2
 Nuclear Repulsion Energy =  1543.1639091899 hartrees
 There are       86 alpha and       86 beta electrons
 Requested basis set is 6-311++G(d,p)
 There are 84 shells and 230 basis functions

 Total QAlloc Memory Limit   2000 MB
 Mega-Array Size       188 MB
 MEM_STATIC part       192 MB

                       Distance Matrix (Angstroms)
             C (  1)   N (  2)   I (  3)   I (  4)
   N (  2)  1.242302
   I (  3)  2.980934  2.112791
   I (  4)  2.175404  2.929611  5.002834
   I (  5)  2.184678  3.139115  3.826456  3.657889

 A cutoff of  1.0D-11 yielded   2410 shell pairs
 There are     19416 function pairs (     22312 Cartesian)

 -------------------------------------------------------
 OpenMP Integral Computing Module                       
 Release: version 1.0, May 2013, Q-Chem Inc. Pittsburgh 
 -------------------------------------------------------
 Integral Job Info:
 Integral job number is                      11
 Integral operator is                         1
 short-range coefficients                     0
 long-range coefficients              100000000
 Omega coefficients                           0
 if combine SR and LR in K                    0
 Integral screening is                        0
 Integral computing path is                   2
 max size of driver memory is            800000
 size of driver memory is                593474
 size of scratch memory is             11861008
 max col of scratch BK array               1296
 max len of scratch array in speh3          155
 max len of scratch index in speh4           18
 max int batch size is                      520
 min int batch size is                       52
 fixed nKL is                                52
 max L of basis functions is                  2
 order of int derivative is                   0
 number of shells is                         84
 number of basis is                         247
 number of cartesian basis is               247
 number of contracted shell pairs          2410
 number of primitive shell pairs           4531
 maxK2 (contraction) of shell pair           36
 max number of K2 of shell pair               1
 max number of CS2 of shell pair            390
 max number of PS2 of shell pair            390
 mem total for path MDJ                  554028
 -------------------------------------------------------
 Smallest overlap matrix eigenvalue = 1.64E-03
 Guess from superposition of atomic densities
 Warning:  Energy on first SCF cycle will be non-variational
 SAD guess density has 172.000000 electrons

 -----------------------------------------------------------------------
  General SCF calculation program by
  Eric Jon Sundstrom, Paul Horn, Yuezhi Mao, Dmitri Zuev, Alec White,
  David Stuck, Shaama M.S., Shane Yost, Joonho Lee, David Small,
  Daniel Levine, Susi Lehtola, Hugh Burton, Evgeny Epifanovsky
 -----------------------------------------------------------------------
 Exchange:     0.2000 Hartree-Fock + 0.0800 Slater + 0.7200 B88
 Correlation:  0.1900 VWN1RPA + 0.8100 LYP
 Using SG-1 standard quadrature grid
 using 4 threads for integral computing
 -------------------------------------------------------
 OpenMP Integral computing Module                
 Release: version 2.0, May 2017, Q-Chem Inc. Pleasanton 
 -------------------------------------------------------
 -------------------------------------------------------
 OpenMP BLAS3 based DFT computing Module                
 Release: version 1.0, May 2013, Q-Chem Inc. Pittsburgh 
 -------------------------------------------------------
 A restricted SCF calculation will be
 performed using DIIS
 SCF converges when DIIS error is below 1.0e-08
 ---------------------------------------
  Cycle       Energy         DIIS error
 ---------------------------------------
    1  -20851.7652669708      3.18e-02  
    2  -20851.3604241773      2.67e-03  
    3  -20851.2052384849      5.68e-03  
    4  -20851.3898598490      9.20e-04  
    5  -20851.3947717874      1.94e-04  
    6  -20851.3948881836      1.03e-04  
    7  -20851.3949395500      4.23e-05  
    8  -20851.3949521998      9.04e-06  
    9  -20851.3949526329      2.05e-06  
   10  -20851.3949526577      5.51e-07  
   11  -20851.3949526601      1.83e-07  
   12  -20851.3949526603      7.90e-08  
   13  -20851.3949526605      9.26e-09  Convergence criterion met
 ---------------------------------------
 SCF time:   CPU 57.51s  wall 15.00s 
 SCF   energy in the final basis set =   -20851.3949526605
 Total energy in the final basis set =   -20851.3949526605

 --------------------------------------------------------------
             Orbital Energies (a.u.) and Symmetries
 --------------------------------------------------------------

 Alpha MOs, Restricted
 -- Occupied --                  
*******-1165.89-1165.89 -176.33 -176.32 -176.32 -165.74 -165.74
  1 A'    2 A'    3 A'    4 A'    5 A'    6 A'    7 A'    1 A"                 
-165.74 -165.73 -165.73 -165.73 -165.73 -165.73 -165.73  -35.83
  8 A'    9 A'   10 A'    2 A"    3 A"   11 A'   12 A'   13 A'                 
-35.821 -35.821 -31.325 -31.317 -31.317 -31.315 -31.314 -31.308
 14 A'   15 A'   16 A'    4 A"   17 A'   18 A'   19 A'    5 A"                 
-31.308 -31.308 -31.308 -22.975 -22.974 -22.973 -22.968 -22.968
  6 A"   20 A'   21 A'   22 A'    7 A"   23 A'   24 A'    8 A"                 
-22.965 -22.965 -22.964 -22.964 -22.963 -22.963 -22.959 -22.959
 25 A'   26 A'    9 A"   10 A"   27 A'   28 A'   11 A"   29 A'                 
-22.959 -22.959 -14.387 -10.320  -6.380  -6.370  -6.370  -4.795
 12 A"   30 A'   31 A'   32 A'   33 A'   34 A'   35 A'   36 A'                 
 -4.784  -4.783  -4.776  -4.775  -4.768  -4.767  -4.767  -4.767
 37 A'   38 A'   13 A"   39 A'   14 A"   15 A"   40 A'   41 A'                 
 -2.060  -2.054  -2.054  -2.049  -2.049  -2.044  -2.044  -2.044
 42 A'   16 A"   43 A'   44 A'   45 A'   17 A"   18 A"   46 A'                 
 -2.043  -2.037  -2.037  -2.031  -2.031  -2.030  -2.030  -0.969
 47 A'   48 A'   19 A"   49 A'   20 A"   21 A"   50 A'   51 A'                 
 -0.721  -0.681  -0.661  -0.524  -0.463  -0.441  -0.423  -0.317
 52 A'   53 A'   54 A'   55 A'   56 A'   57 A'   22 A"   58 A'                 
 -0.306  -0.306  -0.289  -0.277  -0.276  -0.269
 59 A'   23 A"   24 A"   60 A'   25 A"   61 A'                                 
 -- Virtual --                   
 -0.126  -0.111  -0.063  -0.007   0.025   0.058   0.063   0.068
 62 A'   63 A'   26 A"   64 A'   65 A'   66 A'   67 A'   27 A"                 
  0.126   0.145   0.150   0.158   0.187   0.193   0.197   0.208
 68 A'   28 A"   69 A'   70 A'   71 A'   72 A'   29 A"   73 A'                 
  0.213   0.214   0.222   0.251   0.254   0.287   0.305   0.352
 74 A'   30 A"   75 A'   31 A"   76 A'   77 A'   78 A'   32 A"                 
  0.373   0.390   0.390   0.399   0.408   0.421   0.434   0.439
 33 A"   34 A"   79 A'   35 A"   36 A"   80 A'   81 A'   82 A'                 
  0.440   0.445   0.453   0.507   0.587   0.596   0.622   0.642
 37 A"   83 A'   84 A'   85 A'   86 A'   87 A'   38 A"   88 A'                 
  0.675   0.747   0.766   0.803   0.833   0.920   0.974   1.189
 89 A'   90 A'   91 A'   92 A'   39 A"   93 A'   94 A'   95 A'                 
  1.203   1.253   1.284   1.285   1.306   1.317   1.345   1.357
 40 A"   41 A"   42 A"   96 A'   97 A'   98 A'   43 A"   99 A'                 
  1.360   1.362   1.408   1.574   1.609   1.878   2.010   2.165
 44 A"  100 A'  101 A'  102 A'  103 A'  104 A'   45 A"  105 A'                 
  2.365   2.426   2.750   2.773   2.813   3.053   3.817   3.871
 46 A"  106 A'   47 A"  107 A'  108 A'  109 A'   48 A"  110 A'                 
  3.935   3.935   3.948   3.950   3.963   3.964   3.970   3.982
 49 A"  111 A'   50 A"   51 A"  112 A'   52 A"  113 A'   53 A"                 
  4.025   4.027   4.053   4.101   4.173   4.225   4.241   4.303
114 A'   54 A"  115 A'  116 A'  117 A'  118 A'  119 A'  120 A'                 
  4.375   4.396   4.423   5.955   5.968   5.973   5.984   6.004
121 A'  122 A'  123 A'   55 A"   56 A"  124 A'  125 A'   57 A"                 
  6.005   6.016   6.044   6.068  23.701  27.760  27.809  27.839
126 A'  127 A'  128 A'  129 A'  130 A'  131 A'  132 A'  133 A'                 
 28.301  28.313  28.315  28.327  28.341  28.341  28.347  28.350
 58 A"   59 A"  134 A'  135 A'   60 A"  136 A'  137 A'  138 A'                 
 28.369  28.510  28.514  28.518  28.519  28.523  28.524  28.527
139 A'   61 A"  140 A'   62 A"   63 A"   64 A"  141 A'  142 A'                 
 28.528  28.551  28.553  28.558  28.586  28.632  28.672  28.680
 65 A"  143 A'   66 A"  144 A'  145 A'  146 A'  147 A'  148 A'                 
 35.481 127.849 127.859 127.860 127.875 127.880 127.881 127.889
149 A'   67 A"   68 A"  150 A'  151 A'  152 A'   69 A"  153 A'                 
127.905 127.921 151.573 151.615 151.6391901.7321901.7761901.801
154 A'  155 A'  156 A'  157 A'  158 A'  159 A'  160 A'  161 A'                 

 Beta MOs, Restricted
 -- Occupied --                  
*******-1165.89-1165.89 -176.33 -176.32 -176.32 -165.74 -165.74
  1 A'    2 A'    3 A'    4 A'    5 A'    6 A'    7 A'    1 A"                 
-165.74 -165.73 -165.73 -165.73 -165.73 -165.73 -165.73  -35.83
  8 A'    9 A'   10 A'    2 A"    3 A"   11 A'   12 A'   13 A'                 
-35.821 -35.821 -31.325 -31.317 -31.317 -31.315 -31.314 -31.308
 14 A'   15 A'   16 A'    4 A"   17 A'   18 A'   19 A'    5 A"                 
-31.308 -31.308 -31.308 -22.975 -22.974 -22.973 -22.968 -22.968
  6 A"   20 A'   21 A'   22 A'    7 A"   23 A'   24 A'    8 A"                 
-22.965 -22.965 -22.964 -22.964 -22.963 -22.963 -22.959 -22.959
 25 A'   26 A'    9 A"   10 A"   27 A'   28 A'   11 A"   29 A'                 
-22.959 -22.959 -14.387 -10.320  -6.380  -6.370  -6.370  -4.795
 12 A"   30 A'   31 A'   32 A'   33 A'   34 A'   35 A'   36 A'                 
 -4.784  -4.783  -4.776  -4.775  -4.768  -4.767  -4.767  -4.767
 37 A'   38 A'   13 A"   39 A'   14 A"   15 A"   40 A'   41 A'                 
 -2.060  -2.054  -2.054  -2.049  -2.049  -2.044  -2.044  -2.044
 42 A'   16 A"   43 A'   44 A'   45 A'   17 A"   18 A"   46 A'                 
 -2.043  -2.037  -2.037  -2.031  -2.031  -2.030  -2.030  -0.969
 47 A'   48 A'   19 A"   49 A'   20 A"   21 A"   50 A'   51 A'                 
 -0.721  -0.681  -0.661  -0.524  -0.463  -0.441  -0.423  -0.317
 52 A'   53 A'   54 A'   55 A'   56 A'   57 A'   22 A"   58 A'                 
 -0.306  -0.306  -0.289  -0.277  -0.276  -0.269
 59 A'   23 A"   24 A"   60 A'   25 A"   61 A'                                 
 -- Virtual --                   
 -0.126  -0.111  -0.063  -0.007   0.025   0.058   0.063   0.068
 62 A'   63 A'   26 A"   64 A'   65 A'   66 A'   67 A'   27 A"                 
  0.126   0.145   0.150   0.158   0.187   0.193   0.197   0.208
 68 A'   28 A"   69 A'   70 A'   71 A'   72 A'   29 A"   73 A'                 
  0.213   0.214   0.222   0.251   0.254   0.287   0.305   0.352
 74 A'   30 A"   75 A'   31 A"   76 A'   77 A'   78 A'   32 A"                 
  0.373   0.390   0.390   0.399   0.408   0.421   0.434   0.439
 33 A"   34 A"   79 A'   35 A"   36 A"   80 A'   81 A'   82 A'                 
  0.440   0.445   0.453   0.507   0.587   0.596   0.622   0.642
 37 A"   83 A'   84 A'   85 A'   86 A'   87 A'   38 A"   88 A'                 
  0.675   0.747   0.766   0.803   0.833   0.920   0.974   1.189
 89 A'   90 A'   91 A'   92 A'   39 A"   93 A'   94 A'   95 A'                 
  1.203   1.253   1.284   1.285   1.306   1.317   1.345   1.357
 40 A"   41 A"   42 A"   96 A'   97 A'   98 A'   43 A"   99 A'                 
  1.360   1.362   1.408   1.574   1.609   1.878   2.010   2.165
 44 A"  100 A'  101 A'  102 A'  103 A'  104 A'   45 A"  105 A'                 
  2.365   2.426   2.750   2.773   2.813   3.053   3.817   3.871
 46 A"  106 A'   47 A"  107 A'  108 A'  109 A'   48 A"  110 A'                 
  3.935   3.935   3.948   3.950   3.963   3.964   3.970   3.982
 49 A"  111 A'   50 A"   51 A"  112 A'   52 A"  113 A'   53 A"                 
  4.025   4.027   4.053   4.101   4.173   4.225   4.241   4.303
114 A'   54 A"  115 A'  116 A'  117 A'  118 A'  119 A'  120 A'                 
  4.375   4.396   4.423   5.955   5.968   5.973   5.984   6.004
121 A'  122 A'  123 A'   55 A"   56 A"  124 A'  125 A'   57 A"                 
  6.005   6.016   6.044   6.068  23.701  27.760  27.809  27.839
126 A'  127 A'  128 A'  129 A'  130 A'  131 A'  132 A'  133 A'                 
 28.301  28.313  28.315  28.327  28.341  28.341  28.347  28.350
 58 A"   59 A"  134 A'  135 A'   60 A"  136 A'  137 A'  138 A'                 
 28.369  28.510  28.514  28.518  28.519  28.523  28.524  28.527
139 A'   61 A"  140 A'   62 A"   63 A"   64 A"  141 A'  142 A'                 
 28.528  28.551  28.553  28.558  28.586  28.632  28.672  28.680
 65 A"  143 A'   66 A"  144 A'  145 A'  146 A'  147 A'  148 A'                 
 35.481 127.849 127.859 127.860 127.875 127.880 127.881 127.889
149 A'   67 A"   68 A"  150 A'  151 A'  152 A'   69 A"  153 A'                 
127.905 127.921 151.573 151.615 151.6391901.7321901.7761901.801
154 A'  155 A'  156 A'  157 A'  158 A'  159 A'  160 A'  161 A'                 
 --------------------------------------------------------------

          Ground-State Mulliken Net Atomic Charges

     Atom                 Charge (a.u.)
  ----------------------------------------
      1 C                    -0.415508
      2 N                    -0.007100
      3 I                     0.150413
      4 I                     0.151517
      5 I                     0.120678
  ----------------------------------------
  Sum of atomic charges =    -0.000000

 -----------------------------------------------------------------
                    Cartesian Multipole Moments
 -----------------------------------------------------------------
    Charge (ESU x 10^10)
                -0.0000
    Dipole Moment (Debye)
         X      -0.2678      Y      -0.9514      Z       0.0000
       Tot       0.9884
    Quadrupole Moments (Debye-Ang)
        XX     -88.2222     XY       1.8338     YY     -96.0535
        XZ       0.0000     YZ      -0.0000     ZZ     -97.5695
    Octopole Moments (Debye-Ang^2)
       XXX      -9.2816    XXY       8.7739    XYY       3.3313
       YYY     -29.2155    XXZ      -0.0000    XYZ      -0.0000
       YYZ       0.0000    XZZ      -0.1139    YZZ      -2.4052
       ZZZ       0.0000
    Hexadecapole Moments (Debye-Ang^3)
      XXXX   -2032.3409   XXXY      33.4837   XXYY    -548.8726
      XYYY      11.8522   YYYY   -1001.3742   XXXZ      -0.0000
      XXYZ      -0.0000   XYYZ      -0.0000   YYYZ      -0.0000
      XXZZ    -408.1041   XYZZ       1.2044   YYZZ    -200.9789
      XZZZ       0.0000   YZZZ      -0.0000   ZZZZ    -134.5613
 -----------------------------------------------------------------
 Calculating MO derivatives via CPSCF
 D1JvT checksum  = 386460 24269.2506649710
 D1KAT checksum  = 1080120 720.7211081176
   1         3          15      0.112575    0.037625
   2         3          15      0.015888    0.005809
   3         3          15      0.002579    0.000964
   4         5          13      0.000399    0.000144
   5         9           9      0.000045    0.000018
   6        16           2      0.000003    0.000002
   7        18           0      0.000000    0.000000    Roots Converged
 Time for AOints: 22.2 s (CPU) 5.6 s (wall)
 ------------------------------------------------------------------------------
                     AOints        : Timing summary (seconds)
 ------------------------------------------------------------------------------
     job step          cpu (% of tot)      sys (% of tot)     wall (% of tot)
 ------------------------------------------------------------------------------
  cpscf_lag         0.1119E+03 (37.0)   0.8000E-05 (14.5)   0.2874E+02 (36.3)
  iterzp            0.1680E+03 (55.5)   0.4500E-04 (81.8)   0.4441E+02 (56.1)
  make_fx           0.0000E+00 ( 0.0)   0.0000E+00 ( 0.0)   0.0000E+00 ( 0.0)
  AOints            0.2217E+02 ( 7.3)   0.2000E-05 ( 3.6)   0.5608E+01 ( 7.1)
 ------------------------------------------------------------------------------
   Grand Totals     0.3025E+03          0.5500E-04          0.7917E+02
 ------------------------------------------------------------------------------
 Calculating analytic Hessian of the SCF energy
 Polarizability Matrix (a.u.)
            1           2           3
    1-175.4981709  -2.1458491  -0.0000000
    2  -2.1458491-118.5018848  -0.0000000
    3  -0.0000000  -0.0000000 -67.5652456

 Direct stationary perturbation theory relativistic correction:

 rels  =     290.885702471497
 relv  =    -968.699115724279
 rel2e =     129.671105108027
 E_rel =    -548.142308144755

 Hessian of the SCF Energy
            1           2           3           4           5           6
    1   0.3961702  -0.2683961   0.0000000  -0.3407596   0.2682248  -0.0000000
    2  -0.2683961   0.4067775   0.0000000   0.3123741  -0.3373224  -0.0000000
    3   0.0000000   0.0000000   0.0622376  -0.0000000  -0.0000000  -0.0346966
    4  -0.3407596   0.3123741  -0.0000000   0.4404142  -0.3021222   0.0000000
    5   0.2682248  -0.3373224  -0.0000000  -0.3021222   0.3860942   0.0000000
    6  -0.0000000  -0.0000000  -0.0346966   0.0000000   0.0000000   0.0319397
    7  -0.0400969  -0.0100767   0.0000000  -0.0513678   0.0029777   0.0000000
    8   0.0154577  -0.0067124   0.0000000  -0.0204932  -0.0147209  -0.0000000
    9   0.0000000   0.0000000   0.0022889   0.0000000  -0.0000000  -0.0099000
   10  -0.0017866  -0.0266143  -0.0000000  -0.0493307   0.0196397  -0.0000000
   11  -0.0111870  -0.0150626   0.0000000   0.0025582   0.0068111  -0.0000000
   12   0.0000000   0.0000000  -0.0046551  -0.0000000  -0.0000000   0.0014581
   13  -0.0135271  -0.0072870   0.0000000   0.0010439   0.0112801  -0.0000000
   14  -0.0040993  -0.0476802  -0.0000000   0.0076831  -0.0408620  -0.0000000
   15  -0.0000000  -0.0000000  -0.0251748   0.0000000   0.0000000   0.0111988
            7           8           9          10          11          12
    1  -0.0400969   0.0154577   0.0000000  -0.0017866  -0.0111870   0.0000000
    2  -0.0100767  -0.0067124   0.0000000  -0.0266143  -0.0150626   0.0000000
    3   0.0000000   0.0000000   0.0022889  -0.0000000   0.0000000  -0.0046551
    4  -0.0513678  -0.0204932   0.0000000  -0.0493307   0.0025582  -0.0000000
    5   0.0029777  -0.0147209  -0.0000000   0.0196397   0.0068111  -0.0000000
    6   0.0000000  -0.0000000  -0.0099000  -0.0000000  -0.0000000   0.0014581
    7   0.0919756   0.0002748  -0.0000000  -0.0008529   0.0041494   0.0000000
    8   0.0002748   0.0202561   0.0000000  -0.0011377   0.0007264  -0.0000000
    9  -0.0000000   0.0000000   0.0059955   0.0000000  -0.0000000   0.0031020
   10  -0.0008529  -0.0011377   0.0000000   0.0592350   0.0182462   0.0000000
   11   0.0041494   0.0007264  -0.0000000   0.0182462   0.0198535  -0.0000000
   12   0.0000000  -0.0000000   0.0031020   0.0000000  -0.0000000  -0.0029718
   13   0.0003420   0.0058983  -0.0000000  -0.0072648  -0.0137668  -0.0000000
   14   0.0026749   0.0004508   0.0000000  -0.0101339  -0.0123284   0.0000000
   15  -0.0000000  -0.0000000  -0.0014865   0.0000000   0.0000000   0.0030668
           13          14          15
    1  -0.0135271  -0.0040993  -0.0000000
    2  -0.0072870  -0.0476802  -0.0000000
    3   0.0000000  -0.0000000  -0.0251748
    4   0.0010439   0.0076831   0.0000000
    5   0.0112801  -0.0408620   0.0000000
    6  -0.0000000  -0.0000000   0.0111988
    7   0.0003420   0.0026749  -0.0000000
    8   0.0058983   0.0004508  -0.0000000
    9  -0.0000000   0.0000000  -0.0014865
   10  -0.0072648  -0.0101339   0.0000000
   11  -0.0137668  -0.0123284   0.0000000
   12  -0.0000000   0.0000000   0.0030668
   13   0.0194060   0.0038753  -0.0000000
   14   0.0038753   0.1004198   0.0000000
   15  -0.0000000   0.0000000   0.0123957
 Gradient time:  CPU 455.24 s  wall 119.29 s
 **********************************************************************
 **                                                                  **
 **                       VIBRATIONAL ANALYSIS                       **
 **                       --------------------                       **
 **                                                                  **
 **        VIBRATIONAL FREQUENCIES (CM**-1) AND NORMAL MODES         **
 **     FORCE CONSTANTS (mDYN/ANGSTROM) AND REDUCED MASSES (AMU)     **
 **                  INFRARED INTENSITIES (KM/MOL)                   **
 **                                                                  **
 **********************************************************************


 Mode:                 1                      2                      3
 Frequency:        82.02                  96.63                 128.68
 Force Cnst:      0.4147                 0.5108                 1.1264
 Red. Mass:     104.6403                92.8588               115.4566
 IR Active:          YES                    YES                    YES
 IR Intens:        0.449                  0.822                  1.785
 Raman Active:       YES                    YES                    YES
               X      Y      Z        X      Y      Z        X      Y      Z
 C         -0.140 -0.293 -0.000    0.248 -0.306 -0.000   -0.066 -0.202 -0.000
 N         -0.115 -0.277 -0.000    0.271 -0.265 -0.000   -0.043 -0.231 -0.000
 I         -0.201  0.503  0.000    0.452  0.046  0.000   -0.480  0.044  0.000
 I         -0.271 -0.009  0.000   -0.173  0.427  0.000    0.664  0.313  0.000
 I          0.498 -0.436  0.000   -0.332 -0.415  0.000   -0.173 -0.312  0.000
 TransDip  -0.011  0.019  0.000   -0.001  0.029  0.000   -0.040 -0.015  0.000

 Mode:                 4                      5                      6
 Frequency:       137.51                 364.13                 406.92
 Force Cnst:      0.1623                 1.1422                 1.4106
 Red. Mass:      14.5657                14.6214                14.4585
 IR Active:          YES                    YES                    YES
 IR Intens:        2.872                 12.264                 69.097
 Raman Active:       YES                    YES                    YES
               X      Y      Z        X      Y      Z        X      Y      Z
 C          0.000 -0.000  0.539   -0.166  0.663  0.000    0.596  0.016  0.000
 N          0.000 -0.000  0.836   -0.129  0.709 -0.000    0.756  0.250 -0.000
 I          0.000  0.000 -0.075    0.017 -0.019 -0.000   -0.089 -0.014  0.000
 I          0.000  0.000 -0.068    0.009 -0.008 -0.000   -0.046 -0.005 -0.000
 I         -0.000 -0.000 -0.001    0.004 -0.114 -0.000   -0.005 -0.011 -0.000
 TransDip  -0.000  0.000 -0.054    0.017  0.111 -0.000    0.266 -0.016  0.000

 Mode:                 7                      8                      9
 Frequency:       425.39                 601.85                1643.12
 Force Cnst:      1.3400                 2.6878                20.4864
 Red. Mass:      12.5682                12.5943                12.8789
 IR Active:          YES                    YES                    YES
 IR Intens:        0.007                230.040                252.121
 Raman Active:       YES                    YES                    YES
               X      Y      Z        X      Y      Z        X      Y      Z
 C         -0.000 -0.000  0.874    0.640  0.571  0.000   -0.520  0.541 -0.000
 N         -0.000 -0.000 -0.486   -0.325 -0.398 -0.000    0.486 -0.449  0.000
 I          0.000  0.000  0.008   -0.010  0.011  0.000   -0.001 -0.001 -0.000
 I          0.000  0.000 -0.013   -0.005 -0.012 -0.000   -0.004 -0.000 -0.000
 I          0.000  0.000 -0.024   -0.011 -0.010 -0.000   -0.000 -0.000  0.000
 TransDip  -0.000 -0.000  0.003    0.019  0.485  0.000   -0.422  0.284  0.000

 STANDARD THERMODYNAMIC QUANTITIES AT   298.15 K  AND     1.00 ATM

   This Molecule has  0 Imaginary Frequencies
   Zero point vibrational energy:        5.556 kcal/mol

   Atom    1 Element C  Has Mass   12.00000
   Atom    2 Element N  Has Mass   14.00307
   Atom    3 Element I  Has Mass  126.90440
   Atom    4 Element I  Has Mass  126.90440
   Atom    5 Element I  Has Mass  126.90440
   Molecular Mass:   406.716270 amu
   Principal axes and moments of inertia in amu*Bohr^2:
                             1           2           3
    Eigenvalues --     2409.68330  5697.30012  8106.98342
          X               1.00000    -0.00147     0.00000
          Y               0.00147     1.00000     0.00000
          Z               0.00000    -0.00000     1.00000
   Rotational Symmetry Number is   1
   The Molecule is an Asymmetric Top
   Translational Enthalpy:        0.889 kcal/mol
   Rotational Enthalpy:           0.889 kcal/mol
   Vibrational Enthalpy:          8.036 kcal/mol
   gas constant (RT):             0.592 kcal/mol
   Translational Entropy:        43.900  cal/mol.K
   Rotational Entropy:           33.075  cal/mol.K
   Vibrational Entropy:          16.536  cal/mol.K

   Total Enthalpy:               10.406 kcal/mol
   Total Entropy:                93.511  cal/mol.K
Archival summary:
1\1\TWL01\FREQ\ProcedureUnspecified\BasisUnspecified\311\taweetha\SunNov2523:38:272018SunNov2523:38:272018\0\\#,FREQ,ProcedureUnspecified,BasisUnspecified,\\0,1\I\C,1,2.18468\N,2,1.2423,1,130.676\I,3,2.11279,2,123.257,1,0,0\I,2,2.1754,1,114.059,3,-180,0\\\@

 Total job time:  134.97s(wall), 513.01s(cpu) 
 Sun Nov 25 23:38:27 2018

        *************************************************************
        *                                                           *
        *  Thank you very much for using Q-Chem.  Have a nice day.  *
        *                                                           *
        *************************************************************
