# Supplementary material for: Geometric and energetic data from ab initio calculations of haloethene, haloimine, halomethylenephosphine, haloiminophosphine, halodiazene, halodiphosphene and halocyclopropane
Source: Data Brief. 2019 Nov 2;27:104738. doi: 10.1016/j.dib.2019.104738 (PMC6861602; doi:10.1016/j.dib.2019.104738)
Supplement: Multimedia component 4 [file mmc4.zip › CN/B3LYP/XYZ/0_file_list.txt]

BrBrCNBrE.xyz
BrBrCNClE.xyz
BrBrCNFE.xyz
BrBrCNHE.xyz
BrBrCNIE.xyz
BrClCNBrE.xyz
BrClCNClE.xyz
BrClCNFE.xyz
BrClCNHE.xyz
BrClCNIE.xyz
BrFCNBrE.xyz
BrFCNClE.xyz
BrFCNFE.xyz
BrFCNHE.xyz
BrFCNIE.xyz
BrHCNBrE.xyz
BrHCNClE.xyz
BrHCNFE.xyz
BrHCNHE.xyz
BrHCNIE.xyz
BrICNBrE.xyz
BrICNClE.xyz
BrICNFE.xyz
BrICNHE.xyz
BrICNIE.xyz
ClBrCNBrE.xyz
ClBrCNClE.xyz
ClBrCNFE.xyz
ClBrCNHE.xyz
ClBrCNIE.xyz
ClClCNBrE.xyz
ClClCNClE.xyz
ClClCNFE.xyz
ClClCNHE.xyz
ClClCNIE.xyz
ClFCNBrE.xyz
ClFCNClE.xyz
ClFCNFE.xyz
ClFCNHE.xyz
ClFCNIE.xyz
ClHCNBrE.xyz
ClHCNClE.xyz
ClHCNFE.xyz
ClHCNHE.xyz
ClHCNIE.xyz
ClICNBrE.xyz
ClICNClE.xyz
ClICNFE.xyz
ClICNHE.xyz
ClICNIE.xyz
FBrCNBrE.xyz
FBrCNClE.xyz
FBrCNFE.xyz
FBrCNHE.xyz
FBrCNIE.xyz
FClCNBrE.xyz
FClCNClE.xyz
FClCNFE.xyz
FClCNHE.xyz
FClCNIE.xyz
FFCNBrE.xyz
FFCNClE.xyz
FFCNFE.xyz
FFCNHE.xyz
FFCNIE.xyz
FHCNBrE.xyz
FHCNClE.xyz
FHCNFE.xyz
FHCNHE.xyz
FHCNIE.xyz
FICNBrE.xyz
FICNClE.xyz
FICNFE.xyz
FICNHE.xyz
FICNIE.xyz
HBrCNBrE.xyz
HBrCNClE.xyz
HBrCNFE.xyz
HBrCNHE.xyz
HBrCNIE.xyz
HClCNBrE.xyz
HClCNClE.xyz
HClCNFE.xyz
HClCNHE.xyz
HClCNIE.xyz
HFCNBrE.xyz
HFCNClE.xyz
HFCNFE.xyz
HFCNHE.xyz
HFCNIE.xyz
HHCNBrE.xyz
HHCNClE.xyz
HHCNFE.xyz
HHCNHE.xyz
HHCNIE.xyz
HICNBrE.xyz
HICNClE.xyz
HICNFE.xyz
HICNHE.xyz
HICNIE.xyz
IBrCNBrE.xyz
IBrCNClE.xyz
IBrCNFE.xyz
IBrCNHE.xyz
IBrCNIE.xyz
IClCNBrE.xyz
IClCNClE.xyz
IClCNFE.xyz
IClCNHE.xyz
IClCNIE.xyz
IFCNBrE.xyz
IFCNClE.xyz
IFCNFE.xyz
IFCNHE.xyz
IFCNIE.xyz
IHCNBrE.xyz
IHCNClE.xyz
IHCNFE.xyz
IHCNHE.xyz
IHCNIE.xyz
IICNBrE.xyz
IICNClE.xyz
IICNFE.xyz
IICNHE.xyz
IICNIE.xyz
