# Supplementary material for: Geometric and energetic data from ab initio calculations of haloethene, haloimine, halomethylenephosphine, haloiminophosphine, halodiazene, halodiphosphene and halocyclopropane
Source: Data Brief. 2019 Nov 2;27:104738. doi: 10.1016/j.dib.2019.104738 (PMC6861602; doi:10.1016/j.dib.2019.104738)
Supplement: Multimedia component 4 [file mmc4.zip › CN/B3LYP/XYZ/BrBrCNBrE.xyz]

BrBrBr.out
                       Coordinates (Angstroms)
     ATOM                X               Y               Z
      1  C         0.4062028518    0.1901993182    0.0000000000
      2  N        -0.4021728428    1.1504083380    0.0000000000
      3  Br       -2.2614760198    0.8044693248    0.0000000000
      4  Br        2.2599905304    0.6550832208    0.0000000000
      5  Br        0.0658494792   -1.6938190358    0.0000000000

Z-matrix Print:
$molecule
0 1
Br
C  1 1.914514
N  2 1.255178 1 129.666618
Br 3 1.891212 2 119.553335 1 -0.000000 0
Br 2 1.911190 1 114.318241 3 -180.000000 0
$end
