# Supplementary material for: Geometric and energetic data from ab initio calculations of haloethene, haloimine, halomethylenephosphine, haloiminophosphine, halodiazene, halodiphosphene and halocyclopropane
Source: Data Brief. 2019 Nov 2;27:104738. doi: 10.1016/j.dib.2019.104738 (PMC6861602; doi:10.1016/j.dib.2019.104738)
Supplement: Multimedia component 4 [file mmc4.zip › CN/B3LYP/XYZ/BrBrCNClE.xyz]

BrBrCl.out
                       Coordinates (Angstroms)
     ATOM                X               Y               Z
      1  C         0.0504990260   -0.3109296152    0.0000000000
      2  N        -0.4914907231   -1.4483887238    0.0000000000
      3  Cl       -2.2278460191   -1.5346938715    0.0000000000
      4  Br        1.9546691215   -0.2984129535    0.0000000000
      5  Br       -0.7711929331    1.4125997392    0.0000000000

Z-matrix Print:
$molecule
0 1
Br
C  1 1.909380
N  2 1.259987 1 129.033137
Cl 3 1.738499 2 118.322941 1 -0.000000 0
Br 2 1.904211 1 115.112838 3 -180.000000 0
$end
