# Supplementary material for: Geometric and energetic data from ab initio calculations of haloethene, haloimine, halomethylenephosphine, haloiminophosphine, halodiazene, halodiphosphene and halocyclopropane
Source: Data Brief. 2019 Nov 2;27:104738. doi: 10.1016/j.dib.2019.104738 (PMC6861602; doi:10.1016/j.dib.2019.104738)
Supplement: Multimedia component 4 [file mmc4.zip › CN/B3LYP/XYZ/BrBrCNFE.xyz]

BrBrF.out
                       Coordinates (Angstroms)
     ATOM                X               Y               Z
      1  C        -0.0151280121   -0.4800333021    0.0000000000
      2  N        -0.1715123660   -1.7404240021    0.0000000000
      3  F        -1.5311520074   -2.0827384813    0.0000000000
      4  Br        1.7796465978    0.1173090876    0.0000000000
      5  Br       -1.3885480363    0.8238733544    0.0000000000

Z-matrix Print:
$molecule
0 1
Br
C  1 1.893794
N  2 1.270055 1 126.439834
F  3 1.402070 2 111.204462 1 -0.000000 0
Br 2 1.891569 1 118.078645 3 -180.000000 0
$end
