# Supplementary material for: Geometric and energetic data from ab initio calculations of haloethene, haloimine, halomethylenephosphine, haloiminophosphine, halodiazene, halodiphosphene and halocyclopropane
Source: Data Brief. 2019 Nov 2;27:104738. doi: 10.1016/j.dib.2019.104738 (PMC6861602; doi:10.1016/j.dib.2019.104738)
Supplement: Multimedia component 4 [file mmc4.zip › CN/B3LYP/XYZ/BrBrCNHE.xyz]

BrBrH.out
                       Coordinates (Angstroms)
     ATOM                X               Y               Z
      1  C        -0.0209143775   -0.7572807853    0.0000000000
      2  N         0.0006943628   -1.9973878737    0.0000000000
      3  H        -0.9199070745   -2.4333001539    0.0000000000
      4  Br        1.6007196940    0.2521666006    0.0000000000
      5  Br       -1.6184032768    0.3547088256    0.0000000000

Z-matrix Print:
$molecule
0 1
Br
C  1 1.910152
N  2 1.240295 1 120.903487
H  3 1.018590 2 114.339664 1 -180.000000 0
Br 2 1.946405 1 113.257006 3 -180.000000 0
$end
