# Supplementary material for: Geometric and energetic data from ab initio calculations of haloethene, haloimine, halomethylenephosphine, haloiminophosphine, halodiazene, halodiphosphene and halocyclopropane
Source: Data Brief. 2019 Nov 2;27:104738. doi: 10.1016/j.dib.2019.104738 (PMC6861602; doi:10.1016/j.dib.2019.104738)
Supplement: Multimedia component 4 [file mmc4.zip › CN/B3LYP/XYZ/BrBrCNIE.xyz]

BrBrI.out
                       Coordinates (Angstroms)
     ATOM                X               Y               Z
      1  C         0.7742568421    0.1620198714    0.0000000000
      2  N        -0.1088313569    1.0429215211    0.0000000000
      3  I        -2.1611971286    0.5826505587    0.0000000000
      4  Br        2.5961219309    0.7777004864    0.0000000000
      5  Br        0.6209934591   -1.7561929437    0.0000000000

Z-matrix Print:
$molecule
0 1
I 
N  1 2.103344
C  2 1.247330 1 122.430802
Br 3 1.923085 2 116.398866 1 -180.000000 0
Br 3 1.924326 2 130.360805 1 -0.000000 0
$end
