# Supplementary material for: Geometric and energetic data from ab initio calculations of haloethene, haloimine, halomethylenephosphine, haloiminophosphine, halodiazene, halodiphosphene and halocyclopropane
Source: Data Brief. 2019 Nov 2;27:104738. doi: 10.1016/j.dib.2019.104738 (PMC6861602; doi:10.1016/j.dib.2019.104738)
Supplement: Multimedia component 4 [file mmc4.zip › CN/B3LYP/XYZ/BrClCNBrE.xyz]

BrClBr.out
                       Coordinates (Angstroms)
     ATOM                X               Y               Z
      1  C         0.7384619474    0.5452198949    0.0000000000
      2  N        -0.3056746540    1.2462341923    0.0000000000
      3  Br       -1.9887628757    0.3999437828    0.0000000000
      4  Cl        2.2586234402    1.3994297885    0.0000000000
      5  Br        0.9270358740   -1.3601285115    0.0000000000

Z-matrix Print:
$molecule
0 1
Br
C  1 1.914657
N  2 1.257634 1 129.528896
Cl 2 1.743722 1 113.680320 3 -180.000000 0
Br 3 1.883877 2 119.429144 1 -0.000000 0
$end
