# Supplementary material for: Geometric and energetic data from ab initio calculations of haloethene, haloimine, halomethylenephosphine, haloiminophosphine, halodiazene, halodiphosphene and halocyclopropane
Source: Data Brief. 2019 Nov 2;27:104738. doi: 10.1016/j.dib.2019.104738 (PMC6861602; doi:10.1016/j.dib.2019.104738)
Supplement: Multimedia component 4 [file mmc4.zip › CN/B3LYP/XYZ/BrClCNClE.xyz]

BrClCl.out
                       Coordinates (Angstroms)
     ATOM                X               Y               Z
      1  C         0.4018809255   -0.5226946518    0.0000000000
      2  N        -0.4585718715   -1.4455431648    0.0000000000
      3  Cl       -2.1346492729   -1.0053387434    0.0000000000
      4  Cl        2.0684262178   -1.0133345488    0.0000000000
      5  Br        0.1301003751    1.3672895361    0.0000000000

Z-matrix Print:
$molecule
0 1
Br
C  1 1.909425
N  2 1.261756 1 128.820837
Cl 3 1.732921 2 118.280312 1 -0.000000 0
Cl 2 1.737268 1 114.587773 3 -180.000000 0
$end
