# Supplementary material for: Geometric and energetic data from ab initio calculations of haloethene, haloimine, halomethylenephosphine, haloiminophosphine, halodiazene, halodiphosphene and halocyclopropane
Source: Data Brief. 2019 Nov 2;27:104738. doi: 10.1016/j.dib.2019.104738 (PMC6861602; doi:10.1016/j.dib.2019.104738)
Supplement: Multimedia component 4 [file mmc4.zip › CN/B3LYP/XYZ/BrClCNFE.xyz]

BrClF.out
                       Coordinates (Angstroms)
     ATOM                X               Y               Z
      1  C         0.5593594381    0.3263972897    0.0000000000
      2  N         0.6727783832    1.5930576915    0.0000000000
      3  F        -0.5813786679    2.2106264474    0.0000000000
      4  Cl        2.0317824860   -0.5711638625    0.0000000000
      5  Br       -1.0559861400   -0.6551565536    0.0000000000

Z-matrix Print:
$molecule
0 1
Br
C  1 1.890182
N  2 1.271728 1 126.401392
F  3 1.397963 2 111.099721 1 -0.000000 0
Cl 2 1.724426 1 117.349632 3 -180.000000 0
$end
