# Supplementary material for: Geometric and energetic data from ab initio calculations of haloethene, haloimine, halomethylenephosphine, haloiminophosphine, halodiazene, halodiphosphene and halocyclopropane
Source: Data Brief. 2019 Nov 2;27:104738. doi: 10.1016/j.dib.2019.104738 (PMC6861602; doi:10.1016/j.dib.2019.104738)
Supplement: Multimedia component 4 [file mmc4.zip › CN/B3LYP/XYZ/BrClCNHE.xyz]

BrClH.out
                       Coordinates (Angstroms)
     ATOM                X               Y               Z
      1  C         0.5815556607    0.5774035927    0.0000000000
      2  N         0.8084597617    1.7984796895    0.0000000000
      3  H        -0.0294127929    2.3764712753    0.0000000000
      4  Cl        1.8801044565   -0.5853725189    0.0000000000
      5  Br       -1.1729097952   -0.2594248879    0.0000000000

Z-matrix Print:
$molecule
0 1
Br
C  1 1.943819
N  2 1.241979 1 126.026580
H  3 1.017892 2 114.072358 1 -0.000000 0
Cl 2 1.743065 1 112.657604 3 -180.000000 0
$end
