# Supplementary material for: Geometric and energetic data from ab initio calculations of haloethene, haloimine, halomethylenephosphine, haloiminophosphine, halodiazene, halodiphosphene and halocyclopropane
Source: Data Brief. 2019 Nov 2;27:104738. doi: 10.1016/j.dib.2019.104738 (PMC6861602; doi:10.1016/j.dib.2019.104738)
Supplement: Multimedia component 4 [file mmc4.zip › CN/B3LYP/XYZ/BrClCNIE.xyz]

BrClI.out
                       Coordinates (Angstroms)
     ATOM                X               Y               Z
      1  C         1.1149867309    0.5527987834    0.0000000000
      2  N         0.0578348129    1.2218056817    0.0000000000
      3  I        -1.8155568898    0.3121098632    0.0000000000
      4  Cl        2.6327512453    1.4264733309    0.0000000000
      5  Br        1.3644212833   -1.3580252633    0.0000000000

Z-matrix Print:
$molecule
0 1
I 
N  1 2.082581
C  2 1.251056 1 121.772143
Cl 3 1.751261 2 117.746650 1 -180.000000 0
Br 3 1.927036 2 129.764427 1 -0.000000 0
$end
