# Supplementary material for: Geometric and energetic data from ab initio calculations of haloethene, haloimine, halomethylenephosphine, haloiminophosphine, halodiazene, halodiphosphene and halocyclopropane
Source: Data Brief. 2019 Nov 2;27:104738. doi: 10.1016/j.dib.2019.104738 (PMC6861602; doi:10.1016/j.dib.2019.104738)
Supplement: Multimedia component 4 [file mmc4.zip › CN/B3LYP/XYZ/BrFCNBrE.xyz]

BrFBr.out
                       Coordinates (Angstroms)
     ATOM                X               Y               Z
      1  C         0.6923308738   -0.9539574684    0.0000000000
      2  N        -0.5131248819   -1.3027530797    0.0000000000
      3  Br       -1.8417608228    0.0225882299    0.0000000000
      4  F         1.6098316252   -1.9169585124    0.0000000000
      5  Br        1.5208904663    0.7570401485    0.0000000000

Z-matrix Print:
$molecule
0 1
Br
C  1 1.901059
N  2 1.254903 1 131.976498
F  2 1.330105 1 110.547218 3 -180.000000 0
Br 3 1.876647 2 118.933459 1 -0.000000 0
$end
