# Supplementary material for: Geometric and energetic data from ab initio calculations of haloethene, haloimine, halomethylenephosphine, haloiminophosphine, halodiazene, halodiphosphene and halocyclopropane
Source: Data Brief. 2019 Nov 2;27:104738. doi: 10.1016/j.dib.2019.104738 (PMC6861602; doi:10.1016/j.dib.2019.104738)
Supplement: Multimedia component 4 [file mmc4.zip › CN/B3LYP/XYZ/BrFCNClE.xyz]

BrFCl.out
                       Coordinates (Angstroms)
     ATOM                X               Y               Z
      1  C         0.0472436778   -0.9267450580    0.0000000000
      2  N        -1.2062629500   -1.0369786916    0.0000000000
      3  Cl       -2.1396951237    0.4115667356    0.0000000000
      4  F         0.7543341971   -2.0485171059    0.0000000000
      5  Br        1.1670042137    0.6017296554    0.0000000000

Z-matrix Print:
$molecule
0 1
Br
C  1 1.894756
N  2 1.258344 1 131.252178
F  2 1.326028 1 111.548891 3 -180.000000 0
Cl 3 1.723247 2 117.771764 1 -0.000000 0
$end
