# Supplementary material for: Geometric and energetic data from ab initio calculations of haloethene, haloimine, halomethylenephosphine, haloiminophosphine, halodiazene, halodiphosphene and halocyclopropane
Source: Data Brief. 2019 Nov 2;27:104738. doi: 10.1016/j.dib.2019.104738 (PMC6861602; doi:10.1016/j.dib.2019.104738)
Supplement: Multimedia component 4 [file mmc4.zip › CN/B3LYP/XYZ/BrFCNFE.xyz]

BrFF.out
                       Coordinates (Angstroms)
     ATOM                X               Y               Z
      1  C         0.7025781805   -0.5318185720    0.0000000000
      2  N         1.7886203316    0.1236066571    0.0000000000
      3  F         1.5348228341    1.4928574191    0.0000000000
      4  F         0.8046940572   -1.8470198303    0.0000000000
      5  Br       -1.0663640281    0.1100174003    0.0000000000

Z-matrix Print:
$molecule
0 1
Br
C  1 1.881784
N  2 1.268491 1 128.946470
F  2 1.319160 1 114.382292 3 -180.000000 0
F  3 1.392573 2 110.610050 1 -0.000000 0
$end
