# Supplementary material for: Geometric and energetic data from ab initio calculations of haloethene, haloimine, halomethylenephosphine, haloiminophosphine, halodiazene, halodiphosphene and halocyclopropane
Source: Data Brief. 2019 Nov 2;27:104738. doi: 10.1016/j.dib.2019.104738 (PMC6861602; doi:10.1016/j.dib.2019.104738)
Supplement: Multimedia component 4 [file mmc4.zip › CN/B3LYP/XYZ/BrFCNHE.xyz]

BrFH.out
                       Coordinates (Angstroms)
     ATOM                X               Y               Z
      1  C         0.9876918568    0.1493754083    0.0000000000
      2  N         1.6252691902    1.2117089424    0.0000000000
      3  H         1.0374160649    2.0392668165    0.0000000000
      4  F         1.5997149002   -1.0281124866    0.0000000000
      5  Br       -0.9198172893   -0.1182997284    0.0000000000

Z-matrix Print:
$molecule
0 1
Br
C  1 1.926199
N  2 1.238974 1 128.958772
H  3 1.015098 2 113.641254 1 -0.000000 0
F  2 1.327046 1 109.476076 3 -180.000000 0
$end
