# Supplementary material for: Geometric and energetic data from ab initio calculations of haloethene, haloimine, halomethylenephosphine, haloiminophosphine, halodiazene, halodiphosphene and halocyclopropane
Source: Data Brief. 2019 Nov 2;27:104738. doi: 10.1016/j.dib.2019.104738 (PMC6861602; doi:10.1016/j.dib.2019.104738)
Supplement: Multimedia component 4 [file mmc4.zip › CN/B3LYP/XYZ/BrFCNIE.xyz]

BrFI.out
                       Coordinates (Angstroms)
     ATOM                X               Y               Z
      1  C         1.1401978412    0.9458701424    0.0000000000
      2  N        -0.0360979588    1.3612833035    0.0000000000
      3  I        -1.6737453484    0.0978053564    0.0000000000
      4  F         2.1252113282    1.8457592648    0.0000000000
      5  Br        1.8852836986   -0.8153735267    0.0000000000

Z-matrix Print:
$molecule
0 1
I 
N  1 2.068397
C  2 1.247493 1 122.898231
F  3 1.334186 2 118.134926 1 -180.000000 0
Br 3 1.912363 2 132.381423 1 -0.000000 0
$end
