# Supplementary material for: Geometric and energetic data from ab initio calculations of haloethene, haloimine, halomethylenephosphine, haloiminophosphine, halodiazene, halodiphosphene and halocyclopropane
Source: Data Brief. 2019 Nov 2;27:104738. doi: 10.1016/j.dib.2019.104738 (PMC6861602; doi:10.1016/j.dib.2019.104738)
Supplement: Multimedia component 4 [file mmc4.zip › CN/B3LYP/XYZ/BrHCNBrE.xyz]

BrHBr.out
                       Coordinates (Angstroms)
     ATOM                X               Y               Z
      1  C         0.6125303036   -1.3041460667    0.0000000000
      2  N        -0.6411519651   -1.3962571873    0.0000000000
      3  Br       -1.6917528766    0.1825713738    0.0000000000
      4  H         1.1827584884   -2.2294357391    0.0000000000
      5  Br        1.7554375827    0.2338441864    0.0000000000

Z-matrix Print:
$molecule
0 1
Br
N  1 1.896434
C  2 1.257062 1 119.438900
H  3 1.086886 2 117.442167 1 -180.000000 0
Br 3 1.916155 2 130.818793 1 -0.000000 0
$end
