# Supplementary material for: Geometric and energetic data from ab initio calculations of haloethene, haloimine, halomethylenephosphine, haloiminophosphine, halodiazene, halodiphosphene and halocyclopropane
Source: Data Brief. 2019 Nov 2;27:104738. doi: 10.1016/j.dib.2019.104738 (PMC6861602; doi:10.1016/j.dib.2019.104738)
Supplement: Multimedia component 4 [file mmc4.zip › CN/B3LYP/XYZ/BrHCNClE.xyz]

BrHCl.out
                       Coordinates (Angstroms)
     ATOM                X               Y               Z
      1  C        -0.0499838203   -1.2058642107    0.0000000000
      2  N        -1.3054797036   -1.0967133658    0.0000000000
      3  Cl       -2.0031695269    0.4996361510    0.0000000000
      4  H         0.3567925020   -2.2121922334    0.0000000000
      5  Br        1.3068676828    0.1410690341    0.0000000000

Z-matrix Print:
$molecule
0 1
Br
C  1 1.911877
H  2 1.085432 1 112.780358
N  2 1.260232 1 130.241464 3 -180.000000 0
Cl 4 1.742155 2 118.576604 1 -0.000000 0
$end
