# Supplementary material for: Geometric and energetic data from ab initio calculations of haloethene, haloimine, halomethylenephosphine, haloiminophosphine, halodiazene, halodiphosphene and halocyclopropane
Source: Data Brief. 2019 Nov 2;27:104738. doi: 10.1016/j.dib.2019.104738 (PMC6861602; doi:10.1016/j.dib.2019.104738)
Supplement: Multimedia component 4 [file mmc4.zip › CN/B3LYP/XYZ/BrHCNFE.xyz]

BrHF.out
                       Coordinates (Angstroms)
     ATOM                X               Y               Z
      1  C        -0.6148141418   -0.9641733944    0.0000000000
      2  N        -1.8127649786   -0.5571989470    0.0000000000
      3  F        -1.8980512139    0.8400590090    0.0000000000
      4  H        -0.4778050973   -2.0388571957    0.0000000000
      5  Br        0.9673437164    0.0662279568    0.0000000000

Z-matrix Print:
$molecule
0 1
Br
C  1 1.888108
H  2 1.083382 1 115.809403
N  2 1.265193 1 128.161344 3 -180.000000 0
F  4 1.399858 2 112.256837 1 -0.000000 0
$end
