# Supplementary material for: Geometric and energetic data from ab initio calculations of haloethene, haloimine, halomethylenephosphine, haloiminophosphine, halodiazene, halodiphosphene and halocyclopropane
Source: Data Brief. 2019 Nov 2;27:104738. doi: 10.1016/j.dib.2019.104738 (PMC6861602; doi:10.1016/j.dib.2019.104738)
Supplement: Multimedia component 4 [file mmc4.zip › CN/B3LYP/XYZ/BrHCNHE.xyz]

BrHH.out
                       Coordinates (Angstroms)
     ATOM                X               Y               Z
      1  C         1.1796941436   -0.4856062364    0.0000000000
      2  N         2.1368628656    0.3088974331    0.0000000000
      3  H         1.8789545072    1.2955331286    0.0000000000
      4  H         1.2977816427   -1.5644115861    0.0000000000
      5  Br       -0.7224420488   -0.0227902178    0.0000000000

Z-matrix Print:
$molecule
0 1
Br
C  1 1.957631
H  2 1.085249 1 109.921929
N  2 1.243949 1 126.630301 3 -180.000000 0
H  4 1.019788 2 115.045151 1 -0.000000 0
$end
