# Supplementary material for: Geometric and energetic data from ab initio calculations of haloethene, haloimine, halomethylenephosphine, haloiminophosphine, halodiazene, halodiphosphene and halocyclopropane
Source: Data Brief. 2019 Nov 2;27:104738. doi: 10.1016/j.dib.2019.104738 (PMC6861602; doi:10.1016/j.dib.2019.104738)
Supplement: Multimedia component 4 [file mmc4.zip › CN/B3LYP/XYZ/BrHCNIE.xyz]

BrHI.out
                       Coordinates (Angstroms)
     ATOM                X               Y               Z
      1  C         1.0876015816   -1.3471972775    0.0000000000
      2  N        -0.1492434249   -1.5474671733    0.0000000000
      3  I        -1.4955361616    0.0767164550    0.0000000000
      4  H         1.7607479992   -2.2017778215    0.0000000000
      5  Br        2.1017644123    0.2974519613    0.0000000000

Z-matrix Print:
$molecule
0 1
I 
N  1 2.109615
C  2 1.252954 1 120.457976
H  3 1.087858 2 119.029723 1 -180.000000 0
Br 3 1.932200 2 130.857308 1 -0.000000 0
$end
