# Supplementary material for: Geometric and energetic data from ab initio calculations of haloethene, haloimine, halomethylenephosphine, haloiminophosphine, halodiazene, halodiphosphene and halocyclopropane
Source: Data Brief. 2019 Nov 2;27:104738. doi: 10.1016/j.dib.2019.104738 (PMC6861602; doi:10.1016/j.dib.2019.104738)
Supplement: Multimedia component 4 [file mmc4.zip › CN/B3LYP/XYZ/BrICNBrE.xyz]

BrIBr.out
                       Coordinates (Angstroms)
     ATOM                X               Y               Z
      1  C         0.0195457559    0.0668503784    0.0000000000
      2  N        -0.6836302425    1.1043167500    0.0000000000
      3  Br       -2.5790274883    0.9633990674    0.0000000000
      4  I         2.1434803273    0.4184139771    0.0000000000
      5  Br       -0.5155941234   -1.7743349816    0.0000000000

Z-matrix Print:
$molecule
0 1
I 
C  1 2.152834
N  2 1.253313 1 114.730064
Br 3 1.900628 2 119.876747 1 -180.000000 0
Br 2 1.917378 1 115.605136 3 -180.000000 0
$end
