# Supplementary material for: Geometric and energetic data from ab initio calculations of haloethene, haloimine, halomethylenephosphine, haloiminophosphine, halodiazene, halodiphosphene and halocyclopropane
Source: Data Brief. 2019 Nov 2;27:104738. doi: 10.1016/j.dib.2019.104738 (PMC6861602; doi:10.1016/j.dib.2019.104738)
Supplement: Multimedia component 4 [file mmc4.zip › CN/B3LYP/XYZ/BrICNClE.xyz]

BrICl.out
                       Coordinates (Angstroms)
     ATOM                X               Y               Z
      1  C         0.3452482929   -0.2712997839    0.0000000000
      2  N         0.8262985434   -1.4354548662    0.0000000000
      3  Cl        2.5645353598   -1.6198143059    0.0000000000
      4  I        -1.7875333881   -0.1902247464    0.0000000000
      5  Br        1.2638336009    1.4052819383    0.0000000000

Z-matrix Print:
$molecule
0 1
I 
C  1 2.134322
N  2 1.259629 1 114.628292
Cl 3 1.747986 2 118.505537 1 -180.000000 0
Br 2 1.911734 1 116.540992 3 -180.000000 0
$end
