# Supplementary material for: Geometric and energetic data from ab initio calculations of haloethene, haloimine, halomethylenephosphine, haloiminophosphine, halodiazene, halodiphosphene and halocyclopropane
Source: Data Brief. 2019 Nov 2;27:104738. doi: 10.1016/j.dib.2019.104738 (PMC6861602; doi:10.1016/j.dib.2019.104738)
Supplement: Multimedia component 4 [file mmc4.zip › CN/B3LYP/XYZ/BrICNFE.xyz]

BrIF.out
                       Coordinates (Angstroms)
     ATOM                X               Y               Z
      1  C         0.4403666825   -0.5022663035    0.0000000000
      2  N         0.6569724755   -1.7528499755    0.0000000000
      3  F         2.0339780394   -2.0416751876    0.0000000000
      4  I        -1.6007957442    0.0369422487    0.0000000000
      5  Br        1.7640545422    0.8580415735    0.0000000000

Z-matrix Print:
$molecule
0 1
I 
C  1 2.111182
N  2 1.269204 1 114.623999
F  3 1.406970 2 111.672348 1 -180.000000 0
Br 2 1.898048 1 119.420671 3 -180.000000 0
$end
