# Supplementary material for: Geometric and energetic data from ab initio calculations of haloethene, haloimine, halomethylenephosphine, haloiminophosphine, halodiazene, halodiphosphene and halocyclopropane
Source: Data Brief. 2019 Nov 2;27:104738. doi: 10.1016/j.dib.2019.104738 (PMC6861602; doi:10.1016/j.dib.2019.104738)
Supplement: Multimedia component 4 [file mmc4.zip › CN/B3LYP/XYZ/BrICNHE.xyz]

BrIH.out
                       Coordinates (Angstroms)
     ATOM                X               Y               Z
      1  C         0.4732398979   -0.8287575249    0.0000000000
      2  N         0.5510314065   -2.0652985688    0.0000000000
      3  H         1.5034823229   -2.4309312745    0.0000000000
      4  I        -1.4323144903    0.1675237088    0.0000000000
      5  Br        1.9940459507    0.3992688029    0.0000000000

Z-matrix Print:
$molecule
0 1
I 
C  1 2.150282
N  2 1.238986 1 121.201690
H  3 1.020221 2 114.600870 1 -180.000000 0
Br 2 1.954712 1 113.477761 3 -180.000000 0
$end
