# Supplementary material for: Geometric and energetic data from ab initio calculations of haloethene, haloimine, halomethylenephosphine, haloiminophosphine, halodiazene, halodiphosphene and halocyclopropane
Source: Data Brief. 2019 Nov 2;27:104738. doi: 10.1016/j.dib.2019.104738 (PMC6861602; doi:10.1016/j.dib.2019.104738)
Supplement: Multimedia component 4 [file mmc4.zip › CN/B3LYP/XYZ/BrICNIE.xyz]

BrII.out
                       Coordinates (Angstroms)
     ATOM                X               Y               Z
      1  C         0.3909990689    0.0159209162    0.0000000000
      2  N        -0.3968553095    0.9809628690    0.0000000000
      3  I        -2.4995723856    0.6805992399    0.0000000000
      4  I         2.5024887619    0.5046972476    0.0000000000
      5  Br        0.0379104477   -1.8802077617    0.0000000000

Z-matrix Print:
$molecule
0 1
I 
C  1 2.167323
N  2 1.245801 1 116.194491
Br 2 1.928724 1 113.582044 3 -180.000000 0
I  3 2.124062 2 121.098543 1 -180.000000 0
$end
