# Supplementary material for: Geometric and energetic data from ab initio calculations of haloethene, haloimine, halomethylenephosphine, haloiminophosphine, halodiazene, halodiphosphene and halocyclopropane
Source: Data Brief. 2019 Nov 2;27:104738. doi: 10.1016/j.dib.2019.104738 (PMC6861602; doi:10.1016/j.dib.2019.104738)
Supplement: Multimedia component 4 [file mmc4.zip › CN/B3LYP/XYZ/ClBrCNBrE.xyz]

ClBrBr.out
                       Coordinates (Angstroms)
     ATOM                X               Y               Z
      1  C         0.3909476675   -0.1231423750    0.0000000000
      2  N        -0.4314967737    0.8269668805    0.0000000000
      3  Br       -2.2827483497    0.4289737286    0.0000000000
      4  Br        2.2384690760    0.3611402514    0.0000000000
      5  Cl        0.1036229658   -1.8425815889    0.0000000000

Z-matrix Print:
$molecule
0 1
Br
C  1 1.909938
N  2 1.256631 1 116.192261
Cl 2 1.743280 1 114.174918 3 -180.000000 0
Br 3 1.893550 2 118.747381 1 -180.000000 0
$end
