# Supplementary material for: Geometric and energetic data from ab initio calculations of haloethene, haloimine, halomethylenephosphine, haloiminophosphine, halodiazene, halodiphosphene and halocyclopropane
Source: Data Brief. 2019 Nov 2;27:104738. doi: 10.1016/j.dib.2019.104738 (PMC6861602; doi:10.1016/j.dib.2019.104738)
Supplement: Multimedia component 4 [file mmc4.zip › CN/B3LYP/XYZ/ClBrCNClE.xyz]

ClBrCl.out
                       Coordinates (Angstroms)
     ATOM                X               Y               Z
      1  C         0.1490610470   -0.0366124625    0.0000000000
      2  N         0.8774432506    0.9931552965    0.0000000000
      3  Cl        2.6029877052    0.7605692830    0.0000000000
      4  Br       -1.7290063685    0.2641382182    0.0000000000
      5  Cl        0.6241816021   -1.7098344118    0.0000000000

Z-matrix Print:
$molecule
0 1
Br
C  1 1.901996
N  2 1.261334 1 116.174780
Cl 2 1.739371 1 114.950194 3 -180.000000 0
Cl 3 1.741149 2 117.596161 1 -180.000000 0
$end
