# Supplementary material for: Geometric and energetic data from ab initio calculations of haloethene, haloimine, halomethylenephosphine, haloiminophosphine, halodiazene, halodiphosphene and halocyclopropane
Source: Data Brief. 2019 Nov 2;27:104738. doi: 10.1016/j.dib.2019.104738 (PMC6861602; doi:10.1016/j.dib.2019.104738)
Supplement: Multimedia component 4 [file mmc4.zip › CN/B3LYP/XYZ/ClBrCNFE.xyz]

ClBrF.out
                       Coordinates (Angstroms)
     ATOM                X               Y               Z
      1  C         0.4477348535    0.1229943591    0.0000000000
      2  N         0.9745820764    1.2804807599    0.0000000000
      3  F         2.3742292700    1.1887910885    0.0000000000
      4  Br       -1.4418936354    0.0872063774    0.0000000000
      5  Cl        1.2769466192   -1.3856600119    0.0000000000

Z-matrix Print:
$molecule
0 1
Br
C  1 1.889967
N  2 1.271748 1 115.558368
F  3 1.402647 2 110.725323 1 -180.000000 0
Cl 2 1.721520 1 117.709804 3 -180.000000 0
$end
