# Supplementary material for: Geometric and energetic data from ab initio calculations of haloethene, haloimine, halomethylenephosphine, haloiminophosphine, halodiazene, halodiphosphene and halocyclopropane
Source: Data Brief. 2019 Nov 2;27:104738. doi: 10.1016/j.dib.2019.104738 (PMC6861602; doi:10.1016/j.dib.2019.104738)
Supplement: Multimedia component 4 [file mmc4.zip › CN/B3LYP/XYZ/ClBrCNHE.xyz]

ClBrH.out
                       Coordinates (Angstroms)
     ATOM                X               Y               Z
      1  C         0.6181685388    0.5486609890    0.0000000000
      2  N         0.8199672634    1.7737413779    0.0000000000
      3  H         1.8072392269    2.0284388494    0.0000000000
      4  Br       -1.1568505889   -0.1589459270    0.0000000000
      5  Cl        1.8638273163   -0.7181512812    0.0000000000

Z-matrix Print:
$molecule
0 1
Br
C  1 1.910864
N  2 1.241590 1 121.088499
H  3 1.019596 2 113.819736 1 -180.000000 0
Cl 2 1.776648 1 112.783042 3 -180.000000 0
$end
