# Supplementary material for: Geometric and energetic data from ab initio calculations of haloethene, haloimine, halomethylenephosphine, haloiminophosphine, halodiazene, halodiphosphene and halocyclopropane
Source: Data Brief. 2019 Nov 2;27:104738. doi: 10.1016/j.dib.2019.104738 (PMC6861602; doi:10.1016/j.dib.2019.104738)
Supplement: Multimedia component 4 [file mmc4.zip › CN/B3LYP/XYZ/ClBrCNIE.xyz]

ClBrI.out
                       Coordinates (Angstroms)
     ATOM                X               Y               Z
      1  C         0.8363607586   -0.1409822592    0.0000000000
      2  N        -0.0158310601    0.7729190003    0.0000000000
      3  I        -2.0800098336    0.3404963421    0.0000000000
      4  Br        2.6782776995    0.4004877730    0.0000000000
      5  Cl        0.6269257122   -1.8810511579    0.0000000000

Z-matrix Print:
$molecule
0 1
I 
N  1 2.108986
C  2 1.249578 1 121.167098
Cl 3 1.752627 2 130.138052 1 -0.000000 0
Br 3 1.919856 2 116.617027 1 -180.000000 0
$end
