# Supplementary material for: Geometric and energetic data from ab initio calculations of haloethene, haloimine, halomethylenephosphine, haloiminophosphine, halodiazene, halodiphosphene and halocyclopropane
Source: Data Brief. 2019 Nov 2;27:104738. doi: 10.1016/j.dib.2019.104738 (PMC6861602; doi:10.1016/j.dib.2019.104738)
Supplement: Multimedia component 4 [file mmc4.zip › CN/B3LYP/XYZ/ClClCNBrE.xyz]

ClClBr.out
                       Coordinates (Angstroms)
     ATOM                X               Y               Z
      1  C         0.9352044911    0.0874084430    0.0000000000
      2  N        -0.0021757266    0.9278149052    0.0000000000
      3  Br       -1.7834685194    0.3012817641    0.0000000000
      4  Cl        2.5591952038    0.7201583210    0.0000000000
      5  Cl        0.8601107655   -1.6550026346    0.0000000000

Z-matrix Print:
$molecule
0 1
Br
N  1 1.888266
C  2 1.258954 1 118.743970
Cl 3 1.742905 2 116.835037 1 -180.000000 0
Cl 3 1.744029 2 129.409972 1 -0.000000 0
$end
