# Supplementary material for: Geometric and energetic data from ab initio calculations of haloethene, haloimine, halomethylenephosphine, haloiminophosphine, halodiazene, halodiphosphene and halocyclopropane
Source: Data Brief. 2019 Nov 2;27:104738. doi: 10.1016/j.dib.2019.104738 (PMC6861602; doi:10.1016/j.dib.2019.104738)
Supplement: Multimedia component 4 [file mmc4.zip › CN/B3LYP/XYZ/ClClCNClE.xyz]

ClClCl.out
                       Coordinates (Angstroms)
     ATOM                X               Y               Z
      1  C         0.3988175284    0.1083674877    0.0000000000
      2  N        -0.4687979513    1.0259431526    0.0000000000
      3  Cl       -2.1382742480    0.5535667689    0.0000000000
      4  Cl        2.0631127759    0.6029633123    0.0000000000
      5  Cl        0.1593612709   -1.6141665954    0.0000000000

Z-matrix Print:
$molecule
0 1
Cl
C  1 1.739098
N  2 1.262815 1 128.688864
Cl 3 1.735019 2 117.598145 1 -0.000000 0
Cl 2 1.736233 1 114.465106 3 -180.000000 0
$end
