# Supplementary material for: Geometric and energetic data from ab initio calculations of haloethene, haloimine, halomethylenephosphine, haloiminophosphine, halodiazene, halodiphosphene and halocyclopropane
Source: Data Brief. 2019 Nov 2;27:104738. doi: 10.1016/j.dib.2019.104738 (PMC6861602; doi:10.1016/j.dib.2019.104738)
Supplement: Multimedia component 4 [file mmc4.zip › CN/B3LYP/XYZ/ClClCNFE.xyz]

ClClF.out
                       Coordinates (Angstroms)
     ATOM                X               Y               Z
      1  C         0.0826007256   -0.1648210411    0.0000000000
      2  N        -0.5436125983   -1.2733738742    0.0000000000
      3  F        -1.9255407899   -1.0607435083    0.0000000000
      4  Cl        1.8038103568   -0.2618230101    0.0000000000
      5  Cl       -0.6158651788    1.4088975881    0.0000000000

Z-matrix Print:
$molecule
0 1
Cl
C  1 1.721756
N  2 1.273198 1 126.605059
F  3 1.398191 2 110.714568 1 -0.000000 0
Cl 2 1.723941 1 117.158754 3 -180.000000 0
$end
