# Supplementary material for: Geometric and energetic data from ab initio calculations of haloethene, haloimine, halomethylenephosphine, haloiminophosphine, halodiazene, halodiphosphene and halocyclopropane
Source: Data Brief. 2019 Nov 2;27:104738. doi: 10.1016/j.dib.2019.104738 (PMC6861602; doi:10.1016/j.dib.2019.104738)
Supplement: Multimedia component 4 [file mmc4.zip › CN/B3LYP/XYZ/ClClCNHE.xyz]

ClClH.out
                       Coordinates (Angstroms)
     ATOM                X               Y               Z
      1  C        -0.0207069074   -0.4808254920    0.0000000000
      2  N        -0.0369190932   -1.7239438423    0.0000000000
      3  H        -0.9775231691   -2.1138636389    0.0000000000
      4  Cl        1.4776394318    0.4083909822    0.0000000000
      5  Cl       -1.4401451555    0.5828144832    0.0000000000

Z-matrix Print:
$molecule
0 1
Cl
C  1 1.742340
N  2 1.243224 1 121.434841
H  3 1.018221 2 113.263238 1 -180.000000 0
Cl 2 1.773735 1 112.466702 3 -180.000000 0
$end
