# Supplementary material for: Geometric and energetic data from ab initio calculations of haloethene, haloimine, halomethylenephosphine, haloiminophosphine, halodiazene, halodiphosphene and halocyclopropane
Source: Data Brief. 2019 Nov 2;27:104738. doi: 10.1016/j.dib.2019.104738 (PMC6861602; doi:10.1016/j.dib.2019.104738)
Supplement: Multimedia component 4 [file mmc4.zip › CN/B3LYP/XYZ/ClClCNIE.xyz]

ClClI.out
                       Coordinates (Angstroms)
     ATOM                X               Y               Z
      1  C         1.3573313614    0.0901878565    0.0000000000
      2  N         0.4000801727    0.8969845664    0.0000000000
      3  I        -1.5661296289    0.2595226653    0.0000000000
      4  Cl        2.9794257623    0.7478041471    0.0000000000
      5  Cl        1.3390506820   -1.6649368299    0.0000000000

Z-matrix Print:
$molecule
0 1
I 
N  1 2.066964
C  2 1.251899 1 121.911787
Cl 3 1.750328 2 117.806705 1 -180.000000 0
Cl 3 1.755220 2 129.528330 1 -0.000000 0
$end
