# Supplementary material for: Geometric and energetic data from ab initio calculations of haloethene, haloimine, halomethylenephosphine, haloiminophosphine, halodiazene, halodiphosphene and halocyclopropane
Source: Data Brief. 2019 Nov 2;27:104738. doi: 10.1016/j.dib.2019.104738 (PMC6861602; doi:10.1016/j.dib.2019.104738)
Supplement: Multimedia component 4 [file mmc4.zip › CN/B3LYP/XYZ/ClFCNBrE.xyz]

ClFBr.out
                       Coordinates (Angstroms)
     ATOM                X               Y               Z
      1  C         1.1867751264    0.4361527071    0.0000000000
      2  N         0.1068245992    1.0766390507    0.0000000000
      3  Br       -1.5004007411    0.1101133410    0.0000000000
      4  F         2.3180244120    1.1334474929    0.0000000000
      5  Cl        1.5125424242   -1.2643572338    0.0000000000

Z-matrix Print:
$molecule
0 1
Br
N  1 1.875459
C  2 1.255594 1 118.307948
F  3 1.328889 2 117.679675 1 -180.000000 0
Cl 3 1.731432 2 131.515693 1 -0.000000 0
$end
