# Supplementary material for: Geometric and energetic data from ab initio calculations of haloethene, haloimine, halomethylenephosphine, haloiminophosphine, halodiazene, halodiphosphene and halocyclopropane
Source: Data Brief. 2019 Nov 2;27:104738. doi: 10.1016/j.dib.2019.104738 (PMC6861602; doi:10.1016/j.dib.2019.104738)
Supplement: Multimedia component 4 [file mmc4.zip › CN/B3LYP/XYZ/ClFCNClE.xyz]

ClFCl.out
                       Coordinates (Angstroms)
     ATOM                X               Y               Z
      1  C         0.6450430791    0.4432923489    0.0000000000
      2  N        -0.4576085102    1.0505559517    0.0000000000
      3  Cl       -1.8885991500    0.0858833510    0.0000000000
      4  F         1.7466738185    1.1800024561    0.0000000000
      5  Cl        1.0071374259   -1.2445801210    0.0000000000

Z-matrix Print:
$molecule
0 1
Cl
C  1 1.726275
N  2 1.258813 1 130.950886
F  2 1.325267 1 111.664452 3 -180.000000 0
Cl 3 1.725783 2 117.172032 1 -0.000000 0
$end
