# Supplementary material for: Geometric and energetic data from ab initio calculations of haloethene, haloimine, halomethylenephosphine, haloiminophosphine, halodiazene, halodiphosphene and halocyclopropane
Source: Data Brief. 2019 Nov 2;27:104738. doi: 10.1016/j.dib.2019.104738 (PMC6861602; doi:10.1016/j.dib.2019.104738)
Supplement: Multimedia component 4 [file mmc4.zip › CN/B3LYP/XYZ/ClFCNFE.xyz]

ClFF.out
                       Coordinates (Angstroms)
     ATOM                X               Y               Z
      1  C         0.1358165304   -0.4868803783    0.0000000000
      2  N        -1.1019124046   -0.7677791884    0.0000000000
      3  F        -1.8613453157    0.4006082270    0.0000000000
      4  F         0.9748621091   -1.5040252548    0.0000000000
      5  Cl        0.8935092384    1.0463178048    0.0000000000

Z-matrix Print:
$molecule
0 1
Cl
C  1 1.710203
N  2 1.269203 1 129.084683
F  2 1.318553 1 114.182518 3 -180.000000 0
F  3 1.393509 2 110.236700 1 -0.000000 0
$end
