# Supplementary material for: Geometric and energetic data from ab initio calculations of haloethene, haloimine, halomethylenephosphine, haloiminophosphine, halodiazene, halodiphosphene and halocyclopropane
Source: Data Brief. 2019 Nov 2;27:104738. doi: 10.1016/j.dib.2019.104738 (PMC6861602; doi:10.1016/j.dib.2019.104738)
Supplement: Multimedia component 4 [file mmc4.zip › CN/B3LYP/XYZ/ClFCNHE.xyz]

ClFH.out
                       Coordinates (Angstroms)
     ATOM                X               Y               Z
      1  C         0.4840285434    0.1493337916    0.0000000000
      2  N         1.0764366471    1.2384660848    0.0000000000
      3  H         0.4469219259    2.0350359641    0.0000000000
      4  F         1.1454428846   -1.0003166742    0.0000000000
      5  Cl       -1.2455036816   -0.1664415970    0.0000000000

Z-matrix Print:
$molecule
0 1
Cl
C  1 1.758123
N  2 1.239821 1 128.889958
H  3 1.015289 2 113.138374 1 -0.000000 0
F  2 1.326335 1 109.565573 3 -180.000000 0
$end
