# Supplementary material for: Geometric and energetic data from ab initio calculations of haloethene, haloimine, halomethylenephosphine, haloiminophosphine, halodiazene, halodiphosphene and halocyclopropane
Source: Data Brief. 2019 Nov 2;27:104738. doi: 10.1016/j.dib.2019.104738 (PMC6861602; doi:10.1016/j.dib.2019.104738)
Supplement: Multimedia component 4 [file mmc4.zip › CN/B3LYP/XYZ/ClFCNIE.xyz]

ClFI.out
                       Coordinates (Angstroms)
     ATOM                X               Y               Z
      1  C         1.5977896087    0.4351549206    0.0000000000
      2  N         0.5372081606    1.0976578778    0.0000000000
      3  I        -1.3002837411    0.1284867371    0.0000000000
      4  F         2.7593338694    1.0884394883    0.0000000000
      5  Cl        1.8907703689   -1.2820648569    0.0000000000

Z-matrix Print:
$molecule
0 1
I 
N  1 2.077419
C  2 1.250497 1 120.199557
F  3 1.332654 2 118.654019 1 -180.000000 0
Cl 3 1.742034 2 131.673580 1 -0.000000 0
$end
