# Supplementary material for: Geometric and energetic data from ab initio calculations of haloethene, haloimine, halomethylenephosphine, haloiminophosphine, halodiazene, halodiphosphene and halocyclopropane
Source: Data Brief. 2019 Nov 2;27:104738. doi: 10.1016/j.dib.2019.104738 (PMC6861602; doi:10.1016/j.dib.2019.104738)
Supplement: Multimedia component 4 [file mmc4.zip › CN/B3LYP/XYZ/ClHCNBrE.xyz]

ClHBr.out
                       Coordinates (Angstroms)
     ATOM                X               Y               Z
      1  C         1.2662486183    0.9835971851    0.0000000000
      2  N         0.0445169036    1.2892450972    0.0000000000
      3  Br       -1.2458605013   -0.1020540386    0.0000000000
      4  H         1.9847557699    1.7990825557    0.0000000000
      5  Cl        2.0409817723   -0.5852737870    0.0000000000

Z-matrix Print:
$molecule
0 1
Br
N  1 1.897574
C  2 1.259384 1 118.799026
H  3 1.086862 2 117.336872 1 -180.000000 0
Cl 3 1.749734 2 130.326616 1 -0.000000 0
$end
