# Supplementary material for: Geometric and energetic data from ab initio calculations of haloethene, haloimine, halomethylenephosphine, haloiminophosphine, halodiazene, halodiphosphene and halocyclopropane
Source: Data Brief. 2019 Nov 2;27:104738. doi: 10.1016/j.dib.2019.104738 (PMC6861602; doi:10.1016/j.dib.2019.104738)
Supplement: Multimedia component 4 [file mmc4.zip › CN/B3LYP/XYZ/ClHCNClE.xyz]

ClHCl.out
                       Coordinates (Angstroms)
     ATOM                X               Y               Z
      1  C         0.6252967789   -0.9854682358    0.0000000000
      2  N        -0.6317333173   -1.1013818726    0.0000000000
      3  Cl       -1.5816477958    0.3603084001    0.0000000000
      4  H         1.2057007141   -1.9023523395    0.0000000000
      5  Cl        1.6102522149    0.4533104880    0.0000000000

Z-matrix Print:
$molecule
0 1
Cl
N  1 1.743237
C  2 1.262363 1 117.750315
H  3 1.085148 2 117.066061 1 -180.000000 0
Cl 3 1.743623 2 129.663137 1 -0.000000 0
$end
