# Supplementary material for: Geometric and energetic data from ab initio calculations of haloethene, haloimine, halomethylenephosphine, haloiminophosphine, halodiazene, halodiphosphene and halocyclopropane
Source: Data Brief. 2019 Nov 2;27:104738. doi: 10.1016/j.dib.2019.104738 (PMC6861602; doi:10.1016/j.dib.2019.104738)
Supplement: Multimedia component 4 [file mmc4.zip › CN/B3LYP/XYZ/ClHCNFE.xyz]

ClHF.out
                       Coordinates (Angstroms)
     ATOM                X               Y               Z
      1  C        -0.0068689015   -0.8819327109    0.0000000000
      2  N        -1.2489719570   -0.6312641488    0.0000000000
      3  F        -1.5032393397    0.7445786730    0.0000000000
      4  H         0.2666339883   -1.9301941138    0.0000000000
      5  Cl        1.3034410225    0.2398434919    0.0000000000

Z-matrix Print:
$molecule
0 1
Cl
C  1 1.724904
H  2 1.083354 1 115.944239
N  2 1.267144 1 128.023063 3 -180.000000 0
F  4 1.399141 2 111.880209 1 -0.000000 0
$end
