# Supplementary material for: Geometric and energetic data from ab initio calculations of haloethene, haloimine, halomethylenephosphine, haloiminophosphine, halodiazene, halodiphosphene and halocyclopropane
Source: Data Brief. 2019 Nov 2;27:104738. doi: 10.1016/j.dib.2019.104738 (PMC6861602; doi:10.1016/j.dib.2019.104738)
Supplement: Multimedia component 4 [file mmc4.zip › CN/B3LYP/XYZ/ClHCNHE.xyz]

ClHH.out
                       Coordinates (Angstroms)
     ATOM                X               Y               Z
      1  C         0.6728656161   -0.4766387636    0.0000000000
      2  N         1.6718030364    0.2677156530    0.0000000000
      3  H         1.4514288656    1.2640548586    0.0000000000
      4  H         0.7357473824   -1.5599596036    0.0000000000
      5  Cl       -1.0399665614    0.0468510071    0.0000000000

Z-matrix Print:
$molecule
0 1
Cl
C  1 1.791043
H  2 1.085144 1 110.316656
N  2 1.245769 1 126.313874 3 -180.000000 0
H  4 1.020420 2 114.219395 1 -0.000000 0
$end
