# Supplementary material for: Geometric and energetic data from ab initio calculations of haloethene, haloimine, halomethylenephosphine, haloiminophosphine, halodiazene, halodiphosphene and halocyclopropane
Source: Data Brief. 2019 Nov 2;27:104738. doi: 10.1016/j.dib.2019.104738 (PMC6861602; doi:10.1016/j.dib.2019.104738)
Supplement: Multimedia component 4 [file mmc4.zip › CN/B3LYP/XYZ/ClHCNIE.xyz]

ClHI.out
                       Coordinates (Angstroms)
     ATOM                X               Y               Z
      1  C         1.7102243241    0.9613947610    0.0000000000
      2  N         0.5183329356    1.3486219066    0.0000000000
      3  I        -1.0949064807    0.0039553557    0.0000000000
      4  H         2.4940777217    1.7165154335    0.0000000000
      5  Cl        2.3897730733   -0.6657789236    0.0000000000

Z-matrix Print:
$molecule
0 1
I 
N  1 2.100159
C  2 1.253216 1 122.189953
H  3 1.088409 2 118.071410 1 -180.000000 0
Cl 3 1.763372 2 130.664826 1 -0.000000 0
$end
