# Supplementary material for: Geometric and energetic data from ab initio calculations of haloethene, haloimine, halomethylenephosphine, haloiminophosphine, halodiazene, halodiphosphene and halocyclopropane
Source: Data Brief. 2019 Nov 2;27:104738. doi: 10.1016/j.dib.2019.104738 (PMC6861602; doi:10.1016/j.dib.2019.104738)
Supplement: Multimedia component 4 [file mmc4.zip › CN/B3LYP/XYZ/ClICNBrE.xyz]

ClIBr.out
                       Coordinates (Angstroms)
     ATOM                X               Y               Z
      1  C        -0.0689995086   -0.2064954363    0.0000000000
      2  N        -0.8360810107    0.7869160760    0.0000000000
      3  Br       -2.7167393940    0.4889934209    0.0000000000
      4  I         2.0337003840    0.2448620074    0.0000000000
      5  Cl       -0.4542654307   -1.9090116091    0.0000000000

Z-matrix Print:
$molecule
0 1
I 
C  1 2.150598
N  2 1.255102 1 115.559157
Cl 2 1.745563 1 114.865875 3 -180.000000 0
Br 3 1.904110 2 118.672551 1 -180.000000 0
$end
