# Supplementary material for: Geometric and energetic data from ab initio calculations of haloethene, haloimine, halomethylenephosphine, haloiminophosphine, halodiazene, halodiphosphene and halocyclopropane
Source: Data Brief. 2019 Nov 2;27:104738. doi: 10.1016/j.dib.2019.104738 (PMC6861602; doi:10.1016/j.dib.2019.104738)
Supplement: Multimedia component 4 [file mmc4.zip › CN/B3LYP/XYZ/ClICNClE.xyz]

ClICl.out
                       Coordinates (Angstroms)
     ATOM                X               Y               Z
      1  C         0.5912978153   -0.0854449373    0.0000000000
      2  N         1.2648265821    0.9801795779    0.0000000000
      3  Cl        3.0092802957    0.8417733305    0.0000000000
      4  I        -1.5289005762    0.1771251188    0.0000000000
      5  Cl        1.1593320561   -1.7315057831    0.0000000000

Z-matrix Print:
$molecule
0 1
I 
C  1 2.136395
N  2 1.260633 1 115.235273
Cl 2 1.741315 1 116.098581 3 -180.000000 0
Cl 3 1.749936 2 117.758577 1 -180.000000 0
$end
