# Supplementary material for: Geometric and energetic data from ab initio calculations of haloethene, haloimine, halomethylenephosphine, haloiminophosphine, halodiazene, halodiphosphene and halocyclopropane
Source: Data Brief. 2019 Nov 2;27:104738. doi: 10.1016/j.dib.2019.104738 (PMC6861602; doi:10.1016/j.dib.2019.104738)
Supplement: Multimedia component 4 [file mmc4.zip › CN/B3LYP/XYZ/ClICNFE.xyz]

ClIF.out
                       Coordinates (Angstroms)
     ATOM                X               Y               Z
      1  C         0.8627627062    0.1107185226    0.0000000000
      2  N         1.3668609858    1.2780216783    0.0000000000
      3  F         2.7731782790    1.2219988361    0.0000000000
      4  I        -1.2490114829    0.0614809709    0.0000000000
      5  Cl        1.7316810092   -1.3793665122    0.0000000000

Z-matrix Print:
$molecule
0 1
I 
C  1 2.112348
N  2 1.271500 1 114.692686
F  3 1.407433 2 111.075775 1 -180.000000 0
Cl 2 1.724927 1 118.912237 3 -180.000000 0
$end
