# Supplementary material for: Geometric and energetic data from ab initio calculations of haloethene, haloimine, halomethylenephosphine, haloiminophosphine, halodiazene, halodiphosphene and halocyclopropane
Source: Data Brief. 2019 Nov 2;27:104738. doi: 10.1016/j.dib.2019.104738 (PMC6861602; doi:10.1016/j.dib.2019.104738)
Supplement: Multimedia component 4 [file mmc4.zip › CN/B3LYP/XYZ/ClICNHE.xyz]

ClIH.out
                       Coordinates (Angstroms)
     ATOM                X               Y               Z
      1  C         1.0365981849    0.5621262392    0.0000000000
      2  N         1.3138177017    1.7726985470    0.0000000000
      3  H         2.3140559351    1.9748642829    0.0000000000
      4  I        -0.9859984081   -0.0916768882    0.0000000000
      5  Cl        2.2274046499   -0.7681653926    0.0000000000

Z-matrix Print:
$molecule
0 1
I 
C  1 2.125642
N  2 1.241908 1 120.811661
H  3 1.020464 2 114.324813 1 -180.000000 0
Cl 2 1.785412 1 113.919822 3 -180.000000 0
$end
