# Supplementary material for: Geometric and energetic data from ab initio calculations of haloethene, haloimine, halomethylenephosphine, haloiminophosphine, halodiazene, halodiphosphene and halocyclopropane
Source: Data Brief. 2019 Nov 2;27:104738. doi: 10.1016/j.dib.2019.104738 (PMC6861602; doi:10.1016/j.dib.2019.104738)
Supplement: Multimedia component 4 [file mmc4.zip › CN/B3LYP/XYZ/ClICNIE.xyz]

ClII.out
                       Coordinates (Angstroms)
     ATOM                X               Y               Z
      1  C         0.3767260694   -0.2318550007    0.0000000000
      2  N        -0.4228623911    0.7259858932    0.0000000000
      3  I        -2.5204278098    0.3684500231    0.0000000000
      4  I         2.4818308362    0.2684465487    0.0000000000
      5  Cl        0.0716316395   -1.9614960625    0.0000000000

Z-matrix Print:
$molecule
0 1
I 
C  1 2.163739
N  2 1.247718 1 116.485569
Cl 2 1.756343 1 113.372556 3 -180.000000 0
I  3 2.127819 2 120.181268 1 -180.000000 0
$end
