# Supplementary material for: Geometric and energetic data from ab initio calculations of haloethene, haloimine, halomethylenephosphine, haloiminophosphine, halodiazene, halodiphosphene and halocyclopropane
Source: Data Brief. 2019 Nov 2;27:104738. doi: 10.1016/j.dib.2019.104738 (PMC6861602; doi:10.1016/j.dib.2019.104738)
Supplement: Multimedia component 4 [file mmc4.zip › CN/B3LYP/XYZ/FBrCNBrE.xyz]

FBrBr.out
                       Coordinates (Angstroms)
     ATOM                X               Y               Z
      1  C         0.3919931999   -0.2713331286    0.0000000000
      2  N        -0.4493374389    0.6582563561    0.0000000000
      3  Br       -2.2744195114    0.1302309567    0.0000000000
      4  Br        2.2385530856    0.1363907964    0.0000000000
      5  F         0.1678973258   -1.5800591888    0.0000000000

Z-matrix Print:
$molecule
0 1
Br
C  1 1.891037
N  2 1.253784 1 119.695627
F  2 1.327774 1 112.167876 3 -180.000000 0
Br 3 1.899930 2 116.010861 1 -180.000000 0
$end
