# Supplementary material for: Geometric and energetic data from ab initio calculations of haloethene, haloimine, halomethylenephosphine, haloiminophosphine, halodiazene, halodiphosphene and halocyclopropane
Source: Data Brief. 2019 Nov 2;27:104738. doi: 10.1016/j.dib.2019.104738 (PMC6861602; doi:10.1016/j.dib.2019.104738)
Supplement: Multimedia component 4 [file mmc4.zip › CN/B3LYP/XYZ/FBrCNClE.xyz]

FBrCl.out
                       Coordinates (Angstroms)
     ATOM                X               Y               Z
      1  C        -0.2135677327   -0.2389305716    0.0000000000
      2  N        -1.0290577835    0.7188008237    0.0000000000
      3  Cl       -2.7156803144    0.2552221265    0.0000000000
      4  Br        1.6375795252    0.1144890783    0.0000000000
      5  F        -0.4924983264   -1.5344183940    0.0000000000

Z-matrix Print:
$molecule
0 1
Br
C  1 1.884583
N  2 1.257885 1 119.604969
F  2 1.325176 1 112.959611 3 -180.000000 0
Cl 3 1.749171 2 115.045170 1 -180.000000 0
$end
