# Supplementary material for: Geometric and energetic data from ab initio calculations of haloethene, haloimine, halomethylenephosphine, haloiminophosphine, halodiazene, halodiphosphene and halocyclopropane
Source: Data Brief. 2019 Nov 2;27:104738. doi: 10.1016/j.dib.2019.104738 (PMC6861602; doi:10.1016/j.dib.2019.104738)
Supplement: Multimedia component 4 [file mmc4.zip › CN/B3LYP/XYZ/FBrCNFE.xyz]

FBrF.out
                       Coordinates (Angstroms)
     ATOM                X               Y               Z
      1  C         0.5969093569   -0.1775050772    0.0000000000
      2  N         1.3536490672    0.8412944597    0.0000000000
      3  F         2.6952940429    0.4178872796    0.0000000000
      4  Br       -1.2612006292    0.0679831586    0.0000000000
      5  F         0.9970400728   -1.4306002758    0.0000000000

Z-matrix Print:
$molecule
0 1
Br
C  1 1.874256
N  2 1.269097 1 119.077905
F  2 1.315429 1 115.235174 3 -180.000000 0
F  3 1.406871 2 109.088998 1 -180.000000 0
$end
