# Supplementary material for: Geometric and energetic data from ab initio calculations of haloethene, haloimine, halomethylenephosphine, haloiminophosphine, halodiazene, halodiphosphene and halocyclopropane
Source: Data Brief. 2019 Nov 2;27:104738. doi: 10.1016/j.dib.2019.104738 (PMC6861602; doi:10.1016/j.dib.2019.104738)
Supplement: Multimedia component 4 [file mmc4.zip › CN/B3LYP/XYZ/FBrCNHE.xyz]

FBrH.out
                       Coordinates (Angstroms)
     ATOM                X               Y               Z
      1  C         0.9988896653    0.1317907190    0.0000000000
      2  N         1.5844382716    1.2248520878    0.0000000000
      3  H         2.5999906390    1.1222952840    0.0000000000
      4  Br       -0.8864986481   -0.0533825520    0.0000000000
      5  F         1.5872773933   -1.0813584292    0.0000000000

Z-matrix Print:
$molecule
0 1
Br
C  1 1.894460
N  2 1.240020 1 123.787087
H  3 1.020718 2 112.411241 1 -180.000000 0
F  2 1.348307 1 110.264472 3 -180.000000 0
$end
