# Supplementary material for: Geometric and energetic data from ab initio calculations of haloethene, haloimine, halomethylenephosphine, haloiminophosphine, halodiazene, halodiphosphene and halocyclopropane
Source: Data Brief. 2019 Nov 2;27:104738. doi: 10.1016/j.dib.2019.104738 (PMC6861602; doi:10.1016/j.dib.2019.104738)
Supplement: Multimedia component 4 [file mmc4.zip › CN/B3LYP/XYZ/FBrCNIE.xyz]

FBrI.out
                       Coordinates (Angstroms)
     ATOM                X               Y               Z
      1  C         0.8691900354   -0.2742627998    0.0000000000
      2  N         0.0182166181    0.6369055596    0.0000000000
      3  I        -2.0219923640    0.1124471007    0.0000000000
      4  Br        2.7205588178    0.1500254647    0.0000000000
      5  F         0.6760812781   -1.5932033698    0.0000000000

Z-matrix Print:
$molecule
0 1
I 
N  1 2.106540
C  2 1.246749 1 118.627149
F  3 1.333002 2 128.626861 1 -0.000000 0
Br 3 1.899365 2 120.135645 1 -180.000000 0
$end
