# Supplementary material for: Geometric and energetic data from ab initio calculations of haloethene, haloimine, halomethylenephosphine, haloiminophosphine, halodiazene, halodiphosphene and halocyclopropane
Source: Data Brief. 2019 Nov 2;27:104738. doi: 10.1016/j.dib.2019.104738 (PMC6861602; doi:10.1016/j.dib.2019.104738)
Supplement: Multimedia component 4 [file mmc4.zip › CN/B3LYP/XYZ/FClCNBrE.xyz]

FClBr.out
                       Coordinates (Angstroms)
     ATOM                X               Y               Z
      1  C         1.0060836649   -0.1546406484    0.0000000000
      2  N         0.1098213912    0.7243365111    0.0000000000
      3  Br       -1.6757847933    0.0878374376    0.0000000000
      4  Cl        2.6700600205    0.3017895969    0.0000000000
      5  F         0.8564368806   -1.4734830228    0.0000000000

Z-matrix Print:
$molecule
0 1
Br
N  1 1.895658
C  2 1.255343 1 115.938687
F  3 1.327305 2 127.968575 1 -0.000000 0
Cl 3 1.725441 2 120.218852 1 -180.000000 0
$end
