# Supplementary material for: Geometric and energetic data from ab initio calculations of haloethene, haloimine, halomethylenephosphine, haloiminophosphine, halodiazene, halodiphosphene and halocyclopropane
Source: Data Brief. 2019 Nov 2;27:104738. doi: 10.1016/j.dib.2019.104738 (PMC6861602; doi:10.1016/j.dib.2019.104738)
Supplement: Multimedia component 4 [file mmc4.zip › CN/B3LYP/XYZ/FClCNClE.xyz]

FClCl.out
                       Coordinates (Angstroms)
     ATOM                X               Y               Z
      1  C         0.4010694031   -0.1450737135    0.0000000000
      2  N        -0.4784327625    0.7558767226    0.0000000000
      3  Cl       -2.1252538887    0.1808868062    0.0000000000
      4  Cl        2.0676333918    0.2792810516    0.0000000000
      5  F         0.2102915610   -1.4561794716    0.0000000000

Z-matrix Print:
$molecule
0 1
Cl
C  1 1.719742
N  2 1.259061 1 120.024251
F  2 1.324913 1 112.564522 3 -180.000000 0
Cl 3 1.744315 2 115.063098 1 -180.000000 0
$end
