# Supplementary material for: Geometric and energetic data from ab initio calculations of haloethene, haloimine, halomethylenephosphine, haloiminophosphine, halodiazene, halodiphosphene and halocyclopropane
Source: Data Brief. 2019 Nov 2;27:104738. doi: 10.1016/j.dib.2019.104738 (PMC6861602; doi:10.1016/j.dib.2019.104738)
Supplement: Multimedia component 4 [file mmc4.zip › CN/B3LYP/XYZ/FClCNFE.xyz]

FClF.out
                       Coordinates (Angstroms)
     ATOM                X               Y               Z
      1  C        -0.0267791196   -0.1194495789    0.0000000000
      2  N        -0.8610435051    0.8378480843    0.0000000000
      3  F        -2.1620526747    0.3122253397    0.0000000000
      4  Cl        1.6480647329    0.2233123422    0.0000000000
      5  F        -0.3261851535   -1.3997844669    0.0000000000

Z-matrix Print:
$molecule
0 1
Cl
C  1 1.709558
N  2 1.269809 1 119.505404
F  2 1.314877 1 114.728130 3 -180.000000 0
F  3 1.403176 2 109.072175 1 -180.000000 0
$end
