# Supplementary material for: Geometric and energetic data from ab initio calculations of haloethene, haloimine, halomethylenephosphine, haloiminophosphine, halodiazene, halodiphosphene and halocyclopropane
Source: Data Brief. 2019 Nov 2;27:104738. doi: 10.1016/j.dib.2019.104738 (PMC6861602; doi:10.1016/j.dib.2019.104738)
Supplement: Multimedia component 4 [file mmc4.zip › CN/B3LYP/XYZ/FClCNHE.xyz]

FClH.out
                       Coordinates (Angstroms)
     ATOM                X               Y               Z
      1  C         0.4863137193    0.1298269720    0.0000000000
      2  N         1.0701125037    1.2249045071    0.0000000000
      3  H         2.0842955386    1.1184766554    0.0000000000
      4  Cl       -1.2339123210   -0.0473905724    0.0000000000
      5  F         1.0764561970   -1.0807271153    0.0000000000

Z-matrix Print:
$molecule
0 1
Cl
C  1 1.729330
N  2 1.240974 1 123.944462
H  3 1.019752 2 112.071941 1 -180.000000 0
F  2 1.346740 1 110.107276 3 -180.000000 0
$end
