# Supplementary material for: Geometric and energetic data from ab initio calculations of haloethene, haloimine, halomethylenephosphine, haloiminophosphine, halodiazene, halodiphosphene and halocyclopropane
Source: Data Brief. 2019 Nov 2;27:104738. doi: 10.1016/j.dib.2019.104738 (PMC6861602; doi:10.1016/j.dib.2019.104738)
Supplement: Multimedia component 4 [file mmc4.zip › CN/B3LYP/XYZ/FClCNIE.xyz]

FClI.out
                       Coordinates (Angstroms)
     ATOM                X               Y               Z
      1  C         1.4542506884   -0.1481414504    0.0000000000
      2  N         0.5510840613    0.7143822492    0.0000000000
      3  I        -1.4285242358    0.0799534711    0.0000000000
      4  Cl        3.1254948398    0.3080012064    0.0000000000
      5  F         1.3241851951   -1.4752659773    0.0000000000

Z-matrix Print:
$molecule
0 1
I 
N  1 2.078785
C  2 1.248862 1 118.548892
F  3 1.333483 2 128.083964 1 -0.000000 0
Cl 3 1.732375 2 121.052362 1 -180.000000 0
$end
