# Supplementary material for: Geometric and energetic data from ab initio calculations of haloethene, haloimine, halomethylenephosphine, haloiminophosphine, halodiazene, halodiphosphene and halocyclopropane
Source: Data Brief. 2019 Nov 2;27:104738. doi: 10.1016/j.dib.2019.104738 (PMC6861602; doi:10.1016/j.dib.2019.104738)
Supplement: Multimedia component 4 [file mmc4.zip › CN/B3LYP/XYZ/FFCNBrE.xyz]

FFBr.out
                       Coordinates (Angstroms)
     ATOM                X               Y               Z
      1  C         1.3828605267    0.0399213846    0.0000000000
      2  N         0.4137150718    0.8331632452    0.0000000000
      3  Br       -1.2932844518    0.0316561903    0.0000000000
      4  F         2.6171386142    0.4948779757    0.0000000000
      5  F         1.3977062008   -1.2766260853    0.0000000000

Z-matrix Print:
$molecule
0 1
Br
N  1 1.885805
C  2 1.252388 1 115.547803
F  3 1.315457 2 120.465850 1 -180.000000 0
F  3 1.316631 2 129.946247 1 -0.000000 0
$end
