# Supplementary material for: Geometric and energetic data from ab initio calculations of haloethene, haloimine, halomethylenephosphine, haloiminophosphine, halodiazene, halodiphosphene and halocyclopropane
Source: Data Brief. 2019 Nov 2;27:104738. doi: 10.1016/j.dib.2019.104738 (PMC6861602; doi:10.1016/j.dib.2019.104738)
Supplement: Multimedia component 4 [file mmc4.zip › CN/B3LYP/XYZ/FFCNClE.xyz]

FFCl.out
                       Coordinates (Angstroms)
     ATOM                X               Y               Z
      1  C         0.8218256125    0.0377092587    0.0000000000
      2  N        -0.1577543433    0.8224787444    0.0000000000
      3  Cl       -1.7111498777    0.0470615549    0.0000000000
      4  F         2.0458497247    0.5094210507    0.0000000000
      5  F         0.8405340587   -1.2761531878    0.0000000000

Z-matrix Print:
$molecule
0 1
Cl
N  1 1.736177
C  2 1.255165 1 114.773533
F  3 1.311772 2 120.225227 1 -180.000000 0
F  3 1.313996 2 129.515010 1 -0.000000 0
$end
