# Supplementary material for: Geometric and energetic data from ab initio calculations of haloethene, haloimine, halomethylenephosphine, haloiminophosphine, halodiazene, halodiphosphene and halocyclopropane
Source: Data Brief. 2019 Nov 2;27:104738. doi: 10.1016/j.dib.2019.104738 (PMC6861602; doi:10.1016/j.dib.2019.104738)
Supplement: Multimedia component 4 [file mmc4.zip › CN/B3LYP/XYZ/FFCNFE.xyz]

FFF.out
                       Coordinates (Angstroms)
     ATOM                X               Y               Z
      1  C         0.3924691073    0.0408669135    0.0000000000
      2  N        -0.6128329496    0.8100816586    0.0000000000
      3  F        -1.7739576392    0.0275907536    0.0000000000
      4  F         1.5936861256    0.5527985000    0.0000000000
      5  F         0.4083859993   -1.2627659121    0.0000000000

Z-matrix Print:
$molecule
0 1
C 
N  1 1.265829
F  1 1.303730 2 128.121219
F  1 1.305755 2 119.495698 3 -180.000000 0
F  2 1.400179 1 108.601972 3 -0.000000 0
$end
