# Supplementary material for: Geometric and energetic data from ab initio calculations of haloethene, haloimine, halomethylenephosphine, haloiminophosphine, halodiazene, halodiphosphene and halocyclopropane
Source: Data Brief. 2019 Nov 2;27:104738. doi: 10.1016/j.dib.2019.104738 (PMC6861602; doi:10.1016/j.dib.2019.104738)
Supplement: Multimedia component 4 [file mmc4.zip › CN/B3LYP/XYZ/FFCNHE.xyz]

FFH.out
                       Coordinates (Angstroms)
     ATOM                X               Y               Z
      1  C        -0.0558375629   -0.1173661784    0.0000000000
      2  N        -0.6354082322   -1.2116473930    0.0000000000
      3  H        -1.6469036621   -1.1103703923    0.0000000000
      4  F         1.2537654917    0.0119034658    0.0000000000
      5  F        -0.5935493295    1.1037308247    0.0000000000

Z-matrix Print:
$molecule
0 1
C 
N  1 1.238287
H  2 1.016553 1 112.189562
F  1 1.315968 2 123.544652 3 -180.000000 0
F  1 1.334246 2 128.326337 3 -0.000000 0
$end
