# Supplementary material for: Geometric and energetic data from ab initio calculations of haloethene, haloimine, halomethylenephosphine, haloiminophosphine, halodiazene, halodiphosphene and halocyclopropane
Source: Data Brief. 2019 Nov 2;27:104738. doi: 10.1016/j.dib.2019.104738 (PMC6861602; doi:10.1016/j.dib.2019.104738)
Supplement: Multimedia component 4 [file mmc4.zip › CN/B3LYP/XYZ/FFCNIE.xyz]

FFI.out
                       Coordinates (Angstroms)
     ATOM                X               Y               Z
      1  C         1.7919609723    0.0409859253    0.0000000000
      2  N         0.8270717353    0.8298143900    0.0000000000
      3  I        -1.0859506011    0.0562189474    0.0000000000
      4  F         3.0359272466    0.4810572678    0.0000000000
      5  F         1.8094322866   -1.2824399150    0.0000000000

Z-matrix Print:
$molecule
0 1
I 
N  1 2.063517
C  2 1.246299 1 118.715264
F  3 1.319513 2 121.250899 1 -180.000000 0
F  3 1.323541 2 130.023471 1 -0.000000 0
$end
