# Supplementary material for: Geometric and energetic data from ab initio calculations of haloethene, haloimine, halomethylenephosphine, haloiminophosphine, halodiazene, halodiphosphene and halocyclopropane
Source: Data Brief. 2019 Nov 2;27:104738. doi: 10.1016/j.dib.2019.104738 (PMC6861602; doi:10.1016/j.dib.2019.104738)
Supplement: Multimedia component 4 [file mmc4.zip › CN/B3LYP/XYZ/FHCNBrE.xyz]

FHBr.out
                       Coordinates (Angstroms)
     ATOM                X               Y               Z
      1  C         1.7174077900    0.4504903780    0.0000000000
      2  N         0.6084174824    1.0405023121    0.0000000000
      3  Br       -0.9328425821   -0.0671857773    0.0000000000
      4  H         2.6376314534    1.0281507635    0.0000000000
      5  F         1.9376338731   -0.8678628481    0.0000000000

Z-matrix Print:
$molecule
0 1
Br
N  1 1.898014
C  2 1.256174 1 116.281429
H  3 1.086510 2 119.867751 1 -180.000000 0
F  3 1.336621 2 127.497636 1 -0.000000 0
$end
