# Supplementary material for: Geometric and energetic data from ab initio calculations of haloethene, haloimine, halomethylenephosphine, haloiminophosphine, halodiazene, halodiphosphene and halocyclopropane
Source: Data Brief. 2019 Nov 2;27:104738. doi: 10.1016/j.dib.2019.104738 (PMC6861602; doi:10.1016/j.dib.2019.104738)
Supplement: Multimedia component 4 [file mmc4.zip › CN/B3LYP/XYZ/FHCNClE.xyz]

FHCl.out
                       Coordinates (Angstroms)
     ATOM                X               Y               Z
      1  C         1.1749626611    0.4913029686    0.0000000000
      2  N         0.0124734697    0.9730200048    0.0000000000
      3  Cl       -1.2910756119   -0.1898992748    0.0000000000
      4  H         2.0302693133    1.1592741937    0.0000000000
      5  F         1.5119626493   -0.7985596540    0.0000000000

Z-matrix Print:
$molecule
0 1
Cl
N  1 1.746889
C  2 1.258345 1 115.754942
H  3 1.085235 2 119.502792 1 -180.000000 0
F  3 1.333160 2 127.150592 1 -0.000000 0
$end
