# Supplementary material for: Geometric and energetic data from ab initio calculations of haloethene, haloimine, halomethylenephosphine, haloiminophosphine, halodiazene, halodiphosphene and halocyclopropane
Source: Data Brief. 2019 Nov 2;27:104738. doi: 10.1016/j.dib.2019.104738 (PMC6861602; doi:10.1016/j.dib.2019.104738)
Supplement: Multimedia component 5 [file mmc5.zip]

Archive with 1,170 entries (1,160 files):
- CP/
- CP/B3LYP/
- CP/B3LYP/0_CONV.txt
- CP/B3LYP/0_file_list.txt
- CP/B3LYP/0_IMAG.txt
- CP/B3LYP/1_final_energy.csv
- CP/B3LYP/3_zero_point.csv
- CP/B3LYP/4_enthalpy.csv
- CP/B3LYP/5_entropy.csv
- CP/B3LYP/BrBrCPBrE.out
- CP/B3LYP/BrBrCPClE.out
- CP/B3LYP/BrBrCPFE.out
- CP/B3LYP/BrBrCPHE.out
- CP/B3LYP/BrBrCPIE.out
- CP/B3LYP/BrClCPBrE.out
- CP/B3LYP/BrClCPClE.out
- CP/B3LYP/BrClCPFE.out
- CP/B3LYP/BrClCPHE.out
- CP/B3LYP/BrClCPIE.out
- CP/B3LYP/BrFCPBrE.out
- CP/B3LYP/BrFCPClE.out
- CP/B3LYP/BrFCPFE.out
- CP/B3LYP/BrFCPHE.out
- CP/B3LYP/BrFCPIE.out
- CP/B3LYP/BrHCPBrE.out
- CP/B3LYP/BrHCPClE.out
- CP/B3LYP/BrHCPFE.out
- CP/B3LYP/BrHCPHE.out
- CP/B3LYP/BrHCPIE.out
- CP/B3LYP/BrICPBrE.out
- CP/B3LYP/BrICPClE.out
- CP/B3LYP/BrICPFE.out
- CP/B3LYP/BrICPHE.out
- CP/B3LYP/BrICPIE.out
- CP/B3LYP/ClBrCPBrE.out
- CP/B3LYP/ClBrCPClE.out
- CP/B3LYP/ClBrCPFE.out
- CP/B3LYP/ClBrCPHE.out
- CP/B3LYP/ClBrCPIE.out
- CP/B3LYP/ClClCPBrE.out
- CP/B3LYP/ClClCPClE.out
- CP/B3LYP/ClClCPFE.out
- CP/B3LYP/ClClCPHE.out
- CP/B3LYP/ClClCPIE.out
- CP/B3LYP/ClFCPBrE.out
- CP/B3LYP/ClFCPClE.out
- CP/B3LYP/ClFCPFE.out
- CP/B3LYP/ClFCPHE.out
- CP/B3LYP/ClFCPIE.out
- CP/B3LYP/ClHCPBrE.out
- CP/B3LYP/ClHCPClE.out
- CP/B3LYP/ClHCPFE.out
- CP/B3LYP/ClHCPHE.out
- CP/B3LYP/ClHCPIE.out
- CP/B3LYP/ClICPBrE.out
- CP/B3LYP/ClICPClE.out
- CP/B3LYP/ClICPFE.out
- CP/B3LYP/ClICPHE.out
- CP/B3LYP/ClICPIE.out
- CP/B3LYP/FBrCPBrE.out
- CP/B3LYP/FBrCPClE.out
- CP/B3LYP/FBrCPFE.out
- CP/B3LYP/FBrCPHE.out
- CP/B3LYP/FBrCPIE.out
- CP/B3LYP/FClCPBrE.out
- CP/B3LYP/FClCPClE.out
- CP/B3LYP/FClCPFE.out
- CP/B3LYP/FClCPHE.out
- CP/B3LYP/FClCPIE.out
- CP/B3LYP/FFCPBrE.out
- CP/B3LYP/FFCPClE.out
- CP/B3LYP/FFCPFE.out
- CP/B3LYP/FFCPHE.out
- CP/B3LYP/FFCPIE.out
- CP/B3LYP/FHCPBrE.out
- CP/B3LYP/FHCPClE.out
- CP/B3LYP/FHCPFE.out
- CP/B3LYP/FHCPHE.out
- CP/B3LYP/FHCPIE.out
- CP/B3LYP/FICPBrE.out
- CP/B3LYP/FICPClE.out
- CP/B3LYP/FICPFE.out
- CP/B3LYP/FICPHE.out
- CP/B3LYP/FICPIE.out
- CP/B3LYP/HBrCPBrE.out
- CP/B3LYP/HBrCPClE.out
- CP/B3LYP/HBrCPFE.out
- CP/B3LYP/HBrCPHE.out
- CP/B3LYP/HBrCPIE.out
- CP/B3LYP/HClCPBrE.out
- CP/B3LYP/HClCPClE.out
- CP/B3LYP/HClCPFE.out
- CP/B3LYP/HClCPHE.out
- CP/B3LYP/HClCPIE.out
- CP/B3LYP/HFCPBrE.out
- CP/B3LYP/HFCPClE.out
- CP/B3LYP/HFCPFE.out
- CP/B3LYP/HFCPHE.out
- CP/B3LYP/HFCPIE.out
- CP/B3LYP/HHCPBrE.out
- CP/B3LYP/HHCPClE.out
- CP/B3LYP/HHCPFE.out
- CP/B3LYP/HHCPHE.out
- CP/B3LYP/HHCPIE.out
- CP/B3LYP/HICPBrE.out
- CP/B3LYP/HICPClE.out
- CP/B3LYP/HICPFE.out
- CP/B3LYP/HICPHE.out
- CP/B3LYP/HICPIE.out
- CP/B3LYP/IBrCPBrE.out
- CP/B3LYP/IBrCPClE.out
- CP/B3LYP/IBrCPFE.out
- CP/B3LYP/IBrCPHE.out
- CP/B3LYP/IBrCPIE.out
- CP/B3LYP/IClCPBrE.out
- CP/B3LYP/IClCPClE.out
- CP/B3LYP/IClCPFE.out
- CP/B3LYP/IClCPHE.out
- CP/B3LYP/IClCPIE.out
- CP/B3LYP/IFCPBrE.out
- CP/B3LYP/IFCPClE.out
- CP/B3LYP/IFCPFE.out
- CP/B3LYP/IFCPHE.out
- CP/B3LYP/IFCPIE.out
- CP/B3LYP/IHCPBrE.out
- CP/B3LYP/IHCPClE.out
- CP/B3LYP/IHCPFE.out
- CP/B3LYP/IHCPHE.out
- CP/B3LYP/IHCPIE.out
- CP/B3LYP/IICPBrE.out
- CP/B3LYP/IICPClE.out
- CP/B3LYP/IICPFE.out
- CP/B3LYP/IICPHE.out
- CP/B3LYP/IICPIE.out
- CP/B3LYP/XYZ/
- CP/B3LYP/XYZ/0_file_list.txt
- CP/B3LYP/XYZ/BrBrCPBrE.xyz
- CP/B3LYP/XYZ/BrBrCPClE.xyz
- CP/B3LYP/XYZ/BrBrCPFE.xyz
- CP/B3LYP/XYZ/BrBrCPHE.xyz
- CP/B3LYP/XYZ/BrBrCPIE.xyz
- CP/B3LYP/XYZ/BrClCPBrE.xyz
- CP/B3LYP/XYZ/BrClCPClE.xyz
- CP/B3LYP/XYZ/BrClCPFE.xyz
- CP/B3LYP/XYZ/BrClCPHE.xyz
- CP/B3LYP/XYZ/BrClCPIE.xyz
- CP/B3LYP/XYZ/BrFCPBrE.xyz
- CP/B3LYP/XYZ/BrFCPClE.xyz
- CP/B3LYP/XYZ/BrFCPFE.xyz
- CP/B3LYP/XYZ/BrFCPHE.xyz
- CP/B3LYP/XYZ/BrFCPIE.xyz
- CP/B3LYP/XYZ/BrHCPBrE.xyz
- CP/B3LYP/XYZ/BrHCPClE.xyz
- CP/B3LYP/XYZ/BrHCPFE.xyz
- CP/B3LYP/XYZ/BrHCPHE.xyz
- CP/B3LYP/XYZ/BrHCPIE.xyz
- CP/B3LYP/XYZ/BrICPBrE.xyz
- CP/B3LYP/XYZ/BrICPClE.xyz
- CP/B3LYP/XYZ/BrICPFE.xyz
- CP/B3LYP/XYZ/BrICPHE.xyz
- CP/B3LYP/XYZ/BrICPIE.xyz
- CP/B3LYP/XYZ/ClBrCPBrE.xyz
- CP/B3LYP/XYZ/ClBrCPClE.xyz
- CP/B3LYP/XYZ/ClBrCPFE.xyz
- CP/B3LYP/XYZ/ClBrCPHE.xyz
- CP/B3LYP/XYZ/ClBrCPIE.xyz
- CP/B3LYP/XYZ/ClClCPBrE.xyz
- CP/B3LYP/XYZ/ClClCPClE.xyz
- CP/B3LYP/XYZ/ClClCPFE.xyz
- CP/B3LYP/XYZ/ClClCPHE.xyz
- CP/B3LYP/XYZ/ClClCPIE.xyz
- CP/B3LYP/XYZ/ClFCPBrE.xyz
- CP/B3LYP/XYZ/ClFCPClE.xyz
- CP/B3LYP/XYZ/ClFCPFE.xyz
- CP/B3LYP/XYZ/ClFCPHE.xyz
- CP/B3LYP/XYZ/ClFCPIE.xyz
- CP/B3LYP/XYZ/ClHCPBrE.xyz
- CP/B3LYP/XYZ/ClHCPClE.xyz
- CP/B3LYP/XYZ/ClHCPFE.xyz
- CP/B3LYP/XYZ/ClHCPHE.xyz
- CP/B3LYP/XYZ/ClHCPIE.xyz
- CP/B3LYP/XYZ/ClICPBrE.xyz
- CP/B3LYP/XYZ/ClICPClE.xyz
- CP/B3LYP/XYZ/ClICPFE.xyz
- CP/B3LYP/XYZ/ClICPHE.xyz
- CP/B3LYP/XYZ/ClICPIE.xyz
- CP/B3LYP/XYZ/FBrCPBrE.xyz
- CP/B3LYP/XYZ/FBrCPClE.xyz
- CP/B3LYP/XYZ/FBrCPFE.xyz
- CP/B3LYP/XYZ/FBrCPHE.xyz
- CP/B3LYP/XYZ/FBrCPIE.xyz
- CP/B3LYP/XYZ/FClCPBrE.xyz
- CP/B3LYP/XYZ/FClCPClE.xyz
- CP/B3LYP/XYZ/FClCPFE.xyz
- CP/B3LYP/XYZ/FClCPHE.xyz
- CP/B3LYP/XYZ/FClCPIE.xyz
- CP/B3LYP/XYZ/FFCPBrE.xyz
- CP/B3LYP/XYZ/FFCPClE.xyz
- CP/B3LYP/XYZ/FFCPFE.xyz
- CP/B3LYP/XYZ/FFCPHE.xyz
- CP/B3LYP/XYZ/FFCPIE.xyz
- CP/B3LYP/XYZ/FHCPBrE.xyz
- CP/B3LYP/XYZ/FHCPClE.xyz
- CP/B3LYP/XYZ/FHCPFE.xyz
- CP/B3LYP/XYZ/FHCPHE.xyz
- CP/B3LYP/XYZ/FHCPIE.xyz
- CP/B3LYP/XYZ/FICPBrE.xyz
- CP/B3LYP/XYZ/FICPClE.xyz
- CP/B3LYP/XYZ/FICPFE.xyz
- CP/B3LYP/XYZ/FICPHE.xyz
- CP/B3LYP/XYZ/FICPIE.xyz
- CP/B3LYP/XYZ/HBrCPBrE.xyz
- CP/B3LYP/XYZ/HBrCPClE.xyz
- CP/B3LYP/XYZ/HBrCPFE.xyz
- CP/B3LYP/XYZ/HBrCPHE.xyz
- CP/B3LYP/XYZ/HBrCPIE.xyz
- CP/B3LYP/XYZ/HClCPBrE.xyz
- CP/B3LYP/XYZ/HClCPClE.xyz
- CP/B3LYP/XYZ/HClCPFE.xyz
- CP/B3LYP/XYZ/HClCPHE.xyz
- CP/B3LYP/XYZ/HClCPIE.xyz
- CP/B3LYP/XYZ/HFCPBrE.xyz
- CP/B3LYP/XYZ/HFCPClE.xyz
- CP/B3LYP/XYZ/HFCPFE.xyz
- CP/B3LYP/XYZ/HFCPHE.xyz
- CP/B3LYP/XYZ/HFCPIE.xyz
- CP/B3LYP/XYZ/HHCPBrE.xyz
- CP/B3LYP/XYZ/HHCPClE.xyz
- CP/B3LYP/XYZ/HHCPFE.xyz
- CP/B3LYP/XYZ/HHCPHE.xyz
- CP/B3LYP/XYZ/HHCPIE.xyz
- CP/B3LYP/XYZ/HICPBrE.xyz
- CP/B3LYP/XYZ/HICPClE.xyz
- CP/B3LYP/XYZ/HICPFE.xyz
- CP/B3LYP/XYZ/HICPHE.xyz
- CP/B3LYP/XYZ/HICPIE.xyz
- CP/B3LYP/XYZ/IBrCPBrE.xyz
- CP/B3LYP/XYZ/IBrCPClE.xyz
- CP/B3LYP/XYZ/IBrCPFE.xyz
- CP/B3LYP/XYZ/IBrCPHE.xyz
- CP/B3LYP/XYZ/IBrCPIE.xyz
- CP/B3LYP/XYZ/IClCPBrE.xyz
- CP/B3LYP/XYZ/IClCPClE.xyz
- CP/B3LYP/XYZ/IClCPFE.xyz
- CP/B3LYP/XYZ/IClCPHE.xyz
- CP/B3LYP/XYZ/IClCPIE.xyz
- CP/B3LYP/XYZ/IFCPBrE.xyz
- CP/B3LYP/XYZ/IFCPClE.xyz
- CP/B3LYP/XYZ/IFCPFE.xyz
- CP/B3LYP/XYZ/IFCPHE.xyz
- CP/B3LYP/XYZ/IFCPIE.xyz
- CP/B3LYP/XYZ/IHCPBrE.xyz
- CP/B3LYP/XYZ/IHCPClE.xyz
- CP/B3LYP/XYZ/IHCPFE.xyz
- CP/B3LYP/XYZ/IHCPHE.xyz
- CP/B3LYP/XYZ/IHCPIE.xyz
- CP/B3LYP/XYZ/IICPBrE.xyz
- CP/B3LYP/XYZ/IICPClE.xyz
- CP/B3LYP/XYZ/IICPFE.xyz
- CP/B3LYP/XYZ/IICPHE.xyz
- CP/B3LYP/XYZ/IICPIE.xyz
- CP/CCSD/
- CP/CCSD/0_CONV.txt
- CP/CCSD/0_file_list.txt
- CP/CCSD/1_final_energy.csv
- CP/CCSD/3_zero_point.csv
- CP/CCSD/4_enthalpy.csv
- CP/CCSD/5_entropy.csv
- CP/CCSD/BrBrCPBrE.out
- CP/CCSD/BrBrCPClE.out
- CP/CCSD/BrBrCPFE.out
- CP/CCSD/BrBrCPHE.out
- CP/CCSD/BrBrCPIE.out
- CP/CCSD/BrClCPBrE.out
- CP/CCSD/BrClCPClE.out
- CP/CCSD/BrClCPFE.out
- CP/CCSD/BrClCPHE.out
- CP/CCSD/BrClCPIE.out
- CP/CCSD/BrFCPBrE.out
- CP/CCSD/BrFCPClE.out
- CP/CCSD/BrFCPFE.out
- CP/CCSD/BrFCPHE.out
- CP/CCSD/BrFCPIE.out
- CP/CCSD/BrHCPBrE.out
- CP/CCSD/BrHCPClE.out
- CP/CCSD/BrHCPFE.out
- CP/CCSD/BrHCPHE.out
- CP/CCSD/BrHCPIE.out
- CP/CCSD/BrICPBrE.out
- CP/CCSD/BrICPClE.out
- CP/CCSD/BrICPFE.out
- CP/CCSD/BrICPHE.out
- CP/CCSD/BrICPIE.out
- CP/CCSD/ClBrCPBrE.out
- CP/CCSD/ClBrCPClE.out
- CP/CCSD/ClBrCPFE.out
- CP/CCSD/ClBrCPHE.out
- CP/CCSD/ClBrCPIE.out
- CP/CCSD/ClClCPBrE.out
- CP/CCSD/ClClCPClE.out
[truncated: 870 more entries]
