# Supplementary material for: Geometric and energetic data from ab initio calculations of haloethene, haloimine, halomethylenephosphine, haloiminophosphine, halodiazene, halodiphosphene and halocyclopropane
Source: Data Brief. 2019 Nov 2;27:104738. doi: 10.1016/j.dib.2019.104738 (PMC6861602; doi:10.1016/j.dib.2019.104738)
Supplement: Multimedia component 5 [file mmc5.zip › CP/B3LYP/0_CONV.txt]

BrBrCPBrE.out: **  OPTIMIZATION CONVERGED  **
BrBrCPClE.out: **  OPTIMIZATION CONVERGED  **
BrBrCPFE.out: **  OPTIMIZATION CONVERGED  **
BrBrCPHE.out: **  OPTIMIZATION CONVERGED  **
BrBrCPIE.out: **  OPTIMIZATION CONVERGED  **
BrClCPBrE.out: **  OPTIMIZATION CONVERGED  **
BrClCPClE.out: **  OPTIMIZATION CONVERGED  **
BrClCPFE.out: **  OPTIMIZATION CONVERGED  **
BrClCPHE.out: **  OPTIMIZATION CONVERGED  **
BrClCPIE.out: **  OPTIMIZATION CONVERGED  **
BrFCPBrE.out: **  OPTIMIZATION CONVERGED  **
BrFCPClE.out: **  OPTIMIZATION CONVERGED  **
BrFCPFE.out: **  OPTIMIZATION CONVERGED  **
BrFCPHE.out: **  OPTIMIZATION CONVERGED  **
BrFCPIE.out: **  OPTIMIZATION CONVERGED  **
BrHCPBrE.out: **  OPTIMIZATION CONVERGED  **
BrHCPClE.out: **  OPTIMIZATION CONVERGED  **
BrHCPFE.out: **  OPTIMIZATION CONVERGED  **
BrHCPHE.out: **  OPTIMIZATION CONVERGED  **
BrHCPIE.out: **  OPTIMIZATION CONVERGED  **
BrICPBrE.out: **  OPTIMIZATION CONVERGED  **
BrICPClE.out: **  OPTIMIZATION CONVERGED  **
BrICPFE.out: **  OPTIMIZATION CONVERGED  **
BrICPHE.out: **  OPTIMIZATION CONVERGED  **
BrICPIE.out: **  OPTIMIZATION CONVERGED  **
ClBrCPBrE.out: **  OPTIMIZATION CONVERGED  **
ClBrCPClE.out: **  OPTIMIZATION CONVERGED  **
ClBrCPFE.out: **  OPTIMIZATION CONVERGED  **
ClBrCPHE.out: **  OPTIMIZATION CONVERGED  **
ClBrCPIE.out: **  OPTIMIZATION CONVERGED  **
ClClCPBrE.out: **  OPTIMIZATION CONVERGED  **
ClClCPClE.out: **  OPTIMIZATION CONVERGED  **
ClClCPFE.out: **  OPTIMIZATION CONVERGED  **
ClClCPHE.out: **  OPTIMIZATION CONVERGED  **
ClClCPIE.out: **  OPTIMIZATION CONVERGED  **
ClFCPBrE.out: **  OPTIMIZATION CONVERGED  **
ClFCPClE.out: **  OPTIMIZATION CONVERGED  **
ClFCPFE.out: **  OPTIMIZATION CONVERGED  **
ClFCPHE.out: **  OPTIMIZATION CONVERGED  **
ClFCPIE.out: **  OPTIMIZATION CONVERGED  **
ClHCPBrE.out: **  OPTIMIZATION CONVERGED  **
ClHCPClE.out: **  OPTIMIZATION CONVERGED  **
ClHCPFE.out: **  OPTIMIZATION CONVERGED  **
ClHCPHE.out: **  OPTIMIZATION CONVERGED  **
ClHCPIE.out: **  OPTIMIZATION CONVERGED  **
ClICPBrE.out: **  OPTIMIZATION CONVERGED  **
ClICPClE.out: **  OPTIMIZATION CONVERGED  **
ClICPFE.out: **  OPTIMIZATION CONVERGED  **
ClICPHE.out: **  OPTIMIZATION CONVERGED  **
ClICPIE.out: **  OPTIMIZATION CONVERGED  **
FBrCPBrE.out: **  OPTIMIZATION CONVERGED  **
FBrCPClE.out: **  OPTIMIZATION CONVERGED  **
FBrCPFE.out: **  OPTIMIZATION CONVERGED  **
FBrCPHE.out: **  OPTIMIZATION CONVERGED  **
FBrCPIE.out: **  OPTIMIZATION CONVERGED  **
FClCPBrE.out: **  OPTIMIZATION CONVERGED  **
FClCPClE.out: **  OPTIMIZATION CONVERGED  **
FClCPFE.out: **  OPTIMIZATION CONVERGED  **
FClCPHE.out: **  OPTIMIZATION CONVERGED  **
FClCPIE.out: **  OPTIMIZATION CONVERGED  **
FFCPBrE.out: **  OPTIMIZATION CONVERGED  **
FFCPClE.out: **  OPTIMIZATION CONVERGED  **
FFCPFE.out: **  OPTIMIZATION CONVERGED  **
FFCPHE.out: **  OPTIMIZATION CONVERGED  **
FFCPIE.out: **  OPTIMIZATION CONVERGED  **
FHCPBrE.out: **  OPTIMIZATION CONVERGED  **
FHCPClE.out: **  OPTIMIZATION CONVERGED  **
FHCPFE.out: **  OPTIMIZATION CONVERGED  **
FHCPHE.out: **  OPTIMIZATION CONVERGED  **
FHCPIE.out: **  OPTIMIZATION CONVERGED  **
FICPBrE.out: **  OPTIMIZATION CONVERGED  **
FICPClE.out: **  OPTIMIZATION CONVERGED  **
FICPFE.out: **  OPTIMIZATION CONVERGED  **
FICPHE.out: **  OPTIMIZATION CONVERGED  **
FICPIE.out: **  OPTIMIZATION CONVERGED  **
HBrCPBrE.out: **  OPTIMIZATION CONVERGED  **
HBrCPClE.out: **  OPTIMIZATION CONVERGED  **
HBrCPFE.out: **  OPTIMIZATION CONVERGED  **
HBrCPHE.out: **  OPTIMIZATION CONVERGED  **
HBrCPIE.out: **  OPTIMIZATION CONVERGED  **
HClCPBrE.out: **  OPTIMIZATION CONVERGED  **
HClCPClE.out: **  OPTIMIZATION CONVERGED  **
HClCPFE.out: **  OPTIMIZATION CONVERGED  **
HClCPHE.out: **  OPTIMIZATION CONVERGED  **
HClCPIE.out: **  OPTIMIZATION CONVERGED  **
HFCPBrE.out: **  OPTIMIZATION CONVERGED  **
HFCPClE.out: **  OPTIMIZATION CONVERGED  **
HFCPFE.out: **  OPTIMIZATION CONVERGED  **
HFCPHE.out: **  OPTIMIZATION CONVERGED  **
HFCPIE.out: **  OPTIMIZATION CONVERGED  **
HHCPBrE.out: **  OPTIMIZATION CONVERGED  **
HHCPClE.out: **  OPTIMIZATION CONVERGED  **
HHCPFE.out: **  OPTIMIZATION CONVERGED  **
HHCPHE.out: **  OPTIMIZATION CONVERGED  **
HHCPIE.out: **  OPTIMIZATION CONVERGED  **
HICPBrE.out: **  OPTIMIZATION CONVERGED  **
HICPClE.out: **  OPTIMIZATION CONVERGED  **
HICPFE.out: **  OPTIMIZATION CONVERGED  **
HICPHE.out: **  OPTIMIZATION CONVERGED  **
HICPIE.out: **  OPTIMIZATION CONVERGED  **
IBrCPBrE.out: **  OPTIMIZATION CONVERGED  **
IBrCPClE.out: **  OPTIMIZATION CONVERGED  **
IBrCPFE.out: **  OPTIMIZATION CONVERGED  **
IBrCPHE.out: **  OPTIMIZATION CONVERGED  **
IBrCPIE.out: **  OPTIMIZATION CONVERGED  **
IClCPBrE.out: **  OPTIMIZATION CONVERGED  **
IClCPClE.out: **  OPTIMIZATION CONVERGED  **
IClCPFE.out: **  OPTIMIZATION CONVERGED  **
IClCPHE.out: **  OPTIMIZATION CONVERGED  **
IClCPIE.out: **  OPTIMIZATION CONVERGED  **
IFCPBrE.out: **  OPTIMIZATION CONVERGED  **
IFCPClE.out: **  OPTIMIZATION CONVERGED  **
IFCPFE.out: **  OPTIMIZATION CONVERGED  **
IFCPHE.out: **  OPTIMIZATION CONVERGED  **
IFCPIE.out: **  OPTIMIZATION CONVERGED  **
IHCPBrE.out: **  OPTIMIZATION CONVERGED  **
IHCPClE.out: **  OPTIMIZATION CONVERGED  **
IHCPFE.out: **  OPTIMIZATION CONVERGED  **
IHCPHE.out: **  OPTIMIZATION CONVERGED  **
IHCPIE.out: **  OPTIMIZATION CONVERGED  **
IICPBrE.out: **  OPTIMIZATION CONVERGED  **
IICPClE.out: **  OPTIMIZATION CONVERGED  **
IICPFE.out: **  OPTIMIZATION CONVERGED  **
IICPHE.out: **  OPTIMIZATION CONVERGED  **
IICPIE.out: **  OPTIMIZATION CONVERGED  **
