# Supplementary material for: Geometric and energetic data from ab initio calculations of haloethene, haloimine, halomethylenephosphine, haloiminophosphine, halodiazene, halodiphosphene and halocyclopropane
Source: Data Brief. 2019 Nov 2;27:104738. doi: 10.1016/j.dib.2019.104738 (PMC6861602; doi:10.1016/j.dib.2019.104738)
Supplement: Multimedia component 5 [file mmc5.zip › CP/B3LYP/0_file_list.txt]

BrBrCPBrE.out
BrBrCPClE.out
BrBrCPFE.out
BrBrCPHE.out
BrBrCPIE.out
BrClCPBrE.out
BrClCPClE.out
BrClCPFE.out
BrClCPHE.out
BrClCPIE.out
BrFCPBrE.out
BrFCPClE.out
BrFCPFE.out
BrFCPHE.out
BrFCPIE.out
BrHCPBrE.out
BrHCPClE.out
BrHCPFE.out
BrHCPHE.out
BrHCPIE.out
BrICPBrE.out
BrICPClE.out
BrICPFE.out
BrICPHE.out
BrICPIE.out
ClBrCPBrE.out
ClBrCPClE.out
ClBrCPFE.out
ClBrCPHE.out
ClBrCPIE.out
ClClCPBrE.out
ClClCPClE.out
ClClCPFE.out
ClClCPHE.out
ClClCPIE.out
ClFCPBrE.out
ClFCPClE.out
ClFCPFE.out
ClFCPHE.out
ClFCPIE.out
ClHCPBrE.out
ClHCPClE.out
ClHCPFE.out
ClHCPHE.out
ClHCPIE.out
ClICPBrE.out
ClICPClE.out
ClICPFE.out
ClICPHE.out
ClICPIE.out
FBrCPBrE.out
FBrCPClE.out
FBrCPFE.out
FBrCPHE.out
FBrCPIE.out
FClCPBrE.out
FClCPClE.out
FClCPFE.out
FClCPHE.out
FClCPIE.out
FFCPBrE.out
FFCPClE.out
FFCPFE.out
FFCPHE.out
FFCPIE.out
FHCPBrE.out
FHCPClE.out
FHCPFE.out
FHCPHE.out
FHCPIE.out
FICPBrE.out
FICPClE.out
FICPFE.out
FICPHE.out
FICPIE.out
HBrCPBrE.out
HBrCPClE.out
HBrCPFE.out
HBrCPHE.out
HBrCPIE.out
HClCPBrE.out
HClCPClE.out
HClCPFE.out
HClCPHE.out
HClCPIE.out
HFCPBrE.out
HFCPClE.out
HFCPFE.out
HFCPHE.out
HFCPIE.out
HHCPBrE.out
HHCPClE.out
HHCPFE.out
HHCPHE.out
HHCPIE.out
HICPBrE.out
HICPClE.out
HICPFE.out
HICPHE.out
HICPIE.out
IBrCPBrE.out
IBrCPClE.out
IBrCPFE.out
IBrCPHE.out
IBrCPIE.out
IClCPBrE.out
IClCPClE.out
IClCPFE.out
IClCPHE.out
IClCPIE.out
IFCPBrE.out
IFCPClE.out
IFCPFE.out
IFCPHE.out
IFCPIE.out
IHCPBrE.out
IHCPClE.out
IHCPFE.out
IHCPHE.out
IHCPIE.out
IICPBrE.out
IICPClE.out
IICPFE.out
IICPHE.out
IICPIE.out
