# Supplementary material for: Geometric and energetic data from ab initio calculations of haloethene, haloimine, halomethylenephosphine, haloiminophosphine, halodiazene, halodiphosphene and halocyclopropane
Source: Data Brief. 2019 Nov 2;27:104738. doi: 10.1016/j.dib.2019.104738 (PMC6861602; doi:10.1016/j.dib.2019.104738)
Supplement: Multimedia component 5 [file mmc5.zip › CP/B3LYP/0_IMAG.txt]

BrBrCPBrE.out:   This Molecule has  0 Imaginary Frequencies
BrBrCPClE.out:   This Molecule has  0 Imaginary Frequencies
BrBrCPFE.out:   This Molecule has  0 Imaginary Frequencies
BrBrCPHE.out:   This Molecule has  0 Imaginary Frequencies
BrBrCPIE.out:   This Molecule has  0 Imaginary Frequencies
BrClCPBrE.out:   This Molecule has  0 Imaginary Frequencies
BrClCPClE.out:   This Molecule has  0 Imaginary Frequencies
BrClCPFE.out:   This Molecule has  0 Imaginary Frequencies
BrClCPHE.out:   This Molecule has  0 Imaginary Frequencies
BrClCPIE.out:   This Molecule has  0 Imaginary Frequencies
BrFCPBrE.out:   This Molecule has  0 Imaginary Frequencies
BrFCPClE.out:   This Molecule has  0 Imaginary Frequencies
BrFCPFE.out:   This Molecule has  0 Imaginary Frequencies
BrFCPHE.out:   This Molecule has  0 Imaginary Frequencies
BrFCPIE.out:   This Molecule has  0 Imaginary Frequencies
BrHCPBrE.out:   This Molecule has  0 Imaginary Frequencies
BrHCPClE.out:   This Molecule has  0 Imaginary Frequencies
BrHCPFE.out:   This Molecule has  0 Imaginary Frequencies
BrHCPHE.out:   This Molecule has  0 Imaginary Frequencies
BrHCPIE.out:   This Molecule has  0 Imaginary Frequencies
BrICPBrE.out:   This Molecule has  0 Imaginary Frequencies
BrICPClE.out:   This Molecule has  0 Imaginary Frequencies
BrICPFE.out:   This Molecule has  0 Imaginary Frequencies
BrICPHE.out:   This Molecule has  0 Imaginary Frequencies
BrICPIE.out:   This Molecule has  0 Imaginary Frequencies
ClBrCPBrE.out:   This Molecule has  0 Imaginary Frequencies
ClBrCPClE.out:   This Molecule has  0 Imaginary Frequencies
ClBrCPFE.out:   This Molecule has  0 Imaginary Frequencies
ClBrCPHE.out:   This Molecule has  0 Imaginary Frequencies
ClBrCPIE.out:   This Molecule has  0 Imaginary Frequencies
ClClCPBrE.out:   This Molecule has  0 Imaginary Frequencies
ClClCPClE.out:   This Molecule has  0 Imaginary Frequencies
ClClCPFE.out:   This Molecule has  0 Imaginary Frequencies
ClClCPHE.out:   This Molecule has  0 Imaginary Frequencies
ClClCPIE.out:   This Molecule has  0 Imaginary Frequencies
ClFCPBrE.out:   This Molecule has  0 Imaginary Frequencies
ClFCPClE.out:   This Molecule has  0 Imaginary Frequencies
ClFCPFE.out:   This Molecule has  0 Imaginary Frequencies
ClFCPHE.out:   This Molecule has  0 Imaginary Frequencies
ClFCPIE.out:   This Molecule has  0 Imaginary Frequencies
ClHCPBrE.out:   This Molecule has  0 Imaginary Frequencies
ClHCPClE.out:   This Molecule has  0 Imaginary Frequencies
ClHCPFE.out:   This Molecule has  0 Imaginary Frequencies
ClHCPHE.out:   This Molecule has  0 Imaginary Frequencies
ClHCPIE.out:   This Molecule has  0 Imaginary Frequencies
ClICPBrE.out:   This Molecule has  0 Imaginary Frequencies
ClICPClE.out:   This Molecule has  0 Imaginary Frequencies
ClICPFE.out:   This Molecule has  0 Imaginary Frequencies
ClICPHE.out:   This Molecule has  0 Imaginary Frequencies
ClICPIE.out:   This Molecule has  0 Imaginary Frequencies
FBrCPBrE.out:   This Molecule has  0 Imaginary Frequencies
FBrCPClE.out:   This Molecule has  0 Imaginary Frequencies
FBrCPFE.out:   This Molecule has  0 Imaginary Frequencies
FBrCPHE.out:   This Molecule has  0 Imaginary Frequencies
FBrCPIE.out:   This Molecule has  0 Imaginary Frequencies
FClCPBrE.out:   This Molecule has  0 Imaginary Frequencies
FClCPClE.out:   This Molecule has  0 Imaginary Frequencies
FClCPFE.out:   This Molecule has  0 Imaginary Frequencies
FClCPHE.out:   This Molecule has  0 Imaginary Frequencies
FClCPIE.out:   This Molecule has  0 Imaginary Frequencies
FFCPBrE.out:   This Molecule has  0 Imaginary Frequencies
FFCPClE.out:   This Molecule has  0 Imaginary Frequencies
FFCPFE.out:   This Molecule has  0 Imaginary Frequencies
FFCPHE.out:   This Molecule has  0 Imaginary Frequencies
FFCPIE.out:   This Molecule has  0 Imaginary Frequencies
FHCPBrE.out:   This Molecule has  0 Imaginary Frequencies
FHCPClE.out:   This Molecule has  0 Imaginary Frequencies
FHCPFE.out:   This Molecule has  0 Imaginary Frequencies
FHCPHE.out:   This Molecule has  0 Imaginary Frequencies
FHCPIE.out:   This Molecule has  0 Imaginary Frequencies
FICPBrE.out:   This Molecule has  0 Imaginary Frequencies
FICPClE.out:   This Molecule has  0 Imaginary Frequencies
FICPFE.out:   This Molecule has  0 Imaginary Frequencies
FICPHE.out:   This Molecule has  0 Imaginary Frequencies
FICPIE.out:   This Molecule has  0 Imaginary Frequencies
HBrCPBrE.out:   This Molecule has  0 Imaginary Frequencies
HBrCPClE.out:   This Molecule has  0 Imaginary Frequencies
HBrCPFE.out:   This Molecule has  0 Imaginary Frequencies
HBrCPHE.out:   This Molecule has  0 Imaginary Frequencies
HBrCPIE.out:   This Molecule has  0 Imaginary Frequencies
HClCPBrE.out:   This Molecule has  0 Imaginary Frequencies
HClCPClE.out:   This Molecule has  0 Imaginary Frequencies
HClCPFE.out:   This Molecule has  0 Imaginary Frequencies
HClCPHE.out:   This Molecule has  0 Imaginary Frequencies
HClCPIE.out:   This Molecule has  0 Imaginary Frequencies
HFCPBrE.out:   This Molecule has  0 Imaginary Frequencies
HFCPClE.out:   This Molecule has  0 Imaginary Frequencies
HFCPFE.out:   This Molecule has  0 Imaginary Frequencies
HFCPHE.out:   This Molecule has  0 Imaginary Frequencies
HFCPIE.out:   This Molecule has  0 Imaginary Frequencies
HHCPBrE.out:   This Molecule has  0 Imaginary Frequencies
HHCPClE.out:   This Molecule has  0 Imaginary Frequencies
HHCPFE.out:   This Molecule has  0 Imaginary Frequencies
HHCPHE.out:   This Molecule has  0 Imaginary Frequencies
HHCPIE.out:   This Molecule has  0 Imaginary Frequencies
HICPBrE.out:   This Molecule has  0 Imaginary Frequencies
HICPClE.out:   This Molecule has  0 Imaginary Frequencies
HICPFE.out:   This Molecule has  0 Imaginary Frequencies
HICPHE.out:   This Molecule has  0 Imaginary Frequencies
HICPIE.out:   This Molecule has  0 Imaginary Frequencies
IBrCPBrE.out:   This Molecule has  0 Imaginary Frequencies
IBrCPClE.out:   This Molecule has  0 Imaginary Frequencies
IBrCPFE.out:   This Molecule has  0 Imaginary Frequencies
IBrCPHE.out:   This Molecule has  0 Imaginary Frequencies
IBrCPIE.out:   This Molecule has  0 Imaginary Frequencies
IClCPBrE.out:   This Molecule has  0 Imaginary Frequencies
IClCPClE.out:   This Molecule has  0 Imaginary Frequencies
IClCPFE.out:   This Molecule has  0 Imaginary Frequencies
IClCPHE.out:   This Molecule has  0 Imaginary Frequencies
IClCPIE.out:   This Molecule has  0 Imaginary Frequencies
IFCPBrE.out:   This Molecule has  0 Imaginary Frequencies
IFCPClE.out:   This Molecule has  0 Imaginary Frequencies
IFCPFE.out:   This Molecule has  0 Imaginary Frequencies
IFCPHE.out:   This Molecule has  0 Imaginary Frequencies
IFCPIE.out:   This Molecule has  0 Imaginary Frequencies
IHCPBrE.out:   This Molecule has  0 Imaginary Frequencies
IHCPClE.out:   This Molecule has  0 Imaginary Frequencies
IHCPFE.out:   This Molecule has  0 Imaginary Frequencies
IHCPHE.out:   This Molecule has  0 Imaginary Frequencies
IHCPIE.out:   This Molecule has  0 Imaginary Frequencies
IICPBrE.out:   This Molecule has  0 Imaginary Frequencies
IICPClE.out:   This Molecule has  0 Imaginary Frequencies
IICPFE.out:   This Molecule has  0 Imaginary Frequencies
IICPHE.out:   This Molecule has  0 Imaginary Frequencies
IICPIE.out:   This Molecule has  0 Imaginary Frequencies
