# Supplementary material for: Geometric and energetic data from ab initio calculations of haloethene, haloimine, halomethylenephosphine, haloiminophosphine, halodiazene, halodiphosphene and halocyclopropane
Source: Data Brief. 2019 Nov 2;27:104738. doi: 10.1016/j.dib.2019.104738 (PMC6861602; doi:10.1016/j.dib.2019.104738)
Supplement: Multimedia component 5 [file mmc5.zip › CP/B3LYP/1_final_energy.csv]

BrBrCPBrE.out	-8101.9114277418066
BrBrCPClE.out	-5987.9892202750552
BrBrCPFE.out	-5627.6376100479347
BrBrCPHE.out	-5528.3391827482883
BrBrCPIE.out	-12447.286366196098
BrClCPBrE.out	-5987.9913743787229
BrClCPClE.out	-3874.0691242417656
BrClCPFE.out	-3513.7174333654143
BrClCPHE.out	-3414.4204179374183
BrClCPIE.out	-10333.366212495461
BrFCPBrE.out	-5627.6334906999800
BrFCPClE.out	-3513.7108627770153
BrFCPFE.out	-3153.3579587152735
BrFCPHE.out	-3054.0662573054196
BrFCPIE.out	-9973.0088115715389
BrHCPBrE.out	-5528.3777420614570
BrHCPClE.out	-3414.4555415629634
BrHCPFE.out	-3054.1035053457558
BrHCPHE.out	-2954.8044786829187
BrHCPIE.out	-9873.7528216994779
BrICPBrE.out	-12447.287848329994
BrICPClE.out	-10333.365426744162
BrICPFE.out	-9973.0137376415387
BrICPHE.out	-9873.7141463786738
BrICPIE.out	-16792.662838528580
ClBrCPBrE.out	-5987.9925672694408
ClBrCPClE.out	-3874.0700938433802
ClBrCPFE.out	-3513.7179450927338
ClBrCPHE.out	-3414.4204185855951
ClBrCPIE.out	-10333.367624586765
ClClCPBrE.out	-3874.0725432710465
ClClCPClE.out	-1760.1502219631213
ClClCPFE.out	-1399.7978849605722
ClClCPHE.out	-1300.5017139407598
ClClCPIE.out	-8219.4475069683285
ClFCPBrE.out	-3513.7156195603611
ClFCPClE.out	-1399.7928557796602
ClFCPFE.out	-1039.4395567114148
ClFCPHE.out	-940.14840651860925
ClFCPIE.out	-7859.0911820174479
ClHCPBrE.out	-3414.4579623001518
ClHCPClE.out	-1300.5355801663750
ClHCPFE.out	-940.18296899465986
ClHCPHE.out	-840.88500361169133
ClHCPIE.out	-7759.8332050367062
ClICPBrE.out	-10333.368594819980
ClICPClE.out	-8219.4459838595430
ClICPFE.out	-7859.0941776197724
ClICPHE.out	-7759.7948908782746
ClICPIE.out	-14678.743711778561
FBrCPBrE.out	-5627.6358345256995
FBrCPClE.out	-3513.7128079135750
FBrCPFE.out	-3153.3587655452648
FBrCPHE.out	-3054.0663751398961
FBrCPIE.out	-9973.0120261694556
FClCPBrE.out	-3513.7170391794766
FClCPClE.out	-1399.7939925624360
FClCPFE.out	-1039.4400262477825
FClCPHE.out	-940.14847087787621
FClCPIE.out	-7859.0932330679188
FFCPBrE.out	-3153.3636825420890
FFCPClE.out	-1039.4404398713266
FFCPFE.out	-679.08557645047597
FFCPHE.out	-579.79849086485012
FFCPIE.out	-7498.7402014833533
FHCPBrE.out	-3054.0966458493440
FHCPClE.out	-940.17353220350378
FHCPFE.out	-579.81930398748443
FHCPHE.out	-480.52631960360770
FHCPIE.out	-7399.4727905669533
FICPBrE.out	-9973.0105682233298
FICPClE.out	-7859.0874871526994
FICPFE.out	-7498.7334908892362
FICPHE.out	-7399.4398935925610
FICPIE.out	-14318.386718937441
HBrCPBrE.out	-5528.3774490115911
HBrCPClE.out	-3414.4546346695133
HBrCPFE.out	-3054.1019444164622
HBrCPHE.out	-2954.8034920439177
HBrCPIE.out	-9873.7530346262465
HClCPBrE.out	-3414.4569798994926
HClCPClE.out	-1300.5341672653362
HClCPFE.out	-940.18119034313872
HClCPHE.out	-840.88425073933240
HClCPIE.out	-7759.8325929709035
HFCPBrE.out	-3054.0953445172477
HFCPClE.out	-940.17220571025189
HFCPFE.out	-579.81794339382191
HFCPHE.out	-480.52633991334687
HFCPIE.out	-7399.4715531849515
HHCPBrE.out	-2954.8387495077086
HHCPClE.out	-840.91670757434167
HHCPFE.out	-480.56558006470357
HHCPHE.out	-381.26183398102620
HHCPIE.out	-7300.2135420860377
HICPBrE.out	-9873.7539390484380
HICPClE.out	-7759.8312097978051
HICPFE.out	-7399.4790490164360
HICPHE.out	-7300.1783390548189
HICPIE.out	-14219.129340859710
IBrCPBrE.out	-12447.286682688420
IBrCPClE.out	-10333.364558404326
IBrCPFE.out	-9973.0139794899442
IBrCPHE.out	-9873.7140417926457
IBrCPIE.out	-16792.661262766356
IClCPBrE.out	-10333.366038683247
IClCPClE.out	-8219.4440311248600
IClCPFE.out	-7859.0931609058580
IClCPHE.out	-7759.7946790094829
IClCPIE.out	-14678.740558201975
IFCPBrE.out	-9973.0072334162687
IFCPClE.out	-7859.0850742405200
IFCPFE.out	-7498.7323033793937
IFCPHE.out	-7399.4397091693691
IFCPIE.out	-14318.382454092425
IHCPBrE.out	-9873.7538836292260
IHCPClE.out	-7759.8323682283735
IHCPFE.out	-7399.4806787166908
IHCPHE.out	-7300.1796066257057
IHCPIE.out	-14219.128921547039
IICPBrE.out	-16792.663468156774
IICPClE.out	-14678.741078118688
IICPFE.out	-14318.390845218320
IICPHE.out	-14219.089276674660
IICPIE.out	-21138.037922787160
