# Supplementary material for: Geometric and energetic data from ab initio calculations of haloethene, haloimine, halomethylenephosphine, haloiminophosphine, halodiazene, halodiphosphene and halocyclopropane
Source: Data Brief. 2019 Nov 2;27:104738. doi: 10.1016/j.dib.2019.104738 (PMC6861602; doi:10.1016/j.dib.2019.104738)
Supplement: Multimedia component 5 [file mmc5.zip › CP/B3LYP/3_zero_point.csv]

BrBrCPBrE.out	5.022
BrBrCPClE.out	5.273
BrBrCPFE.out	5.891
BrBrCPHE.out	9.608
BrBrCPIE.out	4.882
BrClCPBrE.out	5.318
BrClCPClE.out	5.606
BrClCPFE.out	6.216
BrClCPHE.out	9.866
BrClCPIE.out	5.222
BrFCPBrE.out	6.242
BrFCPClE.out	6.443
BrFCPFE.out	7.051
BrFCPHE.out	10.912
BrFCPIE.out	6.107
BrHCPBrE.out	11.162
BrHCPClE.out	11.423
BrHCPFE.out	11.999
BrHCPHE.out	15.575
BrHCPIE.out	11.049
BrICPBrE.out	4.644
BrICPClE.out	4.934
BrICPFE.out	5.543
BrICPHE.out	9.201
BrICPIE.out	4.477
ClBrCPBrE.out	5.347
ClBrCPClE.out	5.601
ClBrCPFE.out	6.212
ClBrCPHE.out	9.871
ClBrCPIE.out	5.234
ClClCPBrE.out	5.650
ClClCPClE.out	5.906
ClClCPFE.out	6.517
ClClCPHE.out	10.272
ClClCPIE.out	5.516
ClFCPBrE.out	6.532
ClFCPClE.out	6.807
ClFCPFE.out	7.389
ClFCPHE.out	11.127
ClFCPIE.out	6.453
ClHCPBrE.out	11.517
ClHCPClE.out	11.776
ClHCPFE.out	12.314
ClHCPHE.out	15.906
ClHCPIE.out	11.421
ClICPBrE.out	4.983
ClICPClE.out	5.322
ClICPFE.out	5.834
ClICPHE.out	9.526
ClICPIE.out	4.902
FBrCPBrE.out	6.226
FBrCPClE.out	6.479
FBrCPFE.out	7.102
FBrCPHE.out	10.675
FBrCPIE.out	6.110
FClCPBrE.out	6.584
FClCPClE.out	6.833
FClCPFE.out	7.387
FClCPHE.out	11.176
FClCPIE.out	6.460
FFCPBrE.out	7.594
FFCPClE.out	7.834
FFCPFE.out	8.365
FFCPHE.out	12.093
FFCPIE.out	7.458
FHCPBrE.out	12.408
FHCPClE.out	12.625
FHCPFE.out	13.146
FHCPHE.out	16.739
FHCPIE.out	12.307
FICPBrE.out	5.881
FICPClE.out	6.127
FICPFE.out	6.711
FICPHE.out	10.243
FICPIE.out	5.762
HBrCPBrE.out	11.019
HBrCPClE.out	11.261
HBrCPFE.out	11.783
HBrCPHE.out	15.564
HBrCPIE.out	10.912
HClCPBrE.out	11.388
HClCPClE.out	11.616
HClCPFE.out	12.099
HClCPHE.out	15.961
HClCPIE.out	11.291
HFCPBrE.out	12.287
HFCPClE.out	12.503
HFCPFE.out	12.986
HFCPHE.out	16.745
HFCPIE.out	12.216
HHCPBrE.out	16.646
HHCPClE.out	16.879
HHCPFE.out	17.343
HHCPHE.out	21.016
HHCPIE.out	16.588
HICPBrE.out	10.611
HICPClE.out	10.865
HICPFE.out	11.376
HICPHE.out	14.986
HICPIE.out	10.465
IBrCPBrE.out	4.746
IBrCPClE.out	4.960
IBrCPFE.out	5.564
IBrCPHE.out	9.116
IBrCPIE.out	4.548
IClCPBrE.out	5.038
IClCPClE.out	5.168
IClCPFE.out	5.875
IClCPHE.out	9.590
IClCPIE.out	4.823
IFCPBrE.out	5.820
IFCPClE.out	6.066
IFCPFE.out	6.712
IFCPHE.out	10.562
IFCPIE.out	5.722
IHCPBrE.out	10.777
IHCPClE.out	11.021
IHCPFE.out	11.665
IHCPHE.out	15.177
IHCPIE.out	10.717
IICPBrE.out	4.392
IICPClE.out	4.673
IICPFE.out	5.117
IICPHE.out	9.168
IICPIE.out	3.968
