# Supplementary material for: Geometric and energetic data from ab initio calculations of haloethene, haloimine, halomethylenephosphine, haloiminophosphine, halodiazene, halodiphosphene and halocyclopropane
Source: Data Brief. 2019 Nov 2;27:104738. doi: 10.1016/j.dib.2019.104738 (PMC6861602; doi:10.1016/j.dib.2019.104738)
Supplement: Multimedia component 5 [file mmc5.zip › CP/B3LYP/4_enthalpy.csv]

BrBrCPBrE.out	9.779
BrBrCPClE.out	9.885
BrBrCPFE.out	10.298
BrBrCPHE.out	13.357
BrBrCPIE.out	9.714
BrClCPBrE.out	9.918
BrClCPClE.out	10.054
BrClCPFE.out	10.468
BrClCPHE.out	13.493
BrClCPIE.out	9.869
BrFCPBrE.out	10.579
BrFCPClE.out	10.669
BrFCPFE.out	11.085
BrFCPHE.out	14.307
BrFCPIE.out	10.508
BrHCPBrE.out	14.948
BrHCPClE.out	15.102
BrHCPFE.out	15.504
BrHCPHE.out	18.610
BrHCPIE.out	14.896
BrICPBrE.out	9.559
BrICPClE.out	9.689
BrICPFE.out	10.085
BrICPHE.out	13.108
BrICPIE.out	9.474
ClBrCPBrE.out	9.947
ClBrCPClE.out	10.067
ClBrCPFE.out	10.474
ClBrCPHE.out	13.490
ClBrCPIE.out	9.892
ClClCPBrE.out	10.101
ClClCPClE.out	10.227
ClClCPFE.out	10.641
ClClCPHE.out	13.749
ClClCPIE.out	10.037
ClFCPBrE.out	10.752
ClFCPClE.out	10.891
ClFCPFE.out	11.296
ClFCPHE.out	14.422
ClFCPIE.out	10.710
ClHCPBrE.out	15.196
ClHCPClE.out	15.340
ClHCPFE.out	15.729
ClHCPHE.out	18.852
ClHCPIE.out	15.143
ClICPBrE.out	9.737
ClICPClE.out	9.896
ClICPFE.out	10.242
ClICPHE.out	13.260
ClICPIE.out	9.697
FBrCPBrE.out	10.618
FBrCPClE.out	10.745
FBrCPFE.out	11.157
FBrCPHE.out	14.106
FBrCPIE.out	10.560
FClCPBrE.out	10.823
FClCPClE.out	10.951
FClCPFE.out	11.321
FClCPHE.out	14.452
FClCPIE.out	10.755
FFCPBrE.out	11.589
FFCPClE.out	11.715
FFCPFE.out	12.077
FFCPHE.out	15.197
FFCPIE.out	11.515
FHCPBrE.out	15.921
FHCPClE.out	16.042
FHCPFE.out	16.416
FHCPHE.out	19.545
FHCPIE.out	15.866
FICPBrE.out	10.398
FICPClE.out	10.519
FICPFE.out	10.903
FICPHE.out	13.807
FICPIE.out	10.339
HBrCPBrE.out	14.932
HBrCPClE.out	15.060
HBrCPFE.out	15.401
HBrCPHE.out	18.580
HBrCPIE.out	14.881
HClCPBrE.out	15.175
HClCPClE.out	15.298
HClCPFE.out	15.612
HClCPHE.out	18.885
HClCPIE.out	15.127
HFCPBrE.out	15.869
HFCPClE.out	15.984
HFCPFE.out	16.306
HFCPHE.out	19.543
HFCPIE.out	15.836
HHCPBrE.out	19.763
HHCPClE.out	19.900
HHCPFE.out	20.225
HHCPHE.out	23.560
HHCPIE.out	19.736
HICPBrE.out	14.640
HICPClE.out	14.777
HICPFE.out	15.113
HICPHE.out	18.145
HICPIE.out	14.571
IBrCPBrE.out	9.602
IBrCPClE.out	9.688
IBrCPFE.out	10.092
IBrCPHE.out	13.060
IBrCPIE.out	9.498
IClCPBrE.out	9.744
IClCPClE.out	9.782
IClCPFE.out	10.245
IClCPHE.out	13.328
IClCPIE.out	9.622
IFCPBrE.out	10.307
IFCPClE.out	10.426
IFCPFE.out	10.863
IFCPHE.out	14.078
IFCPIE.out	10.256
IHCPBrE.out	14.684
IHCPClE.out	14.811
IHCPFE.out	15.252
IHCPHE.out	18.328
IHCPIE.out	14.639
IICPBrE.out	9.400
IICPClE.out	9.519
IICPFE.out	9.818
IICPHE.out	13.081
IICPIE.out	9.181
