# Supplementary material for: Geometric and energetic data from ab initio calculations of haloethene, haloimine, halomethylenephosphine, haloiminophosphine, halodiazene, halodiphosphene and halocyclopropane
Source: Data Brief. 2019 Nov 2;27:104738. doi: 10.1016/j.dib.2019.104738 (PMC6861602; doi:10.1016/j.dib.2019.104738)
Supplement: Multimedia component 5 [file mmc5.zip › CP/B3LYP/5_entropy.csv]

BrBrCPBrE.out	89.637
BrBrCPClE.out	86.713
BrBrCPFE.out	84.260
BrBrCPHE.out	78.602
BrBrCPIE.out	91.598
BrClCPBrE.out	86.817
BrClCPClE.out	83.837
BrClCPFE.out	81.363
BrClCPHE.out	75.895
BrClCPIE.out	88.538
BrFCPBrE.out	83.963
BrFCPClE.out	81.299
BrFCPFE.out	78.749
BrFCPHE.out	73.079
BrFCPIE.out	85.969
BrHCPBrE.out	79.512
BrHCPClE.out	76.828
BrHCPFE.out	74.180
BrHCPHE.out	68.684
BrHCPIE.out	81.430
BrICPBrE.out	92.260
BrICPClE.out	89.221
BrICPFE.out	86.654
BrICPHE.out	81.136
BrICPIE.out	94.331
ClBrCPBrE.out	86.827
ClBrCPClE.out	84.024
ClBrCPFE.out	81.441
ClBrCPHE.out	75.858
ClBrCPIE.out	88.658
ClClCPBrE.out	84.068
ClClCPClE.out	81.238
ClClCPFE.out	78.645
ClClCPHE.out	72.993
ClClCPIE.out	86.069
ClFCPBrE.out	81.390
ClFCPClE.out	78.465
ClFCPFE.out	75.970
ClFCPHE.out	70.384
ClFCPIE.out	83.095
ClHCPBrE.out	76.786
ClHCPClE.out	73.953
ClHCPFE.out	71.467
ClHCPHE.out	65.902
ClHCPIE.out	78.625
ClICPBrE.out	89.411
ClICPClE.out	86.123
ClICPFE.out	83.978
ClICPHE.out	78.085
ClICPIE.out	91.043
FBrCPBrE.out	84.395
FBrCPClE.out	81.624
FBrCPFE.out	78.849
FBrCPHE.out	73.302
FBrCPIE.out	86.209
FClCPBrE.out	81.535
FClCPClE.out	78.749
FClCPFE.out	76.130
FClCPHE.out	70.302
FClCPIE.out	83.370
FFCPBrE.out	78.680
FFCPClE.out	75.880
FFCPFE.out	73.301
FFCPHE.out	67.646
FFCPIE.out	80.604
FHCPBrE.out	74.254
FHCPClE.out	71.514
FHCPFE.out	68.905
FHCPHE.out	63.201
FHCPIE.out	76.055
FICPBrE.out	86.570
FICPClE.out	83.880
FICPFE.out	81.275
FICPHE.out	75.665
FICPIE.out	88.397
HBrCPBrE.out	79.969
HBrCPClE.out	77.159
HBrCPFE.out	74.477
HBrCPHE.out	68.595
HBrCPIE.out	81.888
HClCPBrE.out	77.173
HClCPClE.out	74.398
HClCPFE.out	71.699
HClCPHE.out	65.793
HClCPIE.out	79.063
HFCPBrE.out	74.420
HFCPClE.out	71.632
HFCPFE.out	68.879
HFCPHE.out	63.145
HFCPIE.out	76.259
HHCPBrE.out	69.399
HHCPClE.out	66.530
HHCPFE.out	63.664
HHCPHE.out	57.924
HHCPIE.out	71.213
HICPBrE.out	82.078
HICPClE.out	79.308
HICPFE.out	76.804
HICPHE.out	71.031
HICPIE.out	84.219
IBrCPBrE.out	91.594
IBrCPClE.out	88.894
IBrCPFE.out	86.510
IBrCPHE.out	81.382
IBrCPIE.out	93.687
IClCPBrE.out	88.898
IClCPClE.out	86.425
IClCPFE.out	83.526
IClCPHE.out	78.116
IClCPIE.out	90.978
IFCPBrE.out	86.431
IFCPClE.out	83.679
IFCPFE.out	80.971
IFCPHE.out	75.381
IFCPIE.out	88.210
IHCPBrE.out	81.887
IHCPClE.out	79.073
IHCPFE.out	76.159
IHCPHE.out	70.965
IHCPIE.out	83.198
IICPBrE.out	94.059
IICPClE.out	91.146
IICPFE.out	89.075
IICPHE.out	82.591
IICPIE.out	97.447
