# Supplementary material for: Geometric and energetic data from ab initio calculations of haloethene, haloimine, halomethylenephosphine, haloiminophosphine, halodiazene, halodiphosphene and halocyclopropane
Source: Data Brief. 2019 Nov 2;27:104738. doi: 10.1016/j.dib.2019.104738 (PMC6861602; doi:10.1016/j.dib.2019.104738)
Supplement: Multimedia component 5 [file mmc5.zip › CP/B3LYP/BrBrCPBrE.out]

Q-Chem Developer Version!
                  Welcome to Q-Chem
     A Quantum Leap Into The Future Of Chemistry


 Q-Chem 5.1, Q-Chem, Inc., Pleasanton, CA (2018)

 Yihan Shao,  Zhengting Gan,  E. Epifanovsky,  A. T. B. Gilbert,  M. Wormit,  
 J. Kussmann,  A. W. Lange,  A. Behn,  Jia Deng,  Xintian Feng,  D. Ghosh,  
 M. Goldey,  P. R. Horn,  L. D. Jacobson,  I. Kaliman,  T. Kus,  A. Landau,  
 Jie Liu,  E. I. Proynov,  R. M. Richard,  R. P. Steele,  E. J. Sundstrom,  
 H. L. Woodcock III,  P. M. Zimmerman,  D. Zuev,  B. Albrecht,  E. Alguire,  
 S. A. Baeppler,  D. Barton,  Z. Benda,  Y. A. Bernard,  E. J. Berquist,  
 K. B. Bravaya,  H. Burton,  D. Casanova,  Chun-Min Chang,  Yunqing Chen,  
 A. Chien,  K. D. Closser,  M. P. Coons,  S. Coriani,  S. Dasgupta,  
 A. L. Dempwolff,  M. Diedenhofen,  Hainam Do,  R. G. Edgar,  Po-Tung Fang,  
 S. Faraji,  S. Fatehi,  Qingguo Feng,  K. D. Fenk,  J. Fosso-Tande,  
 Qinghui Ge,  A. Ghysels,  G. Gidofalvi,  J. Gomes,  J. Gonthier,  A. Gunina,  
 D. Hait,  M. W. D. Hanson-Heine,  P. H. P. Harbach,  A. W. Hauser,  
 J. E. Herr,  E. G. Hohenstein,  Z. C. Holden,  Kerwin Hui,  B. C. Huynh,  
 T.-C. Jagau,  Hyunjun Ji,  B. Kaduk,  K. Khistyaev,  Jaehoon Kim,  
 P. Klunzinger,  K. Koh,  D. Kosenkov,  L. Koulias,  T. Kowalczyk,  
 C. M. Krauter,  A. Kunitsa,  Ka Un Lao,  A. Laurent,  K. V. Lawler,  
 Joonho Lee,  D. Lefrancois,  S. Lehtola,  D. S. Levine,  Yi-Pei Li,  
 You-Sheng Lin,  Fenglai Liu,  E. Livshits,  A. Luenser,  P. Manohar,  
 E. Mansoor,  S. F. Manzer,  Shan-Ping Mao,  Yuezhi Mao,  N. Mardirossian,  
 A. V. Marenich,  T. Markovich,  L. A. Martinez-Martinez,  S. A. Maurer,  
 N. J. Mayhall,  S. C. McKenzie,  J.-M. Mewes,  A. F. Morrison,  
 J. W. Mullinax,  K. Nanda,  T. S. Nguyen-Beck,  R. Olivares-Amaya,  
 J. A. Parkhill,  T. M. Perrine,  F. Plasser,  P. Pokhilko,  S. Prager,  
 A. Prociuk,  E. Ramos,  D. R. Rehn,  F. Rob,  M. Schneider,  N. Sergueev,  
 S. M. Sharada,  S. Sharma,  D. W. Small,  T. Stauch,  T. Stein,  
 Yu-Chuan Su,  A. J. W. Thom,  A. Tkatchenko,  T. Tsuchimochi,  N. M. Tubman,  
 L. Vogt,  M. L. Vidal,  O. Vydrov,  M. A. Watson,  J. Wenzel,  
 M. de Wergifosse,  T. A. Wesolowski,  A. White,  J. Witte,  A. Yamada,  
 Jun Yang,  K. Yao,  S. Yeganeh,  S. R. Yost,  Zhi-Qiang You,  A. Zech,  
 Igor Ying Zhang,  Xing Zhang,  Yan Zhao,  Ying Zhu,  B. R. Brooks,  
 G. K. L. Chan,  C. J. Cramer,  M. S. Gordon,  W. J. Hehre,  A. Klamt,  
 M. W. Schmidt,  C. D. Sherrill,  D. G. Truhlar,  A. Aspuru-Guzik,  R. Baer,  
 A. T. Bell,  N. A. Besley,  Jeng-Da Chai,  A. E. DePrince, III,  
 R. A. DiStasio Jr.,  A. Dreuw,  B. D. Dunietz,  T. R. Furlani,  
 Chao-Ping Hsu,  Yousung Jung,  Jing Kong,  D. S. Lambrecht,  WanZhen Liang,  
 C. Ochsenfeld,  V. A. Rassolov,  L. V. Slipchenko,  J. E. Subotnik,  
 T. Van Voorhis,  J. M. Herbert,  A. I. Krylov,  P. M. W. Gill,  M. Head-Gordon

 Contributors to earlier versions of Q-Chem not listed above: 
 R. D. Adamson,  B. Austin,  J. Baker,  G. J. O. Beran,  K. Brandhorst,  
 S. T. Brown,  E. F. C. Byrd,  A. K. Chakraborty,  C.-L. Cheng,  
 Siu Hung Chien,  D. M. Chipman,  D. L. Crittenden,  H. Dachsel,  
 R. J. Doerksen,  A. D. Dutoi,  L. Fusti-Molnar,  W. A. Goddard III,  
 A. Golubeva-Zadorozhnaya,  S. R. Gwaltney,  G. Hawkins,  A. Heyden,  
 S. Hirata,  G. Kedziora,  F. J. Keil,  C. Kelley,  Jihan Kim,  R. A. King,  
 R. Z. Khaliullin,  P. P. Korambath,  W. Kurlancheek,  A. M. Lee,  M. S. Lee,  
 S. V. Levchenko,  Ching Yeh Lin,  D. Liotard,  R. C. Lochan,  I. Lotan,  
 P. E. Maslen,  N. Nair,  D. P. O'Neill,  D. Neuhauser,  E. Neuscamman,  
 C. M. Oana,  R. Olson,  B. Peters,  R. Peverati,  P. A. Pieniazek,  
 Y. M. Rhee,  J. Ritchie,  M. A. Rohrdanz,  E. Rosta,  N. J. Russ,  
 H. F. Schaefer III,  N. E. Schultz,  N. Shenvi,  A. C. Simmonett,  A. Sodt,  
 D. Stuck,  K. S. Thanthiriwatte,  V. Vanovschi,  Tao Wang,  A. Warshel,  
 C. F. Williams,  Q. Wu,  X. Xu,  W. Zhang

 Please cite Q-Chem as follows:
 Y. Shao et al., Mol. Phys. 113, 184-215 (2015)
 DOI: 10.1080/00268976.2014.952696

 Q-Chem 5.1.2 for Intel X86 EM64T Linux

 Parts of Q-Chem use Armadillo 8.300.2 (Tropical Shenanigans).
 http://arma.sourceforge.net/

 Q-Chem begins on Mon Nov 26 11:02:56 2018  

Host: 
0

     Scratch files written to /scratch/taweetham/qchem44054//
Input Ideriv = 2
Curr. Ideriv = -1
Max.  Ideriv = 2

Checking the input file for inconsistencies... 	...done.

--------------------------------------------------------------
User input:
--------------------------------------------------------------
$molecule
0 1
C 
P 1 1.5 
Br 2 PBr 1 120. 
Br 1 PBr 2 120.  3 180.0
Br 1 PBr 2 120.  3 0.0

PH=1.44
PF=1.54
PCl=2.03
PBr=2.5
PI=2.6
$end

$rem
   job_type	optimization
   basis	6-311++g**
   method	b3lyp
$end

--------------------------------------------------------------
 ----------------------------------------------------------------
             Standard Nuclear Orientation (Angstroms)
    I     Atom           X                Y                Z
 ----------------------------------------------------------------
    1      C       0.6147655738     0.2127556752     0.0000000000
    2      P      -0.3791728279     1.3361818872     0.0000000000
    3      Br     -2.8289808940     0.8377438877     0.0000000000
    4      Br      3.0645736399     0.7111936747     0.0000000000
    5      Br     -0.1784784895    -2.1580593441    -0.0000000000
 ----------------------------------------------------------------
 Molecular Point Group                 Cs    NOp =  2
 Largest Abelian Subgroup              Cs    NOp =  2
 Nuclear Repulsion Energy =   844.0153832767 hartrees
 There are       63 alpha and       63 beta electrons
 Requested basis set is 6-311++G(d,p)
 There are 76 shells and 196 basis functions

 Total QAlloc Memory Limit   2000 MB
 Mega-Array Size       188 MB
 MEM_STATIC part       192 MB
 A cutoff of  1.0D-11 yielded   2051 shell pairs
 There are     14929 function pairs (     16632 Cartesian)

 -------------------------------------------------------
 OpenMP Integral Computing Module                       
 Release: version 1.0, May 2013, Q-Chem Inc. Pittsburgh 
 -------------------------------------------------------
 Integral Job Info:
 Integral job number is                      11
 Integral operator is                         1
 short-range coefficients                     0
 long-range coefficients              100000000
 Omega coefficients                           0
 if combine SR and LR in K                    0
 Integral screening is                        0
 Integral computing path is                   2
 max size of driver memory is            800000
 size of driver memory is                593474
 size of scratch memory is             29623520
 max col of scratch BK array               1296
 max len of scratch array in speh3          155
 max len of scratch index in speh4           18
 max int batch size is                      520
 min int batch size is                       52
 fixed nKL is                                45
 max L of basis functions is                  2
 order of int derivative is                   0
 number of shells is                         76
 number of basis is                         207
 number of cartesian basis is               207
 number of contracted shell pairs          2051
 number of primitive shell pairs           5247
 maxK2 (contraction) of shell pair           36
 max number of K2 of shell pair               1
 max number of CS2 of shell pair            262
 max number of PS2 of shell pair            417
 mem total for path MDJ                  538582
 -------------------------------------------------------
 Smallest overlap matrix eigenvalue = 7.44E-04

 Scale SEOQF with 1.000000e-01/1.000000e-01/1.000000e-01

 Standard Electronic Orientation quadrupole field applied
 Nucleus-field energy     =     0.0000000385 hartrees
 Guess from superposition of atomic densities
 Warning:  Energy on first SCF cycle will be non-variational
 SAD guess density has 126.000000 electrons

 -----------------------------------------------------------------------
  General SCF calculation program by
  Eric Jon Sundstrom, Paul Horn, Yuezhi Mao, Dmitri Zuev, Alec White,
  David Stuck, Shaama M.S., Shane Yost, Joonho Lee, David Small,
  Daniel Levine, Susi Lehtola, Hugh Burton, Evgeny Epifanovsky
 -----------------------------------------------------------------------
 Exchange:     0.2000 Hartree-Fock + 0.0800 Slater + 0.7200 B88
 Correlation:  0.1900 VWN1RPA + 0.8100 LYP
 Using SG-1 standard quadrature grid
 using 4 threads for integral computing
 -------------------------------------------------------
 OpenMP Integral computing Module                
 Release: version 2.0, May 2017, Q-Chem Inc. Pleasanton 
 -------------------------------------------------------
 -------------------------------------------------------
 OpenMP BLAS3 based DFT computing Module                
 Release: version 1.0, May 2013, Q-Chem Inc. Pittsburgh 
 -------------------------------------------------------
 A restricted SCF calculation will be
 performed using DIIS
 SCF converges when DIIS error is below 1.0e-08
 ---------------------------------------
  Cycle       Energy         DIIS error
 ---------------------------------------
    1   -8101.9073337720      2.89e-02  
    2   -8101.7258497553      3.20e-03  
    3   -8101.5606118134      5.38e-03  
    4   -8101.7322046113      2.35e-03  
    5   -8101.7626707923      6.14e-04  
    6   -8101.7622138786      6.36e-04  
    7   -8101.7642912866      2.06e-04  
    8   -8101.7645393839      4.55e-05  
    9   -8101.7645570273      1.06e-05  
   10   -8101.7645582005      1.99e-06  
   11   -8101.7645582514      1.99e-06  
   12   -8101.7645582817      4.36e-07  
   13   -8101.7645582842      1.16e-07  
   14   -8101.7645582844      2.24e-08  
   15   -8101.7645582844      7.07e-09  Convergence criterion met
 ---------------------------------------
 SCF time:   CPU 64.69s  wall 25.00s 
 SCF   energy in the final basis set =    -8101.7645582844
 Total energy in the final basis set =    -8101.7645582844

 --------------------------------------------------------------
             Orbital Energies (a.u.) and Symmetries
 --------------------------------------------------------------

 Alpha MOs, Restricted
 -- Occupied --                  
-482.88 -482.86 -482.85  -77.13  -62.53  -62.51  -62.51  -56.35
  1 A'    2 A'    3 A'    4 A'    5 A'    6 A'    7 A'    8 A'                 
-56.349 -56.349 -56.331 -56.327 -56.327 -56.327 -56.322 -56.322
  9 A'    1 A"   10 A'    2 A"   11 A'   12 A'   13 A'    3 A"                 
-10.326  -8.739  -8.718  -8.712  -6.635  -6.574  -6.556  -6.556
 14 A'   15 A'   16 A'   17 A'   18 A'   19 A'   20 A'    4 A"                 
 -6.549  -6.545  -6.536  -6.536  -6.530  -6.529  -4.796  -4.793
 21 A'   22 A'    5 A"   23 A'   24 A'    6 A"   25 A'    7 A"                 
 -4.792  -2.684  -2.679  -2.679  -2.665  -2.665  -2.660  -2.656
 26 A'   27 A'   28 A'    8 A"   29 A'    9 A"   30 A'   10 A"                 
 -2.656  -2.655  -2.651  -2.651  -2.646  -2.646  -2.639  -2.639
 31 A'   32 A'   33 A'   11 A"   34 A'   12 A"   13 A"   35 A'                 
 -0.828  -0.792  -0.777  -0.762  -0.511  -0.417  -0.404  -0.376
 36 A'   37 A'   38 A'   39 A'   40 A'   41 A'   42 A'   14 A"                 
 -0.333  -0.329  -0.327  -0.315  -0.311  -0.303  -0.302
 43 A'   15 A"   44 A'   16 A"   45 A'   46 A'   17 A"                         
 -- Virtual --                   
 -0.216  -0.191  -0.100  -0.052  -0.003   0.014   0.025   0.036
 47 A'   48 A'   18 A"   49 A'   50 A'   51 A'   52 A'   19 A"                 
  0.041   0.056   0.056   0.061   0.064   0.071   0.079   0.088
 53 A'   54 A'   55 A'   20 A"   56 A'   21 A"   57 A'   22 A"                 
  0.091   0.101   0.106   0.120   0.120   0.147   0.156   0.186
 58 A'   59 A'   60 A'   23 A"   61 A'   62 A'   63 A'   64 A'                 
  0.192   0.274   0.288   0.329   0.367   0.380   0.391   0.409
 65 A'   24 A"   66 A'   67 A'   68 A'   69 A'   70 A'   25 A"                 
  0.409   0.425   0.434   0.438   0.475   0.481   0.482   0.507
 71 A'   26 A"   72 A'   27 A"   73 A'   74 A'   28 A"   29 A"                 
  0.511   0.528   0.532   0.538   0.542   0.546   0.552   0.555
 75 A'   76 A'   30 A"   77 A'   31 A"   78 A'   32 A"   79 A'                 
  0.563   0.563   0.571   0.593   0.611   0.625   0.636   0.660
 80 A'   33 A"   81 A'   82 A'   34 A"   83 A'   84 A'   85 A'                 
  0.672   0.672   0.676   0.694   0.762   0.904   0.936   0.997
 35 A"   86 A'   87 A'   36 A"   88 A'   89 A'   90 A'   91 A'                 
  1.134   1.292   1.396   1.490   1.530   1.557   1.582   1.638
 92 A'   37 A"   93 A'   38 A"   94 A'   95 A'   39 A"   96 A'                 
  1.966   1.975   1.981   1.993   1.995   2.013   2.021   2.033
 40 A"   41 A"   97 A'   98 A'   42 A"   99 A'  100 A'  101 A'                 
  2.042   2.093   2.676   2.757   3.131   3.958   3.965   3.968
102 A'  103 A'   43 A"  104 A'  105 A'   44 A"   45 A"  106 A'                 
  3.979   3.979   3.981   3.986   3.989   3.997   4.002   4.007
 46 A"  107 A'   47 A"  108 A'   48 A"  109 A'   49 A"  110 A'                 
  4.046   4.101   4.110   4.157   6.504   6.528   6.585   6.941
111 A'  112 A'  113 A'  114 A'  115 A'  116 A'  117 A'  118 A'                 
  7.515   7.530   7.532   7.542   7.547   7.548   7.566   7.575
 50 A"   51 A"  119 A'  120 A'   52 A"  121 A'  122 A'  123 A'                 
  7.591  13.759  13.874  14.051  23.409  47.800  47.823  47.875
124 A'   53 A"  125 A'  126 A'  127 A'  128 A'  129 A'  130 A'                 
163.117 289.702 289.719 289.722 289.737 289.739 289.746 289.764
131 A'   54 A"  132 A'   55 A"  133 A'   56 A"  134 A'  135 A'                 
289.775 289.7991020.5691020.5941020.660
136 A'  137 A'  138 A'  139 A'  140 A'                                         

 Beta MOs, Restricted
 -- Occupied --                  
-482.88 -482.86 -482.85  -77.13  -62.53  -62.51  -62.51  -56.35
  1 A'    2 A'    3 A'    4 A'    5 A'    6 A'    7 A'    8 A'                 
-56.349 -56.349 -56.331 -56.327 -56.327 -56.327 -56.322 -56.322
  9 A'    1 A"   10 A'    2 A"   11 A'   12 A'   13 A'    3 A"                 
-10.326  -8.739  -8.718  -8.712  -6.635  -6.574  -6.556  -6.556
 14 A'   15 A'   16 A'   17 A'   18 A'   19 A'   20 A'    4 A"                 
 -6.549  -6.545  -6.536  -6.536  -6.530  -6.529  -4.796  -4.793
 21 A'   22 A'    5 A"   23 A'   24 A'    6 A"   25 A'    7 A"                 
 -4.792  -2.684  -2.679  -2.679  -2.665  -2.665  -2.660  -2.656
 26 A'   27 A'   28 A'    8 A"   29 A'    9 A"   30 A'   10 A"                 
 -2.656  -2.655  -2.651  -2.651  -2.646  -2.646  -2.639  -2.639
 31 A'   32 A'   33 A'   11 A"   34 A'   12 A"   13 A"   35 A'                 
 -0.828  -0.792  -0.777  -0.762  -0.511  -0.417  -0.404  -0.376
 36 A'   37 A'   38 A'   39 A'   40 A'   41 A'   42 A'   14 A"                 
 -0.333  -0.329  -0.327  -0.315  -0.311  -0.303  -0.302
 43 A'   15 A"   44 A'   16 A"   45 A'   46 A'   17 A"                         
 -- Virtual --                   
 -0.216  -0.191  -0.100  -0.052  -0.003   0.014   0.025   0.036
 47 A'   48 A'   18 A"   49 A'   50 A'   51 A'   52 A'   19 A"                 
  0.041   0.056   0.056   0.061   0.064   0.071   0.079   0.088
 53 A'   54 A'   55 A'   20 A"   56 A'   21 A"   57 A'   22 A"                 
  0.091   0.101   0.106   0.120   0.120   0.147   0.156   0.186
 58 A'   59 A'   60 A'   23 A"   61 A'   62 A'   63 A'   64 A'                 
  0.192   0.274   0.288   0.329   0.367   0.380   0.391   0.409
 65 A'   24 A"   66 A'   67 A'   68 A'   69 A'   70 A'   25 A"                 
  0.409   0.425   0.434   0.438   0.475   0.481   0.482   0.507
 71 A'   26 A"   72 A'   27 A"   73 A'   74 A'   28 A"   29 A"                 
  0.511   0.528   0.532   0.538   0.542   0.546   0.552   0.555
 75 A'   76 A'   30 A"   77 A'   31 A"   78 A'   32 A"   79 A'                 
  0.563   0.563   0.571   0.593   0.611   0.625   0.636   0.660
 80 A'   33 A"   81 A'   82 A'   34 A"   83 A'   84 A'   85 A'                 
  0.672   0.672   0.676   0.694   0.762   0.904   0.936   0.997
 35 A"   86 A'   87 A'   36 A"   88 A'   89 A'   90 A'   91 A'                 
  1.134   1.292   1.396   1.490   1.530   1.557   1.582   1.638
 92 A'   37 A"   93 A'   38 A"   94 A'   95 A'   39 A"   96 A'                 
  1.966   1.975   1.981   1.993   1.995   2.013   2.021   2.033
 40 A"   41 A"   97 A'   98 A'   42 A"   99 A'  100 A'  101 A'                 
  2.042   2.093   2.676   2.757   3.131   3.958   3.965   3.968
102 A'  103 A'   43 A"  104 A'  105 A'   44 A"   45 A"  106 A'                 
  3.979   3.979   3.981   3.986   3.989   3.997   4.002   4.007
 46 A"  107 A'   47 A"  108 A'   48 A"  109 A'   49 A"  110 A'                 
  4.046   4.101   4.110   4.157   6.504   6.528   6.585   6.941
111 A'  112 A'  113 A'  114 A'  115 A'  116 A'  117 A'  118 A'                 
  7.515   7.530   7.532   7.542   7.547   7.548   7.566   7.575
 50 A"   51 A"  119 A'  120 A'   52 A"  121 A'  122 A'  123 A'                 
  7.591  13.759  13.874  14.051  23.409  47.800  47.823  47.875
124 A'   53 A"  125 A'  126 A'  127 A'  128 A'  129 A'  130 A'                 
163.117 289.702 289.719 289.722 289.737 289.739 289.746 289.764
131 A'   54 A"  132 A'   55 A"  133 A'   56 A"  134 A'  135 A'                 
289.775 289.7991020.5691020.5941020.660
136 A'  137 A'  138 A'  139 A'  140 A'                                         
 --------------------------------------------------------------

          Ground-State Mulliken Net Atomic Charges

     Atom                 Charge (a.u.)
  ----------------------------------------
      1 C                     0.116290
      2 P                     0.066626
      3 Br                   -0.109158
      4 Br                   -0.002520
      5 Br                   -0.071238
  ----------------------------------------
  Sum of atomic charges =     0.000000

 -----------------------------------------------------------------
                    Cartesian Multipole Moments
 -----------------------------------------------------------------
    Charge (ESU x 10^10)
                 0.0000
    Dipole Moment (Debye)
         X       0.4943      Y       1.5624      Z       0.0000
       Tot       1.6387
    Quadrupole Moments (Debye-Ang)
        XX     -71.6246     XY       2.1210     YY     -73.2342
        XZ       0.0000     YZ      -0.0000     ZZ     -75.4078
    Octopole Moments (Debye-Ang^2)
       XXX      20.2678    XXY      -3.0448    XYY      -2.3580
       YYY     -27.1761    XXZ      -0.0000    XYZ      -0.0000
       YYZ       0.0000    XZZ      -0.3486    YZZ      -4.9191
       ZZZ      -0.0000
    Hexadecapole Moments (Debye-Ang^3)
      XXXX   -1845.4201   XXXY      41.6532   XXYY    -490.8988
      XYYY      24.7763   YYYY    -846.0682   XXXZ       0.0000
      XXYZ      -0.0000   XYYZ       0.0000   YYYZ      -0.0000
      XXZZ    -366.8761   XYZZ       2.0268   YYZZ    -166.2590
      XZZZ       0.0000   YZZZ      -0.0000   ZZZZ     -97.6468
 -----------------------------------------------------------------
 Calculating analytic gradient of the SCF energy
 Gradient of SCF Energy
            1           2           3           4           5
    1  -0.1196904   0.1146483  -0.0304391   0.0582417  -0.0227605
    2   0.1618941  -0.1313866   0.0009891   0.0125539  -0.0440505
    3  -0.0000000  -0.0000000   0.0000000   0.0000000   0.0000000
 Max gradient component =       1.619E-01
 RMS gradient           =       7.205E-02
 Gradient time:  CPU 12.26 s  wall 5.92 s
 Geometry Optimization Parameters
   NAtoms,    NIC,     NZ,  NCons,   NDum,   NFix, NCnnct, MaxDiis
        5      20       5       0       0       0       0       0


** GEOMETRY OPTIMIZATION IN DELOCALIZED INTERNAL COORDINATES **
   Searching for a Minimum

   Optimization Cycle:   1

                       Coordinates (Angstroms)
     ATOM                X               Y               Z
      1  C         0.6147655738    0.2127556752    0.0000000000
      2  P        -0.3791728279    1.3361818872    0.0000000000
      3  Br       -2.8289808940    0.8377438877    0.0000000000
      4  Br        3.0645736399    0.7111936747    0.0000000000
      5  Br       -0.1784784895   -2.1580593441    0.0000000000
   Point Group: cs    Number of degrees of freedom:     7


   Energy is  -8101.764558284


 Attempting to Generate Delocalized Internal Coordinates

  7 Hessian modes will be used to form the next step
  Hessian Eigenvalues:
     0.052803    0.052803    0.092515    0.250000    0.250000    0.250000
     0.766766

 Minimum Search - Taking Simple RFO Step
 Searching for Lamda that Minimizes Along All modes
 Value Taken    Lamda =  -0.08245799
 Calculated Step too Large.  Step scaled by  0.472130
 Step Taken.  Stepsize is  0.300000

                             Maximum     Tolerance    Cnvgd?
         Gradient           0.150551      0.000300      NO
         Displacement       0.194713      0.001200      NO
         Energy change     *********      0.000001      NO


 New Cartesian Coordinates Obtained by Inverse Iteration

 Displacement from previous Coordinates is:  0.299720
 ----------------------------------------------------------------
             Standard Nuclear Orientation (Angstroms)
    I     Atom           X                Y                Z
 ----------------------------------------------------------------
    1      C       0.6157621781     0.1939272695     0.0000000000
    2      P      -0.3835931458     1.3723862493     0.0000000000
    3      Br     -2.7782166851     0.8191591926     0.0000000000
    4      Br      2.9609999249     0.6541049492     0.0000000000
    5      Br     -0.1222452698    -2.0997618798     0.0000000000
 ----------------------------------------------------------------
 Molecular Point Group                 Cs    NOp =  2
 Largest Abelian Subgroup              Cs    NOp =  2
 Nuclear Repulsion Energy =   863.6521174314 hartrees
 There are       63 alpha and       63 beta electrons
 Applying Cartesian multipole field
    Component          Value
    ---------          -----
     (2,0,0)        1.00000E-11
     (0,2,0)        2.00000E-11
     (0,0,2)       -3.00000E-11
 Nucleus-field energy     =     0.0000000366 hartrees
 Requested basis set is 6-311++G(d,p)
 There are 76 shells and 196 basis functions
 A cutoff of  1.0D-11 yielded   2075 shell pairs
 There are     15076 function pairs (     16795 Cartesian)
 Smallest overlap matrix eigenvalue = 7.47E-04
 Guess MOs from SCF MO coefficient file

 -----------------------------------------------------------------------
  General SCF calculation program by
  Eric Jon Sundstrom, Paul Horn, Yuezhi Mao, Dmitri Zuev, Alec White,
  David Stuck, Shaama M.S., Shane Yost, Joonho Lee, David Small,
  Daniel Levine, Susi Lehtola, Hugh Burton, Evgeny Epifanovsky
 -----------------------------------------------------------------------
 Exchange:     0.2000 Hartree-Fock + 0.0800 Slater + 0.7200 B88
 Correlation:  0.1900 VWN1RPA + 0.8100 LYP
 Using SG-1 standard quadrature grid
 using 4 threads for integral computing
 -------------------------------------------------------
 OpenMP Integral computing Module                
 Release: version 2.0, May 2017, Q-Chem Inc. Pleasanton 
 -------------------------------------------------------
 -------------------------------------------------------
 OpenMP BLAS3 based DFT computing Module                
 Release: version 1.0, May 2013, Q-Chem Inc. Pittsburgh 
 -------------------------------------------------------
 A restricted SCF calculation will be
 performed using DIIS
 SCF converges when DIIS error is below 1.0e-08
 ---------------------------------------
  Cycle       Energy         DIIS error
 ---------------------------------------
    1   -8101.7989094559      5.52e-04  
    2   -8101.8012209126      2.52e-04  
    3   -8101.8005606262      4.28e-04  
    4   -8101.8015209213      1.26e-04  
    5   -8101.8015995650      4.93e-05  
    6   -8101.8016132162      7.30e-06  
    7   -8101.8016134584      3.93e-06  
    8   -8101.8016135329      1.75e-06  
    9   -8101.8016135515      2.96e-07  
   10   -8101.8016135522      1.19e-07  
   11   -8101.8016135523      5.10e-08  
   12   -8101.8016135522      1.78e-08  
   13   -8101.8016135522      1.85e-09  Convergence criterion met
 ---------------------------------------
 SCF time:   CPU 55.08s  wall 29.00s 
 SCF   energy in the final basis set =    -8101.8016135522
 Total energy in the final basis set =    -8101.8016135522

 --------------------------------------------------------------
             Orbital Energies (a.u.) and Symmetries
 --------------------------------------------------------------

 Alpha MOs, Restricted
 -- Occupied --                  
-482.88 -482.86 -482.86  -77.14  -62.53  -62.51  -62.51  -56.35
  1 A'    2 A'    3 A'    4 A'    5 A'    6 A'    7 A'    8 A'                 
-56.347 -56.347 -56.329 -56.329 -56.325 -56.325 -56.324 -56.324
  9 A'    1 A"   10 A'   11 A'    2 A"   12 A'   13 A'    3 A"                 
-10.330  -8.738  -8.716  -8.714  -6.635  -6.572  -6.555  -6.554
 14 A'   15 A'   16 A'   17 A'   18 A'   19 A'   20 A'    4 A"                 
 -6.547  -6.547  -6.535  -6.534  -6.532  -6.531  -4.797  -4.793
 21 A'   22 A'    5 A"   23 A'   24 A'    6 A"   25 A'    7 A"                 
 -4.792  -2.682  -2.677  -2.677  -2.663  -2.663  -2.658  -2.657
 26 A'   27 A'   28 A'    8 A"   29 A'    9 A"   30 A'   31 A'                 
 -2.655  -2.654  -2.653  -2.653  -2.644  -2.644  -2.641  -2.641
 10 A"   32 A'   33 A'   11 A"   12 A"   34 A'   13 A"   35 A'                 
 -0.826  -0.794  -0.777  -0.757  -0.517  -0.422  -0.410  -0.374
 36 A'   37 A'   38 A'   39 A'   40 A'   41 A'   42 A'   14 A"                 
 -0.336  -0.329  -0.327  -0.315  -0.311  -0.303  -0.300
 43 A'   15 A"   44 A'   16 A"   45 A'   46 A'   17 A"                         
 -- Virtual --                   
 -0.197  -0.177  -0.104  -0.049  -0.003   0.015   0.025   0.036
 47 A'   48 A'   18 A"   49 A'   50 A'   51 A'   52 A'   19 A"                 
  0.042   0.056   0.056   0.062   0.065   0.070   0.078   0.089
 53 A'   54 A'   55 A'   20 A"   56 A'   21 A"   57 A'   22 A"                 
  0.092   0.101   0.107   0.121   0.122   0.144   0.155   0.187
 58 A'   59 A'   60 A'   23 A"   61 A'   62 A'   63 A'   64 A'                 
  0.194   0.276   0.282   0.319   0.367   0.376   0.389   0.408
 65 A'   24 A"   66 A'   67 A'   68 A'   69 A'   70 A'   25 A"                 
  0.411   0.424   0.432   0.441   0.473   0.474   0.477   0.501
 71 A'   26 A"   72 A'   27 A"   73 A'   74 A'   28 A"   29 A"                 
  0.505   0.527   0.530   0.540   0.542   0.546   0.553   0.558
 75 A'   30 A"   76 A'   77 A'   31 A"   78 A'   32 A"   79 A'                 
  0.562   0.575   0.580   0.602   0.602   0.628   0.649   0.668
 33 A"   80 A'   81 A'   34 A"   82 A'   83 A'   84 A'   85 A'                 
  0.675   0.683   0.683   0.716   0.786   0.908   0.944   1.018
 86 A'   87 A'   35 A"   36 A"   88 A'   89 A'   90 A'   91 A'                 
  1.080   1.296   1.420   1.480   1.521   1.565   1.570   1.651
 92 A'   37 A"   93 A'   38 A"   94 A'   39 A"   95 A'   96 A'                 
  1.966   1.975   1.976   1.989   1.996   2.000   2.025   2.046
 40 A"   41 A"   97 A'   98 A'   42 A"   99 A'  100 A'  101 A'                 
  2.067   2.104   2.671   2.750   3.091   3.964   3.966   3.970
102 A'  103 A'   43 A"  104 A'  105 A'   44 A"   45 A"  106 A'                 
  3.981   3.983   3.986   3.987   3.988   3.998   4.007   4.012
 46 A"   47 A"  107 A'   48 A"  108 A'  109 A'   49 A"  110 A'                 
  4.063   4.130   4.139   4.177   6.505   6.535   6.589   6.923
111 A'  112 A'  113 A'  114 A'  115 A'  116 A'  117 A'  118 A'                 
  7.516   7.530   7.537   7.547   7.551   7.563   7.566   7.587
 50 A"   51 A"  119 A'   52 A"  120 A'  121 A'  122 A'  123 A'                 
  7.601  13.759  13.879  14.012  23.368  47.802  47.828  47.879
124 A'   53 A"  125 A'  126 A'  127 A'  128 A'  129 A'  130 A'                 
163.087 289.704 289.722 289.724 289.740 289.742 289.763 289.764
131 A'   54 A"   55 A"  132 A'   56 A"  133 A'  134 A'  135 A'                 
289.786 289.8071020.5721020.6011020.665
136 A'  137 A'  138 A'  139 A'  140 A'                                         

 Beta MOs, Restricted
 -- Occupied --                  
-482.88 -482.86 -482.86  -77.14  -62.53  -62.51  -62.51  -56.35
  1 A'    2 A'    3 A'    4 A'    5 A'    6 A'    7 A'    8 A'                 
-56.347 -56.347 -56.329 -56.329 -56.325 -56.325 -56.324 -56.324
  9 A'    1 A"   10 A'   11 A'    2 A"   12 A'   13 A'    3 A"                 
-10.330  -8.738  -8.716  -8.714  -6.635  -6.572  -6.555  -6.554
 14 A'   15 A'   16 A'   17 A'   18 A'   19 A'   20 A'    4 A"                 
 -6.547  -6.547  -6.535  -6.534  -6.532  -6.531  -4.797  -4.793
 21 A'   22 A'    5 A"   23 A'   24 A'    6 A"   25 A'    7 A"                 
 -4.792  -2.682  -2.677  -2.677  -2.663  -2.663  -2.658  -2.657
 26 A'   27 A'   28 A'    8 A"   29 A'    9 A"   30 A'   31 A'                 
 -2.655  -2.654  -2.653  -2.653  -2.644  -2.644  -2.641  -2.641
 10 A"   32 A'   33 A'   11 A"   12 A"   34 A'   13 A"   35 A'                 
 -0.826  -0.794  -0.777  -0.757  -0.517  -0.422  -0.410  -0.374
 36 A'   37 A'   38 A'   39 A'   40 A'   41 A'   42 A'   14 A"                 
 -0.336  -0.329  -0.327  -0.315  -0.311  -0.303  -0.300
 43 A'   15 A"   44 A'   16 A"   45 A'   46 A'   17 A"                         
 -- Virtual --                   
 -0.197  -0.177  -0.104  -0.049  -0.003   0.015   0.025   0.036
 47 A'   48 A'   18 A"   49 A'   50 A'   51 A'   52 A'   19 A"                 
  0.042   0.056   0.056   0.062   0.065   0.070   0.078   0.089
 53 A'   54 A'   55 A'   20 A"   56 A'   21 A"   57 A'   22 A"                 
  0.092   0.101   0.107   0.121   0.122   0.144   0.155   0.187
 58 A'   59 A'   60 A'   23 A"   61 A'   62 A'   63 A'   64 A'                 
  0.194   0.276   0.282   0.319   0.367   0.376   0.389   0.408
 65 A'   24 A"   66 A'   67 A'   68 A'   69 A'   70 A'   25 A"                 
  0.411   0.424   0.432   0.441   0.473   0.474   0.477   0.501
 71 A'   26 A"   72 A'   27 A"   73 A'   74 A'   28 A"   29 A"                 
  0.505   0.527   0.530   0.540   0.542   0.546   0.553   0.558
 75 A'   30 A"   76 A'   77 A'   31 A"   78 A'   32 A"   79 A'                 
  0.562   0.575   0.580   0.602   0.602   0.628   0.649   0.668
 33 A"   80 A'   81 A'   34 A"   82 A'   83 A'   84 A'   85 A'                 
  0.675   0.683   0.683   0.716   0.786   0.908   0.944   1.018
 86 A'   87 A'   35 A"   36 A"   88 A'   89 A'   90 A'   91 A'                 
  1.080   1.296   1.420   1.480   1.521   1.565   1.570   1.651
 92 A'   37 A"   93 A'   38 A"   94 A'   39 A"   95 A'   96 A'                 
  1.966   1.975   1.976   1.989   1.996   2.000   2.025   2.046
 40 A"   41 A"   97 A'   98 A'   42 A"   99 A'  100 A'  101 A'                 
  2.067   2.104   2.671   2.750   3.091   3.964   3.966   3.970
102 A'  103 A'   43 A"  104 A'  105 A'   44 A"   45 A"  106 A'                 
  3.981   3.983   3.986   3.987   3.988   3.998   4.007   4.012
 46 A"   47 A"  107 A'   48 A"  108 A'  109 A'   49 A"  110 A'                 
  4.063   4.130   4.139   4.177   6.505   6.535   6.589   6.923
111 A'  112 A'  113 A'  114 A'  115 A'  116 A'  117 A'  118 A'                 
  7.516   7.530   7.537   7.547   7.551   7.563   7.566   7.587
 50 A"   51 A"  119 A'   52 A"  120 A'  121 A'  122 A'  123 A'                 
  7.601  13.759  13.879  14.012  23.368  47.802  47.828  47.879
124 A'   53 A"  125 A'  126 A'  127 A'  128 A'  129 A'  130 A'                 
163.087 289.704 289.722 289.724 289.740 289.742 289.763 289.764
131 A'   54 A"   55 A"  132 A'   56 A"  133 A'  134 A'  135 A'                 
289.786 289.8071020.5721020.6011020.665
136 A'  137 A'  138 A'  139 A'  140 A'                                         
 --------------------------------------------------------------

          Ground-State Mulliken Net Atomic Charges

     Atom                 Charge (a.u.)
  ----------------------------------------
      1 C                     0.110100
      2 P                     0.065950
      3 Br                   -0.116483
      4 Br                   -0.006353
      5 Br                   -0.053214
  ----------------------------------------
  Sum of atomic charges =    -0.000000

 -----------------------------------------------------------------
                    Cartesian Multipole Moments
 -----------------------------------------------------------------
    Charge (ESU x 10^10)
                -0.0000
    Dipole Moment (Debye)
         X       0.5167      Y       1.3583      Z      -0.0000
       Tot       1.4532
    Quadrupole Moments (Debye-Ang)
        XX     -71.9819     XY       2.0618     YY     -72.8830
        XZ       0.0000     YZ       0.0000     ZZ     -75.4084
    Octopole Moments (Debye-Ang^2)
       XXX      19.0966    XXY      -4.0146    XYY      -2.2838
       YYY     -28.5135    XXZ       0.0000    XYZ      -0.0000
       YYZ      -0.0000    XZZ      -0.3326    YZZ      -5.2233
       ZZZ      -0.0000
    Hexadecapole Moments (Debye-Ang^3)
      XXXX   -1761.3433   XXXY      55.3213   XXYY    -469.3971
      XYYY      39.4112   YYYY    -811.0205   XXXZ       0.0000
      XXYZ       0.0000   XYYZ       0.0000   YYYZ       0.0000
      XXZZ    -349.0249   XYZZ       7.6093   YYZZ    -160.3825
      XZZZ       0.0000   YZZZ       0.0000   ZZZZ     -97.6683
 -----------------------------------------------------------------
 Calculating analytic gradient of the SCF energy
 Gradient of SCF Energy
            1           2           3           4           5
    1  -0.0844573   0.0777320  -0.0300472   0.0604421  -0.0236697
    2   0.1251096  -0.0900213   0.0003163   0.0127134  -0.0481179
    3  -0.0000000   0.0000000  -0.0000000  -0.0000000   0.0000000
 Max gradient component =       1.251E-01
 RMS gradient           =       5.448E-02
 Gradient time:  CPU 12.09 s  wall 5.66 s
 Geometry Optimization Parameters
   NAtoms,    NIC,     NZ,  NCons,   NDum,   NFix, NCnnct, MaxDiis
        5      20       5       0       0       0       0       0

 Cartesian Hessian Update
 Hessian Updated using BFGS Update


** GEOMETRY OPTIMIZATION IN DELOCALIZED INTERNAL COORDINATES **
   Searching for a Minimum

   Optimization Cycle:   2

                       Coordinates (Angstroms)
     ATOM                X               Y               Z
      1  C         0.6157621781    0.1939272695    0.0000000000
      2  P        -0.3835931458    1.3723862493    0.0000000000
      3  Br       -2.7782166851    0.8191591926    0.0000000000
      4  Br        2.9609999249    0.6541049492    0.0000000000
      5  Br       -0.1222452698   -2.0997618798    0.0000000000
   Point Group: cs    Number of degrees of freedom:     7


   Energy is  -8101.801613552

 Hessian Updated using BFGS Update

  6 Hessian modes will be used to form the next step
  Hessian Eigenvalues:
     0.012201    0.053086    0.089320    0.228882    0.250081    1.220607

 Minimum Search - Taking Simple RFO Step
 Searching for Lamda that Minimizes Along All modes
 Value Taken    Lamda =  -0.10324665
 Calculated Step too Large.  Step scaled by  0.329003
 Step Taken.  Stepsize is  0.300000

                             Maximum     Tolerance    Cnvgd?
         Gradient           0.114442      0.000300      NO
         Displacement       0.185634      0.001200      NO
         Energy change     -0.037055      0.000001      NO


 New Cartesian Coordinates Obtained by Inverse Iteration

 Displacement from previous Coordinates is:  0.320902
 ----------------------------------------------------------------
             Standard Nuclear Orientation (Angstroms)
    I     Atom           X                Y                Z
 ----------------------------------------------------------------
    1      C       0.6078571548     0.1790686515     0.0000000000
    2      P      -0.3814179288     1.4092678142     0.0000000000
    3      Br     -2.7150976166     0.7895826931     0.0000000000
    4      Br      2.8525981369     0.5948423456     0.0000000000
    5      Br     -0.0712327439    -2.0329457236     0.0000000000
 ----------------------------------------------------------------
 Molecular Point Group                 Cs    NOp =  2
 Largest Abelian Subgroup              Cs    NOp =  2
 Nuclear Repulsion Energy =   887.3854471696 hartrees
 There are       63 alpha and       63 beta electrons
 Applying Cartesian multipole field
    Component          Value
    ---------          -----
     (2,0,0)        1.00000E-11
     (0,2,0)        2.00000E-11
     (0,0,2)       -3.00000E-11
 Nucleus-field energy     =     0.0000000345 hartrees
 Requested basis set is 6-311++G(d,p)
 There are 76 shells and 196 basis functions
 A cutoff of  1.0D-11 yielded   2092 shell pairs
 There are     15170 function pairs (     16903 Cartesian)
 Smallest overlap matrix eigenvalue = 7.34E-04
 Guess MOs from SCF MO coefficient file

 -----------------------------------------------------------------------
  General SCF calculation program by
  Eric Jon Sundstrom, Paul Horn, Yuezhi Mao, Dmitri Zuev, Alec White,
  David Stuck, Shaama M.S., Shane Yost, Joonho Lee, David Small,
  Daniel Levine, Susi Lehtola, Hugh Burton, Evgeny Epifanovsky
 -----------------------------------------------------------------------
 Exchange:     0.2000 Hartree-Fock + 0.0800 Slater + 0.7200 B88
 Correlation:  0.1900 VWN1RPA + 0.8100 LYP
 Using SG-1 standard quadrature grid
 using 4 threads for integral computing
 -------------------------------------------------------
 OpenMP Integral computing Module                
 Release: version 2.0, May 2017, Q-Chem Inc. Pleasanton 
 -------------------------------------------------------
 -------------------------------------------------------
 OpenMP BLAS3 based DFT computing Module                
 Release: version 1.0, May 2013, Q-Chem Inc. Pittsburgh 
 -------------------------------------------------------
 A restricted SCF calculation will be
 performed using DIIS
 SCF converges when DIIS error is below 1.0e-08
 ---------------------------------------
  Cycle       Energy         DIIS error
 ---------------------------------------
    1   -8101.8319658088      5.50e-04  
    2   -8101.8345383079      1.78e-04  
    3   -8101.8343586097      2.61e-04  
    4   -8101.8347176815      9.46e-05  
    5   -8101.8347556163      4.39e-05  
    6   -8101.8347659147      6.47e-06  
    7   -8101.8347660729      3.95e-06  
    8   -8101.8347661402      1.18e-06  
    9   -8101.8347661478      3.00e-07  
   10   -8101.8347661482      9.48e-08  
   11   -8101.8347661482      3.69e-08  
   12   -8101.8347661483      1.01e-08  
   13   -8101.8347661482      1.22e-09  Convergence criterion met
 ---------------------------------------
 SCF time:   CPU 56.45s  wall 21.00s 
 SCF   energy in the final basis set =    -8101.8347661482
 Total energy in the final basis set =    -8101.8347661482

 --------------------------------------------------------------
             Orbital Energies (a.u.) and Symmetries
 --------------------------------------------------------------

 Alpha MOs, Restricted
 -- Occupied --                  
-482.88 -482.86 -482.85  -77.14  -62.53  -62.51  -62.51  -56.35
  1 A'    2 A'    3 A'    4 A'    5 A'    6 A'    7 A'    8 A'                 
-56.345 -56.345 -56.331 -56.327 -56.326 -56.326 -56.323 -56.323
  9 A'    1 A"   10 A'   11 A'    2 A"   12 A'    3 A"   13 A'                 
-10.330  -8.736  -8.716  -8.714  -6.633  -6.569  -6.553  -6.552
 14 A'   15 A'   16 A'   17 A'   18 A'   19 A'   20 A'    4 A"                 
 -6.550  -6.545  -6.534  -6.534  -6.533  -6.532  -4.795  -4.791
 21 A'   22 A'   23 A'    5 A"    6 A"   24 A'   25 A'    7 A"                 
 -4.790  -2.679  -2.675  -2.675  -2.662  -2.662  -2.660  -2.656
 26 A'   27 A'   28 A'    8 A"   29 A'    9 A"   30 A'   31 A'                 
 -2.655  -2.655  -2.653  -2.652  -2.643  -2.643  -2.643  -2.643
 32 A'   10 A"   11 A"   33 A'   12 A"   34 A'   13 A"   35 A'                 
 -0.829  -0.796  -0.780  -0.749  -0.523  -0.429  -0.415  -0.375
 36 A'   37 A'   38 A'   39 A'   40 A'   41 A'   42 A'   14 A"                 
 -0.340  -0.329  -0.327  -0.315  -0.312  -0.303  -0.295
 43 A'   15 A"   44 A'   16 A"   45 A'   46 A'   17 A"                         
 -- Virtual --                   
 -0.175  -0.161  -0.106  -0.043  -0.002   0.016   0.025   0.037
 47 A'   48 A'   18 A"   49 A'   50 A'   51 A'   52 A'   19 A"                 
  0.042   0.055   0.058   0.063   0.066   0.069   0.078   0.090
 53 A'   54 A'   55 A'   20 A"   56 A'   21 A"   57 A'   22 A"                 
  0.093   0.101   0.108   0.122   0.125   0.143   0.154   0.187
 58 A'   59 A'   60 A'   23 A"   61 A'   62 A'   63 A'   64 A'                 
  0.196   0.276   0.278   0.311   0.369   0.373   0.389   0.407
 65 A'   66 A'   24 A"   67 A'   68 A'   69 A'   70 A'   25 A"                 
  0.413   0.422   0.429   0.445   0.462   0.467   0.475   0.491
 71 A'   26 A"   72 A'   27 A"   73 A'   74 A'   28 A"   75 A'                 
  0.494   0.521   0.535   0.542   0.544   0.550   0.553   0.560
 29 A"   30 A"   76 A'   31 A"   77 A'   78 A'   32 A"   33 A"                 
  0.561   0.584   0.592   0.595   0.611   0.629   0.668   0.677
 79 A'   80 A'   81 A'   34 A"   82 A'   83 A'   84 A'   85 A'                 
  0.690   0.696   0.700   0.739   0.813   0.909   0.952   1.036
 86 A'   35 A"   87 A'   36 A"   88 A'   89 A'   90 A'   91 A'                 
  1.045   1.305   1.454   1.470   1.531   1.559   1.589   1.666
 92 A'   37 A"   93 A'   38 A"   94 A'   39 A"   95 A'   96 A'                 
  1.945   1.966   1.975   1.997   1.998   2.006   2.024   2.067
 97 A'   40 A"   41 A"   98 A'   42 A"   99 A'  100 A'  101 A'                 
  2.101   2.116   2.670   2.755   3.065   3.967   3.971   3.972
102 A'  103 A'   43 A"  104 A'  105 A'   44 A"   45 A"  106 A'                 
  3.982   3.985   3.987   3.987   3.995   4.003   4.014   4.020
 46 A"   47 A"   48 A"  107 A'  108 A'  109 A'   49 A"  110 A'                 
  4.082   4.150   4.185   4.210   6.502   6.545   6.593   6.912
111 A'  112 A'  113 A'  114 A'  115 A'  116 A'  117 A'  118 A'                 
  7.518   7.530   7.541   7.549   7.559   7.561   7.586   7.605
 50 A"   51 A"  119 A'   52 A"  120 A'  121 A'  122 A'  123 A'                 
  7.614  13.762  13.887  13.989  23.347  47.802  47.836  47.884
124 A'   53 A"  125 A'  126 A'  127 A'  128 A'  129 A'  130 A'                 
163.069 289.706 289.722 289.731 289.742 289.749 289.759 289.788
131 A'   54 A"   55 A"  132 A'   56 A"  133 A'  134 A'  135 A'                 
289.804 289.8181020.5711020.6121020.671
136 A'  137 A'  138 A'  139 A'  140 A'                                         

 Beta MOs, Restricted
 -- Occupied --                  
-482.88 -482.86 -482.85  -77.14  -62.53  -62.51  -62.51  -56.35
  1 A'    2 A'    3 A'    4 A'    5 A'    6 A'    7 A'    8 A'                 
-56.345 -56.345 -56.331 -56.327 -56.326 -56.326 -56.323 -56.323
  9 A'    1 A"   10 A'   11 A'    2 A"   12 A'    3 A"   13 A'                 
-10.330  -8.736  -8.716  -8.714  -6.633  -6.569  -6.553  -6.552
 14 A'   15 A'   16 A'   17 A'   18 A'   19 A'   20 A'    4 A"                 
 -6.550  -6.545  -6.534  -6.534  -6.533  -6.532  -4.795  -4.791
 21 A'   22 A'   23 A'    5 A"    6 A"   24 A'   25 A'    7 A"                 
 -4.790  -2.679  -2.675  -2.675  -2.662  -2.662  -2.660  -2.656
 26 A'   27 A'   28 A'    8 A"   29 A'    9 A"   30 A'   31 A'                 
 -2.655  -2.655  -2.653  -2.652  -2.643  -2.643  -2.643  -2.643
 32 A'   10 A"   11 A"   33 A'   12 A"   34 A'   13 A"   35 A'                 
 -0.829  -0.796  -0.780  -0.749  -0.523  -0.429  -0.415  -0.375
 36 A'   37 A'   38 A'   39 A'   40 A'   41 A'   42 A'   14 A"                 
 -0.340  -0.329  -0.327  -0.315  -0.312  -0.303  -0.295
 43 A'   15 A"   44 A'   16 A"   45 A'   46 A'   17 A"                         
 -- Virtual --                   
 -0.175  -0.161  -0.106  -0.043  -0.002   0.016   0.025   0.037
 47 A'   48 A'   18 A"   49 A'   50 A'   51 A'   52 A'   19 A"                 
  0.042   0.055   0.058   0.063   0.066   0.069   0.078   0.090
 53 A'   54 A'   55 A'   20 A"   56 A'   21 A"   57 A'   22 A"                 
  0.093   0.101   0.108   0.122   0.125   0.143   0.154   0.187
 58 A'   59 A'   60 A'   23 A"   61 A'   62 A'   63 A'   64 A'                 
  0.196   0.276   0.278   0.311   0.369   0.373   0.389   0.407
 65 A'   66 A'   24 A"   67 A'   68 A'   69 A'   70 A'   25 A"                 
  0.413   0.422   0.429   0.445   0.462   0.467   0.475   0.491
 71 A'   26 A"   72 A'   27 A"   73 A'   74 A'   28 A"   75 A'                 
  0.494   0.521   0.535   0.542   0.544   0.550   0.553   0.560
 29 A"   30 A"   76 A'   31 A"   77 A'   78 A'   32 A"   33 A"                 
  0.561   0.584   0.592   0.595   0.611   0.629   0.668   0.677
 79 A'   80 A'   81 A'   34 A"   82 A'   83 A'   84 A'   85 A'                 
  0.690   0.696   0.700   0.739   0.813   0.909   0.952   1.036
 86 A'   35 A"   87 A'   36 A"   88 A'   89 A'   90 A'   91 A'                 
  1.045   1.305   1.454   1.470   1.531   1.559   1.589   1.666
 92 A'   37 A"   93 A'   38 A"   94 A'   39 A"   95 A'   96 A'                 
  1.945   1.966   1.975   1.997   1.998   2.006   2.024   2.067
 97 A'   40 A"   41 A"   98 A'   42 A"   99 A'  100 A'  101 A'                 
  2.101   2.116   2.670   2.755   3.065   3.967   3.971   3.972
102 A'  103 A'   43 A"  104 A'  105 A'   44 A"   45 A"  106 A'                 
  3.982   3.985   3.987   3.987   3.995   4.003   4.014   4.020
 46 A"   47 A"   48 A"  107 A'  108 A'  109 A'   49 A"  110 A'                 
  4.082   4.150   4.185   4.210   6.502   6.545   6.593   6.912
111 A'  112 A'  113 A'  114 A'  115 A'  116 A'  117 A'  118 A'                 
  7.518   7.530   7.541   7.549   7.559   7.561   7.586   7.605
 50 A"   51 A"  119 A'   52 A"  120 A'  121 A'  122 A'  123 A'                 
  7.614  13.762  13.887  13.989  23.347  47.802  47.836  47.884
124 A'   53 A"  125 A'  126 A'  127 A'  128 A'  129 A'  130 A'                 
163.069 289.706 289.722 289.731 289.742 289.749 289.759 289.788
131 A'   54 A"   55 A"  132 A'   56 A"  133 A'  134 A'  135 A'                 
289.804 289.8181020.5711020.6121020.671
136 A'  137 A'  138 A'  139 A'  140 A'                                         
 --------------------------------------------------------------

          Ground-State Mulliken Net Atomic Charges

     Atom                 Charge (a.u.)
  ----------------------------------------
      1 C                     0.100464
      2 P                     0.065008
      3 Br                   -0.123327
      4 Br                   -0.011690
      5 Br                   -0.030455
  ----------------------------------------
  Sum of atomic charges =     0.000000

 -----------------------------------------------------------------
                    Cartesian Multipole Moments
 -----------------------------------------------------------------
    Charge (ESU x 10^10)
                 0.0000
    Dipole Moment (Debye)
         X       0.5324      Y       1.1365      Z       0.0000
       Tot       1.2550
    Quadrupole Moments (Debye-Ang)
        XX     -72.3057     XY       1.9667     YY     -72.4800
        XZ      -0.0000     YZ      -0.0000     ZZ     -75.3250
    Octopole Moments (Debye-Ang^2)
       XXX      17.4743    XXY      -5.0983    XYY      -2.1940
       YYY     -29.4613    XXZ       0.0000    XYZ       0.0000
       YYZ       0.0000    XZZ      -0.3510    YZZ      -5.4696
       ZZZ       0.0000
    Hexadecapole Moments (Debye-Ang^3)
      XXXX   -1670.5108   XXXY      65.8140   XXYY    -445.8135
      XYYY      50.0059   YYYY    -772.5071   XXXZ      -0.0000
      XXYZ      -0.0000   XYYZ      -0.0000   YYYZ      -0.0000
      XXZZ    -329.8361   XYZZ      11.9793   YYZZ    -153.7131
      XZZZ      -0.0000   YZZZ      -0.0000   ZZZZ     -97.4722
 -----------------------------------------------------------------
 Calculating analytic gradient of the SCF energy
 Gradient of SCF Energy
            1           2           3           4           5
    1  -0.0654316   0.0551754  -0.0274965   0.0610405  -0.0232878
    2   0.1032640  -0.0625732  -0.0008253   0.0123649  -0.0522305
    3   0.0000000  -0.0000000   0.0000000  -0.0000000  -0.0000000
 Max gradient component =       1.033E-01
 RMS gradient           =       4.458E-02
 Gradient time:  CPU 12.48 s  wall 4.35 s
 Geometry Optimization Parameters
   NAtoms,    NIC,     NZ,  NCons,   NDum,   NFix, NCnnct, MaxDiis
        5      20       5       0       0       0       0       0

 Cartesian Hessian Update
 Hessian Updated using BFGS Update


** GEOMETRY OPTIMIZATION IN DELOCALIZED INTERNAL COORDINATES **
   Searching for a Minimum

   Optimization Cycle:   3

                       Coordinates (Angstroms)
     ATOM                X               Y               Z
      1  C         0.6078571548    0.1790686515    0.0000000000
      2  P        -0.3814179288    1.4092678142    0.0000000000
      3  Br       -2.7150976166    0.7895826931    0.0000000000
      4  Br        2.8525981369    0.5948423456    0.0000000000
      5  Br       -0.0712327439   -2.0329457236    0.0000000000
   Point Group: cs    Number of degrees of freedom:     7


   Energy is  -8101.834766148

 Hessian Updated using BFGS Update

  7 Hessian modes will be used to form the next step
  Hessian Eigenvalues:
     0.010127    0.053929    0.092888    0.228648    0.250017    0.250654
     1.414372

 Minimum Search - Taking Simple RFO Step
 Searching for Lamda that Minimizes Along All modes
 Value Taken    Lamda =  -0.09808080
 Calculated Step too Large.  Step scaled by  0.320062
 Step Taken.  Stepsize is  0.300000

                             Maximum     Tolerance    Cnvgd?
         Gradient           0.092414      0.000300      NO
         Displacement       0.181986      0.001200      NO
         Energy change     -0.033153      0.000001      NO


 New Cartesian Coordinates Obtained by Inverse Iteration

 Displacement from previous Coordinates is:  0.320510
 ----------------------------------------------------------------
             Standard Nuclear Orientation (Angstroms)
    I     Atom           X                Y                Z
 ----------------------------------------------------------------
    1      C       0.6003599101     0.1638495303     0.0000000000
    2      P      -0.3764132587     1.4391821025     0.0000000000
    3      Br     -2.6533413077     0.7572346742     0.0000000000
    4      Br      2.7462248912     0.5365568569     0.0000000000
    5      Br     -0.0241232325    -1.9570073832     0.0000000000
 ----------------------------------------------------------------
 Molecular Point Group                 Cs    NOp =  2
 Largest Abelian Subgroup              Cs    NOp =  2
 Nuclear Repulsion Energy =   913.6703609325 hartrees
 There are       63 alpha and       63 beta electrons
 Applying Cartesian multipole field
    Component          Value
    ---------          -----
     (2,0,0)        1.00000E-11
     (0,2,0)        2.00000E-11
     (0,0,2)       -3.00000E-11
 Nucleus-field energy     =     0.0000000323 hartrees
 Requested basis set is 6-311++G(d,p)
 There are 76 shells and 196 basis functions
 A cutoff of  1.0D-11 yielded   2099 shell pairs
 There are     15199 function pairs (     16932 Cartesian)
 Smallest overlap matrix eigenvalue = 6.90E-04
 Guess MOs from SCF MO coefficient file

 -----------------------------------------------------------------------
  General SCF calculation program by
  Eric Jon Sundstrom, Paul Horn, Yuezhi Mao, Dmitri Zuev, Alec White,
  David Stuck, Shaama M.S., Shane Yost, Joonho Lee, David Small,
  Daniel Levine, Susi Lehtola, Hugh Burton, Evgeny Epifanovsky
 -----------------------------------------------------------------------
 Exchange:     0.2000 Hartree-Fock + 0.0800 Slater + 0.7200 B88
 Correlation:  0.1900 VWN1RPA + 0.8100 LYP
 Using SG-1 standard quadrature grid
 using 4 threads for integral computing
 -------------------------------------------------------
 OpenMP Integral computing Module                
 Release: version 2.0, May 2017, Q-Chem Inc. Pleasanton 
 -------------------------------------------------------
 -------------------------------------------------------
 OpenMP BLAS3 based DFT computing Module                
 Release: version 1.0, May 2013, Q-Chem Inc. Pittsburgh 
 -------------------------------------------------------
 A restricted SCF calculation will be
 performed using DIIS
 SCF converges when DIIS error is below 1.0e-08
 ---------------------------------------
  Cycle       Energy         DIIS error
 ---------------------------------------
    1   -8101.8615036713      5.81e-04  
    2   -8101.8640716769      2.69e-04  
    3   -8101.8633011713      4.74e-04  
    4   -8101.8644569859      8.77e-05  
    5   -8101.8644989257      3.18e-05  
    6   -8101.8645038673      6.40e-06  
    7   -8101.8645040148      3.83e-06  
    8   -8101.8645040744      8.74e-07  
    9   -8101.8645040780      2.54e-07  
   10   -8101.8645040783      8.37e-08  
   11   -8101.8645040783      2.86e-08  
   12   -8101.8645040783      6.42e-09  Convergence criterion met
 ---------------------------------------
 SCF time:   CPU 53.89s  wall 20.00s 
 SCF   energy in the final basis set =    -8101.8645040783
 Total energy in the final basis set =    -8101.8645040783

 --------------------------------------------------------------
             Orbital Energies (a.u.) and Symmetries
 --------------------------------------------------------------

 Alpha MOs, Restricted
 -- Occupied --                  
-482.88 -482.86 -482.85  -77.13  -62.53  -62.51  -62.50  -56.35
  1 A'    2 A'    3 A'    4 A'    5 A'    6 A'    7 A'    8 A'                 
-56.343 -56.343 -56.333 -56.328 -56.328 -56.324 -56.321 -56.320
  9 A'    1 A"   10 A'    2 A"   11 A'   12 A'    3 A"   13 A'                 
-10.327  -8.734  -8.719  -8.712  -6.629  -6.567  -6.552  -6.551
 14 A'   15 A'   16 A'   17 A'   18 A'   19 A'   20 A'   21 A'                 
 -6.551  -6.543  -6.536  -6.536  -6.531  -6.530  -4.791  -4.788
  4 A"   22 A'    5 A"   23 A'    6 A"   24 A'   25 A'    7 A"                 
 -4.786  -2.677  -2.673  -2.673  -2.662  -2.660  -2.660  -2.658
 26 A'   27 A'   28 A'    8 A"   29 A'   30 A'    9 A"   10 A"                 
 -2.658  -2.654  -2.650  -2.650  -2.645  -2.645  -2.640  -2.640
 31 A'   32 A'   11 A"   33 A'   12 A"   34 A'   13 A"   35 A'                 
 -0.836  -0.798  -0.785  -0.738  -0.529  -0.436  -0.420  -0.377
 36 A'   37 A'   38 A'   39 A'   40 A'   41 A'   42 A'   14 A"                 
 -0.343  -0.329  -0.328  -0.316  -0.312  -0.303  -0.288
 43 A'   15 A"   44 A'   16 A"   45 A'   46 A'   17 A"                         
 -- Virtual --                   
 -0.151  -0.143  -0.107  -0.036  -0.001   0.017   0.026   0.037
 47 A'   48 A'   18 A"   49 A'   50 A'   51 A'   52 A'   19 A"                 
  0.042   0.054   0.059   0.063   0.068   0.069   0.079   0.091
 53 A'   54 A'   55 A'   20 A"   21 A"   56 A'   57 A'   22 A"                 
  0.093   0.102   0.109   0.124   0.127   0.142   0.155   0.188
 58 A'   59 A'   60 A'   23 A"   61 A'   62 A'   63 A'   64 A'                 
  0.198   0.270   0.281   0.305   0.369   0.374   0.389   0.406
 65 A'   66 A'   24 A"   67 A'   68 A'   69 A'   70 A'   25 A"                 
  0.415   0.419   0.424   0.447   0.449   0.457   0.476   0.481
 71 A'   26 A"   72 A'   73 A'   27 A"   74 A'   28 A"   75 A'                 
  0.488   0.513   0.539   0.541   0.550   0.552   0.558   0.559
 29 A"   30 A"   76 A'   31 A"   77 A'   32 A"   33 A"   78 A'                 
  0.566   0.590   0.591   0.607   0.614   0.635   0.675   0.685
 79 A'   34 A"   80 A'   81 A'   82 A'   83 A'   84 A'   85 A'                 
  0.710   0.724   0.732   0.763   0.834   0.913   0.963   1.019
 35 A"   86 A'   87 A'   36 A"   88 A'   89 A'   90 A'   91 A'                 
  1.052   1.317   1.460   1.499   1.557   1.563   1.611   1.681
 92 A'   37 A"   38 A"   93 A'   39 A"   94 A'   95 A'   96 A'                 
  1.914   1.968   1.975   1.999   2.000   2.016   2.027   2.082
 97 A'   40 A"   41 A"   98 A'   42 A"   99 A'  100 A'  101 A'                 
  2.122   2.148   2.669   2.773   3.050   3.968   3.975   3.980
102 A'  103 A'   43 A"  104 A'  105 A'   44 A"  106 A'   45 A"                 
  3.982   3.986   3.987   3.992   3.999   4.016   4.025   4.029
 46 A"   47 A"  107 A'   48 A"  108 A'  109 A'   49 A"  110 A'                 
  4.102   4.168   4.235   4.257   6.499   6.560   6.599   6.905
111 A'  112 A'  113 A'  114 A'  115 A'  116 A'  117 A'  118 A'                 
  7.520   7.530   7.543   7.550   7.555   7.570   7.602   7.625
 50 A"   51 A"  119 A'   52 A"  120 A'  121 A'  122 A'  123 A'                 
  7.639  13.767  13.896  13.976  23.333  47.800  47.848  47.889
124 A'   53 A"  125 A'  126 A'  127 A'  128 A'  129 A'  130 A'                 
163.057 289.709 289.722 289.736 289.745 289.752 289.760 289.810
131 A'   54 A"   55 A"  132 A'   56 A"  133 A'  134 A'  135 A'                 
289.824 289.8391020.5691020.6281020.677
136 A'  137 A'  138 A'  139 A'  140 A'                                         

 Beta MOs, Restricted
 -- Occupied --                  
-482.88 -482.86 -482.85  -77.13  -62.53  -62.51  -62.50  -56.35
  1 A'    2 A'    3 A'    4 A'    5 A'    6 A'    7 A'    8 A'                 
-56.343 -56.343 -56.333 -56.328 -56.328 -56.324 -56.321 -56.320
  9 A'    1 A"   10 A'    2 A"   11 A'   12 A'    3 A"   13 A'                 
-10.327  -8.734  -8.719  -8.712  -6.629  -6.567  -6.552  -6.551
 14 A'   15 A'   16 A'   17 A'   18 A'   19 A'   20 A'   21 A'                 
 -6.551  -6.543  -6.536  -6.536  -6.531  -6.530  -4.791  -4.788
  4 A"   22 A'    5 A"   23 A'    6 A"   24 A'   25 A'    7 A"                 
 -4.786  -2.677  -2.673  -2.673  -2.662  -2.660  -2.660  -2.658
 26 A'   27 A'   28 A'    8 A"   29 A'   30 A'    9 A"   10 A"                 
 -2.658  -2.654  -2.650  -2.650  -2.645  -2.645  -2.640  -2.640
 31 A'   32 A'   11 A"   33 A'   12 A"   34 A'   13 A"   35 A'                 
 -0.836  -0.798  -0.785  -0.738  -0.529  -0.436  -0.420  -0.377
 36 A'   37 A'   38 A'   39 A'   40 A'   41 A'   42 A'   14 A"                 
 -0.343  -0.329  -0.328  -0.316  -0.312  -0.303  -0.288
 43 A'   15 A"   44 A'   16 A"   45 A'   46 A'   17 A"                         
 -- Virtual --                   
 -0.151  -0.143  -0.107  -0.036  -0.001   0.017   0.026   0.037
 47 A'   48 A'   18 A"   49 A'   50 A'   51 A'   52 A'   19 A"                 
  0.042   0.054   0.059   0.063   0.068   0.069   0.079   0.091
 53 A'   54 A'   55 A'   20 A"   21 A"   56 A'   57 A'   22 A"                 
  0.093   0.102   0.109   0.124   0.127   0.142   0.155   0.188
 58 A'   59 A'   60 A'   23 A"   61 A'   62 A'   63 A'   64 A'                 
  0.198   0.270   0.281   0.305   0.369   0.374   0.389   0.406
 65 A'   66 A'   24 A"   67 A'   68 A'   69 A'   70 A'   25 A"                 
  0.415   0.419   0.424   0.447   0.449   0.457   0.476   0.481
 71 A'   26 A"   72 A'   73 A'   27 A"   74 A'   28 A"   75 A'                 
  0.488   0.513   0.539   0.541   0.550   0.552   0.558   0.559
 29 A"   30 A"   76 A'   31 A"   77 A'   32 A"   33 A"   78 A'                 
  0.566   0.590   0.591   0.607   0.614   0.635   0.675   0.685
 79 A'   34 A"   80 A'   81 A'   82 A'   83 A'   84 A'   85 A'                 
  0.710   0.724   0.732   0.763   0.834   0.913   0.963   1.019
 35 A"   86 A'   87 A'   36 A"   88 A'   89 A'   90 A'   91 A'                 
  1.052   1.317   1.460   1.499   1.557   1.563   1.611   1.681
 92 A'   37 A"   38 A"   93 A'   39 A"   94 A'   95 A'   96 A'                 
  1.914   1.968   1.975   1.999   2.000   2.016   2.027   2.082
 97 A'   40 A"   41 A"   98 A'   42 A"   99 A'  100 A'  101 A'                 
  2.122   2.148   2.669   2.773   3.050   3.968   3.975   3.980
102 A'  103 A'   43 A"  104 A'  105 A'   44 A"  106 A'   45 A"                 
  3.982   3.986   3.987   3.992   3.999   4.016   4.025   4.029
 46 A"   47 A"  107 A'   48 A"  108 A'  109 A'   49 A"  110 A'                 
  4.102   4.168   4.235   4.257   6.499   6.560   6.599   6.905
111 A'  112 A'  113 A'  114 A'  115 A'  116 A'  117 A'  118 A'                 
  7.520   7.530   7.543   7.550   7.555   7.570   7.602   7.625
 50 A"   51 A"  119 A'   52 A"  120 A'  121 A'  122 A'  123 A'                 
  7.639  13.767  13.896  13.976  23.333  47.800  47.848  47.889
124 A'   53 A"  125 A'  126 A'  127 A'  128 A'  129 A'  130 A'                 
163.057 289.709 289.722 289.736 289.745 289.752 289.760 289.810
131 A'   54 A"   55 A"  132 A'   56 A"  133 A'  134 A'  135 A'                 
289.824 289.8391020.5691020.6281020.677
136 A'  137 A'  138 A'  139 A'  140 A'                                         
 --------------------------------------------------------------

          Ground-State Mulliken Net Atomic Charges

     Atom                 Charge (a.u.)
  ----------------------------------------
      1 C                     0.089268
      2 P                     0.062133
      3 Br                   -0.131799
      4 Br                   -0.015888
      5 Br                   -0.003715
  ----------------------------------------
  Sum of atomic charges =    -0.000000

 -----------------------------------------------------------------
                    Cartesian Multipole Moments
 -----------------------------------------------------------------
    Charge (ESU x 10^10)
                -0.0000
    Dipole Moment (Debye)
         X       0.6025      Y       0.8837      Z       0.0000
       Tot       1.0695
    Quadrupole Moments (Debye-Ang)
        XX     -72.6155     XY       1.8852     YY     -72.1290
        XZ      -0.0000     YZ      -0.0000     ZZ     -75.1865
    Octopole Moments (Debye-Ang^2)
       XXX      16.4931    XXY      -6.2259    XYY      -1.9437
       YYY     -30.3788    XXZ       0.0000    XYZ       0.0000
       YYZ       0.0000    XZZ      -0.2391    YZZ      -5.8178
       ZZZ       0.0000
    Hexadecapole Moments (Debye-Ang^3)
      XXXX   -1585.0890   XXXY      74.6678   XXYY    -422.2584
      XYYY      58.4071   YYYY    -731.9012   XXXZ      -0.0000
      XXYZ       0.0000   XYYZ      -0.0000   YYYZ      -0.0000
      XXZZ    -311.6738   XYZZ      15.6623   YYZZ    -146.4499
      XZZZ      -0.0000   YZZZ       0.0000   ZZZZ     -97.1419
 -----------------------------------------------------------------
 Calculating analytic gradient of the SCF energy
 Gradient of SCF Energy
            1           2           3           4           5
    1  -0.0498016   0.0388961  -0.0229063   0.0548959  -0.0210841
    2   0.0833315  -0.0418650  -0.0019733   0.0105579  -0.0500512
    3  -0.0000000   0.0000000  -0.0000000  -0.0000000   0.0000000
 Max gradient component =       8.333E-02
 RMS gradient           =       3.586E-02
 Gradient time:  CPU 12.94 s  wall 4.66 s
 Geometry Optimization Parameters
   NAtoms,    NIC,     NZ,  NCons,   NDum,   NFix, NCnnct, MaxDiis
        5      20       5       0       0       0       0       0

 Cartesian Hessian Update
 Hessian Updated using BFGS Update


** GEOMETRY OPTIMIZATION IN DELOCALIZED INTERNAL COORDINATES **
   Searching for a Minimum

   Optimization Cycle:   4

                       Coordinates (Angstroms)
     ATOM                X               Y               Z
      1  C         0.6003599101    0.1638495303    0.0000000000
      2  P        -0.3764132587    1.4391821025    0.0000000000
      3  Br       -2.6533413077    0.7572346742    0.0000000000
      4  Br        2.7462248912    0.5365568569    0.0000000000
      5  Br       -0.0241232325   -1.9570073832    0.0000000000
   Point Group: cs    Number of degrees of freedom:     7


   Energy is  -8101.864504078

 Hessian Updated using BFGS Update

  7 Hessian modes will be used to form the next step
  Hessian Eigenvalues:
     0.034281    0.055197    0.093569    0.220788    0.250401    0.251317
     1.321000

 Minimum Search - Taking Simple RFO Step
 Searching for Lamda that Minimizes Along All modes
 Value Taken    Lamda =  -0.07351895
 Calculated Step too Large.  Step scaled by  0.369375
 Step Taken.  Stepsize is  0.300000

                             Maximum     Tolerance    Cnvgd?
         Gradient           0.072868      0.000300      NO
         Displacement       0.183786      0.001200      NO
         Energy change     -0.029738      0.000001      NO


 New Cartesian Coordinates Obtained by Inverse Iteration

 Displacement from previous Coordinates is:  0.307825
 ----------------------------------------------------------------
             Standard Nuclear Orientation (Angstroms)
    I     Atom           X                Y                Z
 ----------------------------------------------------------------
    1      C       0.5937154424     0.1434089154     0.0000000000
    2      P      -0.3715823218     1.4576435282     0.0000000000
    3      Br     -2.6009195550     0.7364249211     0.0000000000
    4      Br      2.6422327434     0.4823638475     0.0000000000
    5      Br      0.0292606933    -1.8800254314     0.0000000000
 ----------------------------------------------------------------
 Molecular Point Group                 Cs    NOp =  2
 Largest Abelian Subgroup              Cs    NOp =  2
 Nuclear Repulsion Energy =   940.9915654836 hartrees
 There are       63 alpha and       63 beta electrons
 Applying Cartesian multipole field
    Component          Value
    ---------          -----
     (2,0,0)        1.00000E-11
     (0,2,0)        2.00000E-11
     (0,0,2)       -3.00000E-11
 Nucleus-field energy     =     0.0000000304 hartrees
 Requested basis set is 6-311++G(d,p)
 There are 76 shells and 196 basis functions
 A cutoff of  1.0D-11 yielded   2113 shell pairs
 There are     15277 function pairs (     17016 Cartesian)
 Smallest overlap matrix eigenvalue = 5.72E-04
 Guess MOs from SCF MO coefficient file

 -----------------------------------------------------------------------
  General SCF calculation program by
  Eric Jon Sundstrom, Paul Horn, Yuezhi Mao, Dmitri Zuev, Alec White,
  David Stuck, Shaama M.S., Shane Yost, Joonho Lee, David Small,
  Daniel Levine, Susi Lehtola, Hugh Burton, Evgeny Epifanovsky
 -----------------------------------------------------------------------
 Exchange:     0.2000 Hartree-Fock + 0.0800 Slater + 0.7200 B88
 Correlation:  0.1900 VWN1RPA + 0.8100 LYP
 Using SG-1 standard quadrature grid
 using 4 threads for integral computing
 -------------------------------------------------------
 OpenMP Integral computing Module                
 Release: version 2.0, May 2017, Q-Chem Inc. Pleasanton 
 -------------------------------------------------------
 -------------------------------------------------------
 OpenMP BLAS3 based DFT computing Module                
 Release: version 1.0, May 2013, Q-Chem Inc. Pittsburgh 
 -------------------------------------------------------
 A restricted SCF calculation will be
 performed using DIIS
 SCF converges when DIIS error is below 1.0e-08
 ---------------------------------------
  Cycle       Energy         DIIS error
 ---------------------------------------
    1   -8101.8854314995      6.41e-04  
    2   -8101.8879635019      3.92e-04  
    3   -8101.8871126772      5.67e-04  
    4   -8101.8887370014      8.87e-05  
    5   -8101.8887826660      2.98e-05  
    6   -8101.8887866364      6.77e-06  
    7   -8101.8887868089      3.82e-06  
    8   -8101.8887868667      7.09e-07  
    9   -8101.8887868690      2.29e-07  
   10   -8101.8887868693      7.24e-08  
   11   -8101.8887868693      2.07e-08  
   12   -8101.8887868693      5.05e-09  Convergence criterion met
 ---------------------------------------
 SCF time:   CPU 54.98s  wall 20.00s 
 SCF   energy in the final basis set =    -8101.8887868693
 Total energy in the final basis set =    -8101.8887868693

 --------------------------------------------------------------
             Orbital Energies (a.u.) and Symmetries
 --------------------------------------------------------------

 Alpha MOs, Restricted
 -- Occupied --                  
-482.87 -482.86 -482.85  -77.13  -62.53  -62.51  -62.50  -56.35
  1 A'    2 A'    3 A'    4 A'    5 A'    6 A'    7 A'    8 A'                 
-56.341 -56.341 -56.335 -56.331 -56.330 -56.321 -56.318 -56.318
  9 A'    1 A"   10 A'    2 A"   11 A'   12 A'    3 A"   13 A'                 
-10.322  -8.733  -8.722  -8.709  -6.624  -6.566  -6.555  -6.550
 14 A'   15 A'   16 A'   17 A'   18 A'   19 A'   20 A'   21 A'                 
 -6.550  -6.540  -6.539  -6.539  -6.528  -6.528  -4.786  -4.782
  4 A"   22 A'    5 A"   23 A'    6 A"   24 A'   25 A'    7 A"                 
 -4.781  -2.676  -2.672  -2.671  -2.665  -2.661  -2.661  -2.659
 26 A'   27 A'   28 A'    8 A"   29 A'    9 A"   30 A'   31 A'                 
 -2.659  -2.651  -2.648  -2.648  -2.648  -2.647  -2.638  -2.638
 10 A"   32 A'   11 A"   33 A'   12 A"   34 A'   13 A"   35 A'                 
 -0.848  -0.801  -0.791  -0.727  -0.535  -0.445  -0.426  -0.383
 36 A'   37 A'   38 A'   39 A'   40 A'   41 A'   42 A'   14 A"                 
 -0.346  -0.330  -0.330  -0.319  -0.311  -0.302  -0.280
 43 A'   44 A'   15 A"   16 A"   45 A'   46 A'   17 A"                         
 -- Virtual --                   
 -0.126  -0.121  -0.106  -0.027  -0.001   0.019   0.026   0.038
 47 A'   48 A'   18 A"   49 A'   50 A'   51 A'   52 A'   19 A"                 
  0.042   0.053   0.061   0.064   0.067   0.073   0.080   0.092
 53 A'   54 A'   55 A'   20 A"   21 A"   56 A'   57 A'   22 A"                 
  0.094   0.102   0.110   0.125   0.129   0.142   0.156   0.190
 58 A'   59 A'   60 A'   23 A"   61 A'   62 A'   63 A'   64 A'                 
  0.201   0.266   0.283   0.300   0.365   0.378   0.389   0.405
 65 A'   66 A'   24 A"   67 A'   68 A'   69 A'   70 A'   25 A"                 
  0.415   0.416   0.420   0.433   0.450   0.452   0.474   0.478
 26 A"   71 A'   72 A'   73 A'   74 A'   27 A"   75 A'   28 A"                 
  0.483   0.507   0.539   0.539   0.551   0.558   0.561   0.566
 29 A"   30 A"   31 A"   76 A'   32 A"   33 A"   77 A'   78 A'                 
  0.574   0.586   0.598   0.612   0.623   0.647   0.680   0.697
 79 A'   34 A"   80 A'   81 A'   82 A'   83 A'   84 A'   85 A'                 
  0.723   0.763   0.773   0.788   0.843   0.925   0.976   1.003
 35 A"   86 A'   87 A'   36 A"   88 A'   89 A'   90 A'   91 A'                 
  1.065   1.336   1.453   1.551   1.557   1.606   1.640   1.695
 92 A'   37 A"   38 A"   93 A'   39 A"   94 A'   95 A'   96 A'                 
  1.884   1.970   1.977   2.001   2.003   2.015   2.042   2.089
 97 A'   40 A"   41 A"   98 A'   42 A"   99 A'  100 A'  101 A'                 
  2.138   2.188   2.668   2.801   3.043   3.969   3.978   3.979
102 A'  103 A'   43 A"  104 A'  105 A'   44 A"  106 A'   45 A"                 
  3.986   3.987   3.991   3.998   4.002   4.034   4.038   4.040
107 A'   46 A"   47 A"   48 A"  108 A'  109 A'   49 A"  110 A'                 
  4.122   4.184   4.285   4.306   6.496   6.581   6.605   6.903
111 A'  112 A'  113 A'  114 A'  115 A'  116 A'  117 A'  118 A'                 
  7.523   7.530   7.544   7.551   7.552   7.580   7.612   7.637
 50 A"   51 A"  119 A'  120 A'   52 A"  121 A'  122 A'  123 A'                 
  7.668  13.773  13.906  13.969  23.325  47.800  47.864  47.895
124 A'   53 A"  125 A'  126 A'  127 A'  128 A'  129 A'  130 A'                 
163.051 289.713 289.722 289.740 289.748 289.749 289.770 289.823
131 A'   54 A"   55 A"  132 A'   56 A"  133 A'  134 A'  135 A'                 
289.840 289.8711020.5691020.6491020.684
136 A'  137 A'  138 A'  139 A'  140 A'                                         

 Beta MOs, Restricted
 -- Occupied --                  
-482.87 -482.86 -482.85  -77.13  -62.53  -62.51  -62.50  -56.35
  1 A'    2 A'    3 A'    4 A'    5 A'    6 A'    7 A'    8 A'                 
-56.341 -56.341 -56.335 -56.331 -56.330 -56.321 -56.318 -56.318
  9 A'    1 A"   10 A'    2 A"   11 A'   12 A'    3 A"   13 A'                 
-10.322  -8.733  -8.722  -8.709  -6.624  -6.566  -6.555  -6.550
 14 A'   15 A'   16 A'   17 A'   18 A'   19 A'   20 A'   21 A'                 
 -6.550  -6.540  -6.539  -6.539  -6.528  -6.528  -4.786  -4.782
  4 A"   22 A'    5 A"   23 A'    6 A"   24 A'   25 A'    7 A"                 
 -4.781  -2.676  -2.672  -2.671  -2.665  -2.661  -2.661  -2.659
 26 A'   27 A'   28 A'    8 A"   29 A'    9 A"   30 A'   31 A'                 
 -2.659  -2.651  -2.648  -2.648  -2.648  -2.647  -2.638  -2.638
 10 A"   32 A'   11 A"   33 A'   12 A"   34 A'   13 A"   35 A'                 
 -0.848  -0.801  -0.791  -0.727  -0.535  -0.445  -0.426  -0.383
 36 A'   37 A'   38 A'   39 A'   40 A'   41 A'   42 A'   14 A"                 
 -0.346  -0.330  -0.330  -0.319  -0.311  -0.302  -0.280
 43 A'   44 A'   15 A"   16 A"   45 A'   46 A'   17 A"                         
 -- Virtual --                   
 -0.126  -0.121  -0.106  -0.027  -0.001   0.019   0.026   0.038
 47 A'   48 A'   18 A"   49 A'   50 A'   51 A'   52 A'   19 A"                 
  0.042   0.053   0.061   0.064   0.067   0.073   0.080   0.092
 53 A'   54 A'   55 A'   20 A"   21 A"   56 A'   57 A'   22 A"                 
  0.094   0.102   0.110   0.125   0.129   0.142   0.156   0.190
 58 A'   59 A'   60 A'   23 A"   61 A'   62 A'   63 A'   64 A'                 
  0.201   0.266   0.283   0.300   0.365   0.378   0.389   0.405
 65 A'   66 A'   24 A"   67 A'   68 A'   69 A'   70 A'   25 A"                 
  0.415   0.416   0.420   0.433   0.450   0.452   0.474   0.478
 26 A"   71 A'   72 A'   73 A'   74 A'   27 A"   75 A'   28 A"                 
  0.483   0.507   0.539   0.539   0.551   0.558   0.561   0.566
 29 A"   30 A"   31 A"   76 A'   32 A"   33 A"   77 A'   78 A'                 
  0.574   0.586   0.598   0.612   0.623   0.647   0.680   0.697
 79 A'   34 A"   80 A'   81 A'   82 A'   83 A'   84 A'   85 A'                 
  0.723   0.763   0.773   0.788   0.843   0.925   0.976   1.003
 35 A"   86 A'   87 A'   36 A"   88 A'   89 A'   90 A'   91 A'                 
  1.065   1.336   1.453   1.551   1.557   1.606   1.640   1.695
 92 A'   37 A"   38 A"   93 A'   39 A"   94 A'   95 A'   96 A'                 
  1.884   1.970   1.977   2.001   2.003   2.015   2.042   2.089
 97 A'   40 A"   41 A"   98 A'   42 A"   99 A'  100 A'  101 A'                 
  2.138   2.188   2.668   2.801   3.043   3.969   3.978   3.979
102 A'  103 A'   43 A"  104 A'  105 A'   44 A"  106 A'   45 A"                 
  3.986   3.987   3.991   3.998   4.002   4.034   4.038   4.040
107 A'   46 A"   47 A"   48 A"  108 A'  109 A'   49 A"  110 A'                 
  4.122   4.184   4.285   4.306   6.496   6.581   6.605   6.903
111 A'  112 A'  113 A'  114 A'  115 A'  116 A'  117 A'  118 A'                 
  7.523   7.530   7.544   7.551   7.552   7.580   7.612   7.637
 50 A"   51 A"  119 A'  120 A'   52 A"  121 A'  122 A'  123 A'                 
  7.668  13.773  13.906  13.969  23.325  47.800  47.864  47.895
124 A'   53 A"  125 A'  126 A'  127 A'  128 A'  129 A'  130 A'                 
163.051 289.713 289.722 289.740 289.748 289.749 289.770 289.823
131 A'   54 A"   55 A"  132 A'   56 A"  133 A'  134 A'  135 A'                 
289.840 289.8711020.5691020.6491020.684
136 A'  137 A'  138 A'  139 A'  140 A'                                         
 --------------------------------------------------------------

          Ground-State Mulliken Net Atomic Charges

     Atom                 Charge (a.u.)
  ----------------------------------------
      1 C                     0.076823
      2 P                     0.055440
      3 Br                   -0.140876
      4 Br                   -0.018726
      5 Br                    0.027339
  ----------------------------------------
  Sum of atomic charges =    -0.000000

 -----------------------------------------------------------------
                    Cartesian Multipole Moments
 -----------------------------------------------------------------
    Charge (ESU x 10^10)
                -0.0000
    Dipole Moment (Debye)
         X       0.7136      Y       0.5866      Z      -0.0000
       Tot       0.9237
    Quadrupole Moments (Debye-Ang)
        XX     -72.9032     XY       1.7702     YY     -71.8917
        XZ       0.0000     YZ       0.0000     ZZ     -74.9952
    Octopole Moments (Debye-Ang^2)
       XXX      15.8255    XXY      -7.2740    XYY      -1.5034
       YYY     -31.7710    XXZ       0.0000    XYZ       0.0000
       YYZ      -0.0000    XZZ      -0.0232    YZZ      -6.3850
       ZZZ       0.0000
    Hexadecapole Moments (Debye-Ang^3)
      XXXX   -1508.8521   XXXY      84.3300   XXYY    -400.5052
      XYYY      67.7084   YYYY    -694.3243   XXXZ       0.0000
      XXYZ       0.0000   XYYZ      -0.0000   YYYZ       0.0000
      XXZZ    -295.3238   XYZZ      19.6946   YYZZ    -139.5598
      XZZZ       0.0000   YZZZ       0.0000   ZZZZ     -96.6851
 -----------------------------------------------------------------
 Calculating analytic gradient of the SCF energy
 Gradient of SCF Energy
            1           2           3           4           5
    1  -0.0345169   0.0262720  -0.0171028   0.0420240  -0.0166763
    2   0.0632540  -0.0265919  -0.0022981   0.0072566  -0.0416206
    3   0.0000000  -0.0000000  -0.0000000  -0.0000000  -0.0000000
 Max gradient component =       6.325E-02
 RMS gradient           =       2.673E-02
 Gradient time:  CPU 13.48 s  wall 4.86 s
 Geometry Optimization Parameters
   NAtoms,    NIC,     NZ,  NCons,   NDum,   NFix, NCnnct, MaxDiis
        5      20       5       0       0       0       0       0

 Cartesian Hessian Update
 Hessian Updated using BFGS Update


** GEOMETRY OPTIMIZATION IN DELOCALIZED INTERNAL COORDINATES **
   Searching for a Minimum

   Optimization Cycle:   5

                       Coordinates (Angstroms)
     ATOM                X               Y               Z
      1  C         0.5937154424    0.1434089154    0.0000000000
      2  P        -0.3715823218    1.4576435282    0.0000000000
      3  Br       -2.6009195550    0.7364249211    0.0000000000
      4  Br        2.6422327434    0.4823638475    0.0000000000
      5  Br        0.0292606933   -1.8800254314    0.0000000000
   Point Group: cs    Number of degrees of freedom:     7


   Energy is  -8101.888786869

 Hessian Updated using BFGS Update

  7 Hessian modes will be used to form the next step
  Hessian Eigenvalues:
     0.050026    0.067379    0.094060    0.220832    0.250427    0.252843
     1.309809

 Minimum Search - Taking Simple RFO Step
 Searching for Lamda that Minimizes Along All modes
 Value Taken    Lamda =  -0.04449385
 Calculated Step too Large.  Step scaled by  0.468248
 Step Taken.  Stepsize is  0.300000

                             Maximum     Tolerance    Cnvgd?
         Gradient           0.053764      0.000300      NO
         Displacement       0.191683      0.001200      NO
         Energy change     -0.024283      0.000001      NO


 New Cartesian Coordinates Obtained by Inverse Iteration

 Displacement from previous Coordinates is:  0.292831
 ----------------------------------------------------------------
             Standard Nuclear Orientation (Angstroms)
    I     Atom           X                Y                Z
 ----------------------------------------------------------------
    1      C       0.5863226029     0.1142243615     0.0000000000
    2      P      -0.3680727853     1.4642784667     0.0000000000
    3      Br     -2.5581560827     0.7289678605     0.0000000000
    4      Br      2.5444736535     0.4353524559     0.0000000000
    5      Br      0.0881396140    -1.8030073639     0.0000000000
 ----------------------------------------------------------------
 Molecular Point Group                 Cs    NOp =  2
 Largest Abelian Subgroup              Cs    NOp =  2
 Nuclear Repulsion Energy =   968.8908234716 hartrees
 There are       63 alpha and       63 beta electrons
 Applying Cartesian multipole field
    Component          Value
    ---------          -----
     (2,0,0)        1.00000E-11
     (0,2,0)        2.00000E-11
     (0,0,2)       -3.00000E-11
 Nucleus-field energy     =     0.0000000287 hartrees
 Requested basis set is 6-311++G(d,p)
 There are 76 shells and 196 basis functions
 A cutoff of  1.0D-11 yielded   2134 shell pairs
 There are     15428 function pairs (     17187 Cartesian)
 Smallest overlap matrix eigenvalue = 4.42E-04
 Guess MOs from SCF MO coefficient file

 -----------------------------------------------------------------------
  General SCF calculation program by
  Eric Jon Sundstrom, Paul Horn, Yuezhi Mao, Dmitri Zuev, Alec White,
  David Stuck, Shaama M.S., Shane Yost, Joonho Lee, David Small,
  Daniel Levine, Susi Lehtola, Hugh Burton, Evgeny Epifanovsky
 -----------------------------------------------------------------------
 Exchange:     0.2000 Hartree-Fock + 0.0800 Slater + 0.7200 B88
 Correlation:  0.1900 VWN1RPA + 0.8100 LYP
 Using SG-1 standard quadrature grid
 using 4 threads for integral computing
 -------------------------------------------------------
 OpenMP Integral computing Module                
 Release: version 2.0, May 2017, Q-Chem Inc. Pleasanton 
 -------------------------------------------------------
 -------------------------------------------------------
 OpenMP BLAS3 based DFT computing Module                
 Release: version 1.0, May 2013, Q-Chem Inc. Pittsburgh 
 -------------------------------------------------------
 A restricted SCF calculation will be
 performed using DIIS
 SCF converges when DIIS error is below 1.0e-08
 ---------------------------------------
  Cycle       Energy         DIIS error
 ---------------------------------------
    1   -8101.9016790315      7.36e-04  
    2   -8101.9043645595      5.19e-04  
    3   -8101.9037448540      6.21e-04  
    4   -8101.9056490977      1.04e-04  
    5   -8101.9057136636      3.15e-05  
    6   -8101.9057179032      7.91e-06  
    7   -8101.9057181630      3.98e-06  
    8   -8101.9057182241      6.02e-07  
    9   -8101.9057182256      2.27e-07  
   10   -8101.9057182257      6.26e-08  
   11   -8101.9057182257      1.43e-08  
   12   -8101.9057182258      3.92e-09  Convergence criterion met
 ---------------------------------------
 SCF time:   CPU 56.23s  wall 21.00s 
 SCF   energy in the final basis set =    -8101.9057182258
 Total energy in the final basis set =    -8101.9057182258

 --------------------------------------------------------------
             Orbital Energies (a.u.) and Symmetries
 --------------------------------------------------------------

 Alpha MOs, Restricted
 -- Occupied --                  
-482.87 -482.87 -482.85  -77.12  -62.52  -62.52  -62.50  -56.34
  1 A'    2 A'    3 A'    4 A'    5 A'    6 A'    7 A'    8 A'                 
-56.340 -56.340 -56.339 -56.334 -56.334 -56.318 -56.315 -56.315
  9 A'    1 A"   10 A'    2 A"   11 A'   12 A'    3 A"   13 A'                 
-10.316  -8.731  -8.726  -8.707  -6.617  -6.564  -6.558  -6.549
 14 A'   15 A'   16 A'   17 A'   18 A'   19 A'   20 A'   21 A'                 
 -6.549  -6.544  -6.543  -6.537  -6.526  -6.525  -4.780  -4.776
  4 A"    5 A"   22 A'   23 A'    6 A"   24 A'   25 A'    7 A"                 
 -4.775  -2.674  -2.670  -2.670  -2.669  -2.665  -2.664  -2.658
 26 A'   27 A'   28 A'    8 A"   29 A'    9 A"   30 A'   31 A'                 
 -2.658  -2.653  -2.653  -2.648  -2.645  -2.644  -2.635  -2.635
 10 A"   11 A"   32 A'   33 A'   12 A"   34 A'   13 A"   35 A'                 
 -0.866  -0.804  -0.798  -0.716  -0.541  -0.455  -0.431  -0.392
 36 A'   37 A'   38 A'   39 A'   40 A'   41 A'   42 A'   14 A"                 
 -0.349  -0.332  -0.330  -0.322  -0.308  -0.301  -0.271
 43 A'   44 A'   15 A"   16 A"   45 A'   46 A'   17 A"                         
 -- Virtual --                   
 -0.105  -0.105  -0.092  -0.018   0.000   0.020   0.027   0.038
 47 A'   18 A"   48 A'   49 A'   50 A'   51 A'   52 A'   19 A"                 
  0.042   0.053   0.063   0.064   0.067   0.078   0.081   0.093
 53 A'   54 A'   55 A'   20 A"   21 A"   56 A'   57 A'   22 A"                 
  0.094   0.102   0.111   0.126   0.130   0.142   0.156   0.192
 58 A'   59 A'   60 A'   23 A"   61 A'   62 A'   63 A'   64 A'                 
  0.203   0.263   0.286   0.295   0.360   0.381   0.390   0.404
 65 A'   66 A'   24 A"   67 A'   68 A'   69 A'   70 A'   25 A"                 
  0.410   0.415   0.421   0.426   0.446   0.450   0.470   0.476
 26 A"   71 A'   72 A'   73 A'   74 A'   27 A"   75 A'   28 A"                 
  0.484   0.505   0.536   0.536   0.551   0.558   0.566   0.573
 29 A"   30 A"   76 A'   31 A"   32 A"   33 A"   77 A'   78 A'                 
  0.583   0.589   0.602   0.621   0.632   0.661   0.686   0.712
 34 A"   79 A'   80 A'   81 A'   82 A'   83 A'   84 A'   85 A'                 
  0.737   0.801   0.810   0.816   0.845   0.939   0.983   1.005
 35 A"   86 A'   36 A"   87 A'   88 A'   89 A'   90 A'   91 A'                 
  1.077   1.359   1.450   1.561   1.599   1.647   1.684   1.711
 92 A'   37 A"   38 A"   39 A"   93 A'   94 A'   95 A'   96 A'                 
  1.861   1.973   1.979   2.003   2.006   2.015   2.056   2.096
 97 A'   40 A"   41 A"   98 A'   42 A"   99 A'  100 A'  101 A'                 
  2.148   2.216   2.667   2.838   3.045   3.970   3.976   3.981
102 A'  103 A'   43 A"  104 A'  105 A'   44 A"   45 A"  106 A'                 
  3.984   3.990   4.000   4.005   4.008   4.046   4.055   4.062
107 A'   46 A"   47 A"  108 A'   48 A"  109 A'   49 A"  110 A'                 
  4.140   4.199   4.323   4.340   6.503   6.606   6.615   6.902
111 A'  112 A'  113 A'  114 A'  115 A'  116 A'  117 A'  118 A'                 
  7.526   7.529   7.548   7.552   7.554   7.588   7.620   7.645
 50 A"   51 A"  119 A'  120 A'   52 A"  121 A'  122 A'  123 A'                 
  7.681  13.781  13.916  13.968  23.325  47.808  47.886  47.901
124 A'   53 A"  125 A'  126 A'  127 A'  128 A'  129 A'  130 A'                 
163.048 289.718 289.722 289.746 289.750 289.751 289.780 289.834
131 A'   54 A"   55 A"  132 A'  133 A'   56 A"  134 A'  135 A'                 
289.851 289.8941020.5781020.6761020.691
136 A'  137 A'  138 A'  139 A'  140 A'                                         

 Beta MOs, Restricted
 -- Occupied --                  
-482.87 -482.87 -482.85  -77.12  -62.52  -62.52  -62.50  -56.34
  1 A'    2 A'    3 A'    4 A'    5 A'    6 A'    7 A'    8 A'                 
-56.340 -56.340 -56.339 -56.334 -56.334 -56.318 -56.315 -56.315
  9 A'    1 A"   10 A'    2 A"   11 A'   12 A'    3 A"   13 A'                 
-10.316  -8.731  -8.726  -8.707  -6.617  -6.564  -6.558  -6.549
 14 A'   15 A'   16 A'   17 A'   18 A'   19 A'   20 A'   21 A'                 
 -6.549  -6.544  -6.543  -6.537  -6.526  -6.525  -4.780  -4.776
  4 A"    5 A"   22 A'   23 A'    6 A"   24 A'   25 A'    7 A"                 
 -4.775  -2.674  -2.670  -2.670  -2.669  -2.665  -2.664  -2.658
 26 A'   27 A'   28 A'    8 A"   29 A'    9 A"   30 A'   31 A'                 
 -2.658  -2.653  -2.653  -2.648  -2.645  -2.644  -2.635  -2.635
 10 A"   11 A"   32 A'   33 A'   12 A"   34 A'   13 A"   35 A'                 
 -0.866  -0.804  -0.798  -0.716  -0.541  -0.455  -0.431  -0.392
 36 A'   37 A'   38 A'   39 A'   40 A'   41 A'   42 A'   14 A"                 
 -0.349  -0.332  -0.330  -0.322  -0.308  -0.301  -0.271
 43 A'   44 A'   15 A"   16 A"   45 A'   46 A'   17 A"                         
 -- Virtual --                   
 -0.105  -0.105  -0.092  -0.018   0.000   0.020   0.027   0.038
 47 A'   18 A"   48 A'   49 A'   50 A'   51 A'   52 A'   19 A"                 
  0.042   0.053   0.063   0.064   0.067   0.078   0.081   0.093
 53 A'   54 A'   55 A'   20 A"   21 A"   56 A'   57 A'   22 A"                 
  0.094   0.102   0.111   0.126   0.130   0.142   0.156   0.192
 58 A'   59 A'   60 A'   23 A"   61 A'   62 A'   63 A'   64 A'                 
  0.203   0.263   0.286   0.295   0.360   0.381   0.390   0.404
 65 A'   66 A'   24 A"   67 A'   68 A'   69 A'   70 A'   25 A"                 
  0.410   0.415   0.421   0.426   0.446   0.450   0.470   0.476
 26 A"   71 A'   72 A'   73 A'   74 A'   27 A"   75 A'   28 A"                 
  0.484   0.505   0.536   0.536   0.551   0.558   0.566   0.573
 29 A"   30 A"   76 A'   31 A"   32 A"   33 A"   77 A'   78 A'                 
  0.583   0.589   0.602   0.621   0.632   0.661   0.686   0.712
 34 A"   79 A'   80 A'   81 A'   82 A'   83 A'   84 A'   85 A'                 
  0.737   0.801   0.810   0.816   0.845   0.939   0.983   1.005
 35 A"   86 A'   36 A"   87 A'   88 A'   89 A'   90 A'   91 A'                 
  1.077   1.359   1.450   1.561   1.599   1.647   1.684   1.711
 92 A'   37 A"   38 A"   39 A"   93 A'   94 A'   95 A'   96 A'                 
  1.861   1.973   1.979   2.003   2.006   2.015   2.056   2.096
 97 A'   40 A"   41 A"   98 A'   42 A"   99 A'  100 A'  101 A'                 
  2.148   2.216   2.667   2.838   3.045   3.970   3.976   3.981
102 A'  103 A'   43 A"  104 A'  105 A'   44 A"   45 A"  106 A'                 
  3.984   3.990   4.000   4.005   4.008   4.046   4.055   4.062
107 A'   46 A"   47 A"  108 A'   48 A"  109 A'   49 A"  110 A'                 
  4.140   4.199   4.323   4.340   6.503   6.606   6.615   6.902
111 A'  112 A'  113 A'  114 A'  115 A'  116 A'  117 A'  118 A'                 
  7.526   7.529   7.548   7.552   7.554   7.588   7.620   7.645
 50 A"   51 A"  119 A'  120 A'   52 A"  121 A'  122 A'  123 A'                 
  7.681  13.781  13.916  13.968  23.325  47.808  47.886  47.901
124 A'   53 A"  125 A'  126 A'  127 A'  128 A'  129 A'  130 A'                 
163.048 289.718 289.722 289.746 289.750 289.751 289.780 289.834
131 A'   54 A"   55 A"  132 A'  133 A'   56 A"  134 A'  135 A'                 
289.851 289.8941020.5781020.6761020.691
136 A'  137 A'  138 A'  139 A'  140 A'                                         
 --------------------------------------------------------------

          Ground-State Mulliken Net Atomic Charges

     Atom                 Charge (a.u.)
  ----------------------------------------
      1 C                     0.062718
      2 P                     0.043776
      3 Br                   -0.149005
      4 Br                   -0.023208
      5 Br                    0.065720
  ----------------------------------------
  Sum of atomic charges =     0.000000

 -----------------------------------------------------------------
                    Cartesian Multipole Moments
 -----------------------------------------------------------------
    Charge (ESU x 10^10)
                 0.0000
    Dipole Moment (Debye)
         X       0.8236      Y       0.2226      Z      -0.0000
       Tot       0.8532
    Quadrupole Moments (Debye-Ang)
        XX     -73.2180     XY       1.5901     YY     -71.7572
        XZ      -0.0000     YZ       0.0000     ZZ     -74.7513
    Octopole Moments (Debye-Ang^2)
       XXX      14.9483    XXY      -8.2972    XYY      -0.9602
       YYY     -33.9138    XXZ      -0.0000    XYZ       0.0000
       YYZ       0.0000    XZZ       0.2161    YZZ      -7.2588
       ZZZ      -0.0000
    Hexadecapole Moments (Debye-Ang^3)
      XXXX   -1444.1517   XXXY      94.3644   XXYY    -381.0516
      XYYY      77.5143   YYYY    -660.0314   XXXZ      -0.0000
      XXYZ       0.0000   XYYZ      -0.0000   YYYZ      -0.0000
      XXZZ    -281.2050   XYZZ      23.8943   YYZZ    -133.1219
      XZZZ       0.0000   YZZZ       0.0000   ZZZZ     -96.1080
 -----------------------------------------------------------------
 Calculating analytic gradient of the SCF energy
 Gradient of SCF Energy
            1           2           3           4           5
    1  -0.0203816   0.0155685  -0.0104819   0.0234598  -0.0081647
    2   0.0408096  -0.0155487  -0.0015198   0.0026083  -0.0263494
    3   0.0000000  -0.0000000   0.0000000  -0.0000000  -0.0000000
 Max gradient component =       4.081E-02
 RMS gradient           =       1.632E-02
 Gradient time:  CPU 14.23 s  wall 5.09 s
 Geometry Optimization Parameters
   NAtoms,    NIC,     NZ,  NCons,   NDum,   NFix, NCnnct, MaxDiis
        5      20       5       0       0       0       0       0

 Cartesian Hessian Update
 Hessian Updated using BFGS Update


** GEOMETRY OPTIMIZATION IN DELOCALIZED INTERNAL COORDINATES **
   Searching for a Minimum

   Optimization Cycle:   6

                       Coordinates (Angstroms)
     ATOM                X               Y               Z
      1  C         0.5863226029    0.1142243615    0.0000000000
      2  P        -0.3680727853    1.4642784667    0.0000000000
      3  Br       -2.5581560827    0.7289678605    0.0000000000
      4  Br        2.5444736535    0.4353524559    0.0000000000
      5  Br        0.0881396140   -1.8030073639    0.0000000000
   Point Group: cs    Number of degrees of freedom:     7


   Energy is  -8101.905718226

 Hessian Updated using BFGS Update

  7 Hessian modes will be used to form the next step
  Hessian Eigenvalues:
     0.052685    0.089416    0.099089    0.223076    0.252281    0.254592
     1.303049

 Minimum Search - Taking Simple RFO Step
 Searching for Lamda that Minimizes Along All modes
 Value Taken    Lamda =  -0.01551599
 Calculated Step too Large.  Step scaled by  0.777554
 Step Taken.  Stepsize is  0.300000

                             Maximum     Tolerance    Cnvgd?
         Gradient           0.033360      0.000300      NO
         Displacement       0.209134      0.001200      NO
         Energy change     -0.016931      0.000001      NO


 New Cartesian Coordinates Obtained by Inverse Iteration

 Displacement from previous Coordinates is:  0.275764
 ----------------------------------------------------------------
             Standard Nuclear Orientation (Angstroms)
    I     Atom           X                Y                Z
 ----------------------------------------------------------------
    1      C       0.5795415931     0.0777819083     0.0000000000
    2      P      -0.3619806003     1.4644798402     0.0000000000
    3      Br     -2.5058490891     0.7076533442     0.0000000000
    4      Br      2.4633052387     0.4025851646     0.0000000000
    5      Br      0.1176898601    -1.7126844765     0.0000000000
 ----------------------------------------------------------------
 Molecular Point Group                 Cs    NOp =  2
 Largest Abelian Subgroup              Cs    NOp =  2
 Nuclear Repulsion Energy =   999.6936405881 hartrees
 There are       63 alpha and       63 beta electrons
 Applying Cartesian multipole field
    Component          Value
    ---------          -----
     (2,0,0)        1.00000E-11
     (0,2,0)        2.00000E-11
     (0,0,2)       -3.00000E-11
 Nucleus-field energy     =     0.0000000269 hartrees
 Requested basis set is 6-311++G(d,p)
 There are 76 shells and 196 basis functions
 A cutoff of  1.0D-11 yielded   2159 shell pairs
 There are     15638 function pairs (     17421 Cartesian)
 Smallest overlap matrix eigenvalue = 3.28E-04
 Guess MOs from SCF MO coefficient file

 -----------------------------------------------------------------------
  General SCF calculation program by
  Eric Jon Sundstrom, Paul Horn, Yuezhi Mao, Dmitri Zuev, Alec White,
  David Stuck, Shaama M.S., Shane Yost, Joonho Lee, David Small,
  Daniel Levine, Susi Lehtola, Hugh Burton, Evgeny Epifanovsky
 -----------------------------------------------------------------------
 Exchange:     0.2000 Hartree-Fock + 0.0800 Slater + 0.7200 B88
 Correlation:  0.1900 VWN1RPA + 0.8100 LYP
 Using SG-1 standard quadrature grid
 using 4 threads for integral computing
 -------------------------------------------------------
 OpenMP Integral computing Module                
 Release: version 2.0, May 2017, Q-Chem Inc. Pleasanton 
 -------------------------------------------------------
 -------------------------------------------------------
 OpenMP BLAS3 based DFT computing Module                
 Release: version 1.0, May 2013, Q-Chem Inc. Pittsburgh 
 -------------------------------------------------------
 A restricted SCF calculation will be
 performed using DIIS
 SCF converges when DIIS error is below 1.0e-08
 ---------------------------------------
  Cycle       Energy         DIIS error
 ---------------------------------------
    1   -8101.9055998684      8.63e-04  
    2   -8101.9087650654      6.29e-04  
    3   -8101.9083361532      6.78e-04  
    4   -8101.9105556217      1.31e-04  
    5   -8101.9106604771      3.57e-05  
    6   -8101.9106659687      9.77e-06  
    7   -8101.9106664016      4.20e-06  
    8   -8101.9106664642      5.71e-07  
    9   -8101.9106664654      2.47e-07  
   10   -8101.9106664657      5.81e-08  
   11   -8101.9106664656      9.84e-09  Convergence criterion met
 ---------------------------------------
 SCF time:   CPU 53.96s  wall 20.00s 
 SCF   energy in the final basis set =    -8101.9106664656
 Total energy in the final basis set =    -8101.9106664656

 --------------------------------------------------------------
             Orbital Energies (a.u.) and Symmetries
 --------------------------------------------------------------

 Alpha MOs, Restricted
 -- Occupied --                  
-482.87 -482.87 -482.84  -77.12  -62.52  -62.52  -62.50  -56.34
  1 A'    2 A'    3 A'    4 A'    5 A'    6 A'    7 A'    8 A'                 
-56.341 -56.339 -56.339 -56.337 -56.337 -56.316 -56.312 -56.312
  9 A'    1 A"   10 A'    2 A"   11 A'   12 A'    3 A"   13 A'                 
-10.307  -8.731  -8.729  -8.704  -6.609  -6.564  -6.561  -6.550
 14 A'   15 A'   16 A'   17 A'   18 A'   19 A'   20 A'    4 A"                 
 -6.549  -6.547  -6.547  -6.534  -6.523  -6.523  -4.772  -4.768
 21 A'   22 A'    5 A"   23 A'    6 A"   24 A'   25 A'    7 A"                 
 -4.767  -2.674  -2.672  -2.671  -2.670  -2.668  -2.668  -2.659
 26 A'   27 A'   28 A'    8 A"   29 A'   30 A'    9 A"   10 A"                 
 -2.659  -2.657  -2.657  -2.645  -2.642  -2.642  -2.633  -2.633
 31 A'   32 A'   11 A"   33 A'   12 A"   34 A'   13 A"   35 A'                 
 -0.890  -0.813  -0.802  -0.704  -0.548  -0.466  -0.436  -0.404
 36 A'   37 A'   38 A'   39 A'   40 A'   41 A'   42 A'   14 A"                 
 -0.351  -0.333  -0.330  -0.325  -0.306  -0.300  -0.262
 43 A'   44 A'   15 A"   16 A"   45 A'   46 A'   17 A"                         
 -- Virtual --                   
 -0.103  -0.085  -0.064  -0.008   0.003   0.022   0.028   0.039
 18 A"   47 A'   48 A'   49 A'   50 A'   51 A'   52 A'   19 A"                 
  0.042   0.052   0.064   0.066   0.067   0.083   0.085   0.094
 53 A'   54 A'   20 A"   21 A"   55 A'   56 A'   57 A'   58 A'                 
  0.094   0.102   0.113   0.127   0.131   0.143   0.156   0.196
 22 A"   59 A'   60 A'   23 A"   61 A'   62 A'   63 A'   64 A'                 
  0.206   0.261   0.289   0.292   0.355   0.381   0.392   0.402
 65 A'   66 A'   24 A"   67 A'   68 A'   69 A'   70 A'   25 A"                 
  0.405   0.412   0.422   0.423   0.444   0.446   0.469   0.471
 26 A"   71 A'   72 A'   73 A'   27 A"   74 A'   75 A'   28 A"                 
  0.489   0.507   0.527   0.531   0.553   0.559   0.571   0.579
 29 A"   30 A"   76 A'   31 A"   32 A"   33 A"   77 A'   78 A'                 
  0.582   0.604   0.609   0.632   0.645   0.679   0.698   0.729
 34 A"   79 A'   80 A'   81 A'   82 A'   83 A'   84 A'   85 A'                 
  0.752   0.810   0.831   0.858   0.871   0.939   0.996   1.028
 35 A"   86 A'   36 A"   87 A'   88 A'   89 A'   90 A'   91 A'                 
  1.089   1.386   1.454   1.567   1.629   1.696   1.711   1.733
 92 A'   37 A"   38 A"   39 A"   93 A'   94 A'   95 A'   96 A'                 
  1.860   1.976   1.981   2.006   2.009   2.018   2.067   2.107
 97 A'   40 A"   41 A"   98 A'   42 A"   99 A'  100 A'  101 A'                 
  2.154   2.217   2.667   2.885   3.054   3.968   3.975   3.978
102 A'  103 A'   43 A"  104 A'  105 A'   44 A"   45 A"  106 A'                 
  3.984   3.992   4.006   4.009   4.019   4.058   4.072   4.091
107 A'   46 A"   47 A"  108 A'   48 A"  109 A'   49 A"  110 A'                 
  4.155   4.215   4.336   4.345   6.529   6.618   6.650   6.904
111 A'  112 A'  113 A'  114 A'  115 A'  116 A'  117 A'  118 A'                 
  7.526   7.529   7.550   7.557   7.567   7.596   7.628   7.653
 50 A"   51 A"  119 A'   52 A"  120 A'  121 A'  122 A'  123 A'                 
  7.675  13.790  13.929  13.969  23.336  47.829  47.904  47.919
124 A'   53 A"  125 A'  126 A'  127 A'  128 A'  129 A'  130 A'                 
163.048 289.721 289.725 289.749 289.755 289.760 289.791 289.845
131 A'   54 A"   55 A"  132 A'   56 A"  133 A'  134 A'  135 A'                 
289.865 289.8951020.6051020.6971020.717
136 A'  137 A'  138 A'  139 A'  140 A'                                         

 Beta MOs, Restricted
 -- Occupied --                  
-482.87 -482.87 -482.84  -77.12  -62.52  -62.52  -62.50  -56.34
  1 A'    2 A'    3 A'    4 A'    5 A'    6 A'    7 A'    8 A'                 
-56.341 -56.339 -56.339 -56.337 -56.337 -56.316 -56.312 -56.312
  9 A'    1 A"   10 A'    2 A"   11 A'   12 A'    3 A"   13 A'                 
-10.307  -8.731  -8.729  -8.704  -6.609  -6.564  -6.561  -6.550
 14 A'   15 A'   16 A'   17 A'   18 A'   19 A'   20 A'    4 A"                 
 -6.549  -6.547  -6.547  -6.534  -6.523  -6.523  -4.772  -4.768
 21 A'   22 A'    5 A"   23 A'    6 A"   24 A'   25 A'    7 A"                 
 -4.767  -2.674  -2.672  -2.671  -2.670  -2.668  -2.668  -2.659
 26 A'   27 A'   28 A'    8 A"   29 A'   30 A'    9 A"   10 A"                 
 -2.659  -2.657  -2.657  -2.645  -2.642  -2.642  -2.633  -2.633
 31 A'   32 A'   11 A"   33 A'   12 A"   34 A'   13 A"   35 A'                 
 -0.890  -0.813  -0.802  -0.704  -0.548  -0.466  -0.436  -0.404
 36 A'   37 A'   38 A'   39 A'   40 A'   41 A'   42 A'   14 A"                 
 -0.351  -0.333  -0.330  -0.325  -0.306  -0.300  -0.262
 43 A'   44 A'   15 A"   16 A"   45 A'   46 A'   17 A"                         
 -- Virtual --                   
 -0.103  -0.085  -0.064  -0.008   0.003   0.022   0.028   0.039
 18 A"   47 A'   48 A'   49 A'   50 A'   51 A'   52 A'   19 A"                 
  0.042   0.052   0.064   0.066   0.067   0.083   0.085   0.094
 53 A'   54 A'   20 A"   21 A"   55 A'   56 A'   57 A'   58 A'                 
  0.094   0.102   0.113   0.127   0.131   0.143   0.156   0.196
 22 A"   59 A'   60 A'   23 A"   61 A'   62 A'   63 A'   64 A'                 
  0.206   0.261   0.289   0.292   0.355   0.381   0.392   0.402
 65 A'   66 A'   24 A"   67 A'   68 A'   69 A'   70 A'   25 A"                 
  0.405   0.412   0.422   0.423   0.444   0.446   0.469   0.471
 26 A"   71 A'   72 A'   73 A'   27 A"   74 A'   75 A'   28 A"                 
  0.489   0.507   0.527   0.531   0.553   0.559   0.571   0.579
 29 A"   30 A"   76 A'   31 A"   32 A"   33 A"   77 A'   78 A'                 
  0.582   0.604   0.609   0.632   0.645   0.679   0.698   0.729
 34 A"   79 A'   80 A'   81 A'   82 A'   83 A'   84 A'   85 A'                 
  0.752   0.810   0.831   0.858   0.871   0.939   0.996   1.028
 35 A"   86 A'   36 A"   87 A'   88 A'   89 A'   90 A'   91 A'                 
  1.089   1.386   1.454   1.567   1.629   1.696   1.711   1.733
 92 A'   37 A"   38 A"   39 A"   93 A'   94 A'   95 A'   96 A'                 
  1.860   1.976   1.981   2.006   2.009   2.018   2.067   2.107
 97 A'   40 A"   41 A"   98 A'   42 A"   99 A'  100 A'  101 A'                 
  2.154   2.217   2.667   2.885   3.054   3.968   3.975   3.978
102 A'  103 A'   43 A"  104 A'  105 A'   44 A"   45 A"  106 A'                 
  3.984   3.992   4.006   4.009   4.019   4.058   4.072   4.091
107 A'   46 A"   47 A"  108 A'   48 A"  109 A'   49 A"  110 A'                 
  4.155   4.215   4.336   4.345   6.529   6.618   6.650   6.904
111 A'  112 A'  113 A'  114 A'  115 A'  116 A'  117 A'  118 A'                 
  7.526   7.529   7.550   7.557   7.567   7.596   7.628   7.653
 50 A"   51 A"  119 A'   52 A"  120 A'  121 A'  122 A'  123 A'                 
  7.675  13.790  13.929  13.969  23.336  47.829  47.904  47.919
124 A'   53 A"  125 A'  126 A'  127 A'  128 A'  129 A'  130 A'                 
163.048 289.721 289.725 289.749 289.755 289.760 289.791 289.845
131 A'   54 A"   55 A"  132 A'   56 A"  133 A'  134 A'  135 A'                 
289.865 289.8951020.6051020.6971020.717
136 A'  137 A'  138 A'  139 A'  140 A'                                         
 --------------------------------------------------------------

          Ground-State Mulliken Net Atomic Charges

     Atom                 Charge (a.u.)
  ----------------------------------------
      1 C                     0.040994
      2 P                     0.028874
      3 Br                   -0.154760
      4 Br                   -0.032743
      5 Br                    0.117635
  ----------------------------------------
  Sum of atomic charges =    -0.000000

 -----------------------------------------------------------------
                    Cartesian Multipole Moments
 -----------------------------------------------------------------
    Charge (ESU x 10^10)
                -0.0000
    Dipole Moment (Debye)
         X       0.8798      Y      -0.2050      Z       0.0000
       Tot       0.9034
    Quadrupole Moments (Debye-Ang)
        XX     -73.5871     XY       1.4785     YY     -71.6840
        XZ       0.0000     YZ      -0.0000     ZZ     -74.4598
    Octopole Moments (Debye-Ang^2)
       XXX      13.9389    XXY      -9.3898    XYY      -0.6619
       YYY     -36.2878    XXZ       0.0000    XYZ       0.0000
       YYZ       0.0000    XZZ       0.4299    YZZ      -8.4071
       ZZZ       0.0000
    Hexadecapole Moments (Debye-Ang^3)
      XXXX   -1385.6590   XXXY      96.9582   XXYY    -361.0527
      XYYY      79.4988   YYYY    -622.0335   XXXZ       0.0000
      XXYZ      -0.0000   XYYZ       0.0000   YYYZ      -0.0000
      XXZZ    -268.2928   XYZZ      25.1185   YYZZ    -125.8001
      XZZZ      -0.0000   YZZZ      -0.0000   ZZZZ     -95.4468
 -----------------------------------------------------------------
 Calculating analytic gradient of the SCF energy
 Gradient of SCF Energy
            1           2           3           4           5
    1  -0.0060880   0.0055464  -0.0018132  -0.0028073   0.0051621
    2  -0.0043113  -0.0075901  -0.0007236  -0.0030551   0.0156802
    3  -0.0000000   0.0000000  -0.0000000  -0.0000000   0.0000000
 Max gradient component =       1.568E-02
 RMS gradient           =       5.401E-03
 Gradient time:  CPU 14.70 s  wall 5.01 s
 Geometry Optimization Parameters
   NAtoms,    NIC,     NZ,  NCons,   NDum,   NFix, NCnnct, MaxDiis
        5      20       5       0       0       0       0       0

 Cartesian Hessian Update
 Hessian Updated using BFGS Update


** GEOMETRY OPTIMIZATION IN DELOCALIZED INTERNAL COORDINATES **
   Searching for a Minimum

   Optimization Cycle:   7

                       Coordinates (Angstroms)
     ATOM                X               Y               Z
      1  C         0.5795415931    0.0777819083    0.0000000000
      2  P        -0.3619806003    1.4644798402    0.0000000000
      3  Br       -2.5058490891    0.7076533442    0.0000000000
      4  Br        2.4633052387    0.4025851646    0.0000000000
      5  Br        0.1176898601   -1.7126844765    0.0000000000
   Point Group: cs    Number of degrees of freedom:     7


   Energy is  -8101.910666466

 Hessian Updated using BFGS Update

  7 Hessian modes will be used to form the next step
  Hessian Eigenvalues:
     0.058452    0.091098    0.170715    0.220581    0.253550    0.264619
     1.293276

 Minimum Search - Taking Simple RFO Step
 Searching for Lamda that Minimizes Along All modes
 Value Taken    Lamda =  -0.00195367
 Step Taken.  Stepsize is  0.129403

                             Maximum     Tolerance    Cnvgd?
         Gradient           0.017249      0.000300      NO
         Displacement       0.085637      0.001200      NO
         Energy change     -0.004948      0.000001      NO


 New Cartesian Coordinates Obtained by Inverse Iteration

 Displacement from previous Coordinates is:  0.134067
 ----------------------------------------------------------------
             Standard Nuclear Orientation (Angstroms)
    I     Atom           X                Y                Z
 ----------------------------------------------------------------
    1      C       0.5831082071     0.0845907698     0.0000000000
    2      P      -0.3553572210     1.4719488323     0.0000000000
    3      Br     -2.4846642663     0.7201881273     0.0000000000
    4      Br      2.4406675340     0.4299239219     0.0000000000
    5      Br      0.1089527486    -1.7668358706     0.0000000000
 ----------------------------------------------------------------
 Molecular Point Group                 Cs    NOp =  2
 Largest Abelian Subgroup              Cs    NOp =  2
 Nuclear Repulsion Energy =   996.0533455462 hartrees
 There are       63 alpha and       63 beta electrons
 Applying Cartesian multipole field
    Component          Value
    ---------          -----
     (2,0,0)        1.00000E-11
     (0,2,0)        2.00000E-11
     (0,0,2)       -3.00000E-11
 Nucleus-field energy     =     0.0000000272 hartrees
 Requested basis set is 6-311++G(d,p)
 There are 76 shells and 196 basis functions
 A cutoff of  1.0D-11 yielded   2165 shell pairs
 There are     15675 function pairs (     17454 Cartesian)
 Smallest overlap matrix eigenvalue = 3.40E-04
 Guess MOs from SCF MO coefficient file

 -----------------------------------------------------------------------
  General SCF calculation program by
  Eric Jon Sundstrom, Paul Horn, Yuezhi Mao, Dmitri Zuev, Alec White,
  David Stuck, Shaama M.S., Shane Yost, Joonho Lee, David Small,
  Daniel Levine, Susi Lehtola, Hugh Burton, Evgeny Epifanovsky
 -----------------------------------------------------------------------
 Exchange:     0.2000 Hartree-Fock + 0.0800 Slater + 0.7200 B88
 Correlation:  0.1900 VWN1RPA + 0.8100 LYP
 Using SG-1 standard quadrature grid
 using 4 threads for integral computing
 -------------------------------------------------------
 OpenMP Integral computing Module                
 Release: version 2.0, May 2017, Q-Chem Inc. Pleasanton 
 -------------------------------------------------------
 -------------------------------------------------------
 OpenMP BLAS3 based DFT computing Module                
 Release: version 1.0, May 2013, Q-Chem Inc. Pittsburgh 
 -------------------------------------------------------
 A restricted SCF calculation will be
 performed using DIIS
 SCF converges when DIIS error is below 1.0e-08
 ---------------------------------------
  Cycle       Energy         DIIS error
 ---------------------------------------
    1   -8101.9096676454      4.10e-04  
    2   -8101.9106342777      2.20e-04  
    3   -8101.9103535838      3.22e-04  
    4   -8101.9108631942      5.29e-05  
    5   -8101.9108787376      1.31e-05  
    6   -8101.9108792630      2.97e-06  
    7   -8101.9108792933      1.63e-06  
    8   -8101.9108793082      3.60e-07  
    9   -8101.9108793087      7.85e-08  
   10   -8101.9108793087      2.63e-08  
   11   -8101.9108793088      6.47e-09  Convergence criterion met
 ---------------------------------------
 SCF time:   CPU 52.61s  wall 20.00s 
 SCF   energy in the final basis set =    -8101.9108793088
 Total energy in the final basis set =    -8101.9108793088

 --------------------------------------------------------------
             Orbital Energies (a.u.) and Symmetries
 --------------------------------------------------------------

 Alpha MOs, Restricted
 -- Occupied --                  
-482.87 -482.87 -482.84  -77.12  -62.52  -62.52  -62.50  -56.34
  1 A'    2 A'    3 A'    4 A'    5 A'    6 A'    7 A'    8 A'                 
-56.340 -56.339 -56.339 -56.336 -56.335 -56.316 -56.313 -56.313
  9 A'   10 A'    1 A"    2 A"   11 A'   12 A'    3 A"   13 A'                 
-10.308  -8.731  -8.727  -8.705  -6.610  -6.563  -6.560  -6.549
 14 A'   15 A'   16 A'   17 A'   18 A'   19 A'   20 A'   21 A'                 
 -6.549  -6.546  -6.545  -6.535  -6.524  -6.523  -4.773  -4.769
  4 A"    5 A"   22 A'   23 A'    6 A"   24 A'   25 A'    7 A"                 
 -4.768  -2.674  -2.670  -2.670  -2.670  -2.667  -2.666  -2.659
 26 A'   27 A'   28 A'   29 A'    8 A"    9 A"   30 A'   31 A'                 
 -2.659  -2.655  -2.655  -2.646  -2.643  -2.643  -2.634  -2.634
 10 A"   11 A"   32 A'   33 A'   12 A"   34 A'   13 A"   35 A'                 
 -0.884  -0.812  -0.803  -0.704  -0.546  -0.464  -0.435  -0.401
 36 A'   37 A'   38 A'   39 A'   40 A'   41 A'   42 A'   14 A"                 
 -0.351  -0.333  -0.332  -0.324  -0.307  -0.300  -0.262
 43 A'   44 A'   15 A"   16 A"   45 A'   46 A'   17 A"                         
 -- Virtual --                   
 -0.103  -0.084  -0.067  -0.010   0.003   0.022   0.028   0.039
 18 A"   47 A'   48 A'   49 A'   50 A'   51 A'   52 A'   19 A"                 
  0.041   0.052   0.064   0.065   0.067   0.083   0.084   0.094
 53 A'   54 A'   20 A"   55 A'   21 A"   56 A'   57 A'   22 A"                 
  0.095   0.102   0.112   0.127   0.132   0.143   0.156   0.197
 58 A'   59 A'   60 A'   23 A"   61 A'   62 A'   63 A'   64 A'                 
  0.204   0.260   0.289   0.294   0.355   0.381   0.395   0.401
 65 A'   66 A'   24 A"   67 A'   68 A'   69 A'   70 A'   25 A"                 
  0.408   0.410   0.423   0.424   0.446   0.446   0.467   0.468
 26 A"   71 A'   72 A'   73 A'   74 A'   27 A"   75 A'   28 A"                 
  0.491   0.505   0.528   0.531   0.553   0.558   0.569   0.579
 29 A"   30 A"   76 A'   31 A"   32 A"   33 A"   77 A'   78 A'                 
  0.583   0.601   0.606   0.635   0.643   0.675   0.694   0.736
 34 A"   79 A'   80 A'   81 A'   82 A'   83 A'   84 A'   85 A'                 
  0.755   0.812   0.826   0.845   0.870   0.942   0.987   1.031
 35 A"   86 A'   36 A"   87 A'   88 A'   89 A'   90 A'   91 A'                 
  1.088   1.387   1.448   1.566   1.633   1.677   1.712   1.732
 92 A'   37 A"   38 A"   39 A"   93 A'   94 A'   95 A'   96 A'                 
  1.854   1.974   1.982   2.005   2.010   2.018   2.065   2.105
 97 A'   40 A"   41 A"   98 A'   42 A"   99 A'  100 A'  101 A'                 
  2.155   2.220   2.668   2.880   3.045   3.969   3.976   3.981
102 A'  103 A'   43 A"  104 A'  105 A'   44 A"   45 A"  106 A'                 
  3.984   3.991   4.006   4.009   4.018   4.059   4.069   4.082
107 A'   46 A"   47 A"  108 A'   48 A"  109 A'   49 A"  110 A'                 
  4.152   4.218   4.334   4.350   6.524   6.621   6.641   6.903
111 A'  112 A'  113 A'  114 A'  115 A'  116 A'  117 A'  118 A'                 
  7.527   7.529   7.550   7.557   7.561   7.595   7.627   7.656
 50 A"   51 A"  119 A'   52 A"  120 A'  121 A'  122 A'  123 A'                 
  7.679  13.789  13.925  13.965  23.332  47.825  47.906  47.913
124 A'   53 A"  125 A'  126 A'  127 A'  128 A'  129 A'  130 A'                 
163.049 289.722 289.724 289.749 289.755 289.755 289.790 289.845
131 A'   54 A"   55 A"  132 A'   56 A"  133 A'  134 A'  135 A'                 
289.863 289.8981020.5991020.7001020.707
136 A'  137 A'  138 A'  139 A'  140 A'                                         

 Beta MOs, Restricted
 -- Occupied --                  
-482.87 -482.87 -482.84  -77.12  -62.52  -62.52  -62.50  -56.34
  1 A'    2 A'    3 A'    4 A'    5 A'    6 A'    7 A'    8 A'                 
-56.340 -56.339 -56.339 -56.336 -56.335 -56.316 -56.313 -56.313
  9 A'   10 A'    1 A"    2 A"   11 A'   12 A'    3 A"   13 A'                 
-10.308  -8.731  -8.727  -8.705  -6.610  -6.563  -6.560  -6.549
 14 A'   15 A'   16 A'   17 A'   18 A'   19 A'   20 A'   21 A'                 
 -6.549  -6.546  -6.545  -6.535  -6.524  -6.523  -4.773  -4.769
  4 A"    5 A"   22 A'   23 A'    6 A"   24 A'   25 A'    7 A"                 
 -4.768  -2.674  -2.670  -2.670  -2.670  -2.667  -2.666  -2.659
 26 A'   27 A'   28 A'   29 A'    8 A"    9 A"   30 A'   31 A'                 
 -2.659  -2.655  -2.655  -2.646  -2.643  -2.643  -2.634  -2.634
 10 A"   11 A"   32 A'   33 A'   12 A"   34 A'   13 A"   35 A'                 
 -0.884  -0.812  -0.803  -0.704  -0.546  -0.464  -0.435  -0.401
 36 A'   37 A'   38 A'   39 A'   40 A'   41 A'   42 A'   14 A"                 
 -0.351  -0.333  -0.332  -0.324  -0.307  -0.300  -0.262
 43 A'   44 A'   15 A"   16 A"   45 A'   46 A'   17 A"                         
 -- Virtual --                   
 -0.103  -0.084  -0.067  -0.010   0.003   0.022   0.028   0.039
 18 A"   47 A'   48 A'   49 A'   50 A'   51 A'   52 A'   19 A"                 
  0.041   0.052   0.064   0.065   0.067   0.083   0.084   0.094
 53 A'   54 A'   20 A"   55 A'   21 A"   56 A'   57 A'   22 A"                 
  0.095   0.102   0.112   0.127   0.132   0.143   0.156   0.197
 58 A'   59 A'   60 A'   23 A"   61 A'   62 A'   63 A'   64 A'                 
  0.204   0.260   0.289   0.294   0.355   0.381   0.395   0.401
 65 A'   66 A'   24 A"   67 A'   68 A'   69 A'   70 A'   25 A"                 
  0.408   0.410   0.423   0.424   0.446   0.446   0.467   0.468
 26 A"   71 A'   72 A'   73 A'   74 A'   27 A"   75 A'   28 A"                 
  0.491   0.505   0.528   0.531   0.553   0.558   0.569   0.579
 29 A"   30 A"   76 A'   31 A"   32 A"   33 A"   77 A'   78 A'                 
  0.583   0.601   0.606   0.635   0.643   0.675   0.694   0.736
 34 A"   79 A'   80 A'   81 A'   82 A'   83 A'   84 A'   85 A'                 
  0.755   0.812   0.826   0.845   0.870   0.942   0.987   1.031
 35 A"   86 A'   36 A"   87 A'   88 A'   89 A'   90 A'   91 A'                 
  1.088   1.387   1.448   1.566   1.633   1.677   1.712   1.732
 92 A'   37 A"   38 A"   39 A"   93 A'   94 A'   95 A'   96 A'                 
  1.854   1.974   1.982   2.005   2.010   2.018   2.065   2.105
 97 A'   40 A"   41 A"   98 A'   42 A"   99 A'  100 A'  101 A'                 
  2.155   2.220   2.668   2.880   3.045   3.969   3.976   3.981
102 A'  103 A'   43 A"  104 A'  105 A'   44 A"   45 A"  106 A'                 
  3.984   3.991   4.006   4.009   4.018   4.059   4.069   4.082
107 A'   46 A"   47 A"  108 A'   48 A"  109 A'   49 A"  110 A'                 
  4.152   4.218   4.334   4.350   6.524   6.621   6.641   6.903
111 A'  112 A'  113 A'  114 A'  115 A'  116 A'  117 A'  118 A'                 
  7.527   7.529   7.550   7.557   7.561   7.595   7.627   7.656
 50 A"   51 A"  119 A'   52 A"  120 A'  121 A'  122 A'  123 A'                 
  7.679  13.789  13.925  13.965  23.332  47.825  47.906  47.913
124 A'   53 A"  125 A'  126 A'  127 A'  128 A'  129 A'  130 A'                 
163.049 289.722 289.724 289.749 289.755 289.755 289.790 289.845
131 A'   54 A"   55 A"  132 A'   56 A"  133 A'  134 A'  135 A'                 
289.863 289.8981020.5991020.7001020.707
136 A'  137 A'  138 A'  139 A'  140 A'                                         
 --------------------------------------------------------------

          Ground-State Mulliken Net Atomic Charges

     Atom                 Charge (a.u.)
  ----------------------------------------
      1 C                     0.051065
      2 P                     0.032857
      3 Br                   -0.145247
      4 Br                   -0.027682
      5 Br                    0.089007
  ----------------------------------------
  Sum of atomic charges =    -0.000000

 -----------------------------------------------------------------
                    Cartesian Multipole Moments
 -----------------------------------------------------------------
    Charge (ESU x 10^10)
                -0.0000
    Dipole Moment (Debye)
         X       0.9049      Y       0.0249      Z       0.0000
       Tot       0.9053
    Quadrupole Moments (Debye-Ang)
        XX     -73.1476     XY       1.5957     YY     -71.7123
        XZ       0.0000     YZ      -0.0000     ZZ     -74.4890
    Octopole Moments (Debye-Ang^2)
       XXX      14.1151    XXY      -8.5255    XYY      -0.5902
       YYY     -35.1874    XXZ       0.0000    XYZ       0.0000
       YYZ       0.0000    XZZ       0.5186    YZZ      -7.8903
       ZZZ      -0.0000
    Hexadecapole Moments (Debye-Ang^3)
      XXXX   -1358.7489   XXXY      95.2357   XXYY    -360.6171
      XYYY      76.9465   YYYY    -647.2008   XXXZ       0.0000
      XXYZ      -0.0000   XYYZ      -0.0000   YYYZ      -0.0000
      XXZZ    -263.5966   XYZZ      24.1381   YYZZ    -130.4882
      XZZZ      -0.0000   YZZZ      -0.0000   ZZZZ     -95.4782
 -----------------------------------------------------------------
 Calculating analytic gradient of the SCF energy
 Gradient of SCF Energy
            1           2           3           4           5
    1   0.0030571   0.0059865   0.0011231  -0.0093567  -0.0008099
    2   0.0143956  -0.0054614  -0.0002625  -0.0009394  -0.0077323
    3  -0.0000000   0.0000000   0.0000000   0.0000000   0.0000000
 Max gradient component =       1.440E-02
 RMS gradient           =       5.369E-03
 Gradient time:  CPU 14.66 s  wall 5.10 s
 Geometry Optimization Parameters
   NAtoms,    NIC,     NZ,  NCons,   NDum,   NFix, NCnnct, MaxDiis
        5      20       5       0       0       0       0       0

 Cartesian Hessian Update
 Hessian Updated using BFGS Update


** GEOMETRY OPTIMIZATION IN DELOCALIZED INTERNAL COORDINATES **
   Searching for a Minimum

   Optimization Cycle:   8

                       Coordinates (Angstroms)
     ATOM                X               Y               Z
      1  C         0.5831082071    0.0845907698    0.0000000000
      2  P        -0.3553572210    1.4719488323    0.0000000000
      3  Br       -2.4846642663    0.7201881273    0.0000000000
      4  Br        2.4406675340    0.4299239219    0.0000000000
      5  Br        0.1089527486   -1.7668358706    0.0000000000
   Point Group: cs    Number of degrees of freedom:     7


   Energy is  -8101.910879309

 Hessian Updated using BFGS Update

  7 Hessian modes will be used to form the next step
  Hessian Eigenvalues:
     0.080327    0.110068    0.171534    0.232395    0.251943    0.276595
     1.237132

 Minimum Search - Taking Simple RFO Step
 Searching for Lamda that Minimizes Along All modes
 Value Taken    Lamda =  -0.00112846
 Step Taken.  Stepsize is  0.090992

                             Maximum     Tolerance    Cnvgd?
         Gradient           0.010451      0.000300      NO
         Displacement       0.063600      0.001200      NO
         Energy change     -0.000213      0.000001      NO


 New Cartesian Coordinates Obtained by Inverse Iteration

 Displacement from previous Coordinates is:  0.084662
 ----------------------------------------------------------------
             Standard Nuclear Orientation (Angstroms)
    I     Atom           X                Y                Z
 ----------------------------------------------------------------
    1      C       0.5763781792     0.0790392548     0.0000000000
    2      P      -0.3665475948     1.4663171814     0.0000000000
    3      Br     -2.4949378529     0.7172829995     0.0000000000
    4      Br      2.4778079368     0.4298468418     0.0000000000
    5      Br      0.1000063340    -1.7526704968     0.0000000000
 ----------------------------------------------------------------
 Molecular Point Group                 Cs    NOp =  2
 Largest Abelian Subgroup              Cs    NOp =  2
 Nuclear Repulsion Energy =   992.2512086342 hartrees
 There are       63 alpha and       63 beta electrons
 Applying Cartesian multipole field
    Component          Value
    ---------          -----
     (2,0,0)        1.00000E-11
     (0,2,0)        2.00000E-11
     (0,0,2)       -3.00000E-11
 Nucleus-field energy     =     0.0000000273 hartrees
 Requested basis set is 6-311++G(d,p)
 There are 76 shells and 196 basis functions
 A cutoff of  1.0D-11 yielded   2157 shell pairs
 There are     15601 function pairs (     17370 Cartesian)
 Smallest overlap matrix eigenvalue = 3.57E-04
 Guess MOs from SCF MO coefficient file

 -----------------------------------------------------------------------
  General SCF calculation program by
  Eric Jon Sundstrom, Paul Horn, Yuezhi Mao, Dmitri Zuev, Alec White,
  David Stuck, Shaama M.S., Shane Yost, Joonho Lee, David Small,
  Daniel Levine, Susi Lehtola, Hugh Burton, Evgeny Epifanovsky
 -----------------------------------------------------------------------
 Exchange:     0.2000 Hartree-Fock + 0.0800 Slater + 0.7200 B88
 Correlation:  0.1900 VWN1RPA + 0.8100 LYP
 Using SG-1 standard quadrature grid
 using 4 threads for integral computing
 -------------------------------------------------------
 OpenMP Integral computing Module                
 Release: version 2.0, May 2017, Q-Chem Inc. Pleasanton 
 -------------------------------------------------------
 -------------------------------------------------------
 OpenMP BLAS3 based DFT computing Module                
 Release: version 1.0, May 2013, Q-Chem Inc. Pittsburgh 
 -------------------------------------------------------
 A restricted SCF calculation will be
 performed using DIIS
 SCF converges when DIIS error is below 1.0e-08
 ---------------------------------------
  Cycle       Energy         DIIS error
 ---------------------------------------
    1   -8101.9106779857      2.76e-04  
    2   -8101.9111300824      1.37e-04  
    3   -8101.9110127754      2.05e-04  
    4   -8101.9112168745      3.87e-05  
    5   -8101.9112250151      9.74e-06  
    6   -8101.9112253900      2.43e-06  
    7   -8101.9112254163      1.19e-06  
    8   -8101.9112254226      2.23e-07  
    9   -8101.9112254229      5.78e-08  
   10   -8101.9112254228      2.10e-08  
   11   -8101.9112254228      3.68e-09  Convergence criterion met
 ---------------------------------------
 SCF time:   CPU 53.00s  wall 19.00s 
 SCF   energy in the final basis set =    -8101.9112254228
 Total energy in the final basis set =    -8101.9112254228

 --------------------------------------------------------------
             Orbital Energies (a.u.) and Symmetries
 --------------------------------------------------------------

 Alpha MOs, Restricted
 -- Occupied --                  
-482.87 -482.87 -482.84  -77.12  -62.52  -62.52  -62.50  -56.34
  1 A'    2 A'    3 A'    4 A'    5 A'    6 A'    7 A'    8 A'                 
-56.341 -56.338 -56.337 -56.337 -56.337 -56.318 -56.315 -56.314
  9 A'    1 A"   10 A'   11 A'    2 A"   12 A'    3 A"   13 A'                 
-10.309  -8.730  -8.729  -8.706  -6.611  -6.562  -6.561  -6.548
 14 A'   15 A'   16 A'   17 A'   18 A'   19 A'   20 A'    4 A"                 
 -6.547  -6.547  -6.546  -6.536  -6.526  -6.525  -4.774  -4.770
 21 A'   22 A'    5 A"   23 A'    6 A"   24 A'   25 A'    7 A"                 
 -4.768  -2.673  -2.671  -2.669  -2.668  -2.668  -2.667  -2.657
 26 A'   27 A'   28 A'    8 A"   29 A'   30 A'    9 A"   10 A"                 
 -2.657  -2.656  -2.656  -2.648  -2.644  -2.644  -2.635  -2.635
 31 A'   32 A'   11 A"   33 A'   12 A"   34 A'   13 A"   35 A'                 
 -0.880  -0.810  -0.805  -0.704  -0.546  -0.463  -0.435  -0.399
 36 A'   37 A'   38 A'   39 A'   40 A'   41 A'   42 A'   14 A"                 
 -0.351  -0.332  -0.332  -0.324  -0.307  -0.301  -0.263
 43 A'   44 A'   15 A"   16 A"   45 A'   46 A'   17 A"                         
 -- Virtual --                   
 -0.103  -0.085  -0.073  -0.010   0.002   0.022   0.028   0.039
 18 A"   47 A'   48 A'   49 A'   50 A'   51 A'   52 A'   19 A"                 
  0.042   0.052   0.064   0.065   0.067   0.081   0.083   0.094
 53 A'   54 A'   20 A"   55 A'   21 A"   56 A'   57 A'   22 A"                 
  0.094   0.102   0.113   0.127   0.131   0.143   0.156   0.196
 58 A'   59 A'   60 A'   23 A"   61 A'   62 A'   63 A'   64 A'                 
  0.205   0.260   0.289   0.293   0.356   0.381   0.393   0.402
 65 A'   66 A'   24 A"   67 A'   68 A'   69 A'   70 A'   25 A"                 
  0.407   0.411   0.422   0.422   0.446   0.447   0.468   0.468
 26 A"   71 A'   72 A'   73 A'   74 A'   27 A"   75 A'   28 A"                 
  0.490   0.505   0.531   0.532   0.551   0.557   0.569   0.579
 29 A"   30 A"   76 A'   31 A"   32 A"   33 A"   77 A'   78 A'                 
  0.583   0.598   0.606   0.633   0.641   0.674   0.694   0.730
 34 A"   79 A'   80 A'   81 A'   82 A'   83 A'   84 A'   85 A'                 
  0.755   0.812   0.825   0.846   0.859   0.940   0.987   1.026
 35 A"   86 A'   36 A"   87 A'   88 A'   89 A'   90 A'   91 A'                 
  1.089   1.379   1.448   1.566   1.622   1.682   1.706   1.729
 92 A'   37 A"   38 A"   39 A"   93 A'   94 A'   95 A'   96 A'                 
  1.855   1.975   1.981   2.003   2.009   2.017   2.066   2.103
 97 A'   40 A"   41 A"   98 A'   42 A"   99 A'  100 A'  101 A'                 
  2.156   2.220   2.668   2.871   3.043   3.970   3.975   3.980
102 A'  103 A'   43 A"  104 A'  105 A'   44 A"   45 A"  106 A'                 
  3.984   3.990   4.005   4.008   4.016   4.058   4.067   4.078
107 A'   46 A"   47 A"  108 A'   48 A"  109 A'   49 A"  110 A'                 
  4.152   4.217   4.336   4.347   6.520   6.618   6.637   6.900
111 A'  112 A'  113 A'  114 A'  115 A'  116 A'  117 A'  118 A'                 
  7.527   7.529   7.549   7.555   7.559   7.595   7.627   7.653
 50 A"   51 A"  119 A'   52 A"  120 A'  121 A'  122 A'  123 A'                 
  7.681  13.789  13.925  13.964  23.329  47.821  47.901  47.913
124 A'   53 A"  125 A'  126 A'  127 A'  128 A'  129 A'  130 A'                 
163.044 289.721 289.724 289.748 289.753 289.754 289.789 289.845
131 A'   54 A"   55 A"  132 A'   56 A"  133 A'  134 A'  135 A'                 
289.862 289.8991020.5951020.6941020.707
136 A'  137 A'  138 A'  139 A'  140 A'                                         

 Beta MOs, Restricted
 -- Occupied --                  
-482.87 -482.87 -482.84  -77.12  -62.52  -62.52  -62.50  -56.34
  1 A'    2 A'    3 A'    4 A'    5 A'    6 A'    7 A'    8 A'                 
-56.341 -56.338 -56.337 -56.337 -56.337 -56.318 -56.315 -56.314
  9 A'    1 A"   10 A'   11 A'    2 A"   12 A'    3 A"   13 A'                 
-10.309  -8.730  -8.729  -8.706  -6.611  -6.562  -6.561  -6.548
 14 A'   15 A'   16 A'   17 A'   18 A'   19 A'   20 A'    4 A"                 
 -6.547  -6.547  -6.546  -6.536  -6.526  -6.525  -4.774  -4.770
 21 A'   22 A'    5 A"   23 A'    6 A"   24 A'   25 A'    7 A"                 
 -4.768  -2.673  -2.671  -2.669  -2.668  -2.668  -2.667  -2.657
 26 A'   27 A'   28 A'    8 A"   29 A'   30 A'    9 A"   10 A"                 
 -2.657  -2.656  -2.656  -2.648  -2.644  -2.644  -2.635  -2.635
 31 A'   32 A'   11 A"   33 A'   12 A"   34 A'   13 A"   35 A'                 
 -0.880  -0.810  -0.805  -0.704  -0.546  -0.463  -0.435  -0.399
 36 A'   37 A'   38 A'   39 A'   40 A'   41 A'   42 A'   14 A"                 
 -0.351  -0.332  -0.332  -0.324  -0.307  -0.301  -0.263
 43 A'   44 A'   15 A"   16 A"   45 A'   46 A'   17 A"                         
 -- Virtual --                   
 -0.103  -0.085  -0.073  -0.010   0.002   0.022   0.028   0.039
 18 A"   47 A'   48 A'   49 A'   50 A'   51 A'   52 A'   19 A"                 
  0.042   0.052   0.064   0.065   0.067   0.081   0.083   0.094
 53 A'   54 A'   20 A"   55 A'   21 A"   56 A'   57 A'   22 A"                 
  0.094   0.102   0.113   0.127   0.131   0.143   0.156   0.196
 58 A'   59 A'   60 A'   23 A"   61 A'   62 A'   63 A'   64 A'                 
  0.205   0.260   0.289   0.293   0.356   0.381   0.393   0.402
 65 A'   66 A'   24 A"   67 A'   68 A'   69 A'   70 A'   25 A"                 
  0.407   0.411   0.422   0.422   0.446   0.447   0.468   0.468
 26 A"   71 A'   72 A'   73 A'   74 A'   27 A"   75 A'   28 A"                 
  0.490   0.505   0.531   0.532   0.551   0.557   0.569   0.579
 29 A"   30 A"   76 A'   31 A"   32 A"   33 A"   77 A'   78 A'                 
  0.583   0.598   0.606   0.633   0.641   0.674   0.694   0.730
 34 A"   79 A'   80 A'   81 A'   82 A'   83 A'   84 A'   85 A'                 
  0.755   0.812   0.825   0.846   0.859   0.940   0.987   1.026
 35 A"   86 A'   36 A"   87 A'   88 A'   89 A'   90 A'   91 A'                 
  1.089   1.379   1.448   1.566   1.622   1.682   1.706   1.729
 92 A'   37 A"   38 A"   39 A"   93 A'   94 A'   95 A'   96 A'                 
  1.855   1.975   1.981   2.003   2.009   2.017   2.066   2.103
 97 A'   40 A"   41 A"   98 A'   42 A"   99 A'  100 A'  101 A'                 
  2.156   2.220   2.668   2.871   3.043   3.970   3.975   3.980
102 A'  103 A'   43 A"  104 A'  105 A'   44 A"   45 A"  106 A'                 
  3.984   3.990   4.005   4.008   4.016   4.058   4.067   4.078
107 A'   46 A"   47 A"  108 A'   48 A"  109 A'   49 A"  110 A'                 
  4.152   4.217   4.336   4.347   6.520   6.618   6.637   6.900
111 A'  112 A'  113 A'  114 A'  115 A'  116 A'  117 A'  118 A'                 
  7.527   7.529   7.549   7.555   7.559   7.595   7.627   7.653
 50 A"   51 A"  119 A'   52 A"  120 A'  121 A'  122 A'  123 A'                 
  7.681  13.789  13.925  13.964  23.329  47.821  47.901  47.913
124 A'   53 A"  125 A'  126 A'  127 A'  128 A'  129 A'  130 A'                 
163.044 289.721 289.724 289.748 289.753 289.754 289.789 289.845
131 A'   54 A"   55 A"  132 A'   56 A"  133 A'  134 A'  135 A'                 
289.862 289.8991020.5951020.6941020.707
136 A'  137 A'  138 A'  139 A'  140 A'                                         
 --------------------------------------------------------------

          Ground-State Mulliken Net Atomic Charges

     Atom                 Charge (a.u.)
  ----------------------------------------
      1 C                     0.044101
      2 P                     0.037412
      3 Br                   -0.144075
      4 Br                   -0.036162
      5 Br                    0.098724
  ----------------------------------------
  Sum of atomic charges =    -0.000000

 -----------------------------------------------------------------
                    Cartesian Multipole Moments
 -----------------------------------------------------------------
    Charge (ESU x 10^10)
                -0.0000
    Dipole Moment (Debye)
         X       0.7191      Y      -0.0662      Z       0.0000
       Tot       0.7222
    Quadrupole Moments (Debye-Ang)
        XX     -73.3319     XY       1.4918     YY     -71.6503
        XZ       0.0000     YZ      -0.0000     ZZ     -74.5362
    Octopole Moments (Debye-Ang^2)
       XXX      12.6499    XXY      -8.7318    XYY      -1.0741
       YYY     -35.8782    XXZ      -0.0000    XYZ      -0.0000
       YYZ       0.0000    XZZ       0.0698    YZZ      -8.1240
       ZZZ       0.0000
    Hexadecapole Moments (Debye-Ang^3)
      XXXX   -1383.5740   XXXY      93.3566   XXYY    -363.8400
      XYYY      75.5555   YYYY    -639.9466   XXXZ       0.0000
      XXYZ      -0.0000   XYYZ       0.0000   YYYZ      -0.0000
      XXZZ    -268.3816   XYZZ      23.5554   YYZZ    -129.1577
      XZZZ       0.0000   YZZZ      -0.0000   ZZZZ     -95.5971
 -----------------------------------------------------------------
 Calculating analytic gradient of the SCF energy
 Gradient of SCF Energy
            1           2           3           4           5
    1  -0.0081117   0.0019925   0.0012077   0.0059606  -0.0010492
    2   0.0072719  -0.0057581   0.0001902   0.0009898  -0.0026938
    3   0.0000000   0.0000000  -0.0000000  -0.0000000  -0.0000000
 Max gradient component =       8.112E-03
 RMS gradient           =       3.671E-03
 Gradient time:  CPU 15.19 s  wall 5.31 s
 Geometry Optimization Parameters
   NAtoms,    NIC,     NZ,  NCons,   NDum,   NFix, NCnnct, MaxDiis
        5      20       5       0       0       0       0       0

 Cartesian Hessian Update
 Hessian Updated using BFGS Update


** GEOMETRY OPTIMIZATION IN DELOCALIZED INTERNAL COORDINATES **
   Searching for a Minimum

   Optimization Cycle:   9

                       Coordinates (Angstroms)
     ATOM                X               Y               Z
      1  C         0.5763781792    0.0790392548    0.0000000000
      2  P        -0.3665475948    1.4663171814    0.0000000000
      3  Br       -2.4949378529    0.7172829995    0.0000000000
      4  Br        2.4778079368    0.4298468418    0.0000000000
      5  Br        0.1000063340   -1.7526704968    0.0000000000
   Point Group: cs    Number of degrees of freedom:     7


   Energy is  -8101.911225423

 Hessian Updated using BFGS Update

  7 Hessian modes will be used to form the next step
  Hessian Eigenvalues:
     0.090091    0.136926    0.171324    0.234496    0.251888    0.280113
     1.175377

 Minimum Search - Taking Simple RFO Step
 Searching for Lamda that Minimizes Along All modes
 Value Taken    Lamda =  -0.00033691
 Step Taken.  Stepsize is  0.043856

                             Maximum     Tolerance    Cnvgd?
         Gradient           0.005872      0.000300      NO
         Displacement       0.033163      0.001200      NO
         Energy change     -0.000346      0.000001      NO


 New Cartesian Coordinates Obtained by Inverse Iteration

 Displacement from previous Coordinates is:  0.040517
 ----------------------------------------------------------------
             Standard Nuclear Orientation (Angstroms)
    I     Atom           X                Y                Z
 ----------------------------------------------------------------
    1      C       0.5815078657     0.0741844880     0.0000000000
    2      P      -0.3628510944     1.4652867412     0.0000000000
    3      Br     -2.5020931839     0.7213329478     0.0000000000
    4      Br      2.4654903633     0.4252542439     0.0000000000
    5      Br      0.1106530516    -1.7462426401     0.0000000000
 ----------------------------------------------------------------
 Molecular Point Group                 Cs    NOp =  2
 Largest Abelian Subgroup              Cs    NOp =  2
 Nuclear Repulsion Energy =   994.1295317616 hartrees
 There are       63 alpha and       63 beta electrons
 Applying Cartesian multipole field
    Component          Value
    ---------          -----
     (2,0,0)        1.00000E-11
     (0,2,0)        2.00000E-11
     (0,0,2)       -3.00000E-11
 Nucleus-field energy     =     0.0000000273 hartrees
 Requested basis set is 6-311++G(d,p)
 There are 76 shells and 196 basis functions
 A cutoff of  1.0D-11 yielded   2159 shell pairs
 There are     15610 function pairs (     17382 Cartesian)
 Smallest overlap matrix eigenvalue = 3.44E-04
 Guess MOs from SCF MO coefficient file

 -----------------------------------------------------------------------
  General SCF calculation program by
  Eric Jon Sundstrom, Paul Horn, Yuezhi Mao, Dmitri Zuev, Alec White,
  David Stuck, Shaama M.S., Shane Yost, Joonho Lee, David Small,
  Daniel Levine, Susi Lehtola, Hugh Burton, Evgeny Epifanovsky
 -----------------------------------------------------------------------
 Exchange:     0.2000 Hartree-Fock + 0.0800 Slater + 0.7200 B88
 Correlation:  0.1900 VWN1RPA + 0.8100 LYP
 Using SG-1 standard quadrature grid
 using 4 threads for integral computing
 -------------------------------------------------------
 OpenMP Integral computing Module                
 Release: version 2.0, May 2017, Q-Chem Inc. Pleasanton 
 -------------------------------------------------------
 -------------------------------------------------------
 OpenMP BLAS3 based DFT computing Module                
 Release: version 1.0, May 2013, Q-Chem Inc. Pittsburgh 
 -------------------------------------------------------
 A restricted SCF calculation will be
 performed using DIIS
 SCF converges when DIIS error is below 1.0e-08
 ---------------------------------------
  Cycle       Energy         DIIS error
 ---------------------------------------
    1   -8101.9112658288      1.32e-04  
    2   -8101.9113291866      1.03e-04  
    3   -8101.9113204113      1.09e-04  
    4   -8101.9113792685      1.72e-05  
    5   -8101.9113811164      5.12e-06  
    6   -8101.9113812185      1.13e-06  
    7   -8101.9113812239      6.75e-07  
    8   -8101.9113812260      8.64e-08  
    9   -8101.9113812260      3.05e-08  
   10   -8101.9113812260      1.11e-08  
   11   -8101.9113812260      2.02e-09  Convergence criterion met
 ---------------------------------------
 SCF time:   CPU 53.29s  wall 20.00s 
 SCF   energy in the final basis set =    -8101.9113812260
 Total energy in the final basis set =    -8101.9113812260

 --------------------------------------------------------------
             Orbital Energies (a.u.) and Symmetries
 --------------------------------------------------------------

 Alpha MOs, Restricted
 -- Occupied --                  
-482.87 -482.87 -482.84  -77.12  -62.52  -62.52  -62.50  -56.34
  1 A'    2 A'    3 A'    4 A'    5 A'    6 A'    7 A'    8 A'                 
-56.342 -56.338 -56.338 -56.337 -56.337 -56.317 -56.313 -56.313
  9 A'    1 A"   10 A'   11 A'    2 A"   12 A'    3 A"   13 A'                 
-10.309  -8.730  -8.730  -8.705  -6.611  -6.562  -6.562  -6.549
 14 A'   15 A'   16 A'   17 A'   18 A'   19 A'   20 A'    4 A"                 
 -6.548  -6.548  -6.547  -6.535  -6.524  -6.524  -4.773  -4.769
 21 A'   22 A'    5 A"   23 A'    6 A"   24 A'   25 A'    7 A"                 
 -4.768  -2.673  -2.672  -2.669  -2.669  -2.668  -2.668  -2.658
 26 A'   27 A'   28 A'    8 A"   29 A'   30 A'    9 A"   10 A"                 
 -2.658  -2.657  -2.657  -2.646  -2.643  -2.643  -2.634  -2.634
 31 A'   32 A'   11 A"   33 A'   12 A"   34 A'   13 A"   35 A'                 
 -0.884  -0.812  -0.803  -0.703  -0.547  -0.464  -0.435  -0.401
 36 A'   37 A'   38 A'   39 A'   40 A'   41 A'   42 A'   14 A"                 
 -0.351  -0.333  -0.331  -0.325  -0.307  -0.301  -0.262
 43 A'   44 A'   15 A"   16 A"   45 A'   46 A'   17 A"                         
 -- Virtual --                   
 -0.104  -0.084  -0.069  -0.009   0.002   0.022   0.028   0.039
 18 A"   47 A'   48 A'   49 A'   50 A'   51 A'   52 A'   19 A"                 
  0.042   0.052   0.064   0.066   0.066   0.082   0.083   0.094
 53 A'   54 A'   20 A"   55 A'   21 A"   56 A'   57 A'   22 A"                 
  0.094   0.102   0.112   0.127   0.131   0.143   0.156   0.196
 58 A'   59 A'   60 A'   23 A"   61 A'   62 A'   63 A'   64 A'                 
  0.205   0.261   0.289   0.292   0.356   0.381   0.393   0.402
 65 A'   66 A'   24 A"   67 A'   68 A'   69 A'   70 A'   25 A"                 
  0.407   0.412   0.422   0.423   0.446   0.447   0.468   0.469
 26 A"   71 A'   72 A'   73 A'   27 A"   74 A'   75 A'   28 A"                 
  0.490   0.505   0.529   0.531   0.552   0.558   0.569   0.578
 29 A"   30 A"   76 A'   31 A"   32 A"   33 A"   77 A'   78 A'                 
  0.583   0.600   0.607   0.633   0.643   0.675   0.695   0.730
 34 A"   79 A'   80 A'   81 A'   82 A'   83 A'   84 A'   85 A'                 
  0.754   0.812   0.827   0.851   0.863   0.938   0.988   1.027
 35 A"   86 A'   36 A"   87 A'   88 A'   89 A'   90 A'   91 A'                 
  1.088   1.383   1.448   1.566   1.627   1.687   1.708   1.729
 92 A'   37 A"   38 A"   39 A"   93 A'   94 A'   95 A'   96 A'                 
  1.855   1.975   1.981   2.004   2.009   2.017   2.066   2.105
 97 A'   40 A"   41 A"   98 A'   42 A"   99 A'  100 A'  101 A'                 
  2.153   2.219   2.667   2.878   3.042   3.969   3.975   3.980
102 A'  103 A'   43 A"  104 A'  105 A'   44 A"   45 A"  106 A'                 
  3.984   3.991   4.006   4.008   4.018   4.057   4.069   4.082
107 A'   46 A"   47 A"  108 A'   48 A"  109 A'   49 A"  110 A'                 
  4.153   4.216   4.336   4.347   6.523   6.618   6.642   6.899
111 A'  112 A'  113 A'  114 A'  115 A'  116 A'  117 A'  118 A'                 
  7.526   7.529   7.549   7.556   7.561   7.595   7.627   7.653
 50 A"   51 A"  119 A'   52 A"  120 A'  121 A'  122 A'  123 A'                 
  7.678  13.789  13.925  13.963  23.330  47.825  47.904  47.914
124 A'   53 A"  125 A'  126 A'  127 A'  128 A'  129 A'  130 A'                 
163.043 289.721 289.724 289.749 289.754 289.755 289.789 289.845
131 A'   54 A"   55 A"  132 A'   56 A"  133 A'  134 A'  135 A'                 
289.862 289.8981020.5991020.6971020.709
136 A'  137 A'  138 A'  139 A'  140 A'                                         

 Beta MOs, Restricted
 -- Occupied --                  
-482.87 -482.87 -482.84  -77.12  -62.52  -62.52  -62.50  -56.34
  1 A'    2 A'    3 A'    4 A'    5 A'    6 A'    7 A'    8 A'                 
-56.342 -56.338 -56.338 -56.337 -56.337 -56.317 -56.313 -56.313
  9 A'    1 A"   10 A'   11 A'    2 A"   12 A'    3 A"   13 A'                 
-10.309  -8.730  -8.730  -8.705  -6.611  -6.562  -6.562  -6.549
 14 A'   15 A'   16 A'   17 A'   18 A'   19 A'   20 A'    4 A"                 
 -6.548  -6.548  -6.547  -6.535  -6.524  -6.524  -4.773  -4.769
 21 A'   22 A'    5 A"   23 A'    6 A"   24 A'   25 A'    7 A"                 
 -4.768  -2.673  -2.672  -2.669  -2.669  -2.668  -2.668  -2.658
 26 A'   27 A'   28 A'    8 A"   29 A'   30 A'    9 A"   10 A"                 
 -2.658  -2.657  -2.657  -2.646  -2.643  -2.643  -2.634  -2.634
 31 A'   32 A'   11 A"   33 A'   12 A"   34 A'   13 A"   35 A'                 
 -0.884  -0.812  -0.803  -0.703  -0.547  -0.464  -0.435  -0.401
 36 A'   37 A'   38 A'   39 A'   40 A'   41 A'   42 A'   14 A"                 
 -0.351  -0.333  -0.331  -0.325  -0.307  -0.301  -0.262
 43 A'   44 A'   15 A"   16 A"   45 A'   46 A'   17 A"                         
 -- Virtual --                   
 -0.104  -0.084  -0.069  -0.009   0.002   0.022   0.028   0.039
 18 A"   47 A'   48 A'   49 A'   50 A'   51 A'   52 A'   19 A"                 
  0.042   0.052   0.064   0.066   0.066   0.082   0.083   0.094
 53 A'   54 A'   20 A"   55 A'   21 A"   56 A'   57 A'   22 A"                 
  0.094   0.102   0.112   0.127   0.131   0.143   0.156   0.196
 58 A'   59 A'   60 A'   23 A"   61 A'   62 A'   63 A'   64 A'                 
  0.205   0.261   0.289   0.292   0.356   0.381   0.393   0.402
 65 A'   66 A'   24 A"   67 A'   68 A'   69 A'   70 A'   25 A"                 
  0.407   0.412   0.422   0.423   0.446   0.447   0.468   0.469
 26 A"   71 A'   72 A'   73 A'   27 A"   74 A'   75 A'   28 A"                 
  0.490   0.505   0.529   0.531   0.552   0.558   0.569   0.578
 29 A"   30 A"   76 A'   31 A"   32 A"   33 A"   77 A'   78 A'                 
  0.583   0.600   0.607   0.633   0.643   0.675   0.695   0.730
 34 A"   79 A'   80 A'   81 A'   82 A'   83 A'   84 A'   85 A'                 
  0.754   0.812   0.827   0.851   0.863   0.938   0.988   1.027
 35 A"   86 A'   36 A"   87 A'   88 A'   89 A'   90 A'   91 A'                 
  1.088   1.383   1.448   1.566   1.627   1.687   1.708   1.729
 92 A'   37 A"   38 A"   39 A"   93 A'   94 A'   95 A'   96 A'                 
  1.855   1.975   1.981   2.004   2.009   2.017   2.066   2.105
 97 A'   40 A"   41 A"   98 A'   42 A"   99 A'  100 A'  101 A'                 
  2.153   2.219   2.667   2.878   3.042   3.969   3.975   3.980
102 A'  103 A'   43 A"  104 A'  105 A'   44 A"   45 A"  106 A'                 
  3.984   3.991   4.006   4.008   4.018   4.057   4.069   4.082
107 A'   46 A"   47 A"  108 A'   48 A"  109 A'   49 A"  110 A'                 
  4.153   4.216   4.336   4.347   6.523   6.618   6.642   6.899
111 A'  112 A'  113 A'  114 A'  115 A'  116 A'  117 A'  118 A'                 
  7.526   7.529   7.549   7.556   7.561   7.595   7.627   7.653
 50 A"   51 A"  119 A'   52 A"  120 A'  121 A'  122 A'  123 A'                 
  7.678  13.789  13.925  13.963  23.330  47.825  47.904  47.914
124 A'   53 A"  125 A'  126 A'  127 A'  128 A'  129 A'  130 A'                 
163.043 289.721 289.724 289.749 289.754 289.755 289.789 289.845
131 A'   54 A"   55 A"  132 A'   56 A"  133 A'  134 A'  135 A'                 
289.862 289.8981020.5991020.6971020.709
136 A'  137 A'  138 A'  139 A'  140 A'                                         
 --------------------------------------------------------------

          Ground-State Mulliken Net Atomic Charges

     Atom                 Charge (a.u.)
  ----------------------------------------
      1 C                     0.044154
      2 P                     0.032611
      3 Br                   -0.147627
      4 Br                   -0.033363
      5 Br                    0.104226
  ----------------------------------------
  Sum of atomic charges =    -0.000000

 -----------------------------------------------------------------
                    Cartesian Multipole Moments
 -----------------------------------------------------------------
    Charge (ESU x 10^10)
                -0.0000
    Dipole Moment (Debye)
         X       0.8295      Y      -0.1099      Z       0.0000
       Tot       0.8367
    Quadrupole Moments (Debye-Ang)
        XX     -73.4023     XY       1.5319     YY     -71.6634
        XZ       0.0000     YZ      -0.0000     ZZ     -74.5186
    Octopole Moments (Debye-Ang^2)
       XXX      13.5766    XXY      -8.8933    XYY      -0.7348
       YYY     -36.2340    XXZ       0.0000    XYZ       0.0000
       YYZ       0.0000    XZZ       0.3426    YZZ      -8.2903
       ZZZ       0.0000
    Hexadecapole Moments (Debye-Ang^3)
      XXXX   -1382.5735   XXXY      96.0840   XXYY    -363.1657
      XYYY      78.1689   YYYY    -637.7622   XXXZ       0.0000
      XXYZ       0.0000   XYYZ       0.0000   YYYZ      -0.0000
      XXZZ    -267.9625   XYZZ      24.5214   YYZZ    -128.7592
      XZZZ       0.0000   YZZZ      -0.0000   ZZZZ     -95.5801
 -----------------------------------------------------------------
 Calculating analytic gradient of the SCF energy
 Gradient of SCF Energy
            1           2           3           4           5
    1  -0.0031091   0.0027467  -0.0005034  -0.0000107   0.0008764
    2   0.0021189  -0.0038500  -0.0000774  -0.0002812   0.0020898
    3  -0.0000000   0.0000000  -0.0000000  -0.0000000   0.0000000
 Max gradient component =       3.850E-03
 RMS gradient           =       1.673E-03
 Gradient time:  CPU 14.93 s  wall 5.22 s
 Geometry Optimization Parameters
   NAtoms,    NIC,     NZ,  NCons,   NDum,   NFix, NCnnct, MaxDiis
        5      20       5       0       0       0       0       0

 Cartesian Hessian Update
 Hessian Updated using BFGS Update


** GEOMETRY OPTIMIZATION IN DELOCALIZED INTERNAL COORDINATES **
   Searching for a Minimum

   Optimization Cycle:  10

                       Coordinates (Angstroms)
     ATOM                X               Y               Z
      1  C         0.5815078657    0.0741844880    0.0000000000
      2  P        -0.3628510944    1.4652867412    0.0000000000
      3  Br       -2.5020931839    0.7213329478    0.0000000000
      4  Br        2.4654903633    0.4252542439    0.0000000000
      5  Br        0.1106530516   -1.7462426401    0.0000000000
   Point Group: cs    Number of degrees of freedom:     7


   Energy is  -8101.911381226

 Hessian Updated using BFGS Update

  7 Hessian modes will be used to form the next step
  Hessian Eigenvalues:
     0.095038    0.135917    0.184871    0.230295    0.270297    0.277286
     1.085315

 Minimum Search - Taking Simple RFO Step
 Searching for Lamda that Minimizes Along All modes
 Value Taken    Lamda =  -0.00004109
 Step Taken.  Stepsize is  0.011615

                             Maximum     Tolerance    Cnvgd?
         Gradient           0.004037      0.000300      NO
         Displacement       0.008094      0.001200      NO
         Energy change     -0.000156      0.000001      NO


 New Cartesian Coordinates Obtained by Inverse Iteration

 Displacement from previous Coordinates is:  0.013712
 ----------------------------------------------------------------
             Standard Nuclear Orientation (Angstroms)
    I     Atom           X                Y                Z
 ----------------------------------------------------------------
    1      C       0.5819513716     0.0746505656     0.0000000000
    2      P      -0.3627920343     1.4677897822     0.0000000000
    3      Br     -2.4978946707     0.7197440565     0.0000000000
    4      Br      2.4637504962     0.4271199548     0.0000000000
    5      Br      0.1076918396    -1.7494885783     0.0000000000
 ----------------------------------------------------------------
 Molecular Point Group                 Cs    NOp =  2
 Largest Abelian Subgroup              Cs    NOp =  2
 Nuclear Repulsion Energy =   994.1962488323 hartrees
 There are       63 alpha and       63 beta electrons
 Applying Cartesian multipole field
    Component          Value
    ---------          -----
     (2,0,0)        1.00000E-11
     (0,2,0)        2.00000E-11
     (0,0,2)       -3.00000E-11
 Nucleus-field energy     =     0.0000000273 hartrees
 Requested basis set is 6-311++G(d,p)
 There are 76 shells and 196 basis functions
 A cutoff of  1.0D-11 yielded   2159 shell pairs
 There are     15610 function pairs (     17382 Cartesian)
 Smallest overlap matrix eigenvalue = 3.45E-04
 Guess MOs from SCF MO coefficient file

 -----------------------------------------------------------------------
  General SCF calculation program by
  Eric Jon Sundstrom, Paul Horn, Yuezhi Mao, Dmitri Zuev, Alec White,
  David Stuck, Shaama M.S., Shane Yost, Joonho Lee, David Small,
  Daniel Levine, Susi Lehtola, Hugh Burton, Evgeny Epifanovsky
 -----------------------------------------------------------------------
 Exchange:     0.2000 Hartree-Fock + 0.0800 Slater + 0.7200 B88
 Correlation:  0.1900 VWN1RPA + 0.8100 LYP
 Using SG-1 standard quadrature grid
 using 4 threads for integral computing
 -------------------------------------------------------
 OpenMP Integral computing Module                
 Release: version 2.0, May 2017, Q-Chem Inc. Pleasanton 
 -------------------------------------------------------
 -------------------------------------------------------
 OpenMP BLAS3 based DFT computing Module                
 Release: version 1.0, May 2013, Q-Chem Inc. Pittsburgh 
 -------------------------------------------------------
 A restricted SCF calculation will be
 performed using DIIS
 SCF converges when DIIS error is below 1.0e-08
 ---------------------------------------
  Cycle       Energy         DIIS error
 ---------------------------------------
    1   -8101.9113983402      3.71e-05  
    2   -8101.9114027912      3.36e-05  
    3   -8101.9114033879      3.12e-05  
    4   -8101.9114084375      3.72e-06  
    5   -8101.9114085107      1.03e-06  
    6   -8101.9114085134      2.44e-07  
    7   -8101.9114085136      1.11e-07  
    8   -8101.9114085138      3.80e-08  
    9   -8101.9114085138      7.62e-09  Convergence criterion met
 ---------------------------------------
 SCF time:   CPU 42.93s  wall 17.00s 
 SCF   energy in the final basis set =    -8101.9114085138
 Total energy in the final basis set =    -8101.9114085138

 --------------------------------------------------------------
             Orbital Energies (a.u.) and Symmetries
 --------------------------------------------------------------

 Alpha MOs, Restricted
 -- Occupied --                  
-482.87 -482.87 -482.84  -77.12  -62.52  -62.52  -62.50  -56.34
  1 A'    2 A'    3 A'    4 A'    5 A'    6 A'    7 A'    8 A'                 
-56.342 -56.338 -56.337 -56.337 -56.337 -56.317 -56.313 -56.313
  9 A'    1 A"   10 A'    2 A"   11 A'   12 A'    3 A"   13 A'                 
-10.309  -8.730  -8.730  -8.705  -6.611  -6.562  -6.562  -6.548
 14 A'   15 A'   16 A'   17 A'   18 A'   19 A'   20 A'    4 A"                 
 -6.548  -6.548  -6.547  -6.535  -6.524  -6.524  -4.773  -4.769
 21 A'    5 A"   22 A'   23 A'    6 A"   24 A'   25 A'    7 A"                 
 -4.768  -2.673  -2.672  -2.669  -2.669  -2.668  -2.668  -2.657
 26 A'   27 A'   28 A'    8 A"   29 A'    9 A"   30 A'   10 A"                 
 -2.657  -2.657  -2.657  -2.647  -2.643  -2.643  -2.634  -2.634
 31 A'   32 A'   11 A"   33 A'   12 A"   34 A'   13 A"   35 A'                 
 -0.884  -0.812  -0.804  -0.703  -0.547  -0.464  -0.435  -0.400
 36 A'   37 A'   38 A'   39 A'   40 A'   41 A'   42 A'   14 A"                 
 -0.351  -0.333  -0.331  -0.324  -0.307  -0.301  -0.262
 43 A'   44 A'   15 A"   16 A"   45 A'   46 A'   17 A"                         
 -- Virtual --                   
 -0.104  -0.084  -0.069  -0.010   0.002   0.022   0.028   0.039
 18 A"   47 A'   48 A'   49 A'   50 A'   51 A'   52 A'   19 A"                 
  0.041   0.052   0.064   0.066   0.066   0.082   0.083   0.094
 53 A'   54 A'   20 A"   55 A'   21 A"   56 A'   57 A'   22 A"                 
  0.094   0.102   0.112   0.127   0.131   0.143   0.156   0.196
 58 A'   59 A'   60 A'   23 A"   61 A'   62 A'   63 A'   64 A'                 
  0.204   0.260   0.289   0.292   0.356   0.381   0.393   0.402
 65 A'   66 A'   24 A"   67 A'   68 A'   69 A'   70 A'   25 A"                 
  0.407   0.411   0.422   0.423   0.446   0.447   0.467   0.469
 26 A"   71 A'   72 A'   73 A'   27 A"   74 A'   75 A'   28 A"                 
  0.491   0.505   0.529   0.531   0.552   0.558   0.569   0.579
 29 A"   30 A"   76 A'   31 A"   32 A"   33 A"   77 A'   78 A'                 
  0.583   0.600   0.606   0.633   0.642   0.675   0.694   0.731
 34 A"   79 A'   80 A'   81 A'   82 A'   83 A'   84 A'   85 A'                 
  0.755   0.812   0.827   0.850   0.864   0.937   0.987   1.027
 35 A"   86 A'   36 A"   87 A'   88 A'   89 A'   90 A'   91 A'                 
  1.088   1.384   1.447   1.566   1.628   1.686   1.708   1.729
 92 A'   37 A"   38 A"   39 A"   93 A'   94 A'   95 A'   96 A'                 
  1.853   1.975   1.981   2.004   2.009   2.017   2.066   2.105
 97 A'   40 A"   41 A"   98 A'   42 A"   99 A'  100 A'  101 A'                 
  2.154   2.219   2.667   2.878   3.040   3.969   3.975   3.980
102 A'  103 A'   43 A"  104 A'  105 A'   44 A"   45 A"  106 A'                 
  3.984   3.991   4.006   4.008   4.018   4.058   4.069   4.081
107 A'   46 A"   47 A"  108 A'   48 A"  109 A'   49 A"  110 A'                 
  4.152   4.217   4.336   4.347   6.523   6.619   6.641   6.898
111 A'  112 A'  113 A'  114 A'  115 A'  116 A'  117 A'  118 A'                 
  7.527   7.529   7.549   7.556   7.561   7.595   7.627   7.654
 50 A"   51 A"  119 A'   52 A"  120 A'  121 A'  122 A'  123 A'                 
  7.679  13.789  13.925  13.962  23.329  47.824  47.904  47.914
124 A'   53 A"  125 A'  126 A'  127 A'  128 A'  129 A'  130 A'                 
163.042 289.721 289.724 289.749 289.754 289.755 289.790 289.845
131 A'   54 A"   55 A"  132 A'   56 A"  133 A'  134 A'  135 A'                 
289.862 289.8981020.5991020.6971020.709
136 A'  137 A'  138 A'  139 A'  140 A'                                         

 Beta MOs, Restricted
 -- Occupied --                  
-482.87 -482.87 -482.84  -77.12  -62.52  -62.52  -62.50  -56.34
  1 A'    2 A'    3 A'    4 A'    5 A'    6 A'    7 A'    8 A'                 
-56.342 -56.338 -56.337 -56.337 -56.337 -56.317 -56.313 -56.313
  9 A'    1 A"   10 A'    2 A"   11 A'   12 A'    3 A"   13 A'                 
-10.309  -8.730  -8.730  -8.705  -6.611  -6.562  -6.562  -6.548
 14 A'   15 A'   16 A'   17 A'   18 A'   19 A'   20 A'    4 A"                 
 -6.548  -6.548  -6.547  -6.535  -6.524  -6.524  -4.773  -4.769
 21 A'    5 A"   22 A'   23 A'    6 A"   24 A'   25 A'    7 A"                 
 -4.768  -2.673  -2.672  -2.669  -2.669  -2.668  -2.668  -2.657
 26 A'   27 A'   28 A'    8 A"   29 A'    9 A"   30 A'   10 A"                 
 -2.657  -2.657  -2.657  -2.647  -2.643  -2.643  -2.634  -2.634
 31 A'   32 A'   11 A"   33 A'   12 A"   34 A'   13 A"   35 A'                 
 -0.884  -0.812  -0.804  -0.703  -0.547  -0.464  -0.435  -0.400
 36 A'   37 A'   38 A'   39 A'   40 A'   41 A'   42 A'   14 A"                 
 -0.351  -0.333  -0.331  -0.324  -0.307  -0.301  -0.262
 43 A'   44 A'   15 A"   16 A"   45 A'   46 A'   17 A"                         
 -- Virtual --                   
 -0.104  -0.084  -0.069  -0.010   0.002   0.022   0.028   0.039
 18 A"   47 A'   48 A'   49 A'   50 A'   51 A'   52 A'   19 A"                 
  0.041   0.052   0.064   0.066   0.066   0.082   0.083   0.094
 53 A'   54 A'   20 A"   55 A'   21 A"   56 A'   57 A'   22 A"                 
  0.094   0.102   0.112   0.127   0.131   0.143   0.156   0.196
 58 A'   59 A'   60 A'   23 A"   61 A'   62 A'   63 A'   64 A'                 
  0.204   0.260   0.289   0.292   0.356   0.381   0.393   0.402
 65 A'   66 A'   24 A"   67 A'   68 A'   69 A'   70 A'   25 A"                 
  0.407   0.411   0.422   0.423   0.446   0.447   0.467   0.469
 26 A"   71 A'   72 A'   73 A'   27 A"   74 A'   75 A'   28 A"                 
  0.491   0.505   0.529   0.531   0.552   0.558   0.569   0.579
 29 A"   30 A"   76 A'   31 A"   32 A"   33 A"   77 A'   78 A'                 
  0.583   0.600   0.606   0.633   0.642   0.675   0.694   0.731
 34 A"   79 A'   80 A'   81 A'   82 A'   83 A'   84 A'   85 A'                 
  0.755   0.812   0.827   0.850   0.864   0.937   0.987   1.027
 35 A"   86 A'   36 A"   87 A'   88 A'   89 A'   90 A'   91 A'                 
  1.088   1.384   1.447   1.566   1.628   1.686   1.708   1.729
 92 A'   37 A"   38 A"   39 A"   93 A'   94 A'   95 A'   96 A'                 
  1.853   1.975   1.981   2.004   2.009   2.017   2.066   2.105
 97 A'   40 A"   41 A"   98 A'   42 A"   99 A'  100 A'  101 A'                 
  2.154   2.219   2.667   2.878   3.040   3.969   3.975   3.980
102 A'  103 A'   43 A"  104 A'  105 A'   44 A"   45 A"  106 A'                 
  3.984   3.991   4.006   4.008   4.018   4.058   4.069   4.081
107 A'   46 A"   47 A"  108 A'   48 A"  109 A'   49 A"  110 A'                 
  4.152   4.217   4.336   4.347   6.523   6.619   6.641   6.898
111 A'  112 A'  113 A'  114 A'  115 A'  116 A'  117 A'  118 A'                 
  7.527   7.529   7.549   7.556   7.561   7.595   7.627   7.654
 50 A"   51 A"  119 A'   52 A"  120 A'  121 A'  122 A'  123 A'                 
  7.679  13.789  13.925  13.962  23.329  47.824  47.904  47.914
124 A'   53 A"  125 A'  126 A'  127 A'  128 A'  129 A'  130 A'                 
163.042 289.721 289.724 289.749 289.754 289.755 289.790 289.845
131 A'   54 A"   55 A"  132 A'   56 A"  133 A'  134 A'  135 A'                 
289.862 289.8981020.5991020.6971020.709
136 A'  137 A'  138 A'  139 A'  140 A'                                         
 --------------------------------------------------------------

          Ground-State Mulliken Net Atomic Charges

     Atom                 Charge (a.u.)
  ----------------------------------------
      1 C                     0.044250
      2 P                     0.033274
      3 Br                   -0.146496
      4 Br                   -0.033331
      5 Br                    0.102304
  ----------------------------------------
  Sum of atomic charges =    -0.000000

 -----------------------------------------------------------------
                    Cartesian Multipole Moments
 -----------------------------------------------------------------
    Charge (ESU x 10^10)
                -0.0000
    Dipole Moment (Debye)
         X       0.8248      Y      -0.0915      Z      -0.0000
       Tot       0.8299
    Quadrupole Moments (Debye-Ang)
        XX     -73.3651     XY       1.5468     YY     -71.6544
        XZ       0.0000     YZ       0.0000     ZZ     -74.5247
    Octopole Moments (Debye-Ang^2)
       XXX      13.5560    XXY      -8.8299    XYY      -0.7671
       YYY     -36.0778    XXZ       0.0000    XYZ       0.0000
       YYZ      -0.0000    XZZ       0.3428    YZZ      -8.2481
       ZZZ      -0.0000
    Hexadecapole Moments (Debye-Ang^3)
      XXXX   -1379.2660   XXXY      95.4608   XXYY    -362.7720
      XYYY      77.3954   YYYY    -639.3680   XXXZ       0.0000
      XXYZ       0.0000   XYYZ       0.0000   YYYZ       0.0000
      XXZZ    -267.3449   XYZZ      24.2424   YYZZ    -129.0666
      XZZZ       0.0000   YZZZ      -0.0000   ZZZZ     -95.5969
 -----------------------------------------------------------------
 Calculating analytic gradient of the SCF energy
 Gradient of SCF Energy
            1           2           3           4           5
    1  -0.0018996   0.0020150   0.0000617  -0.0004849   0.0003077
    2   0.0023491  -0.0026176  -0.0001117  -0.0000236   0.0004038
    3  -0.0000000  -0.0000000   0.0000000  -0.0000000   0.0000000
 Max gradient component =       2.618E-03
 RMS gradient           =       1.170E-03
 Gradient time:  CPU 14.59 s  wall 4.88 s
 Geometry Optimization Parameters
   NAtoms,    NIC,     NZ,  NCons,   NDum,   NFix, NCnnct, MaxDiis
        5      20       5       0       0       0       0       0

 Cartesian Hessian Update
 Hessian Updated using BFGS Update


** GEOMETRY OPTIMIZATION IN DELOCALIZED INTERNAL COORDINATES **
   Searching for a Minimum

   Optimization Cycle:  11

                       Coordinates (Angstroms)
     ATOM                X               Y               Z
      1  C         0.5819513716    0.0746505656    0.0000000000
      2  P        -0.3627920343    1.4677897822    0.0000000000
      3  Br       -2.4978946707    0.7197440565    0.0000000000
      4  Br        2.4637504962    0.4271199548    0.0000000000
      5  Br        0.1076918396   -1.7494885783    0.0000000000
   Point Group: cs    Number of degrees of freedom:     7


   Energy is  -8101.911408514

 Hessian Updated using BFGS Update

  7 Hessian modes will be used to form the next step
  Hessian Eigenvalues:
     0.096526    0.140721    0.185140    0.238906    0.265390    0.287438
     0.654502

 Minimum Search - Taking Simple RFO Step
 Searching for Lamda that Minimizes Along All modes
 Value Taken    Lamda =  -0.00002252
 Step Taken.  Stepsize is  0.007252

                             Maximum     Tolerance    Cnvgd?
         Gradient           0.002217      0.000300      NO
         Displacement       0.005076      0.001200      NO
         Energy change     -0.000027      0.000001      NO


 New Cartesian Coordinates Obtained by Inverse Iteration

 Displacement from previous Coordinates is:  0.006505
 ----------------------------------------------------------------
             Standard Nuclear Orientation (Angstroms)
    I     Atom           X                Y                Z
 ----------------------------------------------------------------
    1      C       0.5832953808     0.0740571489     0.0000000000
    2      P      -0.3641156821     1.4691995224     0.0000000000
    3      Br     -2.4982261002     0.7200565575     0.0000000000
    4      Br      2.4648898786     0.4278048577     0.0000000000
    5      Br      0.1068635254    -1.7513023057     0.0000000000
 ----------------------------------------------------------------
 Molecular Point Group                 Cs    NOp =  2
 Largest Abelian Subgroup              Cs    NOp =  2
 Nuclear Repulsion Energy =   993.6438034372 hartrees
 There are       63 alpha and       63 beta electrons
 Applying Cartesian multipole field
    Component          Value
    ---------          -----
     (2,0,0)        1.00000E-11
     (0,2,0)        2.00000E-11
     (0,0,2)       -3.00000E-11
 Nucleus-field energy     =     0.0000000273 hartrees
 Requested basis set is 6-311++G(d,p)
 There are 76 shells and 196 basis functions
 A cutoff of  1.0D-11 yielded   2159 shell pairs
 There are     15610 function pairs (     17382 Cartesian)
 Smallest overlap matrix eigenvalue = 3.46E-04
 Guess MOs from SCF MO coefficient file

 -----------------------------------------------------------------------
  General SCF calculation program by
  Eric Jon Sundstrom, Paul Horn, Yuezhi Mao, Dmitri Zuev, Alec White,
  David Stuck, Shaama M.S., Shane Yost, Joonho Lee, David Small,
  Daniel Levine, Susi Lehtola, Hugh Burton, Evgeny Epifanovsky
 -----------------------------------------------------------------------
 Exchange:     0.2000 Hartree-Fock + 0.0800 Slater + 0.7200 B88
 Correlation:  0.1900 VWN1RPA + 0.8100 LYP
 Using SG-1 standard quadrature grid
 using 4 threads for integral computing
 -------------------------------------------------------
 OpenMP Integral computing Module                
 Release: version 2.0, May 2017, Q-Chem Inc. Pleasanton 
 -------------------------------------------------------
 -------------------------------------------------------
 OpenMP BLAS3 based DFT computing Module                
 Release: version 1.0, May 2013, Q-Chem Inc. Pittsburgh 
 -------------------------------------------------------
 A restricted SCF calculation will be
 performed using DIIS
 SCF converges when DIIS error is below 1.0e-08
 ---------------------------------------
  Cycle       Energy         DIIS error
 ---------------------------------------
    1   -8101.9114193903      2.58e-05  
    2   -8101.9114177490      3.40e-05  
    3   -8101.9114221570      1.66e-05  
    4   -8101.9114235982      2.61e-06  
    5   -8101.9114236316      9.36e-07  
    6   -8101.9114236355      2.43e-07  
    7   -8101.9114236357      9.89e-08  
    8   -8101.9114236358      1.30e-08  
    9   -8101.9114236358      5.87e-09  Convergence criterion met
 ---------------------------------------
 SCF time:   CPU 44.21s  wall 16.00s 
 SCF   energy in the final basis set =    -8101.9114236358
 Total energy in the final basis set =    -8101.9114236358

 --------------------------------------------------------------
             Orbital Energies (a.u.) and Symmetries
 --------------------------------------------------------------

 Alpha MOs, Restricted
 -- Occupied --                  
-482.87 -482.87 -482.84  -77.12  -62.52  -62.52  -62.50  -56.34
  1 A'    2 A'    3 A'    4 A'    5 A'    6 A'    7 A'    8 A'                 
-56.342 -56.338 -56.338 -56.338 -56.337 -56.317 -56.314 -56.313
  9 A'    1 A"   10 A'    2 A"   11 A'   12 A'    3 A"   13 A'                 
-10.309  -8.730  -8.730  -8.705  -6.611  -6.562  -6.562  -6.548
 14 A'   15 A'   16 A'   17 A'   18 A'   19 A'   20 A'    4 A"                 
 -6.548  -6.548  -6.547  -6.535  -6.524  -6.524  -4.773  -4.769
 21 A'    5 A"   22 A'   23 A'    6 A"   24 A'   25 A'    7 A"                 
 -4.768  -2.673  -2.673  -2.669  -2.669  -2.668  -2.668  -2.657
 26 A'   27 A'   28 A'    8 A"   29 A'    9 A"   30 A'   10 A"                 
 -2.657  -2.657  -2.657  -2.647  -2.643  -2.643  -2.634  -2.634
 31 A'   32 A'   11 A"   33 A'   12 A"   34 A'   13 A"   35 A'                 
 -0.883  -0.812  -0.804  -0.702  -0.547  -0.464  -0.435  -0.400
 36 A'   37 A'   38 A'   39 A'   40 A'   41 A'   42 A'   14 A"                 
 -0.351  -0.333  -0.331  -0.324  -0.307  -0.301  -0.261
 43 A'   44 A'   15 A"   16 A"   45 A'   46 A'   17 A"                         
 -- Virtual --                   
 -0.104  -0.083  -0.070  -0.010   0.002   0.022   0.028   0.039
 18 A"   47 A'   48 A'   49 A'   50 A'   51 A'   52 A'   19 A"                 
  0.041   0.052   0.064   0.066   0.066   0.082   0.083   0.094
 53 A'   54 A'   20 A"   55 A'   21 A"   56 A'   57 A'   22 A"                 
  0.094   0.102   0.112   0.127   0.131   0.143   0.156   0.196
 58 A'   59 A'   60 A'   23 A"   61 A'   62 A'   63 A'   64 A'                 
  0.204   0.260   0.289   0.292   0.356   0.381   0.393   0.402
 65 A'   66 A'   24 A"   67 A'   68 A'   69 A'   70 A'   25 A"                 
  0.407   0.412   0.422   0.423   0.446   0.447   0.467   0.469
 26 A"   71 A'   72 A'   73 A'   27 A"   74 A'   75 A'   28 A"                 
  0.491   0.505   0.529   0.531   0.551   0.558   0.569   0.579
 29 A"   30 A"   76 A'   31 A"   32 A"   33 A"   77 A'   78 A'                 
  0.582   0.599   0.606   0.633   0.642   0.674   0.694   0.731
 34 A"   79 A'   80 A'   81 A'   82 A'   83 A'   84 A'   85 A'                 
  0.755   0.812   0.827   0.850   0.863   0.936   0.986   1.027
 35 A"   86 A'   36 A"   87 A'   88 A'   89 A'   90 A'   91 A'                 
  1.088   1.383   1.445   1.566   1.628   1.685   1.708   1.729
 92 A'   37 A"   38 A"   39 A"   93 A'   94 A'   95 A'   96 A'                 
  1.851   1.975   1.981   2.004   2.009   2.017   2.066   2.105
 97 A'   40 A"   41 A"   98 A'   42 A"   99 A'  100 A'  101 A'                 
  2.154   2.219   2.667   2.877   3.036   3.969   3.974   3.980
102 A'  103 A'   43 A"  104 A'  105 A'   44 A"   45 A"  106 A'                 
  3.984   3.991   4.006   4.008   4.018   4.057   4.069   4.080
107 A'   46 A"   47 A"  108 A'   48 A"  109 A'   49 A"  110 A'                 
  4.152   4.217   4.336   4.347   6.523   6.619   6.641   6.896
111 A'  112 A'  113 A'  114 A'  115 A'  116 A'  117 A'  118 A'                 
  7.526   7.529   7.549   7.556   7.560   7.595   7.627   7.653
 50 A"   51 A"  119 A'   52 A"  120 A'  121 A'  122 A'  123 A'                 
  7.679  13.789  13.924  13.960  23.328  47.824  47.903  47.913
124 A'   53 A"  125 A'  126 A'  127 A'  128 A'  129 A'  130 A'                 
163.039 289.721 289.724 289.749 289.754 289.754 289.790 289.845
131 A'   54 A"   55 A"  132 A'   56 A"  133 A'  134 A'  135 A'                 
289.862 289.8981020.5981020.6971020.708
136 A'  137 A'  138 A'  139 A'  140 A'                                         

 Beta MOs, Restricted
 -- Occupied --                  
-482.87 -482.87 -482.84  -77.12  -62.52  -62.52  -62.50  -56.34
  1 A'    2 A'    3 A'    4 A'    5 A'    6 A'    7 A'    8 A'                 
-56.342 -56.338 -56.338 -56.338 -56.337 -56.317 -56.314 -56.313
  9 A'    1 A"   10 A'    2 A"   11 A'   12 A'    3 A"   13 A'                 
-10.309  -8.730  -8.730  -8.705  -6.611  -6.562  -6.562  -6.548
 14 A'   15 A'   16 A'   17 A'   18 A'   19 A'   20 A'    4 A"                 
 -6.548  -6.548  -6.547  -6.535  -6.524  -6.524  -4.773  -4.769
 21 A'    5 A"   22 A'   23 A'    6 A"   24 A'   25 A'    7 A"                 
 -4.768  -2.673  -2.673  -2.669  -2.669  -2.668  -2.668  -2.657
 26 A'   27 A'   28 A'    8 A"   29 A'    9 A"   30 A'   10 A"                 
 -2.657  -2.657  -2.657  -2.647  -2.643  -2.643  -2.634  -2.634
 31 A'   32 A'   11 A"   33 A'   12 A"   34 A'   13 A"   35 A'                 
 -0.883  -0.812  -0.804  -0.702  -0.547  -0.464  -0.435  -0.400
 36 A'   37 A'   38 A'   39 A'   40 A'   41 A'   42 A'   14 A"                 
 -0.351  -0.333  -0.331  -0.324  -0.307  -0.301  -0.261
 43 A'   44 A'   15 A"   16 A"   45 A'   46 A'   17 A"                         
 -- Virtual --                   
 -0.104  -0.083  -0.070  -0.010   0.002   0.022   0.028   0.039
 18 A"   47 A'   48 A'   49 A'   50 A'   51 A'   52 A'   19 A"                 
  0.041   0.052   0.064   0.066   0.066   0.082   0.083   0.094
 53 A'   54 A'   20 A"   55 A'   21 A"   56 A'   57 A'   22 A"                 
  0.094   0.102   0.112   0.127   0.131   0.143   0.156   0.196
 58 A'   59 A'   60 A'   23 A"   61 A'   62 A'   63 A'   64 A'                 
  0.204   0.260   0.289   0.292   0.356   0.381   0.393   0.402
 65 A'   66 A'   24 A"   67 A'   68 A'   69 A'   70 A'   25 A"                 
  0.407   0.412   0.422   0.423   0.446   0.447   0.467   0.469
 26 A"   71 A'   72 A'   73 A'   27 A"   74 A'   75 A'   28 A"                 
  0.491   0.505   0.529   0.531   0.551   0.558   0.569   0.579
 29 A"   30 A"   76 A'   31 A"   32 A"   33 A"   77 A'   78 A'                 
  0.582   0.599   0.606   0.633   0.642   0.674   0.694   0.731
 34 A"   79 A'   80 A'   81 A'   82 A'   83 A'   84 A'   85 A'                 
  0.755   0.812   0.827   0.850   0.863   0.936   0.986   1.027
 35 A"   86 A'   36 A"   87 A'   88 A'   89 A'   90 A'   91 A'                 
  1.088   1.383   1.445   1.566   1.628   1.685   1.708   1.729
 92 A'   37 A"   38 A"   39 A"   93 A'   94 A'   95 A'   96 A'                 
  1.851   1.975   1.981   2.004   2.009   2.017   2.066   2.105
 97 A'   40 A"   41 A"   98 A'   42 A"   99 A'  100 A'  101 A'                 
  2.154   2.219   2.667   2.877   3.036   3.969   3.974   3.980
102 A'  103 A'   43 A"  104 A'  105 A'   44 A"   45 A"  106 A'                 
  3.984   3.991   4.006   4.008   4.018   4.057   4.069   4.080
107 A'   46 A"   47 A"  108 A'   48 A"  109 A'   49 A"  110 A'                 
  4.152   4.217   4.336   4.347   6.523   6.619   6.641   6.896
111 A'  112 A'  113 A'  114 A'  115 A'  116 A'  117 A'  118 A'                 
  7.526   7.529   7.549   7.556   7.560   7.595   7.627   7.653
 50 A"   51 A"  119 A'   52 A"  120 A'  121 A'  122 A'  123 A'                 
  7.679  13.789  13.924  13.960  23.328  47.824  47.903  47.913
124 A'   53 A"  125 A'  126 A'  127 A'  128 A'  129 A'  130 A'                 
163.039 289.721 289.724 289.749 289.754 289.754 289.790 289.845
131 A'   54 A"   55 A"  132 A'   56 A"  133 A'  134 A'  135 A'                 
289.862 289.8981020.5981020.6971020.708
136 A'  137 A'  138 A'  139 A'  140 A'                                         
 --------------------------------------------------------------

          Ground-State Mulliken Net Atomic Charges

     Atom                 Charge (a.u.)
  ----------------------------------------
      1 C                     0.043614
      2 P                     0.033614
      3 Br                   -0.145730
      4 Br                   -0.033069
      5 Br                    0.101572
  ----------------------------------------
  Sum of atomic charges =    -0.000000

 -----------------------------------------------------------------
                    Cartesian Multipole Moments
 -----------------------------------------------------------------
    Charge (ESU x 10^10)
                -0.0000
    Dipole Moment (Debye)
         X       0.8218      Y      -0.0866      Z       0.0000
       Tot       0.8264
    Quadrupole Moments (Debye-Ang)
        XX     -73.3450     XY       1.5526     YY     -71.6528
        XZ      -0.0000     YZ       0.0000     ZZ     -74.5375
    Octopole Moments (Debye-Ang^2)
       XXX      13.5746    XXY      -8.7975    XYY      -0.7772
       YYY     -36.0545    XXZ       0.0000    XYZ      -0.0000
       YYZ       0.0000    XZZ       0.3496    YZZ      -8.2530
       ZZZ       0.0000
    Hexadecapole Moments (Debye-Ang^3)
      XXXX   -1379.9287   XXXY      95.5156   XXYY    -363.0527
      XYYY      77.4064   YYYY    -640.4416   XXXZ      -0.0000
      XXYZ      -0.0000   XYYZ      -0.0000   YYYZ      -0.0000
      XXZZ    -267.4784   XYZZ      24.2332   YYZZ    -129.2800
      XZZZ      -0.0000   YZZZ       0.0000   ZZZZ     -95.6369
 -----------------------------------------------------------------
 Calculating analytic gradient of the SCF energy
 Gradient of SCF Energy
            1           2           3           4           5
    1  -0.0007516   0.0008793   0.0001009  -0.0002451   0.0000164
    2   0.0012932  -0.0010516  -0.0000751   0.0001459  -0.0003124
    3  -0.0000000   0.0000000  -0.0000000   0.0000000  -0.0000000
 Max gradient component =       1.293E-03
 RMS gradient           =       5.361E-04
 Gradient time:  CPU 14.80 s  wall 5.56 s
 Geometry Optimization Parameters
   NAtoms,    NIC,     NZ,  NCons,   NDum,   NFix, NCnnct, MaxDiis
        5      20       5       0       0       0       0       0

 Cartesian Hessian Update
 Hessian Updated using BFGS Update


** GEOMETRY OPTIMIZATION IN DELOCALIZED INTERNAL COORDINATES **
   Searching for a Minimum

   Optimization Cycle:  12

                       Coordinates (Angstroms)
     ATOM                X               Y               Z
      1  C         0.5832953808    0.0740571489    0.0000000000
      2  P        -0.3641156821    1.4691995224    0.0000000000
      3  Br       -2.4982261002    0.7200565575    0.0000000000
      4  Br        2.4648898786    0.4278048577    0.0000000000
      5  Br        0.1068635254   -1.7513023057    0.0000000000
   Point Group: cs    Number of degrees of freedom:     7


   Energy is  -8101.911423636

 Hessian Updated using BFGS Update

  7 Hessian modes will be used to form the next step
  Hessian Eigenvalues:
     0.096648    0.142295    0.187164    0.239610    0.246349    0.325499
     0.397504

 Minimum Search - Taking Simple RFO Step
 Searching for Lamda that Minimizes Along All modes
 Value Taken    Lamda =  -0.00000730
 Step Taken.  Stepsize is  0.004801

                             Maximum     Tolerance    Cnvgd?
         Gradient           0.001071      0.000300      NO
         Displacement       0.003438      0.001200      NO
         Energy change     -0.000015      0.000001      NO


 New Cartesian Coordinates Obtained by Inverse Iteration

 Displacement from previous Coordinates is:  0.005185
 ----------------------------------------------------------------
             Standard Nuclear Orientation (Angstroms)
    I     Atom           X                Y                Z
 ----------------------------------------------------------------
    1      C       0.5843239189     0.0738502228     0.0000000000
    2      P      -0.3653471897     1.4701971697     0.0000000000
    3      Br     -2.4989557805     0.7194604670     0.0000000000
    4      Br      2.4661924651     0.4269406354     0.0000000000
    5      Br      0.1064935885    -1.7506327141     0.0000000000
 ----------------------------------------------------------------
 Molecular Point Group                 Cs    NOp =  2
 Largest Abelian Subgroup              Cs    NOp =  2
 Nuclear Repulsion Energy =   993.4566601971 hartrees
 There are       63 alpha and       63 beta electrons
 Applying Cartesian multipole field
    Component          Value
    ---------          -----
     (2,0,0)        1.00000E-11
     (0,2,0)        2.00000E-11
     (0,0,2)       -3.00000E-11
 Nucleus-field energy     =     0.0000000273 hartrees
 Requested basis set is 6-311++G(d,p)
 There are 76 shells and 196 basis functions
 A cutoff of  1.0D-11 yielded   2159 shell pairs
 There are     15610 function pairs (     17382 Cartesian)
 Smallest overlap matrix eigenvalue = 3.46E-04
 Guess MOs from SCF MO coefficient file

 -----------------------------------------------------------------------
  General SCF calculation program by
  Eric Jon Sundstrom, Paul Horn, Yuezhi Mao, Dmitri Zuev, Alec White,
  David Stuck, Shaama M.S., Shane Yost, Joonho Lee, David Small,
  Daniel Levine, Susi Lehtola, Hugh Burton, Evgeny Epifanovsky
 -----------------------------------------------------------------------
 Exchange:     0.2000 Hartree-Fock + 0.0800 Slater + 0.7200 B88
 Correlation:  0.1900 VWN1RPA + 0.8100 LYP
 Using SG-1 standard quadrature grid
 using 4 threads for integral computing
 -------------------------------------------------------
 OpenMP Integral computing Module                
 Release: version 2.0, May 2017, Q-Chem Inc. Pleasanton 
 -------------------------------------------------------
 -------------------------------------------------------
 OpenMP BLAS3 based DFT computing Module                
 Release: version 1.0, May 2013, Q-Chem Inc. Pittsburgh 
 -------------------------------------------------------
 A restricted SCF calculation will be
 performed using DIIS
 SCF converges when DIIS error is below 1.0e-08
 ---------------------------------------
  Cycle       Energy         DIIS error
 ---------------------------------------
    1   -8101.9114255626      1.74e-05  
    2   -8101.9114262129      1.72e-05  
    3   -8101.9114266709      1.42e-05  
    4   -8101.9114277255      1.75e-06  
    5   -8101.9114277395      6.50e-07  
    6   -8101.9114277416      2.03e-07  
    7   -8101.9114277419      3.25e-08  
    8   -8101.9114277418      1.45e-08  
    9   -8101.9114277418      3.65e-09  Convergence criterion met
 ---------------------------------------
 SCF time:   CPU 43.65s  wall 16.00s 
 SCF   energy in the final basis set =    -8101.9114277418
 Total energy in the final basis set =    -8101.9114277418

 --------------------------------------------------------------
             Orbital Energies (a.u.) and Symmetries
 --------------------------------------------------------------

 Alpha MOs, Restricted
 -- Occupied --                  
-482.87 -482.87 -482.84  -77.12  -62.52  -62.52  -62.50  -56.34
  1 A'    2 A'    3 A'    4 A'    5 A'    6 A'    7 A'    8 A'                 
-56.342 -56.338 -56.338 -56.338 -56.337 -56.317 -56.314 -56.313
  9 A'    1 A"   10 A'    2 A"   11 A'   12 A'    3 A"   13 A'                 
-10.309  -8.730  -8.730  -8.705  -6.611  -6.562  -6.562  -6.548
 14 A'   15 A'   16 A'   17 A'   18 A'   19 A'   20 A'    4 A"                 
 -6.548  -6.548  -6.547  -6.535  -6.525  -6.524  -4.774  -4.769
 21 A'    5 A"   22 A'   23 A'    6 A"   24 A'   25 A'    7 A"                 
 -4.768  -2.673  -2.673  -2.669  -2.669  -2.668  -2.668  -2.657
 26 A'   27 A'   28 A'    8 A"   29 A'    9 A"   30 A'   10 A"                 
 -2.657  -2.657  -2.657  -2.647  -2.643  -2.643  -2.634  -2.634
 31 A'   32 A'   11 A"   33 A'   12 A"   34 A'   13 A"   35 A'                 
 -0.883  -0.812  -0.804  -0.702  -0.547  -0.464  -0.435  -0.400
 36 A'   37 A'   38 A'   39 A'   40 A'   41 A'   42 A'   14 A"                 
 -0.351  -0.332  -0.331  -0.324  -0.307  -0.301  -0.261
 43 A'   44 A'   15 A"   16 A"   45 A'   46 A'   17 A"                         
 -- Virtual --                   
 -0.104  -0.083  -0.070  -0.010   0.002   0.022   0.028   0.039
 18 A"   47 A'   48 A'   49 A'   50 A'   51 A'   52 A'   19 A"                 
  0.041   0.052   0.064   0.066   0.066   0.082   0.083   0.094
 53 A'   54 A'   20 A"   55 A'   21 A"   56 A'   57 A'   58 A'                 
  0.094   0.102   0.112   0.127   0.131   0.143   0.156   0.196
 22 A"   59 A'   60 A'   23 A"   61 A'   62 A'   63 A'   64 A'                 
  0.204   0.260   0.289   0.292   0.356   0.380   0.393   0.402
 65 A'   66 A'   24 A"   67 A'   68 A'   69 A'   70 A'   25 A"                 
  0.407   0.412   0.422   0.423   0.446   0.447   0.467   0.469
 26 A"   71 A'   72 A'   73 A'   27 A"   74 A'   75 A'   28 A"                 
  0.491   0.505   0.529   0.531   0.551   0.558   0.569   0.579
 29 A"   30 A"   76 A'   31 A"   32 A"   33 A"   77 A'   78 A'                 
  0.582   0.599   0.606   0.633   0.642   0.674   0.694   0.730
 34 A"   79 A'   80 A'   81 A'   82 A'   83 A'   84 A'   85 A'                 
  0.755   0.812   0.827   0.850   0.863   0.934   0.986   1.026
 35 A"   86 A'   36 A"   87 A'   88 A'   89 A'   90 A'   91 A'                 
  1.088   1.384   1.444   1.566   1.628   1.685   1.708   1.729
 92 A'   37 A"   38 A"   39 A"   93 A'   94 A'   95 A'   96 A'                 
  1.850   1.975   1.981   2.004   2.009   2.017   2.066   2.105
 97 A'   40 A"   41 A"   98 A'   42 A"   99 A'  100 A'  101 A'                 
  2.154   2.219   2.667   2.877   3.034   3.969   3.974   3.980
102 A'  103 A'   43 A"  104 A'  105 A'   44 A"   45 A"  106 A'                 
  3.984   3.991   4.006   4.008   4.017   4.057   4.069   4.080
107 A'   46 A"   47 A"  108 A'   48 A"  109 A'   49 A"  110 A'                 
  4.152   4.217   4.336   4.347   6.522   6.619   6.641   6.895
111 A'  112 A'  113 A'  114 A'  115 A'  116 A'  117 A'  118 A'                 
  7.526   7.529   7.549   7.556   7.560   7.595   7.627   7.653
 50 A"   51 A"  119 A'   52 A"  120 A'  121 A'  122 A'  123 A'                 
  7.679  13.789  13.924  13.959  23.327  47.824  47.903  47.914
124 A'   53 A"  125 A'  126 A'  127 A'  128 A'  129 A'  130 A'                 
163.037 289.721 289.724 289.749 289.754 289.754 289.790 289.845
131 A'   54 A"   55 A"  132 A'   56 A"  133 A'  134 A'  135 A'                 
289.861 289.8981020.5981020.6961020.708
136 A'  137 A'  138 A'  139 A'  140 A'                                         

 Beta MOs, Restricted
 -- Occupied --                  
-482.87 -482.87 -482.84  -77.12  -62.52  -62.52  -62.50  -56.34
  1 A'    2 A'    3 A'    4 A'    5 A'    6 A'    7 A'    8 A'                 
-56.342 -56.338 -56.338 -56.338 -56.337 -56.317 -56.314 -56.313
  9 A'    1 A"   10 A'    2 A"   11 A'   12 A'    3 A"   13 A'                 
-10.309  -8.730  -8.730  -8.705  -6.611  -6.562  -6.562  -6.548
 14 A'   15 A'   16 A'   17 A'   18 A'   19 A'   20 A'    4 A"                 
 -6.548  -6.548  -6.547  -6.535  -6.525  -6.524  -4.774  -4.769
 21 A'    5 A"   22 A'   23 A'    6 A"   24 A'   25 A'    7 A"                 
 -4.768  -2.673  -2.673  -2.669  -2.669  -2.668  -2.668  -2.657
 26 A'   27 A'   28 A'    8 A"   29 A'    9 A"   30 A'   10 A"                 
 -2.657  -2.657  -2.657  -2.647  -2.643  -2.643  -2.634  -2.634
 31 A'   32 A'   11 A"   33 A'   12 A"   34 A'   13 A"   35 A'                 
 -0.883  -0.812  -0.804  -0.702  -0.547  -0.464  -0.435  -0.400
 36 A'   37 A'   38 A'   39 A'   40 A'   41 A'   42 A'   14 A"                 
 -0.351  -0.332  -0.331  -0.324  -0.307  -0.301  -0.261
 43 A'   44 A'   15 A"   16 A"   45 A'   46 A'   17 A"                         
 -- Virtual --                   
 -0.104  -0.083  -0.070  -0.010   0.002   0.022   0.028   0.039
 18 A"   47 A'   48 A'   49 A'   50 A'   51 A'   52 A'   19 A"                 
  0.041   0.052   0.064   0.066   0.066   0.082   0.083   0.094
 53 A'   54 A'   20 A"   55 A'   21 A"   56 A'   57 A'   58 A'                 
  0.094   0.102   0.112   0.127   0.131   0.143   0.156   0.196
 22 A"   59 A'   60 A'   23 A"   61 A'   62 A'   63 A'   64 A'                 
  0.204   0.260   0.289   0.292   0.356   0.380   0.393   0.402
 65 A'   66 A'   24 A"   67 A'   68 A'   69 A'   70 A'   25 A"                 
  0.407   0.412   0.422   0.423   0.446   0.447   0.467   0.469
 26 A"   71 A'   72 A'   73 A'   27 A"   74 A'   75 A'   28 A"                 
  0.491   0.505   0.529   0.531   0.551   0.558   0.569   0.579
 29 A"   30 A"   76 A'   31 A"   32 A"   33 A"   77 A'   78 A'                 
  0.582   0.599   0.606   0.633   0.642   0.674   0.694   0.730
 34 A"   79 A'   80 A'   81 A'   82 A'   83 A'   84 A'   85 A'                 
  0.755   0.812   0.827   0.850   0.863   0.934   0.986   1.026
 35 A"   86 A'   36 A"   87 A'   88 A'   89 A'   90 A'   91 A'                 
  1.088   1.384   1.444   1.566   1.628   1.685   1.708   1.729
 92 A'   37 A"   38 A"   39 A"   93 A'   94 A'   95 A'   96 A'                 
  1.850   1.975   1.981   2.004   2.009   2.017   2.066   2.105
 97 A'   40 A"   41 A"   98 A'   42 A"   99 A'  100 A'  101 A'                 
  2.154   2.219   2.667   2.877   3.034   3.969   3.974   3.980
102 A'  103 A'   43 A"  104 A'  105 A'   44 A"   45 A"  106 A'                 
  3.984   3.991   4.006   4.008   4.017   4.057   4.069   4.080
107 A'   46 A"   47 A"  108 A'   48 A"  109 A'   49 A"  110 A'                 
  4.152   4.217   4.336   4.347   6.522   6.619   6.641   6.895
111 A'  112 A'  113 A'  114 A'  115 A'  116 A'  117 A'  118 A'                 
  7.526   7.529   7.549   7.556   7.560   7.595   7.627   7.653
 50 A"   51 A"  119 A'   52 A"  120 A'  121 A'  122 A'  123 A'                 
  7.679  13.789  13.924  13.959  23.327  47.824  47.903  47.914
124 A'   53 A"  125 A'  126 A'  127 A'  128 A'  129 A'  130 A'                 
163.037 289.721 289.724 289.749 289.754 289.754 289.790 289.845
131 A'   54 A"   55 A"  132 A'   56 A"  133 A'  134 A'  135 A'                 
289.861 289.8981020.5981020.6961020.708
136 A'  137 A'  138 A'  139 A'  140 A'                                         
 --------------------------------------------------------------

          Ground-State Mulliken Net Atomic Charges

     Atom                 Charge (a.u.)
  ----------------------------------------
      1 C                     0.042798
      2 P                     0.033754
      3 Br                   -0.145513
      4 Br                   -0.032779
      5 Br                    0.101739
  ----------------------------------------
  Sum of atomic charges =    -0.000000

 -----------------------------------------------------------------
                    Cartesian Multipole Moments
 -----------------------------------------------------------------
    Charge (ESU x 10^10)
                -0.0000
    Dipole Moment (Debye)
         X       0.8207      Y      -0.0888      Z       0.0000
       Tot       0.8255
    Quadrupole Moments (Debye-Ang)
        XX     -73.3382     XY       1.5532     YY     -71.6541
        XZ       0.0000     YZ      -0.0000     ZZ     -74.5452
    Octopole Moments (Debye-Ang^2)
       XXX      13.6045    XXY      -8.8001    XYY      -0.7859
       YYY     -36.0418    XXZ      -0.0000    XYZ      -0.0000
       YYZ       0.0000    XZZ       0.3571    YZZ      -8.2643
       ZZZ      -0.0000
    Hexadecapole Moments (Debye-Ang^3)
      XXXX   -1380.9970   XXXY      95.6030   XXYY    -363.2098
      XYYY      77.4970   YYYY    -640.2900   XXXZ      -0.0000
      XXYZ      -0.0000   XYYZ       0.0000   YYYZ      -0.0000
      XXZZ    -267.6784   XYZZ      24.2604   YYZZ    -129.2602
      XZZZ      -0.0000   YZZZ       0.0000   ZZZZ     -95.6634
 -----------------------------------------------------------------
 Calculating analytic gradient of the SCF energy
 Gradient of SCF Energy
            1           2           3           4           5
    1  -0.0000738   0.0000805   0.0000398  -0.0000434  -0.0000031
    2   0.0001182  -0.0000380  -0.0000738   0.0001353  -0.0001416
    3   0.0000000  -0.0000000   0.0000000   0.0000000  -0.0000000
 Max gradient component =       1.416E-04
 RMS gradient           =       7.053E-05
 Gradient time:  CPU 14.56 s  wall 4.90 s
 Geometry Optimization Parameters
   NAtoms,    NIC,     NZ,  NCons,   NDum,   NFix, NCnnct, MaxDiis
        5      20       5       0       0       0       0       0

 Cartesian Hessian Update
 Hessian Updated using BFGS Update


** GEOMETRY OPTIMIZATION IN DELOCALIZED INTERNAL COORDINATES **
   Searching for a Minimum

   Optimization Cycle:  13

                       Coordinates (Angstroms)
     ATOM                X               Y               Z
      1  C         0.5843239189    0.0738502228    0.0000000000
      2  P        -0.3653471897    1.4701971697    0.0000000000
      3  Br       -2.4989557805    0.7194604670    0.0000000000
      4  Br        2.4661924651    0.4269406354    0.0000000000
      5  Br        0.1064935885   -1.7506327141    0.0000000000
   Point Group: cs    Number of degrees of freedom:     7


   Energy is  -8101.911427742

 Hessian Updated using BFGS Update

  7 Hessian modes will be used to form the next step
  Hessian Eigenvalues:
     0.096755    0.141622    0.188547    0.238963    0.241729    0.304513
     0.377723

 Minimum Search - Taking Simple RFO Step
 Searching for Lamda that Minimizes Along All modes
 Value Taken    Lamda =   0.00000000
 Step Taken.  Stepsize is  0.001181

                             Maximum     Tolerance    Cnvgd?
         Gradient           0.000220      0.000300     YES
         Displacement       0.000801      0.001200     YES
         Energy change     -0.000004      0.000001      NO


                       Distance Matrix (Angstroms)
             C (  1)   P (  2)   Br(  3)   Br(  4)
   P (  2)  1.688686
   Br(  3)  3.150147  2.261834
   Br(  4)  1.914707  3.017615  4.973758
   Br(  5)  1.886017  3.255208  3.590227  3.210920

 Final energy is   -8101.9114277418066     


 ******************************
 **  OPTIMIZATION CONVERGED  **
 ******************************

                       Coordinates (Angstroms)
     ATOM                X               Y               Z
      1  C         0.5843239189    0.0738502228    0.0000000000
      2  P        -0.3653471897    1.4701971697    0.0000000000
      3  Br       -2.4989557805    0.7194604670    0.0000000000
      4  Br        2.4661924651    0.4269406354    0.0000000000
      5  Br        0.1064935885   -1.7506327141    0.0000000000

Z-matrix Print:
$molecule
0 1
Br
C  1 1.886017
P  2 1.688686 1 131.103857
Br 2 1.914707 1 115.302802 3 -180.000000 0
Br 3 2.261834 2 104.835001 1 -0.000000 0
$end


 --------------------------------------------------------------
             Orbital Energies (a.u.) and Symmetries
 --------------------------------------------------------------

 Alpha MOs, Restricted
 -- Occupied --                  
-482.87 -482.87 -482.84  -77.12  -62.52  -62.52  -62.50  -56.34
  1 A'    2 A'    3 A'    4 A'    5 A'    6 A'    7 A'    8 A'                 
-56.342 -56.338 -56.338 -56.338 -56.337 -56.317 -56.314 -56.313
  9 A'    1 A"   10 A'    2 A"   11 A'   12 A'    3 A"   13 A'                 
-10.309  -8.730  -8.730  -8.705  -6.611  -6.562  -6.562  -6.548
 14 A'   15 A'   16 A'   17 A'   18 A'   19 A'   20 A'    4 A"                 
 -6.548  -6.548  -6.547  -6.535  -6.525  -6.524  -4.774  -4.769
 21 A'    5 A"   22 A'   23 A'    6 A"   24 A'   25 A'    7 A"                 
 -4.768  -2.673  -2.673  -2.669  -2.669  -2.668  -2.668  -2.657
 26 A'   27 A'   28 A'    8 A"   29 A'    9 A"   30 A'   10 A"                 
 -2.657  -2.657  -2.657  -2.647  -2.643  -2.643  -2.634  -2.634
 31 A'   32 A'   11 A"   33 A'   12 A"   34 A'   13 A"   35 A'                 
 -0.883  -0.812  -0.804  -0.702  -0.547  -0.464  -0.435  -0.400
 36 A'   37 A'   38 A'   39 A'   40 A'   41 A'   42 A'   14 A"                 
 -0.351  -0.332  -0.331  -0.324  -0.307  -0.301  -0.261
 43 A'   44 A'   15 A"   16 A"   45 A'   46 A'   17 A"                         
 -- Virtual --                   
 -0.104  -0.083  -0.070  -0.010   0.002   0.022   0.028   0.039
 18 A"   47 A'   48 A'   49 A'   50 A'   51 A'   52 A'   19 A"                 
  0.041   0.052   0.064   0.066   0.066   0.082   0.083   0.094
 53 A'   54 A'   20 A"   55 A'   21 A"   56 A'   57 A'   58 A'                 
  0.094   0.102   0.112   0.127   0.131   0.143   0.156   0.196
 22 A"   59 A'   60 A'   23 A"   61 A'   62 A'   63 A'   64 A'                 
  0.204   0.260   0.289   0.292   0.356   0.380   0.393   0.402
 65 A'   66 A'   24 A"   67 A'   68 A'   69 A'   70 A'   25 A"                 
  0.407   0.412   0.422   0.423   0.446   0.447   0.467   0.469
 26 A"   71 A'   72 A'   73 A'   27 A"   74 A'   75 A'   28 A"                 
  0.491   0.505   0.529   0.531   0.551   0.558   0.569   0.579
 29 A"   30 A"   76 A'   31 A"   32 A"   33 A"   77 A'   78 A'                 
  0.582   0.599   0.606   0.633   0.642   0.674   0.694   0.730
 34 A"   79 A'   80 A'   81 A'   82 A'   83 A'   84 A'   85 A'                 
  0.755   0.812   0.827   0.850   0.863   0.934   0.986   1.026
 35 A"   86 A'   36 A"   87 A'   88 A'   89 A'   90 A'   91 A'                 
  1.088   1.384   1.444   1.566   1.628   1.685   1.708   1.729
 92 A'   37 A"   38 A"   39 A"   93 A'   94 A'   95 A'   96 A'                 
  1.850   1.975   1.981   2.004   2.009   2.017   2.066   2.105
 97 A'   40 A"   41 A"   98 A'   42 A"   99 A'  100 A'  101 A'                 
  2.154   2.219   2.667   2.877   3.034   3.969   3.974   3.980
102 A'  103 A'   43 A"  104 A'  105 A'   44 A"   45 A"  106 A'                 
  3.984   3.991   4.006   4.008   4.017   4.057   4.069   4.080
107 A'   46 A"   47 A"  108 A'   48 A"  109 A'   49 A"  110 A'                 
  4.152   4.217   4.336   4.347   6.522   6.619   6.641   6.895
111 A'  112 A'  113 A'  114 A'  115 A'  116 A'  117 A'  118 A'                 
  7.526   7.529   7.549   7.556   7.560   7.595   7.627   7.653
 50 A"   51 A"  119 A'   52 A"  120 A'  121 A'  122 A'  123 A'                 
  7.679  13.789  13.924  13.959  23.327  47.824  47.903  47.914
124 A'   53 A"  125 A'  126 A'  127 A'  128 A'  129 A'  130 A'                 
163.037 289.721 289.724 289.749 289.754 289.754 289.790 289.845
131 A'   54 A"   55 A"  132 A'   56 A"  133 A'  134 A'  135 A'                 
289.861 289.8981020.5981020.6961020.708
136 A'  137 A'  138 A'  139 A'  140 A'                                         

 Beta MOs, Restricted
 -- Occupied --                  
-482.87 -482.87 -482.84  -77.12  -62.52  -62.52  -62.50  -56.34
  1 A'    2 A'    3 A'    4 A'    5 A'    6 A'    7 A'    8 A'                 
-56.342 -56.338 -56.338 -56.338 -56.337 -56.317 -56.314 -56.313
  9 A'    1 A"   10 A'    2 A"   11 A'   12 A'    3 A"   13 A'                 
-10.309  -8.730  -8.730  -8.705  -6.611  -6.562  -6.562  -6.548
 14 A'   15 A'   16 A'   17 A'   18 A'   19 A'   20 A'    4 A"                 
 -6.548  -6.548  -6.547  -6.535  -6.525  -6.524  -4.774  -4.769
 21 A'    5 A"   22 A'   23 A'    6 A"   24 A'   25 A'    7 A"                 
 -4.768  -2.673  -2.673  -2.669  -2.669  -2.668  -2.668  -2.657
 26 A'   27 A'   28 A'    8 A"   29 A'    9 A"   30 A'   10 A"                 
 -2.657  -2.657  -2.657  -2.647  -2.643  -2.643  -2.634  -2.634
 31 A'   32 A'   11 A"   33 A'   12 A"   34 A'   13 A"   35 A'                 
 -0.883  -0.812  -0.804  -0.702  -0.547  -0.464  -0.435  -0.400
 36 A'   37 A'   38 A'   39 A'   40 A'   41 A'   42 A'   14 A"                 
 -0.351  -0.332  -0.331  -0.324  -0.307  -0.301  -0.261
 43 A'   44 A'   15 A"   16 A"   45 A'   46 A'   17 A"                         
 -- Virtual --                   
 -0.104  -0.083  -0.070  -0.010   0.002   0.022   0.028   0.039
 18 A"   47 A'   48 A'   49 A'   50 A'   51 A'   52 A'   19 A"                 
  0.041   0.052   0.064   0.066   0.066   0.082   0.083   0.094
 53 A'   54 A'   20 A"   55 A'   21 A"   56 A'   57 A'   58 A'                 
  0.094   0.102   0.112   0.127   0.131   0.143   0.156   0.196
 22 A"   59 A'   60 A'   23 A"   61 A'   62 A'   63 A'   64 A'                 
  0.204   0.260   0.289   0.292   0.356   0.380   0.393   0.402
 65 A'   66 A'   24 A"   67 A'   68 A'   69 A'   70 A'   25 A"                 
  0.407   0.412   0.422   0.423   0.446   0.447   0.467   0.469
 26 A"   71 A'   72 A'   73 A'   27 A"   74 A'   75 A'   28 A"                 
  0.491   0.505   0.529   0.531   0.551   0.558   0.569   0.579
 29 A"   30 A"   76 A'   31 A"   32 A"   33 A"   77 A'   78 A'                 
  0.582   0.599   0.606   0.633   0.642   0.674   0.694   0.730
 34 A"   79 A'   80 A'   81 A'   82 A'   83 A'   84 A'   85 A'                 
  0.755   0.812   0.827   0.850   0.863   0.934   0.986   1.026
 35 A"   86 A'   36 A"   87 A'   88 A'   89 A'   90 A'   91 A'                 
  1.088   1.384   1.444   1.566   1.628   1.685   1.708   1.729
 92 A'   37 A"   38 A"   39 A"   93 A'   94 A'   95 A'   96 A'                 
  1.850   1.975   1.981   2.004   2.009   2.017   2.066   2.105
 97 A'   40 A"   41 A"   98 A'   42 A"   99 A'  100 A'  101 A'                 
  2.154   2.219   2.667   2.877   3.034   3.969   3.974   3.980
102 A'  103 A'   43 A"  104 A'  105 A'   44 A"   45 A"  106 A'                 
  3.984   3.991   4.006   4.008   4.017   4.057   4.069   4.080
107 A'   46 A"   47 A"  108 A'   48 A"  109 A'   49 A"  110 A'                 
  4.152   4.217   4.336   4.347   6.522   6.619   6.641   6.895
111 A'  112 A'  113 A'  114 A'  115 A'  116 A'  117 A'  118 A'                 
  7.526   7.529   7.549   7.556   7.560   7.595   7.627   7.653
 50 A"   51 A"  119 A'   52 A"  120 A'  121 A'  122 A'  123 A'                 
  7.679  13.789  13.924  13.959  23.327  47.824  47.903  47.914
124 A'   53 A"  125 A'  126 A'  127 A'  128 A'  129 A'  130 A'                 
163.037 289.721 289.724 289.749 289.754 289.754 289.790 289.845
131 A'   54 A"   55 A"  132 A'   56 A"  133 A'  134 A'  135 A'                 
289.861 289.8981020.5981020.6961020.708
136 A'  137 A'  138 A'  139 A'  140 A'                                         
 --------------------------------------------------------------

          Ground-State Mulliken Net Atomic Charges

     Atom                 Charge (a.u.)
  ----------------------------------------
      1 C                     0.042798
      2 P                     0.033754
      3 Br                   -0.145513
      4 Br                   -0.032779
      5 Br                    0.101739
  ----------------------------------------
  Sum of atomic charges =    -0.000000

 -----------------------------------------------------------------
                    Cartesian Multipole Moments
 -----------------------------------------------------------------
    Charge (ESU x 10^10)
                -0.0000
    Dipole Moment (Debye)
         X       0.8207      Y      -0.0888      Z       0.0000
       Tot       0.8255
    Quadrupole Moments (Debye-Ang)
        XX     -73.3382     XY       1.5532     YY     -71.6541
        XZ       0.0000     YZ      -0.0000     ZZ     -74.5452
    Octopole Moments (Debye-Ang^2)
       XXX      13.6045    XXY      -8.8001    XYY      -0.7859
       YYY     -36.0418    XXZ      -0.0000    XYZ      -0.0000
       YYZ       0.0000    XZZ       0.3571    YZZ      -8.2643
       ZZZ      -0.0000
    Hexadecapole Moments (Debye-Ang^3)
      XXXX   -1380.9970   XXXY      95.6030   XXYY    -363.2098
      XYYY      77.4970   YYYY    -640.2900   XXXZ      -0.0000
      XXYZ      -0.0000   XYYZ       0.0000   YYYZ      -0.0000
      XXZZ    -267.6784   XYZZ      24.2604   YYZZ    -129.2602
      XZZZ      -0.0000   YZZZ       0.0000   ZZZZ     -95.6634
 -----------------------------------------------------------------
Archival summary:
1\1\TWL02\OPT\ProcedureUnspecified\BasisUnspecified\r311\taweetha\MonNov2611:08:282018MonNov2611:08:282018\0\\#,OPT,ProcedureUnspecified,BasisUnspecified,\\0,1\Br\C,1,1.88602\P,2,1.68869,1,131.104\Br,2,1.91471,1,115.303,3,-180,0\Br,3,2.26183,2,104.835,1,-0,0\\\@

 Total job time:  331.66s(wall), 868.42s(cpu) 
 Mon Nov 26 11:08:28 2018

        *************************************************************
        *                                                           *
        *  Thank you very much for using Q-Chem.  Have a nice day.  *
        *                                                           *
        *************************************************************


 
User input: 2 of 2 
 
Q-Chem Developer Version!
                  Welcome to Q-Chem
     A Quantum Leap Into The Future Of Chemistry


 Q-Chem 5.1, Q-Chem, Inc., Pleasanton, CA (2018)

 Yihan Shao,  Zhengting Gan,  E. Epifanovsky,  A. T. B. Gilbert,  M. Wormit,  
 J. Kussmann,  A. W. Lange,  A. Behn,  Jia Deng,  Xintian Feng,  D. Ghosh,  
 M. Goldey,  P. R. Horn,  L. D. Jacobson,  I. Kaliman,  T. Kus,  A. Landau,  
 Jie Liu,  E. I. Proynov,  R. M. Richard,  R. P. Steele,  E. J. Sundstrom,  
 H. L. Woodcock III,  P. M. Zimmerman,  D. Zuev,  B. Albrecht,  E. Alguire,  
 S. A. Baeppler,  D. Barton,  Z. Benda,  Y. A. Bernard,  E. J. Berquist,  
 K. B. Bravaya,  H. Burton,  D. Casanova,  Chun-Min Chang,  Yunqing Chen,  
 A. Chien,  K. D. Closser,  M. P. Coons,  S. Coriani,  S. Dasgupta,  
 A. L. Dempwolff,  M. Diedenhofen,  Hainam Do,  R. G. Edgar,  Po-Tung Fang,  
 S. Faraji,  S. Fatehi,  Qingguo Feng,  K. D. Fenk,  J. Fosso-Tande,  
 Qinghui Ge,  A. Ghysels,  G. Gidofalvi,  J. Gomes,  J. Gonthier,  A. Gunina,  
 D. Hait,  M. W. D. Hanson-Heine,  P. H. P. Harbach,  A. W. Hauser,  
 J. E. Herr,  E. G. Hohenstein,  Z. C. Holden,  Kerwin Hui,  B. C. Huynh,  
 T.-C. Jagau,  Hyunjun Ji,  B. Kaduk,  K. Khistyaev,  Jaehoon Kim,  
 P. Klunzinger,  K. Koh,  D. Kosenkov,  L. Koulias,  T. Kowalczyk,  
 C. M. Krauter,  A. Kunitsa,  Ka Un Lao,  A. Laurent,  K. V. Lawler,  
 Joonho Lee,  D. Lefrancois,  S. Lehtola,  D. S. Levine,  Yi-Pei Li,  
 You-Sheng Lin,  Fenglai Liu,  E. Livshits,  A. Luenser,  P. Manohar,  
 E. Mansoor,  S. F. Manzer,  Shan-Ping Mao,  Yuezhi Mao,  N. Mardirossian,  
 A. V. Marenich,  T. Markovich,  L. A. Martinez-Martinez,  S. A. Maurer,  
 N. J. Mayhall,  S. C. McKenzie,  J.-M. Mewes,  A. F. Morrison,  
 J. W. Mullinax,  K. Nanda,  T. S. Nguyen-Beck,  R. Olivares-Amaya,  
 J. A. Parkhill,  T. M. Perrine,  F. Plasser,  P. Pokhilko,  S. Prager,  
 A. Prociuk,  E. Ramos,  D. R. Rehn,  F. Rob,  M. Schneider,  N. Sergueev,  
 S. M. Sharada,  S. Sharma,  D. W. Small,  T. Stauch,  T. Stein,  
 Yu-Chuan Su,  A. J. W. Thom,  A. Tkatchenko,  T. Tsuchimochi,  N. M. Tubman,  
 L. Vogt,  M. L. Vidal,  O. Vydrov,  M. A. Watson,  J. Wenzel,  
 M. de Wergifosse,  T. A. Wesolowski,  A. White,  J. Witte,  A. Yamada,  
 Jun Yang,  K. Yao,  S. Yeganeh,  S. R. Yost,  Zhi-Qiang You,  A. Zech,  
 Igor Ying Zhang,  Xing Zhang,  Yan Zhao,  Ying Zhu,  B. R. Brooks,  
 G. K. L. Chan,  C. J. Cramer,  M. S. Gordon,  W. J. Hehre,  A. Klamt,  
 M. W. Schmidt,  C. D. Sherrill,  D. G. Truhlar,  A. Aspuru-Guzik,  R. Baer,  
 A. T. Bell,  N. A. Besley,  Jeng-Da Chai,  A. E. DePrince, III,  
 R. A. DiStasio Jr.,  A. Dreuw,  B. D. Dunietz,  T. R. Furlani,  
 Chao-Ping Hsu,  Yousung Jung,  Jing Kong,  D. S. Lambrecht,  WanZhen Liang,  
 C. Ochsenfeld,  V. A. Rassolov,  L. V. Slipchenko,  J. E. Subotnik,  
 T. Van Voorhis,  J. M. Herbert,  A. I. Krylov,  P. M. W. Gill,  M. Head-Gordon

 Contributors to earlier versions of Q-Chem not listed above: 
 R. D. Adamson,  B. Austin,  J. Baker,  G. J. O. Beran,  K. Brandhorst,  
 S. T. Brown,  E. F. C. Byrd,  A. K. Chakraborty,  C.-L. Cheng,  
 Siu Hung Chien,  D. M. Chipman,  D. L. Crittenden,  H. Dachsel,  
 R. J. Doerksen,  A. D. Dutoi,  L. Fusti-Molnar,  W. A. Goddard III,  
 A. Golubeva-Zadorozhnaya,  S. R. Gwaltney,  G. Hawkins,  A. Heyden,  
 S. Hirata,  G. Kedziora,  F. J. Keil,  C. Kelley,  Jihan Kim,  R. A. King,  
 R. Z. Khaliullin,  P. P. Korambath,  W. Kurlancheek,  A. M. Lee,  M. S. Lee,  
 S. V. Levchenko,  Ching Yeh Lin,  D. Liotard,  R. C. Lochan,  I. Lotan,  
 P. E. Maslen,  N. Nair,  D. P. O'Neill,  D. Neuhauser,  E. Neuscamman,  
 C. M. Oana,  R. Olson,  B. Peters,  R. Peverati,  P. A. Pieniazek,  
 Y. M. Rhee,  J. Ritchie,  M. A. Rohrdanz,  E. Rosta,  N. J. Russ,  
 H. F. Schaefer III,  N. E. Schultz,  N. Shenvi,  A. C. Simmonett,  A. Sodt,  
 D. Stuck,  K. S. Thanthiriwatte,  V. Vanovschi,  Tao Wang,  A. Warshel,  
 C. F. Williams,  Q. Wu,  X. Xu,  W. Zhang

 Please cite Q-Chem as follows:
 Y. Shao et al., Mol. Phys. 113, 184-215 (2015)
 DOI: 10.1080/00268976.2014.952696

 Q-Chem 5.1.2 for Intel X86 EM64T Linux

 Parts of Q-Chem use Armadillo 8.300.2 (Tropical Shenanigans).
 http://arma.sourceforge.net/

 Q-Chem begins on Mon Nov 26 11:08:28 2018  

Host: 
0

     Scratch files written to /scratch/taweetham/qchem44054//
The previous job contains 0 fragments, simply inherited here
Input Ideriv = 2
Curr. Ideriv = -1
Max.  Ideriv = 2

Checking the input file for inconsistencies... 	...done.

--------------------------------------------------------------
User input:
--------------------------------------------------------------

$molecule
read
$end

$rem
   job_type 	frequency
   basis 	6-311++g**
   method	b3lyp	
$end


--------------------------------------------------------------
 ----------------------------------------------------------------
             Standard Nuclear Orientation (Angstroms)
    I     Atom           X                Y                Z
 ----------------------------------------------------------------
    1      C       0.5643712374     0.1459709684    -0.0000000000
    2      P      -0.5765361486     1.3909570515    -0.0000000000
    3      Br     -2.5797508352     0.3407084453    -0.0000000000
    4      Br      2.3757513991     0.7664578532    -0.0000000000
    5      Br      0.3543370019    -1.7283143438     0.0000000000
 ----------------------------------------------------------------
 Molecular Point Group                 Cs    NOp =  2
 Largest Abelian Subgroup              Cs    NOp =  2
 Nuclear Repulsion Energy =   993.4566601971 hartrees
 There are       63 alpha and       63 beta electrons
 Requested basis set is 6-311++G(d,p)
 There are 76 shells and 196 basis functions

 Total QAlloc Memory Limit   2000 MB
 Mega-Array Size       188 MB
 MEM_STATIC part       192 MB

                       Distance Matrix (Angstroms)
             C (  1)   P (  2)   Br(  3)   Br(  4)
   P (  2)  1.688686
   Br(  3)  3.150147  2.261834
   Br(  4)  1.914707  3.017615  4.973758
   Br(  5)  1.886017  3.255208  3.590227  3.210920

 A cutoff of  1.0D-11 yielded   2159 shell pairs
 There are     15610 function pairs (     17382 Cartesian)

 -------------------------------------------------------
 OpenMP Integral Computing Module                       
 Release: version 1.0, May 2013, Q-Chem Inc. Pittsburgh 
 -------------------------------------------------------
 Integral Job Info:
 Integral job number is                      11
 Integral operator is                         1
 short-range coefficients                     0
 long-range coefficients              100000000
 Omega coefficients                           0
 if combine SR and LR in K                    0
 Integral screening is                        0
 Integral computing path is                   2
 max size of driver memory is            800000
 size of driver memory is                593474
 size of scratch memory is             29623520
 max col of scratch BK array               1296
 max len of scratch array in speh3          155
 max len of scratch index in speh4           18
 max int batch size is                      520
 min int batch size is                       52
 fixed nKL is                                45
 max L of basis functions is                  2
 order of int derivative is                   0
 number of shells is                         76
 number of basis is                         207
 number of cartesian basis is               207
 number of contracted shell pairs          2159
 number of primitive shell pairs           5544
 maxK2 (contraction) of shell pair           36
 max number of K2 of shell pair               1
 max number of CS2 of shell pair            278
 max number of PS2 of shell pair            447
 mem total for path MDJ                  538582
 -------------------------------------------------------
 Smallest overlap matrix eigenvalue = 3.46E-04
 Guess from superposition of atomic densities
 Warning:  Energy on first SCF cycle will be non-variational
 SAD guess density has 126.000000 electrons

 -----------------------------------------------------------------------
  General SCF calculation program by
  Eric Jon Sundstrom, Paul Horn, Yuezhi Mao, Dmitri Zuev, Alec White,
  David Stuck, Shaama M.S., Shane Yost, Joonho Lee, David Small,
  Daniel Levine, Susi Lehtola, Hugh Burton, Evgeny Epifanovsky
 -----------------------------------------------------------------------
 Exchange:     0.2000 Hartree-Fock + 0.0800 Slater + 0.7200 B88
 Correlation:  0.1900 VWN1RPA + 0.8100 LYP
 Using SG-1 standard quadrature grid
 using 4 threads for integral computing
 -------------------------------------------------------
 OpenMP Integral computing Module                
 Release: version 2.0, May 2017, Q-Chem Inc. Pleasanton 
 -------------------------------------------------------
 -------------------------------------------------------
 OpenMP BLAS3 based DFT computing Module                
 Release: version 1.0, May 2013, Q-Chem Inc. Pittsburgh 
 -------------------------------------------------------
 A restricted SCF calculation will be
 performed using DIIS
 SCF converges when DIIS error is below 1.0e-08
 ---------------------------------------
  Cycle       Energy         DIIS error
 ---------------------------------------
    1   -8102.4334267291      3.68e-02  
    2   -8101.8951411363      2.84e-03  
    3   -8101.8787207224      3.02e-03  
    4   -8101.8997831694      1.50e-03  
    5   -8101.9112512036      2.56e-04  
    6   -8101.9114752182      1.41e-04  
    7   -8101.9115664591      2.73e-05  
    8   -8101.9115695255      6.41e-06  
    9   -8101.9115696705      1.67e-06  
   10   -8101.9115696816      3.97e-07  
   11   -8101.9115696822      1.28e-07  
   12   -8101.9115696822      2.89e-08  
   13   -8101.9115696823      5.40e-09  Convergence criterion met
 ---------------------------------------
 SCF time:   CPU 64.05s  wall 24.00s 
 SCF   energy in the final basis set =    -8101.9115696823
 Total energy in the final basis set =    -8101.9115696823

 --------------------------------------------------------------
             Orbital Energies (a.u.) and Symmetries
 --------------------------------------------------------------

 Alpha MOs, Restricted
 -- Occupied --                  
-482.87 -482.87 -482.84  -77.12  -62.52  -62.52  -62.50  -56.34
  1 A'    2 A'    3 A'    4 A'    5 A'    6 A'    7 A'    8 A'                 
-56.342 -56.338 -56.338 -56.338 -56.337 -56.317 -56.314 -56.313
  9 A'    1 A"   10 A'    2 A"   11 A'   12 A'    3 A"   13 A'                 
-10.309  -8.730  -8.730  -8.705  -6.611  -6.562  -6.562  -6.548
 14 A'   15 A'   16 A'   17 A'   18 A'   19 A'   20 A'    4 A"                 
 -6.548  -6.548  -6.547  -6.535  -6.525  -6.524  -4.774  -4.769
 21 A'    5 A"   22 A'   23 A'    6 A"   24 A'   25 A'    7 A"                 
 -4.768  -2.673  -2.673  -2.669  -2.668  -2.668  -2.668  -2.657
 26 A'   27 A'   28 A'    8 A"   29 A'    9 A"   30 A'   31 A'                 
 -2.657  -2.657  -2.657  -2.646  -2.644  -2.643  -2.634  -2.634
 10 A"   11 A"   32 A'   33 A'   12 A"   34 A'   35 A'   13 A"                 
 -0.883  -0.812  -0.804  -0.702  -0.547  -0.464  -0.435  -0.400
 36 A'   37 A'   38 A'   39 A'   40 A'   41 A'   42 A'   14 A"                 
 -0.351  -0.333  -0.331  -0.324  -0.307  -0.301  -0.261
 43 A'   44 A'   15 A"   16 A"   45 A'   46 A'   17 A"                         
 -- Virtual --                   
 -0.104  -0.083  -0.070  -0.010   0.002   0.022   0.028   0.039
 18 A"   47 A'   48 A'   49 A'   50 A'   51 A'   52 A'   19 A"                 
  0.041   0.052   0.064   0.066   0.066   0.082   0.083   0.094
 53 A'   54 A'   20 A"   55 A'   21 A"   56 A'   57 A'   58 A'                 
  0.094   0.102   0.112   0.127   0.131   0.143   0.156   0.196
 22 A"   59 A'   60 A'   23 A"   61 A'   62 A'   63 A'   64 A'                 
  0.204   0.261   0.289   0.292   0.356   0.380   0.393   0.402
 65 A'   66 A'   24 A"   67 A'   68 A'   69 A'   70 A'   25 A"                 
  0.407   0.412   0.422   0.423   0.446   0.447   0.467   0.469
 26 A"   71 A'   72 A'   73 A'   27 A"   74 A'   75 A'   28 A"                 
  0.491   0.505   0.529   0.531   0.551   0.558   0.569   0.579
 29 A"   30 A"   76 A'   31 A"   32 A"   33 A"   77 A'   78 A'                 
  0.582   0.599   0.606   0.633   0.642   0.674   0.694   0.730
 34 A"   79 A'   80 A'   81 A'   82 A'   83 A'   84 A'   85 A'                 
  0.755   0.812   0.827   0.850   0.863   0.934   0.986   1.026
 35 A"   86 A'   36 A"   87 A'   88 A'   89 A'   90 A'   91 A'                 
  1.088   1.383   1.444   1.566   1.628   1.685   1.708   1.729
 92 A'   37 A"   38 A"   39 A"   93 A'   94 A'   95 A'   96 A'                 
  1.850   1.975   1.981   2.004   2.009   2.017   2.066   2.105
 97 A'   40 A"   41 A"   98 A'   42 A"   99 A'  100 A'  101 A'                 
  2.154   2.219   2.667   2.877   3.034   3.969   3.974   3.980
102 A'  103 A'   43 A"  104 A'  105 A'   44 A"   45 A"  106 A'                 
  3.984   3.991   4.006   4.008   4.017   4.057   4.069   4.080
107 A'   46 A"   47 A"  108 A'   48 A"  109 A'   49 A"  110 A'                 
  4.152   4.217   4.336   4.347   6.522   6.618   6.641   6.895
111 A'  112 A'  113 A'  114 A'  115 A'  116 A'  117 A'  118 A'                 
  7.527   7.528   7.549   7.556   7.560   7.595   7.627   7.653
 50 A"   51 A"  119 A'   52 A"  120 A'  121 A'  122 A'  123 A'                 
  7.679  13.789  13.924  13.959  23.327  47.824  47.903  47.913
124 A'   53 A"  125 A'  126 A'  127 A'  128 A'  129 A'  130 A'                 
163.037 289.721 289.724 289.749 289.754 289.754 289.790 289.845
131 A'   54 A"   55 A"  132 A'   56 A"  133 A'  134 A'  135 A'                 
289.861 289.8981020.5981020.6961020.708
136 A'  137 A'  138 A'  139 A'  140 A'                                         

 Beta MOs, Restricted
 -- Occupied --                  
-482.87 -482.87 -482.84  -77.12  -62.52  -62.52  -62.50  -56.34
  1 A'    2 A'    3 A'    4 A'    5 A'    6 A'    7 A'    8 A'                 
-56.342 -56.338 -56.338 -56.338 -56.337 -56.317 -56.314 -56.313
  9 A'    1 A"   10 A'    2 A"   11 A'   12 A'    3 A"   13 A'                 
-10.309  -8.730  -8.730  -8.705  -6.611  -6.562  -6.562  -6.548
 14 A'   15 A'   16 A'   17 A'   18 A'   19 A'   20 A'    4 A"                 
 -6.548  -6.548  -6.547  -6.535  -6.525  -6.524  -4.774  -4.769
 21 A'    5 A"   22 A'   23 A'    6 A"   24 A'   25 A'    7 A"                 
 -4.768  -2.673  -2.673  -2.669  -2.668  -2.668  -2.668  -2.657
 26 A'   27 A'   28 A'    8 A"   29 A'    9 A"   30 A'   31 A'                 
 -2.657  -2.657  -2.657  -2.646  -2.644  -2.643  -2.634  -2.634
 10 A"   11 A"   32 A'   33 A'   12 A"   34 A'   35 A'   13 A"                 
 -0.883  -0.812  -0.804  -0.702  -0.547  -0.464  -0.435  -0.400
 36 A'   37 A'   38 A'   39 A'   40 A'   41 A'   42 A'   14 A"                 
 -0.351  -0.333  -0.331  -0.324  -0.307  -0.301  -0.261
 43 A'   44 A'   15 A"   16 A"   45 A'   46 A'   17 A"                         
 -- Virtual --                   
 -0.104  -0.083  -0.070  -0.010   0.002   0.022   0.028   0.039
 18 A"   47 A'   48 A'   49 A'   50 A'   51 A'   52 A'   19 A"                 
  0.041   0.052   0.064   0.066   0.066   0.082   0.083   0.094
 53 A'   54 A'   20 A"   55 A'   21 A"   56 A'   57 A'   58 A'                 
  0.094   0.102   0.112   0.127   0.131   0.143   0.156   0.196
 22 A"   59 A'   60 A'   23 A"   61 A'   62 A'   63 A'   64 A'                 
  0.204   0.261   0.289   0.292   0.356   0.380   0.393   0.402
 65 A'   66 A'   24 A"   67 A'   68 A'   69 A'   70 A'   25 A"                 
  0.407   0.412   0.422   0.423   0.446   0.447   0.467   0.469
 26 A"   71 A'   72 A'   73 A'   27 A"   74 A'   75 A'   28 A"                 
  0.491   0.505   0.529   0.531   0.551   0.558   0.569   0.579
 29 A"   30 A"   76 A'   31 A"   32 A"   33 A"   77 A'   78 A'                 
  0.582   0.599   0.606   0.633   0.642   0.674   0.694   0.730
 34 A"   79 A'   80 A'   81 A'   82 A'   83 A'   84 A'   85 A'                 
  0.755   0.812   0.827   0.850   0.863   0.934   0.986   1.026
 35 A"   86 A'   36 A"   87 A'   88 A'   89 A'   90 A'   91 A'                 
  1.088   1.383   1.444   1.566   1.628   1.685   1.708   1.729
 92 A'   37 A"   38 A"   39 A"   93 A'   94 A'   95 A'   96 A'                 
  1.850   1.975   1.981   2.004   2.009   2.017   2.066   2.105
 97 A'   40 A"   41 A"   98 A'   42 A"   99 A'  100 A'  101 A'                 
  2.154   2.219   2.667   2.877   3.034   3.969   3.974   3.980
102 A'  103 A'   43 A"  104 A'  105 A'   44 A"   45 A"  106 A'                 
  3.984   3.991   4.006   4.008   4.017   4.057   4.069   4.080
107 A'   46 A"   47 A"  108 A'   48 A"  109 A'   49 A"  110 A'                 
  4.152   4.217   4.336   4.347   6.522   6.618   6.641   6.895
111 A'  112 A'  113 A'  114 A'  115 A'  116 A'  117 A'  118 A'                 
  7.527   7.528   7.549   7.556   7.560   7.595   7.627   7.653
 50 A"   51 A"  119 A'   52 A"  120 A'  121 A'  122 A'  123 A'                 
  7.679  13.789  13.924  13.959  23.327  47.824  47.903  47.913
124 A'   53 A"  125 A'  126 A'  127 A'  128 A'  129 A'  130 A'                 
163.037 289.721 289.724 289.749 289.754 289.754 289.790 289.845
131 A'   54 A"   55 A"  132 A'   56 A"  133 A'  134 A'  135 A'                 
289.861 289.8981020.5981020.6961020.708
136 A'  137 A'  138 A'  139 A'  140 A'                                         
 --------------------------------------------------------------

          Ground-State Mulliken Net Atomic Charges

     Atom                 Charge (a.u.)
  ----------------------------------------
      1 C                     0.042787
      2 P                     0.033392
      3 Br                   -0.145261
      4 Br                   -0.032767
      5 Br                    0.101850
  ----------------------------------------
  Sum of atomic charges =    -0.000000

 -----------------------------------------------------------------
                    Cartesian Multipole Moments
 -----------------------------------------------------------------
    Charge (ESU x 10^10)
                -0.0000
    Dipole Moment (Debye)
         X       0.8239      Y       0.0305      Z       0.0000
       Tot       0.8244
    Quadrupole Moments (Debye-Ang)
        XX     -73.7518     XY       1.2369     YY     -71.2480
        XZ      -0.0000     YZ       0.0000     ZZ     -74.5456
    Octopole Moments (Debye-Ang^2)
       XXX      17.6629    XXY      -5.9376    XYY       2.3729
       YYY     -33.3494    XXZ       0.0000    XYZ       0.0000
       YYZ       0.0000    XZZ       1.7827    YZZ      -7.2848
       ZZZ       0.0000
    Hexadecapole Moments (Debye-Ang^3)
      XXXX   -1423.3395   XXXY      48.3834   XXYY    -354.9268
      XYYY      11.8204   YYYY    -612.9155   XXXZ       0.0000
      XXYZ       0.0000   XYYZ      -0.0000   YYYZ       0.0000
      XXZZ    -271.7315   XYZZ       3.5293   YYZZ    -125.0449
      XZZZ      -0.0000   YZZZ       0.0000   ZZZZ     -95.6639
 -----------------------------------------------------------------
 Calculating MO derivatives via CPSCF
 D1JvT checksum  = 307440 21301.7991869941
 D1KAT checksum  = 778200 787.2459137932
   1         3          15      0.130266    0.045161
   2         3          15      0.017466    0.006243
   3         3          15      0.002523    0.001055
   4         3          15      0.000435    0.000180
   5        15           3      0.000032    0.000020
   6        17           1      0.000001    0.000001
   7        18           0      0.000000    0.000000    Roots Converged
 Time for AOints: 15.1 s (CPU) 5.5 s (wall)
 ------------------------------------------------------------------------------
                     AOints        : Timing summary (seconds)
 ------------------------------------------------------------------------------
     job step          cpu (% of tot)      sys (% of tot)     wall (% of tot)
 ------------------------------------------------------------------------------
  cpscf_lag         0.8135E+02 (34.9)   0.6000E-05 (15.0)   0.3005E+02 (34.4)
  iterzp            0.1366E+03 (58.5)   0.3300E-04 (82.5)   0.5143E+02 (58.9)
  make_fx           0.0000E+00 ( 0.0)   0.0000E+00 ( 0.0)   0.0000E+00 ( 0.0)
  AOints            0.1515E+02 ( 6.5)   0.0000E+00 ( 0.0)   0.5532E+01 ( 6.3)
 ------------------------------------------------------------------------------
   Grand Totals     0.2333E+03          0.4000E-04          0.8728E+02
 ------------------------------------------------------------------------------
 Calculating analytic Hessian of the SCF energy
 Polarizability Matrix (a.u.)
            1           2           3
    1-141.8304202   2.2645006  -0.0000000
    2   2.2645006-101.8144643   0.0000000
    3  -0.0000000   0.0000000 -56.8421128

 Direct stationary perturbation theory relativistic correction:

 rels  =      50.842668927638
 relv  =    -173.474640587429
 rel2e =      28.560127923097
 E_rel =     -94.071843736694

 Hessian of the SCF Energy
            1           2           3           4           5           6
    1   0.3122003  -0.0915725  -0.0000000  -0.1326157   0.1198475   0.0000000
    2  -0.0915725   0.3658696   0.0000000   0.1390783  -0.1833990   0.0000000
    3  -0.0000000   0.0000000   0.0542716  -0.0000000  -0.0000000  -0.0202515
    4  -0.1326157   0.1390783  -0.0000000   0.2393566  -0.0865915  -0.0000000
    5   0.1198475  -0.1833990  -0.0000000  -0.0865915   0.2491607  -0.0000000
    6   0.0000000   0.0000000  -0.0202515  -0.0000000  -0.0000000   0.0147903
    7  -0.0153230  -0.0079918  -0.0000000  -0.0792886  -0.0369261  -0.0000000
    8   0.0057354   0.0031841  -0.0000000  -0.0510367  -0.0431304  -0.0000000
    9   0.0000000  -0.0000000  -0.0002103   0.0000000  -0.0000000  -0.0051580
   10  -0.1408405  -0.0270933  -0.0000000  -0.0281374  -0.0058034   0.0000000
   11  -0.0293154  -0.0298729   0.0000000   0.0012500   0.0056044  -0.0000000
   12   0.0000000   0.0000000  -0.0145123   0.0000000  -0.0000000   0.0010372
   13  -0.0234212  -0.0124207   0.0000000   0.0006851   0.0094735   0.0000000
   14  -0.0046950  -0.1557818  -0.0000000  -0.0027001  -0.0282358  -0.0000000
   15   0.0000000  -0.0000000  -0.0192975   0.0000000   0.0000000   0.0095820
            7           8           9          10          11          12
    1  -0.0153230   0.0057354   0.0000000  -0.1408405  -0.0293154   0.0000000
    2  -0.0079918   0.0031841  -0.0000000  -0.0270933  -0.0298729   0.0000000
    3  -0.0000000  -0.0000000  -0.0002103  -0.0000000   0.0000000  -0.0145123
    4  -0.0792886  -0.0510367   0.0000000  -0.0281374   0.0012500   0.0000000
    5  -0.0369261  -0.0431304  -0.0000000  -0.0058034   0.0056044  -0.0000000
    6  -0.0000000  -0.0000000  -0.0051580   0.0000000  -0.0000000   0.0010372
    7   0.0998146   0.0393189   0.0000000  -0.0032591   0.0025642   0.0000000
    8   0.0393189   0.0369921   0.0000000   0.0012605   0.0004037  -0.0000000
    9   0.0000000   0.0000000   0.0039078  -0.0000000   0.0000000   0.0034768
   10  -0.0032591   0.0012605  -0.0000000   0.1815439   0.0474464  -0.0000000
   11   0.0025642   0.0004037   0.0000000   0.0474464   0.0414355  -0.0000000
   12   0.0000000  -0.0000000   0.0034768  -0.0000000  -0.0000000   0.0066611
   13  -0.0019439   0.0047219  -0.0000000  -0.0093069  -0.0219451   0.0000000
   14   0.0030348   0.0025506   0.0000000  -0.0158101  -0.0175707  -0.0000000
   15   0.0000000   0.0000000  -0.0020163   0.0000000  -0.0000000   0.0033372
           13          14          15
    1  -0.0234212  -0.0046950   0.0000000
    2  -0.0124207  -0.1557818  -0.0000000
    3   0.0000000  -0.0000000  -0.0192975
    4   0.0006851  -0.0027001   0.0000000
    5   0.0094735  -0.0282358   0.0000000
    6   0.0000000  -0.0000000   0.0095820
    7  -0.0019439   0.0030348   0.0000000
    8   0.0047219   0.0025506   0.0000000
    9  -0.0000000   0.0000000  -0.0020163
   10  -0.0093069  -0.0158101   0.0000000
   11  -0.0219451  -0.0175707  -0.0000000
   12   0.0000000  -0.0000000   0.0033372
   13   0.0339869   0.0201704  -0.0000000
   14   0.0201704   0.1990377   0.0000000
   15  -0.0000000   0.0000000   0.0083945
 Gradient time:  CPU 345.67 s  wall 127.19 s
 **********************************************************************
 **                                                                  **
 **                       VIBRATIONAL ANALYSIS                       **
 **                       --------------------                       **
 **                                                                  **
 **        VIBRATIONAL FREQUENCIES (CM**-1) AND NORMAL MODES         **
 **     FORCE CONSTANTS (mDYN/ANGSTROM) AND REDUCED MASSES (AMU)     **
 **                  INFRARED INTENSITIES (KM/MOL)                   **
 **                                                                  **
 **********************************************************************


 Mode:                 1                      2                      3
 Frequency:        91.45                  94.06                 154.35
 Force Cnst:      0.1768                 0.3524                 0.9007
 Red. Mass:      35.8822                67.6079                64.1682
 IR Active:          YES                    YES                    YES
 IR Intens:        0.148                  0.142                  0.279
 Raman Active:       YES                    YES                    YES
               X      Y      Z        X      Y      Z        X      Y      Z
 C          0.000  0.000  0.323   -0.025 -0.335  0.000   -0.017 -0.363  0.000
 P          0.000  0.000  0.867    0.035 -0.279  0.000    0.327 -0.127 -0.000
 Br         0.000 -0.000 -0.269   -0.374  0.469 -0.000    0.465  0.086  0.000
 Br         0.000 -0.000 -0.239   -0.138  0.100 -0.000   -0.287  0.425  0.000
 Br        -0.000  0.000  0.119    0.502 -0.409  0.000   -0.304 -0.407 -0.000
 TransDip   0.000  0.000  0.012    0.002 -0.012  0.000   -0.017 -0.002 -0.000

 Mode:                 4                      5                      6
 Frequency:       195.73                 360.34                 377.00
 Force Cnst:      1.2995                 0.9735                 2.8748
 Red. Mass:      57.5736                12.7247                34.3311
 IR Active:          YES                    YES                    YES
 IR Intens:        0.528                  7.217                  9.259
 Raman Active:       YES                    YES                    YES
               X      Y      Z        X      Y      Z        X      Y      Z
 C          0.423 -0.144  0.000    0.000 -0.000  0.986   -0.294  0.348  0.000
 P          0.143 -0.383 -0.000    0.000 -0.000 -0.151   -0.313  0.737 -0.000
 Br        -0.347 -0.047  0.000   -0.000  0.000  0.002   -0.012 -0.045 -0.000
 Br         0.542  0.325 -0.000   -0.000 -0.000 -0.040    0.181  0.043 -0.000
 Br        -0.316 -0.106 -0.000    0.000  0.000 -0.052   -0.001 -0.340 -0.000
 TransDip   0.021 -0.009 -0.000    0.000 -0.000 -0.086   -0.046  0.086 -0.000

 Mode:                 7                      8                      9
 Frequency:       406.50                 761.23                1072.62
 Force Cnst:      3.3966                 4.3733                 9.1623
 Red. Mass:      34.8882                12.8096                13.5163
 IR Active:          YES                    YES                    YES
 IR Intens:       73.880                 76.818                 37.392
 Raman Active:       YES                    YES                    YES
               X      Y      Z        X      Y      Z        X      Y      Z
 C          0.117 -0.097 -0.000    0.793  0.598  0.000   -0.576  0.769  0.000
 P          0.831  0.442  0.000   -0.040 -0.021  0.000    0.181 -0.205 -0.000
 Br        -0.226 -0.153  0.000   -0.008  0.005 -0.000   -0.001 -0.001 -0.000
 Br        -0.128 -0.009  0.000   -0.082 -0.026 -0.000    0.017 -0.001 -0.000
 Br         0.009  0.004  0.000   -0.016 -0.062  0.000    0.001 -0.035 -0.000
 TransDip   0.274  0.028  0.000    0.182  0.213 -0.000   -0.083  0.177 -0.000

 STANDARD THERMODYNAMIC QUANTITIES AT   298.15 K  AND     1.00 ATM

   This Molecule has  0 Imaginary Frequencies
   Zero point vibrational energy:        5.022 kcal/mol

   Atom    1 Element C  Has Mass   12.00000
   Atom    2 Element P  Has Mass   30.97376
   Atom    3 Element Br Has Mass   78.91830
   Atom    4 Element Br Has Mass   78.91830
   Atom    5 Element Br Has Mass   78.91830
   Molecular Mass:   279.728660 amu
   Principal axes and moments of inertia in amu*Bohr^2:
                             1           2           3
    Eigenvalues --     1254.76251  3552.03800  4806.80051
          X               0.99999    -0.00337    -0.00000
          Y               0.00337     0.99999     0.00000
          Z               0.00000    -0.00000     1.00000
   Rotational Symmetry Number is   1
   The Molecule is an Asymmetric Top
   Translational Enthalpy:        0.889 kcal/mol
   Rotational Enthalpy:           0.889 kcal/mol
   Vibrational Enthalpy:          7.410 kcal/mol
   gas constant (RT):             0.592 kcal/mol
   Translational Entropy:        42.784  cal/mol.K
   Rotational Entropy:           31.438  cal/mol.K
   Vibrational Entropy:          15.415  cal/mol.K

   Total Enthalpy:                9.779 kcal/mol
   Total Entropy:                89.637  cal/mol.K
Archival summary:
1\1\TWL02\FREQ\ProcedureUnspecified\BasisUnspecified\r311\taweetha\MonNov2611:10:592018MonNov2611:10:592018\0\\#,FREQ,ProcedureUnspecified,BasisUnspecified,\\0,1\Br\C,1,1.88602\P,2,1.68869,1,131.104\Br,2,1.91471,1,115.303,3,180,0\Br,3,2.26183,2,104.835,1,-0,0\\\@

 Total job time:  151.10s(wall), 409.93s(cpu) 
 Mon Nov 26 11:10:59 2018

        *************************************************************
        *                                                           *
        *  Thank you very much for using Q-Chem.  Have a nice day.  *
        *                                                           *
        *************************************************************
