# Supplementary material for: Geometric and energetic data from ab initio calculations of haloethene, haloimine, halomethylenephosphine, haloiminophosphine, halodiazene, halodiphosphene and halocyclopropane
Source: Data Brief. 2019 Nov 2;27:104738. doi: 10.1016/j.dib.2019.104738 (PMC6861602; doi:10.1016/j.dib.2019.104738)
Supplement: Multimedia component 5 [file mmc5.zip › CP/B3LYP/BrBrCPClE.out]

Q-Chem Developer Version!
                  Welcome to Q-Chem
     A Quantum Leap Into The Future Of Chemistry


 Q-Chem 5.1, Q-Chem, Inc., Pleasanton, CA (2018)

 Yihan Shao,  Zhengting Gan,  E. Epifanovsky,  A. T. B. Gilbert,  M. Wormit,  
 J. Kussmann,  A. W. Lange,  A. Behn,  Jia Deng,  Xintian Feng,  D. Ghosh,  
 M. Goldey,  P. R. Horn,  L. D. Jacobson,  I. Kaliman,  T. Kus,  A. Landau,  
 Jie Liu,  E. I. Proynov,  R. M. Richard,  R. P. Steele,  E. J. Sundstrom,  
 H. L. Woodcock III,  P. M. Zimmerman,  D. Zuev,  B. Albrecht,  E. Alguire,  
 S. A. Baeppler,  D. Barton,  Z. Benda,  Y. A. Bernard,  E. J. Berquist,  
 K. B. Bravaya,  H. Burton,  D. Casanova,  Chun-Min Chang,  Yunqing Chen,  
 A. Chien,  K. D. Closser,  M. P. Coons,  S. Coriani,  S. Dasgupta,  
 A. L. Dempwolff,  M. Diedenhofen,  Hainam Do,  R. G. Edgar,  Po-Tung Fang,  
 S. Faraji,  S. Fatehi,  Qingguo Feng,  K. D. Fenk,  J. Fosso-Tande,  
 Qinghui Ge,  A. Ghysels,  G. Gidofalvi,  J. Gomes,  J. Gonthier,  A. Gunina,  
 D. Hait,  M. W. D. Hanson-Heine,  P. H. P. Harbach,  A. W. Hauser,  
 J. E. Herr,  E. G. Hohenstein,  Z. C. Holden,  Kerwin Hui,  B. C. Huynh,  
 T.-C. Jagau,  Hyunjun Ji,  B. Kaduk,  K. Khistyaev,  Jaehoon Kim,  
 P. Klunzinger,  K. Koh,  D. Kosenkov,  L. Koulias,  T. Kowalczyk,  
 C. M. Krauter,  A. Kunitsa,  Ka Un Lao,  A. Laurent,  K. V. Lawler,  
 Joonho Lee,  D. Lefrancois,  S. Lehtola,  D. S. Levine,  Yi-Pei Li,  
 You-Sheng Lin,  Fenglai Liu,  E. Livshits,  A. Luenser,  P. Manohar,  
 E. Mansoor,  S. F. Manzer,  Shan-Ping Mao,  Yuezhi Mao,  N. Mardirossian,  
 A. V. Marenich,  T. Markovich,  L. A. Martinez-Martinez,  S. A. Maurer,  
 N. J. Mayhall,  S. C. McKenzie,  J.-M. Mewes,  A. F. Morrison,  
 J. W. Mullinax,  K. Nanda,  T. S. Nguyen-Beck,  R. Olivares-Amaya,  
 J. A. Parkhill,  T. M. Perrine,  F. Plasser,  P. Pokhilko,  S. Prager,  
 A. Prociuk,  E. Ramos,  D. R. Rehn,  F. Rob,  M. Schneider,  N. Sergueev,  
 S. M. Sharada,  S. Sharma,  D. W. Small,  T. Stauch,  T. Stein,  
 Yu-Chuan Su,  A. J. W. Thom,  A. Tkatchenko,  T. Tsuchimochi,  N. M. Tubman,  
 L. Vogt,  M. L. Vidal,  O. Vydrov,  M. A. Watson,  J. Wenzel,  
 M. de Wergifosse,  T. A. Wesolowski,  A. White,  J. Witte,  A. Yamada,  
 Jun Yang,  K. Yao,  S. Yeganeh,  S. R. Yost,  Zhi-Qiang You,  A. Zech,  
 Igor Ying Zhang,  Xing Zhang,  Yan Zhao,  Ying Zhu,  B. R. Brooks,  
 G. K. L. Chan,  C. J. Cramer,  M. S. Gordon,  W. J. Hehre,  A. Klamt,  
 M. W. Schmidt,  C. D. Sherrill,  D. G. Truhlar,  A. Aspuru-Guzik,  R. Baer,  
 A. T. Bell,  N. A. Besley,  Jeng-Da Chai,  A. E. DePrince, III,  
 R. A. DiStasio Jr.,  A. Dreuw,  B. D. Dunietz,  T. R. Furlani,  
 Chao-Ping Hsu,  Yousung Jung,  Jing Kong,  D. S. Lambrecht,  WanZhen Liang,  
 C. Ochsenfeld,  V. A. Rassolov,  L. V. Slipchenko,  J. E. Subotnik,  
 T. Van Voorhis,  J. M. Herbert,  A. I. Krylov,  P. M. W. Gill,  M. Head-Gordon

 Contributors to earlier versions of Q-Chem not listed above: 
 R. D. Adamson,  B. Austin,  J. Baker,  G. J. O. Beran,  K. Brandhorst,  
 S. T. Brown,  E. F. C. Byrd,  A. K. Chakraborty,  C.-L. Cheng,  
 Siu Hung Chien,  D. M. Chipman,  D. L. Crittenden,  H. Dachsel,  
 R. J. Doerksen,  A. D. Dutoi,  L. Fusti-Molnar,  W. A. Goddard III,  
 A. Golubeva-Zadorozhnaya,  S. R. Gwaltney,  G. Hawkins,  A. Heyden,  
 S. Hirata,  G. Kedziora,  F. J. Keil,  C. Kelley,  Jihan Kim,  R. A. King,  
 R. Z. Khaliullin,  P. P. Korambath,  W. Kurlancheek,  A. M. Lee,  M. S. Lee,  
 S. V. Levchenko,  Ching Yeh Lin,  D. Liotard,  R. C. Lochan,  I. Lotan,  
 P. E. Maslen,  N. Nair,  D. P. O'Neill,  D. Neuhauser,  E. Neuscamman,  
 C. M. Oana,  R. Olson,  B. Peters,  R. Peverati,  P. A. Pieniazek,  
 Y. M. Rhee,  J. Ritchie,  M. A. Rohrdanz,  E. Rosta,  N. J. Russ,  
 H. F. Schaefer III,  N. E. Schultz,  N. Shenvi,  A. C. Simmonett,  A. Sodt,  
 D. Stuck,  K. S. Thanthiriwatte,  V. Vanovschi,  Tao Wang,  A. Warshel,  
 C. F. Williams,  Q. Wu,  X. Xu,  W. Zhang

 Please cite Q-Chem as follows:
 Y. Shao et al., Mol. Phys. 113, 184-215 (2015)
 DOI: 10.1080/00268976.2014.952696

 Q-Chem 5.1.2 for Intel X86 EM64T Linux

 Parts of Q-Chem use Armadillo 8.300.2 (Tropical Shenanigans).
 http://arma.sourceforge.net/

 Q-Chem begins on Mon Nov 26 12:46:14 2018  

Host: 
0

     Scratch files written to /scratch/taweetham/qchem45630//
Input Ideriv = 2
Curr. Ideriv = -1
Max.  Ideriv = 2

Checking the input file for inconsistencies... 	...done.

--------------------------------------------------------------
User input:
--------------------------------------------------------------
$molecule
0 1
C 
P 1 1.5 
Cl 2 PCl 1 120. 
Br 1 PBr 2 120.  3 180.0
Br 1 PBr 2 120.  3 0.0

PH=1.44
PF=1.54
PCl=2.03
PBr=2.5
PI=2.6
$end

$rem
   job_type	optimization
   basis	6-311++g**
   method	b3lyp
$end

--------------------------------------------------------------
 ----------------------------------------------------------------
             Standard Nuclear Orientation (Angstroms)
    I     Atom           X                Y                Z
 ----------------------------------------------------------------
    1      C       0.1579915935    -0.3066612973    -0.0000000000
    2      P      -0.5014858402    -1.6539138773    -0.0000000000
    3      Cl     -2.5267406157    -1.7926333579     0.0000000000
    4      Br      2.6521477210    -0.1358244985    -0.0000000000
    5      Br     -1.2370354779     1.7679228707     0.0000000000
 ----------------------------------------------------------------
 Molecular Point Group                 Cs    NOp =  2
 Largest Abelian Subgroup              Cs    NOp =  2
 Nuclear Repulsion Energy =   654.2235162744 hartrees
 There are       54 alpha and       54 beta electrons
 Requested basis set is 6-311++G(d,p)
 There are 70 shells and 178 basis functions

 Total QAlloc Memory Limit   2000 MB
 Mega-Array Size       188 MB
 MEM_STATIC part       192 MB
 A cutoff of  1.0D-11 yielded   1823 shell pairs
 There are     12963 function pairs (     14322 Cartesian)

 -------------------------------------------------------
 OpenMP Integral Computing Module                       
 Release: version 1.0, May 2013, Q-Chem Inc. Pittsburgh 
 -------------------------------------------------------
 Integral Job Info:
 Integral job number is                      11
 Integral operator is                         1
 short-range coefficients                     0
 long-range coefficients              100000000
 Omega coefficients                           0
 if combine SR and LR in K                    0
 Integral screening is                        0
 Integral computing path is                   2
 max size of driver memory is            800000
 size of driver memory is                593474
 size of scratch memory is             29634545
 max col of scratch BK array               1296
 max len of scratch array in speh3          155
 max len of scratch index in speh4           18
 max int batch size is                      520
 min int batch size is                       52
 fixed nKL is                                45
 max L of basis functions is                  2
 order of int derivative is                   0
 number of shells is                         70
 number of basis is                         187
 number of cartesian basis is               187
 number of contracted shell pairs          1823
 number of primitive shell pairs           4728
 maxK2 (contraction) of shell pair           36
 max number of K2 of shell pair               1
 max number of CS2 of shell pair            233
 max number of PS2 of shell pair            312
 mem total for path MDJ                  526822
 -------------------------------------------------------
 Smallest overlap matrix eigenvalue = 6.96E-04

 Scale SEOQF with 1.000000e-01/1.000000e-01/1.000000e-01

 Standard Electronic Orientation quadrupole field applied
 Nucleus-field energy     =     0.0000000295 hartrees
 Guess from superposition of atomic densities
 Warning:  Energy on first SCF cycle will be non-variational
 SAD guess density has 108.000000 electrons

 -----------------------------------------------------------------------
  General SCF calculation program by
  Eric Jon Sundstrom, Paul Horn, Yuezhi Mao, Dmitri Zuev, Alec White,
  David Stuck, Shaama M.S., Shane Yost, Joonho Lee, David Small,
  Daniel Levine, Susi Lehtola, Hugh Burton, Evgeny Epifanovsky
 -----------------------------------------------------------------------
 Exchange:     0.2000 Hartree-Fock + 0.0800 Slater + 0.7200 B88
 Correlation:  0.1900 VWN1RPA + 0.8100 LYP
 Using SG-1 standard quadrature grid
 using 4 threads for integral computing
 -------------------------------------------------------
 OpenMP Integral computing Module                
 Release: version 2.0, May 2017, Q-Chem Inc. Pleasanton 
 -------------------------------------------------------
 -------------------------------------------------------
 OpenMP BLAS3 based DFT computing Module                
 Release: version 1.0, May 2013, Q-Chem Inc. Pittsburgh 
 -------------------------------------------------------
 A restricted SCF calculation will be
 performed using DIIS
 SCF converges when DIIS error is below 1.0e-08
 ---------------------------------------
  Cycle       Energy         DIIS error
 ---------------------------------------
    1   -5988.2179033101      3.22e-02  
    2   -5987.8055980496      3.30e-03  
    3   -5987.6289120684      6.04e-03  
    4   -5987.8273795894      2.17e-03  
    5   -5987.8449314688      7.95e-04  
    6   -5987.8453867278      6.98e-04  
    7   -5987.8475365656      1.96e-04  
    8   -5987.8477133608      4.22e-05  
    9   -5987.8477253594      1.44e-05  
   10   -5987.8477266550      4.42e-06  
   11   -5987.8477267652      8.01e-07  
   12   -5987.8477267788      2.45e-07  
   13   -5987.8477267796      7.14e-08  
   14   -5987.8477267796      1.50e-08  
   15   -5987.8477267796      3.99e-09  Convergence criterion met
 ---------------------------------------
 SCF time:   CPU 46.00s  wall 18.00s 
 SCF   energy in the final basis set =    -5987.8477267796
 Total energy in the final basis set =    -5987.8477267796

 --------------------------------------------------------------
             Orbital Energies (a.u.) and Symmetries
 --------------------------------------------------------------

 Alpha MOs, Restricted
 -- Occupied --                  
-482.88 -482.85 -101.61  -77.13  -62.53  -62.50  -56.35  -56.34
  1 A'    2 A'    3 A'    4 A'    5 A'    6 A'    7 A'    8 A'                 
-56.343 -56.318 -56.313 -56.313 -10.320  -9.520  -8.733  -8.704
  1 A"    9 A'   10 A'    2 A"   11 A'   12 A'   13 A'   14 A'                 
 -7.284  -7.276  -7.275  -6.634  -6.568  -6.550  -6.550  -6.536
 15 A'    3 A"   16 A'   17 A'   18 A'   19 A'    4 A"   20 A'                 
 -6.522  -6.521  -4.796  -4.792  -4.791  -2.678  -2.673  -2.673
 21 A'    5 A"   22 A'    6 A"   23 A'   24 A'   25 A'    7 A"                 
 -2.659  -2.659  -2.646  -2.643  -2.642  -2.631  -2.631  -0.905
  8 A"   26 A'   27 A'   28 A'    9 A"   29 A'   10 A"   30 A'                 
 -0.807  -0.777  -0.756  -0.543  -0.432  -0.418  -0.410  -0.370
 31 A'   32 A'   33 A'   34 A'   35 A'   36 A'   11 A"   37 A'                 
 -0.348  -0.323  -0.316  -0.313  -0.300  -0.297
 12 A"   38 A'   13 A"   39 A'   40 A'   14 A"                                 
 -- Virtual --                   
 -0.206  -0.169  -0.092  -0.010  -0.002   0.017   0.028   0.034
 41 A'   42 A'   15 A"   43 A'   44 A'   45 A'   46 A'   16 A"                 
  0.045   0.059   0.066   0.067   0.072   0.072   0.086   0.095
 47 A'   48 A'   17 A"   49 A'   50 A'   18 A"   51 A'   52 A'                 
  0.100   0.110   0.116   0.121   0.135   0.149   0.165   0.184
 19 A"   53 A'   54 A'   20 A"   55 A'   56 A'   57 A'   58 A'                 
  0.206   0.275   0.277   0.323   0.373   0.379   0.403   0.417
 59 A'   21 A"   60 A'   61 A'   62 A'   63 A'   64 A'   22 A"                 
  0.420   0.431   0.443   0.453   0.481   0.488   0.495   0.534
 65 A'   23 A"   66 A'   24 A"   67 A'   25 A"   68 A'   69 A'                 
  0.536   0.548   0.549   0.561   0.562   0.570   0.571   0.584
 26 A"   27 A"   70 A'   71 A'   28 A"   72 A'   29 A"   73 A'                 
  0.599   0.610   0.611   0.639   0.662   0.695   0.699   0.770
 74 A'   30 A"   75 A'   76 A'   77 A'   31 A"   78 A'   79 A'                 
  0.818   0.831   0.859   0.885   0.905   0.924   0.992   1.142
 32 A"   80 A'   81 A'   33 A"   82 A'   83 A'   84 A'   85 A'                 
  1.217   1.299   1.406   1.498   1.534   1.586   1.604   1.735
 86 A'   34 A"   87 A'   35 A"   88 A'   36 A"   89 A'   90 A'                 
  1.971   1.988   1.993   2.014   2.024   2.038   2.077   2.218
 37 A"   91 A'   38 A"   92 A'   93 A'   94 A'   95 A'   39 A"                 
  2.252   2.355   2.680   2.767   3.139   3.965   3.970   3.976
 96 A'   97 A'   40 A"   98 A'   99 A'   41 A"   42 A"  100 A'                 
  3.987   3.996   4.007   4.008   4.054   4.109   4.149   6.512
101 A'   43 A"   44 A"  102 A'  103 A'  104 A'  105 A'  106 A'                 
  6.537   6.939   7.521   7.538   7.547   7.552   7.571   7.591
107 A'  108 A'   45 A"  109 A'   46 A"  110 A'  111 A'  112 A'                 
  9.644  13.762  13.885  14.062  23.416  25.786  25.861  26.156
113 A'   47 A"  114 A'  115 A'  116 A'   48 A"  117 A'  118 A'                 
 47.807  47.833 163.120 215.631 289.708 289.725 289.737 289.755
119 A'  120 A'  121 A'  122 A'   49 A"  123 A'   50 A"  124 A'                 
289.763 289.7941020.5771020.603
125 A'  126 A'  127 A'  128 A'                                                 

 Beta MOs, Restricted
 -- Occupied --                  
-482.88 -482.85 -101.61  -77.13  -62.53  -62.50  -56.35  -56.34
  1 A'    2 A'    3 A'    4 A'    5 A'    6 A'    7 A'    8 A'                 
-56.343 -56.318 -56.313 -56.313 -10.320  -9.520  -8.733  -8.704
  1 A"    9 A'   10 A'    2 A"   11 A'   12 A'   13 A'   14 A'                 
 -7.284  -7.276  -7.275  -6.634  -6.568  -6.550  -6.550  -6.536
 15 A'    3 A"   16 A'   17 A'   18 A'   19 A'    4 A"   20 A'                 
 -6.522  -6.521  -4.796  -4.792  -4.791  -2.678  -2.673  -2.673
 21 A'    5 A"   22 A'    6 A"   23 A'   24 A'   25 A'    7 A"                 
 -2.659  -2.659  -2.646  -2.643  -2.642  -2.631  -2.631  -0.905
  8 A"   26 A'   27 A'   28 A'    9 A"   29 A'   10 A"   30 A'                 
 -0.807  -0.777  -0.756  -0.543  -0.432  -0.418  -0.410  -0.370
 31 A'   32 A'   33 A'   34 A'   35 A'   36 A'   11 A"   37 A'                 
 -0.348  -0.323  -0.316  -0.313  -0.300  -0.297
 12 A"   38 A'   13 A"   39 A'   40 A'   14 A"                                 
 -- Virtual --                   
 -0.206  -0.169  -0.092  -0.010  -0.002   0.017   0.028   0.034
 41 A'   42 A'   15 A"   43 A'   44 A'   45 A'   46 A'   16 A"                 
  0.045   0.059   0.066   0.067   0.072   0.072   0.086   0.095
 47 A'   48 A'   17 A"   49 A'   50 A'   18 A"   51 A'   52 A'                 
  0.100   0.110   0.116   0.121   0.135   0.149   0.165   0.184
 19 A"   53 A'   54 A'   20 A"   55 A'   56 A'   57 A'   58 A'                 
  0.206   0.275   0.277   0.323   0.373   0.379   0.403   0.417
 59 A'   21 A"   60 A'   61 A'   62 A'   63 A'   64 A'   22 A"                 
  0.420   0.431   0.443   0.453   0.481   0.488   0.495   0.534
 65 A'   23 A"   66 A'   24 A"   67 A'   25 A"   68 A'   69 A'                 
  0.536   0.548   0.549   0.561   0.562   0.570   0.571   0.584
 26 A"   27 A"   70 A'   71 A'   28 A"   72 A'   29 A"   73 A'                 
  0.599   0.610   0.611   0.639   0.662   0.695   0.699   0.770
 74 A'   30 A"   75 A'   76 A'   77 A'   31 A"   78 A'   79 A'                 
  0.818   0.831   0.859   0.885   0.905   0.924   0.992   1.142
 32 A"   80 A'   81 A'   33 A"   82 A'   83 A'   84 A'   85 A'                 
  1.217   1.299   1.406   1.498   1.534   1.586   1.604   1.735
 86 A'   34 A"   87 A'   35 A"   88 A'   36 A"   89 A'   90 A'                 
  1.971   1.988   1.993   2.014   2.024   2.038   2.077   2.218
 37 A"   91 A'   38 A"   92 A'   93 A'   94 A'   95 A'   39 A"                 
  2.252   2.355   2.680   2.767   3.139   3.965   3.970   3.976
 96 A'   97 A'   40 A"   98 A'   99 A'   41 A"   42 A"  100 A'                 
  3.987   3.996   4.007   4.008   4.054   4.109   4.149   6.512
101 A'   43 A"   44 A"  102 A'  103 A'  104 A'  105 A'  106 A'                 
  6.537   6.939   7.521   7.538   7.547   7.552   7.571   7.591
107 A'  108 A'   45 A"  109 A'   46 A"  110 A'  111 A'  112 A'                 
  9.644  13.762  13.885  14.062  23.416  25.786  25.861  26.156
113 A'   47 A"  114 A'  115 A'  116 A'   48 A"  117 A'  118 A'                 
 47.807  47.833 163.120 215.631 289.708 289.725 289.737 289.755
119 A'  120 A'  121 A'  122 A'   49 A"  123 A'   50 A"  124 A'                 
289.763 289.7941020.5771020.603
125 A'  126 A'  127 A'  128 A'                                                 
 --------------------------------------------------------------

          Ground-State Mulliken Net Atomic Charges

     Atom                 Charge (a.u.)
  ----------------------------------------
      1 C                     0.016480
      2 P                     0.072459
      3 Cl                    0.040136
      4 Br                   -0.017719
      5 Br                   -0.111356
  ----------------------------------------
  Sum of atomic charges =     0.000000

 -----------------------------------------------------------------
                    Cartesian Multipole Moments
 -----------------------------------------------------------------
    Charge (ESU x 10^10)
                 0.0000
    Dipole Moment (Debye)
         X       0.0041      Y      -1.9862      Z       0.0000
       Tot       1.9862
    Quadrupole Moments (Debye-Ang)
        XX     -64.6793     XY       1.3664     YY     -67.5282
        XZ      -0.0000     YZ       0.0000     ZZ     -69.1091
    Octopole Moments (Debye-Ang^2)
       XXX      48.5388    XXY      15.5086    XYY       4.0049
       YYY      44.6398    XXZ       0.0000    XYZ      -0.0000
       YYZ       0.0000    XZZ      10.0091    YZZ      12.2084
       ZZZ       0.0000
    Hexadecapole Moments (Debye-Ang^3)
      XXXX   -1395.1245   XXXY     -49.8177   XXYY    -391.8600
      XYYY     -67.7977   YYYY    -878.3345   XXXZ      -0.0000
      XXYZ       0.0000   XYYZ      -0.0000   YYYZ       0.0000
      XXZZ    -275.8785   XYZZ     -17.0340   YYZZ    -163.8229
      XZZZ      -0.0000   YZZZ       0.0000   ZZZZ     -88.4686
 -----------------------------------------------------------------
 Calculating analytic gradient of the SCF energy
 Gradient of SCF Energy
            1           2           3           4           5
    1  -0.0749793   0.0337713   0.0129561   0.0613191  -0.0330672
    2  -0.1969151   0.1667519  -0.0111173   0.0037204   0.0375600
    3  -0.0000000   0.0000000  -0.0000000   0.0000000   0.0000000
 Max gradient component =       1.969E-01
 RMS gradient           =       7.299E-02
 Gradient time:  CPU 9.38 s  wall 3.23 s
 Geometry Optimization Parameters
   NAtoms,    NIC,     NZ,  NCons,   NDum,   NFix, NCnnct, MaxDiis
        5      20       5       0       0       0       0       0


** GEOMETRY OPTIMIZATION IN DELOCALIZED INTERNAL COORDINATES **
   Searching for a Minimum

   Optimization Cycle:   1

                       Coordinates (Angstroms)
     ATOM                X               Y               Z
      1  C         0.1579915935   -0.3066612973    0.0000000000
      2  P        -0.5014858402   -1.6539138773    0.0000000000
      3  Cl       -2.5267406157   -1.7926333579    0.0000000000
      4  Br        2.6521477210   -0.1358244985    0.0000000000
      5  Br       -1.2370354779    1.7679228707    0.0000000000
   Point Group: cs    Number of degrees of freedom:     7


   Energy is  -5987.847726780


 Attempting to Generate Delocalized Internal Coordinates

  7 Hessian modes will be used to form the next step
  Hessian Eigenvalues:
     0.052803    0.052803    0.250000    0.250000    0.250000    0.313687
     0.766766

 Minimum Search - Taking Simple RFO Step
 Searching for Lamda that Minimizes Along All modes
 Value Taken    Lamda =  -0.08421696
 Calculated Step too Large.  Step scaled by  0.478594
 Step Taken.  Stepsize is  0.300000

                             Maximum     Tolerance    Cnvgd?
         Gradient           0.145349      0.000300      NO
         Displacement       0.172518      0.001200      NO
         Energy change     *********      0.000001      NO


 New Cartesian Coordinates Obtained by Inverse Iteration

 Displacement from previous Coordinates is:  0.297118
 ----------------------------------------------------------------
             Standard Nuclear Orientation (Angstroms)
    I     Atom           X                Y                Z
 ----------------------------------------------------------------
    1      C       0.1663293966    -0.2897887219     0.0000000000
    2      P      -0.4802263043    -1.6959802645     0.0000000000
    3      Cl     -2.5172590722    -1.7502574818     0.0000000000
    4      Br      2.5451776869    -0.0993606811     0.0000000000
    5      Br     -1.1691443264     1.7142769890     0.0000000000
 ----------------------------------------------------------------
 Molecular Point Group                 Cs    NOp =  2
 Largest Abelian Subgroup              Cs    NOp =  2
 Nuclear Repulsion Energy =   669.0872631957 hartrees
 There are       54 alpha and       54 beta electrons
 Applying Cartesian multipole field
    Component          Value
    ---------          -----
     (2,0,0)        1.00000E-11
     (0,2,0)        2.00000E-11
     (0,0,2)       -3.00000E-11
 Nucleus-field energy     =     0.0000000280 hartrees
 Requested basis set is 6-311++G(d,p)
 There are 70 shells and 178 basis functions
 A cutoff of  1.0D-11 yielded   1847 shell pairs
 There are     13086 function pairs (     14454 Cartesian)
 Smallest overlap matrix eigenvalue = 7.43E-04
 Guess MOs from SCF MO coefficient file

 -----------------------------------------------------------------------
  General SCF calculation program by
  Eric Jon Sundstrom, Paul Horn, Yuezhi Mao, Dmitri Zuev, Alec White,
  David Stuck, Shaama M.S., Shane Yost, Joonho Lee, David Small,
  Daniel Levine, Susi Lehtola, Hugh Burton, Evgeny Epifanovsky
 -----------------------------------------------------------------------
 Exchange:     0.2000 Hartree-Fock + 0.0800 Slater + 0.7200 B88
 Correlation:  0.1900 VWN1RPA + 0.8100 LYP
 Using SG-1 standard quadrature grid
 using 4 threads for integral computing
 -------------------------------------------------------
 OpenMP Integral computing Module                
 Release: version 2.0, May 2017, Q-Chem Inc. Pleasanton 
 -------------------------------------------------------
 -------------------------------------------------------
 OpenMP BLAS3 based DFT computing Module                
 Release: version 1.0, May 2013, Q-Chem Inc. Pittsburgh 
 -------------------------------------------------------
 A restricted SCF calculation will be
 performed using DIIS
 SCF converges when DIIS error is below 1.0e-08
 ---------------------------------------
  Cycle       Energy         DIIS error
 ---------------------------------------
    1   -5987.8824177774      6.58e-04  
    2   -5987.8852649962      2.55e-04  
    3   -5987.8846815310      4.39e-04  
    4   -5987.8855195317      1.39e-04  
    5   -5987.8855939141      5.80e-05  
    6   -5987.8856096770      9.50e-06  
    7   -5987.8856100059      4.33e-06  
    8   -5987.8856100879      1.69e-06  
    9   -5987.8856101032      4.53e-07  
   10   -5987.8856101040      1.83e-07  
   11   -5987.8856101041      3.08e-08  
   12   -5987.8856101041      1.20e-08  
   13   -5987.8856101042      2.60e-09  Convergence criterion met
 ---------------------------------------
 SCF time:   CPU 41.77s  wall 14.00s 
 SCF   energy in the final basis set =    -5987.8856101042
 Total energy in the final basis set =    -5987.8856101042

 --------------------------------------------------------------
             Orbital Energies (a.u.) and Symmetries
 --------------------------------------------------------------

 Alpha MOs, Restricted
 -- Occupied --                  
-482.87 -482.85 -101.60  -77.13  -62.53  -62.50  -56.35  -56.34
  1 A'    2 A'    3 A'    4 A'    5 A'    6 A'    7 A'    8 A'                 
-56.342 -56.323 -56.318 -56.318 -10.324  -9.514  -8.732  -8.708
  1 A"    9 A'   10 A'    2 A"   11 A'   12 A'   13 A'   14 A'                 
 -7.278  -7.269  -7.269  -6.633  -6.566  -6.549  -6.549  -6.541
 15 A'    3 A"   16 A'   17 A'   18 A'   19 A'    4 A"   20 A'                 
 -6.526  -6.526  -4.795  -4.792  -4.790  -2.676  -2.672  -2.671
 21 A'    5 A"   22 A'    6 A"   23 A'   24 A'   25 A'    7 A"                 
 -2.658  -2.658  -2.651  -2.647  -2.647  -2.635  -2.635  -0.898
 26 A'    8 A"   27 A'   28 A'    9 A"   29 A'   10 A"   30 A'                 
 -0.807  -0.776  -0.753  -0.542  -0.437  -0.421  -0.405  -0.370
 31 A'   32 A'   33 A'   34 A'   35 A'   36 A'   11 A"   37 A'                 
 -0.347  -0.323  -0.318  -0.314  -0.303  -0.296
 12 A"   38 A'   39 A'   13 A"   40 A'   14 A"                                 
 -- Virtual --                   
 -0.188  -0.156  -0.098  -0.011  -0.001   0.018   0.027   0.035
 41 A'   42 A'   15 A"   43 A'   44 A'   45 A'   46 A'   16 A"                 
  0.045   0.059   0.066   0.068   0.072   0.072   0.085   0.095
 47 A'   48 A'   17 A"   49 A'   18 A"   50 A'   51 A'   52 A'                 
  0.102   0.111   0.116   0.122   0.140   0.146   0.162   0.186
 19 A"   53 A'   54 A'   20 A"   55 A'   56 A'   57 A'   58 A'                 
  0.207   0.273   0.276   0.317   0.375   0.377   0.400   0.416
 59 A'   60 A'   21 A"   61 A'   62 A'   63 A'   64 A'   22 A"                 
  0.422   0.429   0.441   0.456   0.473   0.483   0.490   0.526
 65 A'   23 A"   66 A'   24 A"   67 A'   25 A"   68 A'   69 A'                 
  0.530   0.548   0.551   0.565   0.565   0.566   0.576   0.593
 26 A"   27 A"   70 A'   28 A"   71 A'   29 A"   72 A'   73 A'                 
  0.600   0.603   0.619   0.643   0.677   0.709   0.718   0.790
 74 A'   30 A"   75 A'   76 A'   77 A'   78 A'   31 A"   79 A'                 
  0.823   0.841   0.863   0.889   0.904   0.931   1.000   1.085
 32 A"   80 A'   81 A'   33 A"   82 A'   83 A'   84 A'   85 A'                 
  1.222   1.302   1.428   1.487   1.526   1.570   1.605   1.746
 86 A'   34 A"   87 A'   35 A"   88 A'   36 A"   89 A'   90 A'                 
  1.971   1.981   1.991   1.997   2.024   2.063   2.089   2.223
 37 A"   91 A'   38 A"   92 A'   93 A'   94 A'   95 A'   39 A"                 
  2.261   2.358   2.676   2.759   3.096   3.969   3.971   3.978
 96 A'   97 A'   40 A"   98 A'   99 A'   41 A"   42 A"  100 A'                 
  3.993   3.996   4.006   4.010   4.070   4.146   4.174   6.516
 43 A"  101 A'  102 A'   44 A"  103 A'  104 A'  105 A'  106 A'                 
  6.543   6.923   7.522   7.544   7.544   7.568   7.574   7.600
107 A'  108 A'   45 A"  109 A'   46 A"  110 A'  111 A'  112 A'                 
  9.647  13.762  13.888  14.019  23.372  25.791  25.875  26.154
113 A'   47 A"  114 A'  115 A'  116 A'   48 A"  117 A'  118 A'                 
 47.811  47.835 163.090 215.634 289.710 289.730 289.734 289.761
119 A'  120 A'  121 A'  122 A'   49 A"  123 A'   50 A"  124 A'                 
289.773 289.8011020.5821020.609
125 A'  126 A'  127 A'  128 A'                                                 

 Beta MOs, Restricted
 -- Occupied --                  
-482.87 -482.85 -101.60  -77.13  -62.53  -62.50  -56.35  -56.34
  1 A'    2 A'    3 A'    4 A'    5 A'    6 A'    7 A'    8 A'                 
-56.342 -56.323 -56.318 -56.318 -10.324  -9.514  -8.732  -8.708
  1 A"    9 A'   10 A'    2 A"   11 A'   12 A'   13 A'   14 A'                 
 -7.278  -7.269  -7.269  -6.633  -6.566  -6.549  -6.549  -6.541
 15 A'    3 A"   16 A'   17 A'   18 A'   19 A'    4 A"   20 A'                 
 -6.526  -6.526  -4.795  -4.792  -4.790  -2.676  -2.672  -2.671
 21 A'    5 A"   22 A'    6 A"   23 A'   24 A'   25 A'    7 A"                 
 -2.658  -2.658  -2.651  -2.647  -2.647  -2.635  -2.635  -0.898
 26 A'    8 A"   27 A'   28 A'    9 A"   29 A'   10 A"   30 A'                 
 -0.807  -0.776  -0.753  -0.542  -0.437  -0.421  -0.405  -0.370
 31 A'   32 A'   33 A'   34 A'   35 A'   36 A'   11 A"   37 A'                 
 -0.347  -0.323  -0.318  -0.314  -0.303  -0.296
 12 A"   38 A'   39 A'   13 A"   40 A'   14 A"                                 
 -- Virtual --                   
 -0.188  -0.156  -0.098  -0.011  -0.001   0.018   0.027   0.035
 41 A'   42 A'   15 A"   43 A'   44 A'   45 A'   46 A'   16 A"                 
  0.045   0.059   0.066   0.068   0.072   0.072   0.085   0.095
 47 A'   48 A'   17 A"   49 A'   18 A"   50 A'   51 A'   52 A'                 
  0.102   0.111   0.116   0.122   0.140   0.146   0.162   0.186
 19 A"   53 A'   54 A'   20 A"   55 A'   56 A'   57 A'   58 A'                 
  0.207   0.273   0.276   0.317   0.375   0.377   0.400   0.416
 59 A'   60 A'   21 A"   61 A'   62 A'   63 A'   64 A'   22 A"                 
  0.422   0.429   0.441   0.456   0.473   0.483   0.490   0.526
 65 A'   23 A"   66 A'   24 A"   67 A'   25 A"   68 A'   69 A'                 
  0.530   0.548   0.551   0.565   0.565   0.566   0.576   0.593
 26 A"   27 A"   70 A'   28 A"   71 A'   29 A"   72 A'   73 A'                 
  0.600   0.603   0.619   0.643   0.677   0.709   0.718   0.790
 74 A'   30 A"   75 A'   76 A'   77 A'   78 A'   31 A"   79 A'                 
  0.823   0.841   0.863   0.889   0.904   0.931   1.000   1.085
 32 A"   80 A'   81 A'   33 A"   82 A'   83 A'   84 A'   85 A'                 
  1.222   1.302   1.428   1.487   1.526   1.570   1.605   1.746
 86 A'   34 A"   87 A'   35 A"   88 A'   36 A"   89 A'   90 A'                 
  1.971   1.981   1.991   1.997   2.024   2.063   2.089   2.223
 37 A"   91 A'   38 A"   92 A'   93 A'   94 A'   95 A'   39 A"                 
  2.261   2.358   2.676   2.759   3.096   3.969   3.971   3.978
 96 A'   97 A'   40 A"   98 A'   99 A'   41 A"   42 A"  100 A'                 
  3.993   3.996   4.006   4.010   4.070   4.146   4.174   6.516
 43 A"  101 A'  102 A'   44 A"  103 A'  104 A'  105 A'  106 A'                 
  6.543   6.923   7.522   7.544   7.544   7.568   7.574   7.600
107 A'  108 A'   45 A"  109 A'   46 A"  110 A'  111 A'  112 A'                 
  9.647  13.762  13.888  14.019  23.372  25.791  25.875  26.154
113 A'   47 A"  114 A'  115 A'  116 A'   48 A"  117 A'  118 A'                 
 47.811  47.835 163.090 215.634 289.710 289.730 289.734 289.761
119 A'  120 A'  121 A'  122 A'   49 A"  123 A'   50 A"  124 A'                 
289.773 289.8011020.5821020.609
125 A'  126 A'  127 A'  128 A'                                                 
 --------------------------------------------------------------

          Ground-State Mulliken Net Atomic Charges

     Atom                 Charge (a.u.)
  ----------------------------------------
      1 C                     0.019483
      2 P                     0.068247
      3 Cl                    0.021860
      4 Br                   -0.023824
      5 Br                   -0.085766
  ----------------------------------------
  Sum of atomic charges =    -0.000000

 -----------------------------------------------------------------
                    Cartesian Multipole Moments
 -----------------------------------------------------------------
    Charge (ESU x 10^10)
                -0.0000
    Dipole Moment (Debye)
         X       0.1103      Y      -1.6224      Z       0.0000
       Tot       1.6262
    Quadrupole Moments (Debye-Ang)
        XX     -65.3626     XY       0.5917     YY     -67.2093
        XZ      -0.0000     YZ       0.0000     ZZ     -69.1652
    Octopole Moments (Debye-Ang^2)
       XXX      49.3446    XXY      17.7871    XYY       4.8911
       YYY      47.4015    XXZ       0.0000    XYZ      -0.0000
       YYZ       0.0000    XZZ      10.4757    YZZ      12.9323
       ZZZ       0.0000
    Hexadecapole Moments (Debye-Ang^3)
      XXXX   -1327.3200   XXXY     -65.3578   XXYY    -376.4522
      XYYY     -82.6021   YYYY    -853.3846   XXXZ      -0.0000
      XXYZ       0.0000   XYYZ      -0.0000   YYYZ       0.0000
      XXZZ    -261.5513   XYZZ     -21.4951   YYZZ    -159.8690
      XZZZ      -0.0000   YZZZ       0.0000   ZZZZ     -88.5899
 -----------------------------------------------------------------
 Calculating analytic gradient of the SCF energy
 Gradient of SCF Energy
            1           2           3           4           5
    1  -0.0511216   0.0121294   0.0101116   0.0636360  -0.0347553
    2  -0.1469482   0.1122523  -0.0098815   0.0043306   0.0402468
    3  -0.0000000  -0.0000000   0.0000000   0.0000000   0.0000000
 Max gradient component =       1.469E-01
 RMS gradient           =       5.419E-02
 Gradient time:  CPU 9.85 s  wall 3.39 s
 Geometry Optimization Parameters
   NAtoms,    NIC,     NZ,  NCons,   NDum,   NFix, NCnnct, MaxDiis
        5      20       5       0       0       0       0       0

 Cartesian Hessian Update
 Hessian Updated using BFGS Update


** GEOMETRY OPTIMIZATION IN DELOCALIZED INTERNAL COORDINATES **
   Searching for a Minimum

   Optimization Cycle:   2

                       Coordinates (Angstroms)
     ATOM                X               Y               Z
      1  C         0.1663293966   -0.2897887219    0.0000000000
      2  P        -0.4802263043   -1.6959802645    0.0000000000
      3  Cl       -2.5172590722   -1.7502574818    0.0000000000
      4  Br        2.5451776869   -0.0993606811    0.0000000000
      5  Br       -1.1691443264    1.7142769890    0.0000000000
   Point Group: cs    Number of degrees of freedom:     7


   Energy is  -5987.885610104

 Hessian Updated using BFGS Update

  6 Hessian modes will be used to form the next step
  Hessian Eigenvalues:
     0.015952    0.052876    0.232576    0.251215    0.313350    1.091943

 Minimum Search - Taking Simple RFO Step
 Searching for Lamda that Minimizes Along All modes
 Value Taken    Lamda =  -0.09927781
 Calculated Step too Large.  Step scaled by  0.337870
 Step Taken.  Stepsize is  0.300000

                             Maximum     Tolerance    Cnvgd?
         Gradient           0.105572      0.000300      NO
         Displacement       0.159793      0.001200      NO
         Energy change     -0.037883      0.000001      NO


 New Cartesian Coordinates Obtained by Inverse Iteration

 Displacement from previous Coordinates is:  0.309273
 ----------------------------------------------------------------
             Standard Nuclear Orientation (Angstroms)
    I     Atom           X                Y                Z
 ----------------------------------------------------------------
    1      C       0.1679005434    -0.2766225194     0.0000000000
    2      P      -0.4548163614    -1.7302071705     0.0000000000
    3      Cl     -2.4997355372    -1.7053926314     0.0000000000
    4      Br      2.4304623171    -0.0659901827     0.0000000000
    5      Br     -1.0989335811     1.6571023437     0.0000000000
 ----------------------------------------------------------------
 Molecular Point Group                 Cs    NOp =  2
 Largest Abelian Subgroup              Cs    NOp =  2
 Nuclear Repulsion Energy =   686.9822290195 hartrees
 There are       54 alpha and       54 beta electrons
 Applying Cartesian multipole field
    Component          Value
    ---------          -----
     (2,0,0)        1.00000E-11
     (0,2,0)        2.00000E-11
     (0,0,2)       -3.00000E-11
 Nucleus-field energy     =     0.0000000264 hartrees
 Requested basis set is 6-311++G(d,p)
 There are 70 shells and 178 basis functions
 A cutoff of  1.0D-11 yielded   1864 shell pairs
 There are     13146 function pairs (     14517 Cartesian)
 Smallest overlap matrix eigenvalue = 7.58E-04
 Guess MOs from SCF MO coefficient file

 -----------------------------------------------------------------------
  General SCF calculation program by
  Eric Jon Sundstrom, Paul Horn, Yuezhi Mao, Dmitri Zuev, Alec White,
  David Stuck, Shaama M.S., Shane Yost, Joonho Lee, David Small,
  Daniel Levine, Susi Lehtola, Hugh Burton, Evgeny Epifanovsky
 -----------------------------------------------------------------------
 Exchange:     0.2000 Hartree-Fock + 0.0800 Slater + 0.7200 B88
 Correlation:  0.1900 VWN1RPA + 0.8100 LYP
 Using SG-1 standard quadrature grid
 using 4 threads for integral computing
 -------------------------------------------------------
 OpenMP Integral computing Module                
 Release: version 2.0, May 2017, Q-Chem Inc. Pleasanton 
 -------------------------------------------------------
 -------------------------------------------------------
 OpenMP BLAS3 based DFT computing Module                
 Release: version 1.0, May 2013, Q-Chem Inc. Pittsburgh 
 -------------------------------------------------------
 A restricted SCF calculation will be
 performed using DIIS
 SCF converges when DIIS error is below 1.0e-08
 ---------------------------------------
  Cycle       Energy         DIIS error
 ---------------------------------------
    1   -5987.9150708855      6.30e-04  
    2   -5987.9177842568      2.21e-04  
    3   -5987.9172366216      4.19e-04  
    4   -5987.9180080600      1.01e-04  
    5   -5987.9180490172      4.14e-05  
    6   -5987.9180566759      6.25e-06  
    7   -5987.9180568097      2.38e-06  
    8   -5987.9180568312      1.14e-06  
    9   -5987.9180568371      2.61e-07  
   10   -5987.9180568374      1.14e-07  
   11   -5987.9180568374      2.34e-08  
   12   -5987.9180568374      8.57e-09  Convergence criterion met
 ---------------------------------------
 SCF time:   CPU 39.24s  wall 13.00s 
 SCF   energy in the final basis set =    -5987.9180568374
 Total energy in the final basis set =    -5987.9180568374

 --------------------------------------------------------------
             Orbital Energies (a.u.) and Symmetries
 --------------------------------------------------------------

 Alpha MOs, Restricted
 -- Occupied --                  
-482.87 -482.85 -101.59  -77.13  -62.52  -62.51  -56.35  -56.34
  1 A'    2 A'    3 A'    4 A'    5 A'    6 A'    7 A'    8 A'                 
-56.340 -56.327 -56.322 -56.322 -10.324  -9.507  -8.731  -8.712
  1 A"    9 A'    2 A"   10 A'   11 A'   12 A'   13 A'   14 A'                 
 -7.271  -7.262  -7.262  -6.631  -6.565  -6.548  -6.548  -6.545
 15 A'    3 A"   16 A'   17 A'   18 A'   19 A'    4 A"   20 A'                 
 -6.530  -6.530  -4.793  -4.790  -4.788  -2.675  -2.670  -2.670
 21 A'    5 A"   22 A'    6 A"   23 A'   24 A'   25 A'    7 A"                 
 -2.657  -2.657  -2.655  -2.651  -2.651  -2.639  -2.639  -0.892
 26 A'    8 A"   27 A'    9 A"   28 A'   29 A'   10 A"   30 A'                 
 -0.813  -0.779  -0.746  -0.541  -0.443  -0.425  -0.400  -0.371
 31 A'   32 A'   33 A'   34 A'   35 A'   36 A'   11 A"   37 A'                 
 -0.349  -0.324  -0.321  -0.314  -0.305  -0.292
 12 A"   38 A'   39 A'   13 A"   40 A'   14 A"                                 
 -- Virtual --                   
 -0.166  -0.141  -0.100  -0.012  -0.000   0.019   0.028   0.036
 41 A'   42 A'   15 A"   43 A'   44 A'   45 A'   46 A'   16 A"                 
  0.045   0.058   0.066   0.069   0.071   0.073   0.084   0.095
 47 A'   48 A'   17 A"   49 A'   18 A"   50 A'   51 A'   52 A'                 
  0.103   0.111   0.117   0.123   0.142   0.148   0.160   0.189
 19 A"   53 A'   54 A'   20 A"   55 A'   56 A'   57 A'   58 A'                 
  0.208   0.269   0.278   0.312   0.374   0.378   0.399   0.416
 59 A'   60 A'   21 A"   61 A'   62 A'   63 A'   64 A'   22 A"                 
  0.424   0.426   0.435   0.461   0.461   0.480   0.481   0.523
 65 A'   23 A"   66 A'   24 A"   67 A'   25 A"   68 A'   26 A"                 
  0.523   0.546   0.550   0.562   0.563   0.568   0.582   0.598
 69 A'   27 A"   70 A'   28 A"   71 A'   29 A"   72 A'   30 A"                 
  0.599   0.615   0.625   0.654   0.704   0.722   0.742   0.808
 73 A'   74 A'   75 A'   76 A'   77 A'   78 A'   31 A"   79 A'                 
  0.829   0.855   0.868   0.893   0.903   0.939   1.006   1.048
 32 A"   80 A'   81 A'   33 A"   82 A'   83 A'   84 A'   85 A'                 
  1.227   1.310   1.464   1.474   1.537   1.564   1.617   1.753
 86 A'   34 A"   87 A'   35 A"   88 A'   36 A"   89 A'   90 A'                 
  1.953   1.971   1.989   2.007   2.024   2.099   2.100   2.228
 91 A'   37 A"   38 A"   92 A'   93 A'   94 A'   95 A'   39 A"                 
  2.273   2.362   2.673   2.766   3.070   3.972   3.976   3.979
 96 A'   97 A'   40 A"   98 A'   99 A'   41 A"   42 A"  100 A'                 
  3.989   4.002   4.008   4.017   4.090   4.192   4.213   6.518
 43 A"  101 A'  102 A'   44 A"  103 A'  104 A'  105 A'  106 A'                 
  6.552   6.914   7.523   7.541   7.549   7.565   7.603   7.612
107 A'  108 A'   45 A"   46 A"  109 A'  110 A'  111 A'  112 A'                 
  9.651  13.765  13.893  13.994  23.349  25.796  25.892  26.155
113 A'   47 A"  114 A'  115 A'  116 A'   48 A"  117 A'  118 A'                 
 47.814  47.842 163.072 215.638 289.711 289.731 289.737 289.758
119 A'  120 A'  121 A'  122 A'   49 A"   50 A"  123 A'  124 A'                 
289.801 289.8131020.5851020.619
125 A'  126 A'  127 A'  128 A'                                                 

 Beta MOs, Restricted
 -- Occupied --                  
-482.87 -482.85 -101.59  -77.13  -62.52  -62.51  -56.35  -56.34
  1 A'    2 A'    3 A'    4 A'    5 A'    6 A'    7 A'    8 A'                 
-56.340 -56.327 -56.322 -56.322 -10.324  -9.507  -8.731  -8.712
  1 A"    9 A'    2 A"   10 A'   11 A'   12 A'   13 A'   14 A'                 
 -7.271  -7.262  -7.262  -6.631  -6.565  -6.548  -6.548  -6.545
 15 A'    3 A"   16 A'   17 A'   18 A'   19 A'    4 A"   20 A'                 
 -6.530  -6.530  -4.793  -4.790  -4.788  -2.675  -2.670  -2.670
 21 A'    5 A"   22 A'    6 A"   23 A'   24 A'   25 A'    7 A"                 
 -2.657  -2.657  -2.655  -2.651  -2.651  -2.639  -2.639  -0.892
 26 A'    8 A"   27 A'    9 A"   28 A'   29 A'   10 A"   30 A'                 
 -0.813  -0.779  -0.746  -0.541  -0.443  -0.425  -0.400  -0.371
 31 A'   32 A'   33 A'   34 A'   35 A'   36 A'   11 A"   37 A'                 
 -0.349  -0.324  -0.321  -0.314  -0.305  -0.292
 12 A"   38 A'   39 A'   13 A"   40 A'   14 A"                                 
 -- Virtual --                   
 -0.166  -0.141  -0.100  -0.012  -0.000   0.019   0.028   0.036
 41 A'   42 A'   15 A"   43 A'   44 A'   45 A'   46 A'   16 A"                 
  0.045   0.058   0.066   0.069   0.071   0.073   0.084   0.095
 47 A'   48 A'   17 A"   49 A'   18 A"   50 A'   51 A'   52 A'                 
  0.103   0.111   0.117   0.123   0.142   0.148   0.160   0.189
 19 A"   53 A'   54 A'   20 A"   55 A'   56 A'   57 A'   58 A'                 
  0.208   0.269   0.278   0.312   0.374   0.378   0.399   0.416
 59 A'   60 A'   21 A"   61 A'   62 A'   63 A'   64 A'   22 A"                 
  0.424   0.426   0.435   0.461   0.461   0.480   0.481   0.523
 65 A'   23 A"   66 A'   24 A"   67 A'   25 A"   68 A'   26 A"                 
  0.523   0.546   0.550   0.562   0.563   0.568   0.582   0.598
 69 A'   27 A"   70 A'   28 A"   71 A'   29 A"   72 A'   30 A"                 
  0.599   0.615   0.625   0.654   0.704   0.722   0.742   0.808
 73 A'   74 A'   75 A'   76 A'   77 A'   78 A'   31 A"   79 A'                 
  0.829   0.855   0.868   0.893   0.903   0.939   1.006   1.048
 32 A"   80 A'   81 A'   33 A"   82 A'   83 A'   84 A'   85 A'                 
  1.227   1.310   1.464   1.474   1.537   1.564   1.617   1.753
 86 A'   34 A"   87 A'   35 A"   88 A'   36 A"   89 A'   90 A'                 
  1.953   1.971   1.989   2.007   2.024   2.099   2.100   2.228
 91 A'   37 A"   38 A"   92 A'   93 A'   94 A'   95 A'   39 A"                 
  2.273   2.362   2.673   2.766   3.070   3.972   3.976   3.979
 96 A'   97 A'   40 A"   98 A'   99 A'   41 A"   42 A"  100 A'                 
  3.989   4.002   4.008   4.017   4.090   4.192   4.213   6.518
 43 A"  101 A'  102 A'   44 A"  103 A'  104 A'  105 A'  106 A'                 
  6.552   6.914   7.523   7.541   7.549   7.565   7.603   7.612
107 A'  108 A'   45 A"   46 A"  109 A'  110 A'  111 A'  112 A'                 
  9.651  13.765  13.893  13.994  23.349  25.796  25.892  26.155
113 A'   47 A"  114 A'  115 A'  116 A'   48 A"  117 A'  118 A'                 
 47.814  47.842 163.072 215.638 289.711 289.731 289.737 289.758
119 A'  120 A'  121 A'  122 A'   49 A"   50 A"  123 A'  124 A'                 
289.801 289.8131020.5851020.619
125 A'  126 A'  127 A'  128 A'                                                 
 --------------------------------------------------------------

          Ground-State Mulliken Net Atomic Charges

     Atom                 Charge (a.u.)
  ----------------------------------------
      1 C                     0.018884
      2 P                     0.065922
      3 Cl                    0.002397
      4 Br                   -0.028710
      5 Br                   -0.058493
  ----------------------------------------
  Sum of atomic charges =     0.000000

 -----------------------------------------------------------------
                    Cartesian Multipole Moments
 -----------------------------------------------------------------
    Charge (ESU x 10^10)
                 0.0000
    Dipole Moment (Debye)
         X       0.2532      Y      -1.2817      Z       0.0000
       Tot       1.3065
    Quadrupole Moments (Debye-Ang)
        XX     -66.0336     XY      -0.1029     YY     -66.8901
        XZ      -0.0000     YZ      -0.0000     ZZ     -69.1290
    Octopole Moments (Debye-Ang^2)
       XXX      50.2096    XXY      19.8030    XYY       5.9989
       YYY      49.7728    XXZ       0.0000    XYZ       0.0000
       YYZ       0.0000    XZZ      10.9801    YZZ      13.6286
       ZZZ       0.0000
    Hexadecapole Moments (Debye-Ang^3)
      XXXX   -1255.1358   XXXY     -78.6028   XXYY    -360.2434
      XYYY     -94.4194   YYYY    -826.4051   XXXZ      -0.0000
      XXYZ      -0.0000   XYYZ      -0.0000   YYYZ      -0.0000
      XXZZ    -246.4177   XYZZ     -25.2455   YYZZ    -155.4856
      XZZZ      -0.0000   YZZZ       0.0000   ZZZZ     -88.4876
 -----------------------------------------------------------------
 Calculating analytic gradient of the SCF energy
 Gradient of SCF Energy
            1           2           3           4           5
    1  -0.0391655   0.0031542   0.0080472   0.0636286  -0.0356644
    2  -0.1179842   0.0779846  -0.0075582   0.0048542   0.0427035
    3  -0.0000000   0.0000000  -0.0000000  -0.0000000   0.0000000
 Max gradient component =       1.180E-01
 RMS gradient           =       4.384E-02
 Gradient time:  CPU 9.98 s  wall 3.42 s
 Geometry Optimization Parameters
   NAtoms,    NIC,     NZ,  NCons,   NDum,   NFix, NCnnct, MaxDiis
        5      20       5       0       0       0       0       0

 Cartesian Hessian Update
 Hessian Updated using BFGS Update


** GEOMETRY OPTIMIZATION IN DELOCALIZED INTERNAL COORDINATES **
   Searching for a Minimum

   Optimization Cycle:   3

                       Coordinates (Angstroms)
     ATOM                X               Y               Z
      1  C         0.1679005434   -0.2766225194    0.0000000000
      2  P        -0.4548163614   -1.7302071705    0.0000000000
      3  Cl       -2.4997355372   -1.7053926314    0.0000000000
      4  Br        2.4304623171   -0.0659901827    0.0000000000
      5  Br       -1.0989335811    1.6571023437    0.0000000000
   Point Group: cs    Number of degrees of freedom:     7


   Energy is  -5987.918056837

 Hessian Updated using BFGS Update

  7 Hessian modes will be used to form the next step
  Hessian Eigenvalues:
     0.013383    0.053493    0.236203    0.250002    0.264718    0.313088
     1.219726

 Minimum Search - Taking Simple RFO Step
 Searching for Lamda that Minimizes Along All modes
 Value Taken    Lamda =  -0.09275305
 Calculated Step too Large.  Step scaled by  0.326886
 Step Taken.  Stepsize is  0.300000

                             Maximum     Tolerance    Cnvgd?
         Gradient           0.082587      0.000300      NO
         Displacement       0.167083      0.001200      NO
         Energy change     -0.032447      0.000001      NO


 New Cartesian Coordinates Obtained by Inverse Iteration

 Displacement from previous Coordinates is:  0.302335
 ----------------------------------------------------------------
             Standard Nuclear Orientation (Angstroms)
    I     Atom           X                Y                Z
 ----------------------------------------------------------------
    1      C       0.1672594851    -0.2596423174     0.0000000000
    2      P      -0.4332424871    -1.7525117492     0.0000000000
    3      Cl     -2.4838189160    -1.6755182835     0.0000000000
    4      Br      2.3156438129    -0.0356323793     0.0000000000
    5      Br     -1.0209645141     1.6021945690     0.0000000000
 ----------------------------------------------------------------
 Molecular Point Group                 Cs    NOp =  2
 Largest Abelian Subgroup              Cs    NOp =  2
 Nuclear Repulsion Energy =   706.5730357970 hartrees
 There are       54 alpha and       54 beta electrons
 Applying Cartesian multipole field
    Component          Value
    ---------          -----
     (2,0,0)        1.00000E-11
     (0,2,0)        2.00000E-11
     (0,0,2)       -3.00000E-11
 Nucleus-field energy     =     0.0000000250 hartrees
 Requested basis set is 6-311++G(d,p)
 There are 70 shells and 178 basis functions
 A cutoff of  1.0D-11 yielded   1868 shell pairs
 There are     13166 function pairs (     14538 Cartesian)
 Smallest overlap matrix eigenvalue = 7.26E-04
 Guess MOs from SCF MO coefficient file

 -----------------------------------------------------------------------
  General SCF calculation program by
  Eric Jon Sundstrom, Paul Horn, Yuezhi Mao, Dmitri Zuev, Alec White,
  David Stuck, Shaama M.S., Shane Yost, Joonho Lee, David Small,
  Daniel Levine, Susi Lehtola, Hugh Burton, Evgeny Epifanovsky
 -----------------------------------------------------------------------
 Exchange:     0.2000 Hartree-Fock + 0.0800 Slater + 0.7200 B88
 Correlation:  0.1900 VWN1RPA + 0.8100 LYP
 Using SG-1 standard quadrature grid
 using 4 threads for integral computing
 -------------------------------------------------------
 OpenMP Integral computing Module                
 Release: version 2.0, May 2017, Q-Chem Inc. Pleasanton 
 -------------------------------------------------------
 -------------------------------------------------------
 OpenMP BLAS3 based DFT computing Module                
 Release: version 1.0, May 2013, Q-Chem Inc. Pittsburgh 
 -------------------------------------------------------
 A restricted SCF calculation will be
 performed using DIIS
 SCF converges when DIIS error is below 1.0e-08
 ---------------------------------------
  Cycle       Energy         DIIS error
 ---------------------------------------
    1   -5987.9437176445      6.49e-04  
    2   -5987.9461069855      3.52e-04  
    3   -5987.9451240202      5.98e-04  
    4   -5987.9466485094      8.24e-05  
    5   -5987.9466802112      3.22e-05  
    6   -5987.9466846592      5.99e-06  
    7   -5987.9466847740      2.11e-06  
    8   -5987.9466847905      8.83e-07  
    9   -5987.9466847940      1.84e-07  
   10   -5987.9466847941      8.11e-08  
   11   -5987.9466847941      1.87e-08  
   12   -5987.9466847941      6.40e-09  Convergence criterion met
 ---------------------------------------
 SCF time:   CPU 41.04s  wall 14.00s 
 SCF   energy in the final basis set =    -5987.9466847941
 Total energy in the final basis set =    -5987.9466847941

 --------------------------------------------------------------
             Orbital Energies (a.u.) and Symmetries
 --------------------------------------------------------------

 Alpha MOs, Restricted
 -- Occupied --                  
-482.87 -482.86 -101.59  -77.13  -62.52  -62.51  -56.34  -56.34
  1 A'    2 A'    3 A'    4 A'    5 A'    6 A'    7 A'    8 A'                 
-56.340 -56.330 -56.325 -56.325 -10.321  -9.501  -8.731  -8.716
  1 A"    9 A'    2 A"   10 A'   11 A'   12 A'   13 A'   14 A'                 
 -7.264  -7.256  -7.256  -6.628  -6.564  -6.549  -6.548  -6.548
 15 A'    3 A"   16 A'   17 A'   18 A'   19 A'   20 A'    4 A"                 
 -6.533  -6.533  -4.790  -4.786  -4.785  -2.674  -2.670  -2.670
  5 A"   21 A'   22 A'    6 A"   23 A'   24 A'   25 A'    7 A"                 
 -2.659  -2.657  -2.657  -2.655  -2.655  -2.643  -2.642  -0.886
 26 A'   27 A'    8 A"    9 A"   28 A'   29 A'   10 A"   30 A'                 
 -0.823  -0.784  -0.736  -0.541  -0.449  -0.430  -0.396  -0.371
 31 A'   32 A'   33 A'   34 A'   35 A'   36 A'   11 A"   37 A'                 
 -0.352  -0.326  -0.322  -0.316  -0.306  -0.286
 12 A"   38 A'   39 A'   13 A"   40 A'   14 A"                                 
 -- Virtual --                   
 -0.142  -0.123  -0.102  -0.012   0.000   0.020   0.028   0.036
 41 A'   42 A'   15 A"   43 A'   44 A'   45 A'   46 A'   16 A"                 
  0.045   0.058   0.066   0.070   0.071   0.076   0.084   0.095
 47 A'   48 A'   17 A"   49 A'   18 A"   50 A'   51 A'   52 A'                 
  0.104   0.111   0.117   0.124   0.142   0.152   0.159   0.192
 19 A"   53 A'   54 A'   20 A"   55 A'   56 A'   57 A'   58 A'                 
  0.209   0.267   0.279   0.307   0.372   0.381   0.400   0.417
 59 A'   60 A'   21 A"   61 A'   62 A'   63 A'   64 A'   22 A"                 
  0.422   0.424   0.432   0.445   0.465   0.476   0.480   0.513
 23 A"   65 A'   66 A'   67 A'   24 A"   68 A'   25 A"   26 A"                 
  0.524   0.544   0.550   0.558   0.565   0.571   0.587   0.596
 69 A'   27 A"   70 A'   28 A"   71 A'   29 A"   72 A'   30 A"                 
  0.602   0.626   0.631   0.671   0.737   0.746   0.766   0.821
 73 A'   74 A'   75 A'   76 A'   77 A'   78 A'   31 A"   79 A'                 
  0.835   0.861   0.877   0.898   0.907   0.947   1.009   1.026
 32 A"   80 A'   81 A'   33 A"   82 A'   83 A'   84 A'   85 A'                 
  1.231   1.324   1.463   1.510   1.563   1.568   1.635   1.756
 86 A'   34 A"   35 A"   87 A'   36 A"   88 A'   89 A'   90 A'                 
  1.924   1.972   1.989   2.017   2.027   2.107   2.143   2.233
 91 A'   37 A"   38 A"   92 A'   93 A'   94 A'   95 A'   39 A"                 
  2.283   2.366   2.672   2.786   3.055   3.972   3.981   3.984
 96 A'   97 A'   40 A"   98 A'   99 A'   41 A"  100 A'   42 A"                 
  3.987   4.001   4.022   4.028   4.111   4.241   4.265   6.517
 43 A"  101 A'  102 A'   44 A"  103 A'  104 A'  105 A'  106 A'                 
  6.567   6.908   7.524   7.539   7.550   7.564   7.621   7.637
107 A'  108 A'   45 A"   46 A"  109 A'  110 A'  111 A'  112 A'                 
  9.656  13.769  13.899  13.980  23.335  25.801  25.906  26.156
113 A'   47 A"  114 A'  115 A'  116 A'   48 A"  117 A'  118 A'                 
 47.815  47.854 163.060 215.642 289.713 289.730 289.744 289.756
119 A'  120 A'  121 A'  122 A'   49 A"   50 A"  123 A'  124 A'                 
289.827 289.8351020.5871020.634
125 A'  126 A'  127 A'  128 A'                                                 

 Beta MOs, Restricted
 -- Occupied --                  
-482.87 -482.86 -101.59  -77.13  -62.52  -62.51  -56.34  -56.34
  1 A'    2 A'    3 A'    4 A'    5 A'    6 A'    7 A'    8 A'                 
-56.340 -56.330 -56.325 -56.325 -10.321  -9.501  -8.731  -8.716
  1 A"    9 A'    2 A"   10 A'   11 A'   12 A'   13 A'   14 A'                 
 -7.264  -7.256  -7.256  -6.628  -6.564  -6.549  -6.548  -6.548
 15 A'    3 A"   16 A'   17 A'   18 A'   19 A'   20 A'    4 A"                 
 -6.533  -6.533  -4.790  -4.786  -4.785  -2.674  -2.670  -2.670
  5 A"   21 A'   22 A'    6 A"   23 A'   24 A'   25 A'    7 A"                 
 -2.659  -2.657  -2.657  -2.655  -2.655  -2.643  -2.642  -0.886
 26 A'   27 A'    8 A"    9 A"   28 A'   29 A'   10 A"   30 A'                 
 -0.823  -0.784  -0.736  -0.541  -0.449  -0.430  -0.396  -0.371
 31 A'   32 A'   33 A'   34 A'   35 A'   36 A'   11 A"   37 A'                 
 -0.352  -0.326  -0.322  -0.316  -0.306  -0.286
 12 A"   38 A'   39 A'   13 A"   40 A'   14 A"                                 
 -- Virtual --                   
 -0.142  -0.123  -0.102  -0.012   0.000   0.020   0.028   0.036
 41 A'   42 A'   15 A"   43 A'   44 A'   45 A'   46 A'   16 A"                 
  0.045   0.058   0.066   0.070   0.071   0.076   0.084   0.095
 47 A'   48 A'   17 A"   49 A'   18 A"   50 A'   51 A'   52 A'                 
  0.104   0.111   0.117   0.124   0.142   0.152   0.159   0.192
 19 A"   53 A'   54 A'   20 A"   55 A'   56 A'   57 A'   58 A'                 
  0.209   0.267   0.279   0.307   0.372   0.381   0.400   0.417
 59 A'   60 A'   21 A"   61 A'   62 A'   63 A'   64 A'   22 A"                 
  0.422   0.424   0.432   0.445   0.465   0.476   0.480   0.513
 23 A"   65 A'   66 A'   67 A'   24 A"   68 A'   25 A"   26 A"                 
  0.524   0.544   0.550   0.558   0.565   0.571   0.587   0.596
 69 A'   27 A"   70 A'   28 A"   71 A'   29 A"   72 A'   30 A"                 
  0.602   0.626   0.631   0.671   0.737   0.746   0.766   0.821
 73 A'   74 A'   75 A'   76 A'   77 A'   78 A'   31 A"   79 A'                 
  0.835   0.861   0.877   0.898   0.907   0.947   1.009   1.026
 32 A"   80 A'   81 A'   33 A"   82 A'   83 A'   84 A'   85 A'                 
  1.231   1.324   1.463   1.510   1.563   1.568   1.635   1.756
 86 A'   34 A"   35 A"   87 A'   36 A"   88 A'   89 A'   90 A'                 
  1.924   1.972   1.989   2.017   2.027   2.107   2.143   2.233
 91 A'   37 A"   38 A"   92 A'   93 A'   94 A'   95 A'   39 A"                 
  2.283   2.366   2.672   2.786   3.055   3.972   3.981   3.984
 96 A'   97 A'   40 A"   98 A'   99 A'   41 A"  100 A'   42 A"                 
  3.987   4.001   4.022   4.028   4.111   4.241   4.265   6.517
 43 A"  101 A'  102 A'   44 A"  103 A'  104 A'  105 A'  106 A'                 
  6.567   6.908   7.524   7.539   7.550   7.564   7.621   7.637
107 A'  108 A'   45 A"   46 A"  109 A'  110 A'  111 A'  112 A'                 
  9.656  13.769  13.899  13.980  23.335  25.801  25.906  26.156
113 A'   47 A"  114 A'  115 A'  116 A'   48 A"  117 A'  118 A'                 
 47.815  47.854 163.060 215.642 289.713 289.730 289.744 289.756
119 A'  120 A'  121 A'  122 A'   49 A"   50 A"  123 A'  124 A'                 
289.827 289.8351020.5871020.634
125 A'  126 A'  127 A'  128 A'                                                 
 --------------------------------------------------------------

          Ground-State Mulliken Net Atomic Charges

     Atom                 Charge (a.u.)
  ----------------------------------------
      1 C                     0.016679
      2 P                     0.060969
      3 Cl                   -0.016653
      4 Br                   -0.030816
      5 Br                   -0.030178
  ----------------------------------------
  Sum of atomic charges =    -0.000000

 -----------------------------------------------------------------
                    Cartesian Multipole Moments
 -----------------------------------------------------------------
    Charge (ESU x 10^10)
                -0.0000
    Dipole Moment (Debye)
         X       0.4310      Y      -0.9310      Z      -0.0000
       Tot       1.0259
    Quadrupole Moments (Debye-Ang)
        XX     -66.6270     XY      -0.6693     YY     -66.7096
        XZ       0.0000     YZ       0.0000     ZZ     -69.0327
    Octopole Moments (Debye-Ang^2)
       XXX      51.2381    XXY      21.4344    XYY       7.1603
       YYY      52.1932    XXZ      -0.0000    XYZ      -0.0000
       YYZ      -0.0000    XZZ      11.4718    YZZ      14.3845
       ZZZ      -0.0000
    Hexadecapole Moments (Debye-Ang^3)
      XXXX   -1184.8412   XXXY     -91.8002   XXYY    -344.9298
      XYYY    -106.0149   YYYY    -803.4497   XXXZ       0.0000
      XXYZ       0.0000   XYYZ       0.0000   YYYZ       0.0000
      XXZZ    -231.7304   XYZZ     -29.2268   YYZZ    -151.7031
      XZZZ       0.0000   YZZZ       0.0000   ZZZZ     -88.2496
 -----------------------------------------------------------------
 Calculating analytic gradient of the SCF energy
 Gradient of SCF Energy
            1           2           3           4           5
    1  -0.0271222  -0.0013385   0.0067614   0.0552375  -0.0335382
    2  -0.0941246   0.0528578  -0.0054677   0.0045766   0.0421579
    3   0.0000000  -0.0000000   0.0000000  -0.0000000   0.0000000
 Max gradient component =       9.412E-02
 RMS gradient           =       3.506E-02
 Gradient time:  CPU 10.64 s  wall 3.65 s
 Geometry Optimization Parameters
   NAtoms,    NIC,     NZ,  NCons,   NDum,   NFix, NCnnct, MaxDiis
        5      20       5       0       0       0       0       0

 Cartesian Hessian Update
 Hessian Updated using BFGS Update


** GEOMETRY OPTIMIZATION IN DELOCALIZED INTERNAL COORDINATES **
   Searching for a Minimum

   Optimization Cycle:   4

                       Coordinates (Angstroms)
     ATOM                X               Y               Z
      1  C         0.1672594851   -0.2596423174    0.0000000000
      2  P        -0.4332424871   -1.7525117492    0.0000000000
      3  Cl       -2.4838189160   -1.6755182835    0.0000000000
      4  Br        2.3156438129   -0.0356323793    0.0000000000
      5  Br       -1.0209645141    1.6021945690    0.0000000000
   Point Group: cs    Number of degrees of freedom:     7


   Energy is  -5987.946684794

 Hessian Updated using BFGS Update

  7 Hessian modes will be used to form the next step
  Hessian Eigenvalues:
     0.031548    0.061049    0.231147    0.250014    0.267554    0.312433
     1.150802

 Minimum Search - Taking Simple RFO Step
 Searching for Lamda that Minimizes Along All modes
 Value Taken    Lamda =  -0.07021204
 Calculated Step too Large.  Step scaled by  0.369837
 Step Taken.  Stepsize is  0.300000

                             Maximum     Tolerance    Cnvgd?
         Gradient           0.064175      0.000300      NO
         Displacement       0.182236      0.001200      NO
         Energy change     -0.028628      0.000001      NO


 New Cartesian Coordinates Obtained by Inverse Iteration

 Displacement from previous Coordinates is:  0.294904
 ----------------------------------------------------------------
             Standard Nuclear Orientation (Angstroms)
    I     Atom           X                Y                Z
 ----------------------------------------------------------------
    1      C       0.1636360845    -0.2384213709     0.0000000000
    2      P      -0.4169367123    -1.7651781766     0.0000000000
    3      Cl     -2.4733984881    -1.6519164401     0.0000000000
    4      Br      2.2107843696    -0.0037440583     0.0000000000
    5      Br     -0.9392078729     1.5381498856     0.0000000000
 ----------------------------------------------------------------
 Molecular Point Group                 Cs    NOp =  2
 Largest Abelian Subgroup              Cs    NOp =  2
 Nuclear Repulsion Energy =   727.8737258249 hartrees
 There are       54 alpha and       54 beta electrons
 Applying Cartesian multipole field
    Component          Value
    ---------          -----
     (2,0,0)        1.00000E-11
     (0,2,0)        2.00000E-11
     (0,0,2)       -3.00000E-11
 Nucleus-field energy     =     0.0000000236 hartrees
 Requested basis set is 6-311++G(d,p)
 There are 70 shells and 178 basis functions
 A cutoff of  1.0D-11 yielded   1888 shell pairs
 There are     13288 function pairs (     14677 Cartesian)
 Smallest overlap matrix eigenvalue = 5.77E-04
 Guess MOs from SCF MO coefficient file

 -----------------------------------------------------------------------
  General SCF calculation program by
  Eric Jon Sundstrom, Paul Horn, Yuezhi Mao, Dmitri Zuev, Alec White,
  David Stuck, Shaama M.S., Shane Yost, Joonho Lee, David Small,
  Daniel Levine, Susi Lehtola, Hugh Burton, Evgeny Epifanovsky
 -----------------------------------------------------------------------
 Exchange:     0.2000 Hartree-Fock + 0.0800 Slater + 0.7200 B88
 Correlation:  0.1900 VWN1RPA + 0.8100 LYP
 Using SG-1 standard quadrature grid
 using 4 threads for integral computing
 -------------------------------------------------------
 OpenMP Integral computing Module                
 Release: version 2.0, May 2017, Q-Chem Inc. Pleasanton 
 -------------------------------------------------------
 -------------------------------------------------------
 OpenMP BLAS3 based DFT computing Module                
 Release: version 1.0, May 2013, Q-Chem Inc. Pittsburgh 
 -------------------------------------------------------
 A restricted SCF calculation will be
 performed using DIIS
 SCF converges when DIIS error is below 1.0e-08
 ---------------------------------------
  Cycle       Energy         DIIS error
 ---------------------------------------
    1   -5987.9663827660      7.22e-04  
    2   -5987.9687610656      4.91e-04  
    3   -5987.9679625923      6.56e-04  
    4   -5987.9697587068      8.89e-05  
    5   -5987.9697978887      3.16e-05  
    6   -5987.9698018507      6.13e-06  
    7   -5987.9698019684      2.32e-06  
    8   -5987.9698019890      7.55e-07  
    9   -5987.9698019913      1.56e-07  
   10   -5987.9698019914      6.86e-08  
   11   -5987.9698019914      1.42e-08  
   12   -5987.9698019914      4.63e-09  Convergence criterion met
 ---------------------------------------
 SCF time:   CPU 41.55s  wall 14.00s 
 SCF   energy in the final basis set =    -5987.9698019914
 Total energy in the final basis set =    -5987.9698019914

 --------------------------------------------------------------
             Orbital Energies (a.u.) and Symmetries
 --------------------------------------------------------------

 Alpha MOs, Restricted
 -- Occupied --                  
-482.87 -482.86 -101.58  -77.13  -62.52  -62.51  -56.34  -56.34
  1 A'    2 A'    3 A'    4 A'    5 A'    6 A'    7 A'    8 A'                 
-56.339 -56.334 -56.329 -56.329 -10.317  -9.495  -8.730  -8.720
  1 A"    9 A'    2 A"   10 A'   11 A'   12 A'   13 A'   14 A'                 
 -7.258  -7.250  -7.250  -6.623  -6.563  -6.553  -6.548  -6.547
 15 A'    3 A"   16 A'   17 A'   18 A'   19 A'   20 A'    4 A"                 
 -6.538  -6.537  -4.786  -4.782  -4.780  -2.673  -2.669  -2.669
  5 A"   21 A'   22 A'    6 A"   23 A'   24 A'   25 A'    7 A"                 
 -2.663  -2.659  -2.659  -2.657  -2.657  -2.647  -2.647  -0.881
 26 A'    8 A"   27 A'   28 A'    9 A"   29 A'   10 A"   30 A'                 
 -0.837  -0.792  -0.725  -0.543  -0.456  -0.436  -0.395  -0.372
 31 A'   32 A'   33 A'   34 A'   35 A'   36 A'   11 A"   37 A'                 
 -0.356  -0.329  -0.321  -0.318  -0.307  -0.279
 12 A"   38 A'   39 A'   13 A"   40 A'   14 A"                                 
 -- Virtual --                   
 -0.115  -0.103  -0.102  -0.010   0.001   0.021   0.028   0.037
 41 A'   42 A'   15 A"   43 A'   44 A'   45 A'   46 A'   16 A"                 
  0.044   0.058   0.066   0.070   0.071   0.080   0.085   0.096
 47 A'   48 A'   17 A"   18 A"   49 A'   50 A'   51 A'   52 A'                 
  0.106   0.111   0.117   0.126   0.142   0.155   0.158   0.194
 19 A"   53 A'   54 A'   20 A"   55 A'   56 A'   57 A'   58 A'                 
  0.210   0.267   0.282   0.302   0.367   0.382   0.402   0.415
 59 A'   60 A'   21 A"   61 A'   62 A'   63 A'   64 A'   22 A"                 
  0.419   0.422   0.430   0.434   0.467   0.473   0.483   0.505
 23 A"   65 A'   66 A'   67 A'   24 A"   68 A'   25 A"   26 A"                 
  0.521   0.541   0.554   0.554   0.572   0.577   0.594   0.598
 69 A'   27 A"   28 A"   70 A'   29 A"   71 A'   72 A'   30 A"                 
  0.603   0.629   0.642   0.689   0.766   0.784   0.790   0.830
 73 A'   74 A'   75 A'   76 A'   77 A'   78 A'   31 A"   79 A'                 
  0.841   0.857   0.885   0.901   0.917   0.961   0.996   1.030
 32 A"   80 A'   81 A'   33 A"   82 A'   83 A'   84 A'   85 A'                 
  1.232   1.342   1.455   1.561   1.563   1.613   1.664   1.758
 86 A'   34 A"   35 A"   87 A'   36 A"   88 A'   89 A'   90 A'                 
  1.895   1.974   1.989   2.014   2.042   2.114   2.183   2.239
 91 A'   37 A"   38 A"   92 A'   93 A'   94 A'   95 A'   39 A"                 
  2.291   2.369   2.670   2.814   3.049   3.972   3.981   3.983
 96 A'   97 A'   40 A"   98 A'   99 A'   41 A"   42 A"  100 A'                 
  3.997   3.999   4.040   4.042   4.133   4.291   4.313   6.516
 43 A"  101 A'  102 A'   44 A"  103 A'  104 A'  105 A'  106 A'                 
  6.588   6.905   7.526   7.536   7.547   7.569   7.627   7.666
107 A'  108 A'   45 A"   46 A"  109 A'  110 A'  111 A'  112 A'                 
  9.660  13.774  13.906  13.972  23.327  25.806  25.918  26.156
113 A'   47 A"  114 A'  115 A'  116 A'   48 A"  117 A'  118 A'                 
 47.817  47.871 163.053 215.647 289.717 289.729 289.744 289.762
119 A'  120 A'  121 A'  122 A'   49 A"   50 A"  123 A'  124 A'                 
289.839 289.8701020.5891020.656
125 A'  126 A'  127 A'  128 A'                                                 

 Beta MOs, Restricted
 -- Occupied --                  
-482.87 -482.86 -101.58  -77.13  -62.52  -62.51  -56.34  -56.34
  1 A'    2 A'    3 A'    4 A'    5 A'    6 A'    7 A'    8 A'                 
-56.339 -56.334 -56.329 -56.329 -10.317  -9.495  -8.730  -8.720
  1 A"    9 A'    2 A"   10 A'   11 A'   12 A'   13 A'   14 A'                 
 -7.258  -7.250  -7.250  -6.623  -6.563  -6.553  -6.548  -6.547
 15 A'    3 A"   16 A'   17 A'   18 A'   19 A'   20 A'    4 A"                 
 -6.538  -6.537  -4.786  -4.782  -4.780  -2.673  -2.669  -2.669
  5 A"   21 A'   22 A'    6 A"   23 A'   24 A'   25 A'    7 A"                 
 -2.663  -2.659  -2.659  -2.657  -2.657  -2.647  -2.647  -0.881
 26 A'    8 A"   27 A'   28 A'    9 A"   29 A'   10 A"   30 A'                 
 -0.837  -0.792  -0.725  -0.543  -0.456  -0.436  -0.395  -0.372
 31 A'   32 A'   33 A'   34 A'   35 A'   36 A'   11 A"   37 A'                 
 -0.356  -0.329  -0.321  -0.318  -0.307  -0.279
 12 A"   38 A'   39 A'   13 A"   40 A'   14 A"                                 
 -- Virtual --                   
 -0.115  -0.103  -0.102  -0.010   0.001   0.021   0.028   0.037
 41 A'   42 A'   15 A"   43 A'   44 A'   45 A'   46 A'   16 A"                 
  0.044   0.058   0.066   0.070   0.071   0.080   0.085   0.096
 47 A'   48 A'   17 A"   18 A"   49 A'   50 A'   51 A'   52 A'                 
  0.106   0.111   0.117   0.126   0.142   0.155   0.158   0.194
 19 A"   53 A'   54 A'   20 A"   55 A'   56 A'   57 A'   58 A'                 
  0.210   0.267   0.282   0.302   0.367   0.382   0.402   0.415
 59 A'   60 A'   21 A"   61 A'   62 A'   63 A'   64 A'   22 A"                 
  0.419   0.422   0.430   0.434   0.467   0.473   0.483   0.505
 23 A"   65 A'   66 A'   67 A'   24 A"   68 A'   25 A"   26 A"                 
  0.521   0.541   0.554   0.554   0.572   0.577   0.594   0.598
 69 A'   27 A"   28 A"   70 A'   29 A"   71 A'   72 A'   30 A"                 
  0.603   0.629   0.642   0.689   0.766   0.784   0.790   0.830
 73 A'   74 A'   75 A'   76 A'   77 A'   78 A'   31 A"   79 A'                 
  0.841   0.857   0.885   0.901   0.917   0.961   0.996   1.030
 32 A"   80 A'   81 A'   33 A"   82 A'   83 A'   84 A'   85 A'                 
  1.232   1.342   1.455   1.561   1.563   1.613   1.664   1.758
 86 A'   34 A"   35 A"   87 A'   36 A"   88 A'   89 A'   90 A'                 
  1.895   1.974   1.989   2.014   2.042   2.114   2.183   2.239
 91 A'   37 A"   38 A"   92 A'   93 A'   94 A'   95 A'   39 A"                 
  2.291   2.369   2.670   2.814   3.049   3.972   3.981   3.983
 96 A'   97 A'   40 A"   98 A'   99 A'   41 A"   42 A"  100 A'                 
  3.997   3.999   4.040   4.042   4.133   4.291   4.313   6.516
 43 A"  101 A'  102 A'   44 A"  103 A'  104 A'  105 A'  106 A'                 
  6.588   6.905   7.526   7.536   7.547   7.569   7.627   7.666
107 A'  108 A'   45 A"   46 A"  109 A'  110 A'  111 A'  112 A'                 
  9.660  13.774  13.906  13.972  23.327  25.806  25.918  26.156
113 A'   47 A"  114 A'  115 A'  116 A'   48 A"  117 A'  118 A'                 
 47.817  47.871 163.053 215.647 289.717 289.729 289.744 289.762
119 A'  120 A'  121 A'  122 A'   49 A"   50 A"  123 A'  124 A'                 
289.839 289.8701020.5891020.656
125 A'  126 A'  127 A'  128 A'                                                 
 --------------------------------------------------------------

          Ground-State Mulliken Net Atomic Charges

     Atom                 Charge (a.u.)
  ----------------------------------------
      1 C                     0.012423
      2 P                     0.052192
      3 Cl                   -0.036167
      4 Br                   -0.033080
      5 Br                    0.004634
  ----------------------------------------
  Sum of atomic charges =    -0.000000

 -----------------------------------------------------------------
                    Cartesian Multipole Moments
 -----------------------------------------------------------------
    Charge (ESU x 10^10)
                -0.0000
    Dipole Moment (Debye)
         X       0.5909      Y      -0.5238      Z      -0.0000
       Tot       0.7896
    Quadrupole Moments (Debye-Ang)
        XX     -67.2377     XY      -1.1599     YY     -66.6492
        XZ       0.0000     YZ      -0.0000     ZZ     -68.8837
    Octopole Moments (Debye-Ang^2)
       XXX      51.9996    XXY      22.9942    XYY       8.2647
       YYY      55.0043    XXZ      -0.0000    XYZ       0.0000
       YYZ      -0.0000    XZZ      11.8450    YZZ      15.3214
       ZZZ      -0.0000
    Hexadecapole Moments (Debye-Ang^3)
      XXXX   -1124.4569   XXXY    -105.7082   XXYY    -330.9475
      XYYY    -118.1188   YYYY    -778.7821   XXXZ       0.0000
      XXYZ      -0.0000   XYYZ       0.0000   YYYZ      -0.0000
      XXZZ    -218.9143   XYZZ     -33.6177   YYZZ    -147.5010
      XZZZ       0.0000   YZZZ      -0.0000   ZZZZ     -87.8890
 -----------------------------------------------------------------
 Calculating analytic gradient of the SCF energy
 Gradient of SCF Energy
            1           2           3           4           5
    1  -0.0173082  -0.0035935   0.0057835   0.0413504  -0.0262322
    2  -0.0694202   0.0341384  -0.0037180   0.0042989   0.0347009
    3  -0.0000000   0.0000000   0.0000000  -0.0000000  -0.0000000
 Max gradient component =       6.942E-02
 RMS gradient           =       2.577E-02
 Gradient time:  CPU 10.87 s  wall 3.73 s
 Geometry Optimization Parameters
   NAtoms,    NIC,     NZ,  NCons,   NDum,   NFix, NCnnct, MaxDiis
        5      20       5       0       0       0       0       0

 Cartesian Hessian Update
 Hessian Updated using BFGS Update


** GEOMETRY OPTIMIZATION IN DELOCALIZED INTERNAL COORDINATES **
   Searching for a Minimum

   Optimization Cycle:   5

                       Coordinates (Angstroms)
     ATOM                X               Y               Z
      1  C         0.1636360845   -0.2384213709    0.0000000000
      2  P        -0.4169367123   -1.7651781766    0.0000000000
      3  Cl       -2.4733984881   -1.6519164401    0.0000000000
      4  Br        2.2107843696   -0.0037440583    0.0000000000
      5  Br       -0.9392078729    1.5381498856    0.0000000000
   Point Group: cs    Number of degrees of freedom:     7


   Energy is  -5987.969801991

 Hessian Updated using BFGS Update

  7 Hessian modes will be used to form the next step
  Hessian Eigenvalues:
     0.049997    0.072974    0.230653    0.250435    0.267427    0.312221
     1.136471

 Minimum Search - Taking Simple RFO Step
 Searching for Lamda that Minimizes Along All modes
 Value Taken    Lamda =  -0.04056587
 Calculated Step too Large.  Step scaled by  0.483358
 Step Taken.  Stepsize is  0.300000

                             Maximum     Tolerance    Cnvgd?
         Gradient           0.045895      0.000300      NO
         Displacement       0.188030      0.001200      NO
         Energy change     -0.023117      0.000001      NO


 New Cartesian Coordinates Obtained by Inverse Iteration

 Displacement from previous Coordinates is:  0.284183
 ----------------------------------------------------------------
             Standard Nuclear Orientation (Angstroms)
    I     Atom           X                Y                Z
 ----------------------------------------------------------------
    1      C       0.1587157142    -0.2120333259     0.0000000000
    2      P      -0.4009940023    -1.7704267395     0.0000000000
    3      Cl     -2.4653178707    -1.6315013503     0.0000000000
    4      Br      2.1132524815     0.0234566942     0.0000000000
    5      Br     -0.8607789419     1.4693945612     0.0000000000
 ----------------------------------------------------------------
 Molecular Point Group                 Cs    NOp =  2
 Largest Abelian Subgroup              Cs    NOp =  2
 Nuclear Repulsion Energy =   750.7675295765 hartrees
 There are       54 alpha and       54 beta electrons
 Applying Cartesian multipole field
    Component          Value
    ---------          -----
     (2,0,0)        1.00000E-11
     (0,2,0)        2.00000E-11
     (0,0,2)       -3.00000E-11
 Nucleus-field energy     =     0.0000000223 hartrees
 Requested basis set is 6-311++G(d,p)
 There are 70 shells and 178 basis functions
 A cutoff of  1.0D-11 yielded   1902 shell pairs
 There are     13398 function pairs (     14807 Cartesian)
 Smallest overlap matrix eigenvalue = 4.36E-04
 Guess MOs from SCF MO coefficient file

 -----------------------------------------------------------------------
  General SCF calculation program by
  Eric Jon Sundstrom, Paul Horn, Yuezhi Mao, Dmitri Zuev, Alec White,
  David Stuck, Shaama M.S., Shane Yost, Joonho Lee, David Small,
  Daniel Levine, Susi Lehtola, Hugh Burton, Evgeny Epifanovsky
 -----------------------------------------------------------------------
 Exchange:     0.2000 Hartree-Fock + 0.0800 Slater + 0.7200 B88
 Correlation:  0.1900 VWN1RPA + 0.8100 LYP
 Using SG-1 standard quadrature grid
 using 4 threads for integral computing
 -------------------------------------------------------
 OpenMP Integral computing Module                
 Release: version 2.0, May 2017, Q-Chem Inc. Pleasanton 
 -------------------------------------------------------
 -------------------------------------------------------
 OpenMP BLAS3 based DFT computing Module                
 Release: version 1.0, May 2013, Q-Chem Inc. Pittsburgh 
 -------------------------------------------------------
 A restricted SCF calculation will be
 performed using DIIS
 SCF converges when DIIS error is below 1.0e-08
 ---------------------------------------
  Cycle       Energy         DIIS error
 ---------------------------------------
    1   -5987.9809981774      8.39e-04  
    2   -5987.9835467487      6.39e-04  
    3   -5987.9831087381      7.07e-04  
    4   -5987.9851527462      1.09e-04  
    5   -5987.9852132790      3.43e-05  
    6   -5987.9852176855      6.71e-06  
    7   -5987.9852178366      2.73e-06  
    8   -5987.9852178662      6.86e-07  
    9   -5987.9852178680      1.66e-07  
   10   -5987.9852178682      6.48e-08  
   11   -5987.9852178682      9.70e-09  Convergence criterion met
 ---------------------------------------
 SCF time:   CPU 38.65s  wall 14.00s 
 SCF   energy in the final basis set =    -5987.9852178682
 Total energy in the final basis set =    -5987.9852178682

 --------------------------------------------------------------
             Orbital Energies (a.u.) and Symmetries
 --------------------------------------------------------------

 Alpha MOs, Restricted
 -- Occupied --                  
-482.87 -482.86 -101.57  -77.12  -62.52  -62.52  -56.34  -56.34
  1 A'    2 A'    3 A'    4 A'    5 A'    6 A'    7 A'    8 A'                 
-56.338 -56.338 -56.333 -56.333 -10.311  -9.488  -8.730  -8.725
  1 A"    9 A'    2 A"   10 A'   11 A'   12 A'   13 A'   14 A'                 
 -7.252  -7.244  -7.243  -6.618  -6.562  -6.557  -6.548  -6.547
 15 A'    3 A"   16 A'   17 A'   18 A'   19 A'   20 A'    4 A"                 
 -6.543  -6.542  -4.780  -4.776  -4.775  -2.673  -2.669  -2.669
  5 A"   21 A'   22 A'    6 A"   23 A'   24 A'   25 A'    7 A"                 
 -2.668  -2.664  -2.663  -2.657  -2.657  -2.652  -2.652  -0.881
 26 A'    8 A"   27 A'   28 A'    9 A"   29 A'   10 A"   30 A'                 
 -0.851  -0.802  -0.715  -0.547  -0.464  -0.443  -0.399  -0.371
 31 A'   32 A'   33 A'   34 A'   35 A'   36 A'   11 A"   37 A'                 
 -0.359  -0.334  -0.322  -0.319  -0.307  -0.270
 12 A"   38 A'   13 A"   39 A'   40 A'   14 A"                                 
 -- Virtual --                   
 -0.102  -0.086  -0.084  -0.007   0.003   0.023   0.029   0.038
 15 A"   41 A'   42 A'   43 A'   44 A'   45 A'   46 A'   16 A"                 
  0.043   0.058   0.065   0.070   0.073   0.084   0.086   0.096
 47 A'   48 A'   17 A"   18 A"   49 A'   50 A'   51 A'   52 A'                 
  0.107   0.111   0.117   0.127   0.142   0.157   0.158   0.197
 19 A"   53 A'   54 A'   20 A"   55 A'   56 A'   57 A'   58 A'                 
  0.212   0.267   0.284   0.297   0.362   0.382   0.405   0.410
 59 A'   60 A'   21 A"   61 A'   62 A'   63 A'   64 A'   22 A"                 
  0.417   0.422   0.424   0.436   0.463   0.470   0.487   0.501
 23 A"   65 A'   66 A'   67 A'   24 A"   68 A'   25 A"   26 A"                 
  0.516   0.536   0.552   0.558   0.572   0.594   0.600   0.602
 69 A'   27 A"   28 A"   70 A'   29 A"   71 A'   72 A'   30 A"                 
  0.605   0.633   0.657   0.704   0.797   0.813   0.820   0.838
 73 A'   74 A'   75 A'   76 A'   77 A'   31 A"   78 A'   79 A'                 
  0.846   0.860   0.892   0.905   0.926   0.973   0.988   1.045
 32 A"   80 A'   81 A'   33 A"   82 A'   83 A'   84 A'   85 A'                 
  1.232   1.366   1.451   1.565   1.607   1.661   1.707   1.758
 86 A'   34 A"   35 A"   36 A"   87 A'   88 A'   89 A'   90 A'                 
  1.873   1.977   1.990   2.012   2.054   2.121   2.208   2.244
 91 A'   37 A"   38 A"   92 A'   93 A'   94 A'   95 A'   39 A"                 
  2.299   2.371   2.669   2.852   3.051   3.972   3.977   3.984
 96 A'   97 A'   40 A"   98 A'   99 A'   41 A"   42 A"  100 A'                 
  3.995   4.009   4.058   4.066   4.152   4.327   4.342   6.526
101 A'   43 A"   44 A"  102 A'  103 A'  104 A'  105 A'  106 A'                 
  6.618   6.905   7.528   7.534   7.552   7.574   7.631   7.675
107 A'  108 A'   45 A"   46 A"  109 A'  110 A'  111 A'  112 A'                 
  9.666  13.780  13.914  13.968  23.327  25.812  25.929  26.155
113 A'   47 A"  114 A'  115 A'  116 A'   48 A"  117 A'  118 A'                 
 47.826  47.893 163.049 215.652 289.720 289.728 289.748 289.770
119 A'  120 A'  121 A'  122 A'   49 A"   50 A"  123 A'  124 A'                 
289.848 289.8911020.6011020.684
125 A'  126 A'  127 A'  128 A'                                                 

 Beta MOs, Restricted
 -- Occupied --                  
-482.87 -482.86 -101.57  -77.12  -62.52  -62.52  -56.34  -56.34
  1 A'    2 A'    3 A'    4 A'    5 A'    6 A'    7 A'    8 A'                 
-56.338 -56.338 -56.333 -56.333 -10.311  -9.488  -8.730  -8.725
  1 A"    9 A'    2 A"   10 A'   11 A'   12 A'   13 A'   14 A'                 
 -7.252  -7.244  -7.243  -6.618  -6.562  -6.557  -6.548  -6.547
 15 A'    3 A"   16 A'   17 A'   18 A'   19 A'   20 A'    4 A"                 
 -6.543  -6.542  -4.780  -4.776  -4.775  -2.673  -2.669  -2.669
  5 A"   21 A'   22 A'    6 A"   23 A'   24 A'   25 A'    7 A"                 
 -2.668  -2.664  -2.663  -2.657  -2.657  -2.652  -2.652  -0.881
 26 A'    8 A"   27 A'   28 A'    9 A"   29 A'   10 A"   30 A'                 
 -0.851  -0.802  -0.715  -0.547  -0.464  -0.443  -0.399  -0.371
 31 A'   32 A'   33 A'   34 A'   35 A'   36 A'   11 A"   37 A'                 
 -0.359  -0.334  -0.322  -0.319  -0.307  -0.270
 12 A"   38 A'   13 A"   39 A'   40 A'   14 A"                                 
 -- Virtual --                   
 -0.102  -0.086  -0.084  -0.007   0.003   0.023   0.029   0.038
 15 A"   41 A'   42 A'   43 A'   44 A'   45 A'   46 A'   16 A"                 
  0.043   0.058   0.065   0.070   0.073   0.084   0.086   0.096
 47 A'   48 A'   17 A"   18 A"   49 A'   50 A'   51 A'   52 A'                 
  0.107   0.111   0.117   0.127   0.142   0.157   0.158   0.197
 19 A"   53 A'   54 A'   20 A"   55 A'   56 A'   57 A'   58 A'                 
  0.212   0.267   0.284   0.297   0.362   0.382   0.405   0.410
 59 A'   60 A'   21 A"   61 A'   62 A'   63 A'   64 A'   22 A"                 
  0.417   0.422   0.424   0.436   0.463   0.470   0.487   0.501
 23 A"   65 A'   66 A'   67 A'   24 A"   68 A'   25 A"   26 A"                 
  0.516   0.536   0.552   0.558   0.572   0.594   0.600   0.602
 69 A'   27 A"   28 A"   70 A'   29 A"   71 A'   72 A'   30 A"                 
  0.605   0.633   0.657   0.704   0.797   0.813   0.820   0.838
 73 A'   74 A'   75 A'   76 A'   77 A'   31 A"   78 A'   79 A'                 
  0.846   0.860   0.892   0.905   0.926   0.973   0.988   1.045
 32 A"   80 A'   81 A'   33 A"   82 A'   83 A'   84 A'   85 A'                 
  1.232   1.366   1.451   1.565   1.607   1.661   1.707   1.758
 86 A'   34 A"   35 A"   36 A"   87 A'   88 A'   89 A'   90 A'                 
  1.873   1.977   1.990   2.012   2.054   2.121   2.208   2.244
 91 A'   37 A"   38 A"   92 A'   93 A'   94 A'   95 A'   39 A"                 
  2.299   2.371   2.669   2.852   3.051   3.972   3.977   3.984
 96 A'   97 A'   40 A"   98 A'   99 A'   41 A"   42 A"  100 A'                 
  3.995   4.009   4.058   4.066   4.152   4.327   4.342   6.526
101 A'   43 A"   44 A"  102 A'  103 A'  104 A'  105 A'  106 A'                 
  6.618   6.905   7.528   7.534   7.552   7.574   7.631   7.675
107 A'  108 A'   45 A"   46 A"  109 A'  110 A'  111 A'  112 A'                 
  9.666  13.780  13.914  13.968  23.327  25.812  25.929  26.155
113 A'   47 A"  114 A'  115 A'  116 A'   48 A"  117 A'  118 A'                 
 47.826  47.893 163.049 215.652 289.720 289.728 289.748 289.770
119 A'  120 A'  121 A'  122 A'   49 A"   50 A"  123 A'  124 A'                 
289.848 289.8911020.6011020.684
125 A'  126 A'  127 A'  128 A'                                                 
 --------------------------------------------------------------

          Ground-State Mulliken Net Atomic Charges

     Atom                 Charge (a.u.)
  ----------------------------------------
      1 C                     0.007106
      2 P                     0.037396
      3 Cl                   -0.056081
      4 Br                   -0.035674
      5 Br                    0.047254
  ----------------------------------------
  Sum of atomic charges =    -0.000000

 -----------------------------------------------------------------
                    Cartesian Multipole Moments
 -----------------------------------------------------------------
    Charge (ESU x 10^10)
                -0.0000
    Dipole Moment (Debye)
         X       0.7573      Y      -0.0744      Z       0.0000
       Tot       0.7609
    Quadrupole Moments (Debye-Ang)
        XX     -67.8883     XY      -1.6237     YY     -66.7082
        XZ      -0.0000     YZ       0.0000     ZZ     -68.6839
    Octopole Moments (Debye-Ang^2)
       XXX      52.7989    XXY      24.5437    XYY       9.4208
       YYY      58.1247    XXZ       0.0000    XYZ      -0.0000
       YYZ       0.0000    XZZ      12.2018    YZZ      16.4658
       ZZZ       0.0000
    Hexadecapole Moments (Debye-Ang^3)
      XXXX   -1072.4440   XXXY    -118.6027   XXYY    -318.2975
      XYYY    -128.6488   YYYY    -753.8136   XXXZ      -0.0000
      XXYZ       0.0000   XYYZ      -0.0000   YYYZ       0.0000
      XXZZ    -207.6903   XYZZ     -37.6185   YYZZ    -143.1775
      XZZZ      -0.0000   YZZZ       0.0000   ZZZZ     -87.4169
 -----------------------------------------------------------------
 Calculating analytic gradient of the SCF energy
 Gradient of SCF Energy
            1           2           3           4           5
    1  -0.0084733  -0.0037539   0.0046412   0.0206499  -0.0130639
    2  -0.0406827   0.0198389  -0.0021416   0.0038391   0.0191463
    3  -0.0000000  -0.0000000   0.0000000   0.0000000   0.0000000
 Max gradient component =       4.068E-02
 RMS gradient           =       1.447E-02
 Gradient time:  CPU 11.36 s  wall 3.89 s
 Geometry Optimization Parameters
   NAtoms,    NIC,     NZ,  NCons,   NDum,   NFix, NCnnct, MaxDiis
        5      20       5       0       0       0       0       0

 Cartesian Hessian Update
 Hessian Updated using BFGS Update


** GEOMETRY OPTIMIZATION IN DELOCALIZED INTERNAL COORDINATES **
   Searching for a Minimum

   Optimization Cycle:   6

                       Coordinates (Angstroms)
     ATOM                X               Y               Z
      1  C         0.1587157142   -0.2120333259    0.0000000000
      2  P        -0.4009940023   -1.7704267395    0.0000000000
      3  Cl       -2.4653178707   -1.6315013503    0.0000000000
      4  Br        2.1132524815    0.0234566942    0.0000000000
      5  Br       -0.8607789419    1.4693945612    0.0000000000
   Point Group: cs    Number of degrees of freedom:     7


   Energy is  -5987.985217868

 Hessian Updated using BFGS Update

  7 Hessian modes will be used to form the next step
  Hessian Eigenvalues:
     0.055743    0.103916    0.231789    0.253516    0.266745    0.312323
     1.126214

 Minimum Search - Taking Simple RFO Step
 Searching for Lamda that Minimizes Along All modes
 Value Taken    Lamda =  -0.01067121
 Calculated Step too Large.  Step scaled by  0.967411
 Step Taken.  Stepsize is  0.300000

                             Maximum     Tolerance    Cnvgd?
         Gradient           0.025715      0.000300      NO
         Displacement       0.182793      0.001200      NO
         Energy change     -0.015416      0.000001      NO


 New Cartesian Coordinates Obtained by Inverse Iteration

 Displacement from previous Coordinates is:  0.262521
 ----------------------------------------------------------------
             Standard Nuclear Orientation (Angstroms)
    I     Atom           X                Y                Z
 ----------------------------------------------------------------
    1      C       0.1514711065    -0.1745473865     0.0000000000
    2      P      -0.3792171469    -1.7681434558     0.0000000000
    3      Cl     -2.4567997281    -1.6112001387     0.0000000000
    4      Br      2.0263669121     0.0349468589     0.0000000000
    5      Br     -0.7969437629     1.3978339618     0.0000000000
 ----------------------------------------------------------------
 Molecular Point Group                 Cs    NOp =  2
 Largest Abelian Subgroup              Cs    NOp =  2
 Nuclear Repulsion Energy =   774.4015528894 hartrees
 There are       54 alpha and       54 beta electrons
 Applying Cartesian multipole field
    Component          Value
    ---------          -----
     (2,0,0)        1.00000E-11
     (0,2,0)        2.00000E-11
     (0,0,2)       -3.00000E-11
 Nucleus-field energy     =     0.0000000211 hartrees
 Requested basis set is 6-311++G(d,p)
 There are 70 shells and 178 basis functions
 A cutoff of  1.0D-11 yielded   1924 shell pairs
 There are     13612 function pairs (     15053 Cartesian)
 Smallest overlap matrix eigenvalue = 3.19E-04
 Guess MOs from SCF MO coefficient file

 -----------------------------------------------------------------------
  General SCF calculation program by
  Eric Jon Sundstrom, Paul Horn, Yuezhi Mao, Dmitri Zuev, Alec White,
  David Stuck, Shaama M.S., Shane Yost, Joonho Lee, David Small,
  Daniel Levine, Susi Lehtola, Hugh Burton, Evgeny Epifanovsky
 -----------------------------------------------------------------------
 Exchange:     0.2000 Hartree-Fock + 0.0800 Slater + 0.7200 B88
 Correlation:  0.1900 VWN1RPA + 0.8100 LYP
 Using SG-1 standard quadrature grid
 using 4 threads for integral computing
 -------------------------------------------------------
 OpenMP Integral computing Module                
 Release: version 2.0, May 2017, Q-Chem Inc. Pleasanton 
 -------------------------------------------------------
 -------------------------------------------------------
 OpenMP BLAS3 based DFT computing Module                
 Release: version 1.0, May 2013, Q-Chem Inc. Pittsburgh 
 -------------------------------------------------------
 A restricted SCF calculation will be
 performed using DIIS
 SCF converges when DIIS error is below 1.0e-08
 ---------------------------------------
  Cycle       Energy         DIIS error
 ---------------------------------------
    1   -5987.9823699859      9.94e-04  
    2   -5987.9853737279      7.81e-04  
    3   -5987.9852497953      7.76e-04  
    4   -5987.9876630526      1.44e-04  
    5   -5987.9877709777      3.98e-05  
    6   -5987.9877766944      7.99e-06  
    7   -5987.9877769293      3.40e-06  
    8   -5987.9877769763      6.43e-07  
    9   -5987.9877769777      2.08e-07  
   10   -5987.9877769779      7.10e-08  
   11   -5987.9877769778      9.12e-09  Convergence criterion met
 ---------------------------------------
 SCF time:   CPU 38.74s  wall 15.00s 
 SCF   energy in the final basis set =    -5987.9877769778
 Total energy in the final basis set =    -5987.9877769778

 --------------------------------------------------------------
             Orbital Energies (a.u.) and Symmetries
 --------------------------------------------------------------

 Alpha MOs, Restricted
 -- Occupied --                  
-482.87 -482.87 -101.57  -77.12  -62.52  -62.52  -56.34  -56.34
  1 A'    2 A'    3 A'    4 A'    5 A'    6 A'    7 A'    8 A'                 
-56.339 -56.339 -56.337 -56.337 -10.304  -9.482  -8.731  -8.730
  1 A"    9 A'    2 A"   10 A'   11 A'   12 A'   13 A'   14 A'                 
 -7.245  -7.237  -7.237  -6.611  -6.563  -6.562  -6.550  -6.549
 15 A'    3 A"   16 A'   17 A'   18 A'   19 A'    4 A"   20 A'                 
 -6.548  -6.548  -4.774  -4.770  -4.769  -2.674  -2.673  -2.671
 21 A'    5 A"   22 A'    6 A"   23 A'   24 A'   25 A'    7 A"                 
 -2.670  -2.669  -2.669  -2.659  -2.659  -2.657  -2.657  -0.898
 26 A'    8 A"   27 A'   28 A'    9 A"   29 A'   10 A"   30 A'                 
 -0.854  -0.815  -0.704  -0.552  -0.473  -0.449  -0.409  -0.370
 31 A'   32 A'   33 A'   34 A'   35 A'   36 A'   11 A"   37 A'                 
 -0.358  -0.337  -0.326  -0.316  -0.307  -0.261
 12 A"   38 A'   13 A"   39 A'   40 A'   14 A"                                 
 -- Virtual --                   
 -0.101  -0.069  -0.058  -0.005   0.007   0.024   0.031   0.038
 15 A"   41 A'   42 A'   43 A'   44 A'   45 A'   46 A'   16 A"                 
  0.042   0.059   0.064   0.069   0.076   0.088   0.090   0.097
 47 A'   48 A'   17 A"   18 A"   49 A'   50 A'   51 A'   52 A'                 
  0.108   0.112   0.117   0.128   0.142   0.156   0.160   0.200
 19 A"   53 A'   54 A'   20 A"   55 A'   56 A'   57 A'   58 A'                 
  0.214   0.266   0.287   0.294   0.357   0.380   0.405   0.408
 59 A'   60 A'   21 A"   61 A'   62 A'   63 A'   22 A"   64 A'                 
  0.413   0.424   0.426   0.438   0.457   0.469   0.490   0.502
 23 A"   65 A'   66 A'   67 A'   24 A"   68 A'   25 A"   26 A"                 
  0.512   0.529   0.554   0.556   0.573   0.594   0.610   0.611
 69 A'   27 A"   28 A"   70 A'   29 A"   71 A'   30 A"   72 A'                 
  0.620   0.641   0.676   0.715   0.800   0.832   0.839   0.853
 73 A'   74 A'   75 A'   76 A'   77 A'   31 A"   78 A'   32 A"                 
  0.869   0.882   0.899   0.908   0.932   0.963   1.007   1.065
 79 A'   80 A'   81 A'   33 A"   82 A'   83 A'   84 A'   85 A'                 
  1.229   1.394   1.454   1.570   1.636   1.712   1.740   1.755
 86 A'   34 A"   35 A"   36 A"   87 A'   88 A'   89 A'   90 A'                 
  1.872   1.979   1.991   2.013   2.056   2.127   2.204   2.250
 91 A'   37 A"   38 A"   92 A'   93 A'   94 A'   95 A'   39 A"                 
  2.305   2.373   2.667   2.900   3.058   3.968   3.975   3.984
 96 A'   97 A'   40 A"   98 A'   99 A'   41 A"   42 A"  100 A'                 
  3.990   4.020   4.075   4.096   4.165   4.334   4.343   6.556
101 A'   43 A"   44 A"  102 A'  103 A'  104 A'  105 A'  106 A'                 
  6.656   6.904   7.526   7.534   7.570   7.575   7.641   7.659
107 A'  108 A'   45 A"   46 A"  109 A'  110 A'  111 A'  112 A'                 
  9.672  13.787  13.922  13.966  23.339  25.817  25.941  26.149
113 A'   47 A"  114 A'  115 A'  116 A'   48 A"  117 A'  118 A'                 
 47.851  47.921 163.046 215.658 289.722 289.729 289.761 289.775
119 A'  120 A'  121 A'  122 A'   49 A"   50 A"  123 A'  124 A'                 
289.858 289.8861020.6321020.720
125 A'  126 A'  127 A'  128 A'                                                 

 Beta MOs, Restricted
 -- Occupied --                  
-482.87 -482.87 -101.57  -77.12  -62.52  -62.52  -56.34  -56.34
  1 A'    2 A'    3 A'    4 A'    5 A'    6 A'    7 A'    8 A'                 
-56.339 -56.339 -56.337 -56.337 -10.304  -9.482  -8.731  -8.730
  1 A"    9 A'    2 A"   10 A'   11 A'   12 A'   13 A'   14 A'                 
 -7.245  -7.237  -7.237  -6.611  -6.563  -6.562  -6.550  -6.549
 15 A'    3 A"   16 A'   17 A'   18 A'   19 A'    4 A"   20 A'                 
 -6.548  -6.548  -4.774  -4.770  -4.769  -2.674  -2.673  -2.671
 21 A'    5 A"   22 A'    6 A"   23 A'   24 A'   25 A'    7 A"                 
 -2.670  -2.669  -2.669  -2.659  -2.659  -2.657  -2.657  -0.898
 26 A'    8 A"   27 A'   28 A'    9 A"   29 A'   10 A"   30 A'                 
 -0.854  -0.815  -0.704  -0.552  -0.473  -0.449  -0.409  -0.370
 31 A'   32 A'   33 A'   34 A'   35 A'   36 A'   11 A"   37 A'                 
 -0.358  -0.337  -0.326  -0.316  -0.307  -0.261
 12 A"   38 A'   13 A"   39 A'   40 A'   14 A"                                 
 -- Virtual --                   
 -0.101  -0.069  -0.058  -0.005   0.007   0.024   0.031   0.038
 15 A"   41 A'   42 A'   43 A'   44 A'   45 A'   46 A'   16 A"                 
  0.042   0.059   0.064   0.069   0.076   0.088   0.090   0.097
 47 A'   48 A'   17 A"   18 A"   49 A'   50 A'   51 A'   52 A'                 
  0.108   0.112   0.117   0.128   0.142   0.156   0.160   0.200
 19 A"   53 A'   54 A'   20 A"   55 A'   56 A'   57 A'   58 A'                 
  0.214   0.266   0.287   0.294   0.357   0.380   0.405   0.408
 59 A'   60 A'   21 A"   61 A'   62 A'   63 A'   22 A"   64 A'                 
  0.413   0.424   0.426   0.438   0.457   0.469   0.490   0.502
 23 A"   65 A'   66 A'   67 A'   24 A"   68 A'   25 A"   26 A"                 
  0.512   0.529   0.554   0.556   0.573   0.594   0.610   0.611
 69 A'   27 A"   28 A"   70 A'   29 A"   71 A'   30 A"   72 A'                 
  0.620   0.641   0.676   0.715   0.800   0.832   0.839   0.853
 73 A'   74 A'   75 A'   76 A'   77 A'   31 A"   78 A'   32 A"                 
  0.869   0.882   0.899   0.908   0.932   0.963   1.007   1.065
 79 A'   80 A'   81 A'   33 A"   82 A'   83 A'   84 A'   85 A'                 
  1.229   1.394   1.454   1.570   1.636   1.712   1.740   1.755
 86 A'   34 A"   35 A"   36 A"   87 A'   88 A'   89 A'   90 A'                 
  1.872   1.979   1.991   2.013   2.056   2.127   2.204   2.250
 91 A'   37 A"   38 A"   92 A'   93 A'   94 A'   95 A'   39 A"                 
  2.305   2.373   2.667   2.900   3.058   3.968   3.975   3.984
 96 A'   97 A'   40 A"   98 A'   99 A'   41 A"   42 A"  100 A'                 
  3.990   4.020   4.075   4.096   4.165   4.334   4.343   6.556
101 A'   43 A"   44 A"  102 A'  103 A'  104 A'  105 A'  106 A'                 
  6.656   6.904   7.526   7.534   7.570   7.575   7.641   7.659
107 A'  108 A'   45 A"   46 A"  109 A'  110 A'  111 A'  112 A'                 
  9.672  13.787  13.922  13.966  23.339  25.817  25.941  26.149
113 A'   47 A"  114 A'  115 A'  116 A'   48 A"  117 A'  118 A'                 
 47.851  47.921 163.046 215.658 289.722 289.729 289.761 289.775
119 A'  120 A'  121 A'  122 A'   49 A"   50 A"  123 A'  124 A'                 
289.858 289.8861020.6321020.720
125 A'  126 A'  127 A'  128 A'                                                 
 --------------------------------------------------------------

          Ground-State Mulliken Net Atomic Charges

     Atom                 Charge (a.u.)
  ----------------------------------------
      1 C                     0.000222
      2 P                     0.014143
      3 Cl                   -0.077292
      4 Br                   -0.041652
      5 Br                    0.104579
  ----------------------------------------
  Sum of atomic charges =    -0.000000

 -----------------------------------------------------------------
                    Cartesian Multipole Moments
 -----------------------------------------------------------------
    Charge (ESU x 10^10)
                -0.0000
    Dipole Moment (Debye)
         X       0.9470      Y       0.4244      Z      -0.0000
       Tot       1.0377
    Quadrupole Moments (Debye-Ang)
        XX     -68.6110     XY      -2.1988     YY     -66.8871
        XZ       0.0000     YZ       0.0000     ZZ     -68.4475
    Octopole Moments (Debye-Ang^2)
       XXX      53.9724    XXY      26.2948    XYY      10.6750
       YYY      61.7278    XXZ       0.0000    XYZ      -0.0000
       YYZ      -0.0000    XZZ      12.5896    YZZ      17.9485
       ZZZ       0.0000
    Hexadecapole Moments (Debye-Ang^3)
      XXXX   -1030.3894   XXXY    -128.9167   XXYY    -307.3312
      XYYY    -135.2620   YYYY    -728.1780   XXXZ       0.0000
      XXYZ       0.0000   XYYZ      -0.0000   YYYZ       0.0000
      XXZZ    -198.3894   XYZZ     -40.3331   YYZZ    -138.7366
      XZZZ      -0.0000   YZZZ       0.0000   ZZZZ     -86.8908
 -----------------------------------------------------------------
 Calculating analytic gradient of the SCF energy
 Gradient of SCF Energy
            1           2           3           4           5
    1  -0.0023628  -0.0011139   0.0026714  -0.0126368   0.0134421
    2   0.0098639   0.0075553  -0.0002699   0.0013484  -0.0184978
    3  -0.0000000  -0.0000000   0.0000000  -0.0000000  -0.0000000
 Max gradient component =       1.850E-02
 RMS gradient           =       7.540E-03
 Gradient time:  CPU 11.49 s  wall 5.61 s
 Geometry Optimization Parameters
   NAtoms,    NIC,     NZ,  NCons,   NDum,   NFix, NCnnct, MaxDiis
        5      20       5       0       0       0       0       0

 Cartesian Hessian Update
 Hessian Updated using BFGS Update


** GEOMETRY OPTIMIZATION IN DELOCALIZED INTERNAL COORDINATES **
   Searching for a Minimum

   Optimization Cycle:   7

                       Coordinates (Angstroms)
     ATOM                X               Y               Z
      1  C         0.1514711065   -0.1745473865    0.0000000000
      2  P        -0.3792171469   -1.7681434558    0.0000000000
      3  Cl       -2.4567997281   -1.6112001387    0.0000000000
      4  Br        2.0263669121    0.0349468589    0.0000000000
      5  Br       -0.7969437629    1.3978339618    0.0000000000
   Point Group: cs    Number of degrees of freedom:     7


   Energy is  -5987.987776978

 Hessian Updated using BFGS Update

  7 Hessian modes will be used to form the next step
  Hessian Eigenvalues:
     0.059268    0.181096    0.229485    0.264344    0.269281    0.314755
     1.109862

 Minimum Search - Taking Simple RFO Step
 Searching for Lamda that Minimizes Along All modes
 Value Taken    Lamda =  -0.00326443
 Step Taken.  Stepsize is  0.133231

                             Maximum     Tolerance    Cnvgd?
         Gradient           0.024568      0.000300      NO
         Displacement       0.089540      0.001200      NO
         Energy change     -0.002559      0.000001      NO


 New Cartesian Coordinates Obtained by Inverse Iteration

 Displacement from previous Coordinates is:  0.126496
 ----------------------------------------------------------------
             Standard Nuclear Orientation (Angstroms)
    I     Atom           X                Y                Z
 ----------------------------------------------------------------
    1      C       0.1571616307    -0.1845666133     0.0000000000
    2      P      -0.3744631484    -1.7733676015     0.0000000000
    3      Cl     -2.4534272959    -1.6212236668     0.0000000000
    4      Br      2.0447030040     0.0122458090     0.0000000000
    5      Br     -0.8290968097     1.4458019123     0.0000000000
 ----------------------------------------------------------------
 Molecular Point Group                 Cs    NOp =  2
 Largest Abelian Subgroup              Cs    NOp =  2
 Nuclear Repulsion Energy =   764.3677884400 hartrees
 There are       54 alpha and       54 beta electrons
 Applying Cartesian multipole field
    Component          Value
    ---------          -----
     (2,0,0)        1.00000E-11
     (0,2,0)        2.00000E-11
     (0,0,2)       -3.00000E-11
 Nucleus-field energy     =     0.0000000216 hartrees
 Requested basis set is 6-311++G(d,p)
 There are 70 shells and 178 basis functions
 A cutoff of  1.0D-11 yielded   1917 shell pairs
 There are     13527 function pairs (     14951 Cartesian)
 Smallest overlap matrix eigenvalue = 3.62E-04
 Guess MOs from SCF MO coefficient file

 -----------------------------------------------------------------------
  General SCF calculation program by
  Eric Jon Sundstrom, Paul Horn, Yuezhi Mao, Dmitri Zuev, Alec White,
  David Stuck, Shaama M.S., Shane Yost, Joonho Lee, David Small,
  Daniel Levine, Susi Lehtola, Hugh Burton, Evgeny Epifanovsky
 -----------------------------------------------------------------------
 Exchange:     0.2000 Hartree-Fock + 0.0800 Slater + 0.7200 B88
 Correlation:  0.1900 VWN1RPA + 0.8100 LYP
 Using SG-1 standard quadrature grid
 using 4 threads for integral computing
 -------------------------------------------------------
 OpenMP Integral computing Module                
 Release: version 2.0, May 2017, Q-Chem Inc. Pleasanton 
 -------------------------------------------------------
 -------------------------------------------------------
 OpenMP BLAS3 based DFT computing Module                
 Release: version 1.0, May 2013, Q-Chem Inc. Pittsburgh 
 -------------------------------------------------------
 A restricted SCF calculation will be
 performed using DIIS
 SCF converges when DIIS error is below 1.0e-08
 ---------------------------------------
  Cycle       Energy         DIIS error
 ---------------------------------------
    1   -5987.9877152081      4.79e-04  
    2   -5987.9883817073      3.70e-04  
    3   -5987.9882851851      3.94e-04  
    4   -5987.9889141526      6.38e-05  
    5   -5987.9889343293      1.66e-05  
    6   -5987.9889352702      3.98e-06  
    7   -5987.9889353294      1.64e-06  
    8   -5987.9889353406      2.89e-07  
    9   -5987.9889353409      1.11e-07  
   10   -5987.9889353409      2.93e-08  
   11   -5987.9889353409      4.19e-09  Convergence criterion met
 ---------------------------------------
 SCF time:   CPU 37.93s  wall 19.00s 
 SCF   energy in the final basis set =    -5987.9889353409
 Total energy in the final basis set =    -5987.9889353409

 --------------------------------------------------------------
             Orbital Energies (a.u.) and Symmetries
 --------------------------------------------------------------

 Alpha MOs, Restricted
 -- Occupied --                  
-482.87 -482.87 -101.57  -77.12  -62.52  -62.52  -56.34  -56.34
  1 A'    2 A'    3 A'    4 A'    5 A'    6 A'    7 A'    8 A'                 
-56.339 -56.339 -56.336 -56.336 -10.307  -9.483  -8.731  -8.728
  9 A'    1 A"    2 A"   10 A'   11 A'   12 A'   13 A'   14 A'                 
 -7.246  -7.238  -7.238  -6.614  -6.564  -6.560  -6.549  -6.549
 15 A'    3 A"   16 A'   17 A'   18 A'   19 A'   20 A'    4 A"                 
 -6.546  -6.545  -4.777  -4.773  -4.771  -2.674  -2.671  -2.670
  5 A"   21 A'   22 A'    6 A"   23 A'   24 A'   25 A'   26 A'                 
 -2.670  -2.667  -2.666  -2.659  -2.659  -2.655  -2.655  -0.888
  7 A"    8 A"   27 A'   28 A'    9 A"   29 A'   10 A"   30 A'                 
 -0.853  -0.810  -0.707  -0.550  -0.469  -0.446  -0.404  -0.369
 31 A'   32 A'   33 A'   34 A'   35 A'   36 A'   11 A"   37 A'                 
 -0.358  -0.336  -0.325  -0.318  -0.308  -0.264
 12 A"   38 A'   13 A"   39 A'   40 A'   14 A"                                 
 -- Virtual --                   
 -0.102  -0.076  -0.066  -0.006   0.004   0.023   0.030   0.038
 15 A"   41 A'   42 A'   43 A'   44 A'   45 A'   46 A'   16 A"                 
  0.042   0.059   0.065   0.070   0.074   0.087   0.088   0.097
 47 A'   48 A'   17 A"   18 A"   49 A'   50 A'   51 A'   52 A'                 
  0.108   0.111   0.116   0.127   0.142   0.156   0.161   0.199
 19 A"   53 A'   54 A'   20 A"   55 A'   56 A'   57 A'   58 A'                 
  0.212   0.266   0.286   0.296   0.359   0.380   0.406   0.409
 59 A'   60 A'   21 A"   61 A'   62 A'   63 A'   22 A"   64 A'                 
  0.415   0.422   0.424   0.438   0.460   0.471   0.490   0.501
 23 A"   65 A'   66 A'   67 A'   24 A"   68 A'   25 A"   26 A"                 
  0.512   0.530   0.552   0.555   0.572   0.596   0.605   0.608
 69 A'   27 A"   28 A"   70 A'   29 A"   71 A'   72 A'   30 A"                 
  0.611   0.640   0.668   0.709   0.802   0.824   0.828   0.852
 73 A'   74 A'   75 A'   76 A'   77 A'   31 A"   78 A'   32 A"                 
  0.859   0.872   0.897   0.906   0.932   0.965   0.995   1.057
 79 A'   80 A'   81 A'   33 A"   82 A'   83 A'   84 A'   85 A'                 
  1.227   1.385   1.448   1.567   1.631   1.686   1.730   1.755
 86 A'   34 A"   35 A"   36 A"   87 A'   88 A'   89 A'   90 A'                 
  1.866   1.977   1.991   2.012   2.056   2.122   2.209   2.249
 91 A'   37 A"   38 A"   92 A'   93 A'   94 A'   95 A'   39 A"                 
  2.304   2.372   2.667   2.882   3.047   3.969   3.975   3.984
 96 A'   97 A'   40 A"   98 A'   99 A'   41 A"   42 A"  100 A'                 
  3.992   4.016   4.068   4.081   4.159   4.333   4.347   6.542
101 A'   43 A"   44 A"  102 A'  103 A'  104 A'  105 A'  106 A'                 
  6.640   6.902   7.527   7.533   7.559   7.574   7.635   7.669
107 A'  108 A'   45 A"   46 A"  109 A'  110 A'  111 A'  112 A'                 
  9.671  13.783  13.917  13.962  23.330  25.816  25.938  26.147
113 A'   47 A"  114 A'  115 A'  116 A'   48 A"  117 A'  118 A'                 
 47.839  47.909 163.045 215.656 289.721 289.728 289.753 289.773
119 A'  120 A'  121 A'  122 A'   49 A"   50 A"  123 A'  124 A'                 
289.852 289.8911020.6171020.704
125 A'  126 A'  127 A'  128 A'                                                 

 Beta MOs, Restricted
 -- Occupied --                  
-482.87 -482.87 -101.57  -77.12  -62.52  -62.52  -56.34  -56.34
  1 A'    2 A'    3 A'    4 A'    5 A'    6 A'    7 A'    8 A'                 
-56.339 -56.339 -56.336 -56.336 -10.307  -9.483  -8.731  -8.728
  9 A'    1 A"    2 A"   10 A'   11 A'   12 A'   13 A'   14 A'                 
 -7.246  -7.238  -7.238  -6.614  -6.564  -6.560  -6.549  -6.549
 15 A'    3 A"   16 A'   17 A'   18 A'   19 A'   20 A'    4 A"                 
 -6.546  -6.545  -4.777  -4.773  -4.771  -2.674  -2.671  -2.670
  5 A"   21 A'   22 A'    6 A"   23 A'   24 A'   25 A'   26 A'                 
 -2.670  -2.667  -2.666  -2.659  -2.659  -2.655  -2.655  -0.888
  7 A"    8 A"   27 A'   28 A'    9 A"   29 A'   10 A"   30 A'                 
 -0.853  -0.810  -0.707  -0.550  -0.469  -0.446  -0.404  -0.369
 31 A'   32 A'   33 A'   34 A'   35 A'   36 A'   11 A"   37 A'                 
 -0.358  -0.336  -0.325  -0.318  -0.308  -0.264
 12 A"   38 A'   13 A"   39 A'   40 A'   14 A"                                 
 -- Virtual --                   
 -0.102  -0.076  -0.066  -0.006   0.004   0.023   0.030   0.038
 15 A"   41 A'   42 A'   43 A'   44 A'   45 A'   46 A'   16 A"                 
  0.042   0.059   0.065   0.070   0.074   0.087   0.088   0.097
 47 A'   48 A'   17 A"   18 A"   49 A'   50 A'   51 A'   52 A'                 
  0.108   0.111   0.116   0.127   0.142   0.156   0.161   0.199
 19 A"   53 A'   54 A'   20 A"   55 A'   56 A'   57 A'   58 A'                 
  0.212   0.266   0.286   0.296   0.359   0.380   0.406   0.409
 59 A'   60 A'   21 A"   61 A'   62 A'   63 A'   22 A"   64 A'                 
  0.415   0.422   0.424   0.438   0.460   0.471   0.490   0.501
 23 A"   65 A'   66 A'   67 A'   24 A"   68 A'   25 A"   26 A"                 
  0.512   0.530   0.552   0.555   0.572   0.596   0.605   0.608
 69 A'   27 A"   28 A"   70 A'   29 A"   71 A'   72 A'   30 A"                 
  0.611   0.640   0.668   0.709   0.802   0.824   0.828   0.852
 73 A'   74 A'   75 A'   76 A'   77 A'   31 A"   78 A'   32 A"                 
  0.859   0.872   0.897   0.906   0.932   0.965   0.995   1.057
 79 A'   80 A'   81 A'   33 A"   82 A'   83 A'   84 A'   85 A'                 
  1.227   1.385   1.448   1.567   1.631   1.686   1.730   1.755
 86 A'   34 A"   35 A"   36 A"   87 A'   88 A'   89 A'   90 A'                 
  1.866   1.977   1.991   2.012   2.056   2.122   2.209   2.249
 91 A'   37 A"   38 A"   92 A'   93 A'   94 A'   95 A'   39 A"                 
  2.304   2.372   2.667   2.882   3.047   3.969   3.975   3.984
 96 A'   97 A'   40 A"   98 A'   99 A'   41 A"   42 A"  100 A'                 
  3.992   4.016   4.068   4.081   4.159   4.333   4.347   6.542
101 A'   43 A"   44 A"  102 A'  103 A'  104 A'  105 A'  106 A'                 
  6.640   6.902   7.527   7.533   7.559   7.574   7.635   7.669
107 A'  108 A'   45 A"   46 A"  109 A'  110 A'  111 A'  112 A'                 
  9.671  13.783  13.917  13.962  23.330  25.816  25.938  26.147
113 A'   47 A"  114 A'  115 A'  116 A'   48 A"  117 A'  118 A'                 
 47.839  47.909 163.045 215.656 289.721 289.728 289.753 289.773
119 A'  120 A'  121 A'  122 A'   49 A"   50 A"  123 A'  124 A'                 
289.852 289.8911020.6171020.704
125 A'  126 A'  127 A'  128 A'                                                 
 --------------------------------------------------------------

          Ground-State Mulliken Net Atomic Charges

     Atom                 Charge (a.u.)
  ----------------------------------------
      1 C                     0.012110
      2 P                     0.022297
      3 Cl                   -0.072455
      4 Br                   -0.037799
      5 Br                    0.075847
  ----------------------------------------
  Sum of atomic charges =    -0.000000

 -----------------------------------------------------------------
                    Cartesian Multipole Moments
 -----------------------------------------------------------------
    Charge (ESU x 10^10)
                -0.0000
    Dipole Moment (Debye)
         X       1.0115      Y       0.1946      Z       0.0000
       Tot       1.0300
    Quadrupole Moments (Debye-Ang)
        XX     -68.3741     XY      -2.1561     YY     -66.7679
        XZ       0.0000     YZ      -0.0000     ZZ     -68.5640
    Octopole Moments (Debye-Ang^2)
       XXX      54.6800    XXY      25.7129    XYY      10.5757
       YYY      60.2265    XXZ       0.0000    XYZ       0.0000
       YYZ       0.0000    XZZ      12.7918    YZZ      17.3658
       ZZZ       0.0000
    Hexadecapole Moments (Debye-Ang^3)
      XXXX   -1038.5995   XXXY    -122.3400   XXYY    -311.8481
      XYYY    -129.1131   YYYY    -744.8095   XXXZ       0.0000
      XXYZ      -0.0000   XYYZ       0.0000   YYYZ      -0.0000
      XXZZ    -200.4470   XYZZ     -37.8912   YYZZ    -141.8341
      XZZZ      -0.0000   YZZZ       0.0000   ZZZZ     -87.1481
 -----------------------------------------------------------------
 Calculating analytic gradient of the SCF energy
 Gradient of SCF Energy
            1           2           3           4           5
    1   0.0042518   0.0013258   0.0017896  -0.0047686  -0.0025987
    2  -0.0119144   0.0069687  -0.0001833  -0.0003668   0.0054958
    3  -0.0000000   0.0000000  -0.0000000   0.0000000   0.0000000
 Max gradient component =       1.191E-02
 RMS gradient           =       4.269E-03
 Gradient time:  CPU 10.92 s  wall 5.46 s
 Geometry Optimization Parameters
   NAtoms,    NIC,     NZ,  NCons,   NDum,   NFix, NCnnct, MaxDiis
        5      20       5       0       0       0       0       0

 Cartesian Hessian Update
 Hessian Updated using BFGS Update


** GEOMETRY OPTIMIZATION IN DELOCALIZED INTERNAL COORDINATES **
   Searching for a Minimum

   Optimization Cycle:   8

                       Coordinates (Angstroms)
     ATOM                X               Y               Z
      1  C         0.1571616307   -0.1845666133    0.0000000000
      2  P        -0.3744631484   -1.7733676015    0.0000000000
      3  Cl       -2.4534272959   -1.6212236668    0.0000000000
      4  Br        2.0447030040    0.0122458090    0.0000000000
      5  Br       -0.8290968097    1.4458019123    0.0000000000
   Point Group: cs    Number of degrees of freedom:     7


   Energy is  -5987.988935341

 Hessian Updated using BFGS Update

  7 Hessian modes will be used to form the next step
  Hessian Eigenvalues:
     0.069097    0.199889    0.231526    0.264560    0.271828    0.308162
     1.078335

 Minimum Search - Taking Simple RFO Step
 Searching for Lamda that Minimizes Along All modes
 Value Taken    Lamda =  -0.00071808
 Step Taken.  Stepsize is  0.091084

                             Maximum     Tolerance    Cnvgd?
         Gradient           0.007879      0.000300      NO
         Displacement       0.071120      0.001200      NO
         Energy change     -0.001158      0.000001      NO


 New Cartesian Coordinates Obtained by Inverse Iteration

 Displacement from previous Coordinates is:  0.082274
 ----------------------------------------------------------------
             Standard Nuclear Orientation (Angstroms)
    I     Atom           X                Y                Z
 ----------------------------------------------------------------
    1      C       0.1484741018    -0.1796234914     0.0000000000
    2      P      -0.3831630470    -1.7719712065     0.0000000000
    3      Cl     -2.4647348011    -1.6177355964     0.0000000000
    4      Br      2.0766740365     0.0230922656     0.0000000000
    5      Br     -0.8323729095     1.4251278684     0.0000000000
 ----------------------------------------------------------------
 Molecular Point Group                 Cs    NOp =  2
 Largest Abelian Subgroup              Cs    NOp =  2
 Nuclear Repulsion Energy =   761.9288160792 hartrees
 There are       54 alpha and       54 beta electrons
 Applying Cartesian multipole field
    Component          Value
    ---------          -----
     (2,0,0)        1.00000E-11
     (0,2,0)        2.00000E-11
     (0,0,2)       -3.00000E-11
 Nucleus-field energy     =     0.0000000217 hartrees
 Requested basis set is 6-311++G(d,p)
 There are 70 shells and 178 basis functions
 A cutoff of  1.0D-11 yielded   1912 shell pairs
 There are     13494 function pairs (     14915 Cartesian)
 Smallest overlap matrix eigenvalue = 3.67E-04
 Guess MOs from SCF MO coefficient file

 -----------------------------------------------------------------------
  General SCF calculation program by
  Eric Jon Sundstrom, Paul Horn, Yuezhi Mao, Dmitri Zuev, Alec White,
  David Stuck, Shaama M.S., Shane Yost, Joonho Lee, David Small,
  Daniel Levine, Susi Lehtola, Hugh Burton, Evgeny Epifanovsky
 -----------------------------------------------------------------------
 Exchange:     0.2000 Hartree-Fock + 0.0800 Slater + 0.7200 B88
 Correlation:  0.1900 VWN1RPA + 0.8100 LYP
 Using SG-1 standard quadrature grid
 using 4 threads for integral computing
 -------------------------------------------------------
 OpenMP Integral computing Module                
 Release: version 2.0, May 2017, Q-Chem Inc. Pleasanton 
 -------------------------------------------------------
 -------------------------------------------------------
 OpenMP BLAS3 based DFT computing Module                
 Release: version 1.0, May 2013, Q-Chem Inc. Pittsburgh 
 -------------------------------------------------------
 A restricted SCF calculation will be
 performed using DIIS
 SCF converges when DIIS error is below 1.0e-08
 ---------------------------------------
  Cycle       Energy         DIIS error
 ---------------------------------------
    1   -5987.9883699288      3.02e-04  
    2   -5987.9888678470      1.19e-04  
    3   -5987.9887829384      1.88e-04  
    4   -5987.9889216710      4.35e-05  
    5   -5987.9889299753      9.73e-06  
    6   -5987.9889302675      2.25e-06  
    7   -5987.9889302841      9.04e-07  
    8   -5987.9889302871      2.76e-07  
    9   -5987.9889302874      5.49e-08  
   10   -5987.9889302874      1.54e-08  
   11   -5987.9889302874      4.67e-09  Convergence criterion met
 ---------------------------------------
 SCF time:   CPU 37.58s  wall 17.00s 
 SCF   energy in the final basis set =    -5987.9889302874
 Total energy in the final basis set =    -5987.9889302874

 --------------------------------------------------------------
             Orbital Energies (a.u.) and Symmetries
 --------------------------------------------------------------

 Alpha MOs, Restricted
 -- Occupied --                  
-482.87 -482.87 -101.57  -77.12  -62.52  -62.52  -56.34  -56.34
  1 A'    2 A'    3 A'    4 A'    5 A'    6 A'    7 A'    8 A'                 
-56.339 -56.338 -56.337 -56.337 -10.309  -9.483  -8.731  -8.729
  1 A"    9 A'   10 A'    2 A"   11 A'   12 A'   13 A'   14 A'                 
 -7.247  -7.239  -7.238  -6.615  -6.563  -6.561  -6.549  -6.548
 15 A'    3 A"   16 A'   17 A'   18 A'   19 A'    4 A"   20 A'                 
 -6.547  -6.547  -4.778  -4.773  -4.772  -2.674  -2.672  -2.670
 21 A'    5 A"   22 A'    6 A"   23 A'   24 A'   25 A'    7 A"                 
 -2.669  -2.668  -2.668  -2.658  -2.658  -2.656  -2.656  -0.886
 26 A'   27 A'    8 A"   28 A'    9 A"   29 A'   10 A"   30 A'                 
 -0.852  -0.810  -0.707  -0.550  -0.469  -0.445  -0.403  -0.370
 31 A'   32 A'   33 A'   34 A'   35 A'   36 A'   11 A"   37 A'                 
 -0.357  -0.335  -0.325  -0.318  -0.308  -0.265
 12 A"   38 A'   13 A"   39 A'   40 A'   14 A"                                 
 -- Virtual --                   
 -0.103  -0.076  -0.071  -0.006   0.004   0.023   0.030   0.038
 15 A"   41 A'   42 A'   43 A'   44 A'   45 A'   46 A'   16 A"                 
  0.042   0.059   0.064   0.070   0.074   0.086   0.087   0.096
 47 A'   48 A'   17 A"   18 A"   49 A'   50 A'   51 A'   52 A'                 
  0.108   0.112   0.116   0.127   0.141   0.156   0.160   0.198
 19 A"   53 A'   54 A'   20 A"   55 A'   56 A'   57 A'   58 A'                 
  0.213   0.266   0.286   0.296   0.359   0.380   0.407   0.407
 59 A'   60 A'   21 A"   61 A'   62 A'   63 A'   22 A"   64 A'                 
  0.415   0.423   0.424   0.436   0.460   0.470   0.490   0.501
 23 A"   65 A'   66 A'   67 A'   24 A"   68 A'   25 A"   26 A"                 
  0.513   0.531   0.551   0.557   0.572   0.596   0.603   0.608
 69 A'   27 A"   28 A"   70 A'   29 A"   71 A'   72 A'   30 A"                 
  0.612   0.638   0.665   0.708   0.803   0.823   0.831   0.848
 73 A'   74 A'   75 A'   76 A'   77 A'   31 A"   78 A'   79 A'                 
  0.851   0.872   0.894   0.905   0.930   0.963   0.997   1.054
 32 A"   80 A'   81 A'   33 A"   82 A'   83 A'   84 A'   85 A'                 
  1.226   1.379   1.448   1.567   1.619   1.691   1.723   1.753
 86 A'   34 A"   35 A"   36 A"   87 A'   88 A'   89 A'   90 A'                 
  1.867   1.977   1.991   2.011   2.056   2.123   2.208   2.248
 91 A'   37 A"   38 A"   92 A'   93 A'   94 A'   95 A'   39 A"                 
  2.304   2.371   2.667   2.876   3.044   3.970   3.975   3.986
 96 A'   97 A'   40 A"   98 A'   99 A'   41 A"   42 A"  100 A'                 
  3.991   4.015   4.067   4.077   4.159   4.335   4.344   6.539
101 A'   43 A"   44 A"  102 A'  103 A'  104 A'  105 A'  106 A'                 
  6.637   6.899   7.526   7.534   7.557   7.574   7.634   7.671
107 A'  108 A'   45 A"   46 A"  109 A'  110 A'  111 A'  112 A'                 
  9.670  13.783  13.916  13.959  23.328  25.815  25.937  26.144
113 A'   47 A"  114 A'  115 A'  116 A'   48 A"  117 A'  118 A'                 
 47.837  47.906 163.040 215.655 289.720 289.728 289.751 289.772
119 A'  120 A'  121 A'  122 A'   49 A"   50 A"  123 A'  124 A'                 
289.851 289.8911020.6151020.701
125 A'  126 A'  127 A'  128 A'                                                 

 Beta MOs, Restricted
 -- Occupied --                  
-482.87 -482.87 -101.57  -77.12  -62.52  -62.52  -56.34  -56.34
  1 A'    2 A'    3 A'    4 A'    5 A'    6 A'    7 A'    8 A'                 
-56.339 -56.338 -56.337 -56.337 -10.309  -9.483  -8.731  -8.729
  1 A"    9 A'   10 A'    2 A"   11 A'   12 A'   13 A'   14 A'                 
 -7.247  -7.239  -7.238  -6.615  -6.563  -6.561  -6.549  -6.548
 15 A'    3 A"   16 A'   17 A'   18 A'   19 A'    4 A"   20 A'                 
 -6.547  -6.547  -4.778  -4.773  -4.772  -2.674  -2.672  -2.670
 21 A'    5 A"   22 A'    6 A"   23 A'   24 A'   25 A'    7 A"                 
 -2.669  -2.668  -2.668  -2.658  -2.658  -2.656  -2.656  -0.886
 26 A'   27 A'    8 A"   28 A'    9 A"   29 A'   10 A"   30 A'                 
 -0.852  -0.810  -0.707  -0.550  -0.469  -0.445  -0.403  -0.370
 31 A'   32 A'   33 A'   34 A'   35 A'   36 A'   11 A"   37 A'                 
 -0.357  -0.335  -0.325  -0.318  -0.308  -0.265
 12 A"   38 A'   13 A"   39 A'   40 A'   14 A"                                 
 -- Virtual --                   
 -0.103  -0.076  -0.071  -0.006   0.004   0.023   0.030   0.038
 15 A"   41 A'   42 A'   43 A'   44 A'   45 A'   46 A'   16 A"                 
  0.042   0.059   0.064   0.070   0.074   0.086   0.087   0.096
 47 A'   48 A'   17 A"   18 A"   49 A'   50 A'   51 A'   52 A'                 
  0.108   0.112   0.116   0.127   0.141   0.156   0.160   0.198
 19 A"   53 A'   54 A'   20 A"   55 A'   56 A'   57 A'   58 A'                 
  0.213   0.266   0.286   0.296   0.359   0.380   0.407   0.407
 59 A'   60 A'   21 A"   61 A'   62 A'   63 A'   22 A"   64 A'                 
  0.415   0.423   0.424   0.436   0.460   0.470   0.490   0.501
 23 A"   65 A'   66 A'   67 A'   24 A"   68 A'   25 A"   26 A"                 
  0.513   0.531   0.551   0.557   0.572   0.596   0.603   0.608
 69 A'   27 A"   28 A"   70 A'   29 A"   71 A'   72 A'   30 A"                 
  0.612   0.638   0.665   0.708   0.803   0.823   0.831   0.848
 73 A'   74 A'   75 A'   76 A'   77 A'   31 A"   78 A'   79 A'                 
  0.851   0.872   0.894   0.905   0.930   0.963   0.997   1.054
 32 A"   80 A'   81 A'   33 A"   82 A'   83 A'   84 A'   85 A'                 
  1.226   1.379   1.448   1.567   1.619   1.691   1.723   1.753
 86 A'   34 A"   35 A"   36 A"   87 A'   88 A'   89 A'   90 A'                 
  1.867   1.977   1.991   2.011   2.056   2.123   2.208   2.248
 91 A'   37 A"   38 A"   92 A'   93 A'   94 A'   95 A'   39 A"                 
  2.304   2.371   2.667   2.876   3.044   3.970   3.975   3.986
 96 A'   97 A'   40 A"   98 A'   99 A'   41 A"   42 A"  100 A'                 
  3.991   4.015   4.067   4.077   4.159   4.335   4.344   6.539
101 A'   43 A"   44 A"  102 A'  103 A'  104 A'  105 A'  106 A'                 
  6.637   6.899   7.526   7.534   7.557   7.574   7.634   7.671
107 A'  108 A'   45 A"   46 A"  109 A'  110 A'  111 A'  112 A'                 
  9.670  13.783  13.916  13.959  23.328  25.815  25.937  26.144
113 A'   47 A"  114 A'  115 A'  116 A'   48 A"  117 A'  118 A'                 
 47.837  47.906 163.040 215.655 289.720 289.728 289.751 289.772
119 A'  120 A'  121 A'  122 A'   49 A"   50 A"  123 A'  124 A'                 
289.851 289.8911020.6151020.701
125 A'  126 A'  127 A'  128 A'                                                 
 --------------------------------------------------------------

          Ground-State Mulliken Net Atomic Charges

     Atom                 Charge (a.u.)
  ----------------------------------------
      1 C                     0.004906
      2 P                     0.025139
      3 Cl                   -0.073137
      4 Br                   -0.046948
      5 Br                    0.090040
  ----------------------------------------
  Sum of atomic charges =    -0.000000

 -----------------------------------------------------------------
                    Cartesian Multipole Moments
 -----------------------------------------------------------------
    Charge (ESU x 10^10)
                -0.0000
    Dipole Moment (Debye)
         X       0.8450      Y       0.2625      Z      -0.0000
       Tot       0.8848
    Quadrupole Moments (Debye-Ang)
        XX     -68.5289     XY      -2.1976     YY     -66.7026
        XZ       0.0000     YZ      -0.0000     ZZ     -68.6066
    Octopole Moments (Debye-Ang^2)
       XXX      53.4747    XXY      26.0802    XYY      10.1319
       YYY      60.6175    XXZ      -0.0000    XYZ       0.0000
       YYZ      -0.0000    XZZ      12.3156    YZZ      17.5758
       ZZZ      -0.0000
    Hexadecapole Moments (Debye-Ang^3)
      XXXX   -1058.3309   XXXY    -125.2737   XXYY    -313.8912
      XYYY    -132.0100   YYYY    -737.1012   XXXZ       0.0000
      XXYZ      -0.0000   XYYZ       0.0000   YYYZ      -0.0000
      XXZZ    -204.0833   XYZZ     -38.9295   YYZZ    -140.4376
      XZZZ       0.0000   YZZZ      -0.0000   ZZZZ     -87.2647
 -----------------------------------------------------------------
 Calculating analytic gradient of the SCF energy
 Gradient of SCF Energy
            1           2           3           4           5
    1  -0.0082841  -0.0012002   0.0010732   0.0085386  -0.0001276
    2  -0.0058024   0.0055951  -0.0002900   0.0017512  -0.0012540
    3  -0.0000000  -0.0000000   0.0000000  -0.0000000   0.0000000
 Max gradient component =       8.539E-03
 RMS gradient           =       3.776E-03
 Gradient time:  CPU 10.83 s  wall 3.69 s
 Geometry Optimization Parameters
   NAtoms,    NIC,     NZ,  NCons,   NDum,   NFix, NCnnct, MaxDiis
        5      20       5       0       0       0       0       0

 Cartesian Hessian Update
 Hessian Updated using BFGS Update


** GEOMETRY OPTIMIZATION IN DELOCALIZED INTERNAL COORDINATES **
   Searching for a Minimum

   Optimization Cycle:   9

                       Coordinates (Angstroms)
     ATOM                X               Y               Z
      1  C         0.1484741018   -0.1796234914    0.0000000000
      2  P        -0.3831630470   -1.7719712065    0.0000000000
      3  Cl       -2.4647348011   -1.6177355964    0.0000000000
      4  Br        2.0766740365    0.0230922656    0.0000000000
      5  Br       -0.8323729095    1.4251278684    0.0000000000
   Point Group: cs    Number of degrees of freedom:     7


   Energy is  -5987.988930287

 Hessian Updated using BFGS Update

  7 Hessian modes will be used to form the next step
  Hessian Eigenvalues:
     0.139350    0.186920    0.251352    0.266117    0.281708    0.304264
     1.013888

 Minimum Search - Taking Simple RFO Step
 Searching for Lamda that Minimizes Along All modes
 Value Taken    Lamda =  -0.00047966
 Step Taken.  Stepsize is  0.048526

                             Maximum     Tolerance    Cnvgd?
         Gradient           0.006940      0.000300      NO
         Displacement       0.029978      0.001200      NO
         Energy change      0.000005      0.000001      NO


 New Cartesian Coordinates Obtained by Inverse Iteration

 Displacement from previous Coordinates is:  0.050032
 ----------------------------------------------------------------
             Standard Nuclear Orientation (Angstroms)
    I     Atom           X                Y                Z
 ----------------------------------------------------------------
    1      C       0.1518161655    -0.1757799842     0.0000000000
    2      P      -0.3767129292    -1.7724139282     0.0000000000
    3      Cl     -2.4608867789    -1.6227323970     0.0000000000
    4      Br      2.0561777629     0.0159823239     0.0000000000
    5      Br     -0.8255168396     1.4338338251     0.0000000000
 ----------------------------------------------------------------
 Molecular Point Group                 Cs    NOp =  2
 Largest Abelian Subgroup              Cs    NOp =  2
 Nuclear Repulsion Energy =   764.0603920918 hartrees
 There are       54 alpha and       54 beta electrons
 Applying Cartesian multipole field
    Component          Value
    ---------          -----
     (2,0,0)        1.00000E-11
     (0,2,0)        2.00000E-11
     (0,0,2)       -3.00000E-11
 Nucleus-field energy     =     0.0000000216 hartrees
 Requested basis set is 6-311++G(d,p)
 There are 70 shells and 178 basis functions
 A cutoff of  1.0D-11 yielded   1916 shell pairs
 There are     13512 function pairs (     14933 Cartesian)
 Smallest overlap matrix eigenvalue = 3.59E-04
 Guess MOs from SCF MO coefficient file

 -----------------------------------------------------------------------
  General SCF calculation program by
  Eric Jon Sundstrom, Paul Horn, Yuezhi Mao, Dmitri Zuev, Alec White,
  David Stuck, Shaama M.S., Shane Yost, Joonho Lee, David Small,
  Daniel Levine, Susi Lehtola, Hugh Burton, Evgeny Epifanovsky
 -----------------------------------------------------------------------
 Exchange:     0.2000 Hartree-Fock + 0.0800 Slater + 0.7200 B88
 Correlation:  0.1900 VWN1RPA + 0.8100 LYP
 Using SG-1 standard quadrature grid
 using 4 threads for integral computing
 -------------------------------------------------------
 OpenMP Integral computing Module                
 Release: version 2.0, May 2017, Q-Chem Inc. Pleasanton 
 -------------------------------------------------------
 -------------------------------------------------------
 OpenMP BLAS3 based DFT computing Module                
 Release: version 1.0, May 2013, Q-Chem Inc. Pittsburgh 
 -------------------------------------------------------
 A restricted SCF calculation will be
 performed using DIIS
 SCF converges when DIIS error is below 1.0e-08
 ---------------------------------------
  Cycle       Energy         DIIS error
 ---------------------------------------
    1   -5987.9890405215      1.62e-04  
    2   -5987.9891685331      8.31e-05  
    3   -5987.9891385968      1.19e-04  
    4   -5987.9891943373      2.30e-05  
    5   -5987.9891967421      6.28e-06  
    6   -5987.9891968928      1.35e-06  
    7   -5987.9891968998      5.39e-07  
    8   -5987.9891969008      1.47e-07  
    9   -5987.9891969008      2.06e-08  
   10   -5987.9891969008      9.89e-09  Convergence criterion met
 ---------------------------------------
 SCF time:   CPU 33.83s  wall 12.00s 
 SCF   energy in the final basis set =    -5987.9891969008
 Total energy in the final basis set =    -5987.9891969008

 --------------------------------------------------------------
             Orbital Energies (a.u.) and Symmetries
 --------------------------------------------------------------

 Alpha MOs, Restricted
 -- Occupied --                  
-482.87 -482.87 -101.57  -77.12  -62.52  -62.52  -56.34  -56.34
  1 A'    2 A'    3 A'    4 A'    5 A'    6 A'    7 A'    8 A'                 
-56.338 -56.338 -56.338 -56.338 -10.308  -9.482  -8.730  -8.730
  1 A"    9 A'    2 A"   10 A'   11 A'   12 A'   13 A'   14 A'                 
 -7.246  -7.238  -7.237  -6.614  -6.562  -6.562  -6.549  -6.548
 15 A'    3 A"   16 A'   17 A'   18 A'   19 A'    4 A"   20 A'                 
 -6.548  -6.548  -4.777  -4.773  -4.772  -2.673  -2.673  -2.670
  5 A"   21 A'   22 A'    6 A"   23 A'   24 A'   25 A'    7 A"                 
 -2.669  -2.669  -2.669  -2.658  -2.658  -2.658  -2.658  -0.888
 26 A'    8 A"   27 A'   28 A'   29 A'    9 A"   10 A"   30 A'                 
 -0.852  -0.812  -0.706  -0.551  -0.469  -0.446  -0.404  -0.369
 31 A'   32 A'   33 A'   34 A'   35 A'   36 A'   11 A"   37 A'                 
 -0.357  -0.336  -0.325  -0.318  -0.308  -0.264
 12 A"   38 A'   13 A"   39 A'   40 A'   14 A"                                 
 -- Virtual --                   
 -0.103  -0.074  -0.068  -0.006   0.004   0.023   0.030   0.038
 15 A"   41 A'   42 A'   43 A'   44 A'   45 A'   46 A'   16 A"                 
  0.042   0.059   0.064   0.070   0.074   0.087   0.087   0.096
 47 A'   48 A'   17 A"   18 A"   49 A'   50 A'   51 A'   52 A'                 
  0.108   0.111   0.116   0.127   0.142   0.156   0.160   0.199
 19 A"   53 A'   54 A'   20 A"   55 A'   56 A'   57 A'   58 A'                 
  0.212   0.266   0.286   0.296   0.359   0.380   0.406   0.408
 59 A'   60 A'   21 A"   61 A'   62 A'   63 A'   22 A"   64 A'                 
  0.415   0.423   0.424   0.437   0.460   0.470   0.491   0.500
 23 A"   65 A'   66 A'   67 A'   24 A"   68 A'   25 A"   26 A"                 
  0.512   0.530   0.551   0.556   0.572   0.595   0.604   0.609
 69 A'   27 A"   28 A"   70 A'   29 A"   71 A'   72 A'   30 A"                 
  0.612   0.640   0.667   0.708   0.803   0.825   0.831   0.852
 73 A'   74 A'   75 A'   76 A'   77 A'   31 A"   78 A'   32 A"                 
  0.856   0.872   0.896   0.905   0.931   0.961   0.997   1.056
 79 A'   80 A'   81 A'   33 A"   82 A'   83 A'   84 A'   85 A'                 
  1.225   1.384   1.447   1.568   1.627   1.693   1.726   1.753
 86 A'   34 A"   35 A"   36 A"   87 A'   88 A'   89 A'   90 A'                 
  1.866   1.977   1.991   2.011   2.056   2.123   2.208   2.249
 91 A'   37 A"   38 A"   92 A'   93 A'   94 A'   95 A'   39 A"                 
  2.304   2.370   2.667   2.882   3.043   3.969   3.974   3.985
 96 A'   97 A'   40 A"   98 A'   99 A'   41 A"   42 A"  100 A'                 
  3.990   4.016   4.068   4.080   4.160   4.335   4.345   6.542
101 A'   43 A"   44 A"  102 A'  103 A'  104 A'  105 A'  106 A'                 
  6.640   6.899   7.526   7.533   7.559   7.574   7.635   7.669
107 A'  108 A'   45 A"   46 A"  109 A'  110 A'  111 A'  112 A'                 
  9.671  13.783  13.916  13.959  23.329  25.816  25.937  26.143
113 A'   47 A"  114 A'  115 A'  116 A'   48 A"  117 A'  118 A'                 
 47.839  47.909 163.040 215.656 289.721 289.728 289.752 289.772
119 A'  120 A'  121 A'  122 A'   49 A"   50 A"  123 A'  124 A'                 
289.852 289.8911020.6181020.705
125 A'  126 A'  127 A'  128 A'                                                 

 Beta MOs, Restricted
 -- Occupied --                  
-482.87 -482.87 -101.57  -77.12  -62.52  -62.52  -56.34  -56.34
  1 A'    2 A'    3 A'    4 A'    5 A'    6 A'    7 A'    8 A'                 
-56.338 -56.338 -56.338 -56.338 -10.308  -9.482  -8.730  -8.730
  1 A"    9 A'    2 A"   10 A'   11 A'   12 A'   13 A'   14 A'                 
 -7.246  -7.238  -7.237  -6.614  -6.562  -6.562  -6.549  -6.548
 15 A'    3 A"   16 A'   17 A'   18 A'   19 A'    4 A"   20 A'                 
 -6.548  -6.548  -4.777  -4.773  -4.772  -2.673  -2.673  -2.670
  5 A"   21 A'   22 A'    6 A"   23 A'   24 A'   25 A'    7 A"                 
 -2.669  -2.669  -2.669  -2.658  -2.658  -2.658  -2.658  -0.888
 26 A'    8 A"   27 A'   28 A'   29 A'    9 A"   10 A"   30 A'                 
 -0.852  -0.812  -0.706  -0.551  -0.469  -0.446  -0.404  -0.369
 31 A'   32 A'   33 A'   34 A'   35 A'   36 A'   11 A"   37 A'                 
 -0.357  -0.336  -0.325  -0.318  -0.308  -0.264
 12 A"   38 A'   13 A"   39 A'   40 A'   14 A"                                 
 -- Virtual --                   
 -0.103  -0.074  -0.068  -0.006   0.004   0.023   0.030   0.038
 15 A"   41 A'   42 A'   43 A'   44 A'   45 A'   46 A'   16 A"                 
  0.042   0.059   0.064   0.070   0.074   0.087   0.087   0.096
 47 A'   48 A'   17 A"   18 A"   49 A'   50 A'   51 A'   52 A'                 
  0.108   0.111   0.116   0.127   0.142   0.156   0.160   0.199
 19 A"   53 A'   54 A'   20 A"   55 A'   56 A'   57 A'   58 A'                 
  0.212   0.266   0.286   0.296   0.359   0.380   0.406   0.408
 59 A'   60 A'   21 A"   61 A'   62 A'   63 A'   22 A"   64 A'                 
  0.415   0.423   0.424   0.437   0.460   0.470   0.491   0.500
 23 A"   65 A'   66 A'   67 A'   24 A"   68 A'   25 A"   26 A"                 
  0.512   0.530   0.551   0.556   0.572   0.595   0.604   0.609
 69 A'   27 A"   28 A"   70 A'   29 A"   71 A'   72 A'   30 A"                 
  0.612   0.640   0.667   0.708   0.803   0.825   0.831   0.852
 73 A'   74 A'   75 A'   76 A'   77 A'   31 A"   78 A'   32 A"                 
  0.856   0.872   0.896   0.905   0.931   0.961   0.997   1.056
 79 A'   80 A'   81 A'   33 A"   82 A'   83 A'   84 A'   85 A'                 
  1.225   1.384   1.447   1.568   1.627   1.693   1.726   1.753
 86 A'   34 A"   35 A"   36 A"   87 A'   88 A'   89 A'   90 A'                 
  1.866   1.977   1.991   2.011   2.056   2.123   2.208   2.249
 91 A'   37 A"   38 A"   92 A'   93 A'   94 A'   95 A'   39 A"                 
  2.304   2.370   2.667   2.882   3.043   3.969   3.974   3.985
 96 A'   97 A'   40 A"   98 A'   99 A'   41 A"   42 A"  100 A'                 
  3.990   4.016   4.068   4.080   4.160   4.335   4.345   6.542
101 A'   43 A"   44 A"  102 A'  103 A'  104 A'  105 A'  106 A'                 
  6.640   6.899   7.526   7.533   7.559   7.574   7.635   7.669
107 A'  108 A'   45 A"   46 A"  109 A'  110 A'  111 A'  112 A'                 
  9.671  13.783  13.916  13.959  23.329  25.816  25.937  26.143
113 A'   47 A"  114 A'  115 A'  116 A'   48 A"  117 A'  118 A'                 
 47.839  47.909 163.040 215.656 289.721 289.728 289.752 289.772
119 A'  120 A'  121 A'  122 A'   49 A"   50 A"  123 A'  124 A'                 
289.852 289.8911020.6181020.705
125 A'  126 A'  127 A'  128 A'                                                 
 --------------------------------------------------------------

          Ground-State Mulliken Net Atomic Charges

     Atom                 Charge (a.u.)
  ----------------------------------------
      1 C                     0.008915
      2 P                     0.021517
      3 Cl                   -0.075131
      4 Br                   -0.043983
      5 Br                    0.088682
  ----------------------------------------
  Sum of atomic charges =     0.000000

 -----------------------------------------------------------------
                    Cartesian Multipole Moments
 -----------------------------------------------------------------
    Charge (ESU x 10^10)
                -0.0000
    Dipole Moment (Debye)
         X       0.9502      Y       0.2776      Z      -0.0000
       Tot       0.9900
    Quadrupole Moments (Debye-Ang)
        XX     -68.5420     XY      -2.2633     YY     -66.7417
        XZ      -0.0000     YZ      -0.0000     ZZ     -68.5832
    Octopole Moments (Debye-Ang^2)
       XXX      54.2532    XXY      26.0852    XYY      10.4584
       YYY      60.8163    XXZ      -0.0000    XYZ      -0.0000
       YYZ      -0.0000    XZZ      12.5748    YZZ      17.6305
       ZZZ      -0.0000
    Hexadecapole Moments (Debye-Ang^3)
      XXXX   -1047.1947   XXXY    -125.0765   XXYY    -312.8372
      XYYY    -131.4625   YYYY    -741.1173   XXXZ      -0.0000
      XXYZ       0.0000   XYYZ       0.0000   YYYZ       0.0000
      XXZZ    -201.9018   XYZZ     -38.7082   YYZZ    -141.2087
      XZZZ       0.0000   YZZZ       0.0000   ZZZZ     -87.2113
 -----------------------------------------------------------------
 Calculating analytic gradient of the SCF energy
 Gradient of SCF Energy
            1           2           3           4           5
    1  -0.0017411   0.0003968   0.0005580   0.0002864   0.0004999
    2  -0.0031386   0.0035582  -0.0002443   0.0003517  -0.0005269
    3   0.0000000  -0.0000000   0.0000000  -0.0000000   0.0000000
 Max gradient component =       3.558E-03
 RMS gradient           =       1.337E-03
 Gradient time:  CPU 10.90 s  wall 4.13 s
 Geometry Optimization Parameters
   NAtoms,    NIC,     NZ,  NCons,   NDum,   NFix, NCnnct, MaxDiis
        5      20       5       0       0       0       0       0

 Cartesian Hessian Update
 Hessian Updated using BFGS Update


** GEOMETRY OPTIMIZATION IN DELOCALIZED INTERNAL COORDINATES **
   Searching for a Minimum

   Optimization Cycle:  10

                       Coordinates (Angstroms)
     ATOM                X               Y               Z
      1  C         0.1518161655   -0.1757799842    0.0000000000
      2  P        -0.3767129292   -1.7724139282    0.0000000000
      3  Cl       -2.4608867789   -1.6227323970    0.0000000000
      4  Br        2.0561777629    0.0159823239    0.0000000000
      5  Br       -0.8255168396    1.4338338251    0.0000000000
   Point Group: cs    Number of degrees of freedom:     7


   Energy is  -5987.989196901

 Hessian Updated using BFGS Update

  7 Hessian modes will be used to form the next step
  Hessian Eigenvalues:
     0.138578    0.180221    0.249826    0.269561    0.272360    0.307928
     0.978415

 Minimum Search - Taking Simple RFO Step
 Searching for Lamda that Minimizes Along All modes
 Value Taken    Lamda =  -0.00002057
 Step Taken.  Stepsize is  0.007206

                             Maximum     Tolerance    Cnvgd?
         Gradient           0.002415      0.000300      NO
         Displacement       0.005656      0.001200      NO
         Energy change     -0.000267      0.000001      NO


 New Cartesian Coordinates Obtained by Inverse Iteration

 Displacement from previous Coordinates is:  0.006293
 ----------------------------------------------------------------
             Standard Nuclear Orientation (Angstroms)
    I     Atom           X                Y                Z
 ----------------------------------------------------------------
    1      C       0.1526446115    -0.1747624538     0.0000000000
    2      P      -0.3753386998    -1.7737904887     0.0000000000
    3      Cl     -2.4607600509    -1.6218313578     0.0000000000
    4      Br      2.0551418263     0.0147464984     0.0000000000
    5      Br     -0.8268103063     1.4345276416     0.0000000000
 ----------------------------------------------------------------
 Molecular Point Group                 Cs    NOp =  2
 Largest Abelian Subgroup              Cs    NOp =  2
 Nuclear Repulsion Energy =   763.9864389057 hartrees
 There are       54 alpha and       54 beta electrons
 Applying Cartesian multipole field
    Component          Value
    ---------          -----
     (2,0,0)        1.00000E-11
     (0,2,0)        2.00000E-11
     (0,0,2)       -3.00000E-11
 Nucleus-field energy     =     0.0000000216 hartrees
 Requested basis set is 6-311++G(d,p)
 There are 70 shells and 178 basis functions
 A cutoff of  1.0D-11 yielded   1917 shell pairs
 There are     13527 function pairs (     14951 Cartesian)
 Smallest overlap matrix eigenvalue = 3.58E-04
 Guess MOs from SCF MO coefficient file

 -----------------------------------------------------------------------
  General SCF calculation program by
  Eric Jon Sundstrom, Paul Horn, Yuezhi Mao, Dmitri Zuev, Alec White,
  David Stuck, Shaama M.S., Shane Yost, Joonho Lee, David Small,
  Daniel Levine, Susi Lehtola, Hugh Burton, Evgeny Epifanovsky
 -----------------------------------------------------------------------
 Exchange:     0.2000 Hartree-Fock + 0.0800 Slater + 0.7200 B88
 Correlation:  0.1900 VWN1RPA + 0.8100 LYP
 Using SG-1 standard quadrature grid
 using 4 threads for integral computing
 -------------------------------------------------------
 OpenMP Integral computing Module                
 Release: version 2.0, May 2017, Q-Chem Inc. Pleasanton 
 -------------------------------------------------------
 -------------------------------------------------------
 OpenMP BLAS3 based DFT computing Module                
 Release: version 1.0, May 2013, Q-Chem Inc. Pittsburgh 
 -------------------------------------------------------
 A restricted SCF calculation will be
 performed using DIIS
 SCF converges when DIIS error is below 1.0e-08
 ---------------------------------------
  Cycle       Energy         DIIS error
 ---------------------------------------
    1   -5987.9892076465      2.52e-05  
    2   -5987.9892107574      1.48e-05  
    3   -5987.9892096317      2.18e-05  
    4   -5987.9892116816      2.62e-06  
    5   -5987.9892117088      4.84e-07  
    6   -5987.9892117095      2.33e-07  
    7   -5987.9892117098      6.23e-08  
    8   -5987.9892117098      2.24e-08  
    9   -5987.9892117098      5.02e-09  Convergence criterion met
 ---------------------------------------
 SCF time:   CPU 30.41s  wall 11.00s 
 SCF   energy in the final basis set =    -5987.9892117098
 Total energy in the final basis set =    -5987.9892117098

 --------------------------------------------------------------
             Orbital Energies (a.u.) and Symmetries
 --------------------------------------------------------------

 Alpha MOs, Restricted
 -- Occupied --                  
-482.87 -482.87 -101.57  -77.12  -62.52  -62.52  -56.34  -56.34
  1 A'    2 A'    3 A'    4 A'    5 A'    6 A'    7 A'    8 A'                 
-56.338 -56.338 -56.338 -56.338 -10.308  -9.482  -8.730  -8.730
  1 A"    9 A'    2 A"   10 A'   11 A'   12 A'   13 A'   14 A'                 
 -7.245  -7.238  -7.237  -6.615  -6.562  -6.562  -6.549  -6.548
 15 A'    3 A"   16 A'   17 A'   18 A'   19 A'    4 A"   20 A'                 
 -6.548  -6.548  -4.778  -4.773  -4.772  -2.673  -2.673  -2.670
  5 A"   21 A'   22 A'    6 A"   23 A'   24 A'   25 A'    7 A"                 
 -2.669  -2.669  -2.669  -2.658  -2.658  -2.658  -2.658  -0.888
 26 A'    8 A"   27 A'   28 A'    9 A"   29 A'   10 A"   30 A'                 
 -0.852  -0.812  -0.705  -0.551  -0.469  -0.445  -0.404  -0.369
 31 A'   32 A'   33 A'   34 A'   35 A'   36 A'   11 A"   37 A'                 
 -0.357  -0.335  -0.325  -0.318  -0.308  -0.264
 12 A"   38 A'   13 A"   39 A'   40 A'   14 A"                                 
 -- Virtual --                   
 -0.103  -0.074  -0.068  -0.006   0.004   0.023   0.030   0.038
 15 A"   41 A'   42 A'   43 A'   44 A'   45 A'   46 A'   16 A"                 
  0.041   0.059   0.064   0.070   0.074   0.087   0.088   0.096
 47 A'   48 A'   17 A"   18 A"   49 A'   50 A'   51 A'   52 A'                 
  0.108   0.111   0.116   0.127   0.141   0.156   0.161   0.199
 19 A"   53 A'   54 A'   20 A"   55 A'   56 A'   57 A'   58 A'                 
  0.212   0.266   0.286   0.295   0.359   0.380   0.406   0.408
 59 A'   60 A'   21 A"   61 A'   62 A'   63 A'   22 A"   64 A'                 
  0.415   0.423   0.424   0.437   0.460   0.471   0.491   0.500
 23 A"   65 A'   66 A'   67 A'   24 A"   68 A'   25 A"   26 A"                 
  0.512   0.530   0.551   0.556   0.572   0.595   0.604   0.610
 69 A'   27 A"   28 A"   70 A'   29 A"   71 A'   72 A'   30 A"                 
  0.612   0.640   0.667   0.708   0.803   0.825   0.831   0.853
 73 A'   74 A'   75 A'   76 A'   77 A'   31 A"   78 A'   32 A"                 
  0.856   0.872   0.896   0.905   0.931   0.960   0.997   1.056
 79 A'   80 A'   81 A'   33 A"   82 A'   83 A'   84 A'   85 A'                 
  1.224   1.384   1.446   1.568   1.628   1.693   1.725   1.753
 86 A'   34 A"   35 A"   36 A"   87 A'   88 A'   89 A'   90 A'                 
  1.865   1.977   1.991   2.011   2.056   2.123   2.208   2.249
 91 A'   37 A"   38 A"   92 A'   93 A'   94 A'   95 A'   39 A"                 
  2.304   2.370   2.667   2.882   3.040   3.969   3.974   3.985
 96 A'   97 A'   40 A"   98 A'   99 A'   41 A"   42 A"  100 A'                 
  3.991   4.016   4.068   4.080   4.160   4.335   4.345   6.543
101 A'   43 A"   44 A"  102 A'  103 A'  104 A'  105 A'  106 A'                 
  6.640   6.898   7.526   7.533   7.558   7.573   7.635   7.669
107 A'  108 A'   45 A"   46 A"  109 A'  110 A'  111 A'  112 A'                 
  9.671  13.783  13.916  13.957  23.328  25.816  25.937  26.142
113 A'   47 A"  114 A'  115 A'  116 A'   48 A"  117 A'  118 A'                 
 47.839  47.909 163.038 215.656 289.721 289.728 289.752 289.772
119 A'  120 A'  121 A'  122 A'   49 A"   50 A"  123 A'  124 A'                 
289.852 289.8911020.6181020.705
125 A'  126 A'  127 A'  128 A'                                                 

 Beta MOs, Restricted
 -- Occupied --                  
-482.87 -482.87 -101.57  -77.12  -62.52  -62.52  -56.34  -56.34
  1 A'    2 A'    3 A'    4 A'    5 A'    6 A'    7 A'    8 A'                 
-56.338 -56.338 -56.338 -56.338 -10.308  -9.482  -8.730  -8.730
  1 A"    9 A'    2 A"   10 A'   11 A'   12 A'   13 A'   14 A'                 
 -7.245  -7.238  -7.237  -6.615  -6.562  -6.562  -6.549  -6.548
 15 A'    3 A"   16 A'   17 A'   18 A'   19 A'    4 A"   20 A'                 
 -6.548  -6.548  -4.778  -4.773  -4.772  -2.673  -2.673  -2.670
  5 A"   21 A'   22 A'    6 A"   23 A'   24 A'   25 A'    7 A"                 
 -2.669  -2.669  -2.669  -2.658  -2.658  -2.658  -2.658  -0.888
 26 A'    8 A"   27 A'   28 A'    9 A"   29 A'   10 A"   30 A'                 
 -0.852  -0.812  -0.705  -0.551  -0.469  -0.445  -0.404  -0.369
 31 A'   32 A'   33 A'   34 A'   35 A'   36 A'   11 A"   37 A'                 
 -0.357  -0.335  -0.325  -0.318  -0.308  -0.264
 12 A"   38 A'   13 A"   39 A'   40 A'   14 A"                                 
 -- Virtual --                   
 -0.103  -0.074  -0.068  -0.006   0.004   0.023   0.030   0.038
 15 A"   41 A'   42 A'   43 A'   44 A'   45 A'   46 A'   16 A"                 
  0.041   0.059   0.064   0.070   0.074   0.087   0.088   0.096
 47 A'   48 A'   17 A"   18 A"   49 A'   50 A'   51 A'   52 A'                 
  0.108   0.111   0.116   0.127   0.141   0.156   0.161   0.199
 19 A"   53 A'   54 A'   20 A"   55 A'   56 A'   57 A'   58 A'                 
  0.212   0.266   0.286   0.295   0.359   0.380   0.406   0.408
 59 A'   60 A'   21 A"   61 A'   62 A'   63 A'   22 A"   64 A'                 
  0.415   0.423   0.424   0.437   0.460   0.471   0.491   0.500
 23 A"   65 A'   66 A'   67 A'   24 A"   68 A'   25 A"   26 A"                 
  0.512   0.530   0.551   0.556   0.572   0.595   0.604   0.610
 69 A'   27 A"   28 A"   70 A'   29 A"   71 A'   72 A'   30 A"                 
  0.612   0.640   0.667   0.708   0.803   0.825   0.831   0.853
 73 A'   74 A'   75 A'   76 A'   77 A'   31 A"   78 A'   32 A"                 
  0.856   0.872   0.896   0.905   0.931   0.960   0.997   1.056
 79 A'   80 A'   81 A'   33 A"   82 A'   83 A'   84 A'   85 A'                 
  1.224   1.384   1.446   1.568   1.628   1.693   1.725   1.753
 86 A'   34 A"   35 A"   36 A"   87 A'   88 A'   89 A'   90 A'                 
  1.865   1.977   1.991   2.011   2.056   2.123   2.208   2.249
 91 A'   37 A"   38 A"   92 A'   93 A'   94 A'   95 A'   39 A"                 
  2.304   2.370   2.667   2.882   3.040   3.969   3.974   3.985
 96 A'   97 A'   40 A"   98 A'   99 A'   41 A"   42 A"  100 A'                 
  3.991   4.016   4.068   4.080   4.160   4.335   4.345   6.543
101 A'   43 A"   44 A"  102 A'  103 A'  104 A'  105 A'  106 A'                 
  6.640   6.898   7.526   7.533   7.558   7.573   7.635   7.669
107 A'  108 A'   45 A"   46 A"  109 A'  110 A'  111 A'  112 A'                 
  9.671  13.783  13.916  13.957  23.328  25.816  25.937  26.142
113 A'   47 A"  114 A'  115 A'  116 A'   48 A"  117 A'  118 A'                 
 47.839  47.909 163.038 215.656 289.721 289.728 289.752 289.772
119 A'  120 A'  121 A'  122 A'   49 A"   50 A"  123 A'  124 A'                 
289.852 289.8911020.6181020.705
125 A'  126 A'  127 A'  128 A'                                                 
 --------------------------------------------------------------

          Ground-State Mulliken Net Atomic Charges

     Atom                 Charge (a.u.)
  ----------------------------------------
      1 C                     0.009394
      2 P                     0.021329
      3 Cl                   -0.075739
      4 Br                   -0.043803
      5 Br                    0.088820
  ----------------------------------------
  Sum of atomic charges =    -0.000000

 -----------------------------------------------------------------
                    Cartesian Multipole Moments
 -----------------------------------------------------------------
    Charge (ESU x 10^10)
                -0.0000
    Dipole Moment (Debye)
         X       0.9675      Y       0.2784      Z      -0.0000
       Tot       1.0068
    Quadrupole Moments (Debye-Ang)
        XX     -68.5537     XY      -2.2942     YY     -66.7375
        XZ       0.0000     YZ       0.0000     ZZ     -68.5902
    Octopole Moments (Debye-Ang^2)
       XXX      54.4156    XXY      26.1388    XYY      10.5156
       YYY      60.8196    XXZ      -0.0000    XYZ       0.0000
       YYZ      -0.0000    XZZ      12.6200    YZZ      17.6572
       ZZZ      -0.0000
    Hexadecapole Moments (Debye-Ang^3)
      XXXX   -1047.0204   XXXY    -124.9581   XXYY    -312.9227
      XYYY    -131.1483   YYYY    -741.4119   XXXZ       0.0000
      XXYZ      -0.0000   XYYZ      -0.0000   YYYZ       0.0000
      XXZZ    -201.8522   XYZZ     -38.5901   YYZZ    -141.2951
      XZZZ       0.0000   YZZZ      -0.0000   ZZZZ     -87.2330
 -----------------------------------------------------------------
 Calculating analytic gradient of the SCF energy
 Gradient of SCF Energy
            1           2           3           4           5
    1  -0.0007460   0.0006648   0.0002158  -0.0003570   0.0002224
    2  -0.0019022   0.0021450  -0.0000919   0.0000641  -0.0002150
    3  -0.0000000  -0.0000000   0.0000000   0.0000000   0.0000000
 Max gradient component =       2.145E-03
 RMS gradient           =       7.958E-04
 Gradient time:  CPU 11.03 s  wall 3.89 s
 Geometry Optimization Parameters
   NAtoms,    NIC,     NZ,  NCons,   NDum,   NFix, NCnnct, MaxDiis
        5      20       5       0       0       0       0       0

 Cartesian Hessian Update
 Hessian Updated using BFGS Update


** GEOMETRY OPTIMIZATION IN DELOCALIZED INTERNAL COORDINATES **
   Searching for a Minimum

   Optimization Cycle:  11

                       Coordinates (Angstroms)
     ATOM                X               Y               Z
      1  C         0.1526446115   -0.1747624538    0.0000000000
      2  P        -0.3753386998   -1.7737904887    0.0000000000
      3  Cl       -2.4607600509   -1.6218313578    0.0000000000
      4  Br        2.0551418263    0.0147464984    0.0000000000
      5  Br       -0.8268103063    1.4345276416    0.0000000000
   Point Group: cs    Number of degrees of freedom:     7


   Energy is  -5987.989211710

 Hessian Updated using BFGS Update

  7 Hessian modes will be used to form the next step
  Hessian Eigenvalues:
     0.143630    0.181635    0.240646    0.258160    0.272068    0.313562
     0.558686

 Minimum Search - Taking Simple RFO Step
 Searching for Lamda that Minimizes Along All modes
 Value Taken    Lamda =  -0.00001358
 Step Taken.  Stepsize is  0.006439

                             Maximum     Tolerance    Cnvgd?
         Gradient           0.001536      0.000300      NO
         Displacement       0.003832      0.001200      NO
         Energy change     -0.000015      0.000001      NO


 New Cartesian Coordinates Obtained by Inverse Iteration

 Displacement from previous Coordinates is:  0.005531
 ----------------------------------------------------------------
             Standard Nuclear Orientation (Angstroms)
    I     Atom           X                Y                Z
 ----------------------------------------------------------------
    1      C       0.1535448925    -0.1735013037     0.0000000000
    2      P      -0.3752742340    -1.7752869907     0.0000000000
    3      Cl     -2.4619972874    -1.6221947200     0.0000000000
    4      Br      2.0561730033     0.0145759286     0.0000000000
    5      Br     -0.8275689937     1.4352969255     0.0000000000
 ----------------------------------------------------------------
 Molecular Point Group                 Cs    NOp =  2
 Largest Abelian Subgroup              Cs    NOp =  2
 Nuclear Repulsion Energy =   763.5669580371 hartrees
 There are       54 alpha and       54 beta electrons
 Applying Cartesian multipole field
    Component          Value
    ---------          -----
     (2,0,0)        1.00000E-11
     (0,2,0)        2.00000E-11
     (0,0,2)       -3.00000E-11
 Nucleus-field energy     =     0.0000000216 hartrees
 Requested basis set is 6-311++G(d,p)
 There are 70 shells and 178 basis functions
 A cutoff of  1.0D-11 yielded   1916 shell pairs
 There are     13512 function pairs (     14933 Cartesian)
 Smallest overlap matrix eigenvalue = 3.59E-04
 Guess MOs from SCF MO coefficient file

 -----------------------------------------------------------------------
  General SCF calculation program by
  Eric Jon Sundstrom, Paul Horn, Yuezhi Mao, Dmitri Zuev, Alec White,
  David Stuck, Shaama M.S., Shane Yost, Joonho Lee, David Small,
  Daniel Levine, Susi Lehtola, Hugh Burton, Evgeny Epifanovsky
 -----------------------------------------------------------------------
 Exchange:     0.2000 Hartree-Fock + 0.0800 Slater + 0.7200 B88
 Correlation:  0.1900 VWN1RPA + 0.8100 LYP
 Using SG-1 standard quadrature grid
 using 4 threads for integral computing
 -------------------------------------------------------
 OpenMP Integral computing Module                
 Release: version 2.0, May 2017, Q-Chem Inc. Pleasanton 
 -------------------------------------------------------
 -------------------------------------------------------
 OpenMP BLAS3 based DFT computing Module                
 Release: version 1.0, May 2013, Q-Chem Inc. Pittsburgh 
 -------------------------------------------------------
 A restricted SCF calculation will be
 performed using DIIS
 SCF converges when DIIS error is below 1.0e-08
 ---------------------------------------
  Cycle       Energy         DIIS error
 ---------------------------------------
    1   -5987.9892163554      2.37e-05  
    2   -5987.9892165075      2.66e-05  
    3   -5987.9892181329      1.76e-05  
    4   -5987.9892194603      2.32e-06  
    5   -5987.9892194805      8.61e-07  
    6   -5987.9892194836      2.20e-07  
    7   -5987.9892194838      6.49e-08  
    8   -5987.9892194838      2.03e-08  
    9   -5987.9892194838      4.58e-09  Convergence criterion met
 ---------------------------------------
 SCF time:   CPU 30.28s  wall 12.00s 
 SCF   energy in the final basis set =    -5987.9892194838
 Total energy in the final basis set =    -5987.9892194838

 --------------------------------------------------------------
             Orbital Energies (a.u.) and Symmetries
 --------------------------------------------------------------

 Alpha MOs, Restricted
 -- Occupied --                  
-482.87 -482.87 -101.57  -77.12  -62.52  -62.52  -56.34  -56.34
  1 A'    2 A'    3 A'    4 A'    5 A'    6 A'    7 A'    8 A'                 
-56.338 -56.338 -56.338 -56.338 -10.308  -9.482  -8.730  -8.730
  1 A"    9 A'    2 A"   10 A'   11 A'   12 A'   13 A'   14 A'                 
 -7.245  -7.237  -7.237  -6.615  -6.563  -6.562  -6.549  -6.548
 15 A'    3 A"   16 A'   17 A'   18 A'   19 A'    4 A"   20 A'                 
 -6.548  -6.548  -4.778  -4.773  -4.772  -2.673  -2.673  -2.670
  5 A"   21 A'   22 A'    6 A"   23 A'   24 A'   25 A'    7 A"                 
 -2.669  -2.669  -2.669  -2.658  -2.658  -2.658  -2.658  -0.888
 26 A'    8 A"   27 A'   28 A'    9 A"   29 A'   10 A"   30 A'                 
 -0.852  -0.812  -0.705  -0.551  -0.469  -0.445  -0.404  -0.369
 31 A'   32 A'   33 A'   34 A'   35 A'   36 A'   11 A"   37 A'                 
 -0.357  -0.335  -0.325  -0.318  -0.308  -0.263
 12 A"   38 A'   13 A"   39 A'   40 A'   14 A"                                 
 -- Virtual --                   
 -0.103  -0.074  -0.068  -0.006   0.004   0.023   0.030   0.038
 15 A"   41 A'   42 A'   43 A'   44 A'   45 A'   46 A'   16 A"                 
  0.041   0.059   0.064   0.070   0.074   0.087   0.087   0.096
 47 A'   48 A'   17 A"   18 A"   49 A'   50 A'   51 A'   52 A'                 
  0.108   0.111   0.116   0.127   0.141   0.156   0.161   0.199
 19 A"   53 A'   54 A'   20 A"   55 A'   56 A'   57 A'   58 A'                 
  0.212   0.266   0.286   0.295   0.359   0.380   0.406   0.409
 59 A'   60 A'   21 A"   61 A'   62 A'   63 A'   22 A"   64 A'                 
  0.415   0.423   0.424   0.437   0.460   0.471   0.491   0.500
 23 A"   65 A'   66 A'   67 A'   24 A"   68 A'   25 A"   26 A"                 
  0.512   0.530   0.551   0.555   0.572   0.595   0.604   0.610
 69 A'   27 A"   28 A"   70 A'   29 A"   71 A'   72 A'   30 A"                 
  0.612   0.640   0.667   0.707   0.803   0.825   0.831   0.853
 73 A'   74 A'   75 A'   76 A'   77 A'   31 A"   78 A'   32 A"                 
  0.856   0.872   0.896   0.905   0.930   0.958   0.996   1.055
 79 A'   80 A'   81 A'   33 A"   82 A'   83 A'   84 A'   85 A'                 
  1.224   1.384   1.444   1.567   1.628   1.692   1.725   1.752
 86 A'   34 A"   35 A"   36 A"   87 A'   88 A'   89 A'   90 A'                 
  1.863   1.977   1.991   2.011   2.055   2.123   2.208   2.249
 91 A'   37 A"   38 A"   92 A'   93 A'   94 A'   95 A'   39 A"                 
  2.304   2.370   2.666   2.882   3.037   3.969   3.974   3.985
 96 A'   97 A'   40 A"   98 A'   99 A'   41 A"   42 A"  100 A'                 
  3.990   4.016   4.068   4.079   4.159   4.334   4.345   6.542
101 A'   43 A"   44 A"  102 A'  103 A'  104 A'  105 A'  106 A'                 
  6.640   6.896   7.526   7.533   7.558   7.573   7.635   7.669
107 A'  108 A'   45 A"   46 A"  109 A'  110 A'  111 A'  112 A'                 
  9.671  13.783  13.915  13.955  23.327  25.816  25.937  26.141
113 A'   47 A"  114 A'  115 A'  116 A'   48 A"  117 A'  118 A'                 
 47.839  47.908 163.036 215.656 289.720 289.728 289.752 289.772
119 A'  120 A'  121 A'  122 A'   49 A"   50 A"  123 A'  124 A'                 
289.852 289.8911020.6181020.704
125 A'  126 A'  127 A'  128 A'                                                 

 Beta MOs, Restricted
 -- Occupied --                  
-482.87 -482.87 -101.57  -77.12  -62.52  -62.52  -56.34  -56.34
  1 A'    2 A'    3 A'    4 A'    5 A'    6 A'    7 A'    8 A'                 
-56.338 -56.338 -56.338 -56.338 -10.308  -9.482  -8.730  -8.730
  1 A"    9 A'    2 A"   10 A'   11 A'   12 A'   13 A'   14 A'                 
 -7.245  -7.237  -7.237  -6.615  -6.563  -6.562  -6.549  -6.548
 15 A'    3 A"   16 A'   17 A'   18 A'   19 A'    4 A"   20 A'                 
 -6.548  -6.548  -4.778  -4.773  -4.772  -2.673  -2.673  -2.670
  5 A"   21 A'   22 A'    6 A"   23 A'   24 A'   25 A'    7 A"                 
 -2.669  -2.669  -2.669  -2.658  -2.658  -2.658  -2.658  -0.888
 26 A'    8 A"   27 A'   28 A'    9 A"   29 A'   10 A"   30 A'                 
 -0.852  -0.812  -0.705  -0.551  -0.469  -0.445  -0.404  -0.369
 31 A'   32 A'   33 A'   34 A'   35 A'   36 A'   11 A"   37 A'                 
 -0.357  -0.335  -0.325  -0.318  -0.308  -0.263
 12 A"   38 A'   13 A"   39 A'   40 A'   14 A"                                 
 -- Virtual --                   
 -0.103  -0.074  -0.068  -0.006   0.004   0.023   0.030   0.038
 15 A"   41 A'   42 A'   43 A'   44 A'   45 A'   46 A'   16 A"                 
  0.041   0.059   0.064   0.070   0.074   0.087   0.087   0.096
 47 A'   48 A'   17 A"   18 A"   49 A'   50 A'   51 A'   52 A'                 
  0.108   0.111   0.116   0.127   0.141   0.156   0.161   0.199
 19 A"   53 A'   54 A'   20 A"   55 A'   56 A'   57 A'   58 A'                 
  0.212   0.266   0.286   0.295   0.359   0.380   0.406   0.409
 59 A'   60 A'   21 A"   61 A'   62 A'   63 A'   22 A"   64 A'                 
  0.415   0.423   0.424   0.437   0.460   0.471   0.491   0.500
 23 A"   65 A'   66 A'   67 A'   24 A"   68 A'   25 A"   26 A"                 
  0.512   0.530   0.551   0.555   0.572   0.595   0.604   0.610
 69 A'   27 A"   28 A"   70 A'   29 A"   71 A'   72 A'   30 A"                 
  0.612   0.640   0.667   0.707   0.803   0.825   0.831   0.853
 73 A'   74 A'   75 A'   76 A'   77 A'   31 A"   78 A'   32 A"                 
  0.856   0.872   0.896   0.905   0.930   0.958   0.996   1.055
 79 A'   80 A'   81 A'   33 A"   82 A'   83 A'   84 A'   85 A'                 
  1.224   1.384   1.444   1.567   1.628   1.692   1.725   1.752
 86 A'   34 A"   35 A"   36 A"   87 A'   88 A'   89 A'   90 A'                 
  1.863   1.977   1.991   2.011   2.055   2.123   2.208   2.249
 91 A'   37 A"   38 A"   92 A'   93 A'   94 A'   95 A'   39 A"                 
  2.304   2.370   2.666   2.882   3.037   3.969   3.974   3.985
 96 A'   97 A'   40 A"   98 A'   99 A'   41 A"   42 A"  100 A'                 
  3.990   4.016   4.068   4.079   4.159   4.334   4.345   6.542
101 A'   43 A"   44 A"  102 A'  103 A'  104 A'  105 A'  106 A'                 
  6.640   6.896   7.526   7.533   7.558   7.573   7.635   7.669
107 A'  108 A'   45 A"   46 A"  109 A'  110 A'  111 A'  112 A'                 
  9.671  13.783  13.915  13.955  23.327  25.816  25.937  26.141
113 A'   47 A"  114 A'  115 A'  116 A'   48 A"  117 A'  118 A'                 
 47.839  47.908 163.036 215.656 289.720 289.728 289.752 289.772
119 A'  120 A'  121 A'  122 A'   49 A"   50 A"  123 A'  124 A'                 
289.852 289.8911020.6181020.704
125 A'  126 A'  127 A'  128 A'                                                 
 --------------------------------------------------------------

          Ground-State Mulliken Net Atomic Charges

     Atom                 Charge (a.u.)
  ----------------------------------------
      1 C                     0.009359
      2 P                     0.021324
      3 Cl                   -0.076056
      4 Br                   -0.043744
      5 Br                    0.089116
  ----------------------------------------
  Sum of atomic charges =    -0.000000

 -----------------------------------------------------------------
                    Cartesian Multipole Moments
 -----------------------------------------------------------------
    Charge (ESU x 10^10)
                -0.0000
    Dipole Moment (Debye)
         X       0.9759      Y       0.2806      Z      -0.0000
       Tot       1.0155
    Quadrupole Moments (Debye-Ang)
        XX     -68.5635     XY      -2.3157     YY     -66.7336
        XZ       0.0000     YZ       0.0000     ZZ     -68.6028
    Octopole Moments (Debye-Ang^2)
       XXX      54.5093    XXY      26.1820    XYY      10.5392
       YYY      60.8242    XXZ      -0.0000    XYZ      -0.0000
       YYZ      -0.0000    XZZ      12.6386    YZZ      17.6843
       ZZZ      -0.0000
    Hexadecapole Moments (Debye-Ang^3)
      XXXX   -1048.1356   XXXY    -125.1768   XXYY    -313.2768
      XYYY    -131.2632   YYYY    -742.0845   XXXZ       0.0000
      XXYZ       0.0000   XYYZ       0.0000   YYYZ       0.0000
      XXZZ    -202.0489   XYZZ     -38.6184   YYZZ    -141.4479
      XZZZ       0.0000   YZZZ       0.0000   ZZZZ     -87.2717
 -----------------------------------------------------------------
 Calculating analytic gradient of the SCF energy
 Gradient of SCF Energy
            1           2           3           4           5
    1  -0.0001229   0.0005367  -0.0001843  -0.0002145  -0.0000151
    2  -0.0003334   0.0004151  -0.0000637  -0.0000341   0.0000161
    3   0.0000000  -0.0000000   0.0000000  -0.0000000   0.0000000
 Max gradient component =       5.367E-04
 RMS gradient           =       2.117E-04
 Gradient time:  CPU 10.79 s  wall 4.20 s
 Geometry Optimization Parameters
   NAtoms,    NIC,     NZ,  NCons,   NDum,   NFix, NCnnct, MaxDiis
        5      20       5       0       0       0       0       0

 Cartesian Hessian Update
 Hessian Updated using BFGS Update


** GEOMETRY OPTIMIZATION IN DELOCALIZED INTERNAL COORDINATES **
   Searching for a Minimum

   Optimization Cycle:  12

                       Coordinates (Angstroms)
     ATOM                X               Y               Z
      1  C         0.1535448925   -0.1735013037    0.0000000000
      2  P        -0.3752742340   -1.7752869907    0.0000000000
      3  Cl       -2.4619972874   -1.6221947200    0.0000000000
      4  Br        2.0561730033    0.0145759286    0.0000000000
      5  Br       -0.8275689937    1.4352969255    0.0000000000
   Point Group: cs    Number of degrees of freedom:     7


   Energy is  -5987.989219484

 Hessian Updated using BFGS Update

  7 Hessian modes will be used to form the next step
  Hessian Eigenvalues:
     0.143713    0.185976    0.241581    0.258216    0.289913    0.311266
     0.437841

 Minimum Search - Taking Simple RFO Step
 Searching for Lamda that Minimizes Along All modes
 Value Taken    Lamda =  -0.00000122
 Step Taken.  Stepsize is  0.001873

                             Maximum     Tolerance    Cnvgd?
         Gradient           0.000385      0.000300      NO
         Displacement       0.000863      0.001200     YES
         Energy change     -0.000008      0.000001      NO


 New Cartesian Coordinates Obtained by Inverse Iteration

 Displacement from previous Coordinates is:  0.003298
 ----------------------------------------------------------------
             Standard Nuclear Orientation (Angstroms)
    I     Atom           X                Y                Z
 ----------------------------------------------------------------
    1      C       0.1539065369    -0.1737322936     0.0000000000
    2      P      -0.3756717473    -1.7759341316     0.0000000000
    3      Cl     -2.4620764633    -1.6213329705     0.0000000000
    4      Br      2.0567609948     0.0152795069     0.0000000000
    5      Br     -0.8280419404     1.4346097286     0.0000000000
 ----------------------------------------------------------------
 Molecular Point Group                 Cs    NOp =  2
 Largest Abelian Subgroup              Cs    NOp =  2
 Nuclear Repulsion Energy =   763.5164094892 hartrees
 There are       54 alpha and       54 beta electrons
 Applying Cartesian multipole field
    Component          Value
    ---------          -----
     (2,0,0)        1.00000E-11
     (0,2,0)        2.00000E-11
     (0,0,2)       -3.00000E-11
 Nucleus-field energy     =     0.0000000216 hartrees
 Requested basis set is 6-311++G(d,p)
 There are 70 shells and 178 basis functions
 A cutoff of  1.0D-11 yielded   1916 shell pairs
 There are     13512 function pairs (     14933 Cartesian)
 Smallest overlap matrix eigenvalue = 3.59E-04
 Guess MOs from SCF MO coefficient file

 -----------------------------------------------------------------------
  General SCF calculation program by
  Eric Jon Sundstrom, Paul Horn, Yuezhi Mao, Dmitri Zuev, Alec White,
  David Stuck, Shaama M.S., Shane Yost, Joonho Lee, David Small,
  Daniel Levine, Susi Lehtola, Hugh Burton, Evgeny Epifanovsky
 -----------------------------------------------------------------------
 Exchange:     0.2000 Hartree-Fock + 0.0800 Slater + 0.7200 B88
 Correlation:  0.1900 VWN1RPA + 0.8100 LYP
 Using SG-1 standard quadrature grid
 using 4 threads for integral computing
 -------------------------------------------------------
 OpenMP Integral computing Module                
 Release: version 2.0, May 2017, Q-Chem Inc. Pleasanton 
 -------------------------------------------------------
 -------------------------------------------------------
 OpenMP BLAS3 based DFT computing Module                
 Release: version 1.0, May 2013, Q-Chem Inc. Pittsburgh 
 -------------------------------------------------------
 A restricted SCF calculation will be
 performed using DIIS
 SCF converges when DIIS error is below 1.0e-08
 ---------------------------------------
  Cycle       Energy         DIIS error
 ---------------------------------------
    1   -5987.9892197146      8.76e-06  
    2   -5987.9892199964      8.12e-06  
    3   -5987.9892200446      7.26e-06  
    4   -5987.9892202708      9.64e-07  
    5   -5987.9892202747      3.10e-07  
    6   -5987.9892202751      8.34e-08  
    7   -5987.9892202751      1.46e-08  
    8   -5987.9892202751      4.80e-09  Convergence criterion met
 ---------------------------------------
 SCF time:   CPU 26.93s  wall 10.00s 
 SCF   energy in the final basis set =    -5987.9892202751
 Total energy in the final basis set =    -5987.9892202751

 --------------------------------------------------------------
             Orbital Energies (a.u.) and Symmetries
 --------------------------------------------------------------

 Alpha MOs, Restricted
 -- Occupied --                  
-482.87 -482.87 -101.57  -77.12  -62.52  -62.52  -56.34  -56.34
  1 A'    2 A'    3 A'    4 A'    5 A'    6 A'    7 A'    8 A'                 
-56.338 -56.338 -56.338 -56.338 -10.309  -9.482  -8.730  -8.730
  1 A"    9 A'    2 A"   10 A'   11 A'   12 A'   13 A'   14 A'                 
 -7.245  -7.238  -7.237  -6.615  -6.563  -6.562  -6.549  -6.548
 15 A'    3 A"   16 A'   17 A'   18 A'   19 A'    4 A"   20 A'                 
 -6.548  -6.548  -4.778  -4.773  -4.772  -2.673  -2.673  -2.670
  5 A"   21 A'   22 A'    6 A"   23 A'   24 A'   25 A'    7 A"                 
 -2.669  -2.669  -2.669  -2.658  -2.658  -2.658  -2.658  -0.888
 26 A'    8 A"   27 A'   28 A'    9 A"   29 A'   10 A"   30 A'                 
 -0.852  -0.812  -0.705  -0.551  -0.469  -0.445  -0.404  -0.369
 31 A'   32 A'   33 A'   34 A'   35 A'   36 A'   11 A"   37 A'                 
 -0.357  -0.335  -0.325  -0.318  -0.308  -0.263
 12 A"   38 A'   13 A"   39 A'   40 A'   14 A"                                 
 -- Virtual --                   
 -0.103  -0.074  -0.068  -0.006   0.004   0.023   0.030   0.038
 15 A"   41 A'   42 A'   43 A'   44 A'   45 A'   46 A'   16 A"                 
  0.041   0.059   0.064   0.070   0.074   0.087   0.087   0.096
 47 A'   48 A'   17 A"   18 A"   49 A'   50 A'   51 A'   52 A'                 
  0.108   0.111   0.115   0.127   0.141   0.156   0.161   0.199
 19 A"   53 A'   54 A'   20 A"   55 A'   56 A'   57 A'   58 A'                 
  0.212   0.266   0.286   0.295   0.359   0.379   0.406   0.409
 59 A'   60 A'   21 A"   61 A'   62 A'   63 A'   22 A"   64 A'                 
  0.415   0.423   0.424   0.437   0.460   0.471   0.491   0.500
 23 A"   65 A'   66 A'   67 A'   24 A"   68 A'   25 A"   26 A"                 
  0.512   0.530   0.551   0.556   0.572   0.595   0.604   0.610
 69 A'   27 A"   28 A"   70 A'   29 A"   71 A'   72 A'   30 A"                 
  0.612   0.640   0.667   0.707   0.803   0.825   0.831   0.853
 73 A'   74 A'   75 A'   76 A'   77 A'   31 A"   78 A'   32 A"                 
  0.856   0.872   0.896   0.905   0.930   0.958   0.996   1.055
 79 A'   80 A'   81 A'   33 A"   82 A'   83 A'   84 A'   85 A'                 
  1.224   1.384   1.444   1.567   1.628   1.692   1.725   1.752
 86 A'   34 A"   35 A"   36 A"   87 A'   88 A'   89 A'   90 A'                 
  1.863   1.977   1.991   2.011   2.056   2.123   2.208   2.249
 91 A'   37 A"   38 A"   92 A'   93 A'   94 A'   95 A'   39 A"                 
  2.304   2.370   2.666   2.882   3.037   3.969   3.974   3.985
 96 A'   97 A'   40 A"   98 A'   99 A'   41 A"   42 A"  100 A'                 
  3.991   4.016   4.068   4.079   4.159   4.334   4.345   6.542
101 A'   43 A"   44 A"  102 A'  103 A'  104 A'  105 A'  106 A'                 
  6.640   6.895   7.526   7.533   7.558   7.573   7.635   7.669
107 A'  108 A'   45 A"   46 A"  109 A'  110 A'  111 A'  112 A'                 
  9.671  13.783  13.915  13.955  23.327  25.816  25.937  26.141
113 A'   47 A"  114 A'  115 A'  116 A'   48 A"  117 A'  118 A'                 
 47.839  47.908 163.035 215.656 289.720 289.728 289.752 289.772
119 A'  120 A'  121 A'  122 A'   49 A"   50 A"  123 A'  124 A'                 
289.852 289.8911020.6181020.704
125 A'  126 A'  127 A'  128 A'                                                 

 Beta MOs, Restricted
 -- Occupied --                  
-482.87 -482.87 -101.57  -77.12  -62.52  -62.52  -56.34  -56.34
  1 A'    2 A'    3 A'    4 A'    5 A'    6 A'    7 A'    8 A'                 
-56.338 -56.338 -56.338 -56.338 -10.309  -9.482  -8.730  -8.730
  1 A"    9 A'    2 A"   10 A'   11 A'   12 A'   13 A'   14 A'                 
 -7.245  -7.238  -7.237  -6.615  -6.563  -6.562  -6.549  -6.548
 15 A'    3 A"   16 A'   17 A'   18 A'   19 A'    4 A"   20 A'                 
 -6.548  -6.548  -4.778  -4.773  -4.772  -2.673  -2.673  -2.670
  5 A"   21 A'   22 A'    6 A"   23 A'   24 A'   25 A'    7 A"                 
 -2.669  -2.669  -2.669  -2.658  -2.658  -2.658  -2.658  -0.888
 26 A'    8 A"   27 A'   28 A'    9 A"   29 A'   10 A"   30 A'                 
 -0.852  -0.812  -0.705  -0.551  -0.469  -0.445  -0.404  -0.369
 31 A'   32 A'   33 A'   34 A'   35 A'   36 A'   11 A"   37 A'                 
 -0.357  -0.335  -0.325  -0.318  -0.308  -0.263
 12 A"   38 A'   13 A"   39 A'   40 A'   14 A"                                 
 -- Virtual --                   
 -0.103  -0.074  -0.068  -0.006   0.004   0.023   0.030   0.038
 15 A"   41 A'   42 A'   43 A'   44 A'   45 A'   46 A'   16 A"                 
  0.041   0.059   0.064   0.070   0.074   0.087   0.087   0.096
 47 A'   48 A'   17 A"   18 A"   49 A'   50 A'   51 A'   52 A'                 
  0.108   0.111   0.115   0.127   0.141   0.156   0.161   0.199
 19 A"   53 A'   54 A'   20 A"   55 A'   56 A'   57 A'   58 A'                 
  0.212   0.266   0.286   0.295   0.359   0.379   0.406   0.409
 59 A'   60 A'   21 A"   61 A'   62 A'   63 A'   22 A"   64 A'                 
  0.415   0.423   0.424   0.437   0.460   0.471   0.491   0.500
 23 A"   65 A'   66 A'   67 A'   24 A"   68 A'   25 A"   26 A"                 
  0.512   0.530   0.551   0.556   0.572   0.595   0.604   0.610
 69 A'   27 A"   28 A"   70 A'   29 A"   71 A'   72 A'   30 A"                 
  0.612   0.640   0.667   0.707   0.803   0.825   0.831   0.853
 73 A'   74 A'   75 A'   76 A'   77 A'   31 A"   78 A'   32 A"                 
  0.856   0.872   0.896   0.905   0.930   0.958   0.996   1.055
 79 A'   80 A'   81 A'   33 A"   82 A'   83 A'   84 A'   85 A'                 
  1.224   1.384   1.444   1.567   1.628   1.692   1.725   1.752
 86 A'   34 A"   35 A"   36 A"   87 A'   88 A'   89 A'   90 A'                 
  1.863   1.977   1.991   2.011   2.056   2.123   2.208   2.249
 91 A'   37 A"   38 A"   92 A'   93 A'   94 A'   95 A'   39 A"                 
  2.304   2.370   2.666   2.882   3.037   3.969   3.974   3.985
 96 A'   97 A'   40 A"   98 A'   99 A'   41 A"   42 A"  100 A'                 
  3.991   4.016   4.068   4.079   4.159   4.334   4.345   6.542
101 A'   43 A"   44 A"  102 A'  103 A'  104 A'  105 A'  106 A'                 
  6.640   6.895   7.526   7.533   7.558   7.573   7.635   7.669
107 A'  108 A'   45 A"   46 A"  109 A'  110 A'  111 A'  112 A'                 
  9.671  13.783  13.915  13.955  23.327  25.816  25.937  26.141
113 A'   47 A"  114 A'  115 A'  116 A'   48 A"  117 A'  118 A'                 
 47.839  47.908 163.035 215.656 289.720 289.728 289.752 289.772
119 A'  120 A'  121 A'  122 A'   49 A"   50 A"  123 A'  124 A'                 
289.852 289.8911020.6181020.704
125 A'  126 A'  127 A'  128 A'                                                 
 --------------------------------------------------------------

          Ground-State Mulliken Net Atomic Charges

     Atom                 Charge (a.u.)
  ----------------------------------------
      1 C                     0.008948
      2 P                     0.021491
      3 Cl                   -0.075852
      4 Br                   -0.043604
      5 Br                    0.089017
  ----------------------------------------
  Sum of atomic charges =    -0.000000

 -----------------------------------------------------------------
                    Cartesian Multipole Moments
 -----------------------------------------------------------------
    Charge (ESU x 10^10)
                -0.0000
    Dipole Moment (Debye)
         X       0.9736      Y       0.2788      Z       0.0000
       Tot       1.0127
    Quadrupole Moments (Debye-Ang)
        XX     -68.5572     XY      -2.3113     YY     -66.7324
        XZ       0.0000     YZ      -0.0000     ZZ     -68.6055
    Octopole Moments (Debye-Ang^2)
       XXX      54.4983    XXY      26.1822    XYY      10.5319
       YYY      60.7965    XXZ       0.0000    XYZ       0.0000
       YYZ       0.0000    XZZ      12.6382    YZZ      17.6850
       ZZZ       0.0000
    Hexadecapole Moments (Debye-Ang^3)
      XXXX   -1048.4623   XXXY    -125.1816   XXYY    -313.2794
      XYYY    -131.2610   YYYY    -741.8504   XXXZ       0.0000
      XXYZ      -0.0000   XYYZ       0.0000   YYYZ      -0.0000
      XXZZ    -202.1143   XYZZ     -38.6255   YYZZ    -141.4112
      XZZZ       0.0000   YZZZ      -0.0000   ZZZZ     -87.2809
 -----------------------------------------------------------------
 Calculating analytic gradient of the SCF energy
 Gradient of SCF Energy
            1           2           3           4           5
    1  -0.0000893   0.0003288  -0.0001406  -0.0000345  -0.0000645
    2  -0.0000465   0.0000627  -0.0000355   0.0000155   0.0000037
    3  -0.0000000   0.0000000  -0.0000000   0.0000000   0.0000000
 Max gradient component =       3.288E-04
 RMS gradient           =       9.960E-05
 Gradient time:  CPU 10.77 s  wall 4.17 s
 Geometry Optimization Parameters
   NAtoms,    NIC,     NZ,  NCons,   NDum,   NFix, NCnnct, MaxDiis
        5      20       5       0       0       0       0       0

 Cartesian Hessian Update
 Hessian Updated using BFGS Update


** GEOMETRY OPTIMIZATION IN DELOCALIZED INTERNAL COORDINATES **
   Searching for a Minimum

   Optimization Cycle:  13

                       Coordinates (Angstroms)
     ATOM                X               Y               Z
      1  C         0.1539065369   -0.1737322936    0.0000000000
      2  P        -0.3756717473   -1.7759341316    0.0000000000
      3  Cl       -2.4620764633   -1.6213329705    0.0000000000
      4  Br        2.0567609948    0.0152795069    0.0000000000
      5  Br       -0.8280419404    1.4346097286    0.0000000000
   Point Group: cs    Number of degrees of freedom:     7


   Energy is  -5987.989220275

 Hessian Updated using BFGS Update

  7 Hessian modes will be used to form the next step
  Hessian Eigenvalues:
     0.135523    0.186692    0.213166    0.257885    0.291257    0.306794
     0.370426

 Minimum Search - Taking Simple RFO Step
 Searching for Lamda that Minimizes Along All modes
 Value Taken    Lamda =   0.00000000
 Step Taken.  Stepsize is  0.001394

                             Maximum     Tolerance    Cnvgd?
         Gradient           0.000160      0.000300     YES
         Displacement       0.000793      0.001200     YES
         Energy change     -0.000001      0.000001     YES


                       Distance Matrix (Angstroms)
             C (  1)   P (  2)   Cl(  3)   Br(  4)
   P (  2)  1.687455
   Cl(  3)  2.989802  2.092125
   Br(  4)  1.912219  3.020791  4.806079
   Br(  5)  1.884406  3.242257  3.465379  3.215056

 Final energy is   -5987.9892202750552     


 ******************************
 **  OPTIMIZATION CONVERGED  **
 ******************************

                       Coordinates (Angstroms)
     ATOM                X               Y               Z
      1  C         0.1539065369   -0.1737322936    0.0000000000
      2  P        -0.3756717473   -1.7759341316    0.0000000000
      3  Cl       -2.4620764633   -1.6213329705    0.0000000000
      4  Br        2.0567609948    0.0152795069    0.0000000000
      5  Br       -0.8280419404    1.4346097286    0.0000000000

Z-matrix Print:
$molecule
0 1
Br
C  1 1.884406
P  2 1.687455 1 130.304139
Br 2 1.912219 1 115.732890 3 -180.000000 0
Cl 3 2.092125 2 104.052518 1 -0.000000 0
$end


 --------------------------------------------------------------
             Orbital Energies (a.u.) and Symmetries
 --------------------------------------------------------------

 Alpha MOs, Restricted
 -- Occupied --                  
-482.87 -482.87 -101.57  -77.12  -62.52  -62.52  -56.34  -56.34
  1 A'    2 A'    3 A'    4 A'    5 A'    6 A'    7 A'    8 A'                 
-56.338 -56.338 -56.338 -56.338 -10.309  -9.482  -8.730  -8.730
  1 A"    9 A'    2 A"   10 A'   11 A'   12 A'   13 A'   14 A'                 
 -7.245  -7.238  -7.237  -6.615  -6.563  -6.562  -6.549  -6.548
 15 A'    3 A"   16 A'   17 A'   18 A'   19 A'    4 A"   20 A'                 
 -6.548  -6.548  -4.778  -4.773  -4.772  -2.673  -2.673  -2.670
  5 A"   21 A'   22 A'    6 A"   23 A'   24 A'   25 A'    7 A"                 
 -2.669  -2.669  -2.669  -2.658  -2.658  -2.658  -2.658  -0.888
 26 A'    8 A"   27 A'   28 A'    9 A"   29 A'   10 A"   30 A'                 
 -0.852  -0.812  -0.705  -0.551  -0.469  -0.445  -0.404  -0.369
 31 A'   32 A'   33 A'   34 A'   35 A'   36 A'   11 A"   37 A'                 
 -0.357  -0.335  -0.325  -0.318  -0.308  -0.263
 12 A"   38 A'   13 A"   39 A'   40 A'   14 A"                                 
 -- Virtual --                   
 -0.103  -0.074  -0.068  -0.006   0.004   0.023   0.030   0.038
 15 A"   41 A'   42 A'   43 A'   44 A'   45 A'   46 A'   16 A"                 
  0.041   0.059   0.064   0.070   0.074   0.087   0.087   0.096
 47 A'   48 A'   17 A"   18 A"   49 A'   50 A'   51 A'   52 A'                 
  0.108   0.111   0.115   0.127   0.141   0.156   0.161   0.199
 19 A"   53 A'   54 A'   20 A"   55 A'   56 A'   57 A'   58 A'                 
  0.212   0.266   0.286   0.295   0.359   0.379   0.406   0.409
 59 A'   60 A'   21 A"   61 A'   62 A'   63 A'   22 A"   64 A'                 
  0.415   0.423   0.424   0.437   0.460   0.471   0.491   0.500
 23 A"   65 A'   66 A'   67 A'   24 A"   68 A'   25 A"   26 A"                 
  0.512   0.530   0.551   0.556   0.572   0.595   0.604   0.610
 69 A'   27 A"   28 A"   70 A'   29 A"   71 A'   72 A'   30 A"                 
  0.612   0.640   0.667   0.707   0.803   0.825   0.831   0.853
 73 A'   74 A'   75 A'   76 A'   77 A'   31 A"   78 A'   32 A"                 
  0.856   0.872   0.896   0.905   0.930   0.958   0.996   1.055
 79 A'   80 A'   81 A'   33 A"   82 A'   83 A'   84 A'   85 A'                 
  1.224   1.384   1.444   1.567   1.628   1.692   1.725   1.752
 86 A'   34 A"   35 A"   36 A"   87 A'   88 A'   89 A'   90 A'                 
  1.863   1.977   1.991   2.011   2.056   2.123   2.208   2.249
 91 A'   37 A"   38 A"   92 A'   93 A'   94 A'   95 A'   39 A"                 
  2.304   2.370   2.666   2.882   3.037   3.969   3.974   3.985
 96 A'   97 A'   40 A"   98 A'   99 A'   41 A"   42 A"  100 A'                 
  3.991   4.016   4.068   4.079   4.159   4.334   4.345   6.542
101 A'   43 A"   44 A"  102 A'  103 A'  104 A'  105 A'  106 A'                 
  6.640   6.895   7.526   7.533   7.558   7.573   7.635   7.669
107 A'  108 A'   45 A"   46 A"  109 A'  110 A'  111 A'  112 A'                 
  9.671  13.783  13.915  13.955  23.327  25.816  25.937  26.141
113 A'   47 A"  114 A'  115 A'  116 A'   48 A"  117 A'  118 A'                 
 47.839  47.908 163.035 215.656 289.720 289.728 289.752 289.772
119 A'  120 A'  121 A'  122 A'   49 A"   50 A"  123 A'  124 A'                 
289.852 289.8911020.6181020.704
125 A'  126 A'  127 A'  128 A'                                                 

 Beta MOs, Restricted
 -- Occupied --                  
-482.87 -482.87 -101.57  -77.12  -62.52  -62.52  -56.34  -56.34
  1 A'    2 A'    3 A'    4 A'    5 A'    6 A'    7 A'    8 A'                 
-56.338 -56.338 -56.338 -56.338 -10.309  -9.482  -8.730  -8.730
  1 A"    9 A'    2 A"   10 A'   11 A'   12 A'   13 A'   14 A'                 
 -7.245  -7.238  -7.237  -6.615  -6.563  -6.562  -6.549  -6.548
 15 A'    3 A"   16 A'   17 A'   18 A'   19 A'    4 A"   20 A'                 
 -6.548  -6.548  -4.778  -4.773  -4.772  -2.673  -2.673  -2.670
  5 A"   21 A'   22 A'    6 A"   23 A'   24 A'   25 A'    7 A"                 
 -2.669  -2.669  -2.669  -2.658  -2.658  -2.658  -2.658  -0.888
 26 A'    8 A"   27 A'   28 A'    9 A"   29 A'   10 A"   30 A'                 
 -0.852  -0.812  -0.705  -0.551  -0.469  -0.445  -0.404  -0.369
 31 A'   32 A'   33 A'   34 A'   35 A'   36 A'   11 A"   37 A'                 
 -0.357  -0.335  -0.325  -0.318  -0.308  -0.263
 12 A"   38 A'   13 A"   39 A'   40 A'   14 A"                                 
 -- Virtual --                   
 -0.103  -0.074  -0.068  -0.006   0.004   0.023   0.030   0.038
 15 A"   41 A'   42 A'   43 A'   44 A'   45 A'   46 A'   16 A"                 
  0.041   0.059   0.064   0.070   0.074   0.087   0.087   0.096
 47 A'   48 A'   17 A"   18 A"   49 A'   50 A'   51 A'   52 A'                 
  0.108   0.111   0.115   0.127   0.141   0.156   0.161   0.199
 19 A"   53 A'   54 A'   20 A"   55 A'   56 A'   57 A'   58 A'                 
  0.212   0.266   0.286   0.295   0.359   0.379   0.406   0.409
 59 A'   60 A'   21 A"   61 A'   62 A'   63 A'   22 A"   64 A'                 
  0.415   0.423   0.424   0.437   0.460   0.471   0.491   0.500
 23 A"   65 A'   66 A'   67 A'   24 A"   68 A'   25 A"   26 A"                 
  0.512   0.530   0.551   0.556   0.572   0.595   0.604   0.610
 69 A'   27 A"   28 A"   70 A'   29 A"   71 A'   72 A'   30 A"                 
  0.612   0.640   0.667   0.707   0.803   0.825   0.831   0.853
 73 A'   74 A'   75 A'   76 A'   77 A'   31 A"   78 A'   32 A"                 
  0.856   0.872   0.896   0.905   0.930   0.958   0.996   1.055
 79 A'   80 A'   81 A'   33 A"   82 A'   83 A'   84 A'   85 A'                 
  1.224   1.384   1.444   1.567   1.628   1.692   1.725   1.752
 86 A'   34 A"   35 A"   36 A"   87 A'   88 A'   89 A'   90 A'                 
  1.863   1.977   1.991   2.011   2.056   2.123   2.208   2.249
 91 A'   37 A"   38 A"   92 A'   93 A'   94 A'   95 A'   39 A"                 
  2.304   2.370   2.666   2.882   3.037   3.969   3.974   3.985
 96 A'   97 A'   40 A"   98 A'   99 A'   41 A"   42 A"  100 A'                 
  3.991   4.016   4.068   4.079   4.159   4.334   4.345   6.542
101 A'   43 A"   44 A"  102 A'  103 A'  104 A'  105 A'  106 A'                 
  6.640   6.895   7.526   7.533   7.558   7.573   7.635   7.669
107 A'  108 A'   45 A"   46 A"  109 A'  110 A'  111 A'  112 A'                 
  9.671  13.783  13.915  13.955  23.327  25.816  25.937  26.141
113 A'   47 A"  114 A'  115 A'  116 A'   48 A"  117 A'  118 A'                 
 47.839  47.908 163.035 215.656 289.720 289.728 289.752 289.772
119 A'  120 A'  121 A'  122 A'   49 A"   50 A"  123 A'  124 A'                 
289.852 289.8911020.6181020.704
125 A'  126 A'  127 A'  128 A'                                                 
 --------------------------------------------------------------

          Ground-State Mulliken Net Atomic Charges

     Atom                 Charge (a.u.)
  ----------------------------------------
      1 C                     0.008948
      2 P                     0.021491
      3 Cl                   -0.075852
      4 Br                   -0.043604
      5 Br                    0.089017
  ----------------------------------------
  Sum of atomic charges =    -0.000000

 -----------------------------------------------------------------
                    Cartesian Multipole Moments
 -----------------------------------------------------------------
    Charge (ESU x 10^10)
                -0.0000
    Dipole Moment (Debye)
         X       0.9736      Y       0.2788      Z       0.0000
       Tot       1.0127
    Quadrupole Moments (Debye-Ang)
        XX     -68.5572     XY      -2.3113     YY     -66.7324
        XZ       0.0000     YZ      -0.0000     ZZ     -68.6055
    Octopole Moments (Debye-Ang^2)
       XXX      54.4983    XXY      26.1822    XYY      10.5319
       YYY      60.7965    XXZ       0.0000    XYZ       0.0000
       YYZ       0.0000    XZZ      12.6382    YZZ      17.6850
       ZZZ       0.0000
    Hexadecapole Moments (Debye-Ang^3)
      XXXX   -1048.4623   XXXY    -125.1816   XXYY    -313.2794
      XYYY    -131.2610   YYYY    -741.8504   XXXZ       0.0000
      XXYZ      -0.0000   XYYZ       0.0000   YYYZ      -0.0000
      XXZZ    -202.1143   XYZZ     -38.6255   YYZZ    -141.4112
      XZZZ       0.0000   YZZZ      -0.0000   ZZZZ     -87.2809
 -----------------------------------------------------------------
Archival summary:
1\1\TWL02\OPT\ProcedureUnspecified\BasisUnspecified\r2l111\taweetha\MonNov2612:50:152018MonNov2612:50:152018\0\\#,OPT,ProcedureUnspecified,BasisUnspecified,\\0,1\Br\C,1,1.88441\P,2,1.68745,1,130.304\Br,2,1.91222,1,115.733,3,-180,0\Cl,3,2.09212,2,104.053,1,-0,0\\\@

 Total job time:  240.72s(wall), 625.10s(cpu) 
 Mon Nov 26 12:50:15 2018

        *************************************************************
        *                                                           *
        *  Thank you very much for using Q-Chem.  Have a nice day.  *
        *                                                           *
        *************************************************************


 
User input: 2 of 2 
 
Q-Chem Developer Version!
                  Welcome to Q-Chem
     A Quantum Leap Into The Future Of Chemistry


 Q-Chem 5.1, Q-Chem, Inc., Pleasanton, CA (2018)

 Yihan Shao,  Zhengting Gan,  E. Epifanovsky,  A. T. B. Gilbert,  M. Wormit,  
 J. Kussmann,  A. W. Lange,  A. Behn,  Jia Deng,  Xintian Feng,  D. Ghosh,  
 M. Goldey,  P. R. Horn,  L. D. Jacobson,  I. Kaliman,  T. Kus,  A. Landau,  
 Jie Liu,  E. I. Proynov,  R. M. Richard,  R. P. Steele,  E. J. Sundstrom,  
 H. L. Woodcock III,  P. M. Zimmerman,  D. Zuev,  B. Albrecht,  E. Alguire,  
 S. A. Baeppler,  D. Barton,  Z. Benda,  Y. A. Bernard,  E. J. Berquist,  
 K. B. Bravaya,  H. Burton,  D. Casanova,  Chun-Min Chang,  Yunqing Chen,  
 A. Chien,  K. D. Closser,  M. P. Coons,  S. Coriani,  S. Dasgupta,  
 A. L. Dempwolff,  M. Diedenhofen,  Hainam Do,  R. G. Edgar,  Po-Tung Fang,  
 S. Faraji,  S. Fatehi,  Qingguo Feng,  K. D. Fenk,  J. Fosso-Tande,  
 Qinghui Ge,  A. Ghysels,  G. Gidofalvi,  J. Gomes,  J. Gonthier,  A. Gunina,  
 D. Hait,  M. W. D. Hanson-Heine,  P. H. P. Harbach,  A. W. Hauser,  
 J. E. Herr,  E. G. Hohenstein,  Z. C. Holden,  Kerwin Hui,  B. C. Huynh,  
 T.-C. Jagau,  Hyunjun Ji,  B. Kaduk,  K. Khistyaev,  Jaehoon Kim,  
 P. Klunzinger,  K. Koh,  D. Kosenkov,  L. Koulias,  T. Kowalczyk,  
 C. M. Krauter,  A. Kunitsa,  Ka Un Lao,  A. Laurent,  K. V. Lawler,  
 Joonho Lee,  D. Lefrancois,  S. Lehtola,  D. S. Levine,  Yi-Pei Li,  
 You-Sheng Lin,  Fenglai Liu,  E. Livshits,  A. Luenser,  P. Manohar,  
 E. Mansoor,  S. F. Manzer,  Shan-Ping Mao,  Yuezhi Mao,  N. Mardirossian,  
 A. V. Marenich,  T. Markovich,  L. A. Martinez-Martinez,  S. A. Maurer,  
 N. J. Mayhall,  S. C. McKenzie,  J.-M. Mewes,  A. F. Morrison,  
 J. W. Mullinax,  K. Nanda,  T. S. Nguyen-Beck,  R. Olivares-Amaya,  
 J. A. Parkhill,  T. M. Perrine,  F. Plasser,  P. Pokhilko,  S. Prager,  
 A. Prociuk,  E. Ramos,  D. R. Rehn,  F. Rob,  M. Schneider,  N. Sergueev,  
 S. M. Sharada,  S. Sharma,  D. W. Small,  T. Stauch,  T. Stein,  
 Yu-Chuan Su,  A. J. W. Thom,  A. Tkatchenko,  T. Tsuchimochi,  N. M. Tubman,  
 L. Vogt,  M. L. Vidal,  O. Vydrov,  M. A. Watson,  J. Wenzel,  
 M. de Wergifosse,  T. A. Wesolowski,  A. White,  J. Witte,  A. Yamada,  
 Jun Yang,  K. Yao,  S. Yeganeh,  S. R. Yost,  Zhi-Qiang You,  A. Zech,  
 Igor Ying Zhang,  Xing Zhang,  Yan Zhao,  Ying Zhu,  B. R. Brooks,  
 G. K. L. Chan,  C. J. Cramer,  M. S. Gordon,  W. J. Hehre,  A. Klamt,  
 M. W. Schmidt,  C. D. Sherrill,  D. G. Truhlar,  A. Aspuru-Guzik,  R. Baer,  
 A. T. Bell,  N. A. Besley,  Jeng-Da Chai,  A. E. DePrince, III,  
 R. A. DiStasio Jr.,  A. Dreuw,  B. D. Dunietz,  T. R. Furlani,  
 Chao-Ping Hsu,  Yousung Jung,  Jing Kong,  D. S. Lambrecht,  WanZhen Liang,  
 C. Ochsenfeld,  V. A. Rassolov,  L. V. Slipchenko,  J. E. Subotnik,  
 T. Van Voorhis,  J. M. Herbert,  A. I. Krylov,  P. M. W. Gill,  M. Head-Gordon

 Contributors to earlier versions of Q-Chem not listed above: 
 R. D. Adamson,  B. Austin,  J. Baker,  G. J. O. Beran,  K. Brandhorst,  
 S. T. Brown,  E. F. C. Byrd,  A. K. Chakraborty,  C.-L. Cheng,  
 Siu Hung Chien,  D. M. Chipman,  D. L. Crittenden,  H. Dachsel,  
 R. J. Doerksen,  A. D. Dutoi,  L. Fusti-Molnar,  W. A. Goddard III,  
 A. Golubeva-Zadorozhnaya,  S. R. Gwaltney,  G. Hawkins,  A. Heyden,  
 S. Hirata,  G. Kedziora,  F. J. Keil,  C. Kelley,  Jihan Kim,  R. A. King,  
 R. Z. Khaliullin,  P. P. Korambath,  W. Kurlancheek,  A. M. Lee,  M. S. Lee,  
 S. V. Levchenko,  Ching Yeh Lin,  D. Liotard,  R. C. Lochan,  I. Lotan,  
 P. E. Maslen,  N. Nair,  D. P. O'Neill,  D. Neuhauser,  E. Neuscamman,  
 C. M. Oana,  R. Olson,  B. Peters,  R. Peverati,  P. A. Pieniazek,  
 Y. M. Rhee,  J. Ritchie,  M. A. Rohrdanz,  E. Rosta,  N. J. Russ,  
 H. F. Schaefer III,  N. E. Schultz,  N. Shenvi,  A. C. Simmonett,  A. Sodt,  
 D. Stuck,  K. S. Thanthiriwatte,  V. Vanovschi,  Tao Wang,  A. Warshel,  
 C. F. Williams,  Q. Wu,  X. Xu,  W. Zhang

 Please cite Q-Chem as follows:
 Y. Shao et al., Mol. Phys. 113, 184-215 (2015)
 DOI: 10.1080/00268976.2014.952696

 Q-Chem 5.1.2 for Intel X86 EM64T Linux

 Parts of Q-Chem use Armadillo 8.300.2 (Tropical Shenanigans).
 http://arma.sourceforge.net/

 Q-Chem begins on Mon Nov 26 12:50:15 2018  

Host: 
0

     Scratch files written to /scratch/taweetham/qchem45630//
The previous job contains 0 fragments, simply inherited here
Input Ideriv = 2
Curr. Ideriv = -1
Max.  Ideriv = 2

Checking the input file for inconsistencies... 	...done.

--------------------------------------------------------------
User input:
--------------------------------------------------------------

$molecule
read
$end

$rem
   job_type 	frequency
   basis 	6-311++g**
   method	b3lyp	
$end


--------------------------------------------------------------
 ----------------------------------------------------------------
             Standard Nuclear Orientation (Angstroms)
    I     Atom           X                Y                Z
 ----------------------------------------------------------------
    1      C       0.1413179763    -0.1800053493     0.0000000000
    2      P      -0.8242571102    -1.5639015308     0.0000000000
    3      Cl     -2.7793563753    -0.8192049338     0.0000000000
    4      Br      2.0187762934    -0.5429527513    -0.0000000000
    5      Br     -0.3397760884     1.6419538637    -0.0000000000
 ----------------------------------------------------------------
 Molecular Point Group                 Cs    NOp =  2
 Largest Abelian Subgroup              Cs    NOp =  2
 Nuclear Repulsion Energy =   763.5164094892 hartrees
 There are       54 alpha and       54 beta electrons
 Requested basis set is 6-311++G(d,p)
 There are 70 shells and 178 basis functions

 Total QAlloc Memory Limit   2000 MB
 Mega-Array Size       188 MB
 MEM_STATIC part       192 MB

                       Distance Matrix (Angstroms)
             C (  1)   P (  2)   Cl(  3)   Br(  4)
   P (  2)  1.687455
   Cl(  3)  2.989802  2.092125
   Br(  4)  1.912219  3.020791  4.806079
   Br(  5)  1.884406  3.242257  3.465379  3.215056

 A cutoff of  1.0D-11 yielded   1916 shell pairs
 There are     13512 function pairs (     14933 Cartesian)

 -------------------------------------------------------
 OpenMP Integral Computing Module                       
 Release: version 1.0, May 2013, Q-Chem Inc. Pittsburgh 
 -------------------------------------------------------
 Integral Job Info:
 Integral job number is                      11
 Integral operator is                         1
 short-range coefficients                     0
 long-range coefficients              100000000
 Omega coefficients                           0
 if combine SR and LR in K                    0
 Integral screening is                        0
 Integral computing path is                   2
 max size of driver memory is            800000
 size of driver memory is                593474
 size of scratch memory is             29634545
 max col of scratch BK array               1296
 max len of scratch array in speh3          155
 max len of scratch index in speh4           18
 max int batch size is                      520
 min int batch size is                       52
 fixed nKL is                                45
 max L of basis functions is                  2
 order of int derivative is                   0
 number of shells is                         70
 number of basis is                         187
 number of cartesian basis is               187
 number of contracted shell pairs          1916
 number of primitive shell pairs           4987
 maxK2 (contraction) of shell pair           36
 max number of K2 of shell pair               1
 max number of CS2 of shell pair            246
 max number of PS2 of shell pair            345
 mem total for path MDJ                  527238
 -------------------------------------------------------
 Smallest overlap matrix eigenvalue = 3.59E-04
 Guess from superposition of atomic densities
 Warning:  Energy on first SCF cycle will be non-variational
 SAD guess density has 108.000000 electrons

 -----------------------------------------------------------------------
  General SCF calculation program by
  Eric Jon Sundstrom, Paul Horn, Yuezhi Mao, Dmitri Zuev, Alec White,
  David Stuck, Shaama M.S., Shane Yost, Joonho Lee, David Small,
  Daniel Levine, Susi Lehtola, Hugh Burton, Evgeny Epifanovsky
 -----------------------------------------------------------------------
 Exchange:     0.2000 Hartree-Fock + 0.0800 Slater + 0.7200 B88
 Correlation:  0.1900 VWN1RPA + 0.8100 LYP
 Using SG-1 standard quadrature grid
 using 4 threads for integral computing
 -------------------------------------------------------
 OpenMP Integral computing Module                
 Release: version 2.0, May 2017, Q-Chem Inc. Pleasanton 
 -------------------------------------------------------
 -------------------------------------------------------
 OpenMP BLAS3 based DFT computing Module                
 Release: version 1.0, May 2013, Q-Chem Inc. Pittsburgh 
 -------------------------------------------------------
 A restricted SCF calculation will be
 performed using DIIS
 SCF converges when DIIS error is below 1.0e-08
 ---------------------------------------
  Cycle       Energy         DIIS error
 ---------------------------------------
    1   -5988.5708070098      3.84e-02  
    2   -5987.9687102067      3.02e-03  
    3   -5987.9469083316      3.63e-03  
    4   -5987.9822242245      1.29e-03  
    5   -5987.9886371993      3.70e-04  
    6   -5987.9891494230      1.44e-04  
    7   -5987.9892324224      2.64e-05  
    8   -5987.9892347896      7.74e-06  
    9   -5987.9892350973      1.97e-06  
   10   -5987.9892351107      6.16e-07  
   11   -5987.9892351115      1.33e-07  
   12   -5987.9892351116      2.43e-08  
   13   -5987.9892351116      5.43e-09  Convergence criterion met
 ---------------------------------------
 SCF time:   CPU 43.82s  wall 16.00s 
 SCF   energy in the final basis set =    -5987.9892351116
 Total energy in the final basis set =    -5987.9892351116

 --------------------------------------------------------------
             Orbital Energies (a.u.) and Symmetries
 --------------------------------------------------------------

 Alpha MOs, Restricted
 -- Occupied --                  
-482.87 -482.87 -101.57  -77.12  -62.52  -62.52  -56.34  -56.34
  1 A'    2 A'    3 A'    4 A'    5 A'    6 A'    7 A'    8 A'                 
-56.338 -56.338 -56.338 -56.338 -10.309  -9.482  -8.730  -8.730
  1 A"    9 A'    2 A"   10 A'   11 A'   12 A'   13 A'   14 A'                 
 -7.245  -7.238  -7.237  -6.615  -6.563  -6.562  -6.549  -6.548
 15 A'    3 A"   16 A'   17 A'   18 A'   19 A'    4 A"   20 A'                 
 -6.548  -6.548  -4.778  -4.773  -4.772  -2.673  -2.673  -2.669
  5 A"   21 A'   22 A'    6 A"   23 A'   24 A'   25 A'    7 A"                 
 -2.669  -2.669  -2.669  -2.658  -2.658  -2.658  -2.658  -0.888
 26 A'    8 A"   27 A'   28 A'    9 A"   10 A"   29 A'   30 A'                 
 -0.852  -0.812  -0.705  -0.551  -0.469  -0.445  -0.404  -0.369
 31 A'   32 A'   33 A'   34 A'   35 A'   36 A'   11 A"   37 A'                 
 -0.357  -0.335  -0.325  -0.318  -0.308  -0.263
 12 A"   38 A'   13 A"   39 A'   40 A'   14 A"                                 
 -- Virtual --                   
 -0.103  -0.074  -0.068  -0.006   0.004   0.023   0.030   0.038
 15 A"   41 A'   42 A'   43 A'   44 A'   45 A'   46 A'   16 A"                 
  0.041   0.059   0.064   0.070   0.074   0.087   0.087   0.096
 47 A'   48 A'   17 A"   18 A"   49 A'   50 A'   51 A'   52 A'                 
  0.108   0.111   0.115   0.127   0.141   0.156   0.161   0.199
 19 A"   53 A'   54 A'   20 A"   55 A'   56 A'   57 A'   58 A'                 
  0.212   0.266   0.286   0.295   0.359   0.379   0.406   0.409
 59 A'   60 A'   21 A"   61 A'   62 A'   63 A'   22 A"   64 A'                 
  0.415   0.423   0.424   0.437   0.460   0.471   0.491   0.500
 23 A"   65 A'   66 A'   67 A'   24 A"   68 A'   25 A"   26 A"                 
  0.512   0.530   0.551   0.556   0.572   0.595   0.604   0.610
 69 A'   27 A"   28 A"   70 A'   29 A"   71 A'   72 A'   30 A"                 
  0.612   0.640   0.667   0.707   0.803   0.825   0.831   0.853
 73 A'   74 A'   75 A'   76 A'   77 A'   31 A"   78 A'   32 A"                 
  0.856   0.872   0.896   0.905   0.930   0.958   0.996   1.055
 79 A'   80 A'   81 A'   33 A"   82 A'   83 A'   84 A'   85 A'                 
  1.224   1.384   1.444   1.567   1.628   1.692   1.725   1.752
 86 A'   34 A"   35 A"   36 A"   87 A'   88 A'   89 A'   90 A'                 
  1.863   1.977   1.991   2.011   2.056   2.123   2.208   2.249
 91 A'   37 A"   38 A"   92 A'   93 A'   94 A'   95 A'   39 A"                 
  2.304   2.370   2.666   2.882   3.037   3.969   3.974   3.985
 96 A'   97 A'   40 A"   98 A'   99 A'   41 A"   42 A"  100 A'                 
  3.990   4.016   4.068   4.079   4.159   4.334   4.345   6.542
101 A'   43 A"   44 A"  102 A'  103 A'  104 A'  105 A'  106 A'                 
  6.640   6.896   7.526   7.533   7.558   7.574   7.635   7.669
107 A'  108 A'   45 A"   46 A"  109 A'  110 A'  111 A'  112 A'                 
  9.671  13.783  13.914  13.955  23.327  25.816  25.937  26.141
113 A'   47 A"  114 A'  115 A'  116 A'   48 A"  117 A'  118 A'                 
 47.839  47.908 163.035 215.656 289.721 289.728 289.752 289.772
119 A'  120 A'  121 A'  122 A'   49 A"   50 A"  123 A'  124 A'                 
289.852 289.8911020.6181020.704
125 A'  126 A'  127 A'  128 A'                                                 

 Beta MOs, Restricted
 -- Occupied --                  
-482.87 -482.87 -101.57  -77.12  -62.52  -62.52  -56.34  -56.34
  1 A'    2 A'    3 A'    4 A'    5 A'    6 A'    7 A'    8 A'                 
-56.338 -56.338 -56.338 -56.338 -10.309  -9.482  -8.730  -8.730
  1 A"    9 A'    2 A"   10 A'   11 A'   12 A'   13 A'   14 A'                 
 -7.245  -7.238  -7.237  -6.615  -6.563  -6.562  -6.549  -6.548
 15 A'    3 A"   16 A'   17 A'   18 A'   19 A'    4 A"   20 A'                 
 -6.548  -6.548  -4.778  -4.773  -4.772  -2.673  -2.673  -2.669
  5 A"   21 A'   22 A'    6 A"   23 A'   24 A'   25 A'    7 A"                 
 -2.669  -2.669  -2.669  -2.658  -2.658  -2.658  -2.658  -0.888
 26 A'    8 A"   27 A'   28 A'    9 A"   10 A"   29 A'   30 A'                 
 -0.852  -0.812  -0.705  -0.551  -0.469  -0.445  -0.404  -0.369
 31 A'   32 A'   33 A'   34 A'   35 A'   36 A'   11 A"   37 A'                 
 -0.357  -0.335  -0.325  -0.318  -0.308  -0.263
 12 A"   38 A'   13 A"   39 A'   40 A'   14 A"                                 
 -- Virtual --                   
 -0.103  -0.074  -0.068  -0.006   0.004   0.023   0.030   0.038
 15 A"   41 A'   42 A'   43 A'   44 A'   45 A'   46 A'   16 A"                 
  0.041   0.059   0.064   0.070   0.074   0.087   0.087   0.096
 47 A'   48 A'   17 A"   18 A"   49 A'   50 A'   51 A'   52 A'                 
  0.108   0.111   0.115   0.127   0.141   0.156   0.161   0.199
 19 A"   53 A'   54 A'   20 A"   55 A'   56 A'   57 A'   58 A'                 
  0.212   0.266   0.286   0.295   0.359   0.379   0.406   0.409
 59 A'   60 A'   21 A"   61 A'   62 A'   63 A'   22 A"   64 A'                 
  0.415   0.423   0.424   0.437   0.460   0.471   0.491   0.500
 23 A"   65 A'   66 A'   67 A'   24 A"   68 A'   25 A"   26 A"                 
  0.512   0.530   0.551   0.556   0.572   0.595   0.604   0.610
 69 A'   27 A"   28 A"   70 A'   29 A"   71 A'   72 A'   30 A"                 
  0.612   0.640   0.667   0.707   0.803   0.825   0.831   0.853
 73 A'   74 A'   75 A'   76 A'   77 A'   31 A"   78 A'   32 A"                 
  0.856   0.872   0.896   0.905   0.930   0.958   0.996   1.055
 79 A'   80 A'   81 A'   33 A"   82 A'   83 A'   84 A'   85 A'                 
  1.224   1.384   1.444   1.567   1.628   1.692   1.725   1.752
 86 A'   34 A"   35 A"   36 A"   87 A'   88 A'   89 A'   90 A'                 
  1.863   1.977   1.991   2.011   2.056   2.123   2.208   2.249
 91 A'   37 A"   38 A"   92 A'   93 A'   94 A'   95 A'   39 A"                 
  2.304   2.370   2.666   2.882   3.037   3.969   3.974   3.985
 96 A'   97 A'   40 A"   98 A'   99 A'   41 A"   42 A"  100 A'                 
  3.990   4.016   4.068   4.079   4.159   4.334   4.345   6.542
101 A'   43 A"   44 A"  102 A'  103 A'  104 A'  105 A'  106 A'                 
  6.640   6.896   7.526   7.533   7.558   7.574   7.635   7.669
107 A'  108 A'   45 A"   46 A"  109 A'  110 A'  111 A'  112 A'                 
  9.671  13.783  13.914  13.955  23.327  25.816  25.937  26.141
113 A'   47 A"  114 A'  115 A'  116 A'   48 A"  117 A'  118 A'                 
 47.839  47.908 163.035 215.656 289.721 289.728 289.752 289.772
119 A'  120 A'  121 A'  122 A'   49 A"   50 A"  123 A'  124 A'                 
289.852 289.8911020.6181020.704
125 A'  126 A'  127 A'  128 A'                                                 
 --------------------------------------------------------------

          Ground-State Mulliken Net Atomic Charges

     Atom                 Charge (a.u.)
  ----------------------------------------
      1 C                     0.008511
      2 P                     0.021863
      3 Cl                   -0.075726
      4 Br                   -0.043525
      5 Br                    0.088877
  ----------------------------------------
  Sum of atomic charges =    -0.000000

 -----------------------------------------------------------------
                    Cartesian Multipole Moments
 -----------------------------------------------------------------
    Charge (ESU x 10^10)
                 0.0000
    Dipole Moment (Debye)
         X       1.0138      Y      -0.0117      Z      -0.0000
       Tot       1.0139
    Quadrupole Moments (Debye-Ang)
        XX     -69.5845     XY      -1.4025     YY     -65.6159
        XZ      -0.0000     YZ      -0.0000     ZZ     -68.6059
    Octopole Moments (Debye-Ang^2)
       XXX      63.3859    XXY      12.4272    XYY      11.7756
       YYY      44.0820    XXZ      -0.0000    XYZ       0.0000
       YYZ      -0.0000    XZZ      14.1837    YZZ      11.2439
       ZZZ       0.0000
    Hexadecapole Moments (Debye-Ang^3)
      XXXX   -1155.9966   XXXY     -70.4471   XXYY    -307.3761
      XYYY     -52.9721   YYYY    -624.5750   XXXZ      -0.0000
      XXYZ      -0.0000   XYYZ       0.0000   YYYZ      -0.0000
      XXZZ    -216.9531   XYZZ     -14.6678   YYZZ    -124.4607
      XZZZ       0.0000   YZZZ      -0.0000   ZZZZ     -87.2827
 -----------------------------------------------------------------
 Calculating MO derivatives via CPSCF
 D1JvT checksum  = 264960 18812.5320017310
 D1KAT checksum  = 637800 772.5751707502
   1         3          15      0.136203    0.045179
   2         3          15      0.017678    0.006756
   3         3          15      0.002475    0.000888
   4         3          15      0.000342    0.000136
   5        14           4      0.000025    0.000013
   6        17           1      0.000001    0.000001
   7        18           0      0.000000    0.000000    Roots Converged
 Time for AOints: 11.1 s (CPU) 3.9 s (wall)
 ------------------------------------------------------------------------------
                     AOints        : Timing summary (seconds)
 ------------------------------------------------------------------------------
     job step          cpu (% of tot)      sys (% of tot)     wall (% of tot)
 ------------------------------------------------------------------------------
  cpscf_lag         0.5701E+02 (33.0)   0.4000E-05 (13.8)   0.1986E+02 (31.5)
  iterzp            0.1043E+03 (60.4)   0.2300E-04 (79.3)   0.3901E+02 (61.9)
  make_fx           0.0000E+00 ( 0.0)   0.0000E+00 ( 0.0)   0.0000E+00 ( 0.0)
  AOints            0.1112E+02 ( 6.4)   0.1000E-05 ( 3.4)   0.3946E+01 ( 6.3)
 ------------------------------------------------------------------------------
   Grand Totals     0.1726E+03          0.2900E-04          0.6301E+02
 ------------------------------------------------------------------------------
 Calculating analytic Hessian of the SCF energy
 Polarizability Matrix (a.u.)
            1           2           3
    1-121.7603946  -6.7097456   0.0000000
    2  -6.7097456 -98.8401449  -0.0000000
    3   0.0000000  -0.0000000 -52.0362598

 Direct stationary perturbation theory relativistic correction:

 rels  =      34.826043582402
 relv  =    -118.847390617174
 rel2e =      19.637478089240
 E_rel =     -64.383868945532

 Hessian of the SCF Energy
            1           2           3           4           5           6
    1   0.2839376   0.0843948  -0.0000000  -0.0989382  -0.1063522  -0.0000000
    2   0.0843948   0.3956668   0.0000000  -0.1301817  -0.2181628  -0.0000000
    3  -0.0000000   0.0000000   0.0538119  -0.0000000   0.0000000  -0.0199946
    4  -0.0989382  -0.1301817  -0.0000000   0.2335045   0.0743788  -0.0000000
    5  -0.1063522  -0.2181628   0.0000000   0.0743788   0.2798312   0.0000000
    6  -0.0000000  -0.0000000  -0.0199946  -0.0000000   0.0000000   0.0164095
    7  -0.0181645   0.0085783  -0.0000000  -0.1085872   0.0347818  -0.0000000
    8  -0.0103666   0.0035021   0.0000000   0.0537998  -0.0378789  -0.0000000
    9  -0.0000000  -0.0000000  -0.0000892  -0.0000000  -0.0000000  -0.0069672
   10  -0.1386313   0.0089099  -0.0000000  -0.0268727   0.0022386   0.0000000
   11   0.0120231  -0.0257038   0.0000000  -0.0056000   0.0059077   0.0000000
   12   0.0000000   0.0000000  -0.0157040   0.0000000  -0.0000000   0.0006022
   13  -0.0282036   0.0282986   0.0000000   0.0008936  -0.0050470   0.0000000
   14   0.0203009  -0.1553022  -0.0000000   0.0076030  -0.0296972  -0.0000000
   15   0.0000000  -0.0000000  -0.0180240   0.0000000  -0.0000000   0.0099502
            7           8           9          10          11          12
    1  -0.0181645  -0.0103666  -0.0000000  -0.1386313   0.0120231   0.0000000
    2   0.0085783   0.0035021  -0.0000000   0.0089099  -0.0257038   0.0000000
    3  -0.0000000   0.0000000  -0.0000892  -0.0000000   0.0000000  -0.0157040
    4  -0.1085872   0.0537998  -0.0000000  -0.0268727  -0.0056000   0.0000000
    5   0.0347818  -0.0378789  -0.0000000   0.0022386   0.0059077  -0.0000000
    6  -0.0000000  -0.0000000  -0.0069672   0.0000000   0.0000000   0.0006022
    7   0.1306290  -0.0360827  -0.0000000  -0.0033630  -0.0033056   0.0000000
    8  -0.0360827   0.0329549   0.0000000  -0.0017257  -0.0002606  -0.0000000
    9  -0.0000000   0.0000000   0.0055437   0.0000000   0.0000000   0.0038855
   10  -0.0033630  -0.0017257   0.0000000   0.1834761  -0.0257669  -0.0000000
   11  -0.0033056  -0.0002606   0.0000000  -0.0257669   0.0320411  -0.0000000
   12   0.0000000  -0.0000000   0.0038855  -0.0000000  -0.0000000   0.0078838
   13  -0.0005143  -0.0056249   0.0000000  -0.0146092   0.0226494   0.0000000
   14  -0.0039718   0.0016825  -0.0000000   0.0163441  -0.0119845  -0.0000000
   15   0.0000000  -0.0000000  -0.0023728   0.0000000   0.0000000   0.0033326
           13          14          15
    1  -0.0282036   0.0203009   0.0000000
    2   0.0282986  -0.1553022  -0.0000000
    3   0.0000000  -0.0000000  -0.0180240
    4   0.0008936   0.0076030   0.0000000
    5  -0.0050470  -0.0296972  -0.0000000
    6   0.0000000  -0.0000000   0.0099502
    7  -0.0005143  -0.0039718   0.0000000
    8  -0.0056249   0.0016825  -0.0000000
    9   0.0000000  -0.0000000  -0.0023728
   10  -0.0146092   0.0163441   0.0000000
   11   0.0226494  -0.0119845   0.0000000
   12   0.0000000  -0.0000000   0.0033326
   13   0.0424333  -0.0402762  -0.0000000
   14  -0.0402762   0.1953015   0.0000000
   15  -0.0000000   0.0000000   0.0071140
 Gradient time:  CPU 255.27 s  wall 92.85 s
 **********************************************************************
 **                                                                  **
 **                       VIBRATIONAL ANALYSIS                       **
 **                       --------------------                       **
 **                                                                  **
 **        VIBRATIONAL FREQUENCIES (CM**-1) AND NORMAL MODES         **
 **     FORCE CONSTANTS (mDYN/ANGSTROM) AND REDUCED MASSES (AMU)     **
 **                  INFRARED INTENSITIES (KM/MOL)                   **
 **                                                                  **
 **********************************************************************


 Mode:                 1                      2                      3
 Frequency:       113.15                 118.22                 169.26
 Force Cnst:      0.2488                 0.3645                 0.8776
 Red. Mass:      32.9823                44.2609                51.9928
 IR Active:          YES                    YES                    YES
 IR Intens:        0.533                  0.543                  0.063
 Raman Active:       YES                    YES                    YES
               X      Y      Z        X      Y      Z        X      Y      Z
 C          0.000  0.000  0.286    0.134 -0.261  0.000   -0.158 -0.337 -0.000
 P          0.000  0.000  0.755   -0.101 -0.104 -0.000   -0.399 -0.235  0.000
 Cl         0.000  0.000 -0.546    0.218  0.766  0.000   -0.403 -0.073 -0.000
 Br         0.000 -0.000 -0.198    0.183  0.119  0.000   -0.081  0.451 -0.000
 Br        -0.000  0.000  0.101   -0.260 -0.378 -0.000    0.440 -0.275  0.000
 TransDip   0.000 -0.000  0.023    0.001 -0.024 -0.000    0.008  0.001  0.000

 Mode:                 4                      5                      6
 Frequency:       227.02                 358.84                 382.60
 Force Cnst:      1.3735                 0.9654                 2.9010
 Red. Mass:      45.2334                12.7244                33.6353
 IR Active:          YES                    YES                    YES
 IR Intens:        0.476                  7.385                 12.903
 Raman Active:       YES                    YES                    YES
               X      Y      Z        X      Y      Z        X      Y      Z
 C          0.216  0.059  0.000    0.000 -0.000  0.986    0.259  0.388  0.000
 P         -0.279  0.334 -0.000   -0.000 -0.000 -0.151    0.292  0.740 -0.000
 Cl        -0.679 -0.149 -0.000   -0.000 -0.000  0.005   -0.047 -0.075  0.000
 Br         0.505 -0.074 -0.000   -0.000  0.000 -0.041   -0.177  0.012 -0.000
 Br        -0.128  0.000 -0.000    0.000  0.000 -0.052    0.044 -0.328 -0.000
 TransDip   0.008  0.021 -0.000    0.000 -0.000 -0.087    0.056  0.101 -0.000

 Mode:                 7                      8                      9
 Frequency:       487.04                 753.23                1079.24
 Force Cnst:      4.5198                 4.2774                 9.2646
 Red. Mass:      32.3400                12.7959                13.5001
 IR Active:          YES                    YES                    YES
 IR Intens:      106.046                 81.304                 32.716
 Raman Active:       YES                    YES                    YES
               X      Y      Z        X      Y      Z        X      Y      Z
 C          0.082  0.069 -0.000    0.873 -0.473 -0.000    0.456  0.847  0.000
 P          0.718 -0.335  0.000   -0.045  0.013  0.000   -0.153 -0.224 -0.000
 Cl        -0.542  0.250  0.000   -0.022 -0.018  0.000    0.006 -0.001  0.000
 Br        -0.055 -0.005  0.000   -0.081  0.015  0.000   -0.016 -0.005  0.000
 Br         0.001  0.016  0.000   -0.024  0.060  0.000    0.004 -0.036 -0.000
 TransDip   0.330  0.002  0.000    0.224 -0.183  0.000    0.028  0.181  0.000

 STANDARD THERMODYNAMIC QUANTITIES AT   298.15 K  AND     1.00 ATM

   This Molecule has  0 Imaginary Frequencies
   Zero point vibrational energy:        5.273 kcal/mol

   Atom    1 Element C  Has Mass   12.00000
   Atom    2 Element P  Has Mass   30.97376
   Atom    3 Element Cl Has Mass   34.96885
   Atom    4 Element Br Has Mass   78.91830
   Atom    5 Element Br Has Mass   78.91830
   Molecular Mass:   235.779210 amu
   Principal axes and moments of inertia in amu*Bohr^2:
                             1           2           3
    Eigenvalues --     1196.05612  2221.43614  3417.49226
          X               0.99917     0.04062     0.00000
          Y              -0.04062     0.99917     0.00000
          Z              -0.00000    -0.00000     1.00000
   Rotational Symmetry Number is   1
   The Molecule is an Asymmetric Top
   Translational Enthalpy:        0.889 kcal/mol
   Rotational Enthalpy:           0.889 kcal/mol
   Vibrational Enthalpy:          7.515 kcal/mol
   gas constant (RT):             0.592 kcal/mol
   Translational Entropy:        42.275  cal/mol.K
   Rotational Entropy:           30.585  cal/mol.K
   Vibrational Entropy:          13.853  cal/mol.K

   Total Enthalpy:                9.885 kcal/mol
   Total Entropy:                86.713  cal/mol.K
Archival summary:
1\1\TWL02\FREQ\ProcedureUnspecified\BasisUnspecified\r2l111\taweetha\MonNov2612:52:042018MonNov2612:52:042018\0\\#,FREQ,ProcedureUnspecified,BasisUnspecified,\\0,1\Br\C,1,1.88441\P,2,1.68745,1,130.304\Br,2,1.91222,1,115.733,3,-180,0\Cl,3,2.09212,2,104.053,1,0,0\\\@

 Total job time:  108.89s(wall), 299.27s(cpu) 
 Mon Nov 26 12:52:04 2018

        *************************************************************
        *                                                           *
        *  Thank you very much for using Q-Chem.  Have a nice day.  *
        *                                                           *
        *************************************************************
