# Supplementary material for: Geometric and energetic data from ab initio calculations of haloethene, haloimine, halomethylenephosphine, haloiminophosphine, halodiazene, halodiphosphene and halocyclopropane
Source: Data Brief. 2019 Nov 2;27:104738. doi: 10.1016/j.dib.2019.104738 (PMC6861602; doi:10.1016/j.dib.2019.104738)
Supplement: Multimedia component 5 [file mmc5.zip › CP/B3LYP/BrBrCPFE.out]

Q-Chem Developer Version!
                  Welcome to Q-Chem
     A Quantum Leap Into The Future Of Chemistry


 Q-Chem 5.1, Q-Chem, Inc., Pleasanton, CA (2018)

 Yihan Shao,  Zhengting Gan,  E. Epifanovsky,  A. T. B. Gilbert,  M. Wormit,  
 J. Kussmann,  A. W. Lange,  A. Behn,  Jia Deng,  Xintian Feng,  D. Ghosh,  
 M. Goldey,  P. R. Horn,  L. D. Jacobson,  I. Kaliman,  T. Kus,  A. Landau,  
 Jie Liu,  E. I. Proynov,  R. M. Richard,  R. P. Steele,  E. J. Sundstrom,  
 H. L. Woodcock III,  P. M. Zimmerman,  D. Zuev,  B. Albrecht,  E. Alguire,  
 S. A. Baeppler,  D. Barton,  Z. Benda,  Y. A. Bernard,  E. J. Berquist,  
 K. B. Bravaya,  H. Burton,  D. Casanova,  Chun-Min Chang,  Yunqing Chen,  
 A. Chien,  K. D. Closser,  M. P. Coons,  S. Coriani,  S. Dasgupta,  
 A. L. Dempwolff,  M. Diedenhofen,  Hainam Do,  R. G. Edgar,  Po-Tung Fang,  
 S. Faraji,  S. Fatehi,  Qingguo Feng,  K. D. Fenk,  J. Fosso-Tande,  
 Qinghui Ge,  A. Ghysels,  G. Gidofalvi,  J. Gomes,  J. Gonthier,  A. Gunina,  
 D. Hait,  M. W. D. Hanson-Heine,  P. H. P. Harbach,  A. W. Hauser,  
 J. E. Herr,  E. G. Hohenstein,  Z. C. Holden,  Kerwin Hui,  B. C. Huynh,  
 T.-C. Jagau,  Hyunjun Ji,  B. Kaduk,  K. Khistyaev,  Jaehoon Kim,  
 P. Klunzinger,  K. Koh,  D. Kosenkov,  L. Koulias,  T. Kowalczyk,  
 C. M. Krauter,  A. Kunitsa,  Ka Un Lao,  A. Laurent,  K. V. Lawler,  
 Joonho Lee,  D. Lefrancois,  S. Lehtola,  D. S. Levine,  Yi-Pei Li,  
 You-Sheng Lin,  Fenglai Liu,  E. Livshits,  A. Luenser,  P. Manohar,  
 E. Mansoor,  S. F. Manzer,  Shan-Ping Mao,  Yuezhi Mao,  N. Mardirossian,  
 A. V. Marenich,  T. Markovich,  L. A. Martinez-Martinez,  S. A. Maurer,  
 N. J. Mayhall,  S. C. McKenzie,  J.-M. Mewes,  A. F. Morrison,  
 J. W. Mullinax,  K. Nanda,  T. S. Nguyen-Beck,  R. Olivares-Amaya,  
 J. A. Parkhill,  T. M. Perrine,  F. Plasser,  P. Pokhilko,  S. Prager,  
 A. Prociuk,  E. Ramos,  D. R. Rehn,  F. Rob,  M. Schneider,  N. Sergueev,  
 S. M. Sharada,  S. Sharma,  D. W. Small,  T. Stauch,  T. Stein,  
 Yu-Chuan Su,  A. J. W. Thom,  A. Tkatchenko,  T. Tsuchimochi,  N. M. Tubman,  
 L. Vogt,  M. L. Vidal,  O. Vydrov,  M. A. Watson,  J. Wenzel,  
 M. de Wergifosse,  T. A. Wesolowski,  A. White,  J. Witte,  A. Yamada,  
 Jun Yang,  K. Yao,  S. Yeganeh,  S. R. Yost,  Zhi-Qiang You,  A. Zech,  
 Igor Ying Zhang,  Xing Zhang,  Yan Zhao,  Ying Zhu,  B. R. Brooks,  
 G. K. L. Chan,  C. J. Cramer,  M. S. Gordon,  W. J. Hehre,  A. Klamt,  
 M. W. Schmidt,  C. D. Sherrill,  D. G. Truhlar,  A. Aspuru-Guzik,  R. Baer,  
 A. T. Bell,  N. A. Besley,  Jeng-Da Chai,  A. E. DePrince, III,  
 R. A. DiStasio Jr.,  A. Dreuw,  B. D. Dunietz,  T. R. Furlani,  
 Chao-Ping Hsu,  Yousung Jung,  Jing Kong,  D. S. Lambrecht,  WanZhen Liang,  
 C. Ochsenfeld,  V. A. Rassolov,  L. V. Slipchenko,  J. E. Subotnik,  
 T. Van Voorhis,  J. M. Herbert,  A. I. Krylov,  P. M. W. Gill,  M. Head-Gordon

 Contributors to earlier versions of Q-Chem not listed above: 
 R. D. Adamson,  B. Austin,  J. Baker,  G. J. O. Beran,  K. Brandhorst,  
 S. T. Brown,  E. F. C. Byrd,  A. K. Chakraborty,  C.-L. Cheng,  
 Siu Hung Chien,  D. M. Chipman,  D. L. Crittenden,  H. Dachsel,  
 R. J. Doerksen,  A. D. Dutoi,  L. Fusti-Molnar,  W. A. Goddard III,  
 A. Golubeva-Zadorozhnaya,  S. R. Gwaltney,  G. Hawkins,  A. Heyden,  
 S. Hirata,  G. Kedziora,  F. J. Keil,  C. Kelley,  Jihan Kim,  R. A. King,  
 R. Z. Khaliullin,  P. P. Korambath,  W. Kurlancheek,  A. M. Lee,  M. S. Lee,  
 S. V. Levchenko,  Ching Yeh Lin,  D. Liotard,  R. C. Lochan,  I. Lotan,  
 P. E. Maslen,  N. Nair,  D. P. O'Neill,  D. Neuhauser,  E. Neuscamman,  
 C. M. Oana,  R. Olson,  B. Peters,  R. Peverati,  P. A. Pieniazek,  
 Y. M. Rhee,  J. Ritchie,  M. A. Rohrdanz,  E. Rosta,  N. J. Russ,  
 H. F. Schaefer III,  N. E. Schultz,  N. Shenvi,  A. C. Simmonett,  A. Sodt,  
 D. Stuck,  K. S. Thanthiriwatte,  V. Vanovschi,  Tao Wang,  A. Warshel,  
 C. F. Williams,  Q. Wu,  X. Xu,  W. Zhang

 Please cite Q-Chem as follows:
 Y. Shao et al., Mol. Phys. 113, 184-215 (2015)
 DOI: 10.1080/00268976.2014.952696

 Q-Chem 5.1.2 for Intel X86 EM64T Linux

 Parts of Q-Chem use Armadillo 8.300.2 (Tropical Shenanigans).
 http://arma.sourceforge.net/

 Q-Chem begins on Mon Nov 26 13:56:55 2018  

Host: 
0

     Scratch files written to /scratch/taweetham/qchem47322//
Input Ideriv = 2
Curr. Ideriv = -1
Max.  Ideriv = 2

Checking the input file for inconsistencies... 	...done.

--------------------------------------------------------------
User input:
--------------------------------------------------------------
$molecule
0 1
C 
P 1 1.5 
F 2 PF 1 120. 
Br 1 PBr 2 120.  3 180.0
Br 1 PBr 2 120.  3 0.0

PH=1.44
PF=1.54
PCl=2.03
PBr=2.5
PI=2.6
$end

$rem
   job_type	optimization
   basis	6-311++g**
   method	b3lyp
$end

--------------------------------------------------------------
 ----------------------------------------------------------------
             Standard Nuclear Orientation (Angstroms)
    I     Atom           X                Y                Z
 ----------------------------------------------------------------
    1      C       0.0382345744    -0.4599935623    -0.0000000000
    2      P      -0.2305144886    -1.9357218371     0.0000000000
    3      F      -1.6805710008    -2.4543123419     0.0000000000
    4      Br      2.3922224188     0.3818741403    -0.0000000000
    5      Br     -1.8678381648     1.1576858599     0.0000000000
 ----------------------------------------------------------------
 Molecular Point Group                 Cs    NOp =  2
 Largest Abelian Subgroup              Cs    NOp =  2
 Nuclear Repulsion Energy =   566.0271305947 hartrees
 There are       50 alpha and       50 beta electrons
 Requested basis set is 6-311++G(d,p)
 There are 63 shells and 170 basis functions

 Total QAlloc Memory Limit   2000 MB
 Mega-Array Size       188 MB
 MEM_STATIC part       192 MB
 A cutoff of  1.0D-11 yielded   1524 shell pairs
 There are     12035 function pairs (     13337 Cartesian)

 -------------------------------------------------------
 OpenMP Integral Computing Module                       
 Release: version 1.0, May 2013, Q-Chem Inc. Pittsburgh 
 -------------------------------------------------------
 Integral Job Info:
 Integral job number is                      11
 Integral operator is                         1
 short-range coefficients                     0
 long-range coefficients              100000000
 Omega coefficients                           0
 if combine SR and LR in K                    0
 Integral screening is                        0
 Integral computing path is                   2
 max size of driver memory is            800000
 size of driver memory is                593474
 size of scratch memory is             29623520
 max col of scratch BK array               1296
 max len of scratch array in speh3          155
 max len of scratch index in speh4           18
 max int batch size is                      520
 min int batch size is                       52
 fixed nKL is                                45
 max L of basis functions is                  2
 order of int derivative is                   0
 number of shells is                         63
 number of basis is                         179
 number of cartesian basis is               179
 number of contracted shell pairs          1524
 number of primitive shell pairs           4027
 maxK2 (contraction) of shell pair           36
 max number of K2 of shell pair               1
 max number of CS2 of shell pair            150
 max number of PS2 of shell pair            252
 mem total for path MDJ                  526822
 -------------------------------------------------------
 Smallest overlap matrix eigenvalue = 7.31E-04

 Scale SEOQF with 1.000000e-01/1.000000e-01/1.000000e-01

 Standard Electronic Orientation quadrupole field applied
 Nucleus-field energy     =     0.0000000241 hartrees
 Guess from superposition of atomic densities
 Warning:  Energy on first SCF cycle will be non-variational
 SAD guess density has 100.000000 electrons

 -----------------------------------------------------------------------
  General SCF calculation program by
  Eric Jon Sundstrom, Paul Horn, Yuezhi Mao, Dmitri Zuev, Alec White,
  David Stuck, Shaama M.S., Shane Yost, Joonho Lee, David Small,
  Daniel Levine, Susi Lehtola, Hugh Burton, Evgeny Epifanovsky
 -----------------------------------------------------------------------
 Exchange:     0.2000 Hartree-Fock + 0.0800 Slater + 0.7200 B88
 Correlation:  0.1900 VWN1RPA + 0.8100 LYP
 Using SG-1 standard quadrature grid
 using 4 threads for integral computing
 -------------------------------------------------------
 OpenMP Integral computing Module                
 Release: version 2.0, May 2017, Q-Chem Inc. Pleasanton 
 -------------------------------------------------------
 -------------------------------------------------------
 OpenMP BLAS3 based DFT computing Module                
 Release: version 1.0, May 2013, Q-Chem Inc. Pittsburgh 
 -------------------------------------------------------
 A restricted SCF calculation will be
 performed using DIIS
 SCF converges when DIIS error is below 1.0e-08
 ---------------------------------------
  Cycle       Energy         DIIS error
 ---------------------------------------
    1   -5627.8912185454      3.50e-02  
    2   -5627.4403897298      4.19e-03  
    3   -5627.3090638409      6.49e-03  
    4   -5627.4676441219      2.29e-03  
    5   -5627.4887247420      5.84e-04  
    6   -5627.4888913134      5.01e-04  
    7   -5627.4897932495      2.48e-04  
    8   -5627.4900145077      4.02e-05  
    9   -5627.4900215233      1.37e-05  
   10   -5627.4900223824      6.72e-06  
   11   -5627.4900226131      6.29e-07  
   12   -5627.4900226195      3.34e-07  
   13   -5627.4900226204      5.25e-08  
   14   -5627.4900226204      1.58e-08  
   15   -5627.4900226204      3.85e-09  Convergence criterion met
 ---------------------------------------
 SCF time:   CPU 38.41s  wall 14.00s 
 SCF   energy in the final basis set =    -5627.4900226204
 Total energy in the final basis set =    -5627.4900226204

 --------------------------------------------------------------
             Orbital Energies (a.u.) and Symmetries
 --------------------------------------------------------------

 Alpha MOs, Restricted
 -- Occupied --                  
-482.88 -482.85  -77.15  -62.53  -62.50  -56.35  -56.35  -56.35
  1 A'    2 A'    3 A'    4 A'    5 A'    6 A'    7 A'    1 A"                 
-56.322 -56.318 -56.317 -24.755 -10.316  -8.736  -8.708  -6.649
  8 A'    9 A'    2 A"   10 A'   11 A'   12 A'   13 A'   14 A'                 
 -6.571  -6.553  -6.553  -6.540  -6.526  -6.525  -4.812  -4.807
 15 A'   16 A'    3 A"   17 A'   18 A'    4 A"   19 A'    5 A"                 
 -4.806  -2.681  -2.676  -2.676  -2.662  -2.662  -2.651  -2.647
 20 A'   21 A'   22 A'    6 A"    7 A"   23 A'   24 A'   25 A'                 
 -2.646  -2.635  -2.635  -1.296  -0.818  -0.783  -0.760  -0.622
  8 A"    9 A"   26 A'   27 A'   28 A'   29 A'   30 A'   31 A'                 
 -0.531  -0.530  -0.442  -0.393  -0.358  -0.326  -0.322  -0.319
 10 A"   32 A'   33 A'   34 A'   11 A"   35 A'   36 A'   12 A"                 
 -0.305  -0.299
 37 A'   13 A"                                                                 
 -- Virtual --                   
 -0.206  -0.171  -0.081  -0.000   0.009   0.023   0.033   0.035
 38 A'   39 A'   14 A"   40 A'   41 A'   42 A'   43 A'   15 A"                 
  0.050   0.060   0.068   0.074   0.079   0.090   0.100   0.110
 44 A'   45 A'   16 A"   17 A"   46 A'   47 A'   48 A'   49 A'                 
  0.116   0.137   0.148   0.155   0.195   0.224   0.253   0.271
 18 A"   50 A'   51 A'   52 A'   53 A'   19 A"   54 A'   55 A'                 
  0.271   0.305   0.330   0.363   0.389   0.405   0.421   0.431
 20 A"   56 A'   57 A'   58 A'   59 A'   60 A'   21 A"   61 A'                 
  0.434   0.464   0.478   0.485   0.533   0.535   0.546   0.548
 22 A"   62 A'   63 A'   23 A"   64 A'   24 A"   25 A"   65 A'                 
  0.557   0.566   0.574   0.589   0.604   0.607   0.633   0.640
 66 A'   26 A"   67 A'   68 A'   69 A'   27 A"   28 A"   70 A'                 
  0.650   0.659   0.692   0.741   0.895   0.908   1.009   1.126
 71 A'   72 A'   29 A"   73 A'   74 A'   75 A'   76 A'   77 A'                 
  1.238   1.315   1.323   1.335   1.400   1.487   1.532   1.583
 30 A"   78 A'   79 A'   31 A"   80 A'   32 A"   81 A'   33 A"                 
  1.609   1.643   1.910   1.967   1.985   1.990   2.012   2.019
 82 A'   83 A'   84 A'   34 A"   85 A'   35 A"   86 A'   87 A'                 
  2.046   2.078   2.679   2.757   3.135   3.698   3.703   3.748
 88 A'   89 A'   36 A"   90 A'   91 A'   37 A"   92 A'   38 A"                 
  3.777   3.961   3.968   3.974   3.985   3.992   4.002   4.004
 93 A'   39 A"   40 A"   94 A'   95 A'   41 A"   96 A'   42 A"                 
  4.053   4.106   4.120   4.160   6.206   6.239   6.264   6.508
 97 A'   98 A'   99 A'  100 A'   43 A"  101 A'  102 A'  103 A'                 
  6.527   7.033   7.517   7.533   7.543   7.546   7.563   7.587
104 A'  105 A'   44 A"  106 A'   45 A"  107 A'  108 A'  109 A'                 
 13.747  13.896  14.052  23.422  47.800  47.823  66.708 163.177
 46 A"  110 A'  111 A'  112 A'  113 A'  114 A'  115 A'  116 A'                 
289.704 289.719 289.733 289.748 289.754 289.7891020.5701020.592
 47 A"  117 A'   48 A"  118 A'  119 A'  120 A'  121 A'  122 A'                 

 Beta MOs, Restricted
 -- Occupied --                  
-482.88 -482.85  -77.15  -62.53  -62.50  -56.35  -56.35  -56.35
  1 A'    2 A'    3 A'    4 A'    5 A'    6 A'    7 A'    1 A"                 
-56.322 -56.318 -56.317 -24.755 -10.316  -8.736  -8.708  -6.649
  8 A'    9 A'    2 A"   10 A'   11 A'   12 A'   13 A'   14 A'                 
 -6.571  -6.553  -6.553  -6.540  -6.526  -6.525  -4.812  -4.807
 15 A'   16 A'    3 A"   17 A'   18 A'    4 A"   19 A'    5 A"                 
 -4.806  -2.681  -2.676  -2.676  -2.662  -2.662  -2.651  -2.647
 20 A'   21 A'   22 A'    6 A"    7 A"   23 A'   24 A'   25 A'                 
 -2.646  -2.635  -2.635  -1.296  -0.818  -0.783  -0.760  -0.622
  8 A"    9 A"   26 A'   27 A'   28 A'   29 A'   30 A'   31 A'                 
 -0.531  -0.530  -0.442  -0.393  -0.358  -0.326  -0.322  -0.319
 10 A"   32 A'   33 A'   34 A'   11 A"   35 A'   36 A'   12 A"                 
 -0.305  -0.299
 37 A'   13 A"                                                                 
 -- Virtual --                   
 -0.206  -0.171  -0.081  -0.000   0.009   0.023   0.033   0.035
 38 A'   39 A'   14 A"   40 A'   41 A'   42 A'   43 A'   15 A"                 
  0.050   0.060   0.068   0.074   0.079   0.090   0.100   0.110
 44 A'   45 A'   16 A"   17 A"   46 A'   47 A'   48 A'   49 A'                 
  0.116   0.137   0.148   0.155   0.195   0.224   0.253   0.271
 18 A"   50 A'   51 A'   52 A'   53 A'   19 A"   54 A'   55 A'                 
  0.271   0.305   0.330   0.363   0.389   0.405   0.421   0.431
 20 A"   56 A'   57 A'   58 A'   59 A'   60 A'   21 A"   61 A'                 
  0.434   0.464   0.478   0.485   0.533   0.535   0.546   0.548
 22 A"   62 A'   63 A'   23 A"   64 A'   24 A"   25 A"   65 A'                 
  0.557   0.566   0.574   0.589   0.604   0.607   0.633   0.640
 66 A'   26 A"   67 A'   68 A'   69 A'   27 A"   28 A"   70 A'                 
  0.650   0.659   0.692   0.741   0.895   0.908   1.009   1.126
 71 A'   72 A'   29 A"   73 A'   74 A'   75 A'   76 A'   77 A'                 
  1.238   1.315   1.323   1.335   1.400   1.487   1.532   1.583
 30 A"   78 A'   79 A'   31 A"   80 A'   32 A"   81 A'   33 A"                 
  1.609   1.643   1.910   1.967   1.985   1.990   2.012   2.019
 82 A'   83 A'   84 A'   34 A"   85 A'   35 A"   86 A'   87 A'                 
  2.046   2.078   2.679   2.757   3.135   3.698   3.703   3.748
 88 A'   89 A'   36 A"   90 A'   91 A'   37 A"   92 A'   38 A"                 
  3.777   3.961   3.968   3.974   3.985   3.992   4.002   4.004
 93 A'   39 A"   40 A"   94 A'   95 A'   41 A"   96 A'   42 A"                 
  4.053   4.106   4.120   4.160   6.206   6.239   6.264   6.508
 97 A'   98 A'   99 A'  100 A'   43 A"  101 A'  102 A'  103 A'                 
  6.527   7.033   7.517   7.533   7.543   7.546   7.563   7.587
104 A'  105 A'   44 A"  106 A'   45 A"  107 A'  108 A'  109 A'                 
 13.747  13.896  14.052  23.422  47.800  47.823  66.708 163.177
 46 A"  110 A'  111 A'  112 A'  113 A'  114 A'  115 A'  116 A'                 
289.704 289.719 289.733 289.748 289.754 289.7891020.5701020.592
 47 A"  117 A'   48 A"  118 A'  119 A'  120 A'  121 A'  122 A'                 
 --------------------------------------------------------------

          Ground-State Mulliken Net Atomic Charges

     Atom                 Charge (a.u.)
  ----------------------------------------
      1 C                    -0.119041
      2 P                     0.313291
      3 F                    -0.073670
      4 Br                   -0.011931
      5 Br                   -0.108649
  ----------------------------------------
  Sum of atomic charges =    -0.000000

 -----------------------------------------------------------------
                    Cartesian Multipole Moments
 -----------------------------------------------------------------
    Charge (ESU x 10^10)
                -0.0000
    Dipole Moment (Debye)
         X       0.9390      Y      -1.4726      Z       0.0000
       Tot       1.7465
    Quadrupole Moments (Debye-Ang)
        XX     -59.3482     XY       0.4793     YY     -58.7095
        XZ      -0.0000     YZ      -0.0000     ZZ     -61.0064
    Octopole Moments (Debye-Ang^2)
       XXX      20.9376    XXY      23.9947    XYY       0.8964
       YYY      28.2842    XXZ       0.0000    XYZ       0.0000
       YYZ       0.0000    XZZ       0.3226    YZZ       6.9363
       ZZZ       0.0000
    Hexadecapole Moments (Debye-Ang^3)
      XXXX   -1094.8097   XXXY      -6.7626   XXYY    -310.7809
      XYYY     -14.2353   YYYY    -696.2402   XXXZ       0.0000
      XXYZ      -0.0000   XYYZ      -0.0000   YYYZ      -0.0000
      XXZZ    -214.2667   XYZZ       1.5907   YYZZ    -126.3818
      XZZZ      -0.0000   YZZZ      -0.0000   ZZZZ     -76.2945
 -----------------------------------------------------------------
 Calculating analytic gradient of the SCF energy
 Gradient of SCF Energy
            1           2           3           4           5
    1  -0.0196420  -0.0484639   0.0520868   0.0580924  -0.0420733
    2  -0.2161560   0.1658500  -0.0013818   0.0211352   0.0305526
    3  -0.0000000   0.0000000   0.0000000   0.0000000  -0.0000000
 Max gradient component =       2.162E-01
 RMS gradient           =       7.581E-02
 Gradient time:  CPU 7.86 s  wall 2.98 s
 Geometry Optimization Parameters
   NAtoms,    NIC,     NZ,  NCons,   NDum,   NFix, NCnnct, MaxDiis
        5      20       5       0       0       0       0       0


** GEOMETRY OPTIMIZATION IN DELOCALIZED INTERNAL COORDINATES **
   Searching for a Minimum

   Optimization Cycle:   1

                       Coordinates (Angstroms)
     ATOM                X               Y               Z
      1  C         0.0382345744   -0.4599935623    0.0000000000
      2  P        -0.2305144886   -1.9357218371    0.0000000000
      3  F        -1.6805710008   -2.4543123419    0.0000000000
      4  Br        2.3922224188    0.3818741403    0.0000000000
      5  Br       -1.8678381648    1.1576858599    0.0000000000
   Point Group: cs    Number of degrees of freedom:     7


   Energy is  -5627.490022620


 Attempting to Generate Delocalized Internal Coordinates

  7 Hessian modes will be used to form the next step
  Hessian Eigenvalues:
     0.052803    0.052803    0.250000    0.250000    0.250000    0.648207
     0.766766

 Minimum Search - Taking Simple RFO Step
 Searching for Lamda that Minimizes Along All modes
 Value Taken    Lamda =  -0.08930690
 Calculated Step too Large.  Step scaled by  0.480043
 Step Taken.  Stepsize is  0.300000

                             Maximum     Tolerance    Cnvgd?
         Gradient           0.140278      0.000300      NO
         Displacement       0.175071      0.001200      NO
         Energy change     *********      0.000001      NO


 New Cartesian Coordinates Obtained by Inverse Iteration

 Displacement from previous Coordinates is:  0.288465
 ----------------------------------------------------------------
             Standard Nuclear Orientation (Angstroms)
    I     Atom           X                Y                Z
 ----------------------------------------------------------------
    1      C       0.0474209910    -0.4393086422     0.0000000000
    2      P      -0.2003559180    -1.9675688594     0.0000000000
    3      F      -1.6940098425    -2.4061606278     0.0000000000
    4      Br      2.2893136046     0.3874907335     0.0000000000
    5      Br     -1.7908354961     1.1150796548     0.0000000000
 ----------------------------------------------------------------
 Molecular Point Group                 Cs    NOp =  2
 Largest Abelian Subgroup              Cs    NOp =  2
 Nuclear Repulsion Energy =   579.3472645802 hartrees
 There are       50 alpha and       50 beta electrons
 Applying Cartesian multipole field
    Component          Value
    ---------          -----
     (2,0,0)        1.00000E-11
     (0,2,0)        2.00000E-11
     (0,0,2)       -3.00000E-11
 Nucleus-field energy     =     0.0000000229 hartrees
 Requested basis set is 6-311++G(d,p)
 There are 63 shells and 170 basis functions
 A cutoff of  1.0D-11 yielded   1547 shell pairs
 There are     12165 function pairs (     13476 Cartesian)
 Smallest overlap matrix eigenvalue = 7.66E-04
 Guess MOs from SCF MO coefficient file

 -----------------------------------------------------------------------
  General SCF calculation program by
  Eric Jon Sundstrom, Paul Horn, Yuezhi Mao, Dmitri Zuev, Alec White,
  David Stuck, Shaama M.S., Shane Yost, Joonho Lee, David Small,
  Daniel Levine, Susi Lehtola, Hugh Burton, Evgeny Epifanovsky
 -----------------------------------------------------------------------
 Exchange:     0.2000 Hartree-Fock + 0.0800 Slater + 0.7200 B88
 Correlation:  0.1900 VWN1RPA + 0.8100 LYP
 Using SG-1 standard quadrature grid
 using 4 threads for integral computing
 -------------------------------------------------------
 OpenMP Integral computing Module                
 Release: version 2.0, May 2017, Q-Chem Inc. Pleasanton 
 -------------------------------------------------------
 -------------------------------------------------------
 OpenMP BLAS3 based DFT computing Module                
 Release: version 1.0, May 2013, Q-Chem Inc. Pittsburgh 
 -------------------------------------------------------
 A restricted SCF calculation will be
 performed using DIIS
 SCF converges when DIIS error is below 1.0e-08
 ---------------------------------------
  Cycle       Energy         DIIS error
 ---------------------------------------
    1   -5627.5259457008      8.37e-04  
    2   -5627.5296950949      3.17e-04  
    3   -5627.5288430976      5.52e-04  
    4   -5627.5300154302      1.76e-04  
    5   -5627.5301231725      6.68e-05  
    6   -5627.5301413463      1.19e-05  
    7   -5627.5301417290      5.29e-06  
    8   -5627.5301418286      1.26e-06  
    9   -5627.5301418362      3.49e-07  
   10   -5627.5301418366      2.07e-07  
   11   -5627.5301418367      4.81e-08  
   12   -5627.5301418367      1.59e-08  
   13   -5627.5301418367      3.47e-09  Convergence criterion met
 ---------------------------------------
 SCF time:   CPU 33.77s  wall 12.00s 
 SCF   energy in the final basis set =    -5627.5301418367
 Total energy in the final basis set =    -5627.5301418367

 --------------------------------------------------------------
             Orbital Energies (a.u.) and Symmetries
 --------------------------------------------------------------

 Alpha MOs, Restricted
 -- Occupied --                  
-482.88 -482.85  -77.15  -62.53  -62.51  -56.35  -56.34  -56.34
  1 A'    2 A'    3 A'    4 A'    5 A'    6 A'    7 A'    1 A"                 
-56.326 -56.322 -56.321 -24.746 -10.319  -8.734  -8.712  -6.648
  8 A'    9 A'    2 A"   10 A'   11 A'   12 A'   13 A'   14 A'                 
 -6.568  -6.551  -6.551  -6.545  -6.530  -6.529  -4.811  -4.806
 15 A'   16 A'    3 A"   17 A'   18 A'    4 A"   19 A'    5 A"                 
 -4.804  -2.678  -2.674  -2.673  -2.660  -2.660  -2.655  -2.651
 20 A'   21 A'   22 A'    6 A"    7 A"   23 A'   24 A'   25 A'                 
 -2.651  -2.639  -2.639  -1.283  -0.815  -0.780  -0.760  -0.612
  8 A"    9 A"   26 A'   27 A'   28 A'   29 A'   30 A'   31 A'                 
 -0.520  -0.519  -0.453  -0.397  -0.356  -0.332  -0.324  -0.317
 10 A"   32 A'   33 A'   34 A'   11 A"   35 A'   36 A'   12 A"                 
 -0.307  -0.298
 37 A'   13 A"                                                                 
 -- Virtual --                   
 -0.187  -0.157  -0.088   0.000   0.007   0.023   0.033   0.036
 38 A'   39 A'   14 A"   40 A'   41 A'   42 A'   43 A'   15 A"                 
  0.049   0.060   0.068   0.073   0.079   0.091   0.097   0.110
 44 A'   45 A'   16 A"   17 A"   46 A'   47 A'   48 A'   49 A'                 
  0.118   0.138   0.149   0.151   0.198   0.223   0.254   0.273
 18 A"   50 A'   51 A'   52 A'   53 A'   19 A"   54 A'   20 A"                 
  0.274   0.304   0.318   0.362   0.388   0.402   0.423   0.427
 55 A'   56 A'   57 A'   58 A'   59 A'   60 A'   21 A"   61 A'                 
  0.432   0.463   0.469   0.481   0.525   0.529   0.546   0.553
 22 A"   62 A'   63 A'   23 A"   64 A'   24 A"   25 A"   65 A'                 
  0.560   0.562   0.579   0.596   0.599   0.607   0.637   0.638
 66 A'   26 A"   67 A'   27 A"   68 A'   69 A'   28 A"   70 A'                 
  0.656   0.675   0.715   0.764   0.893   0.912   1.021   1.073
 71 A'   72 A'   29 A"   73 A'   74 A'   75 A'   76 A'   77 A'                 
  1.246   1.325   1.332   1.335   1.423   1.477   1.532   1.566
 30 A"   78 A'   79 A'   31 A"   80 A'   32 A"   81 A'   33 A"                 
  1.602   1.659   1.907   1.968   1.983   1.987   1.997   2.018
 82 A'   83 A'   84 A'   34 A"   85 A'   35 A"   86 A'   87 A'                 
  2.066   2.095   2.675   2.751   3.094   3.707   3.713   3.753
 88 A'   89 A'   36 A"   90 A'   91 A'   37 A"   92 A'   38 A"                 
  3.780   3.967   3.969   3.976   3.989   3.993   4.003   4.008
 93 A'   39 A"   40 A"   94 A'   41 A"   95 A'   96 A'   42 A"                 
  4.071   4.113   4.145   4.178   6.214   6.251   6.275   6.516
 97 A'   98 A'   99 A'  100 A'   43 A"  101 A'  102 A'  103 A'                 
  6.530   7.010   7.519   7.540   7.540   7.562   7.565   7.598
104 A'  105 A'   44 A"   45 A"  106 A'  107 A'  108 A'  109 A'                 
 13.748  13.896  14.001  23.377  47.808  47.824  66.714 163.143
 46 A"  110 A'  111 A'  112 A'  113 A'  114 A'  115 A'  116 A'                 
289.706 289.726 289.730 289.753 289.765 289.7981020.5801020.595
 47 A"  117 A'   48 A"  118 A'  119 A'  120 A'  121 A'  122 A'                 

 Beta MOs, Restricted
 -- Occupied --                  
-482.88 -482.85  -77.15  -62.53  -62.51  -56.35  -56.34  -56.34
  1 A'    2 A'    3 A'    4 A'    5 A'    6 A'    7 A'    1 A"                 
-56.326 -56.322 -56.321 -24.746 -10.319  -8.734  -8.712  -6.648
  8 A'    9 A'    2 A"   10 A'   11 A'   12 A'   13 A'   14 A'                 
 -6.568  -6.551  -6.551  -6.545  -6.530  -6.529  -4.811  -4.806
 15 A'   16 A'    3 A"   17 A'   18 A'    4 A"   19 A'    5 A"                 
 -4.804  -2.678  -2.674  -2.673  -2.660  -2.660  -2.655  -2.651
 20 A'   21 A'   22 A'    6 A"    7 A"   23 A'   24 A'   25 A'                 
 -2.651  -2.639  -2.639  -1.283  -0.815  -0.780  -0.760  -0.612
  8 A"    9 A"   26 A'   27 A'   28 A'   29 A'   30 A'   31 A'                 
 -0.520  -0.519  -0.453  -0.397  -0.356  -0.332  -0.324  -0.317
 10 A"   32 A'   33 A'   34 A'   11 A"   35 A'   36 A'   12 A"                 
 -0.307  -0.298
 37 A'   13 A"                                                                 
 -- Virtual --                   
 -0.187  -0.157  -0.088   0.000   0.007   0.023   0.033   0.036
 38 A'   39 A'   14 A"   40 A'   41 A'   42 A'   43 A'   15 A"                 
  0.049   0.060   0.068   0.073   0.079   0.091   0.097   0.110
 44 A'   45 A'   16 A"   17 A"   46 A'   47 A'   48 A'   49 A'                 
  0.118   0.138   0.149   0.151   0.198   0.223   0.254   0.273
 18 A"   50 A'   51 A'   52 A'   53 A'   19 A"   54 A'   20 A"                 
  0.274   0.304   0.318   0.362   0.388   0.402   0.423   0.427
 55 A'   56 A'   57 A'   58 A'   59 A'   60 A'   21 A"   61 A'                 
  0.432   0.463   0.469   0.481   0.525   0.529   0.546   0.553
 22 A"   62 A'   63 A'   23 A"   64 A'   24 A"   25 A"   65 A'                 
  0.560   0.562   0.579   0.596   0.599   0.607   0.637   0.638
 66 A'   26 A"   67 A'   27 A"   68 A'   69 A'   28 A"   70 A'                 
  0.656   0.675   0.715   0.764   0.893   0.912   1.021   1.073
 71 A'   72 A'   29 A"   73 A'   74 A'   75 A'   76 A'   77 A'                 
  1.246   1.325   1.332   1.335   1.423   1.477   1.532   1.566
 30 A"   78 A'   79 A'   31 A"   80 A'   32 A"   81 A'   33 A"                 
  1.602   1.659   1.907   1.968   1.983   1.987   1.997   2.018
 82 A'   83 A'   84 A'   34 A"   85 A'   35 A"   86 A'   87 A'                 
  2.066   2.095   2.675   2.751   3.094   3.707   3.713   3.753
 88 A'   89 A'   36 A"   90 A'   91 A'   37 A"   92 A'   38 A"                 
  3.780   3.967   3.969   3.976   3.989   3.993   4.003   4.008
 93 A'   39 A"   40 A"   94 A'   41 A"   95 A'   96 A'   42 A"                 
  4.071   4.113   4.145   4.178   6.214   6.251   6.275   6.516
 97 A'   98 A'   99 A'  100 A'   43 A"  101 A'  102 A'  103 A'                 
  6.530   7.010   7.519   7.540   7.540   7.562   7.565   7.598
104 A'  105 A'   44 A"   45 A"  106 A'  107 A'  108 A'  109 A'                 
 13.748  13.896  14.001  23.377  47.808  47.824  66.714 163.143
 46 A"  110 A'  111 A'  112 A'  113 A'  114 A'  115 A'  116 A'                 
289.706 289.726 289.730 289.753 289.765 289.7981020.5801020.595
 47 A"  117 A'   48 A"  118 A'  119 A'  120 A'  121 A'  122 A'                 
 --------------------------------------------------------------

          Ground-State Mulliken Net Atomic Charges

     Atom                 Charge (a.u.)
  ----------------------------------------
      1 C                    -0.112766
      2 P                     0.315416
      3 F                    -0.099754
      4 Br                   -0.018394
      5 Br                   -0.084501
  ----------------------------------------
  Sum of atomic charges =    -0.000000

 -----------------------------------------------------------------
                    Cartesian Multipole Moments
 -----------------------------------------------------------------
    Charge (ESU x 10^10)
                -0.0000
    Dipole Moment (Debye)
         X       0.8906      Y      -1.2205      Z       0.0000
       Tot       1.5109
    Quadrupole Moments (Debye-Ang)
        XX     -59.5409     XY      -0.3320     YY     -58.6421
        XZ       0.0000     YZ      -0.0000     ZZ     -61.0439
    Octopole Moments (Debye-Ang^2)
       XXX      19.0057    XXY      25.5639    XYY       1.3290
       YYY      31.4194    XXZ       0.0000    XYZ       0.0000
       YYZ       0.0000    XZZ       0.3851    YZZ       8.1129
       ZZZ       0.0000
    Hexadecapole Moments (Debye-Ang^3)
      XXXX   -1019.2112   XXXY     -16.6203   XXYY    -295.8870
      XYYY     -21.2856   YYYY    -687.4666   XXXZ       0.0000
      XXYZ      -0.0000   XYYZ       0.0000   YYYZ      -0.0000
      XXZZ    -199.5643   XYZZ      -0.7488   YYZZ    -125.2684
      XZZZ       0.0000   YZZZ      -0.0000   ZZZZ     -76.3410
 -----------------------------------------------------------------
 Calculating analytic gradient of the SCF energy
 Gradient of SCF Energy
            1           2           3           4           5
    1  -0.0118266  -0.0452910   0.0403409   0.0614464  -0.0446696
    2  -0.1597805   0.1084927  -0.0040857   0.0226537   0.0327198
    3  -0.0000000   0.0000000  -0.0000000   0.0000000  -0.0000000
 Max gradient component =       1.598E-01
 RMS gradient           =       5.686E-02
 Gradient time:  CPU 7.94 s  wall 2.81 s
 Geometry Optimization Parameters
   NAtoms,    NIC,     NZ,  NCons,   NDum,   NFix, NCnnct, MaxDiis
        5      20       5       0       0       0       0       0

 Cartesian Hessian Update
 Hessian Updated using BFGS Update


** GEOMETRY OPTIMIZATION IN DELOCALIZED INTERNAL COORDINATES **
   Searching for a Minimum

   Optimization Cycle:   2

                       Coordinates (Angstroms)
     ATOM                X               Y               Z
      1  C         0.0474209910   -0.4393086422    0.0000000000
      2  P        -0.2003559180   -1.9675688594    0.0000000000
      3  F        -1.6940098425   -2.4061606278    0.0000000000
      4  Br        2.2893136046    0.3874907335    0.0000000000
      5  Br       -1.7908354961    1.1150796548    0.0000000000
   Point Group: cs    Number of degrees of freedom:     7


   Energy is  -5627.530141837

 Hessian Updated using BFGS Update

  6 Hessian modes will be used to form the next step
  Hessian Eigenvalues:
     0.016355    0.052807    0.238380    0.251106    0.639157    1.091577

 Minimum Search - Taking Simple RFO Step
 Searching for Lamda that Minimizes Along All modes
 Value Taken    Lamda =  -0.10435172
 Calculated Step too Large.  Step scaled by  0.337885
 Step Taken.  Stepsize is  0.300000

                             Maximum     Tolerance    Cnvgd?
         Gradient           0.100958      0.000300      NO
         Displacement       0.170310      0.001200      NO
         Energy change     -0.040119      0.000001      NO


 New Cartesian Coordinates Obtained by Inverse Iteration

 Displacement from previous Coordinates is:  0.297944
 ----------------------------------------------------------------
             Standard Nuclear Orientation (Angstroms)
    I     Atom           X                Y                Z
 ----------------------------------------------------------------
    1      C       0.0521434820    -0.4231565492     0.0000000000
    2      P      -0.1692269064    -1.9888240493     0.0000000000
    3      F      -1.6989709633    -2.3542131234     0.0000000000
    4      Br      2.1792444325     0.3858568310     0.0000000000
    5      Br     -1.7116567059     1.0698691499     0.0000000000
 ----------------------------------------------------------------
 Molecular Point Group                 Cs    NOp =  2
 Largest Abelian Subgroup              Cs    NOp =  2
 Nuclear Repulsion Energy =   595.5810253732 hartrees
 There are       50 alpha and       50 beta electrons
 Applying Cartesian multipole field
    Component          Value
    ---------          -----
     (2,0,0)        1.00000E-11
     (0,2,0)        2.00000E-11
     (0,0,2)       -3.00000E-11
 Nucleus-field energy     =     0.0000000217 hartrees
 Requested basis set is 6-311++G(d,p)
 There are 63 shells and 170 basis functions
 A cutoff of  1.0D-11 yielded   1566 shell pairs
 There are     12252 function pairs (     13568 Cartesian)
 Smallest overlap matrix eigenvalue = 7.60E-04
 Guess MOs from SCF MO coefficient file

 -----------------------------------------------------------------------
  General SCF calculation program by
  Eric Jon Sundstrom, Paul Horn, Yuezhi Mao, Dmitri Zuev, Alec White,
  David Stuck, Shaama M.S., Shane Yost, Joonho Lee, David Small,
  Daniel Levine, Susi Lehtola, Hugh Burton, Evgeny Epifanovsky
 -----------------------------------------------------------------------
 Exchange:     0.2000 Hartree-Fock + 0.0800 Slater + 0.7200 B88
 Correlation:  0.1900 VWN1RPA + 0.8100 LYP
 Using SG-1 standard quadrature grid
 using 4 threads for integral computing
 -------------------------------------------------------
 OpenMP Integral computing Module                
 Release: version 2.0, May 2017, Q-Chem Inc. Pleasanton 
 -------------------------------------------------------
 -------------------------------------------------------
 OpenMP BLAS3 based DFT computing Module                
 Release: version 1.0, May 2013, Q-Chem Inc. Pittsburgh 
 -------------------------------------------------------
 A restricted SCF calculation will be
 performed using DIIS
 SCF converges when DIIS error is below 1.0e-08
 ---------------------------------------
  Cycle       Energy         DIIS error
 ---------------------------------------
    1   -5627.5606424217      7.61e-04  
    2   -5627.5639381610      2.44e-04  
    3   -5627.5635095103      4.14e-04  
    4   -5627.5641433516      1.29e-04  
    5   -5627.5642007701      4.70e-05  
    6   -5627.5642094075      6.97e-06  
    7   -5627.5642095394      2.60e-06  
    8   -5627.5642095582      1.09e-06  
    9   -5627.5642095623      2.28e-07  
   10   -5627.5642095625      8.40e-08  
   11   -5627.5642095625      4.01e-08  
   12   -5627.5642095626      1.26e-08  
   13   -5627.5642095625      1.48e-09  Convergence criterion met
 ---------------------------------------
 SCF time:   CPU 34.50s  wall 13.00s 
 SCF   energy in the final basis set =    -5627.5642095625
 Total energy in the final basis set =    -5627.5642095625

 --------------------------------------------------------------
             Orbital Energies (a.u.) and Symmetries
 --------------------------------------------------------------

 Alpha MOs, Restricted
 -- Occupied --                  
-482.87 -482.86  -77.15  -62.53  -62.51  -56.35  -56.34  -56.34
  1 A'    2 A'    3 A'    4 A'    5 A'    6 A'    7 A'    1 A"                 
-56.329 -56.325 -56.324 -24.736 -10.319  -8.732  -8.715  -6.645
  8 A'    9 A'    2 A"   10 A'   11 A'   12 A'   13 A'   14 A'                 
 -6.566  -6.550  -6.549  -6.548  -6.533  -6.532  -4.808  -4.803
 15 A'   16 A'    3 A"   17 A'   18 A'    4 A"   19 A'    5 A"                 
 -4.801  -2.676  -2.672  -2.671  -2.658  -2.658  -2.658  -2.654
 20 A'   21 A'   22 A'    6 A"    7 A"   23 A'   24 A'   25 A'                 
 -2.654  -2.642  -2.642  -1.270  -0.819  -0.782  -0.754  -0.603
  8 A"    9 A"   26 A'   27 A'   28 A'   29 A'   30 A'   31 A'                 
 -0.510  -0.509  -0.463  -0.403  -0.358  -0.338  -0.325  -0.316
 10 A"   32 A'   33 A'   34 A'   11 A"   35 A'   36 A'   12 A"                 
 -0.309  -0.294
 37 A'   13 A"                                                                 
 -- Virtual --                   
 -0.166  -0.140  -0.092   0.001   0.004   0.023   0.034   0.037
 38 A'   39 A'   14 A"   40 A'   41 A'   42 A'   43 A'   15 A"                 
  0.048   0.061   0.067   0.073   0.079   0.092   0.095   0.111
 44 A'   45 A'   16 A"   17 A"   46 A'   47 A'   48 A'   49 A'                 
  0.121   0.137   0.147   0.155   0.200   0.223   0.256   0.275
 18 A"   50 A'   51 A'   52 A'   53 A'   19 A"   54 A'   20 A"                 
  0.276   0.304   0.310   0.362   0.388   0.399   0.423   0.425
 55 A'   56 A'   57 A'   58 A'   59 A'   60 A'   21 A"   61 A'                 
  0.432   0.457   0.462   0.479   0.521   0.523   0.546   0.553
 22 A"   62 A'   63 A'   23 A"   64 A'   24 A"   25 A"   65 A'                 
  0.559   0.562   0.585   0.589   0.609   0.610   0.636   0.642
 26 A"   66 A'   67 A'   27 A"   68 A'   69 A'   70 A'   28 A"                 
  0.685   0.698   0.739   0.790   0.892   0.917   1.027   1.045
 71 A'   72 A'   29 A"   73 A'   74 A'   75 A'   76 A'   77 A'                 
  1.257   1.339   1.339   1.343   1.459   1.466   1.542   1.561
 30 A"   78 A'   31 A"   79 A'   80 A'   32 A"   81 A'   33 A"                 
  1.610   1.671   1.901   1.967   1.969   1.986   2.006   2.020
 82 A'   83 A'   84 A'   85 A'   34 A"   35 A"   86 A'   87 A'                 
  2.098   2.114   2.673   2.760   3.069   3.718   3.725   3.759
 88 A'   89 A'   36 A"   90 A'   91 A'   37 A"   92 A'   38 A"                 
  3.787   3.970   3.975   3.978   3.986   3.999   4.008   4.015
 93 A'   39 A"   40 A"   94 A'   41 A"   95 A'   96 A'   42 A"                 
  4.092   4.106   4.192   4.215   6.223   6.263   6.287   6.521
 97 A'   98 A'   99 A'  100 A'   43 A"  101 A'  102 A'  103 A'                 
  6.538   6.995   7.521   7.538   7.546   7.561   7.592   7.612
104 A'  105 A'   44 A"   45 A"  106 A'  107 A'  108 A'  109 A'                 
 13.752  13.899  13.972  23.355  47.815  47.829  66.722 163.122
 46 A"  110 A'  111 A'  112 A'  113 A'  114 A'  115 A'  116 A'                 
289.709 289.728 289.733 289.752 289.791 289.8121020.5871020.603
 47 A"   48 A"  117 A'  118 A'  119 A'  120 A'  121 A'  122 A'                 

 Beta MOs, Restricted
 -- Occupied --                  
-482.87 -482.86  -77.15  -62.53  -62.51  -56.35  -56.34  -56.34
  1 A'    2 A'    3 A'    4 A'    5 A'    6 A'    7 A'    1 A"                 
-56.329 -56.325 -56.324 -24.736 -10.319  -8.732  -8.715  -6.645
  8 A'    9 A'    2 A"   10 A'   11 A'   12 A'   13 A'   14 A'                 
 -6.566  -6.550  -6.549  -6.548  -6.533  -6.532  -4.808  -4.803
 15 A'   16 A'    3 A"   17 A'   18 A'    4 A"   19 A'    5 A"                 
 -4.801  -2.676  -2.672  -2.671  -2.658  -2.658  -2.658  -2.654
 20 A'   21 A'   22 A'    6 A"    7 A"   23 A'   24 A'   25 A'                 
 -2.654  -2.642  -2.642  -1.270  -0.819  -0.782  -0.754  -0.603
  8 A"    9 A"   26 A'   27 A'   28 A'   29 A'   30 A'   31 A'                 
 -0.510  -0.509  -0.463  -0.403  -0.358  -0.338  -0.325  -0.316
 10 A"   32 A'   33 A'   34 A'   11 A"   35 A'   36 A'   12 A"                 
 -0.309  -0.294
 37 A'   13 A"                                                                 
 -- Virtual --                   
 -0.166  -0.140  -0.092   0.001   0.004   0.023   0.034   0.037
 38 A'   39 A'   14 A"   40 A'   41 A'   42 A'   43 A'   15 A"                 
  0.048   0.061   0.067   0.073   0.079   0.092   0.095   0.111
 44 A'   45 A'   16 A"   17 A"   46 A'   47 A'   48 A'   49 A'                 
  0.121   0.137   0.147   0.155   0.200   0.223   0.256   0.275
 18 A"   50 A'   51 A'   52 A'   53 A'   19 A"   54 A'   20 A"                 
  0.276   0.304   0.310   0.362   0.388   0.399   0.423   0.425
 55 A'   56 A'   57 A'   58 A'   59 A'   60 A'   21 A"   61 A'                 
  0.432   0.457   0.462   0.479   0.521   0.523   0.546   0.553
 22 A"   62 A'   63 A'   23 A"   64 A'   24 A"   25 A"   65 A'                 
  0.559   0.562   0.585   0.589   0.609   0.610   0.636   0.642
 26 A"   66 A'   67 A'   27 A"   68 A'   69 A'   70 A'   28 A"                 
  0.685   0.698   0.739   0.790   0.892   0.917   1.027   1.045
 71 A'   72 A'   29 A"   73 A'   74 A'   75 A'   76 A'   77 A'                 
  1.257   1.339   1.339   1.343   1.459   1.466   1.542   1.561
 30 A"   78 A'   31 A"   79 A'   80 A'   32 A"   81 A'   33 A"                 
  1.610   1.671   1.901   1.967   1.969   1.986   2.006   2.020
 82 A'   83 A'   84 A'   85 A'   34 A"   35 A"   86 A'   87 A'                 
  2.098   2.114   2.673   2.760   3.069   3.718   3.725   3.759
 88 A'   89 A'   36 A"   90 A'   91 A'   37 A"   92 A'   38 A"                 
  3.787   3.970   3.975   3.978   3.986   3.999   4.008   4.015
 93 A'   39 A"   40 A"   94 A'   41 A"   95 A'   96 A'   42 A"                 
  4.092   4.106   4.192   4.215   6.223   6.263   6.287   6.521
 97 A'   98 A'   99 A'  100 A'   43 A"  101 A'  102 A'  103 A'                 
  6.538   6.995   7.521   7.538   7.546   7.561   7.592   7.612
104 A'  105 A'   44 A"   45 A"  106 A'  107 A'  108 A'  109 A'                 
 13.752  13.899  13.972  23.355  47.815  47.829  66.722 163.122
 46 A"  110 A'  111 A'  112 A'  113 A'  114 A'  115 A'  116 A'                 
289.709 289.728 289.733 289.752 289.791 289.8121020.5871020.603
 47 A"   48 A"  117 A'  118 A'  119 A'  120 A'  121 A'  122 A'                 
 --------------------------------------------------------------

          Ground-State Mulliken Net Atomic Charges

     Atom                 Charge (a.u.)
  ----------------------------------------
      1 C                    -0.113344
      2 P                     0.320046
      3 F                    -0.124757
      4 Br                   -0.020542
      5 Br                   -0.061404
  ----------------------------------------
  Sum of atomic charges =     0.000000

 -----------------------------------------------------------------
                    Cartesian Multipole Moments
 -----------------------------------------------------------------
    Charge (ESU x 10^10)
                -0.0000
    Dipole Moment (Debye)
         X       0.9143      Y      -0.9753      Z      -0.0000
       Tot       1.3369
    Quadrupole Moments (Debye-Ang)
        XX     -59.7111     XY      -1.0239     YY     -58.5813
        XZ       0.0000     YZ      -0.0000     ZZ     -60.9854
    Octopole Moments (Debye-Ang^2)
       XXX      17.9602    XXY      26.7934    XYY       1.9794
       YYY      34.5697    XXZ      -0.0000    XYZ       0.0000
       YYZ      -0.0000    XZZ       0.5866    YZZ       9.3025
       ZZZ      -0.0000
    Hexadecapole Moments (Debye-Ang^3)
      XXXX    -942.3928   XXXY     -23.6655   XXYY    -280.5178
      XYYY     -26.1407   YYYY    -674.6260   XXXZ       0.0000
      XXYZ      -0.0000   XYYZ       0.0000   YYYZ      -0.0000
      XXZZ    -184.5831   XYZZ      -2.4511   YYZZ    -123.4382
      XZZZ       0.0000   YZZZ      -0.0000   ZZZZ     -76.1635
 -----------------------------------------------------------------
 Calculating analytic gradient of the SCF energy
 Gradient of SCF Energy
            1           2           3           4           5
    1  -0.0075393  -0.0365065   0.0300030   0.0612222  -0.0471794
    2  -0.1268995   0.0739077  -0.0040078   0.0227541   0.0342455
    3  -0.0000000  -0.0000000   0.0000000  -0.0000000   0.0000000
 Max gradient component =       1.269E-01
 RMS gradient           =       4.585E-02
 Gradient time:  CPU 8.21 s  wall 3.24 s
 Geometry Optimization Parameters
   NAtoms,    NIC,     NZ,  NCons,   NDum,   NFix, NCnnct, MaxDiis
        5      20       5       0       0       0       0       0

 Cartesian Hessian Update
 Hessian Updated using BFGS Update


** GEOMETRY OPTIMIZATION IN DELOCALIZED INTERNAL COORDINATES **
   Searching for a Minimum

   Optimization Cycle:   3

                       Coordinates (Angstroms)
     ATOM                X               Y               Z
      1  C         0.0521434820   -0.4231565492    0.0000000000
      2  P        -0.1692269064   -1.9888240493    0.0000000000
      3  F        -1.6989709633   -2.3542131234    0.0000000000
      4  Br        2.1792444325    0.3858568310    0.0000000000
      5  Br       -1.7116567059    1.0698691499    0.0000000000
   Point Group: cs    Number of degrees of freedom:     7


   Energy is  -5627.564209563

 Hessian Updated using BFGS Update

  7 Hessian modes will be used to form the next step
  Hessian Eigenvalues:
     0.015066    0.053878    0.240751    0.250023    0.273155    0.634186
     1.197919

 Minimum Search - Taking Simple RFO Step
 Searching for Lamda that Minimizes Along All modes
 Value Taken    Lamda =  -0.09577825
 Calculated Step too Large.  Step scaled by  0.329145
 Step Taken.  Stepsize is  0.300000

                             Maximum     Tolerance    Cnvgd?
         Gradient           0.079322      0.000300      NO
         Displacement       0.165037      0.001200      NO
         Energy change     -0.034068      0.000001      NO


 New Cartesian Coordinates Obtained by Inverse Iteration

 Displacement from previous Coordinates is:  0.293265
 ----------------------------------------------------------------
             Standard Nuclear Orientation (Angstroms)
    I     Atom           X                Y                Z
 ----------------------------------------------------------------
    1      C       0.0517876475    -0.4048570071     0.0000000000
    2      P      -0.1451872367    -2.0010783306     0.0000000000
    3      F      -1.7001047541    -2.3194676820     0.0000000000
    4      Br      2.0678936929     0.3841108870     0.0000000000
    5      Br     -1.6228560106     1.0308243917     0.0000000000
 ----------------------------------------------------------------
 Molecular Point Group                 Cs    NOp =  2
 Largest Abelian Subgroup              Cs    NOp =  2
 Nuclear Repulsion Energy =   613.7835953648 hartrees
 There are       50 alpha and       50 beta electrons
 Applying Cartesian multipole field
    Component          Value
    ---------          -----
     (2,0,0)        1.00000E-11
     (0,2,0)        2.00000E-11
     (0,0,2)       -3.00000E-11
 Nucleus-field energy     =     0.0000000204 hartrees
 Requested basis set is 6-311++G(d,p)
 There are 63 shells and 170 basis functions
 A cutoff of  1.0D-11 yielded   1571 shell pairs
 There are     12308 function pairs (     13640 Cartesian)
 Smallest overlap matrix eigenvalue = 6.78E-04
 Guess MOs from SCF MO coefficient file

 -----------------------------------------------------------------------
  General SCF calculation program by
  Eric Jon Sundstrom, Paul Horn, Yuezhi Mao, Dmitri Zuev, Alec White,
  David Stuck, Shaama M.S., Shane Yost, Joonho Lee, David Small,
  Daniel Levine, Susi Lehtola, Hugh Burton, Evgeny Epifanovsky
 -----------------------------------------------------------------------
 Exchange:     0.2000 Hartree-Fock + 0.0800 Slater + 0.7200 B88
 Correlation:  0.1900 VWN1RPA + 0.8100 LYP
 Using SG-1 standard quadrature grid
 using 4 threads for integral computing
 -------------------------------------------------------
 OpenMP Integral computing Module                
 Release: version 2.0, May 2017, Q-Chem Inc. Pleasanton 
 -------------------------------------------------------
 -------------------------------------------------------
 OpenMP BLAS3 based DFT computing Module                
 Release: version 1.0, May 2013, Q-Chem Inc. Pittsburgh 
 -------------------------------------------------------
 A restricted SCF calculation will be
 performed using DIIS
 SCF converges when DIIS error is below 1.0e-08
 ---------------------------------------
  Cycle       Energy         DIIS error
 ---------------------------------------
    1   -5627.5906029196      7.13e-04  
    2   -5627.5931942813      3.50e-04  
    3   -5627.5922448071      6.12e-04  
    4   -5627.5936645607      9.02e-05  
    5   -5627.5936976080      3.38e-05  
    6   -5627.5937020252      5.66e-06  
    7   -5627.5937021096      1.42e-06  
    8   -5627.5937021144      7.40e-07  
    9   -5627.5937021159      2.06e-07  
   10   -5627.5937021160      6.54e-08  
   11   -5627.5937021161      2.85e-08  
   12   -5627.5937021160      8.39e-09  Convergence criterion met
 ---------------------------------------
 SCF time:   CPU 32.94s  wall 12.00s 
 SCF   energy in the final basis set =    -5627.5937021160
 Total energy in the final basis set =    -5627.5937021160

 --------------------------------------------------------------
             Orbital Energies (a.u.) and Symmetries
 --------------------------------------------------------------

 Alpha MOs, Restricted
 -- Occupied --                  
-482.87 -482.86  -77.15  -62.52  -62.51  -56.35  -56.34  -56.34
  1 A'    2 A'    3 A'    4 A'    5 A'    6 A'    7 A'    1 A"                 
-56.332 -56.327 -56.327 -24.727 -10.316  -8.731  -8.718  -6.641
  8 A'    9 A'    2 A"   10 A'   11 A'   12 A'   13 A'   14 A'                 
 -6.565  -6.551  -6.549  -6.548  -6.535  -6.535  -4.804  -4.799
 15 A'   16 A'   17 A'    3 A"   18 A'    4 A"   19 A'    5 A"                 
 -4.797  -2.675  -2.671  -2.670  -2.661  -2.658  -2.658  -2.657
 20 A'   21 A'   22 A'    6 A"   23 A'    7 A"   24 A'   25 A'                 
 -2.656  -2.644  -2.644  -1.258  -0.828  -0.786  -0.745  -0.595
  8 A"    9 A"   26 A'   27 A'   28 A'   29 A'   30 A'   31 A'                 
 -0.501  -0.500  -0.473  -0.411  -0.363  -0.343  -0.325  -0.317
 32 A'   10 A"   33 A'   34 A'   11 A"   35 A'   36 A'   12 A"                 
 -0.310  -0.287
 37 A'   13 A"                                                                 
 -- Virtual --                   
 -0.142  -0.119  -0.094   0.001   0.003   0.023   0.034   0.038
 38 A'   39 A'   14 A"   40 A'   41 A'   42 A'   43 A'   15 A"                 
  0.048   0.062   0.067   0.073   0.079   0.093   0.094   0.112
 44 A'   45 A'   16 A"   17 A"   46 A'   47 A'   48 A'   49 A'                 
  0.123   0.135   0.145   0.162   0.201   0.224   0.258   0.277
 18 A"   50 A'   51 A'   52 A'   53 A'   19 A"   54 A'   20 A"                 
  0.278   0.303   0.305   0.362   0.388   0.396   0.420   0.425
 55 A'   56 A'   57 A'   58 A'   59 A'   60 A'   21 A"   61 A'                 
  0.434   0.443   0.458   0.480   0.514   0.521   0.544   0.555
 22 A"   62 A'   63 A'   23 A"   24 A"   64 A'   25 A"   65 A'                 
  0.556   0.564   0.583   0.589   0.613   0.617   0.642   0.647
 26 A"   66 A'   27 A"   67 A'   68 A'   69 A'   70 A'   28 A"                 
  0.723   0.726   0.764   0.816   0.886   0.927   1.013   1.041
 71 A'   72 A'   29 A"   73 A'   74 A'   75 A'   76 A'   77 A'                 
  1.269   1.346   1.351   1.352   1.457   1.506   1.559   1.571
 30 A"   31 A"   78 A'   79 A'   32 A"   80 A'   33 A"   81 A'                 
  1.627   1.679   1.891   1.953   1.970   1.987   2.012   2.028
 82 A'   83 A'   84 A'   85 A'   34 A"   35 A"   86 A'   87 A'                 
  2.129   2.137   2.673   2.781   3.054   3.727   3.735   3.765
 88 A'   89 A'   36 A"   90 A'   91 A'   37 A"   92 A'   38 A"                 
  3.795   3.971   3.980   3.983   3.985   4.002   4.020   4.026
 93 A'   39 A"   94 A'   40 A"   41 A"   95 A'   96 A'   42 A"                 
  4.099   4.114   4.243   4.266   6.232   6.274   6.298   6.522
 97 A'   98 A'   99 A'  100 A'   43 A"  101 A'  102 A'  103 A'                 
  6.553   6.984   7.522   7.537   7.547   7.563   7.619   7.628
104 A'  105 A'   44 A"   45 A"  106 A'  107 A'  108 A'  109 A'                 
 13.756  13.901  13.956  23.342  47.817  47.841  66.730 163.107
 46 A"  110 A'  111 A'  112 A'  113 A'  114 A'  115 A'  116 A'                 
289.711 289.727 289.740 289.751 289.822 289.8291020.5901020.618
 47 A"   48 A"  117 A'  118 A'  119 A'  120 A'  121 A'  122 A'                 

 Beta MOs, Restricted
 -- Occupied --                  
-482.87 -482.86  -77.15  -62.52  -62.51  -56.35  -56.34  -56.34
  1 A'    2 A'    3 A'    4 A'    5 A'    6 A'    7 A'    1 A"                 
-56.332 -56.327 -56.327 -24.727 -10.316  -8.731  -8.718  -6.641
  8 A'    9 A'    2 A"   10 A'   11 A'   12 A'   13 A'   14 A'                 
 -6.565  -6.551  -6.549  -6.548  -6.535  -6.535  -4.804  -4.799
 15 A'   16 A'   17 A'    3 A"   18 A'    4 A"   19 A'    5 A"                 
 -4.797  -2.675  -2.671  -2.670  -2.661  -2.658  -2.658  -2.657
 20 A'   21 A'   22 A'    6 A"   23 A'    7 A"   24 A'   25 A'                 
 -2.656  -2.644  -2.644  -1.258  -0.828  -0.786  -0.745  -0.595
  8 A"    9 A"   26 A'   27 A'   28 A'   29 A'   30 A'   31 A'                 
 -0.501  -0.500  -0.473  -0.411  -0.363  -0.343  -0.325  -0.317
 32 A'   10 A"   33 A'   34 A'   11 A"   35 A'   36 A'   12 A"                 
 -0.310  -0.287
 37 A'   13 A"                                                                 
 -- Virtual --                   
 -0.142  -0.119  -0.094   0.001   0.003   0.023   0.034   0.038
 38 A'   39 A'   14 A"   40 A'   41 A'   42 A'   43 A'   15 A"                 
  0.048   0.062   0.067   0.073   0.079   0.093   0.094   0.112
 44 A'   45 A'   16 A"   17 A"   46 A'   47 A'   48 A'   49 A'                 
  0.123   0.135   0.145   0.162   0.201   0.224   0.258   0.277
 18 A"   50 A'   51 A'   52 A'   53 A'   19 A"   54 A'   20 A"                 
  0.278   0.303   0.305   0.362   0.388   0.396   0.420   0.425
 55 A'   56 A'   57 A'   58 A'   59 A'   60 A'   21 A"   61 A'                 
  0.434   0.443   0.458   0.480   0.514   0.521   0.544   0.555
 22 A"   62 A'   63 A'   23 A"   24 A"   64 A'   25 A"   65 A'                 
  0.556   0.564   0.583   0.589   0.613   0.617   0.642   0.647
 26 A"   66 A'   27 A"   67 A'   68 A'   69 A'   70 A'   28 A"                 
  0.723   0.726   0.764   0.816   0.886   0.927   1.013   1.041
 71 A'   72 A'   29 A"   73 A'   74 A'   75 A'   76 A'   77 A'                 
  1.269   1.346   1.351   1.352   1.457   1.506   1.559   1.571
 30 A"   31 A"   78 A'   79 A'   32 A"   80 A'   33 A"   81 A'                 
  1.627   1.679   1.891   1.953   1.970   1.987   2.012   2.028
 82 A'   83 A'   84 A'   85 A'   34 A"   35 A"   86 A'   87 A'                 
  2.129   2.137   2.673   2.781   3.054   3.727   3.735   3.765
 88 A'   89 A'   36 A"   90 A'   91 A'   37 A"   92 A'   38 A"                 
  3.795   3.971   3.980   3.983   3.985   4.002   4.020   4.026
 93 A'   39 A"   94 A'   40 A"   41 A"   95 A'   96 A'   42 A"                 
  4.099   4.114   4.243   4.266   6.232   6.274   6.298   6.522
 97 A'   98 A'   99 A'  100 A'   43 A"  101 A'  102 A'  103 A'                 
  6.553   6.984   7.522   7.537   7.547   7.563   7.619   7.628
104 A'  105 A'   44 A"   45 A"  106 A'  107 A'  108 A'  109 A'                 
 13.756  13.901  13.956  23.342  47.817  47.841  66.730 163.107
 46 A"  110 A'  111 A'  112 A'  113 A'  114 A'  115 A'  116 A'                 
289.711 289.727 289.740 289.751 289.822 289.8291020.5901020.618
 47 A"   48 A"  117 A'  118 A'  119 A'  120 A'  121 A'  122 A'                 
 --------------------------------------------------------------

          Ground-State Mulliken Net Atomic Charges

     Atom                 Charge (a.u.)
  ----------------------------------------
      1 C                    -0.117878
      2 P                     0.321911
      3 F                    -0.145500
      4 Br                   -0.019532
      5 Br                   -0.039001
  ----------------------------------------
  Sum of atomic charges =     0.000000

 -----------------------------------------------------------------
                    Cartesian Multipole Moments
 -----------------------------------------------------------------
    Charge (ESU x 10^10)
                 0.0000
    Dipole Moment (Debye)
         X       0.9558      Y      -0.6936      Z      -0.0000
       Tot       1.1809
    Quadrupole Moments (Debye-Ang)
        XX     -59.8567     XY      -1.5622     YY     -58.6780
        XZ       0.0000     YZ      -0.0000     ZZ     -60.8714
    Octopole Moments (Debye-Ang^2)
       XXX      17.3168    XXY      27.6275    XYY       2.6481
       YYY      37.7377    XXZ      -0.0000    XYZ       0.0000
       YYZ      -0.0000    XZZ       0.7558    YZZ      10.3723
       ZZZ      -0.0000
    Hexadecapole Moments (Debye-Ang^3)
      XXXX    -865.6057   XXXY     -29.8012   XXYY    -265.7937
      XYYY     -31.2033   YYYY    -664.8999   XXXZ       0.0000
      XXYZ      -0.0000   XYYZ       0.0000   YYYZ      -0.0000
      XXZZ    -169.5384   XYZZ      -4.1643   YYZZ    -121.9999
      XZZZ       0.0000   YZZZ      -0.0000   ZZZZ     -75.8739
 -----------------------------------------------------------------
 Calculating analytic gradient of the SCF energy
 Gradient of SCF Energy
            1           2           3           4           5
    1  -0.0020876  -0.0281542   0.0219135   0.0524893  -0.0441610
    2  -0.0975848   0.0488072  -0.0032261   0.0195490   0.0324548
    3   0.0000000  -0.0000000   0.0000000   0.0000000   0.0000000
 Max gradient component =       9.758E-02
 RMS gradient           =       3.590E-02
 Gradient time:  CPU 8.59 s  wall 2.93 s
 Geometry Optimization Parameters
   NAtoms,    NIC,     NZ,  NCons,   NDum,   NFix, NCnnct, MaxDiis
        5      20       5       0       0       0       0       0

 Cartesian Hessian Update
 Hessian Updated using BFGS Update


** GEOMETRY OPTIMIZATION IN DELOCALIZED INTERNAL COORDINATES **
   Searching for a Minimum

   Optimization Cycle:   4

                       Coordinates (Angstroms)
     ATOM                X               Y               Z
      1  C         0.0517876475   -0.4048570071    0.0000000000
      2  P        -0.1451872367   -2.0010783306    0.0000000000
      3  F        -1.7001047541   -2.3194676820    0.0000000000
      4  Br        2.0678936929    0.3841108870    0.0000000000
      5  Br       -1.6228560106    1.0308243917    0.0000000000
   Point Group: cs    Number of degrees of freedom:     7


   Energy is  -5627.593702116

 Hessian Updated using BFGS Update

  7 Hessian modes will be used to form the next step
  Hessian Eigenvalues:
     0.038031    0.060819    0.235550    0.250095    0.275306    0.621774
     1.137646

 Minimum Search - Taking Simple RFO Step
 Searching for Lamda that Minimizes Along All modes
 Value Taken    Lamda =  -0.06884102
 Calculated Step too Large.  Step scaled by  0.384777
 Step Taken.  Stepsize is  0.300000

                             Maximum     Tolerance    Cnvgd?
         Gradient           0.061470      0.000300      NO
         Displacement       0.179843      0.001200      NO
         Energy change     -0.029493      0.000001      NO


 New Cartesian Coordinates Obtained by Inverse Iteration

 Displacement from previous Coordinates is:  0.292138
 ----------------------------------------------------------------
             Standard Nuclear Orientation (Angstroms)
    I     Atom           X                Y                Z
 ----------------------------------------------------------------
    1      C       0.0468061431    -0.3856543757     0.0000000000
    2      P      -0.1272706748    -2.0080053107     0.0000000000
    3      F      -1.7028477489    -2.2908296063     0.0000000000
    4      Br      1.9619856058     0.3870386763     0.0000000000
    5      Br     -1.5271399862     0.9869828754     0.0000000000
 ----------------------------------------------------------------
 Molecular Point Group                 Cs    NOp =  2
 Largest Abelian Subgroup              Cs    NOp =  2
 Nuclear Repulsion Energy =   633.9406475491 hartrees
 There are       50 alpha and       50 beta electrons
 Applying Cartesian multipole field
    Component          Value
    ---------          -----
     (2,0,0)        1.00000E-11
     (0,2,0)        2.00000E-11
     (0,0,2)       -3.00000E-11
 Nucleus-field energy     =     0.0000000192 hartrees
 Requested basis set is 6-311++G(d,p)
 There are 63 shells and 170 basis functions
 A cutoff of  1.0D-11 yielded   1587 shell pairs
 There are     12410 function pairs (     13748 Cartesian)
 Smallest overlap matrix eigenvalue = 5.38E-04
 Guess MOs from SCF MO coefficient file

 -----------------------------------------------------------------------
  General SCF calculation program by
  Eric Jon Sundstrom, Paul Horn, Yuezhi Mao, Dmitri Zuev, Alec White,
  David Stuck, Shaama M.S., Shane Yost, Joonho Lee, David Small,
  Daniel Levine, Susi Lehtola, Hugh Burton, Evgeny Epifanovsky
 -----------------------------------------------------------------------
 Exchange:     0.2000 Hartree-Fock + 0.0800 Slater + 0.7200 B88
 Correlation:  0.1900 VWN1RPA + 0.8100 LYP
 Using SG-1 standard quadrature grid
 using 4 threads for integral computing
 -------------------------------------------------------
 OpenMP Integral computing Module                
 Release: version 2.0, May 2017, Q-Chem Inc. Pleasanton 
 -------------------------------------------------------
 -------------------------------------------------------
 OpenMP BLAS3 based DFT computing Module                
 Release: version 1.0, May 2013, Q-Chem Inc. Pittsburgh 
 -------------------------------------------------------
 A restricted SCF calculation will be
 performed using DIIS
 SCF converges when DIIS error is below 1.0e-08
 ---------------------------------------
  Cycle       Energy         DIIS error
 ---------------------------------------
    1   -5627.6137283701      7.69e-04  
    2   -5627.6162684789      4.87e-04  
    3   -5627.6154339474      6.79e-04  
    4   -5627.6171487143      9.32e-05  
    5   -5627.6171863964      3.30e-05  
    6   -5627.6171901857      5.55e-06  
    7   -5627.6171902582      1.79e-06  
    8   -5627.6171902636      1.09e-06  
    9   -5627.6171902666      1.72e-07  
   10   -5627.6171902667      4.20e-08  
   11   -5627.6171902666      8.02e-09  Convergence criterion met
 ---------------------------------------
 SCF time:   CPU 30.96s  wall 12.00s 
 SCF   energy in the final basis set =    -5627.6171902666
 Total energy in the final basis set =    -5627.6171902666

 --------------------------------------------------------------
             Orbital Energies (a.u.) and Symmetries
 --------------------------------------------------------------

 Alpha MOs, Restricted
 -- Occupied --                  
-482.87 -482.86  -77.14  -62.52  -62.51  -56.34  -56.34  -56.34
  1 A'    2 A'    3 A'    4 A'    5 A'    6 A'    7 A'    1 A"                 
-56.334 -56.330 -56.329 -24.718 -10.311  -8.730  -8.721  -6.636
  8 A'    2 A"    9 A'   10 A'   11 A'   12 A'   13 A'   14 A'                 
 -6.563  -6.553  -6.548  -6.548  -6.538  -6.538  -4.799  -4.794
 15 A'   16 A'   17 A'    3 A"    4 A"   18 A'   19 A'    5 A"                 
 -4.792  -2.674  -2.670  -2.669  -2.664  -2.660  -2.660  -2.657
 20 A'   21 A'   22 A'    6 A"   23 A'   24 A'    7 A"    8 A"                 
 -2.657  -2.648  -2.648  -1.247  -0.843  -0.793  -0.735  -0.588
 25 A'    9 A"   26 A'   27 A'   28 A'   29 A'   30 A'   31 A'                 
 -0.494  -0.490  -0.482  -0.421  -0.371  -0.347  -0.326  -0.319
 32 A'   10 A"   33 A'   34 A'   11 A"   35 A'   36 A'   12 A"                 
 -0.310  -0.279
 37 A'   13 A"                                                                 
 -- Virtual --                   
 -0.115  -0.098  -0.095   0.000   0.005   0.023   0.036   0.038
 38 A'   39 A'   14 A"   40 A'   41 A'   42 A'   43 A'   15 A"                 
  0.047   0.064   0.066   0.072   0.081   0.093   0.095   0.112
 44 A'   45 A'   16 A"   17 A"   46 A'   47 A'   48 A'   49 A'                 
  0.126   0.133   0.142   0.169   0.203   0.226   0.259   0.279
 18 A"   50 A'   51 A'   52 A'   53 A'   19 A"   54 A'   55 A'                 
  0.279   0.298   0.307   0.364   0.384   0.392   0.415   0.425
 20 A"   56 A'   57 A'   58 A'   59 A'   60 A'   21 A"   61 A'                 
  0.433   0.434   0.456   0.484   0.506   0.517   0.541   0.553
 62 A'   22 A"   63 A'   23 A"   24 A"   64 A'   25 A"   26 A"                 
  0.563   0.571   0.579   0.594   0.616   0.625   0.651   0.652
 65 A'   66 A'   27 A"   67 A'   68 A'   69 A'   70 A'   28 A"                 
  0.755   0.768   0.788   0.837   0.881   0.944   0.994   1.047
 71 A'   72 A'   29 A"   73 A'   74 A'   75 A'   76 A'   77 A'                 
  1.280   1.359   1.362   1.362   1.451   1.557   1.559   1.614
 30 A"   31 A"   78 A'   79 A'   32 A"   80 A'   33 A"   81 A'                 
  1.652   1.689   1.874   1.947   1.973   1.989   2.009   2.048
 82 A'   83 A'   84 A'   85 A'   34 A"   35 A"   86 A'   87 A'                 
  2.140   2.176   2.672   2.811   3.047   3.736   3.745   3.770
 88 A'   89 A'   36 A"   90 A'   91 A'   37 A"   92 A'   38 A"                 
  3.801   3.972   3.981   3.982   3.996   4.002   4.036   4.041
 93 A'   39 A"   40 A"   94 A'   41 A"   95 A'   96 A'   42 A"                 
  4.095   4.139   4.293   4.317   6.240   6.284   6.308   6.523
 97 A'   98 A'   99 A'  100 A'   43 A"  101 A'  102 A'  103 A'                 
  6.575   6.976   7.525   7.536   7.543   7.570   7.629   7.653
104 A'  105 A'   44 A"   45 A"  106 A'  107 A'  108 A'  109 A'                 
 13.762  13.904  13.949  23.334  47.819  47.858  66.738 163.096
 46 A"  110 A'  111 A'  112 A'  113 A'  114 A'  115 A'  116 A'                 
289.715 289.727 289.740 289.759 289.839 289.8581020.5921020.640
 47 A"   48 A"  117 A'  118 A'  119 A'  120 A'  121 A'  122 A'                 

 Beta MOs, Restricted
 -- Occupied --                  
-482.87 -482.86  -77.14  -62.52  -62.51  -56.34  -56.34  -56.34
  1 A'    2 A'    3 A'    4 A'    5 A'    6 A'    7 A'    1 A"                 
-56.334 -56.330 -56.329 -24.718 -10.311  -8.730  -8.721  -6.636
  8 A'    2 A"    9 A'   10 A'   11 A'   12 A'   13 A'   14 A'                 
 -6.563  -6.553  -6.548  -6.548  -6.538  -6.538  -4.799  -4.794
 15 A'   16 A'   17 A'    3 A"    4 A"   18 A'   19 A'    5 A"                 
 -4.792  -2.674  -2.670  -2.669  -2.664  -2.660  -2.660  -2.657
 20 A'   21 A'   22 A'    6 A"   23 A'   24 A'    7 A"    8 A"                 
 -2.657  -2.648  -2.648  -1.247  -0.843  -0.793  -0.735  -0.588
 25 A'    9 A"   26 A'   27 A'   28 A'   29 A'   30 A'   31 A'                 
 -0.494  -0.490  -0.482  -0.421  -0.371  -0.347  -0.326  -0.319
 32 A'   10 A"   33 A'   34 A'   11 A"   35 A'   36 A'   12 A"                 
 -0.310  -0.279
 37 A'   13 A"                                                                 
 -- Virtual --                   
 -0.115  -0.098  -0.095   0.000   0.005   0.023   0.036   0.038
 38 A'   39 A'   14 A"   40 A'   41 A'   42 A'   43 A'   15 A"                 
  0.047   0.064   0.066   0.072   0.081   0.093   0.095   0.112
 44 A'   45 A'   16 A"   17 A"   46 A'   47 A'   48 A'   49 A'                 
  0.126   0.133   0.142   0.169   0.203   0.226   0.259   0.279
 18 A"   50 A'   51 A'   52 A'   53 A'   19 A"   54 A'   55 A'                 
  0.279   0.298   0.307   0.364   0.384   0.392   0.415   0.425
 20 A"   56 A'   57 A'   58 A'   59 A'   60 A'   21 A"   61 A'                 
  0.433   0.434   0.456   0.484   0.506   0.517   0.541   0.553
 62 A'   22 A"   63 A'   23 A"   24 A"   64 A'   25 A"   26 A"                 
  0.563   0.571   0.579   0.594   0.616   0.625   0.651   0.652
 65 A'   66 A'   27 A"   67 A'   68 A'   69 A'   70 A'   28 A"                 
  0.755   0.768   0.788   0.837   0.881   0.944   0.994   1.047
 71 A'   72 A'   29 A"   73 A'   74 A'   75 A'   76 A'   77 A'                 
  1.280   1.359   1.362   1.362   1.451   1.557   1.559   1.614
 30 A"   31 A"   78 A'   79 A'   32 A"   80 A'   33 A"   81 A'                 
  1.652   1.689   1.874   1.947   1.973   1.989   2.009   2.048
 82 A'   83 A'   84 A'   85 A'   34 A"   35 A"   86 A'   87 A'                 
  2.140   2.176   2.672   2.811   3.047   3.736   3.745   3.770
 88 A'   89 A'   36 A"   90 A'   91 A'   37 A"   92 A'   38 A"                 
  3.801   3.972   3.981   3.982   3.996   4.002   4.036   4.041
 93 A'   39 A"   40 A"   94 A'   41 A"   95 A'   96 A'   42 A"                 
  4.095   4.139   4.293   4.317   6.240   6.284   6.308   6.523
 97 A'   98 A'   99 A'  100 A'   43 A"  101 A'  102 A'  103 A'                 
  6.575   6.976   7.525   7.536   7.543   7.570   7.629   7.653
104 A'  105 A'   44 A"   45 A"  106 A'  107 A'  108 A'  109 A'                 
 13.762  13.904  13.949  23.334  47.819  47.858  66.738 163.096
 46 A"  110 A'  111 A'  112 A'  113 A'  114 A'  115 A'  116 A'                 
289.715 289.727 289.740 289.759 289.839 289.8581020.5921020.640
 47 A"   48 A"  117 A'  118 A'  119 A'  120 A'  121 A'  122 A'                 
 --------------------------------------------------------------

          Ground-State Mulliken Net Atomic Charges

     Atom                 Charge (a.u.)
  ----------------------------------------
      1 C                    -0.124733
      2 P                     0.320634
      3 F                    -0.164460
      4 Br                   -0.019183
      5 Br                   -0.012258
  ----------------------------------------
  Sum of atomic charges =     0.000000

 -----------------------------------------------------------------
                    Cartesian Multipole Moments
 -----------------------------------------------------------------
    Charge (ESU x 10^10)
                 0.0000
    Dipole Moment (Debye)
         X       0.9683      Y      -0.3630      Z       0.0000
       Tot       1.0341
    Quadrupole Moments (Debye-Ang)
        XX     -60.0347     XY      -2.0217     YY     -58.8903
        XZ       0.0000     YZ      -0.0000     ZZ     -60.7051
    Octopole Moments (Debye-Ang^2)
       XXX      16.4680    XXY      28.3421    XYY       3.2194
       YYY      41.1600    XXZ       0.0000    XYZ       0.0000
       YYZ       0.0000    XZZ       0.7598    YZZ      11.4793
       ZZZ       0.0000
    Hexadecapole Moments (Debye-Ang^3)
      XXXX    -793.7271   XXXY     -36.8492   XXYY    -252.0493
      XYYY     -37.7297   YYYY    -655.2810   XXXZ       0.0000
      XXYZ      -0.0000   XYYZ       0.0000   YYYZ      -0.0000
      XXZZ    -155.3184   XYZZ      -6.4104   YYZZ    -120.5186
      XZZZ       0.0000   YZZZ      -0.0000   ZZZZ     -75.4697
 -----------------------------------------------------------------
 Calculating analytic gradient of the SCF energy
 Gradient of SCF Energy
            1           2           3           4           5
    1  -0.0012383  -0.0205114   0.0153848   0.0406119  -0.0342471
    2  -0.0707013   0.0303637  -0.0021520   0.0155466   0.0269430
    3   0.0000000  -0.0000000   0.0000000  -0.0000000  -0.0000000
 Max gradient component =       7.070E-02
 RMS gradient           =       2.630E-02
 Gradient time:  CPU 8.90 s  wall 3.24 s
 Geometry Optimization Parameters
   NAtoms,    NIC,     NZ,  NCons,   NDum,   NFix, NCnnct, MaxDiis
        5      20       5       0       0       0       0       0

 Cartesian Hessian Update
 Hessian Updated using BFGS Update


** GEOMETRY OPTIMIZATION IN DELOCALIZED INTERNAL COORDINATES **
   Searching for a Minimum

   Optimization Cycle:   5

                       Coordinates (Angstroms)
     ATOM                X               Y               Z
      1  C         0.0468061431   -0.3856543757    0.0000000000
      2  P        -0.1272706748   -2.0080053107    0.0000000000
      3  F        -1.7028477489   -2.2908296063    0.0000000000
      4  Br        1.9619856058    0.3870386763    0.0000000000
      5  Br       -1.5271399862    0.9869828754    0.0000000000
   Point Group: cs    Number of degrees of freedom:     7


   Energy is  -5627.617190267

 Hessian Updated using BFGS Update

  7 Hessian modes will be used to form the next step
  Hessian Eigenvalues:
     0.052773    0.068042    0.238202    0.250103    0.274333    0.617511
     1.132692

 Minimum Search - Taking Simple RFO Step
 Searching for Lamda that Minimizes Along All modes
 Value Taken    Lamda =  -0.04177841
 Calculated Step too Large.  Step scaled by  0.482555
 Step Taken.  Stepsize is  0.300000

                             Maximum     Tolerance    Cnvgd?
         Gradient           0.044992      0.000300      NO
         Displacement       0.186803      0.001200      NO
         Energy change     -0.023488      0.000001      NO


 New Cartesian Coordinates Obtained by Inverse Iteration

 Displacement from previous Coordinates is:  0.287041
 ----------------------------------------------------------------
             Standard Nuclear Orientation (Angstroms)
    I     Atom           X                Y                Z
 ----------------------------------------------------------------
    1      C       0.0443042537    -0.3640524409     0.0000000000
    2      P      -0.1103089963    -2.0090855359     0.0000000000
    3      F      -1.7053338002    -2.2580935129     0.0000000000
    4      Br      1.8599125751     0.3856842794     0.0000000000
    5      Br     -1.4370406933     0.9350794693     0.0000000000
 ----------------------------------------------------------------
 Molecular Point Group                 Cs    NOp =  2
 Largest Abelian Subgroup              Cs    NOp =  2
 Nuclear Repulsion Energy =   656.2697805994 hartrees
 There are       50 alpha and       50 beta electrons
 Applying Cartesian multipole field
    Component          Value
    ---------          -----
     (2,0,0)        1.00000E-11
     (0,2,0)        2.00000E-11
     (0,0,2)       -3.00000E-11
 Nucleus-field energy     =     0.0000000181 hartrees
 Requested basis set is 6-311++G(d,p)
 There are 63 shells and 170 basis functions
 A cutoff of  1.0D-11 yielded   1594 shell pairs
 There are     12421 function pairs (     13759 Cartesian)
 Smallest overlap matrix eigenvalue = 4.07E-04
 Guess MOs from SCF MO coefficient file

 -----------------------------------------------------------------------
  General SCF calculation program by
  Eric Jon Sundstrom, Paul Horn, Yuezhi Mao, Dmitri Zuev, Alec White,
  David Stuck, Shaama M.S., Shane Yost, Joonho Lee, David Small,
  Daniel Levine, Susi Lehtola, Hugh Burton, Evgeny Epifanovsky
 -----------------------------------------------------------------------
 Exchange:     0.2000 Hartree-Fock + 0.0800 Slater + 0.7200 B88
 Correlation:  0.1900 VWN1RPA + 0.8100 LYP
 Using SG-1 standard quadrature grid
 using 4 threads for integral computing
 -------------------------------------------------------
 OpenMP Integral computing Module                
 Release: version 2.0, May 2017, Q-Chem Inc. Pleasanton 
 -------------------------------------------------------
 -------------------------------------------------------
 OpenMP BLAS3 based DFT computing Module                
 Release: version 1.0, May 2013, Q-Chem Inc. Pittsburgh 
 -------------------------------------------------------
 A restricted SCF calculation will be
 performed using DIIS
 SCF converges when DIIS error is below 1.0e-08
 ---------------------------------------
  Cycle       Energy         DIIS error
 ---------------------------------------
    1   -5627.6291842181      8.84e-04  
    2   -5627.6318926644      6.42e-04  
    3   -5627.6314096951      7.30e-04  
    4   -5627.6333543697      1.18e-04  
    5   -5627.6334152581      3.47e-05  
    6   -5627.6334189293      6.00e-06  
    7   -5627.6334190103      2.70e-06  
    8   -5627.6334190256      1.15e-06  
    9   -5627.6334190292      1.47e-07  
   10   -5627.6334190293      4.03e-08  
   11   -5627.6334190292      7.00e-09  Convergence criterion met
 ---------------------------------------
 SCF time:   CPU 31.60s  wall 12.00s 
 SCF   energy in the final basis set =    -5627.6334190292
 Total energy in the final basis set =    -5627.6334190292

 --------------------------------------------------------------
             Orbital Energies (a.u.) and Symmetries
 --------------------------------------------------------------

 Alpha MOs, Restricted
 -- Occupied --                  
-482.87 -482.86  -77.14  -62.52  -62.52  -56.34  -56.34  -56.34
  1 A'    2 A'    3 A'    4 A'    5 A'    6 A'    7 A'    1 A"                 
-56.337 -56.332 -56.332 -24.709 -10.305  -8.730  -8.724  -6.630
  8 A'    2 A"    9 A'   10 A'   11 A'   12 A'   13 A'   14 A'                 
 -6.563  -6.556  -6.548  -6.548  -6.542  -6.541  -4.793  -4.788
 15 A'   16 A'   17 A'    3 A"    4 A"   18 A'   19 A'    5 A"                 
 -4.786  -2.673  -2.669  -2.669  -2.667  -2.663  -2.662  -2.657
 20 A'   21 A'   22 A'    6 A"   23 A'    7 A"   24 A'    8 A"                 
 -2.657  -2.651  -2.651  -1.235  -0.863  -0.802  -0.724  -0.582
 25 A'    9 A"   26 A'   27 A'   28 A'   29 A'   30 A'   31 A'                 
 -0.493  -0.486  -0.481  -0.430  -0.383  -0.351  -0.326  -0.322
 32 A'   33 A'   10 A"   34 A'   11 A"   35 A'   36 A'   12 A"                 
 -0.310  -0.270
 37 A'   13 A"                                                                 
 -- Virtual --                   
 -0.095  -0.085  -0.076  -0.000   0.008   0.024   0.037   0.039
 14 A"   38 A'   39 A'   40 A'   41 A'   42 A'   43 A'   15 A"                 
  0.045   0.066   0.066   0.072   0.084   0.093   0.096   0.113
 44 A'   16 A"   45 A'   17 A"   46 A'   47 A'   48 A'   49 A'                 
  0.128   0.132   0.139   0.176   0.204   0.227   0.261   0.279
 18 A"   50 A'   51 A'   52 A'   53 A'   19 A"   54 A'   55 A'                 
  0.282   0.294   0.308   0.365   0.380   0.387   0.411   0.424
 20 A"   56 A'   57 A'   58 A'   59 A'   60 A'   21 A"   61 A'                 
  0.432   0.434   0.457   0.490   0.500   0.509   0.536   0.551
 22 A"   62 A'   63 A'   23 A"   24 A"   64 A'   25 A"   26 A"                 
  0.568   0.576   0.588   0.604   0.619   0.636   0.657   0.664
 65 A'   27 A"   66 A'   67 A'   68 A'   69 A'   28 A"   70 A'                 
  0.782   0.812   0.813   0.854   0.884   0.963   0.979   1.058
 71 A'   29 A"   72 A'   73 A'   74 A'   75 A'   76 A'   77 A'                 
  1.291   1.371   1.374   1.379   1.448   1.561   1.603   1.663
 30 A"   78 A'   79 A'   31 A"   32 A"   33 A"   80 A'   81 A'                 
  1.675   1.716   1.852   1.947   1.976   1.991   2.006   2.068
 82 A'   83 A'   84 A'   85 A'   34 A"   35 A"   86 A'   87 A'                 
  2.146   2.203   2.671   2.852   3.050   3.746   3.755   3.776
 88 A'   89 A'   36 A"   90 A'   91 A'   37 A"   92 A'   38 A"                 
  3.809   3.972   3.978   3.983   4.003   4.010   4.056   4.059
 93 A'   39 A"   40 A"   94 A'   95 A'   41 A"   96 A'   42 A"                 
  4.093   4.162   4.332   4.348   6.248   6.295   6.317   6.534
 97 A'   98 A'   99 A'  100 A'   43 A"  101 A'  102 A'  103 A'                 
  6.608   6.970   7.527   7.534   7.546   7.576   7.634   7.666
104 A'  105 A'   44 A"   45 A"  106 A'  107 A'  108 A'  109 A'                 
 13.769  13.907  13.949  23.335  47.827  47.882  66.746 163.089
 46 A"  110 A'  111 A'  112 A'  113 A'  114 A'  115 A'  116 A'                 
289.719 289.728 289.742 289.769 289.850 289.8811020.6031020.670
 47 A"   48 A"  117 A'  118 A'  119 A'  120 A'  121 A'  122 A'                 

 Beta MOs, Restricted
 -- Occupied --                  
-482.87 -482.86  -77.14  -62.52  -62.52  -56.34  -56.34  -56.34
  1 A'    2 A'    3 A'    4 A'    5 A'    6 A'    7 A'    1 A"                 
-56.337 -56.332 -56.332 -24.709 -10.305  -8.730  -8.724  -6.630
  8 A'    2 A"    9 A'   10 A'   11 A'   12 A'   13 A'   14 A'                 
 -6.563  -6.556  -6.548  -6.548  -6.542  -6.541  -4.793  -4.788
 15 A'   16 A'   17 A'    3 A"    4 A"   18 A'   19 A'    5 A"                 
 -4.786  -2.673  -2.669  -2.669  -2.667  -2.663  -2.662  -2.657
 20 A'   21 A'   22 A'    6 A"   23 A'    7 A"   24 A'    8 A"                 
 -2.657  -2.651  -2.651  -1.235  -0.863  -0.802  -0.724  -0.582
 25 A'    9 A"   26 A'   27 A'   28 A'   29 A'   30 A'   31 A'                 
 -0.493  -0.486  -0.481  -0.430  -0.383  -0.351  -0.326  -0.322
 32 A'   33 A'   10 A"   34 A'   11 A"   35 A'   36 A'   12 A"                 
 -0.310  -0.270
 37 A'   13 A"                                                                 
 -- Virtual --                   
 -0.095  -0.085  -0.076  -0.000   0.008   0.024   0.037   0.039
 14 A"   38 A'   39 A'   40 A'   41 A'   42 A'   43 A'   15 A"                 
  0.045   0.066   0.066   0.072   0.084   0.093   0.096   0.113
 44 A'   16 A"   45 A'   17 A"   46 A'   47 A'   48 A'   49 A'                 
  0.128   0.132   0.139   0.176   0.204   0.227   0.261   0.279
 18 A"   50 A'   51 A'   52 A'   53 A'   19 A"   54 A'   55 A'                 
  0.282   0.294   0.308   0.365   0.380   0.387   0.411   0.424
 20 A"   56 A'   57 A'   58 A'   59 A'   60 A'   21 A"   61 A'                 
  0.432   0.434   0.457   0.490   0.500   0.509   0.536   0.551
 22 A"   62 A'   63 A'   23 A"   24 A"   64 A'   25 A"   26 A"                 
  0.568   0.576   0.588   0.604   0.619   0.636   0.657   0.664
 65 A'   27 A"   66 A'   67 A'   68 A'   69 A'   28 A"   70 A'                 
  0.782   0.812   0.813   0.854   0.884   0.963   0.979   1.058
 71 A'   29 A"   72 A'   73 A'   74 A'   75 A'   76 A'   77 A'                 
  1.291   1.371   1.374   1.379   1.448   1.561   1.603   1.663
 30 A"   78 A'   79 A'   31 A"   32 A"   33 A"   80 A'   81 A'                 
  1.675   1.716   1.852   1.947   1.976   1.991   2.006   2.068
 82 A'   83 A'   84 A'   85 A'   34 A"   35 A"   86 A'   87 A'                 
  2.146   2.203   2.671   2.852   3.050   3.746   3.755   3.776
 88 A'   89 A'   36 A"   90 A'   91 A'   37 A"   92 A'   38 A"                 
  3.809   3.972   3.978   3.983   4.003   4.010   4.056   4.059
 93 A'   39 A"   40 A"   94 A'   95 A'   41 A"   96 A'   42 A"                 
  4.093   4.162   4.332   4.348   6.248   6.295   6.317   6.534
 97 A'   98 A'   99 A'  100 A'   43 A"  101 A'  102 A'  103 A'                 
  6.608   6.970   7.527   7.534   7.546   7.576   7.634   7.666
104 A'  105 A'   44 A"   45 A"  106 A'  107 A'  108 A'  109 A'                 
 13.769  13.907  13.949  23.335  47.827  47.882  66.746 163.089
 46 A"  110 A'  111 A'  112 A'  113 A'  114 A'  115 A'  116 A'                 
289.719 289.728 289.742 289.769 289.850 289.8811020.6031020.670
 47 A"   48 A"  117 A'  118 A'  119 A'  120 A'  121 A'  122 A'                 
 --------------------------------------------------------------

          Ground-State Mulliken Net Atomic Charges

     Atom                 Charge (a.u.)
  ----------------------------------------
      1 C                    -0.132324
      2 P                     0.314130
      3 F                    -0.182759
      4 Br                   -0.016758
      5 Br                    0.017711
  ----------------------------------------
  Sum of atomic charges =     0.000000

 -----------------------------------------------------------------
                    Cartesian Multipole Moments
 -----------------------------------------------------------------
    Charge (ESU x 10^10)
                 0.0000
    Dipole Moment (Debye)
         X       1.0128      Y       0.0022      Z      -0.0000
       Tot       1.0128
    Quadrupole Moments (Debye-Ang)
        XX     -60.1989     XY      -2.4102     YY     -59.2485
        XZ       0.0000     YZ      -0.0000     ZZ     -60.4804
    Octopole Moments (Debye-Ang^2)
       XXX      16.0133    XXY      29.0556    XYY       3.8848
       YYY      45.0976    XXZ      -0.0000    XYZ       0.0000
       YYZ      -0.0000    XZZ       0.8177    YZZ      12.7974
       ZZZ      -0.0000
    Hexadecapole Moments (Debye-Ang^3)
      XXXX    -728.7593   XXXY     -43.0453   XXYY    -239.3104
      XYYY     -43.1525   YYYY    -643.0348   XXXZ       0.0000
      XXYZ      -0.0000   XYYZ       0.0000   YYYZ      -0.0000
      XXZZ    -142.4300   XYZZ      -8.4066   YYZZ    -118.5855
      XZZZ       0.0000   YZZZ      -0.0000   ZZZZ     -74.9384
 -----------------------------------------------------------------
 Calculating analytic gradient of the SCF energy
 Gradient of SCF Energy
            1           2           3           4           5
    1   0.0024386  -0.0128025   0.0097174   0.0203165  -0.0196700
    2  -0.0413693   0.0171985  -0.0007274   0.0092546   0.0156436
    3   0.0000000   0.0000000  -0.0000000   0.0000000  -0.0000000
 Max gradient component =       4.137E-02
 RMS gradient           =       1.506E-02
 Gradient time:  CPU 9.26 s  wall 3.42 s
 Geometry Optimization Parameters
   NAtoms,    NIC,     NZ,  NCons,   NDum,   NFix, NCnnct, MaxDiis
        5      20       5       0       0       0       0       0

 Cartesian Hessian Update
 Hessian Updated using BFGS Update


** GEOMETRY OPTIMIZATION IN DELOCALIZED INTERNAL COORDINATES **
   Searching for a Minimum

   Optimization Cycle:   6

                       Coordinates (Angstroms)
     ATOM                X               Y               Z
      1  C         0.0443042537   -0.3640524409    0.0000000000
      2  P        -0.1103089963   -2.0090855359    0.0000000000
      3  F        -1.7053338002   -2.2580935129    0.0000000000
      4  Br        1.8599125751    0.3856842794    0.0000000000
      5  Br       -1.4370406933    0.9350794693    0.0000000000
   Point Group: cs    Number of degrees of freedom:     7


   Energy is  -5627.633419029

 Hessian Updated using BFGS Update

  7 Hessian modes will be used to form the next step
  Hessian Eigenvalues:
     0.054068    0.101438    0.238023    0.252048    0.275190    0.614696
     1.124719

 Minimum Search - Taking Simple RFO Step
 Searching for Lamda that Minimizes Along All modes
 Value Taken    Lamda =  -0.01237829
 Calculated Step too Large.  Step scaled by  0.885984
 Step Taken.  Stepsize is  0.300000

                             Maximum     Tolerance    Cnvgd?
         Gradient           0.025472      0.000300      NO
         Displacement       0.189200      0.001200      NO
         Energy change     -0.016229      0.000001      NO


 New Cartesian Coordinates Obtained by Inverse Iteration

 Displacement from previous Coordinates is:  0.265869
 ----------------------------------------------------------------
             Standard Nuclear Orientation (Angstroms)
    I     Atom           X                Y                Z
 ----------------------------------------------------------------
    1      C       0.0298720924    -0.3324825261     0.0000000000
    2      P      -0.0961801165    -2.0022029737     0.0000000000
    3      F      -1.7088671920    -2.2404625151     0.0000000000
    4      Br      1.7742153569     0.3809430780     0.0000000000
    5      Br     -1.3475068017     0.8837371959     0.0000000000
 ----------------------------------------------------------------
 Molecular Point Group                 Cs    NOp =  2
 Largest Abelian Subgroup              Cs    NOp =  2
 Nuclear Repulsion Energy =   679.0565498093 hartrees
 There are       50 alpha and       50 beta electrons
 Applying Cartesian multipole field
    Component          Value
    ---------          -----
     (2,0,0)        1.00000E-11
     (0,2,0)        2.00000E-11
     (0,0,2)       -3.00000E-11
 Nucleus-field energy     =     0.0000000170 hartrees
 Requested basis set is 6-311++G(d,p)
 There are 63 shells and 170 basis functions
 A cutoff of  1.0D-11 yielded   1611 shell pairs
 There are     12578 function pairs (     13937 Cartesian)
 Smallest overlap matrix eigenvalue = 2.98E-04
 Guess MOs from SCF MO coefficient file

 -----------------------------------------------------------------------
  General SCF calculation program by
  Eric Jon Sundstrom, Paul Horn, Yuezhi Mao, Dmitri Zuev, Alec White,
  David Stuck, Shaama M.S., Shane Yost, Joonho Lee, David Small,
  Daniel Levine, Susi Lehtola, Hugh Burton, Evgeny Epifanovsky
 -----------------------------------------------------------------------
 Exchange:     0.2000 Hartree-Fock + 0.0800 Slater + 0.7200 B88
 Correlation:  0.1900 VWN1RPA + 0.8100 LYP
 Using SG-1 standard quadrature grid
 using 4 threads for integral computing
 -------------------------------------------------------
 OpenMP Integral computing Module                
 Release: version 2.0, May 2017, Q-Chem Inc. Pleasanton 
 -------------------------------------------------------
 -------------------------------------------------------
 OpenMP BLAS3 based DFT computing Module                
 Release: version 1.0, May 2013, Q-Chem Inc. Pittsburgh 
 -------------------------------------------------------
 A restricted SCF calculation will be
 performed using DIIS
 SCF converges when DIIS error is below 1.0e-08
 ---------------------------------------
  Cycle       Energy         DIIS error
 ---------------------------------------
    1   -5627.6307639096      1.04e-03  
    2   -5627.6338219150      7.96e-04  
    3   -5627.6337310818      7.92e-04  
    4   -5627.6359593371      1.57e-04  
    5   -5627.6360699650      3.72e-05  
    6   -5627.6360739346      6.42e-06  
    7   -5627.6360740522      3.00e-06  
    8   -5627.6360740706      1.24e-06  
    9   -5627.6360740747      2.11e-07  
   10   -5627.6360740748      7.66e-08  
   11   -5627.6360740747      1.20e-08  
   12   -5627.6360740749      4.35e-09  Convergence criterion met
 ---------------------------------------
 SCF time:   CPU 35.27s  wall 13.00s 
 SCF   energy in the final basis set =    -5627.6360740749
 Total energy in the final basis set =    -5627.6360740749

 --------------------------------------------------------------
             Orbital Energies (a.u.) and Symmetries
 --------------------------------------------------------------

 Alpha MOs, Restricted
 -- Occupied --                  
-482.87 -482.87  -77.13  -62.52  -62.52  -56.34  -56.34  -56.34
  1 A'    2 A'    3 A'    4 A'    5 A'    6 A'    7 A'    8 A'                 
-56.337 -56.337 -56.336 -24.700 -10.297  -8.730  -8.729  -6.623
  1 A"    2 A"    9 A'   10 A'   11 A'   12 A'   13 A'   14 A'                 
 -6.562  -6.561  -6.548  -6.548  -6.547  -6.547  -4.787  -4.781
 15 A'   16 A'    3 A"   17 A'    4 A"   18 A'   19 A'    5 A"                 
 -4.779  -2.673  -2.672  -2.668  -2.668  -2.668  -2.668  -2.657
 20 A'   21 A'   22 A'   23 A'    6 A"    7 A"   24 A'    8 A"                 
 -2.657  -2.657  -2.657  -1.223  -0.891  -0.815  -0.714  -0.577
 25 A'    9 A"   26 A'   27 A'   28 A'   29 A'   30 A'   31 A'                 
 -0.501  -0.483  -0.472  -0.438  -0.397  -0.356  -0.325  -0.325
 32 A'   33 A'   10 A"   34 A'   11 A"   35 A'   12 A"   36 A'                 
 -0.309  -0.261
 37 A'   13 A"                                                                 
 -- Virtual --                   
 -0.095  -0.059  -0.055  -0.001   0.013   0.025   0.039   0.040
 14 A"   38 A'   39 A'   40 A'   41 A'   42 A'   43 A'   15 A"                 
  0.044   0.065   0.070   0.071   0.088   0.094   0.099   0.115
 44 A'   16 A"   45 A'   17 A"   46 A'   47 A'   48 A'   49 A'                 
  0.129   0.131   0.137   0.182   0.205   0.230   0.261   0.279
 18 A"   50 A'   51 A'   52 A'   53 A'   19 A"   54 A'   55 A'                 
  0.285   0.291   0.310   0.362   0.380   0.382   0.406   0.424
 20 A"   56 A'   57 A'   58 A'   59 A'   60 A'   21 A"   22 A"                 
  0.428   0.437   0.459   0.493   0.498   0.500   0.530   0.553
 61 A'   62 A'   63 A'   23 A"   24 A"   64 A'   25 A"   26 A"                 
  0.570   0.574   0.602   0.616   0.628   0.644   0.664   0.682
 65 A'   27 A"   66 A'   67 A'   68 A'   69 A'   28 A"   70 A'                 
  0.791   0.833   0.845   0.885   0.899   0.951   0.996   1.072
 71 A'   29 A"   72 A'   73 A'   74 A'   75 A'   76 A'   77 A'                 
  1.300   1.380   1.383   1.406   1.451   1.565   1.629   1.684
 30 A"   78 A'   79 A'   31 A"   32 A"   33 A"   80 A'   81 A'                 
  1.721   1.749   1.837   1.952   1.979   1.991   2.005   2.083
 82 A'   83 A'   84 A'   85 A'   34 A"   35 A"   86 A'   87 A'                 
  2.147   2.203   2.671   2.904   3.057   3.755   3.765   3.782
 88 A'   89 A'   36 A"   90 A'   91 A'   37 A"   92 A'   38 A"                 
  3.815   3.970   3.977   3.984   3.999   4.022   4.071   4.077
 93 A'   39 A"   40 A"   94 A'   95 A'   41 A"   96 A'   42 A"                 
  4.102   4.180   4.342   4.349   6.257   6.306   6.326   6.561
 97 A'   98 A'   99 A'  100 A'   43 A"  101 A'  102 A'  103 A'                 
  6.651   6.963   7.528   7.531   7.561   7.578   7.645   7.655
104 A'  105 A'   44 A"   45 A"  106 A'  107 A'  108 A'  109 A'                 
 13.777  13.909  13.952  23.348  47.849  47.913  66.753 163.082
 46 A"  110 A'  111 A'  112 A'  113 A'  114 A'  115 A'  116 A'                 
289.723 289.728 289.753 289.776 289.862 289.8821020.6291020.710
 47 A"   48 A"  117 A'  118 A'  119 A'  120 A'  121 A'  122 A'                 

 Beta MOs, Restricted
 -- Occupied --                  
-482.87 -482.87  -77.13  -62.52  -62.52  -56.34  -56.34  -56.34
  1 A'    2 A'    3 A'    4 A'    5 A'    6 A'    7 A'    8 A'                 
-56.337 -56.337 -56.336 -24.700 -10.297  -8.730  -8.729  -6.623
  1 A"    2 A"    9 A'   10 A'   11 A'   12 A'   13 A'   14 A'                 
 -6.562  -6.561  -6.548  -6.548  -6.547  -6.547  -4.787  -4.781
 15 A'   16 A'    3 A"   17 A'    4 A"   18 A'   19 A'    5 A"                 
 -4.779  -2.673  -2.672  -2.668  -2.668  -2.668  -2.668  -2.657
 20 A'   21 A'   22 A'   23 A'    6 A"    7 A"   24 A'    8 A"                 
 -2.657  -2.657  -2.657  -1.223  -0.891  -0.815  -0.714  -0.577
 25 A'    9 A"   26 A'   27 A'   28 A'   29 A'   30 A'   31 A'                 
 -0.501  -0.483  -0.472  -0.438  -0.397  -0.356  -0.325  -0.325
 32 A'   33 A'   10 A"   34 A'   11 A"   35 A'   12 A"   36 A'                 
 -0.309  -0.261
 37 A'   13 A"                                                                 
 -- Virtual --                   
 -0.095  -0.059  -0.055  -0.001   0.013   0.025   0.039   0.040
 14 A"   38 A'   39 A'   40 A'   41 A'   42 A'   43 A'   15 A"                 
  0.044   0.065   0.070   0.071   0.088   0.094   0.099   0.115
 44 A'   16 A"   45 A'   17 A"   46 A'   47 A'   48 A'   49 A'                 
  0.129   0.131   0.137   0.182   0.205   0.230   0.261   0.279
 18 A"   50 A'   51 A'   52 A'   53 A'   19 A"   54 A'   55 A'                 
  0.285   0.291   0.310   0.362   0.380   0.382   0.406   0.424
 20 A"   56 A'   57 A'   58 A'   59 A'   60 A'   21 A"   22 A"                 
  0.428   0.437   0.459   0.493   0.498   0.500   0.530   0.553
 61 A'   62 A'   63 A'   23 A"   24 A"   64 A'   25 A"   26 A"                 
  0.570   0.574   0.602   0.616   0.628   0.644   0.664   0.682
 65 A'   27 A"   66 A'   67 A'   68 A'   69 A'   28 A"   70 A'                 
  0.791   0.833   0.845   0.885   0.899   0.951   0.996   1.072
 71 A'   29 A"   72 A'   73 A'   74 A'   75 A'   76 A'   77 A'                 
  1.300   1.380   1.383   1.406   1.451   1.565   1.629   1.684
 30 A"   78 A'   79 A'   31 A"   32 A"   33 A"   80 A'   81 A'                 
  1.721   1.749   1.837   1.952   1.979   1.991   2.005   2.083
 82 A'   83 A'   84 A'   85 A'   34 A"   35 A"   86 A'   87 A'                 
  2.147   2.203   2.671   2.904   3.057   3.755   3.765   3.782
 88 A'   89 A'   36 A"   90 A'   91 A'   37 A"   92 A'   38 A"                 
  3.815   3.970   3.977   3.984   3.999   4.022   4.071   4.077
 93 A'   39 A"   40 A"   94 A'   95 A'   41 A"   96 A'   42 A"                 
  4.102   4.180   4.342   4.349   6.257   6.306   6.326   6.561
 97 A'   98 A'   99 A'  100 A'   43 A"  101 A'  102 A'  103 A'                 
  6.651   6.963   7.528   7.531   7.561   7.578   7.645   7.655
104 A'  105 A'   44 A"   45 A"  106 A'  107 A'  108 A'  109 A'                 
 13.777  13.909  13.952  23.348  47.849  47.913  66.753 163.082
 46 A"  110 A'  111 A'  112 A'  113 A'  114 A'  115 A'  116 A'                 
289.723 289.728 289.753 289.776 289.862 289.8821020.6291020.710
 47 A"   48 A"  117 A'  118 A'  119 A'  120 A'  121 A'  122 A'                 
 --------------------------------------------------------------

          Ground-State Mulliken Net Atomic Charges

     Atom                 Charge (a.u.)
  ----------------------------------------
      1 C                    -0.139286
      2 P                     0.299461
      3 F                    -0.202096
      4 Br                   -0.020724
      5 Br                    0.062645
  ----------------------------------------
  Sum of atomic charges =     0.000000

 -----------------------------------------------------------------
                    Cartesian Multipole Moments
 -----------------------------------------------------------------
    Charge (ESU x 10^10)
                 0.0000
    Dipole Moment (Debye)
         X       0.9762      Y       0.4499      Z      -0.0000
       Tot       1.0749
    Quadrupole Moments (Debye-Ang)
        XX     -60.4020     XY      -2.8529     YY     -59.8233
        XZ       0.0000     YZ      -0.0000     ZZ     -60.2180
    Octopole Moments (Debye-Ang^2)
       XXX      14.9663    XXY      29.8370    XYY       4.4271
       YYY      49.4828    XXZ      -0.0000    XYZ       0.0000
       YYZ      -0.0000    XZZ       0.5549    YZZ      14.2220
       ZZZ      -0.0000
    Hexadecapole Moments (Debye-Ang^3)
      XXXX    -673.6647   XXXY     -49.5203   XXYY    -229.1151
      XYYY     -49.4557   YYYY    -632.2784   XXXZ       0.0000
      XXYZ      -0.0000   XYYZ       0.0000   YYYZ      -0.0000
      XXZZ    -131.4623   XYZZ     -10.4809   YYZZ    -116.8513
      XZZZ       0.0000   YZZZ      -0.0000   ZZZZ     -74.3465
 -----------------------------------------------------------------
 Calculating analytic gradient of the SCF energy
 Gradient of SCF Energy
            1           2           3           4           5
    1  -0.0062113  -0.0055112   0.0039035  -0.0118698   0.0196887
    2   0.0101707   0.0068764  -0.0001319  -0.0023941  -0.0145210
    3   0.0000000  -0.0000000  -0.0000000  -0.0000000  -0.0000000
 Max gradient component =       1.969E-02
 RMS gradient           =       8.083E-03
 Gradient time:  CPU 9.47 s  wall 3.41 s
 Geometry Optimization Parameters
   NAtoms,    NIC,     NZ,  NCons,   NDum,   NFix, NCnnct, MaxDiis
        5      20       5       0       0       0       0       0

 Cartesian Hessian Update
 Hessian Updated using BFGS Update


** GEOMETRY OPTIMIZATION IN DELOCALIZED INTERNAL COORDINATES **
   Searching for a Minimum

   Optimization Cycle:   7

                       Coordinates (Angstroms)
     ATOM                X               Y               Z
      1  C         0.0298720924   -0.3324825261    0.0000000000
      2  P        -0.0961801165   -2.0022029737    0.0000000000
      3  F        -1.7088671920   -2.2404625151    0.0000000000
      4  Br        1.7742153569    0.3809430780    0.0000000000
      5  Br       -1.3475068017    0.8837371959    0.0000000000
   Point Group: cs    Number of degrees of freedom:     7


   Energy is  -5627.636074075

 Hessian Updated using BFGS Update

  7 Hessian modes will be used to form the next step
  Hessian Eigenvalues:
     0.058690    0.194184    0.236602    0.261912    0.278142    0.610722
     1.112581

 Minimum Search - Taking Simple RFO Step
 Searching for Lamda that Minimizes Along All modes
 Value Taken    Lamda =  -0.00349555
 Step Taken.  Stepsize is  0.139159

                             Maximum     Tolerance    Cnvgd?
         Gradient           0.025476      0.000300      NO
         Displacement       0.093058      0.001200      NO
         Energy change     -0.002655      0.000001      NO


 New Cartesian Coordinates Obtained by Inverse Iteration

 Displacement from previous Coordinates is:  0.130392
 ----------------------------------------------------------------
             Standard Nuclear Orientation (Angstroms)
    I     Atom           X                Y                Z
 ----------------------------------------------------------------
    1      C       0.0392077966    -0.3418040622     0.0000000000
    2      P      -0.0859712390    -2.0075728463     0.0000000000
    3      F      -1.6989377630    -2.2420993199     0.0000000000
    4      Br      1.7927050188     0.3610269065     0.0000000000
    5      Br     -1.3954704743     0.9199815810     0.0000000000
 ----------------------------------------------------------------
 Molecular Point Group                 Cs    NOp =  2
 Largest Abelian Subgroup              Cs    NOp =  2
 Nuclear Repulsion Energy =   669.9674725397 hartrees
 There are       50 alpha and       50 beta electrons
 Applying Cartesian multipole field
    Component          Value
    ---------          -----
     (2,0,0)        1.00000E-11
     (0,2,0)        2.00000E-11
     (0,0,2)       -3.00000E-11
 Nucleus-field energy     =     0.0000000174 hartrees
 Requested basis set is 6-311++G(d,p)
 There are 63 shells and 170 basis functions
 A cutoff of  1.0D-11 yielded   1604 shell pairs
 There are     12517 function pairs (     13865 Cartesian)
 Smallest overlap matrix eigenvalue = 3.43E-04
 Guess MOs from SCF MO coefficient file

 -----------------------------------------------------------------------
  General SCF calculation program by
  Eric Jon Sundstrom, Paul Horn, Yuezhi Mao, Dmitri Zuev, Alec White,
  David Stuck, Shaama M.S., Shane Yost, Joonho Lee, David Small,
  Daniel Levine, Susi Lehtola, Hugh Burton, Evgeny Epifanovsky
 -----------------------------------------------------------------------
 Exchange:     0.2000 Hartree-Fock + 0.0800 Slater + 0.7200 B88
 Correlation:  0.1900 VWN1RPA + 0.8100 LYP
 Using SG-1 standard quadrature grid
 using 4 threads for integral computing
 -------------------------------------------------------
 OpenMP Integral computing Module                
 Release: version 2.0, May 2017, Q-Chem Inc. Pleasanton 
 -------------------------------------------------------
 -------------------------------------------------------
 OpenMP BLAS3 based DFT computing Module                
 Release: version 1.0, May 2013, Q-Chem Inc. Pittsburgh 
 -------------------------------------------------------
 A restricted SCF calculation will be
 performed using DIIS
 SCF converges when DIIS error is below 1.0e-08
 ---------------------------------------
  Cycle       Energy         DIIS error
 ---------------------------------------
    1   -5627.6359341415      5.17e-04  
    2   -5627.6367287349      3.76e-04  
    3   -5627.6365849851      4.20e-04  
    4   -5627.6372291248      7.09e-05  
    5   -5627.6372485091      1.89e-05  
    6   -5627.6372494029      3.99e-06  
    7   -5627.6372494450      2.06e-06  
    8   -5627.6372494548      4.55e-07  
    9   -5627.6372494555      1.42e-07  
   10   -5627.6372494556      3.12e-08  
   11   -5627.6372494555      3.39e-09  Convergence criterion met
 ---------------------------------------
 SCF time:   CPU 31.95s  wall 12.00s 
 SCF   energy in the final basis set =    -5627.6372494555
 Total energy in the final basis set =    -5627.6372494555

 --------------------------------------------------------------
             Orbital Energies (a.u.) and Symmetries
 --------------------------------------------------------------

 Alpha MOs, Restricted
 -- Occupied --                  
-482.87 -482.86  -77.13  -62.52  -62.52  -56.34  -56.34  -56.34
  1 A'    2 A'    3 A'    4 A'    5 A'    6 A'    7 A'    1 A"                 
-56.338 -56.334 -56.333 -24.701 -10.301  -8.732  -8.726  -6.626
  8 A'    2 A"    9 A'   10 A'   11 A'   12 A'   13 A'   14 A'                 
 -6.564  -6.558  -6.550  -6.549  -6.544  -6.543  -4.789  -4.784
 15 A'   16 A'   17 A'    3 A"    4 A"   18 A'   19 A'    5 A"                 
 -4.782  -2.675  -2.670  -2.670  -2.669  -2.665  -2.664  -2.659
 20 A'   21 A'   22 A'    6 A"   23 A'    7 A"   24 A'    8 A"                 
 -2.659  -2.653  -2.653  -1.224  -0.880  -0.810  -0.716  -0.577
 25 A'    9 A"   26 A'   27 A'   28 A'   29 A'   30 A'   31 A'                 
 -0.496  -0.483  -0.472  -0.434  -0.392  -0.354  -0.326  -0.324
 32 A'   33 A'   10 A"   34 A'   11 A"   35 A'   36 A'   12 A"                 
 -0.310  -0.264
 37 A'   13 A"                                                                 
 -- Virtual --                   
 -0.096  -0.072  -0.059  -0.001   0.010   0.024   0.039   0.040
 14 A"   38 A'   39 A'   40 A'   41 A'   42 A'   43 A'   15 A"                 
  0.044   0.066   0.069   0.072   0.085   0.093   0.098   0.114
 44 A'   16 A"   45 A'   17 A"   46 A'   47 A'   48 A'   49 A'                 
  0.128   0.131   0.138   0.180   0.204   0.229   0.262   0.279
 18 A"   50 A'   51 A'   52 A'   53 A'   19 A"   54 A'   55 A'                 
  0.284   0.292   0.309   0.364   0.379   0.383   0.407   0.425
 20 A"   56 A'   57 A'   58 A'   59 A'   60 A'   21 A"   61 A'                 
  0.427   0.436   0.459   0.494   0.498   0.502   0.531   0.552
 22 A"   62 A'   63 A'   23 A"   24 A"   64 A'   25 A"   26 A"                 
  0.567   0.575   0.598   0.611   0.621   0.644   0.661   0.673
 65 A'   27 A"   66 A'   67 A'   68 A'   69 A'   28 A"   70 A'                 
  0.790   0.824   0.837   0.864   0.895   0.955   0.984   1.066
 71 A'   29 A"   72 A'   73 A'   74 A'   75 A'   76 A'   77 A'                 
  1.299   1.379   1.383   1.397   1.446   1.563   1.627   1.678
 30 A"   78 A'   79 A'   31 A"   32 A"   33 A"   80 A'   81 A'                 
  1.692   1.741   1.838   1.951   1.978   1.992   2.005   2.077
 82 A'   83 A'   84 A'   85 A'   34 A"   35 A"   86 A'   87 A'                 
  2.146   2.208   2.670   2.885   3.047   3.754   3.764   3.782
 88 A'   89 A'   36 A"   90 A'   91 A'   37 A"   92 A'   38 A"                 
  3.815   3.970   3.978   3.983   4.001   4.018   4.064   4.070
 93 A'   39 A"   40 A"   94 A'   95 A'   41 A"   96 A'   42 A"                 
  4.093   4.173   4.341   4.353   6.256   6.305   6.326   6.549
 97 A'   98 A'   99 A'  100 A'   43 A"  101 A'  102 A'  103 A'                 
  6.632   6.962   7.527   7.533   7.553   7.577   7.639   7.663
104 A'  105 A'   44 A"   45 A"  106 A'  107 A'  108 A'  109 A'                 
 13.774  13.905  13.946  23.339  47.839  47.899  66.752 163.080
 46 A"  110 A'  111 A'  112 A'  113 A'  114 A'  115 A'  116 A'                 
289.721 289.728 289.747 289.773 289.856 289.8851020.6181020.692
 47 A"   48 A"  117 A'  118 A'  119 A'  120 A'  121 A'  122 A'                 

 Beta MOs, Restricted
 -- Occupied --                  
-482.87 -482.86  -77.13  -62.52  -62.52  -56.34  -56.34  -56.34
  1 A'    2 A'    3 A'    4 A'    5 A'    6 A'    7 A'    1 A"                 
-56.338 -56.334 -56.333 -24.701 -10.301  -8.732  -8.726  -6.626
  8 A'    2 A"    9 A'   10 A'   11 A'   12 A'   13 A'   14 A'                 
 -6.564  -6.558  -6.550  -6.549  -6.544  -6.543  -4.789  -4.784
 15 A'   16 A'   17 A'    3 A"    4 A"   18 A'   19 A'    5 A"                 
 -4.782  -2.675  -2.670  -2.670  -2.669  -2.665  -2.664  -2.659
 20 A'   21 A'   22 A'    6 A"   23 A'    7 A"   24 A'    8 A"                 
 -2.659  -2.653  -2.653  -1.224  -0.880  -0.810  -0.716  -0.577
 25 A'    9 A"   26 A'   27 A'   28 A'   29 A'   30 A'   31 A'                 
 -0.496  -0.483  -0.472  -0.434  -0.392  -0.354  -0.326  -0.324
 32 A'   33 A'   10 A"   34 A'   11 A"   35 A'   36 A'   12 A"                 
 -0.310  -0.264
 37 A'   13 A"                                                                 
 -- Virtual --                   
 -0.096  -0.072  -0.059  -0.001   0.010   0.024   0.039   0.040
 14 A"   38 A'   39 A'   40 A'   41 A'   42 A'   43 A'   15 A"                 
  0.044   0.066   0.069   0.072   0.085   0.093   0.098   0.114
 44 A'   16 A"   45 A'   17 A"   46 A'   47 A'   48 A'   49 A'                 
  0.128   0.131   0.138   0.180   0.204   0.229   0.262   0.279
 18 A"   50 A'   51 A'   52 A'   53 A'   19 A"   54 A'   55 A'                 
  0.284   0.292   0.309   0.364   0.379   0.383   0.407   0.425
 20 A"   56 A'   57 A'   58 A'   59 A'   60 A'   21 A"   61 A'                 
  0.427   0.436   0.459   0.494   0.498   0.502   0.531   0.552
 22 A"   62 A'   63 A'   23 A"   24 A"   64 A'   25 A"   26 A"                 
  0.567   0.575   0.598   0.611   0.621   0.644   0.661   0.673
 65 A'   27 A"   66 A'   67 A'   68 A'   69 A'   28 A"   70 A'                 
  0.790   0.824   0.837   0.864   0.895   0.955   0.984   1.066
 71 A'   29 A"   72 A'   73 A'   74 A'   75 A'   76 A'   77 A'                 
  1.299   1.379   1.383   1.397   1.446   1.563   1.627   1.678
 30 A"   78 A'   79 A'   31 A"   32 A"   33 A"   80 A'   81 A'                 
  1.692   1.741   1.838   1.951   1.978   1.992   2.005   2.077
 82 A'   83 A'   84 A'   85 A'   34 A"   35 A"   86 A'   87 A'                 
  2.146   2.208   2.670   2.885   3.047   3.754   3.764   3.782
 88 A'   89 A'   36 A"   90 A'   91 A'   37 A"   92 A'   38 A"                 
  3.815   3.970   3.978   3.983   4.001   4.018   4.064   4.070
 93 A'   39 A"   40 A"   94 A'   95 A'   41 A"   96 A'   42 A"                 
  4.093   4.173   4.341   4.353   6.256   6.305   6.326   6.549
 97 A'   98 A'   99 A'  100 A'   43 A"  101 A'  102 A'  103 A'                 
  6.632   6.962   7.527   7.533   7.553   7.577   7.639   7.663
104 A'  105 A'   44 A"   45 A"  106 A'  107 A'  108 A'  109 A'                 
 13.774  13.905  13.946  23.339  47.839  47.899  66.752 163.080
 46 A"  110 A'  111 A'  112 A'  113 A'  114 A'  115 A'  116 A'                 
289.721 289.728 289.747 289.773 289.856 289.8851020.6181020.692
 47 A"   48 A"  117 A'  118 A'  119 A'  120 A'  121 A'  122 A'                 
 --------------------------------------------------------------

          Ground-State Mulliken Net Atomic Charges

     Atom                 Charge (a.u.)
  ----------------------------------------
      1 C                    -0.129412
      2 P                     0.306178
      3 F                    -0.199768
      4 Br                   -0.016486
      5 Br                    0.039488
  ----------------------------------------
  Sum of atomic charges =     0.000000

 -----------------------------------------------------------------
                    Cartesian Multipole Moments
 -----------------------------------------------------------------
    Charge (ESU x 10^10)
                 0.0000
    Dipole Moment (Debye)
         X       1.1496      Y       0.2529      Z       0.0000
       Tot       1.1771
    Quadrupole Moments (Debye-Ang)
        XX     -60.2932     XY      -2.8281     YY     -59.5503
        XZ      -0.0000     YZ       0.0000     ZZ     -60.3274
    Octopole Moments (Debye-Ang^2)
       XXX      16.6471    XXY      29.6200    XYY       4.6791
       YYY      47.6966    XXZ       0.0000    XYZ      -0.0000
       YYZ       0.0000    XZZ       1.1306    YZZ      13.7587
       ZZZ      -0.0000
    Hexadecapole Moments (Debye-Ang^3)
      XXXX    -691.1169   XXXY     -42.1512   XXYY    -233.0523
      XYYY     -41.9111   YYYY    -636.7688   XXXZ      -0.0000
      XXYZ       0.0000   XYYZ      -0.0000   YYYZ      -0.0000
      XXZZ    -135.1020   XYZZ      -7.7499   YYZZ    -117.8086
      XZZZ       0.0000   YZZZ      -0.0000   ZZZZ     -74.5793
 -----------------------------------------------------------------
 Calculating analytic gradient of the SCF energy
 Gradient of SCF Energy
            1           2           3           4           5
    1   0.0096149  -0.0018350   0.0032706  -0.0063154  -0.0047350
    2  -0.0089001   0.0061223   0.0008005  -0.0028711   0.0048485
    3   0.0000000   0.0000000  -0.0000000   0.0000000  -0.0000000
 Max gradient component =       9.615E-03
 RMS gradient           =       4.604E-03
 Gradient time:  CPU 9.34 s  wall 3.09 s
 Geometry Optimization Parameters
   NAtoms,    NIC,     NZ,  NCons,   NDum,   NFix, NCnnct, MaxDiis
        5      20       5       0       0       0       0       0

 Cartesian Hessian Update
 Hessian Updated using BFGS Update


** GEOMETRY OPTIMIZATION IN DELOCALIZED INTERNAL COORDINATES **
   Searching for a Minimum

   Optimization Cycle:   8

                       Coordinates (Angstroms)
     ATOM                X               Y               Z
      1  C         0.0392077966   -0.3418040622    0.0000000000
      2  P        -0.0859712390   -2.0075728463    0.0000000000
      3  F        -1.6989377630   -2.2420993199    0.0000000000
      4  Br        1.7927050188    0.3610269065    0.0000000000
      5  Br       -1.3954704743    0.9199815810    0.0000000000
   Point Group: cs    Number of degrees of freedom:     7


   Energy is  -5627.637249456

 Hessian Updated using BFGS Update

  7 Hessian modes will be used to form the next step
  Hessian Eigenvalues:
     0.072870    0.202463    0.237731    0.262092    0.287067    0.600687
     1.088800

 Minimum Search - Taking Simple RFO Step
 Searching for Lamda that Minimizes Along All modes
 Value Taken    Lamda =  -0.00105058
 Step Taken.  Stepsize is  0.109496

                             Maximum     Tolerance    Cnvgd?
         Gradient           0.007526      0.000300      NO
         Displacement       0.085419      0.001200      NO
         Energy change     -0.001175      0.000001      NO


 New Cartesian Coordinates Obtained by Inverse Iteration

 Displacement from previous Coordinates is:  0.099169
 ----------------------------------------------------------------
             Standard Nuclear Orientation (Angstroms)
    I     Atom           X                Y                Z
 ----------------------------------------------------------------
    1      C       0.0275824441    -0.3410974312     0.0000000000
    2      P      -0.0973526224    -2.0091088702     0.0000000000
    3      F      -1.7129069024    -2.2422904846     0.0000000000
    4      Br      1.8285607107     0.3839404258     0.0000000000
    5      Br     -1.3943502909     0.8980886192     0.0000000000
 ----------------------------------------------------------------
 Molecular Point Group                 Cs    NOp =  2
 Largest Abelian Subgroup              Cs    NOp =  2
 Nuclear Repulsion Energy =   666.4357107138 hartrees
 There are       50 alpha and       50 beta electrons
 Applying Cartesian multipole field
    Component          Value
    ---------          -----
     (2,0,0)        1.00000E-11
     (0,2,0)        2.00000E-11
     (0,0,2)       -3.00000E-11
 Nucleus-field energy     =     0.0000000175 hartrees
 Requested basis set is 6-311++G(d,p)
 There are 63 shells and 170 basis functions
 A cutoff of  1.0D-11 yielded   1604 shell pairs
 There are     12523 function pairs (     13871 Cartesian)
 Smallest overlap matrix eigenvalue = 3.47E-04
 Guess MOs from SCF MO coefficient file

 -----------------------------------------------------------------------
  General SCF calculation program by
  Eric Jon Sundstrom, Paul Horn, Yuezhi Mao, Dmitri Zuev, Alec White,
  David Stuck, Shaama M.S., Shane Yost, Joonho Lee, David Small,
  Daniel Levine, Susi Lehtola, Hugh Burton, Evgeny Epifanovsky
 -----------------------------------------------------------------------
 Exchange:     0.2000 Hartree-Fock + 0.0800 Slater + 0.7200 B88
 Correlation:  0.1900 VWN1RPA + 0.8100 LYP
 Using SG-1 standard quadrature grid
 using 4 threads for integral computing
 -------------------------------------------------------
 OpenMP Integral computing Module                
 Release: version 2.0, May 2017, Q-Chem Inc. Pleasanton 
 -------------------------------------------------------
 -------------------------------------------------------
 OpenMP BLAS3 based DFT computing Module                
 Release: version 1.0, May 2013, Q-Chem Inc. Pittsburgh 
 -------------------------------------------------------
 A restricted SCF calculation will be
 performed using DIIS
 SCF converges when DIIS error is below 1.0e-08
 ---------------------------------------
  Cycle       Energy         DIIS error
 ---------------------------------------
    1   -5627.6363715213      3.77e-04  
    2   -5627.6370704086      1.59e-04  
    3   -5627.6369381182      2.48e-04  
    4   -5627.6371593377      5.28e-05  
    5   -5627.6371697818      1.39e-05  
    6   -5627.6371702504      3.49e-06  
    7   -5627.6371702794      1.61e-06  
    8   -5627.6371702850      2.83e-07  
    9   -5627.6371702851      1.14e-07  
   10   -5627.6371702852      2.11e-08  
   11   -5627.6371702852      4.10e-09  Convergence criterion met
 ---------------------------------------
 SCF time:   CPU 32.00s  wall 12.00s 
 SCF   energy in the final basis set =    -5627.6371702852
 Total energy in the final basis set =    -5627.6371702852

 --------------------------------------------------------------
             Orbital Energies (a.u.) and Symmetries
 --------------------------------------------------------------

 Alpha MOs, Restricted
 -- Occupied --                  
-482.87 -482.87  -77.13  -62.52  -62.52  -56.34  -56.34  -56.34
  1 A'    2 A'    3 A'    4 A'    5 A'    6 A'    7 A'    8 A'                 
-56.337 -56.337 -56.336 -24.702 -10.302  -8.729  -8.729  -6.627
  1 A"    2 A"    9 A'   10 A'   11 A'   12 A'   13 A'   14 A'                 
 -6.561  -6.561  -6.547  -6.547  -6.546  -6.546  -4.791  -4.785
 15 A'   16 A'    3 A"   17 A'    4 A"   18 A'   19 A'    5 A"                 
 -4.783  -2.672  -2.672  -2.668  -2.667  -2.667  -2.667  -2.656
 20 A'   21 A'   22 A'    6 A"   23 A'   24 A'    7 A"    8 A"                 
 -2.656  -2.656  -2.656  -1.224  -0.876  -0.809  -0.717  -0.577
 25 A'    9 A"   26 A'   27 A'   28 A'   29 A'   30 A'   31 A'                 
 -0.496  -0.482  -0.473  -0.433  -0.389  -0.354  -0.326  -0.324
 32 A'   33 A'   10 A"   34 A'   11 A"   35 A'   36 A'   12 A"                 
 -0.311  -0.265
 37 A'   13 A"                                                                 
 -- Virtual --                   
 -0.096  -0.071  -0.067  -0.001   0.009   0.024   0.038   0.039
 14 A"   38 A'   39 A'   40 A'   41 A'   42 A'   43 A'   15 A"                 
  0.044   0.066   0.068   0.072   0.085   0.093   0.098   0.114
 44 A'   16 A"   45 A'   17 A"   46 A'   47 A'   48 A'   49 A'                 
  0.128   0.130   0.138   0.180   0.204   0.229   0.260   0.279
 18 A"   50 A'   51 A'   52 A'   53 A'   19 A"   54 A'   55 A'                 
  0.284   0.292   0.307   0.363   0.379   0.384   0.408   0.425
 20 A"   56 A'   57 A'   58 A'   59 A'   60 A'   21 A"   61 A'                 
  0.428   0.435   0.460   0.492   0.498   0.503   0.532   0.550
 22 A"   62 A'   63 A'   23 A"   24 A"   64 A'   25 A"   26 A"                 
  0.569   0.574   0.593   0.611   0.621   0.640   0.660   0.671
 65 A'   27 A"   66 A'   67 A'   68 A'   69 A'   28 A"   70 A'                 
  0.787   0.822   0.830   0.867   0.889   0.953   0.982   1.063
 71 A'   29 A"   72 A'   73 A'   74 A'   75 A'   76 A'   77 A'                 
  1.297   1.378   1.382   1.391   1.445   1.563   1.613   1.678
 30 A"   78 A'   79 A'   31 A"   32 A"   33 A"   80 A'   81 A'                 
  1.696   1.731   1.838   1.949   1.977   1.991   2.004   2.076
 82 A'   83 A'   84 A'   85 A'   34 A"   35 A"   86 A'   87 A'                 
  2.147   2.205   2.670   2.876   3.043   3.754   3.764   3.780
 88 A'   89 A'   36 A"   90 A'   91 A'   37 A"   92 A'   38 A"                 
  3.813   3.972   3.976   3.985   4.000   4.015   4.059   4.068
 93 A'   39 A"   40 A"   94 A'   95 A'   41 A"   96 A'   42 A"                 
  4.090   4.172   4.341   4.349   6.255   6.304   6.324   6.546
 97 A'   98 A'   99 A'  100 A'   43 A"  101 A'  102 A'  103 A'                 
  6.628   6.958   7.528   7.532   7.550   7.577   7.637   7.664
104 A'  105 A'   44 A"   45 A"  106 A'  107 A'  108 A'  109 A'                 
 13.772  13.904  13.943  23.336  47.836  47.896  66.751 163.076
 46 A"  110 A'  111 A'  112 A'  113 A'  114 A'  115 A'  116 A'                 
289.721 289.727 289.745 289.772 289.854 289.8841020.6141020.688
 47 A"   48 A"  117 A'  118 A'  119 A'  120 A'  121 A'  122 A'                 

 Beta MOs, Restricted
 -- Occupied --                  
-482.87 -482.87  -77.13  -62.52  -62.52  -56.34  -56.34  -56.34
  1 A'    2 A'    3 A'    4 A'    5 A'    6 A'    7 A'    8 A'                 
-56.337 -56.337 -56.336 -24.702 -10.302  -8.729  -8.729  -6.627
  1 A"    2 A"    9 A'   10 A'   11 A'   12 A'   13 A'   14 A'                 
 -6.561  -6.561  -6.547  -6.547  -6.546  -6.546  -4.791  -4.785
 15 A'   16 A'    3 A"   17 A'    4 A"   18 A'   19 A'    5 A"                 
 -4.783  -2.672  -2.672  -2.668  -2.667  -2.667  -2.667  -2.656
 20 A'   21 A'   22 A'    6 A"   23 A'   24 A'    7 A"    8 A"                 
 -2.656  -2.656  -2.656  -1.224  -0.876  -0.809  -0.717  -0.577
 25 A'    9 A"   26 A'   27 A'   28 A'   29 A'   30 A'   31 A'                 
 -0.496  -0.482  -0.473  -0.433  -0.389  -0.354  -0.326  -0.324
 32 A'   33 A'   10 A"   34 A'   11 A"   35 A'   36 A'   12 A"                 
 -0.311  -0.265
 37 A'   13 A"                                                                 
 -- Virtual --                   
 -0.096  -0.071  -0.067  -0.001   0.009   0.024   0.038   0.039
 14 A"   38 A'   39 A'   40 A'   41 A'   42 A'   43 A'   15 A"                 
  0.044   0.066   0.068   0.072   0.085   0.093   0.098   0.114
 44 A'   16 A"   45 A'   17 A"   46 A'   47 A'   48 A'   49 A'                 
  0.128   0.130   0.138   0.180   0.204   0.229   0.260   0.279
 18 A"   50 A'   51 A'   52 A'   53 A'   19 A"   54 A'   55 A'                 
  0.284   0.292   0.307   0.363   0.379   0.384   0.408   0.425
 20 A"   56 A'   57 A'   58 A'   59 A'   60 A'   21 A"   61 A'                 
  0.428   0.435   0.460   0.492   0.498   0.503   0.532   0.550
 22 A"   62 A'   63 A'   23 A"   24 A"   64 A'   25 A"   26 A"                 
  0.569   0.574   0.593   0.611   0.621   0.640   0.660   0.671
 65 A'   27 A"   66 A'   67 A'   68 A'   69 A'   28 A"   70 A'                 
  0.787   0.822   0.830   0.867   0.889   0.953   0.982   1.063
 71 A'   29 A"   72 A'   73 A'   74 A'   75 A'   76 A'   77 A'                 
  1.297   1.378   1.382   1.391   1.445   1.563   1.613   1.678
 30 A"   78 A'   79 A'   31 A"   32 A"   33 A"   80 A'   81 A'                 
  1.696   1.731   1.838   1.949   1.977   1.991   2.004   2.076
 82 A'   83 A'   84 A'   85 A'   34 A"   35 A"   86 A'   87 A'                 
  2.147   2.205   2.670   2.876   3.043   3.754   3.764   3.780
 88 A'   89 A'   36 A"   90 A'   91 A'   37 A"   92 A'   38 A"                 
  3.813   3.972   3.976   3.985   4.000   4.015   4.059   4.068
 93 A'   39 A"   40 A"   94 A'   95 A'   41 A"   96 A'   42 A"                 
  4.090   4.172   4.341   4.349   6.255   6.304   6.324   6.546
 97 A'   98 A'   99 A'  100 A'   43 A"  101 A'  102 A'  103 A'                 
  6.628   6.958   7.528   7.532   7.550   7.577   7.637   7.664
104 A'  105 A'   44 A"   45 A"  106 A'  107 A'  108 A'  109 A'                 
 13.772  13.904  13.943  23.336  47.836  47.896  66.751 163.076
 46 A"  110 A'  111 A'  112 A'  113 A'  114 A'  115 A'  116 A'                 
289.721 289.727 289.745 289.772 289.854 289.8841020.6141020.688
 47 A"   48 A"  117 A'  118 A'  119 A'  120 A'  121 A'  122 A'                 
 --------------------------------------------------------------

          Ground-State Mulliken Net Atomic Charges

     Atom                 Charge (a.u.)
  ----------------------------------------
      1 C                    -0.134236
      2 P                     0.310304
      3 F                    -0.201996
      4 Br                   -0.027306
      5 Br                    0.053234
  ----------------------------------------
  Sum of atomic charges =     0.000000

 -----------------------------------------------------------------
                    Cartesian Multipole Moments
 -----------------------------------------------------------------
    Charge (ESU x 10^10)
                 0.0000
    Dipole Moment (Debye)
         X       0.9431      Y       0.2605      Z      -0.0000
       Tot       0.9784
    Quadrupole Moments (Debye-Ang)
        XX     -60.3624     XY      -2.8959     YY     -59.5152
        XZ       0.0000     YZ       0.0000     ZZ     -60.3817
    Octopole Moments (Debye-Ang^2)
       XXX      14.6668    XXY      29.9054    XYY       4.2314
       YYY      47.6378    XXZ      -0.0000    XYZ       0.0000
       YYZ      -0.0000    XZZ       0.4103    YZZ      13.7806
       ZZZ      -0.0000
    Hexadecapole Moments (Debye-Ang^3)
      XXXX    -705.9917   XXXY     -48.1977   XXYY    -235.4283
      XYYY     -48.2039   YYYY    -634.7261   XXXZ       0.0000
      XXYZ      -0.0000   XYYZ       0.0000   YYYZ      -0.0000
      XXZZ    -137.8869   XYZZ      -9.9173   YYZZ    -117.4100
      XZZZ       0.0000   YZZZ       0.0000   ZZZZ     -74.7116
 -----------------------------------------------------------------
 Calculating analytic gradient of the SCF energy
 Gradient of SCF Energy
            1           2           3           4           5
    1  -0.0082251  -0.0038924   0.0020467   0.0104618  -0.0003910
    2  -0.0095054   0.0050990   0.0001008   0.0049893  -0.0006836
    3   0.0000000  -0.0000000   0.0000000  -0.0000000   0.0000000
 Max gradient component =       1.046E-02
 RMS gradient           =       4.749E-03
 Gradient time:  CPU 9.23 s  wall 3.31 s
 Geometry Optimization Parameters
   NAtoms,    NIC,     NZ,  NCons,   NDum,   NFix, NCnnct, MaxDiis
        5      20       5       0       0       0       0       0

 Cartesian Hessian Update
 Hessian Updated using BFGS Update


** GEOMETRY OPTIMIZATION IN DELOCALIZED INTERNAL COORDINATES **
   Searching for a Minimum

   Optimization Cycle:   9

                       Coordinates (Angstroms)
     ATOM                X               Y               Z
      1  C         0.0275824441   -0.3410974312    0.0000000000
      2  P        -0.0973526224   -2.0091088702    0.0000000000
      3  F        -1.7129069024   -2.2422904846    0.0000000000
      4  Br        1.8285607107    0.3839404258    0.0000000000
      5  Br       -1.3943502909    0.8980886192    0.0000000000
   Point Group: cs    Number of degrees of freedom:     7


   Energy is  -5627.637170285

 Hessian Updated using BFGS Update

  7 Hessian modes will be used to form the next step
  Hessian Eigenvalues:
     0.150062    0.200623    0.250486    0.272356    0.286114    0.587316
     1.052925

 Minimum Search - Taking Simple RFO Step
 Searching for Lamda that Minimizes Along All modes
 Value Taken    Lamda =  -0.00075401
 Step Taken.  Stepsize is  0.059711

                             Maximum     Tolerance    Cnvgd?
         Gradient           0.009354      0.000300      NO
         Displacement       0.035873      0.001200      NO
         Energy change      0.000079      0.000001      NO


 New Cartesian Coordinates Obtained by Inverse Iteration

 Displacement from previous Coordinates is:  0.059908
 ----------------------------------------------------------------
             Standard Nuclear Orientation (Angstroms)
    I     Atom           X                Y                Z
 ----------------------------------------------------------------
    1      C       0.0306743197    -0.3361693250     0.0000000000
    2      P      -0.0900104776    -2.0078088207     0.0000000000
    3      F      -1.7070341735    -2.2463637887     0.0000000000
    4      Br      1.8054496045     0.3709938468     0.0000000000
    5      Br     -1.3875459341     0.9088803466     0.0000000000
 ----------------------------------------------------------------
 Molecular Point Group                 Cs    NOp =  2
 Largest Abelian Subgroup              Cs    NOp =  2
 Nuclear Repulsion Energy =   669.4214972868 hartrees
 There are       50 alpha and       50 beta electrons
 Applying Cartesian multipole field
    Component          Value
    ---------          -----
     (2,0,0)        1.00000E-11
     (0,2,0)        2.00000E-11
     (0,0,2)       -3.00000E-11
 Nucleus-field energy     =     0.0000000174 hartrees
 Requested basis set is 6-311++G(d,p)
 There are 63 shells and 170 basis functions
 A cutoff of  1.0D-11 yielded   1605 shell pairs
 There are     12520 function pairs (     13868 Cartesian)
 Smallest overlap matrix eigenvalue = 3.38E-04
 Guess MOs from SCF MO coefficient file

 -----------------------------------------------------------------------
  General SCF calculation program by
  Eric Jon Sundstrom, Paul Horn, Yuezhi Mao, Dmitri Zuev, Alec White,
  David Stuck, Shaama M.S., Shane Yost, Joonho Lee, David Small,
  Daniel Levine, Susi Lehtola, Hugh Burton, Evgeny Epifanovsky
 -----------------------------------------------------------------------
 Exchange:     0.2000 Hartree-Fock + 0.0800 Slater + 0.7200 B88
 Correlation:  0.1900 VWN1RPA + 0.8100 LYP
 Using SG-1 standard quadrature grid
 using 4 threads for integral computing
 -------------------------------------------------------
 OpenMP Integral computing Module                
 Release: version 2.0, May 2017, Q-Chem Inc. Pleasanton 
 -------------------------------------------------------
 -------------------------------------------------------
 OpenMP BLAS3 based DFT computing Module                
 Release: version 1.0, May 2013, Q-Chem Inc. Pittsburgh 
 -------------------------------------------------------
 A restricted SCF calculation will be
 performed using DIIS
 SCF converges when DIIS error is below 1.0e-08
 ---------------------------------------
  Cycle       Energy         DIIS error
 ---------------------------------------
    1   -5627.6373565293      2.05e-04  
    2   -5627.6375388214      1.14e-04  
    3   -5627.6374950261      1.57e-04  
    4   -5627.6375835457      2.79e-05  
    5   -5627.6375866918      7.61e-06  
    6   -5627.6375868738      1.58e-06  
    7   -5627.6375868809      6.70e-07  
    8   -5627.6375868817      2.43e-07  
    9   -5627.6375868818      6.60e-08  
   10   -5627.6375868819      1.56e-08  
   11   -5627.6375868818      2.91e-09  Convergence criterion met
 ---------------------------------------
 SCF time:   CPU 32.04s  wall 12.00s 
 SCF   energy in the final basis set =    -5627.6375868818
 Total energy in the final basis set =    -5627.6375868818

 --------------------------------------------------------------
             Orbital Energies (a.u.) and Symmetries
 --------------------------------------------------------------

 Alpha MOs, Restricted
 -- Occupied --                  
-482.87 -482.87  -77.13  -62.52  -62.52  -56.34  -56.34  -56.34
  1 A'    2 A'    3 A'    4 A'    5 A'    6 A'    7 A'    8 A'                 
-56.338 -56.336 -56.336 -24.701 -10.301  -8.730  -8.728  -6.626
  1 A"    2 A"    9 A'   10 A'   11 A'   12 A'   13 A'   14 A'                 
 -6.562  -6.560  -6.548  -6.548  -6.546  -6.545  -4.790  -4.784
 15 A'   16 A'   17 A'    3 A"    4 A"   18 A'   19 A'    5 A"                 
 -4.782  -2.673  -2.671  -2.669  -2.669  -2.667  -2.666  -2.658
 20 A'   21 A'   22 A'   23 A'    6 A"    7 A"   24 A'    8 A"                 
 -2.657  -2.655  -2.655  -1.222  -0.880  -0.811  -0.716  -0.577
 25 A'    9 A"   26 A'   27 A'   28 A'   29 A'   30 A'   31 A'                 
 -0.497  -0.482  -0.471  -0.434  -0.391  -0.354  -0.326  -0.324
 32 A'   33 A'   10 A"   34 A'   11 A"   35 A'   36 A'   12 A"                 
 -0.310  -0.264
 37 A'   13 A"                                                                 
 -- Virtual --                   
 -0.096  -0.068  -0.063  -0.001   0.010   0.024   0.039   0.040
 14 A"   38 A'   39 A'   40 A'   41 A'   42 A'   43 A'   15 A"                 
  0.044   0.066   0.068   0.071   0.085   0.093   0.098   0.114
 44 A'   16 A"   45 A'   17 A"   46 A'   47 A'   48 A'   49 A'                 
  0.129   0.130   0.138   0.180   0.204   0.229   0.261   0.279
 18 A"   50 A'   51 A'   52 A'   53 A'   19 A"   54 A'   55 A'                 
  0.284   0.292   0.308   0.363   0.379   0.383   0.407   0.425
 20 A"   56 A'   57 A'   58 A'   59 A'   60 A'   21 A"   61 A'                 
  0.427   0.436   0.459   0.494   0.497   0.501   0.531   0.551
 22 A"   62 A'   63 A'   23 A"   24 A"   64 A'   25 A"   26 A"                 
  0.568   0.574   0.596   0.612   0.622   0.642   0.661   0.673
 65 A'   27 A"   66 A'   67 A'   68 A'   69 A'   28 A"   70 A'                 
  0.790   0.825   0.836   0.868   0.892   0.951   0.984   1.065
 71 A'   29 A"   72 A'   73 A'   74 A'   75 A'   76 A'   77 A'                 
  1.298   1.379   1.383   1.396   1.444   1.563   1.622   1.679
 30 A"   78 A'   79 A'   31 A"   32 A"   33 A"   80 A'   81 A'                 
  1.699   1.735   1.836   1.950   1.978   1.991   2.004   2.078
 82 A'   83 A'   84 A'   85 A'   34 A"   35 A"   86 A'   87 A'                 
  2.146   2.206   2.670   2.884   3.043   3.755   3.765   3.782
 88 A'   89 A'   36 A"   90 A'   91 A'   37 A"   92 A'   38 A"                 
  3.814   3.971   3.976   3.984   4.000   4.017   4.061   4.070
 93 A'   39 A"   40 A"   94 A'   95 A'   41 A"   96 A'   42 A"                 
  4.091   4.173   4.342   4.351   6.257   6.306   6.326   6.549
 97 A'   98 A'   99 A'  100 A'   43 A"  101 A'  102 A'  103 A'                 
  6.632   6.957   7.527   7.532   7.552   7.577   7.639   7.662
104 A'  105 A'   44 A"   45 A"  106 A'  107 A'  108 A'  109 A'                 
 13.773  13.903  13.943  23.337  47.839  47.899  66.752 163.075
 46 A"  110 A'  111 A'  112 A'  113 A'  114 A'  115 A'  116 A'                 
289.721 289.727 289.746 289.773 289.856 289.8841020.6181020.693
 47 A"   48 A"  117 A'  118 A'  119 A'  120 A'  121 A'  122 A'                 

 Beta MOs, Restricted
 -- Occupied --                  
-482.87 -482.87  -77.13  -62.52  -62.52  -56.34  -56.34  -56.34
  1 A'    2 A'    3 A'    4 A'    5 A'    6 A'    7 A'    8 A'                 
-56.338 -56.336 -56.336 -24.701 -10.301  -8.730  -8.728  -6.626
  1 A"    2 A"    9 A'   10 A'   11 A'   12 A'   13 A'   14 A'                 
 -6.562  -6.560  -6.548  -6.548  -6.546  -6.545  -4.790  -4.784
 15 A'   16 A'   17 A'    3 A"    4 A"   18 A'   19 A'    5 A"                 
 -4.782  -2.673  -2.671  -2.669  -2.669  -2.667  -2.666  -2.658
 20 A'   21 A'   22 A'   23 A'    6 A"    7 A"   24 A'    8 A"                 
 -2.657  -2.655  -2.655  -1.222  -0.880  -0.811  -0.716  -0.577
 25 A'    9 A"   26 A'   27 A'   28 A'   29 A'   30 A'   31 A'                 
 -0.497  -0.482  -0.471  -0.434  -0.391  -0.354  -0.326  -0.324
 32 A'   33 A'   10 A"   34 A'   11 A"   35 A'   36 A'   12 A"                 
 -0.310  -0.264
 37 A'   13 A"                                                                 
 -- Virtual --                   
 -0.096  -0.068  -0.063  -0.001   0.010   0.024   0.039   0.040
 14 A"   38 A'   39 A'   40 A'   41 A'   42 A'   43 A'   15 A"                 
  0.044   0.066   0.068   0.071   0.085   0.093   0.098   0.114
 44 A'   16 A"   45 A'   17 A"   46 A'   47 A'   48 A'   49 A'                 
  0.129   0.130   0.138   0.180   0.204   0.229   0.261   0.279
 18 A"   50 A'   51 A'   52 A'   53 A'   19 A"   54 A'   55 A'                 
  0.284   0.292   0.308   0.363   0.379   0.383   0.407   0.425
 20 A"   56 A'   57 A'   58 A'   59 A'   60 A'   21 A"   61 A'                 
  0.427   0.436   0.459   0.494   0.497   0.501   0.531   0.551
 22 A"   62 A'   63 A'   23 A"   24 A"   64 A'   25 A"   26 A"                 
  0.568   0.574   0.596   0.612   0.622   0.642   0.661   0.673
 65 A'   27 A"   66 A'   67 A'   68 A'   69 A'   28 A"   70 A'                 
  0.790   0.825   0.836   0.868   0.892   0.951   0.984   1.065
 71 A'   29 A"   72 A'   73 A'   74 A'   75 A'   76 A'   77 A'                 
  1.298   1.379   1.383   1.396   1.444   1.563   1.622   1.679
 30 A"   78 A'   79 A'   31 A"   32 A"   33 A"   80 A'   81 A'                 
  1.699   1.735   1.836   1.950   1.978   1.991   2.004   2.078
 82 A'   83 A'   84 A'   85 A'   34 A"   35 A"   86 A'   87 A'                 
  2.146   2.206   2.670   2.884   3.043   3.755   3.765   3.782
 88 A'   89 A'   36 A"   90 A'   91 A'   37 A"   92 A'   38 A"                 
  3.814   3.971   3.976   3.984   4.000   4.017   4.061   4.070
 93 A'   39 A"   40 A"   94 A'   95 A'   41 A"   96 A'   42 A"                 
  4.091   4.173   4.342   4.351   6.257   6.306   6.326   6.549
 97 A'   98 A'   99 A'  100 A'   43 A"  101 A'  102 A'  103 A'                 
  6.632   6.957   7.527   7.532   7.552   7.577   7.639   7.662
104 A'  105 A'   44 A"   45 A"  106 A'  107 A'  108 A'  109 A'                 
 13.773  13.903  13.943  23.337  47.839  47.899  66.752 163.075
 46 A"  110 A'  111 A'  112 A'  113 A'  114 A'  115 A'  116 A'                 
289.721 289.727 289.746 289.773 289.856 289.8841020.6181020.693
 47 A"   48 A"  117 A'  118 A'  119 A'  120 A'  121 A'  122 A'                 
 --------------------------------------------------------------

          Ground-State Mulliken Net Atomic Charges

     Atom                 Charge (a.u.)
  ----------------------------------------
      1 C                    -0.131191
      2 P                     0.307165
      3 F                    -0.203963
      4 Br                   -0.023102
      5 Br                    0.051091
  ----------------------------------------
  Sum of atomic charges =     0.000000

 -----------------------------------------------------------------
                    Cartesian Multipole Moments
 -----------------------------------------------------------------
    Charge (ESU x 10^10)
                 0.0000
    Dipole Moment (Debye)
         X       1.0460      Y       0.3074      Z      -0.0000
       Tot       1.0903
    Quadrupole Moments (Debye-Ang)
        XX     -60.3521     XY      -2.9442     YY     -59.6070
        XZ      -0.0000     YZ       0.0000     ZZ     -60.3442
    Octopole Moments (Debye-Ang^2)
       XXX      15.5499    XXY      29.8661    XYY       4.5462
       YYY      48.0167    XXZ       0.0000    XYZ      -0.0000
       YYZ      -0.0000    XZZ       0.7185    YZZ      13.8664
       ZZZ       0.0000
    Hexadecapole Moments (Debye-Ang^3)
      XXXX    -694.6801   XXXY     -45.6676   XXYY    -233.9620
      XYYY     -45.7785   YYYY    -636.4172   XXXZ      -0.0000
      XXYZ       0.0000   XYYZ      -0.0000   YYYZ       0.0000
      XXZZ    -135.7341   XYZZ      -8.9475   YYZZ    -117.7246
      XZZZ      -0.0000   YZZZ       0.0000   ZZZZ     -74.6241
 -----------------------------------------------------------------
 Calculating analytic gradient of the SCF energy
 Gradient of SCF Energy
            1           2           3           4           5
    1  -0.0007868  -0.0014103   0.0011239   0.0004259   0.0006472
    2  -0.0035186   0.0033645   0.0000655   0.0003811  -0.0002925
    3   0.0000000  -0.0000000   0.0000000   0.0000000  -0.0000000
 Max gradient component =       3.519E-03
 RMS gradient           =       1.376E-03
 Gradient time:  CPU 9.29 s  wall 3.52 s
 Geometry Optimization Parameters
   NAtoms,    NIC,     NZ,  NCons,   NDum,   NFix, NCnnct, MaxDiis
        5      20       5       0       0       0       0       0

 Cartesian Hessian Update
 Hessian Updated using BFGS Update


** GEOMETRY OPTIMIZATION IN DELOCALIZED INTERNAL COORDINATES **
   Searching for a Minimum

   Optimization Cycle:  10

                       Coordinates (Angstroms)
     ATOM                X               Y               Z
      1  C         0.0306743197   -0.3361693250    0.0000000000
      2  P        -0.0900104776   -2.0078088207    0.0000000000
      3  F        -1.7070341735   -2.2463637887    0.0000000000
      4  Br        1.8054496045    0.3709938468    0.0000000000
      5  Br       -1.3875459341    0.9088803466    0.0000000000
   Point Group: cs    Number of degrees of freedom:     7


   Energy is  -5627.637586882

 Hessian Updated using BFGS Update

  7 Hessian modes will be used to form the next step
  Hessian Eigenvalues:
     0.150149    0.196959    0.250862    0.265982    0.281373    0.583036
     1.033743

 Minimum Search - Taking Simple RFO Step
 Searching for Lamda that Minimizes Along All modes
 Value Taken    Lamda =  -0.00002189
 Step Taken.  Stepsize is  0.007216

                             Maximum     Tolerance    Cnvgd?
         Gradient           0.002216      0.000300      NO
         Displacement       0.005815      0.001200      NO
         Energy change     -0.000417      0.000001      NO


 New Cartesian Coordinates Obtained by Inverse Iteration

 Displacement from previous Coordinates is:  0.006908
 ----------------------------------------------------------------
             Standard Nuclear Orientation (Angstroms)
    I     Atom           X                Y                Z
 ----------------------------------------------------------------
    1      C       0.0306851228    -0.3347486552     0.0000000000
    2      P      -0.0883478635    -2.0084778677     0.0000000000
    3      F      -1.7068394771    -2.2467411989     0.0000000000
    4      Br      1.8043950088     0.3690592608     0.0000000000
    5      Br     -1.3883594520     0.9104407201     0.0000000000
 ----------------------------------------------------------------
 Molecular Point Group                 Cs    NOp =  2
 Largest Abelian Subgroup              Cs    NOp =  2
 Nuclear Repulsion Energy =   669.3540963342 hartrees
 There are       50 alpha and       50 beta electrons
 Applying Cartesian multipole field
    Component          Value
    ---------          -----
     (2,0,0)        1.00000E-11
     (0,2,0)        2.00000E-11
     (0,0,2)       -3.00000E-11
 Nucleus-field energy     =     0.0000000174 hartrees
 Requested basis set is 6-311++G(d,p)
 There are 63 shells and 170 basis functions
 A cutoff of  1.0D-11 yielded   1605 shell pairs
 There are     12520 function pairs (     13868 Cartesian)
 Smallest overlap matrix eigenvalue = 3.38E-04
 Guess MOs from SCF MO coefficient file

 -----------------------------------------------------------------------
  General SCF calculation program by
  Eric Jon Sundstrom, Paul Horn, Yuezhi Mao, Dmitri Zuev, Alec White,
  David Stuck, Shaama M.S., Shane Yost, Joonho Lee, David Small,
  Daniel Levine, Susi Lehtola, Hugh Burton, Evgeny Epifanovsky
 -----------------------------------------------------------------------
 Exchange:     0.2000 Hartree-Fock + 0.0800 Slater + 0.7200 B88
 Correlation:  0.1900 VWN1RPA + 0.8100 LYP
 Using SG-1 standard quadrature grid
 using 4 threads for integral computing
 -------------------------------------------------------
 OpenMP Integral computing Module                
 Release: version 2.0, May 2017, Q-Chem Inc. Pleasanton 
 -------------------------------------------------------
 -------------------------------------------------------
 OpenMP BLAS3 based DFT computing Module                
 Release: version 1.0, May 2013, Q-Chem Inc. Pittsburgh 
 -------------------------------------------------------
 A restricted SCF calculation will be
 performed using DIIS
 SCF converges when DIIS error is below 1.0e-08
 ---------------------------------------
  Cycle       Energy         DIIS error
 ---------------------------------------
    1   -5627.6375981577      2.81e-05  
    2   -5627.6376014728      1.53e-05  
    3   -5627.6376006832      2.05e-05  
    4   -5627.6376022577      4.68e-06  
    5   -5627.6376023223      1.59e-06  
    6   -5627.6376023282      2.53e-07  
    7   -5627.6376023284      8.72e-08  
    8   -5627.6376023284      3.70e-08  
    9   -5627.6376023285      8.05e-09  Convergence criterion met
 ---------------------------------------
 SCF time:   CPU 26.24s  wall 10.00s 
 SCF   energy in the final basis set =    -5627.6376023285
 Total energy in the final basis set =    -5627.6376023285

 --------------------------------------------------------------
             Orbital Energies (a.u.) and Symmetries
 --------------------------------------------------------------

 Alpha MOs, Restricted
 -- Occupied --                  
-482.87 -482.87  -77.13  -62.52  -62.52  -56.34  -56.34  -56.34
  1 A'    2 A'    3 A'    4 A'    5 A'    6 A'    7 A'    8 A'                 
-56.338 -56.336 -56.336 -24.700 -10.302  -8.730  -8.728  -6.626
  1 A"    2 A"    9 A'   10 A'   11 A'   12 A'   13 A'   14 A'                 
 -6.562  -6.560  -6.548  -6.548  -6.546  -6.545  -4.790  -4.784
 15 A'   16 A'   17 A'    3 A"    4 A"   18 A'   19 A'    5 A"                 
 -4.782  -2.673  -2.671  -2.669  -2.669  -2.667  -2.666  -2.658
 20 A'   21 A'   22 A'   23 A'    6 A"    7 A"   24 A'    8 A"                 
 -2.658  -2.655  -2.655  -1.222  -0.880  -0.811  -0.715  -0.577
 25 A'    9 A"   26 A'   27 A'   28 A'   29 A'   30 A'   31 A'                 
 -0.496  -0.481  -0.471  -0.434  -0.391  -0.355  -0.326  -0.324
 32 A'   33 A'   10 A"   34 A'   11 A"   35 A'   36 A'   12 A"                 
 -0.310  -0.264
 37 A'   13 A"                                                                 
 -- Virtual --                   
 -0.097  -0.068  -0.062  -0.001   0.010   0.024   0.039   0.040
 14 A"   38 A'   39 A'   40 A'   41 A'   42 A'   43 A'   15 A"                 
  0.044   0.066   0.068   0.071   0.085   0.093   0.098   0.114
 44 A'   16 A"   45 A'   17 A"   46 A'   47 A'   48 A'   49 A'                 
  0.128   0.129   0.138   0.180   0.204   0.229   0.261   0.279
 18 A"   50 A'   51 A'   52 A'   53 A'   19 A"   54 A'   55 A'                 
  0.284   0.292   0.308   0.363   0.379   0.383   0.407   0.425
 20 A"   56 A'   57 A'   58 A'   59 A'   60 A'   21 A"   61 A'                 
  0.427   0.436   0.460   0.494   0.497   0.501   0.531   0.551
 22 A"   62 A'   63 A'   23 A"   24 A"   64 A'   25 A"   26 A"                 
  0.567   0.574   0.596   0.612   0.622   0.642   0.661   0.673
 65 A'   27 A"   66 A'   67 A'   68 A'   69 A'   28 A"   70 A'                 
  0.790   0.825   0.836   0.867   0.892   0.950   0.984   1.065
 71 A'   29 A"   72 A'   73 A'   74 A'   75 A'   76 A'   77 A'                 
  1.299   1.379   1.384   1.396   1.443   1.563   1.623   1.679
 30 A"   78 A'   79 A'   31 A"   32 A"   33 A"   80 A'   81 A'                 
  1.699   1.735   1.835   1.950   1.977   1.992   2.004   2.077
 82 A'   83 A'   84 A'   85 A'   34 A"   35 A"   86 A'   87 A'                 
  2.146   2.206   2.670   2.884   3.041   3.756   3.766   3.782
 88 A'   89 A'   36 A"   90 A'   91 A'   37 A"   92 A'   38 A"                 
  3.814   3.971   3.976   3.984   4.000   4.017   4.061   4.070
 93 A'   39 A"   40 A"   94 A'   95 A'   41 A"   96 A'   42 A"                 
  4.091   4.173   4.342   4.351   6.257   6.307   6.327   6.549
 97 A'   98 A'   99 A'  100 A'   43 A"  101 A'  102 A'  103 A'                 
  6.633   6.956   7.527   7.532   7.552   7.577   7.639   7.662
104 A'  105 A'   44 A"   45 A"  106 A'  107 A'  108 A'  109 A'                 
 13.773  13.903  13.942  23.337  47.839  47.899  66.753 163.074
 46 A"  110 A'  111 A'  112 A'  113 A'  114 A'  115 A'  116 A'                 
289.721 289.727 289.746 289.773 289.856 289.8841020.6181020.693
 47 A"   48 A"  117 A'  118 A'  119 A'  120 A'  121 A'  122 A'                 

 Beta MOs, Restricted
 -- Occupied --                  
-482.87 -482.87  -77.13  -62.52  -62.52  -56.34  -56.34  -56.34
  1 A'    2 A'    3 A'    4 A'    5 A'    6 A'    7 A'    8 A'                 
-56.338 -56.336 -56.336 -24.700 -10.302  -8.730  -8.728  -6.626
  1 A"    2 A"    9 A'   10 A'   11 A'   12 A'   13 A'   14 A'                 
 -6.562  -6.560  -6.548  -6.548  -6.546  -6.545  -4.790  -4.784
 15 A'   16 A'   17 A'    3 A"    4 A"   18 A'   19 A'    5 A"                 
 -4.782  -2.673  -2.671  -2.669  -2.669  -2.667  -2.666  -2.658
 20 A'   21 A'   22 A'   23 A'    6 A"    7 A"   24 A'    8 A"                 
 -2.658  -2.655  -2.655  -1.222  -0.880  -0.811  -0.715  -0.577
 25 A'    9 A"   26 A'   27 A'   28 A'   29 A'   30 A'   31 A'                 
 -0.496  -0.481  -0.471  -0.434  -0.391  -0.355  -0.326  -0.324
 32 A'   33 A'   10 A"   34 A'   11 A"   35 A'   36 A'   12 A"                 
 -0.310  -0.264
 37 A'   13 A"                                                                 
 -- Virtual --                   
 -0.097  -0.068  -0.062  -0.001   0.010   0.024   0.039   0.040
 14 A"   38 A'   39 A'   40 A'   41 A'   42 A'   43 A'   15 A"                 
  0.044   0.066   0.068   0.071   0.085   0.093   0.098   0.114
 44 A'   16 A"   45 A'   17 A"   46 A'   47 A'   48 A'   49 A'                 
  0.128   0.129   0.138   0.180   0.204   0.229   0.261   0.279
 18 A"   50 A'   51 A'   52 A'   53 A'   19 A"   54 A'   55 A'                 
  0.284   0.292   0.308   0.363   0.379   0.383   0.407   0.425
 20 A"   56 A'   57 A'   58 A'   59 A'   60 A'   21 A"   61 A'                 
  0.427   0.436   0.460   0.494   0.497   0.501   0.531   0.551
 22 A"   62 A'   63 A'   23 A"   24 A"   64 A'   25 A"   26 A"                 
  0.567   0.574   0.596   0.612   0.622   0.642   0.661   0.673
 65 A'   27 A"   66 A'   67 A'   68 A'   69 A'   28 A"   70 A'                 
  0.790   0.825   0.836   0.867   0.892   0.950   0.984   1.065
 71 A'   29 A"   72 A'   73 A'   74 A'   75 A'   76 A'   77 A'                 
  1.299   1.379   1.384   1.396   1.443   1.563   1.623   1.679
 30 A"   78 A'   79 A'   31 A"   32 A"   33 A"   80 A'   81 A'                 
  1.699   1.735   1.835   1.950   1.977   1.992   2.004   2.077
 82 A'   83 A'   84 A'   85 A'   34 A"   35 A"   86 A'   87 A'                 
  2.146   2.206   2.670   2.884   3.041   3.756   3.766   3.782
 88 A'   89 A'   36 A"   90 A'   91 A'   37 A"   92 A'   38 A"                 
  3.814   3.971   3.976   3.984   4.000   4.017   4.061   4.070
 93 A'   39 A"   40 A"   94 A'   95 A'   41 A"   96 A'   42 A"                 
  4.091   4.173   4.342   4.351   6.257   6.307   6.327   6.549
 97 A'   98 A'   99 A'  100 A'   43 A"  101 A'  102 A'  103 A'                 
  6.633   6.956   7.527   7.532   7.552   7.577   7.639   7.662
104 A'  105 A'   44 A"   45 A"  106 A'  107 A'  108 A'  109 A'                 
 13.773  13.903  13.942  23.337  47.839  47.899  66.753 163.074
 46 A"  110 A'  111 A'  112 A'  113 A'  114 A'  115 A'  116 A'                 
289.721 289.727 289.746 289.773 289.856 289.8841020.6181020.693
 47 A"   48 A"  117 A'  118 A'  119 A'  120 A'  121 A'  122 A'                 
 --------------------------------------------------------------

          Ground-State Mulliken Net Atomic Charges

     Atom                 Charge (a.u.)
  ----------------------------------------
      1 C                    -0.130394
      2 P                     0.307140
      3 F                    -0.205129
      4 Br                   -0.023114
      5 Br                    0.051496
  ----------------------------------------
  Sum of atomic charges =     0.000000

 -----------------------------------------------------------------
                    Cartesian Multipole Moments
 -----------------------------------------------------------------
    Charge (ESU x 10^10)
                 0.0000
    Dipole Moment (Debye)
         X       1.0610      Y       0.3124      Z       0.0000
       Tot       1.1060
    Quadrupole Moments (Debye-Ang)
        XX     -60.3529     XY      -2.9760     YY     -59.6131
        XZ      -0.0000     YZ       0.0000     ZZ     -60.3480
    Octopole Moments (Debye-Ang^2)
       XXX      15.6422    XXY      29.9007    XYY       4.6084
       YYY      48.0426    XXZ       0.0000    XYZ      -0.0000
       YYZ       0.0000    XZZ       0.7481    YZZ      13.8935
       ZZZ       0.0000
    Hexadecapole Moments (Debye-Ang^3)
      XXXX    -694.3914   XXXY     -45.3569   XXYY    -234.0937
      XYYY     -45.4804   YYYY    -636.7500   XXXZ      -0.0000
      XXYZ       0.0000   XYYZ      -0.0000   YYYZ       0.0000
      XXZZ    -135.6910   XYZZ      -8.8004   YYZZ    -117.8173
      XZZZ      -0.0000   YZZZ       0.0000   ZZZZ     -74.6352
 -----------------------------------------------------------------
 Calculating analytic gradient of the SCF energy
 Gradient of SCF Energy
            1           2           3           4           5
    1  -0.0000521  -0.0004772   0.0004622  -0.0002868   0.0003539
    2  -0.0020151   0.0020945   0.0000852  -0.0001344  -0.0000302
    3  -0.0000000   0.0000000   0.0000000   0.0000000   0.0000000
 Max gradient component =       2.094E-03
 RMS gradient           =       7.800E-04
 Gradient time:  CPU 9.31 s  wall 3.33 s
 Geometry Optimization Parameters
   NAtoms,    NIC,     NZ,  NCons,   NDum,   NFix, NCnnct, MaxDiis
        5      20       5       0       0       0       0       0

 Cartesian Hessian Update
 Hessian Updated using BFGS Update


** GEOMETRY OPTIMIZATION IN DELOCALIZED INTERNAL COORDINATES **
   Searching for a Minimum

   Optimization Cycle:  11

                       Coordinates (Angstroms)
     ATOM                X               Y               Z
      1  C         0.0306851228   -0.3347486552    0.0000000000
      2  P        -0.0883478635   -2.0084778677    0.0000000000
      3  F        -1.7068394771   -2.2467411989    0.0000000000
      4  Br        1.8043950088    0.3690592608    0.0000000000
      5  Br       -1.3883594520    0.9104407201    0.0000000000
   Point Group: cs    Number of degrees of freedom:     7


   Energy is  -5627.637602329

 Hessian Updated using BFGS Update

  7 Hessian modes will be used to form the next step
  Hessian Eigenvalues:
     0.155817    0.202468    0.244617    0.265749    0.278109    0.440637
     0.783144

 Minimum Search - Taking Simple RFO Step
 Searching for Lamda that Minimizes Along All modes
 Value Taken    Lamda =  -0.00001217
 Step Taken.  Stepsize is  0.005987

                             Maximum     Tolerance    Cnvgd?
         Gradient           0.001430      0.000300      NO
         Displacement       0.003572      0.001200      NO
         Energy change     -0.000015      0.000001      NO


 New Cartesian Coordinates Obtained by Inverse Iteration

 Displacement from previous Coordinates is:  0.005039
 ----------------------------------------------------------------
             Standard Nuclear Orientation (Angstroms)
    I     Atom           X                Y                Z
 ----------------------------------------------------------------
    1      C       0.0305997454    -0.3332986555     0.0000000000
    2      P      -0.0875227193    -2.0095428073     0.0000000000
    3      F      -1.7075215224    -2.2473868911     0.0000000000
    4      Br      1.8052477882     0.3685927746     0.0000000000
    5      Br     -1.3892699529     0.9111678383     0.0000000000
 ----------------------------------------------------------------
 Molecular Point Group                 Cs    NOp =  2
 Largest Abelian Subgroup              Cs    NOp =  2
 Nuclear Repulsion Energy =   669.0248543083 hartrees
 There are       50 alpha and       50 beta electrons
 Applying Cartesian multipole field
    Component          Value
    ---------          -----
     (2,0,0)        1.00000E-11
     (0,2,0)        2.00000E-11
     (0,0,2)       -3.00000E-11
 Nucleus-field energy     =     0.0000000175 hartrees
 Requested basis set is 6-311++G(d,p)
 There are 63 shells and 170 basis functions
 A cutoff of  1.0D-11 yielded   1605 shell pairs
 There are     12520 function pairs (     13868 Cartesian)
 Smallest overlap matrix eigenvalue = 3.39E-04
 Guess MOs from SCF MO coefficient file

 -----------------------------------------------------------------------
  General SCF calculation program by
  Eric Jon Sundstrom, Paul Horn, Yuezhi Mao, Dmitri Zuev, Alec White,
  David Stuck, Shaama M.S., Shane Yost, Joonho Lee, David Small,
  Daniel Levine, Susi Lehtola, Hugh Burton, Evgeny Epifanovsky
 -----------------------------------------------------------------------
 Exchange:     0.2000 Hartree-Fock + 0.0800 Slater + 0.7200 B88
 Correlation:  0.1900 VWN1RPA + 0.8100 LYP
 Using SG-1 standard quadrature grid
 using 4 threads for integral computing
 -------------------------------------------------------
 OpenMP Integral computing Module                
 Release: version 2.0, May 2017, Q-Chem Inc. Pleasanton 
 -------------------------------------------------------
 -------------------------------------------------------
 OpenMP BLAS3 based DFT computing Module                
 Release: version 1.0, May 2013, Q-Chem Inc. Pittsburgh 
 -------------------------------------------------------
 A restricted SCF calculation will be
 performed using DIIS
 SCF converges when DIIS error is below 1.0e-08
 ---------------------------------------
  Cycle       Energy         DIIS error
 ---------------------------------------
    1   -5627.6376063146      2.51e-05  
    2   -5627.6376070822      2.47e-05  
    3   -5627.6376079273      1.90e-05  
    4   -5627.6376093086      4.50e-06  
    5   -5627.6376093553      1.21e-06  
    6   -5627.6376093589      1.63e-07  
    7   -5627.6376093589      6.80e-08  
    8   -5627.6376093590      2.16e-08  
    9   -5627.6376093590      4.61e-09  Convergence criterion met
 ---------------------------------------
 SCF time:   CPU 26.16s  wall 9.00s 
 SCF   energy in the final basis set =    -5627.6376093590
 Total energy in the final basis set =    -5627.6376093590

 --------------------------------------------------------------
             Orbital Energies (a.u.) and Symmetries
 --------------------------------------------------------------

 Alpha MOs, Restricted
 -- Occupied --                  
-482.87 -482.87  -77.13  -62.52  -62.52  -56.34  -56.34  -56.34
  1 A'    2 A'    3 A'    4 A'    5 A'    6 A'    7 A'    8 A'                 
-56.338 -56.336 -56.336 -24.700 -10.302  -8.730  -8.728  -6.626
  1 A"    2 A"    9 A'   10 A'   11 A'   12 A'   13 A'   14 A'                 
 -6.562  -6.560  -6.548  -6.548  -6.546  -6.545  -4.790  -4.784
 15 A'   16 A'   17 A'    3 A"    4 A"   18 A'   19 A'    5 A"                 
 -4.783  -2.673  -2.671  -2.669  -2.669  -2.667  -2.666  -2.658
 20 A'   21 A'   22 A'   23 A'    6 A"    7 A"   24 A'    8 A"                 
 -2.658  -2.655  -2.655  -1.221  -0.880  -0.811  -0.715  -0.577
 25 A'    9 A"   26 A'   27 A'   28 A'   29 A'   30 A'   31 A'                 
 -0.496  -0.481  -0.470  -0.434  -0.391  -0.355  -0.326  -0.325
 32 A'   33 A'   10 A"   34 A'   11 A"   35 A'   36 A'   12 A"                 
 -0.311  -0.263
 37 A'   13 A"                                                                 
 -- Virtual --                   
 -0.097  -0.069  -0.062  -0.001   0.010   0.024   0.039   0.039
 14 A"   38 A'   39 A'   40 A'   41 A'   42 A'   43 A'   15 A"                 
  0.044   0.066   0.068   0.071   0.085   0.093   0.098   0.114
 44 A'   16 A"   45 A'   17 A"   46 A'   47 A'   48 A'   49 A'                 
  0.128   0.129   0.138   0.180   0.204   0.229   0.261   0.279
 18 A"   50 A'   51 A'   52 A'   53 A'   19 A"   54 A'   55 A'                 
  0.284   0.291   0.308   0.363   0.379   0.383   0.407   0.425
 20 A"   56 A'   57 A'   58 A'   59 A'   60 A'   21 A"   61 A'                 
  0.427   0.435   0.460   0.494   0.497   0.501   0.531   0.551
 22 A"   62 A'   63 A'   23 A"   24 A"   64 A'   25 A"   26 A"                 
  0.567   0.574   0.596   0.611   0.622   0.642   0.661   0.673
 65 A'   27 A"   66 A'   67 A'   68 A'   69 A'   28 A"   70 A'                 
  0.790   0.825   0.836   0.867   0.892   0.948   0.983   1.064
 71 A'   29 A"   72 A'   73 A'   74 A'   75 A'   76 A'   77 A'                 
  1.299   1.379   1.385   1.396   1.442   1.563   1.623   1.679
 30 A"   78 A'   79 A'   31 A"   32 A"   33 A"   80 A'   81 A'                 
  1.699   1.735   1.834   1.950   1.977   1.991   2.004   2.077
 82 A'   83 A'   84 A'   85 A'   34 A"   35 A"   86 A'   87 A'                 
  2.146   2.206   2.670   2.884   3.038   3.756   3.766   3.782
 88 A'   89 A'   36 A"   90 A'   91 A'   37 A"   92 A'   38 A"                 
  3.814   3.971   3.976   3.984   4.000   4.017   4.060   4.070
 93 A'   39 A"   40 A"   94 A'   95 A'   41 A"   96 A'   42 A"                 
  4.090   4.173   4.342   4.351   6.257   6.307   6.327   6.549
 97 A'   98 A'   99 A'  100 A'   43 A"  101 A'  102 A'  103 A'                 
  6.632   6.954   7.527   7.532   7.552   7.577   7.639   7.663
104 A'  105 A'   44 A"   45 A"  106 A'  107 A'  108 A'  109 A'                 
 13.773  13.902  13.941  23.336  47.839  47.899  66.753 163.072
 46 A"  110 A'  111 A'  112 A'  113 A'  114 A'  115 A'  116 A'                 
289.721 289.727 289.746 289.773 289.856 289.8841020.6181020.692
 47 A"   48 A"  117 A'  118 A'  119 A'  120 A'  121 A'  122 A'                 

 Beta MOs, Restricted
 -- Occupied --                  
-482.87 -482.87  -77.13  -62.52  -62.52  -56.34  -56.34  -56.34
  1 A'    2 A'    3 A'    4 A'    5 A'    6 A'    7 A'    8 A'                 
-56.338 -56.336 -56.336 -24.700 -10.302  -8.730  -8.728  -6.626
  1 A"    2 A"    9 A'   10 A'   11 A'   12 A'   13 A'   14 A'                 
 -6.562  -6.560  -6.548  -6.548  -6.546  -6.545  -4.790  -4.784
 15 A'   16 A'   17 A'    3 A"    4 A"   18 A'   19 A'    5 A"                 
 -4.783  -2.673  -2.671  -2.669  -2.669  -2.667  -2.666  -2.658
 20 A'   21 A'   22 A'   23 A'    6 A"    7 A"   24 A'    8 A"                 
 -2.658  -2.655  -2.655  -1.221  -0.880  -0.811  -0.715  -0.577
 25 A'    9 A"   26 A'   27 A'   28 A'   29 A'   30 A'   31 A'                 
 -0.496  -0.481  -0.470  -0.434  -0.391  -0.355  -0.326  -0.325
 32 A'   33 A'   10 A"   34 A'   11 A"   35 A'   36 A'   12 A"                 
 -0.311  -0.263
 37 A'   13 A"                                                                 
 -- Virtual --                   
 -0.097  -0.069  -0.062  -0.001   0.010   0.024   0.039   0.039
 14 A"   38 A'   39 A'   40 A'   41 A'   42 A'   43 A'   15 A"                 
  0.044   0.066   0.068   0.071   0.085   0.093   0.098   0.114
 44 A'   16 A"   45 A'   17 A"   46 A'   47 A'   48 A'   49 A'                 
  0.128   0.129   0.138   0.180   0.204   0.229   0.261   0.279
 18 A"   50 A'   51 A'   52 A'   53 A'   19 A"   54 A'   55 A'                 
  0.284   0.291   0.308   0.363   0.379   0.383   0.407   0.425
 20 A"   56 A'   57 A'   58 A'   59 A'   60 A'   21 A"   61 A'                 
  0.427   0.435   0.460   0.494   0.497   0.501   0.531   0.551
 22 A"   62 A'   63 A'   23 A"   24 A"   64 A'   25 A"   26 A"                 
  0.567   0.574   0.596   0.611   0.622   0.642   0.661   0.673
 65 A'   27 A"   66 A'   67 A'   68 A'   69 A'   28 A"   70 A'                 
  0.790   0.825   0.836   0.867   0.892   0.948   0.983   1.064
 71 A'   29 A"   72 A'   73 A'   74 A'   75 A'   76 A'   77 A'                 
  1.299   1.379   1.385   1.396   1.442   1.563   1.623   1.679
 30 A"   78 A'   79 A'   31 A"   32 A"   33 A"   80 A'   81 A'                 
  1.699   1.735   1.834   1.950   1.977   1.991   2.004   2.077
 82 A'   83 A'   84 A'   85 A'   34 A"   35 A"   86 A'   87 A'                 
  2.146   2.206   2.670   2.884   3.038   3.756   3.766   3.782
 88 A'   89 A'   36 A"   90 A'   91 A'   37 A"   92 A'   38 A"                 
  3.814   3.971   3.976   3.984   4.000   4.017   4.060   4.070
 93 A'   39 A"   40 A"   94 A'   95 A'   41 A"   96 A'   42 A"                 
  4.090   4.173   4.342   4.351   6.257   6.307   6.327   6.549
 97 A'   98 A'   99 A'  100 A'   43 A"  101 A'  102 A'  103 A'                 
  6.632   6.954   7.527   7.532   7.552   7.577   7.639   7.663
104 A'  105 A'   44 A"   45 A"  106 A'  107 A'  108 A'  109 A'                 
 13.773  13.902  13.941  23.336  47.839  47.899  66.753 163.072
 46 A"  110 A'  111 A'  112 A'  113 A'  114 A'  115 A'  116 A'                 
289.721 289.727 289.746 289.773 289.856 289.8841020.6181020.692
 47 A"   48 A"  117 A'  118 A'  119 A'  120 A'  121 A'  122 A'                 
 --------------------------------------------------------------

          Ground-State Mulliken Net Atomic Charges

     Atom                 Charge (a.u.)
  ----------------------------------------
      1 C                    -0.129922
      2 P                     0.307335
      3 F                    -0.206263
      4 Br                   -0.023349
      5 Br                    0.052198
  ----------------------------------------
  Sum of atomic charges =     0.000000

 -----------------------------------------------------------------
                    Cartesian Multipole Moments
 -----------------------------------------------------------------
    Charge (ESU x 10^10)
                 0.0000
    Dipole Moment (Debye)
         X       1.0677      Y       0.3162      Z      -0.0000
       Tot       1.1136
    Quadrupole Moments (Debye-Ang)
        XX     -60.3551     XY      -3.0061     YY     -59.6169
        XZ       0.0000     YZ      -0.0000     ZZ     -60.3567
    Octopole Moments (Debye-Ang^2)
       XXX      15.6551    XXY      29.9428    XYY       4.6498
       YYY      48.0448    XXZ       0.0000    XYZ       0.0000
       YYZ      -0.0000    XZZ       0.7472    YZZ      13.9170
       ZZZ       0.0000
    Hexadecapole Moments (Debye-Ang^3)
      XXXX    -694.9453   XXXY     -45.3676   XXYY    -234.3827
      XYYY     -45.5110   YYYY    -637.1931   XXXZ      -0.0000
      XXYZ      -0.0000   XYYZ       0.0000   YYYZ      -0.0000
      XXZZ    -135.8052   XYZZ      -8.7691   YYZZ    -117.9300
      XZZZ      -0.0000   YZZZ      -0.0000   ZZZZ     -74.6603
 -----------------------------------------------------------------
 Calculating analytic gradient of the SCF energy
 Gradient of SCF Energy
            1           2           3           4           5
    1   0.0000153   0.0002478  -0.0002355  -0.0001461   0.0001186
    2  -0.0004644   0.0005847   0.0000299  -0.0002355   0.0000853
    3  -0.0000000   0.0000000  -0.0000000   0.0000000   0.0000000
 Max gradient component =       5.847E-04
 RMS gradient           =       2.271E-04
 Gradient time:  CPU 9.27 s  wall 3.94 s
 Geometry Optimization Parameters
   NAtoms,    NIC,     NZ,  NCons,   NDum,   NFix, NCnnct, MaxDiis
        5      20       5       0       0       0       0       0

 Cartesian Hessian Update
 Hessian Updated using BFGS Update


** GEOMETRY OPTIMIZATION IN DELOCALIZED INTERNAL COORDINATES **
   Searching for a Minimum

   Optimization Cycle:  12

                       Coordinates (Angstroms)
     ATOM                X               Y               Z
      1  C         0.0305997454   -0.3332986555    0.0000000000
      2  P        -0.0875227193   -2.0095428073    0.0000000000
      3  F        -1.7075215224   -2.2473868911    0.0000000000
      4  Br        1.8052477882    0.3685927746    0.0000000000
      5  Br       -1.3892699529    0.9111678383    0.0000000000
   Point Group: cs    Number of degrees of freedom:     7


   Energy is  -5627.637609359

 Hessian Updated using BFGS Update

  7 Hessian modes will be used to form the next step
  Hessian Eigenvalues:
     0.155655    0.204375    0.248511    0.265566    0.295779    0.374024
     0.714284

 Minimum Search - Taking Simple RFO Step
 Searching for Lamda that Minimizes Along All modes
 Value Taken    Lamda =  -0.00000104
 Step Taken.  Stepsize is  0.001614

                             Maximum     Tolerance    Cnvgd?
         Gradient           0.000434      0.000300      NO
         Displacement       0.000920      0.001200     YES
         Energy change     -0.000007      0.000001      NO


 New Cartesian Coordinates Obtained by Inverse Iteration

 Displacement from previous Coordinates is:  0.002247
 ----------------------------------------------------------------
             Standard Nuclear Orientation (Angstroms)
    I     Atom           X                Y                Z
 ----------------------------------------------------------------
    1      C       0.0308619109    -0.3332255749     0.0000000000
    2      P      -0.0877196481    -2.0100613968     0.0000000000
    3      F      -1.7078919169    -2.2470669392     0.0000000000
    4      Br      1.8057304402     0.3691656576     0.0000000000
    5      Br     -1.3894474471     0.9107205123     0.0000000000
 ----------------------------------------------------------------
 Molecular Point Group                 Cs    NOp =  2
 Largest Abelian Subgroup              Cs    NOp =  2
 Nuclear Repulsion Energy =   668.9359703021 hartrees
 There are       50 alpha and       50 beta electrons
 Applying Cartesian multipole field
    Component          Value
    ---------          -----
     (2,0,0)        1.00000E-11
     (0,2,0)        2.00000E-11
     (0,0,2)       -3.00000E-11
 Nucleus-field energy     =     0.0000000175 hartrees
 Requested basis set is 6-311++G(d,p)
 There are 63 shells and 170 basis functions
 A cutoff of  1.0D-11 yielded   1605 shell pairs
 There are     12520 function pairs (     13868 Cartesian)
 Smallest overlap matrix eigenvalue = 3.39E-04
 Guess MOs from SCF MO coefficient file

 -----------------------------------------------------------------------
  General SCF calculation program by
  Eric Jon Sundstrom, Paul Horn, Yuezhi Mao, Dmitri Zuev, Alec White,
  David Stuck, Shaama M.S., Shane Yost, Joonho Lee, David Small,
  Daniel Levine, Susi Lehtola, Hugh Burton, Evgeny Epifanovsky
 -----------------------------------------------------------------------
 Exchange:     0.2000 Hartree-Fock + 0.0800 Slater + 0.7200 B88
 Correlation:  0.1900 VWN1RPA + 0.8100 LYP
 Using SG-1 standard quadrature grid
 using 4 threads for integral computing
 -------------------------------------------------------
 OpenMP Integral computing Module                
 Release: version 2.0, May 2017, Q-Chem Inc. Pleasanton 
 -------------------------------------------------------
 -------------------------------------------------------
 OpenMP BLAS3 based DFT computing Module                
 Release: version 1.0, May 2013, Q-Chem Inc. Pittsburgh 
 -------------------------------------------------------
 A restricted SCF calculation will be
 performed using DIIS
 SCF converges when DIIS error is below 1.0e-08
 ---------------------------------------
  Cycle       Energy         DIIS error
 ---------------------------------------
    1   -5627.6376097037      7.73e-06  
    2   -5627.6376097972      8.10e-06  
    3   -5627.6376099126      5.91e-06  
    4   -5627.6376100455      8.66e-07  
    5   -5627.6376100478      2.77e-07  
    6   -5627.6376100479      7.21e-08  
    7   -5627.6376100480      2.62e-08  
    8   -5627.6376100479      7.78e-09  Convergence criterion met
 ---------------------------------------
 SCF time:   CPU 23.23s  wall 10.00s 
 SCF   energy in the final basis set =    -5627.6376100479
 Total energy in the final basis set =    -5627.6376100479

 --------------------------------------------------------------
             Orbital Energies (a.u.) and Symmetries
 --------------------------------------------------------------

 Alpha MOs, Restricted
 -- Occupied --                  
-482.87 -482.87  -77.13  -62.52  -62.52  -56.34  -56.34  -56.34
  1 A'    2 A'    3 A'    4 A'    5 A'    6 A'    7 A'    8 A'                 
-56.338 -56.336 -56.336 -24.700 -10.302  -8.730  -8.728  -6.626
  1 A"    2 A"    9 A'   10 A'   11 A'   12 A'   13 A'   14 A'                 
 -6.562  -6.560  -6.548  -6.548  -6.546  -6.545  -4.790  -4.785
 15 A'   16 A'   17 A'    3 A"    4 A"   18 A'   19 A'    5 A"                 
 -4.783  -2.673  -2.671  -2.669  -2.669  -2.667  -2.666  -2.658
 20 A'   21 A'   22 A'   23 A'    6 A"    7 A"   24 A'    8 A"                 
 -2.658  -2.655  -2.655  -1.221  -0.880  -0.811  -0.715  -0.577
 25 A'    9 A"   26 A'   27 A'   28 A'   29 A'   30 A'   31 A'                 
 -0.496  -0.481  -0.470  -0.434  -0.391  -0.355  -0.326  -0.325
 32 A'   33 A'   10 A"   34 A'   11 A"   35 A'   36 A'   12 A"                 
 -0.311  -0.263
 37 A'   13 A"                                                                 
 -- Virtual --                   
 -0.097  -0.069  -0.062  -0.001   0.010   0.024   0.039   0.039
 14 A"   38 A'   39 A'   40 A'   41 A'   42 A'   43 A'   15 A"                 
  0.044   0.066   0.068   0.071   0.085   0.093   0.098   0.114
 44 A'   16 A"   45 A'   17 A"   46 A'   47 A'   48 A'   49 A'                 
  0.128   0.129   0.138   0.180   0.204   0.229   0.261   0.279
 18 A"   50 A'   51 A'   52 A'   53 A'   19 A"   54 A'   55 A'                 
  0.284   0.291   0.308   0.363   0.379   0.383   0.407   0.425
 20 A"   56 A'   57 A'   58 A'   59 A'   60 A'   21 A"   61 A'                 
  0.427   0.435   0.460   0.494   0.497   0.501   0.531   0.551
 22 A"   62 A'   63 A'   23 A"   24 A"   64 A'   25 A"   26 A"                 
  0.567   0.574   0.596   0.611   0.621   0.642   0.661   0.672
 65 A'   27 A"   66 A'   67 A'   68 A'   69 A'   28 A"   70 A'                 
  0.790   0.825   0.836   0.867   0.892   0.947   0.983   1.064
 71 A'   29 A"   72 A'   73 A'   74 A'   75 A'   76 A'   77 A'                 
  1.299   1.379   1.385   1.396   1.442   1.563   1.623   1.679
 30 A"   78 A'   79 A'   31 A"   32 A"   33 A"   80 A'   81 A'                 
  1.699   1.735   1.833   1.950   1.977   1.991   2.004   2.077
 82 A'   83 A'   84 A'   85 A'   34 A"   35 A"   86 A'   87 A'                 
  2.146   2.206   2.670   2.884   3.038   3.756   3.766   3.782
 88 A'   89 A'   36 A"   90 A'   91 A'   37 A"   92 A'   38 A"                 
  3.814   3.971   3.976   3.984   4.000   4.017   4.060   4.070
 93 A'   39 A"   40 A"   94 A'   95 A'   41 A"   96 A'   42 A"                 
  4.090   4.173   4.342   4.351   6.257   6.307   6.327   6.549
 97 A'   98 A'   99 A'  100 A'   43 A"  101 A'  102 A'  103 A'                 
  6.632   6.954   7.527   7.532   7.552   7.577   7.639   7.663
104 A'  105 A'   44 A"   45 A"  106 A'  107 A'  108 A'  109 A'                 
 13.773  13.902  13.940  23.335  47.839  47.899  66.753 163.071
 46 A"  110 A'  111 A'  112 A'  113 A'  114 A'  115 A'  116 A'                 
289.721 289.727 289.746 289.773 289.856 289.8841020.6171020.692
 47 A"   48 A"  117 A'  118 A'  119 A'  120 A'  121 A'  122 A'                 

 Beta MOs, Restricted
 -- Occupied --                  
-482.87 -482.87  -77.13  -62.52  -62.52  -56.34  -56.34  -56.34
  1 A'    2 A'    3 A'    4 A'    5 A'    6 A'    7 A'    8 A'                 
-56.338 -56.336 -56.336 -24.700 -10.302  -8.730  -8.728  -6.626
  1 A"    2 A"    9 A'   10 A'   11 A'   12 A'   13 A'   14 A'                 
 -6.562  -6.560  -6.548  -6.548  -6.546  -6.545  -4.790  -4.785
 15 A'   16 A'   17 A'    3 A"    4 A"   18 A'   19 A'    5 A"                 
 -4.783  -2.673  -2.671  -2.669  -2.669  -2.667  -2.666  -2.658
 20 A'   21 A'   22 A'   23 A'    6 A"    7 A"   24 A'    8 A"                 
 -2.658  -2.655  -2.655  -1.221  -0.880  -0.811  -0.715  -0.577
 25 A'    9 A"   26 A'   27 A'   28 A'   29 A'   30 A'   31 A'                 
 -0.496  -0.481  -0.470  -0.434  -0.391  -0.355  -0.326  -0.325
 32 A'   33 A'   10 A"   34 A'   11 A"   35 A'   36 A'   12 A"                 
 -0.311  -0.263
 37 A'   13 A"                                                                 
 -- Virtual --                   
 -0.097  -0.069  -0.062  -0.001   0.010   0.024   0.039   0.039
 14 A"   38 A'   39 A'   40 A'   41 A'   42 A'   43 A'   15 A"                 
  0.044   0.066   0.068   0.071   0.085   0.093   0.098   0.114
 44 A'   16 A"   45 A'   17 A"   46 A'   47 A'   48 A'   49 A'                 
  0.128   0.129   0.138   0.180   0.204   0.229   0.261   0.279
 18 A"   50 A'   51 A'   52 A'   53 A'   19 A"   54 A'   55 A'                 
  0.284   0.291   0.308   0.363   0.379   0.383   0.407   0.425
 20 A"   56 A'   57 A'   58 A'   59 A'   60 A'   21 A"   61 A'                 
  0.427   0.435   0.460   0.494   0.497   0.501   0.531   0.551
 22 A"   62 A'   63 A'   23 A"   24 A"   64 A'   25 A"   26 A"                 
  0.567   0.574   0.596   0.611   0.621   0.642   0.661   0.672
 65 A'   27 A"   66 A'   67 A'   68 A'   69 A'   28 A"   70 A'                 
  0.790   0.825   0.836   0.867   0.892   0.947   0.983   1.064
 71 A'   29 A"   72 A'   73 A'   74 A'   75 A'   76 A'   77 A'                 
  1.299   1.379   1.385   1.396   1.442   1.563   1.623   1.679
 30 A"   78 A'   79 A'   31 A"   32 A"   33 A"   80 A'   81 A'                 
  1.699   1.735   1.833   1.950   1.977   1.991   2.004   2.077
 82 A'   83 A'   84 A'   85 A'   34 A"   35 A"   86 A'   87 A'                 
  2.146   2.206   2.670   2.884   3.038   3.756   3.766   3.782
 88 A'   89 A'   36 A"   90 A'   91 A'   37 A"   92 A'   38 A"                 
  3.814   3.971   3.976   3.984   4.000   4.017   4.060   4.070
 93 A'   39 A"   40 A"   94 A'   95 A'   41 A"   96 A'   42 A"                 
  4.090   4.173   4.342   4.351   6.257   6.307   6.327   6.549
 97 A'   98 A'   99 A'  100 A'   43 A"  101 A'  102 A'  103 A'                 
  6.632   6.954   7.527   7.532   7.552   7.577   7.639   7.663
104 A'  105 A'   44 A"   45 A"  106 A'  107 A'  108 A'  109 A'                 
 13.773  13.902  13.940  23.335  47.839  47.899  66.753 163.071
 46 A"  110 A'  111 A'  112 A'  113 A'  114 A'  115 A'  116 A'                 
289.721 289.727 289.746 289.773 289.856 289.8841020.6171020.692
 47 A"   48 A"  117 A'  118 A'  119 A'  120 A'  121 A'  122 A'                 
 --------------------------------------------------------------

          Ground-State Mulliken Net Atomic Charges

     Atom                 Charge (a.u.)
  ----------------------------------------
      1 C                    -0.130079
      2 P                     0.307405
      3 F                    -0.206293
      4 Br                   -0.023285
      5 Br                    0.052251
  ----------------------------------------
  Sum of atomic charges =     0.000000

 -----------------------------------------------------------------
                    Cartesian Multipole Moments
 -----------------------------------------------------------------
    Charge (ESU x 10^10)
                 0.0000
    Dipole Moment (Debye)
         X       1.0671      Y       0.3150      Z       0.0000
       Tot       1.1126
    Quadrupole Moments (Debye-Ang)
        XX     -60.3545     XY      -3.0056     YY     -59.6135
        XZ       0.0000     YZ      -0.0000     ZZ     -60.3597
    Octopole Moments (Debye-Ang^2)
       XXX      15.6435    XXY      29.9481    XYY       4.6474
       YYY      48.0328    XXZ      -0.0000    XYZ       0.0000
       YYZ       0.0000    XZZ       0.7429    YZZ      13.9233
       ZZZ       0.0000
    Hexadecapole Moments (Debye-Ang^3)
      XXXX    -695.2076   XXXY     -45.4775   XXYY    -234.4340
      XYYY     -45.5989   YYYY    -637.2308   XXXZ       0.0000
      XXYZ      -0.0000   XYYZ       0.0000   YYYZ      -0.0000
      XXZZ    -135.8539   XYZZ      -8.8062   YYZZ    -117.9494
      XZZZ       0.0000   YZZZ      -0.0000   ZZZZ     -74.6701
 -----------------------------------------------------------------
 Calculating analytic gradient of the SCF energy
 Gradient of SCF Energy
            1           2           3           4           5
    1  -0.0000564   0.0002181  -0.0002725   0.0000304   0.0000805
    2  -0.0001536   0.0001980   0.0000356  -0.0001533   0.0000733
    3  -0.0000000  -0.0000000   0.0000000   0.0000000   0.0000000
 Max gradient component =       2.725E-04
 RMS gradient           =       1.226E-04
 Gradient time:  CPU 9.31 s  wall 3.44 s
 Geometry Optimization Parameters
   NAtoms,    NIC,     NZ,  NCons,   NDum,   NFix, NCnnct, MaxDiis
        5      20       5       0       0       0       0       0

 Cartesian Hessian Update
 Hessian Updated using BFGS Update


** GEOMETRY OPTIMIZATION IN DELOCALIZED INTERNAL COORDINATES **
   Searching for a Minimum

   Optimization Cycle:  13

                       Coordinates (Angstroms)
     ATOM                X               Y               Z
      1  C         0.0308619109   -0.3332255749    0.0000000000
      2  P        -0.0877196481   -2.0100613968    0.0000000000
      3  F        -1.7078919169   -2.2470669392    0.0000000000
      4  Br        1.8057304402    0.3691656576    0.0000000000
      5  Br       -1.3894474471    0.9107205123    0.0000000000
   Point Group: cs    Number of degrees of freedom:     7


   Energy is  -5627.637610048

 Hessian Updated using BFGS Update

  7 Hessian modes will be used to form the next step
  Hessian Eigenvalues:
     0.157860    0.198256    0.222360    0.260961    0.275535    0.373907
     0.597105

 Minimum Search - Taking Simple RFO Step
 Searching for Lamda that Minimizes Along All modes
 Value Taken    Lamda =   0.00000000
 Step Taken.  Stepsize is  0.001237

                             Maximum     Tolerance    Cnvgd?
         Gradient           0.000193      0.000300     YES
         Displacement       0.000554      0.001200     YES
         Energy change     -0.000001      0.000001     YES


                       Distance Matrix (Angstroms)
             C (  1)   P (  2)   F (  3)   Br(  4)
   P (  2)  1.681023
   F (  3)  2.585740  1.637416
   Br(  4)  1.908799  3.040703  4.380664
   Br(  5)  1.888036  3.197728  3.173803  3.240747

 Final energy is   -5627.6376100479347     


 ******************************
 **  OPTIMIZATION CONVERGED  **
 ******************************

                       Coordinates (Angstroms)
     ATOM                X               Y               Z
      1  C         0.0308619109   -0.3332255749    0.0000000000
      2  P        -0.0877196481   -2.0100613968    0.0000000000
      3  F        -1.7078919169   -2.2470669392    0.0000000000
      4  Br        1.8057304402    0.3691656576    0.0000000000
      5  Br       -1.3894474471    0.9107205123    0.0000000000

Z-matrix Print:
$molecule
0 1
Br
C  1 1.888036
P  2 1.681023 1 127.167692
F  3 1.637416 2 102.367514 1 -0.000000 0
Br 2 1.908799 1 117.196411 3 -180.000000 0
$end


 --------------------------------------------------------------
             Orbital Energies (a.u.) and Symmetries
 --------------------------------------------------------------

 Alpha MOs, Restricted
 -- Occupied --                  
-482.87 -482.87  -77.13  -62.52  -62.52  -56.34  -56.34  -56.34
  1 A'    2 A'    3 A'    4 A'    5 A'    6 A'    7 A'    8 A'                 
-56.338 -56.336 -56.336 -24.700 -10.302  -8.730  -8.728  -6.626
  1 A"    2 A"    9 A'   10 A'   11 A'   12 A'   13 A'   14 A'                 
 -6.562  -6.560  -6.548  -6.548  -6.546  -6.545  -4.790  -4.785
 15 A'   16 A'   17 A'    3 A"    4 A"   18 A'   19 A'    5 A"                 
 -4.783  -2.673  -2.671  -2.669  -2.669  -2.667  -2.666  -2.658
 20 A'   21 A'   22 A'   23 A'    6 A"    7 A"   24 A'    8 A"                 
 -2.658  -2.655  -2.655  -1.221  -0.880  -0.811  -0.715  -0.577
 25 A'    9 A"   26 A'   27 A'   28 A'   29 A'   30 A'   31 A'                 
 -0.496  -0.481  -0.470  -0.434  -0.391  -0.355  -0.326  -0.325
 32 A'   33 A'   10 A"   34 A'   11 A"   35 A'   36 A'   12 A"                 
 -0.311  -0.263
 37 A'   13 A"                                                                 
 -- Virtual --                   
 -0.097  -0.069  -0.062  -0.001   0.010   0.024   0.039   0.039
 14 A"   38 A'   39 A'   40 A'   41 A'   42 A'   43 A'   15 A"                 
  0.044   0.066   0.068   0.071   0.085   0.093   0.098   0.114
 44 A'   16 A"   45 A'   17 A"   46 A'   47 A'   48 A'   49 A'                 
  0.128   0.129   0.138   0.180   0.204   0.229   0.261   0.279
 18 A"   50 A'   51 A'   52 A'   53 A'   19 A"   54 A'   55 A'                 
  0.284   0.291   0.308   0.363   0.379   0.383   0.407   0.425
 20 A"   56 A'   57 A'   58 A'   59 A'   60 A'   21 A"   61 A'                 
  0.427   0.435   0.460   0.494   0.497   0.501   0.531   0.551
 22 A"   62 A'   63 A'   23 A"   24 A"   64 A'   25 A"   26 A"                 
  0.567   0.574   0.596   0.611   0.621   0.642   0.661   0.672
 65 A'   27 A"   66 A'   67 A'   68 A'   69 A'   28 A"   70 A'                 
  0.790   0.825   0.836   0.867   0.892   0.947   0.983   1.064
 71 A'   29 A"   72 A'   73 A'   74 A'   75 A'   76 A'   77 A'                 
  1.299   1.379   1.385   1.396   1.442   1.563   1.623   1.679
 30 A"   78 A'   79 A'   31 A"   32 A"   33 A"   80 A'   81 A'                 
  1.699   1.735   1.833   1.950   1.977   1.991   2.004   2.077
 82 A'   83 A'   84 A'   85 A'   34 A"   35 A"   86 A'   87 A'                 
  2.146   2.206   2.670   2.884   3.038   3.756   3.766   3.782
 88 A'   89 A'   36 A"   90 A'   91 A'   37 A"   92 A'   38 A"                 
  3.814   3.971   3.976   3.984   4.000   4.017   4.060   4.070
 93 A'   39 A"   40 A"   94 A'   95 A'   41 A"   96 A'   42 A"                 
  4.090   4.173   4.342   4.351   6.257   6.307   6.327   6.549
 97 A'   98 A'   99 A'  100 A'   43 A"  101 A'  102 A'  103 A'                 
  6.632   6.954   7.527   7.532   7.552   7.577   7.639   7.663
104 A'  105 A'   44 A"   45 A"  106 A'  107 A'  108 A'  109 A'                 
 13.773  13.902  13.940  23.335  47.839  47.899  66.753 163.071
 46 A"  110 A'  111 A'  112 A'  113 A'  114 A'  115 A'  116 A'                 
289.721 289.727 289.746 289.773 289.856 289.8841020.6171020.692
 47 A"   48 A"  117 A'  118 A'  119 A'  120 A'  121 A'  122 A'                 

 Beta MOs, Restricted
 -- Occupied --                  
-482.87 -482.87  -77.13  -62.52  -62.52  -56.34  -56.34  -56.34
  1 A'    2 A'    3 A'    4 A'    5 A'    6 A'    7 A'    8 A'                 
-56.338 -56.336 -56.336 -24.700 -10.302  -8.730  -8.728  -6.626
  1 A"    2 A"    9 A'   10 A'   11 A'   12 A'   13 A'   14 A'                 
 -6.562  -6.560  -6.548  -6.548  -6.546  -6.545  -4.790  -4.785
 15 A'   16 A'   17 A'    3 A"    4 A"   18 A'   19 A'    5 A"                 
 -4.783  -2.673  -2.671  -2.669  -2.669  -2.667  -2.666  -2.658
 20 A'   21 A'   22 A'   23 A'    6 A"    7 A"   24 A'    8 A"                 
 -2.658  -2.655  -2.655  -1.221  -0.880  -0.811  -0.715  -0.577
 25 A'    9 A"   26 A'   27 A'   28 A'   29 A'   30 A'   31 A'                 
 -0.496  -0.481  -0.470  -0.434  -0.391  -0.355  -0.326  -0.325
 32 A'   33 A'   10 A"   34 A'   11 A"   35 A'   36 A'   12 A"                 
 -0.311  -0.263
 37 A'   13 A"                                                                 
 -- Virtual --                   
 -0.097  -0.069  -0.062  -0.001   0.010   0.024   0.039   0.039
 14 A"   38 A'   39 A'   40 A'   41 A'   42 A'   43 A'   15 A"                 
  0.044   0.066   0.068   0.071   0.085   0.093   0.098   0.114
 44 A'   16 A"   45 A'   17 A"   46 A'   47 A'   48 A'   49 A'                 
  0.128   0.129   0.138   0.180   0.204   0.229   0.261   0.279
 18 A"   50 A'   51 A'   52 A'   53 A'   19 A"   54 A'   55 A'                 
  0.284   0.291   0.308   0.363   0.379   0.383   0.407   0.425
 20 A"   56 A'   57 A'   58 A'   59 A'   60 A'   21 A"   61 A'                 
  0.427   0.435   0.460   0.494   0.497   0.501   0.531   0.551
 22 A"   62 A'   63 A'   23 A"   24 A"   64 A'   25 A"   26 A"                 
  0.567   0.574   0.596   0.611   0.621   0.642   0.661   0.672
 65 A'   27 A"   66 A'   67 A'   68 A'   69 A'   28 A"   70 A'                 
  0.790   0.825   0.836   0.867   0.892   0.947   0.983   1.064
 71 A'   29 A"   72 A'   73 A'   74 A'   75 A'   76 A'   77 A'                 
  1.299   1.379   1.385   1.396   1.442   1.563   1.623   1.679
 30 A"   78 A'   79 A'   31 A"   32 A"   33 A"   80 A'   81 A'                 
  1.699   1.735   1.833   1.950   1.977   1.991   2.004   2.077
 82 A'   83 A'   84 A'   85 A'   34 A"   35 A"   86 A'   87 A'                 
  2.146   2.206   2.670   2.884   3.038   3.756   3.766   3.782
 88 A'   89 A'   36 A"   90 A'   91 A'   37 A"   92 A'   38 A"                 
  3.814   3.971   3.976   3.984   4.000   4.017   4.060   4.070
 93 A'   39 A"   40 A"   94 A'   95 A'   41 A"   96 A'   42 A"                 
  4.090   4.173   4.342   4.351   6.257   6.307   6.327   6.549
 97 A'   98 A'   99 A'  100 A'   43 A"  101 A'  102 A'  103 A'                 
  6.632   6.954   7.527   7.532   7.552   7.577   7.639   7.663
104 A'  105 A'   44 A"   45 A"  106 A'  107 A'  108 A'  109 A'                 
 13.773  13.902  13.940  23.335  47.839  47.899  66.753 163.071
 46 A"  110 A'  111 A'  112 A'  113 A'  114 A'  115 A'  116 A'                 
289.721 289.727 289.746 289.773 289.856 289.8841020.6171020.692
 47 A"   48 A"  117 A'  118 A'  119 A'  120 A'  121 A'  122 A'                 
 --------------------------------------------------------------

          Ground-State Mulliken Net Atomic Charges

     Atom                 Charge (a.u.)
  ----------------------------------------
      1 C                    -0.130079
      2 P                     0.307405
      3 F                    -0.206293
      4 Br                   -0.023285
      5 Br                    0.052251
  ----------------------------------------
  Sum of atomic charges =     0.000000

 -----------------------------------------------------------------
                    Cartesian Multipole Moments
 -----------------------------------------------------------------
    Charge (ESU x 10^10)
                 0.0000
    Dipole Moment (Debye)
         X       1.0671      Y       0.3150      Z       0.0000
       Tot       1.1126
    Quadrupole Moments (Debye-Ang)
        XX     -60.3545     XY      -3.0056     YY     -59.6135
        XZ       0.0000     YZ      -0.0000     ZZ     -60.3597
    Octopole Moments (Debye-Ang^2)
       XXX      15.6435    XXY      29.9481    XYY       4.6474
       YYY      48.0328    XXZ      -0.0000    XYZ       0.0000
       YYZ       0.0000    XZZ       0.7429    YZZ      13.9233
       ZZZ       0.0000
    Hexadecapole Moments (Debye-Ang^3)
      XXXX    -695.2076   XXXY     -45.4775   XXYY    -234.4340
      XYYY     -45.5989   YYYY    -637.2308   XXXZ       0.0000
      XXYZ      -0.0000   XYYZ       0.0000   YYYZ      -0.0000
      XXZZ    -135.8539   XYZZ      -8.8062   YYZZ    -117.9494
      XZZZ       0.0000   YZZZ      -0.0000   ZZZZ     -74.6701
 -----------------------------------------------------------------
Archival summary:
1\1\TWL02\OPT\ProcedureUnspecified\BasisUnspecified\r2111\taweetha\MonNov2614:00:152018MonNov2614:00:152018\0\\#,OPT,ProcedureUnspecified,BasisUnspecified,\\0,1\Br\C,1,1.88804\P,2,1.68102,1,127.168\F,3,1.63742,2,102.368,1,-0,0\Br,2,1.9088,1,117.196,3,-180,0\\\@

 Total job time:  199.69s(wall), 526.90s(cpu) 
 Mon Nov 26 14:00:15 2018

        *************************************************************
        *                                                           *
        *  Thank you very much for using Q-Chem.  Have a nice day.  *
        *                                                           *
        *************************************************************


 
User input: 2 of 2 
 
Q-Chem Developer Version!
                  Welcome to Q-Chem
     A Quantum Leap Into The Future Of Chemistry


 Q-Chem 5.1, Q-Chem, Inc., Pleasanton, CA (2018)

 Yihan Shao,  Zhengting Gan,  E. Epifanovsky,  A. T. B. Gilbert,  M. Wormit,  
 J. Kussmann,  A. W. Lange,  A. Behn,  Jia Deng,  Xintian Feng,  D. Ghosh,  
 M. Goldey,  P. R. Horn,  L. D. Jacobson,  I. Kaliman,  T. Kus,  A. Landau,  
 Jie Liu,  E. I. Proynov,  R. M. Richard,  R. P. Steele,  E. J. Sundstrom,  
 H. L. Woodcock III,  P. M. Zimmerman,  D. Zuev,  B. Albrecht,  E. Alguire,  
 S. A. Baeppler,  D. Barton,  Z. Benda,  Y. A. Bernard,  E. J. Berquist,  
 K. B. Bravaya,  H. Burton,  D. Casanova,  Chun-Min Chang,  Yunqing Chen,  
 A. Chien,  K. D. Closser,  M. P. Coons,  S. Coriani,  S. Dasgupta,  
 A. L. Dempwolff,  M. Diedenhofen,  Hainam Do,  R. G. Edgar,  Po-Tung Fang,  
 S. Faraji,  S. Fatehi,  Qingguo Feng,  K. D. Fenk,  J. Fosso-Tande,  
 Qinghui Ge,  A. Ghysels,  G. Gidofalvi,  J. Gomes,  J. Gonthier,  A. Gunina,  
 D. Hait,  M. W. D. Hanson-Heine,  P. H. P. Harbach,  A. W. Hauser,  
 J. E. Herr,  E. G. Hohenstein,  Z. C. Holden,  Kerwin Hui,  B. C. Huynh,  
 T.-C. Jagau,  Hyunjun Ji,  B. Kaduk,  K. Khistyaev,  Jaehoon Kim,  
 P. Klunzinger,  K. Koh,  D. Kosenkov,  L. Koulias,  T. Kowalczyk,  
 C. M. Krauter,  A. Kunitsa,  Ka Un Lao,  A. Laurent,  K. V. Lawler,  
 Joonho Lee,  D. Lefrancois,  S. Lehtola,  D. S. Levine,  Yi-Pei Li,  
 You-Sheng Lin,  Fenglai Liu,  E. Livshits,  A. Luenser,  P. Manohar,  
 E. Mansoor,  S. F. Manzer,  Shan-Ping Mao,  Yuezhi Mao,  N. Mardirossian,  
 A. V. Marenich,  T. Markovich,  L. A. Martinez-Martinez,  S. A. Maurer,  
 N. J. Mayhall,  S. C. McKenzie,  J.-M. Mewes,  A. F. Morrison,  
 J. W. Mullinax,  K. Nanda,  T. S. Nguyen-Beck,  R. Olivares-Amaya,  
 J. A. Parkhill,  T. M. Perrine,  F. Plasser,  P. Pokhilko,  S. Prager,  
 A. Prociuk,  E. Ramos,  D. R. Rehn,  F. Rob,  M. Schneider,  N. Sergueev,  
 S. M. Sharada,  S. Sharma,  D. W. Small,  T. Stauch,  T. Stein,  
 Yu-Chuan Su,  A. J. W. Thom,  A. Tkatchenko,  T. Tsuchimochi,  N. M. Tubman,  
 L. Vogt,  M. L. Vidal,  O. Vydrov,  M. A. Watson,  J. Wenzel,  
 M. de Wergifosse,  T. A. Wesolowski,  A. White,  J. Witte,  A. Yamada,  
 Jun Yang,  K. Yao,  S. Yeganeh,  S. R. Yost,  Zhi-Qiang You,  A. Zech,  
 Igor Ying Zhang,  Xing Zhang,  Yan Zhao,  Ying Zhu,  B. R. Brooks,  
 G. K. L. Chan,  C. J. Cramer,  M. S. Gordon,  W. J. Hehre,  A. Klamt,  
 M. W. Schmidt,  C. D. Sherrill,  D. G. Truhlar,  A. Aspuru-Guzik,  R. Baer,  
 A. T. Bell,  N. A. Besley,  Jeng-Da Chai,  A. E. DePrince, III,  
 R. A. DiStasio Jr.,  A. Dreuw,  B. D. Dunietz,  T. R. Furlani,  
 Chao-Ping Hsu,  Yousung Jung,  Jing Kong,  D. S. Lambrecht,  WanZhen Liang,  
 C. Ochsenfeld,  V. A. Rassolov,  L. V. Slipchenko,  J. E. Subotnik,  
 T. Van Voorhis,  J. M. Herbert,  A. I. Krylov,  P. M. W. Gill,  M. Head-Gordon

 Contributors to earlier versions of Q-Chem not listed above: 
 R. D. Adamson,  B. Austin,  J. Baker,  G. J. O. Beran,  K. Brandhorst,  
 S. T. Brown,  E. F. C. Byrd,  A. K. Chakraborty,  C.-L. Cheng,  
 Siu Hung Chien,  D. M. Chipman,  D. L. Crittenden,  H. Dachsel,  
 R. J. Doerksen,  A. D. Dutoi,  L. Fusti-Molnar,  W. A. Goddard III,  
 A. Golubeva-Zadorozhnaya,  S. R. Gwaltney,  G. Hawkins,  A. Heyden,  
 S. Hirata,  G. Kedziora,  F. J. Keil,  C. Kelley,  Jihan Kim,  R. A. King,  
 R. Z. Khaliullin,  P. P. Korambath,  W. Kurlancheek,  A. M. Lee,  M. S. Lee,  
 S. V. Levchenko,  Ching Yeh Lin,  D. Liotard,  R. C. Lochan,  I. Lotan,  
 P. E. Maslen,  N. Nair,  D. P. O'Neill,  D. Neuhauser,  E. Neuscamman,  
 C. M. Oana,  R. Olson,  B. Peters,  R. Peverati,  P. A. Pieniazek,  
 Y. M. Rhee,  J. Ritchie,  M. A. Rohrdanz,  E. Rosta,  N. J. Russ,  
 H. F. Schaefer III,  N. E. Schultz,  N. Shenvi,  A. C. Simmonett,  A. Sodt,  
 D. Stuck,  K. S. Thanthiriwatte,  V. Vanovschi,  Tao Wang,  A. Warshel,  
 C. F. Williams,  Q. Wu,  X. Xu,  W. Zhang

 Please cite Q-Chem as follows:
 Y. Shao et al., Mol. Phys. 113, 184-215 (2015)
 DOI: 10.1080/00268976.2014.952696

 Q-Chem 5.1.2 for Intel X86 EM64T Linux

 Parts of Q-Chem use Armadillo 8.300.2 (Tropical Shenanigans).
 http://arma.sourceforge.net/

 Q-Chem begins on Mon Nov 26 14:00:15 2018  

Host: 
0

     Scratch files written to /scratch/taweetham/qchem47322//
The previous job contains 0 fragments, simply inherited here
Input Ideriv = 2
Curr. Ideriv = -1
Max.  Ideriv = 2

Checking the input file for inconsistencies... 	...done.

--------------------------------------------------------------
User input:
--------------------------------------------------------------

$molecule
read
$end

$rem
   job_type 	frequency
   basis 	6-311++g**
   method	b3lyp	
$end


--------------------------------------------------------------
 ----------------------------------------------------------------
             Standard Nuclear Orientation (Angstroms)
    I     Atom           X                Y                Z
 ----------------------------------------------------------------
    1      C      -0.0071862740    -0.2621931858     0.0000000000
    2      P      -0.4886830266    -1.8727833996    -0.0000000000
    3      F      -2.1215389277    -1.7506710987    -0.0000000000
    4      Br      1.8781559846     0.0361293034     0.0000000000
    5      Br     -1.1219498877     1.2616121252    -0.0000000000
 ----------------------------------------------------------------
 Molecular Point Group                 Cs    NOp =  2
 Largest Abelian Subgroup              Cs    NOp =  2
 Nuclear Repulsion Energy =   668.9359703021 hartrees
 There are       50 alpha and       50 beta electrons
 Requested basis set is 6-311++G(d,p)
 There are 63 shells and 170 basis functions

 Total QAlloc Memory Limit   2000 MB
 Mega-Array Size       188 MB
 MEM_STATIC part       192 MB

                       Distance Matrix (Angstroms)
             C (  1)   P (  2)   F (  3)   Br(  4)
   P (  2)  1.681023
   F (  3)  2.585740  1.637416
   Br(  4)  1.908799  3.040703  4.380664
   Br(  5)  1.888036  3.197728  3.173803  3.240747

 A cutoff of  1.0D-11 yielded   1605 shell pairs
 There are     12520 function pairs (     13868 Cartesian)

 -------------------------------------------------------
 OpenMP Integral Computing Module                       
 Release: version 1.0, May 2013, Q-Chem Inc. Pittsburgh 
 -------------------------------------------------------
 Integral Job Info:
 Integral job number is                      11
 Integral operator is                         1
 short-range coefficients                     0
 long-range coefficients              100000000
 Omega coefficients                           0
 if combine SR and LR in K                    0
 Integral screening is                        0
 Integral computing path is                   2
 max size of driver memory is            800000
 size of driver memory is                593474
 size of scratch memory is             29623520
 max col of scratch BK array               1296
 max len of scratch array in speh3          155
 max len of scratch index in speh4           18
 max int batch size is                      520
 min int batch size is                       52
 fixed nKL is                                45
 max L of basis functions is                  2
 order of int derivative is                   0
 number of shells is                         63
 number of basis is                         179
 number of cartesian basis is               179
 number of contracted shell pairs          1605
 number of primitive shell pairs           4274
 maxK2 (contraction) of shell pair           36
 max number of K2 of shell pair               1
 max number of CS2 of shell pair            159
 max number of PS2 of shell pair            276
 mem total for path MDJ                  526822
 -------------------------------------------------------
 Smallest overlap matrix eigenvalue = 3.39E-04
 Guess from superposition of atomic densities
 Warning:  Energy on first SCF cycle will be non-variational
 SAD guess density has 100.000000 electrons

 -----------------------------------------------------------------------
  General SCF calculation program by
  Eric Jon Sundstrom, Paul Horn, Yuezhi Mao, Dmitri Zuev, Alec White,
  David Stuck, Shaama M.S., Shane Yost, Joonho Lee, David Small,
  Daniel Levine, Susi Lehtola, Hugh Burton, Evgeny Epifanovsky
 -----------------------------------------------------------------------
 Exchange:     0.2000 Hartree-Fock + 0.0800 Slater + 0.7200 B88
 Correlation:  0.1900 VWN1RPA + 0.8100 LYP
 Using SG-1 standard quadrature grid
 using 4 threads for integral computing
 -------------------------------------------------------
 OpenMP Integral computing Module                
 Release: version 2.0, May 2017, Q-Chem Inc. Pleasanton 
 -------------------------------------------------------
 -------------------------------------------------------
 OpenMP BLAS3 based DFT computing Module                
 Release: version 1.0, May 2013, Q-Chem Inc. Pittsburgh 
 -------------------------------------------------------
 A restricted SCF calculation will be
 performed using DIIS
 SCF converges when DIIS error is below 1.0e-08
 ---------------------------------------
  Cycle       Energy         DIIS error
 ---------------------------------------
    1   -5628.1840781218      4.04e-02  
    2   -5627.6002235575      4.34e-03  
    3   -5627.5288592617      6.78e-03  
    4   -5627.6341691944      1.17e-03  
    5   -5627.6371407906      3.90e-04  
    6   -5627.6375009859      2.41e-04  
    7   -5627.6376922143      2.07e-05  
    8   -5627.6376930788      8.89e-06  
    9   -5627.6376932656      1.90e-06  
   10   -5627.6376932773      6.59e-07  
   11   -5627.6376932793      1.85e-07  
   12   -5627.6376932793      4.18e-08  
   13   -5627.6376932794      9.49e-09  Convergence criterion met
 ---------------------------------------
 SCF time:   CPU 37.30s  wall 14.00s 
 SCF   energy in the final basis set =    -5627.6376932794
 Total energy in the final basis set =    -5627.6376932794

 --------------------------------------------------------------
             Orbital Energies (a.u.) and Symmetries
 --------------------------------------------------------------

 Alpha MOs, Restricted
 -- Occupied --                  
-482.87 -482.87  -77.13  -62.52  -62.52  -56.34  -56.34  -56.34
  1 A'    2 A'    3 A'    4 A'    5 A'    6 A'    7 A'    8 A'                 
-56.338 -56.336 -56.336 -24.700 -10.302  -8.730  -8.728  -6.626
  1 A"    2 A"    9 A'   10 A'   11 A'   12 A'   13 A'   14 A'                 
 -6.562  -6.560  -6.548  -6.548  -6.546  -6.545  -4.790  -4.785
 15 A'   16 A'   17 A'    3 A"    4 A"   18 A'   19 A'    5 A"                 
 -4.783  -2.673  -2.671  -2.669  -2.669  -2.667  -2.667  -2.658
 20 A'   21 A'   22 A'   23 A'    6 A"    7 A"   24 A'   25 A'                 
 -2.658  -2.655  -2.655  -1.221  -0.880  -0.811  -0.715  -0.577
  8 A"   26 A'    9 A"   27 A'   28 A'   29 A'   30 A'   31 A'                 
 -0.496  -0.481  -0.470  -0.434  -0.391  -0.355  -0.326  -0.325
 32 A'   33 A'   10 A"   34 A'   11 A"   35 A'   36 A'   12 A"                 
 -0.311  -0.263
 37 A'   13 A"                                                                 
 -- Virtual --                   
 -0.097  -0.069  -0.062  -0.001   0.010   0.024   0.039   0.039
 14 A"   38 A'   39 A'   40 A'   41 A'   42 A'   43 A'   15 A"                 
  0.044   0.066   0.068   0.071   0.085   0.093   0.098   0.114
 44 A'   16 A"   45 A'   17 A"   46 A'   47 A'   48 A'   49 A'                 
  0.128   0.129   0.138   0.180   0.204   0.229   0.261   0.279
 18 A"   50 A'   51 A'   52 A'   53 A'   19 A"   54 A'   55 A'                 
  0.285   0.291   0.308   0.363   0.378   0.383   0.407   0.425
 20 A"   56 A'   57 A'   58 A'   59 A'   60 A'   21 A"   61 A'                 
  0.427   0.436   0.460   0.494   0.497   0.501   0.531   0.550
 22 A"   62 A'   63 A'   23 A"   24 A"   64 A'   25 A"   26 A"                 
  0.567   0.574   0.596   0.611   0.621   0.642   0.661   0.673
 65 A'   27 A"   66 A'   67 A'   68 A'   69 A'   28 A"   70 A'                 
  0.790   0.825   0.836   0.867   0.892   0.947   0.983   1.064
 71 A'   29 A"   72 A'   73 A'   74 A'   75 A'   76 A'   77 A'                 
  1.299   1.379   1.385   1.396   1.442   1.563   1.623   1.679
 30 A"   78 A'   79 A'   31 A"   32 A"   33 A"   80 A'   81 A'                 
  1.699   1.735   1.833   1.950   1.977   1.991   2.004   2.077
 82 A'   83 A'   84 A'   85 A'   34 A"   35 A"   86 A'   87 A'                 
  2.146   2.206   2.670   2.884   3.038   3.756   3.766   3.782
 88 A'   89 A'   36 A"   90 A'   91 A'   37 A"   92 A'   38 A"                 
  3.814   3.971   3.976   3.984   4.000   4.018   4.060   4.070
 93 A'   39 A"   40 A"   94 A'   95 A'   41 A"   96 A'   42 A"                 
  4.090   4.173   4.342   4.351   6.257   6.307   6.327   6.549
 97 A'   98 A'   99 A'  100 A'   43 A"  101 A'  102 A'  103 A'                 
  6.632   6.954   7.527   7.532   7.551   7.577   7.639   7.662
104 A'  105 A'   44 A"   45 A"  106 A'  107 A'  108 A'  109 A'                 
 13.773  13.902  13.940  23.335  47.839  47.899  66.753 163.071
 46 A"  110 A'  111 A'  112 A'  113 A'  114 A'  115 A'  116 A'                 
289.721 289.727 289.746 289.773 289.856 289.8841020.6171020.692
 47 A"   48 A"  117 A'  118 A'  119 A'  120 A'  121 A'  122 A'                 

 Beta MOs, Restricted
 -- Occupied --                  
-482.87 -482.87  -77.13  -62.52  -62.52  -56.34  -56.34  -56.34
  1 A'    2 A'    3 A'    4 A'    5 A'    6 A'    7 A'    8 A'                 
-56.338 -56.336 -56.336 -24.700 -10.302  -8.730  -8.728  -6.626
  1 A"    2 A"    9 A'   10 A'   11 A'   12 A'   13 A'   14 A'                 
 -6.562  -6.560  -6.548  -6.548  -6.546  -6.545  -4.790  -4.785
 15 A'   16 A'   17 A'    3 A"    4 A"   18 A'   19 A'    5 A"                 
 -4.783  -2.673  -2.671  -2.669  -2.669  -2.667  -2.667  -2.658
 20 A'   21 A'   22 A'   23 A'    6 A"    7 A"   24 A'   25 A'                 
 -2.658  -2.655  -2.655  -1.221  -0.880  -0.811  -0.715  -0.577
  8 A"   26 A'    9 A"   27 A'   28 A'   29 A'   30 A'   31 A'                 
 -0.496  -0.481  -0.470  -0.434  -0.391  -0.355  -0.326  -0.325
 32 A'   33 A'   10 A"   34 A'   11 A"   35 A'   36 A'   12 A"                 
 -0.311  -0.263
 37 A'   13 A"                                                                 
 -- Virtual --                   
 -0.097  -0.069  -0.062  -0.001   0.010   0.024   0.039   0.039
 14 A"   38 A'   39 A'   40 A'   41 A'   42 A'   43 A'   15 A"                 
  0.044   0.066   0.068   0.071   0.085   0.093   0.098   0.114
 44 A'   16 A"   45 A'   17 A"   46 A'   47 A'   48 A'   49 A'                 
  0.128   0.129   0.138   0.180   0.204   0.229   0.261   0.279
 18 A"   50 A'   51 A'   52 A'   53 A'   19 A"   54 A'   55 A'                 
  0.285   0.291   0.308   0.363   0.378   0.383   0.407   0.425
 20 A"   56 A'   57 A'   58 A'   59 A'   60 A'   21 A"   61 A'                 
  0.427   0.436   0.460   0.494   0.497   0.501   0.531   0.550
 22 A"   62 A'   63 A'   23 A"   24 A"   64 A'   25 A"   26 A"                 
  0.567   0.574   0.596   0.611   0.621   0.642   0.661   0.673
 65 A'   27 A"   66 A'   67 A'   68 A'   69 A'   28 A"   70 A'                 
  0.790   0.825   0.836   0.867   0.892   0.947   0.983   1.064
 71 A'   29 A"   72 A'   73 A'   74 A'   75 A'   76 A'   77 A'                 
  1.299   1.379   1.385   1.396   1.442   1.563   1.623   1.679
 30 A"   78 A'   79 A'   31 A"   32 A"   33 A"   80 A'   81 A'                 
  1.699   1.735   1.833   1.950   1.977   1.991   2.004   2.077
 82 A'   83 A'   84 A'   85 A'   34 A"   35 A"   86 A'   87 A'                 
  2.146   2.206   2.670   2.884   3.038   3.756   3.766   3.782
 88 A'   89 A'   36 A"   90 A'   91 A'   37 A"   92 A'   38 A"                 
  3.814   3.971   3.976   3.984   4.000   4.018   4.060   4.070
 93 A'   39 A"   40 A"   94 A'   95 A'   41 A"   96 A'   42 A"                 
  4.090   4.173   4.342   4.351   6.257   6.307   6.327   6.549
 97 A'   98 A'   99 A'  100 A'   43 A"  101 A'  102 A'  103 A'                 
  6.632   6.954   7.527   7.532   7.551   7.577   7.639   7.662
104 A'  105 A'   44 A"   45 A"  106 A'  107 A'  108 A'  109 A'                 
 13.773  13.902  13.940  23.335  47.839  47.899  66.753 163.071
 46 A"  110 A'  111 A'  112 A'  113 A'  114 A'  115 A'  116 A'                 
289.721 289.727 289.746 289.773 289.856 289.8841020.6171020.692
 47 A"   48 A"  117 A'  118 A'  119 A'  120 A'  121 A'  122 A'                 
 --------------------------------------------------------------

          Ground-State Mulliken Net Atomic Charges

     Atom                 Charge (a.u.)
  ----------------------------------------
      1 C                    -0.130691
      2 P                     0.307663
      3 F                    -0.206138
      4 Br                   -0.022965
      5 Br                    0.052131
  ----------------------------------------
  Sum of atomic charges =     0.000000

 -----------------------------------------------------------------
                    Cartesian Multipole Moments
 -----------------------------------------------------------------
    Charge (ESU x 10^10)
                 0.0000
    Dipole Moment (Debye)
         X       1.1108      Y       0.0755      Z       0.0000
       Tot       1.1133
    Quadrupole Moments (Debye-Ang)
        XX     -61.5192     XY      -2.4833     YY     -58.3567
        XZ      -0.0000     YZ       0.0000     ZZ     -60.3582
    Octopole Moments (Debye-Ang^2)
       XXX      27.8152    XXY      21.4484    XYY       0.0469
       YYY      33.5594    XXZ       0.0000    XYZ       0.0000
       YYZ       0.0000    XZZ       1.6260    YZZ       9.2148
       ZZZ       0.0000
    Hexadecapole Moments (Debye-Ang^3)
      XXXX    -730.1174   XXXY     -37.4686   XXYY    -227.7185
      XYYY     -26.2816   YYYY    -593.4449   XXXZ       0.0000
      XXYZ      -0.0000   XYYZ      -0.0000   YYYZ       0.0000
      XXZZ    -138.5564   XYZZ      -3.5675   YYZZ    -113.4648
      XZZZ      -0.0000   YZZZ       0.0000   ZZZZ     -74.6658
 -----------------------------------------------------------------
 Calculating MO derivatives via CPSCF
 D1JvT checksum  = 237840 17966.6296074918
 D1KAT checksum  = 559680 789.4573352602
   1         3          15      0.126251    0.046277
   2         3          15      0.018528    0.007496
   3         3          15      0.002519    0.001108
   4         3          15      0.000293    0.000130
   5        16           2      0.000018    0.000011
   6        18           0      0.000000    0.000000    Roots Converged
 Time for AOints: 9.5 s (CPU) 3.2 s (wall)
 ------------------------------------------------------------------------------
                     AOints        : Timing summary (seconds)
 ------------------------------------------------------------------------------
     job step          cpu (% of tot)      sys (% of tot)     wall (% of tot)
 ------------------------------------------------------------------------------
  cpscf_lag         0.5006E+02 (34.3)   0.8000E-05 (38.1)   0.1923E+02 (35.6)
  iterzp            0.8606E+02 (59.0)   0.1100E-04 (52.4)   0.3144E+02 (58.2)
  make_fx           0.0000E+00 ( 0.0)   0.0000E+00 ( 0.0)   0.0000E+00 ( 0.0)
  AOints            0.9477E+01 ( 6.5)   0.1000E-05 ( 4.8)   0.3175E+01 ( 5.9)
 ------------------------------------------------------------------------------
   Grand Totals     0.1458E+03          0.2100E-04          0.5402E+02
 ------------------------------------------------------------------------------
 Calculating analytic Hessian of the SCF energy
 Polarizability Matrix (a.u.)
            1           2           3
    1 -87.5981888  -2.9625158   0.0000000
    2  -2.9625158 -95.8164567   0.0000000
    3   0.0000000   0.0000000 -47.2482119

 Direct stationary perturbation theory relativistic correction:

 rels  =      34.099477241053
 relv  =    -116.048365755125
 rel2e =      18.875206611001
 E_rel =     -63.073681903072

 Hessian of the SCF Energy
            1           2           3           4           5           6
    1   0.2603925   0.0480126   0.0000000  -0.0401533  -0.0475090  -0.0000000
    2   0.0480126   0.4432594  -0.0000000  -0.0816171  -0.2917074  -0.0000000
    3   0.0000000  -0.0000000   0.0527295  -0.0000000  -0.0000000  -0.0192771
    4  -0.0401533  -0.0816171  -0.0000000   0.3102118   0.0373524   0.0000000
    5  -0.0475090  -0.2917074  -0.0000000   0.0373524   0.3472502   0.0000000
    6  -0.0000000  -0.0000000  -0.0192771   0.0000000   0.0000000   0.0193112
    7  -0.0219602   0.0051736  -0.0000000  -0.2460005   0.0077214   0.0000000
    8  -0.0266727   0.0008405   0.0000000   0.0383628  -0.0333039   0.0000000
    9  -0.0000000   0.0000000   0.0002293   0.0000000  -0.0000000  -0.0101755
   10  -0.1383485  -0.0335963  -0.0000000  -0.0191227  -0.0044323   0.0000000
   11  -0.0285129  -0.0332572   0.0000000  -0.0133285   0.0039821  -0.0000000
   12   0.0000000   0.0000000  -0.0156775   0.0000000  -0.0000000  -0.0004883
   13  -0.0599305   0.0620272  -0.0000000  -0.0049354   0.0068676  -0.0000000
   14   0.0546821  -0.1191353   0.0000000   0.0192305  -0.0262209  -0.0000000
   15  -0.0000000   0.0000000  -0.0180042  -0.0000000  -0.0000000   0.0106296
            7           8           9          10          11          12
    1  -0.0219602  -0.0266727  -0.0000000  -0.1383485  -0.0285129   0.0000000
    2   0.0051736   0.0008405   0.0000000  -0.0335963  -0.0332572   0.0000000
    3  -0.0000000   0.0000000   0.0002293  -0.0000000   0.0000000  -0.0156775
    4  -0.2460005   0.0383628   0.0000000  -0.0191227  -0.0133285   0.0000000
    5   0.0077214  -0.0333039  -0.0000000  -0.0044323   0.0039821  -0.0000000
    6   0.0000000   0.0000000  -0.0101755   0.0000000  -0.0000000  -0.0004883
    7   0.2674012  -0.0047999  -0.0000000  -0.0032031  -0.0041846  -0.0000000
    8  -0.0047999   0.0325292   0.0000000  -0.0030634  -0.0032527  -0.0000000
    9  -0.0000000   0.0000000   0.0084502   0.0000000  -0.0000000   0.0050681
   10  -0.0032031  -0.0030634   0.0000000   0.1857838   0.0300416  -0.0000000
   11  -0.0041846  -0.0032527  -0.0000000   0.0300416   0.0308992   0.0000000
   12  -0.0000000  -0.0000000   0.0050681  -0.0000000   0.0000000   0.0081546
   13   0.0037626  -0.0038268  -0.0000000  -0.0251095   0.0159844  -0.0000000
   14  -0.0039105   0.0031869  -0.0000000   0.0110504   0.0016286  -0.0000000
   15   0.0000000  -0.0000000  -0.0035721   0.0000000  -0.0000000   0.0029431
           13          14          15
    1  -0.0599305   0.0546821  -0.0000000
    2   0.0620272  -0.1191353   0.0000000
    3  -0.0000000   0.0000000  -0.0180042
    4  -0.0049354   0.0192305  -0.0000000
    5   0.0068676  -0.0262209  -0.0000000
    6  -0.0000000  -0.0000000   0.0106296
    7   0.0037626  -0.0039105   0.0000000
    8  -0.0038268   0.0031869  -0.0000000
    9  -0.0000000  -0.0000000  -0.0035721
   10  -0.0251095   0.0110504   0.0000000
   11   0.0159844   0.0016286  -0.0000000
   12  -0.0000000  -0.0000000   0.0029431
   13   0.0862128  -0.0810525   0.0000000
   14  -0.0810525   0.1405407  -0.0000000
   15   0.0000000  -0.0000000   0.0080036
 Gradient time:  CPU 220.94 s  wall 83.71 s
 **********************************************************************
 **                                                                  **
 **                       VIBRATIONAL ANALYSIS                       **
 **                       --------------------                       **
 **                                                                  **
 **        VIBRATIONAL FREQUENCIES (CM**-1) AND NORMAL MODES         **
 **     FORCE CONSTANTS (mDYN/ANGSTROM) AND REDUCED MASSES (AMU)     **
 **                  INFRARED INTENSITIES (KM/MOL)                   **
 **                                                                  **
 **********************************************************************


 Mode:                 1                      2                      3
 Frequency:       129.09                 151.89                 167.61
 Force Cnst:      0.2806                 0.3167                 0.8081
 Red. Mass:      28.5779                23.3016                48.8229
 IR Active:          YES                    YES                    YES
 IR Intens:        1.371                  2.313                  0.069
 Raman Active:       YES                    YES                    YES
               X      Y      Z        X      Y      Z        X      Y      Z
 C          0.220 -0.113  0.000    0.000 -0.000 -0.235   -0.082 -0.398 -0.000
 P         -0.245  0.024  0.000   -0.000 -0.000 -0.545   -0.288 -0.391  0.000
 F         -0.200  0.827 -0.000   -0.000  0.000  0.793   -0.285 -0.220 -0.000
 Br         0.163  0.136 -0.000   -0.000  0.000  0.122   -0.302  0.354 -0.000
 Br        -0.052 -0.327  0.000    0.000 -0.000 -0.063    0.496 -0.087  0.000
 TransDip   0.015 -0.034  0.000    0.000 -0.000 -0.049    0.008  0.001  0.000

 Mode:                 4                      5                      6
 Frequency:       279.44                 355.42                 399.79
 Force Cnst:      1.4109                 0.9495                 2.8256
 Red. Mass:      30.6655                12.7574                30.0054
 IR Active:          YES                    YES                    YES
 IR Intens:        1.055                  9.290                 20.694
 Raman Active:       YES                    YES                    YES
               X      Y      Z        X      Y      Z        X      Y      Z
 C          0.005 -0.021 -0.000   -0.000  0.000  0.985    0.041  0.461 -0.000
 P         -0.434 -0.014  0.000   -0.000  0.000 -0.156   -0.037  0.749  0.000
 F         -0.508 -0.629  0.000   -0.000 -0.000  0.019   -0.130 -0.331 -0.000
 Br         0.370  0.101  0.000   -0.000  0.000 -0.041   -0.102 -0.029  0.000
 Br        -0.079  0.059  0.000    0.000 -0.000 -0.052    0.141 -0.255  0.000
 TransDip  -0.023  0.024  0.000   -0.000  0.000 -0.098   -0.009  0.145  0.000

 Mode:                 7                      8                      9
 Frequency:       760.73                 775.91                1101.07
 Force Cnst:      6.3494                 5.1072                 9.7146
 Red. Mass:      18.6214                14.3982                13.6002
 IR Active:          YES                    YES                    YES
 IR Intens:       49.593                213.104                 15.343
 Raman Active:       YES                    YES                    YES
               X      Y      Z        X      Y      Z        X      Y      Z
 C          0.603 -0.220  0.000    0.882 -0.126  0.000    0.210  0.935 -0.000
 P         -0.429  0.081 -0.000    0.188 -0.003 -0.000   -0.093 -0.265 -0.000
 F          0.620 -0.099 -0.000   -0.400 -0.035  0.000    0.035  0.000  0.000
 Br        -0.045 -0.005 -0.000   -0.074 -0.014 -0.000   -0.017 -0.010  0.000
 Br        -0.028  0.030 -0.000   -0.038  0.043 -0.000    0.013 -0.028  0.000
 TransDip  -0.149 -0.170 -0.000    0.467  0.016 -0.000   -0.072  0.103  0.000

 STANDARD THERMODYNAMIC QUANTITIES AT   298.15 K  AND     1.00 ATM

   This Molecule has  0 Imaginary Frequencies
   Zero point vibrational energy:        5.891 kcal/mol

   Atom    1 Element C  Has Mass   12.00000
   Atom    2 Element P  Has Mass   30.97376
   Atom    3 Element F  Has Mass   18.99840
   Atom    4 Element Br Has Mass   78.91830
   Atom    5 Element Br Has Mass   78.91830
   Molecular Mass:   219.808760 amu
   Principal axes and moments of inertia in amu*Bohr^2:
                             1           2           3
    Eigenvalues --     1045.56429  1681.52149  2727.08578
          X               0.99909     0.04255    -0.00000
          Y              -0.04255     0.99909     0.00000
          Z               0.00000     0.00000     1.00000
   Rotational Symmetry Number is   1
   The Molecule is an Asymmetric Top
   Translational Enthalpy:        0.889 kcal/mol
   Rotational Enthalpy:           0.889 kcal/mol
   Vibrational Enthalpy:          7.928 kcal/mol
   gas constant (RT):             0.592 kcal/mol
   Translational Entropy:        42.066  cal/mol.K
   Rotational Entropy:           29.951  cal/mol.K
   Vibrational Entropy:          12.244  cal/mol.K

   Total Enthalpy:               10.298 kcal/mol
   Total Entropy:                84.260  cal/mol.K
Archival summary:
1\1\TWL02\FREQ\ProcedureUnspecified\BasisUnspecified\r2111\taweetha\MonNov2614:01:532018MonNov2614:01:532018\0\\#,FREQ,ProcedureUnspecified,BasisUnspecified,\\0,1\Br\C,1,1.88804\P,2,1.68102,1,127.168\F,3,1.63742,2,102.368,1,-0,0\Br,2,1.9088,1,117.196,3,-180,0\\\@

 Total job time:  97.99s(wall), 258.41s(cpu) 
 Mon Nov 26 14:01:53 2018

        *************************************************************
        *                                                           *
        *  Thank you very much for using Q-Chem.  Have a nice day.  *
        *                                                           *
        *************************************************************
